# Supplementary material for: Consistent global structures of complex RNA states through multidimensional chemical mapping
Source: eLife. 2015 Jun 2;4:e07600. doi: 10.7554/eLife.07600 (PMC4495719; doi:10.7554/eLife.07600)
Supplement: Supplementary file 1. — Sequences of RNAs, single-stranded DNA ligation adapters, and sequencing primers. DOI: http://dx.doi.org/10.7554/eLife.07600.023 [file elife07600s001.xlsx]

## Sheet: Sheet1
Supplementary Table 1. Sequences of RNAs, single-stranded DNA ligation adapters, and sequencing primers.
RNAs were transcribed in vitro from PCR-assembled DNA templates which included a promoter sequence (TTCTAATACGACTCACTATA) on the 5´ end for T7 RNA polymerase. Red = 5´-buffer region; black = region of interest; blue = 3´-buffer and tail region. ‘RTU’ sequences are reverse transcription primers that anneal to the universal miRNA cloning linker. Green = 12-nt sequence-balanced barcode.
Name	Sequence
Tetrahymena ribozyme P4-P6	GGCCAAAACAACGGAAUUGCGGGAAAGGGGUCAACAGCCGUUCAGUACCAAGUCUCAGGGGAAACUUUGAGAUGGCCUUGCAAAGGGUAUGGUAAUAAGCUGACGGACAUGGUCCUAACCACGCAGCCAAGUCCUAAGUCAACAGAUCUUCUGUUGAUAUGGAUGCAGUUCAAAACCAAACCAAAGAAACAACAACAACAAC
Tetrahymena ribozyme P4-P6 with flanking hairpins	GGCCAAAGGCGUCGAGUAGACGCCAACAACGGAAUUGCGGGAAAGGGGUCAACAGCCGUUCAGUACCAAGUCUCAGGGGAAACUUUGAGAUGGCCUUGCAAAGGGUAUGGUAAUAAGCUGACGGACAUGGUCCUAACCACGCAGCCAAGUCCUAAGUCAACAGAUCUUCUGUUGAUAUGGAUGCAGUUCAAAACCAAACCGUCAGCGAGUAGCUGACAAAAAGAAACAACAACAACAAC
F. nucleatum double glycine riboswitch	GGAAGCCCGAGUAGGGCAAAUCGGAUGAAGAUAUGAGGAGAGAUUUCAUUUUAAUGAAACACCGAAGAAGUAAAUCUUUCAGGUAAAAAGGACUCAUAUUGGACGAACCUCUGGAGAGCUUAUCUAAGAGAUAACACCGAAGGAGCAAAGCUAAUUUUAGCCUAAACUCUCAGGUAAAAGGACGGAGAAAGCGCGAGUAGCGCAACAAAGAAACAACAACAACAAC
F. nucleatum double glycine riboswitch, without leader sequence	GGCAAUUCGAGUAGAAUUGACAGAGAGGAUAUGAGGAGAGAUUUCAUUUUAAUGAAACACCGAAGAAGUAAAUCUUUCAGGUAAAAAGGACUCAUAUUGGACGAACCUCUGGAGAGCUUAUCUAAGAGAUAACACCGAAGGAGCAAAGCUAAUUUUAGCCUAAACUCUCAGGUAAAAGGACGGAGAAAACACAAGUUCAGGAGUACUGAACCAAAGAAACAACAACAACAAC
V. cholerae cyclic-di-GMP riboswitch	GGAAAAAUGUCACGCACAGGGCAAACCAUUCGAAAGAGUGGGACGCAAAGCCUCCGGCCUAAACCAGAAGACAUGGUAGGUAGCGGGGUUACCGAUGGCAAAAUGCAUACAAACCGUUAAGGAGUACUUAACAAAGAAACAACAACAACAAC
S. thermophilum adenosylcobalamin riboswitch	GGAACAGCCCGAGUAGGGCCGGCAGGUGCUCCCGACCCUGCGGUCGGGAGUUAAAAGGGAAGCCGGUGCAAGUCCGGCACGGUCCCGCCACUGUGACGGGGAGUCGCCCCUCGGGAUGUGCCACUGGCCCGAAGGCCGGGAAGGCGGAGGGGCGGCGAGGAUCCGGAGUCAGGAAACCUGCCUGCCGGCGCGAGUAGCGCAAACGAAAGAAACAACAACAACAAC
S. thermophilum adenosylcobalamin riboswitch, A124U/A125U mutant	GGAACAGCCCGAGUAGGGCCGGCAGGUGCUCCCGACCCUGCGGUCGGGAGUUAAAAGGGAAGCCGGUGCAAGUCCGGCACGGUCCCGCCACUGUGACGGGGAGUCGCCCCUCGGGAUGUGCCACUGGCCCGAAGGCCGGGUUGGCGGAGGGGCGGCGAGGAUCCGGAGUCAGGAAACCUGCCUGCCGGCGCGAGUAGCGCAAACGAAAGAAACAACAACAACAAC
Class I Ligase	GGAACCGCGAGUAGCGGAAAUCCAGUAGGAACACUAUACUACUGGAUAAUCAAAGACAAAUCUGCCCGAAGGGCUUGAGAACAUCGAAACACGAUGCAGAGGUGGCAGCCUCCGGUGGGUUAAAACCCAACGUUCUCAACAAUAGUGAAAAGCGCGAGUAGCGCAACAAAGAAACAACAACAACAAC
D. iridis lariat capping ribozyme	GGAAGCCCGAGUAGGGCCAGGUUGGGUUGGGAAGUAUCAUGGCUAAUCACCAUGAUGCAAUCGGGUUGAACACUUAAUUGGGUUAAAACGGUGGGGGACGAUCCCGUAACAUCCGUCCUAACGGCGACAGACUGCACGGCCCUGCCUCUUAGGUGUGUUCAAUGAACAGUCGUUCCGAAAGGAAGCAUCCGGUAUCCCAAGACAAUCAGCGCGAGUAGCGCAACGAAAGAAACAACAACAACAAC
Hoxa9 5´-UTR IRES 957-1132 domain	GGGAACGACUCGAGUAGAGUCGAAAACUUCGUUGGCCACAAUUAAAACAAACCAGAUCGUGGAGCUGCGCGAUCCCUUUGCAUAAAAACAUAUGGCUUUUGCUAUAAAAAUUAUGACUGCAAAACACCGGGCCAUUAAUAGCGUGCGGAGUGAUUUACGCGUUAUUGUUCUGCCGGGCGGACACGUGACGCGCGUGGCCAAUAAAGGAGUCGAGUAGACUCCAACAAAAGAAACAACAACAACAAC
Universal miRNA cloning linker (NEB)	rAppCTGTAGGCACCATCAAT–NH2
Second ligation adapter 1 (standard)	pAGATCGGAAGAGCGGTTCAGCAGGAATGCCGAGACCGATCTCGTATGCCGTCTTCTGCTTGp
Second ligation adapter 2	pAGATCGGAAGAGCACACGTCTGAACTCCAGTCACATCACGTCTCGTATGCCGTCTTCTGCTTGp
RTU048	AATGATACGGCGACCACCGAGATCTACACTCTTTCCCTACACGACGCTCTTCCGATCTCTAGCATGCTTAATTGATGGTGCCTACAG
RTU049	AATGATACGGCGACCACCGAGATCTACACTCTTTCCCTACACGACGCTCTTCCGATCTTAGCTGCTACACATTGATGGTGCCTACAG
RTU050	AATGATACGGCGACCACCGAGATCTACACTCTTTCCCTACACGACGCTCTTCCGATCTGCCAATACTGGGATTGATGGTGCCTACAG
RTU051	AATGATACGGCGACCACCGAGATCTACACTCTTTCCCTACACGACGCTCTTCCGATCTAGTTGCGAGACTATTGATGGTGCCTACAG
RTU101	AATGATACGGCGACCACCGAGATCTACACTCTTTCCCTACACGACGCTCTTCCGATCTTTTTCCCGCAGGATTGATGGTGCCTACAG
RTU102	AATGATACGGCGACCACCGAGATCTACACTCTTTCCCTACACGACGCTCTTCCGATCTAGAGGATTATACATTGATGGTGCCTACAG
RTU103	AATGATACGGCGACCACCGAGATCTACACTCTTTCCCTACACGACGCTCTTCCGATCTCCGCATGATGCTATTGATGGTGCCTACAG
RTU104	AATGATACGGCGACCACCGAGATCTACACTCTTTCCCTACACGACGCTCTTCCGATCTGACATGACGCTAATTGATGGTGCCTACAG
RTU105	AATGATACGGCGACCACCGAGATCTACACTCTTTCCCTACACGACGCTCTTCCGATCTCCCCTTTTATACATTGATGGTGCCTACAG
RTU106	AATGATACGGCGACCACCGAGATCTACACTCTTTCCCTACACGACGCTCTTCCGATCTTTTGCGACTGCTATTGATGGTGCCTACAG
RTU107	AATGATACGGCGACCACCGAGATCTACACTCTTTCCCTACACGACGCTCTTCCGATCTGAGAACGGGCTAATTGATGGTGCCTACAG
RTU108	AATGATACGGCGACCACCGAGATCTACACTCTTTCCCTACACGACGCTCTTCCGATCTAGATGACACAGGATTGATGGTGCCTACAG
