# Supplementary material for: Consistent global structures of complex RNA states through multidimensional chemical mapping
Source: eLife. 2015 Jun 2;4:e07600. doi: 10.7554/eLife.07600 (PMC4495719; doi:10.7554/eLife.07600)
Supplement: Supplementary file 2. — Pairwise MOHCA-seq constraints used for MCM modeling. DOI: http://dx.doi.org/10.7554/eLife.07600.024 [file elife07600s002.xlsx]

## Sheet: Sheet1
Supplementary Table 2. Pairwise MOHCA-seq constraints used for MCM modeling.
Tetrahymena ribozyme P4-P6	5´-end	3´-end	S. thermophilum adenosylcobalamin riboswitch (70 µM adenosylcobalamin)	5´-end	3´-end	S. thermophilum adenosylcobalamin riboswitch (0 µM adenosylcobalamin)	5´-end	3´-end	D. iridis lariat capping ribozyme (RNA Puzzle 5)	5´-end	3´-end	V. cholerae cyclic-di-GMP riboswitch (10 µM c-di-GMP)a	5´-end	3´-end	V. cholerae cyclic-di-GMP riboswitch (0 µM c-di-GMP)a	5´-end	3´-end	F. nucleatum double glycine riboswitch (10 mM glycine)	5´-end	3´-end	F. nucleatum double glycine riboswitch (0 mM glycine)	5´-end	3´-end	F. nucleatum double glycine riboswitch with leader (10 mM glycine)	5´-end	3´-end	F. nucleatum double glycine riboswitch with leader (0 mM glycine)	5´-end	3´-end	Class I ligase	5´-end	3´-end	HoxA9 5´-UTR 957-1132 domain	5´-end	3´-end
Strong	126	188	Strong	11	26	Strong	12	25	Strong	71	101	Strong	27	36	Strong	29	41	Strong	2	38	Weak	2	38	Strong	1	44	Strong	46	64	Strong	6	41	Strong	957	970
	123	194		26	44		9	26		95	139		34	63		26	45		1	44		11	26		43	74		46	73		10	40		1006	1056
	132	178		5	42		26	42		109	142		38	54		9	96		5	60		2	64		48	84		125	140		31	84		1042	1056
	130	166		26	75		26	76		102	143		26	45		53	92		2	64		5	57		78	113		103	155		42	109		995	1094
	132	162		35	75		42	56		126	178		29	41		64	80		25	54		25	57		42	84		80	147		42	116		1004	1020
	132	159		53	77		52	77		65	242		53	79		60	74		45	64		45	64		32	88		47	84		54	79		983	1087
	137	156		35	89		76	88		71	214		16	95	Weak	16	56		45	75		78	113		45	64		125	155		63	88		995	1085
	136	162		24	89		75	103		144	218		9	95		22	92		32	88		86	108		125	140		78	113		68	89		965	979
	154	178		52	89		85	133		174	203		16	46		10	68		42	84		136	154		44	156		79	103		67	94		1114	1126
	171	211		52	64		103	121		180	202		16	49		9	55		48	84		100	148		69	119	Weak	135	154		63	83		977	1086
	170	198		75	88		35	167		207	230		53	90		10	45		55	88		105	154		80	103		0	44		70	103		1085	1095
	170	190		74	103		53	153		143	171	Weak	64	80		50	84		55	108		74	157		56	88		80	134		64	103		1013	1037
	170	178		73	117		66	154	Weak	71	106		38	80		57	92		58	118					78	134		21	53		64	109	Weak	1066	1097
	185	196		90	100		67	162		71	111		22	54		53	80		67	119					135	154		44	156		78	109		973	1006
	185	212		85	132		74	147		80	111		16	57					67	121					2	38		64	155		80	103		975	989
	189	211		53	154		79	144		108	128		27	36					78	113					125	156		44	104	Weak	5	49		1010	1048
	189	198		67	153		86	133		110	154		22	32					78	135					56	108		42	84		5	110		958	984
	172	221		67	162		150	161		110	169		16	88					42	157					58	118		45	147		27	48		978	1126
	239	247		73	147	Weak	6	41		114	179		26	85					74	156					63	156		64	104		35	70		961	1089
	208	259		79	142		35	88		134	169								100	148				Weak	80	144		47	92		47	87		1048	1061
	209	254		102	147		75	117		104	203	a Constraints for cyclic-di-GMP MCM modeling include hits due to secondary structure elements (see 'Materials and methods').							100	145					21	53		38	61		47	103		(1055)	(1101)b
	215	248		102	157		75	132		135	218								113	153					103	114		3	27		47	70
	221	244		118	147		90	107		121	189								135	154					3	53		55	103		76	113	b Constraint pair used only for modeling of HoxA9 957-1132 domain without pseudoknot in secondary structure (see 'Materials and methods'; secondary structure from [Xue et al. (2015) Nature 517:33] Extended Data Fig. 6c)
	227	238		128	158		6	162		167	193								5	119					4	27		58	119		76	116
	221	232		146	158		43	154		104	203							Weak	25	88					113	153		63	85
	221	228	Weak	14	90		46	162		104	211								37	62					15	51		4	53
Weak	189	224		35	102		67	158		126	201								79	103					48	148		70	118
	202	214		59	76		104	147		95	229								15	88					102	135		32	88
	114	168		56	64		104	157		104	226								32	108					38	61		46	118
	189	224		102	121		127	158		65	220								9	138					14	57		47	140
	202	214		54	126		127	147		71	220								25	118					14	88		56	140
	151	225		52	144		118	147		172	235														56	139		59	128
	108	254		65	147		158	158		145	234														58	128		13	93
	154	254		5	162					161	202														107	129		16	115
	189	255		43	154					161	217														32	108
				35	166																				9	138
				118	157																				66	135
				127	147																				64	86
																									48	108
																									14	108
																									1	156
																									-8	113
																									24	108
																									25	118
																									6	119
																									32	141
																									24	139
																									-8	134
																									22	128
