# Supplementary material for: Consistent global structures of complex RNA states through multidimensional chemical mapping
Source: eLife. 2015 Jun 2;4:e07600. doi: 10.7554/eLife.07600 (PMC4495719; doi:10.7554/eLife.07600)
Supplement: Source code 1. — Models of HoxA9 5′-UTR 957–1132 IRES domain generated by MCM. DOI: http://dx.doi.org/10.7554/eLife.07600.025 [file elife07600s003.zip]

Archive with 61 entries (52 files):
- Supplementary File 3/
- Supplementary File 3/.DS_Store
- __MACOSX/
- __MACOSX/Supplementary File 3/
- __MACOSX/Supplementary File 3/._.DS_Store
- Supplementary File 3/HoxA9_IRES_models/
- Supplementary File 3/HoxA9_IRES_models/.DS_Store
- __MACOSX/Supplementary File 3/HoxA9_IRES_models/
- __MACOSX/Supplementary File 3/HoxA9_IRES_models/._.DS_Store
- Supplementary File 3/HoxA9_IRES_models/Explicit_pk34/
- Supplementary File 3/HoxA9_IRES_models/Explicit_pk34/.DS_Store
- __MACOSX/Supplementary File 3/HoxA9_IRES_models/Explicit_pk34/
- __MACOSX/Supplementary File 3/HoxA9_IRES_models/Explicit_pk34/._.DS_Store
- Supplementary File 3/HoxA9_IRES_models/Explicit_pk34/c.0.0.pdb
- __MACOSX/Supplementary File 3/HoxA9_IRES_models/Explicit_pk34/._c.0.0.pdb
- Supplementary File 3/HoxA9_IRES_models/Explicit_pk34/c.0.1.pdb
- __MACOSX/Supplementary File 3/HoxA9_IRES_models/Explicit_pk34/._c.0.1.pdb
- Supplementary File 3/HoxA9_IRES_models/Explicit_pk34/c.0.10.pdb
- __MACOSX/Supplementary File 3/HoxA9_IRES_models/Explicit_pk34/._c.0.10.pdb
- Supplementary File 3/HoxA9_IRES_models/Explicit_pk34/c.0.11.pdb
- __MACOSX/Supplementary File 3/HoxA9_IRES_models/Explicit_pk34/._c.0.11.pdb
- Supplementary File 3/HoxA9_IRES_models/Explicit_pk34/c.0.2.pdb
- __MACOSX/Supplementary File 3/HoxA9_IRES_models/Explicit_pk34/._c.0.2.pdb
- Supplementary File 3/HoxA9_IRES_models/Explicit_pk34/c.0.3.pdb
- __MACOSX/Supplementary File 3/HoxA9_IRES_models/Explicit_pk34/._c.0.3.pdb
- Supplementary File 3/HoxA9_IRES_models/Explicit_pk34/c.0.4.pdb
- __MACOSX/Supplementary File 3/HoxA9_IRES_models/Explicit_pk34/._c.0.4.pdb
- Supplementary File 3/HoxA9_IRES_models/Explicit_pk34/c.0.5.pdb
- __MACOSX/Supplementary File 3/HoxA9_IRES_models/Explicit_pk34/._c.0.5.pdb
- Supplementary File 3/HoxA9_IRES_models/Explicit_pk34/c.0.6.pdb
- __MACOSX/Supplementary File 3/HoxA9_IRES_models/Explicit_pk34/._c.0.6.pdb
- Supplementary File 3/HoxA9_IRES_models/Explicit_pk34/c.0.7.pdb
- __MACOSX/Supplementary File 3/HoxA9_IRES_models/Explicit_pk34/._c.0.7.pdb
- Supplementary File 3/HoxA9_IRES_models/Explicit_pk34/c.0.8.pdb
- __MACOSX/Supplementary File 3/HoxA9_IRES_models/Explicit_pk34/._c.0.8.pdb
- Supplementary File 3/HoxA9_IRES_models/Explicit_pk34/c.0.9.pdb
- __MACOSX/Supplementary File 3/HoxA9_IRES_models/Explicit_pk34/._c.0.9.pdb
- __MACOSX/Supplementary File 3/HoxA9_IRES_models/._Explicit_pk34
- Supplementary File 3/HoxA9_IRES_models/No_explicit_pk34/
- Supplementary File 3/HoxA9_IRES_models/No_explicit_pk34/.DS_Store
- __MACOSX/Supplementary File 3/HoxA9_IRES_models/No_explicit_pk34/
- __MACOSX/Supplementary File 3/HoxA9_IRES_models/No_explicit_pk34/._.DS_Store
- Supplementary File 3/HoxA9_IRES_models/No_explicit_pk34/c.0.0.pdb
- __MACOSX/Supplementary File 3/HoxA9_IRES_models/No_explicit_pk34/._c.0.0.pdb
- Supplementary File 3/HoxA9_IRES_models/No_explicit_pk34/c.0.1.pdb
- __MACOSX/Supplementary File 3/HoxA9_IRES_models/No_explicit_pk34/._c.0.1.pdb
- Supplementary File 3/HoxA9_IRES_models/No_explicit_pk34/c.0.2.pdb
- __MACOSX/Supplementary File 3/HoxA9_IRES_models/No_explicit_pk34/._c.0.2.pdb
- Supplementary File 3/HoxA9_IRES_models/No_explicit_pk34/c.0.3.pdb
- __MACOSX/Supplementary File 3/HoxA9_IRES_models/No_explicit_pk34/._c.0.3.pdb
- Supplementary File 3/HoxA9_IRES_models/No_explicit_pk34/c.0.4.pdb
- __MACOSX/Supplementary File 3/HoxA9_IRES_models/No_explicit_pk34/._c.0.4.pdb
- Supplementary File 3/HoxA9_IRES_models/No_explicit_pk34/c.0.5.pdb
- __MACOSX/Supplementary File 3/HoxA9_IRES_models/No_explicit_pk34/._c.0.5.pdb
- Supplementary File 3/HoxA9_IRES_models/No_explicit_pk34/c.0.6.pdb
- __MACOSX/Supplementary File 3/HoxA9_IRES_models/No_explicit_pk34/._c.0.6.pdb
- Supplementary File 3/HoxA9_IRES_models/No_explicit_pk34/c.0.7.pdb
- __MACOSX/Supplementary File 3/HoxA9_IRES_models/No_explicit_pk34/._c.0.7.pdb
- __MACOSX/Supplementary File 3/HoxA9_IRES_models/._No_explicit_pk34
- __MACOSX/Supplementary File 3/._HoxA9_IRES_models
- __MACOSX/._Supplementary File 3
