# Supplementary material for: Consistent global structures of complex RNA states through multidimensional chemical mapping
Source: eLife. 2015 Jun 2;4:e07600. doi: 10.7554/eLife.07600 (PMC4495719; doi:10.7554/eLife.07600)
Supplement: Source code 1. — Models of HoxA9 5′-UTR 957–1132 IRES domain generated by MCM. DOI: http://dx.doi.org/10.7554/eLife.07600.025 [file elife07600s003.zip › Supplementary File 3/HoxA9_IRES_models/Explicit_pk34/c.0.0.pdb]

ATOM      1  C5'   C   957       1.886  -6.464  14.438  1.00  0.00           C  
ATOM      2  C4'   C   957       3.328  -6.700  14.816  1.00  0.00           C  
ATOM      3  O4'   C   957       3.407  -7.332  16.123  1.00  0.00           O  
ATOM      4  C3'   C   957       4.114  -7.635  13.910  1.00  0.00           C  
ATOM      5  O3'   C   957       4.505  -7.025  12.692  1.00  0.00           O  
ATOM      6  C1'   C   957       4.535  -8.168  16.171  1.00  0.00           C  
ATOM      7  C2'   C   957       5.259  -8.061  14.822  1.00  0.00           C  
ATOM      8  O2'   C   957       6.254  -7.051  14.904  1.00  0.00           O  
ATOM      9  N1    C   957       4.086  -9.553  16.460  1.00  0.00           N  
ATOM     10  C2    C   957       5.055 -10.560  16.557  1.00  0.00           C  
ATOM     11  O2    C   957       6.251 -10.267  16.399  1.00  0.00           O  
ATOM     12  N3    C   957       4.673 -11.830  16.821  1.00  0.00           N  
ATOM     13  C4    C   957       3.382 -12.118  16.986  1.00  0.00           C  
ATOM     14  N4    C   957       3.051 -13.386  17.245  1.00  0.00           N  
ATOM     15  C5    C   957       2.373 -11.118  16.894  1.00  0.00           C  
ATOM     16  C6    C   957       2.763  -9.865  16.634  1.00  0.00           C  
ATOM     17  H4'   C   957       3.787  -5.836  14.854  1.00  0.00           H  
ATOM     18  H3'   C   957       3.570  -8.426  13.713  1.00  0.00           H  
ATOM     19  H1'   C   957       5.135  -7.864  16.883  1.00  0.00           H  
ATOM     20  H2'   C   957       5.637  -8.920  14.544  1.00  0.00           H  
ATOM     21 HO2'   C   957       7.138  -7.472  14.896  1.00  0.00           H  
ATOM     22  H42   C   957       2.111 -13.630  17.372  1.00  0.00           H  
ATOM     23  H41   C   957       3.748 -14.072  17.307  1.00  0.00           H  
ATOM     24  H5    C   957       1.426 -11.340  17.018  1.00  0.00           H  
ATOM     25  H6    C   957       2.084  -9.163  16.566  1.00  0.00           H  
ATOM     26  P     U   958       3.900  -7.546  11.296  1.00  0.00           P  
ATOM     27  OP2   U   958       2.506  -7.049  11.186  1.00  0.00           O  
ATOM     28  OP1   U   958       4.879  -7.231  10.225  1.00  0.00           O  
ATOM     29  O5'   U   958       3.848  -9.129  11.467  1.00  0.00           O  
ATOM     30  C5'   U   958       4.986  -9.930  11.188  1.00  0.00           C  
ATOM     31  C4'   U   958       4.838 -11.323  11.751  1.00  0.00           C  
ATOM     32  O4'   U   958       4.327 -11.283  13.105  1.00  0.00           O  
ATOM     33  C3'   U   958       3.869 -12.241  11.022  1.00  0.00           C  
ATOM     34  O3'   U   958       4.424 -12.816   9.853  1.00  0.00           O  
ATOM     35  C1'   U   958       3.516 -12.412  13.346  1.00  0.00           C  
ATOM     36  C2'   U   958       3.566 -13.281  12.090  1.00  0.00           C  
ATOM     37  O2'   U   958       4.629 -14.216  12.214  1.00  0.00           O  
ATOM     38  N1    U   958       2.141 -11.953  13.659  1.00  0.00           N  
ATOM     39  C2    U   958       1.261 -12.894  14.162  1.00  0.00           C  
ATOM     40  O2    U   958       1.569 -14.057  14.355  1.00  0.00           O  
ATOM     41  N3    U   958       0.000 -12.424  14.437  1.00  0.00           N  
ATOM     42  C4    U   958      -0.464 -11.137  14.263  1.00  0.00           C  
ATOM     43  O4    U   958      -1.630 -10.871  14.558  1.00  0.00           O  
ATOM     44  C5    U   958       0.500 -10.219  13.739  1.00  0.00           C  
ATOM     45  C6    U   958       1.736 -10.650  13.463  1.00  0.00           C  
ATOM     46  H5'   U   958       5.778  -9.509  11.582  1.00  0.00           H  
ATOM     47 H5''   U   958       5.105  -9.990  10.217  1.00  0.00           H  
ATOM     48  H4'   U   958       5.724 -11.740  11.759  1.00  0.00           H  
ATOM     49  H3'   U   958       3.048 -11.762  10.786  1.00  0.00           H  
ATOM     50  H1'   U   958       3.868 -12.922  14.106  1.00  0.00           H  
ATOM     51  H2'   U   958       2.709 -13.727  11.925  1.00  0.00           H  
ATOM     52 HO2'   U   958       4.252 -15.112  12.342  1.00  0.00           H  
ATOM     53  H3    U   958      -0.639 -13.074  14.795  1.00  0.00           H  
ATOM     54  H5    U   958       0.257  -9.283  13.583  1.00  0.00           H  
ATOM     55  H6    U   958       2.377 -10.003  13.104  1.00  0.00           H  
ATOM     56  P     U   959       3.666 -12.673   8.443  1.00  0.00           P  
ATOM     57  OP2   U   959       2.931 -11.384   8.446  1.00  0.00           O  
ATOM     58  OP1   U   959       4.645 -12.959   7.363  1.00  0.00           O  
ATOM     59  O5'   U   959       2.594 -13.852   8.462  1.00  0.00           O  
ATOM     60  C5'   U   959       1.273 -13.644   7.987  1.00  0.00           C  
ATOM     61  C4'   U   959       0.262 -14.417   8.798  1.00  0.00           C  
ATOM     62  O4'   U   959       0.483 -13.923  10.141  1.00  0.00           O  
ATOM     63  C3'   U   959      -1.201 -14.141   8.484  1.00  0.00           C  
ATOM     64  O3'   U   959      -1.774 -15.109   7.623  1.00  0.00           O  
ATOM     65  C1'   U   959      -0.740 -13.489  10.699  1.00  0.00           C  
ATOM     66  C2'   U   959      -1.872 -14.059   9.849  1.00  0.00           C  
ATOM     67  O2'   U   959      -2.214 -15.350  10.333  1.00  0.00           O  
ATOM     68  N1    U   959      -0.754 -12.006  10.734  1.00  0.00           N  
ATOM     69  C2    U   959      -1.939 -11.396  11.103  1.00  0.00           C  
ATOM     70  O2    U   959      -2.946 -12.017  11.394  1.00  0.00           O  
ATOM     71  N3    U   959      -1.905 -10.023  11.122  1.00  0.00           N  
ATOM     72  C4    U   959      -0.832  -9.213  10.816  1.00  0.00           C  
ATOM     73  O4    U   959      -0.960  -7.989  10.880  1.00  0.00           O  
ATOM     74  C5    U   959       0.359  -9.914  10.443  1.00  0.00           C  
ATOM     75  C6    U   959       0.355 -11.250  10.418  1.00  0.00           C  
ATOM     76  H5'   U   959       1.220 -13.934   7.052  1.00  0.00           H  
ATOM     77 H5''   U   959       1.061 -12.689   8.039  1.00  0.00           H  
ATOM     78  H4'   U   959       0.407 -15.385   8.805  1.00  0.00           H  
ATOM     79  H3'   U   959      -1.246 -13.262   8.054  1.00  0.00           H  
ATOM     80  H1'   U   959      -0.816 -13.836  11.613  1.00  0.00           H  
ATOM     81  H2'   U   959      -2.648 -13.461   9.832  1.00  0.00           H  
ATOM     82 HO2'   U   959      -3.093 -15.305  10.767  1.00  0.00           H  
ATOM     83  H3    U   959      -2.734  -9.570  11.380  1.00  0.00           H  
ATOM     84  H5    U   959       1.171  -9.417  10.210  1.00  0.00           H  
ATOM     85  H6    U   959       1.181 -11.706  10.159  1.00  0.00           H  
ATOM     86  P     C   960      -2.322 -14.682   6.175  1.00  0.00           P  
ATOM     87  OP2   C   960      -1.345 -13.741   5.572  1.00  0.00           O  
ATOM     88  OP1   C   960      -2.698 -15.918   5.442  1.00  0.00           O  
ATOM     89  O5'   C   960      -3.657 -13.872   6.491  1.00  0.00           O  
ATOM     90  C5'   C   960      -4.174 -12.927   5.566  1.00  0.00           C  
ATOM     91  C4'   C   960      -4.718 -11.704   6.264  1.00  0.00           C  
ATOM     92  O4'   C   960      -3.860 -11.400   7.398  1.00  0.00           O  
ATOM     93  C3'   C   960      -4.722 -10.417   5.454  1.00  0.00           C  
ATOM     94  O3'   C   960      -5.863 -10.290   4.623  1.00  0.00           O  
ATOM     95  C1'   C   960      -3.820 -10.008   7.599  1.00  0.00           C  
ATOM     96  C2'   C   960      -4.715  -9.354   6.544  1.00  0.00           C  
ATOM     97  O2'   C   960      -6.013  -9.168   7.089  1.00  0.00           O  
ATOM     98  N1    C   960      -2.408  -9.562   7.494  1.00  0.00           N  
ATOM     99  C2    C   960      -2.124  -8.203   7.679  1.00  0.00           C  
ATOM    100  O2    C   960      -3.053  -7.418   7.922  1.00  0.00           O  
ATOM    101  N3    C   960      -0.845  -7.771   7.589  1.00  0.00           N  
ATOM    102  C4    C   960       0.135  -8.635   7.326  1.00  0.00           C  
ATOM    103  N4    C   960       1.382  -8.163   7.246  1.00  0.00           N  
ATOM    104  C5    C   960      -0.121 -10.022   7.133  1.00  0.00           C  
ATOM    105  C6    C   960      -1.389 -10.438   7.225  1.00  0.00           C  
ATOM    106  H5'   C   960      -4.893 -13.346   5.049  1.00  0.00           H  
ATOM    107 H5''   C   960      -3.457 -12.654   4.955  1.00  0.00           H  
ATOM    108  H4'   C   960      -5.625 -11.877   6.589  1.00  0.00           H  
ATOM    109  H3'   C   960      -3.915 -10.345   4.903  1.00  0.00           H  
ATOM    110  H1'   C   960      -4.164  -9.793   8.491  1.00  0.00           H  
ATOM    111  H2'   C   960      -4.334  -8.512   6.220  1.00  0.00           H  
ATOM    112 HO2'   C   960      -6.160  -8.212   7.246  1.00  0.00           H  
ATOM    113  H42   C   960       2.124  -8.773   7.055  1.00  0.00           H  
ATOM    114  H41   C   960       1.553  -7.208   7.379  1.00  0.00           H  
ATOM    115  H5    C   960       0.607 -10.650   6.941  1.00  0.00           H  
ATOM    116  H6    C   960      -1.585 -11.389   7.096  1.00  0.00           H  
ATOM    117  P     G   961      -5.702  -9.827   3.092  1.00  0.00           P  
ATOM    118  OP2   G   961      -5.220 -10.993   2.308  1.00  0.00           O  
ATOM    119  OP1   G   961      -6.951  -9.134   2.686  1.00  0.00           O  
ATOM    120  O5'   G   961      -4.531  -8.746   3.137  1.00  0.00           O  
ATOM    121  C5'   G   961      -4.822  -7.357   3.134  1.00  0.00           C  
ATOM    122  C4'   G   961      -3.564  -6.527   3.192  1.00  0.00           C  
ATOM    123  O4'   G   961      -2.737  -6.965   4.296  1.00  0.00           O  
ATOM    124  C3'   G   961      -2.643  -6.624   1.985  1.00  0.00           C  
ATOM    125  O3'   G   961      -3.000  -5.731   0.943  1.00  0.00           O  
ATOM    126  C1'   G   961      -1.368  -6.912   3.954  1.00  0.00           C  
ATOM    127  C2'   G   961      -1.294  -6.242   2.580  1.00  0.00           C  
ATOM    128  O2'   G   961      -1.188  -4.837   2.757  1.00  0.00           O  
ATOM    129  N1    G   961       2.727  -9.937   3.963  1.00  0.00           N  
ATOM    130  C2    G   961       2.653  -8.565   4.005  1.00  0.00           C  
ATOM    131  N2    G   961       3.821  -7.907   4.056  1.00  0.00           N  
ATOM    132  N3    G   961       1.518  -7.886   3.998  1.00  0.00           N  
ATOM    133  C4    G   961       0.443  -8.701   3.943  1.00  0.00           C  
ATOM    134  C5    G   961       0.407 -10.078   3.898  1.00  0.00           C  
ATOM    135  C6    G   961       1.633 -10.794   3.906  1.00  0.00           C  
ATOM    136  O6    G   961       1.811 -12.017   3.872  1.00  0.00           O  
ATOM    137  N7    G   961      -0.901 -10.537   3.850  1.00  0.00           N  
ATOM    138  C8    G   961      -1.625  -9.450   3.865  1.00  0.00           C  
ATOM    139  N9    G   961      -0.873  -8.301   3.921  1.00  0.00           N  
ATOM    140  H5'   G   961      -5.382  -7.144   3.909  1.00  0.00           H  
ATOM    141 H5''   G   961      -5.314  -7.135   2.315  1.00  0.00           H  
ATOM    142  H4'   G   961      -3.808  -5.588   3.331  1.00  0.00           H  
ATOM    143  H3'   G   961      -2.598  -7.544   1.652  1.00  0.00           H  
ATOM    144  H1'   G   961      -0.842  -6.393   4.598  1.00  0.00           H  
ATOM    145  H2'   G   961      -0.552  -6.598   2.047  1.00  0.00           H  
ATOM    146 HO2'   G   961      -0.282  -4.552   2.515  1.00  0.00           H  
ATOM    147  H1    G   961       3.618 -10.344   3.972  1.00  0.00           H  
ATOM    148  H22   G   961       3.830  -6.927   4.088  1.00  0.00           H  
ATOM    149  H21   G   961       4.666  -8.403   4.062  1.00  0.00           H  
ATOM    150  H8    G   961      -2.604  -9.455   3.840  1.00  0.00           H  
ATOM    151  P     U   962      -2.623  -6.076  -0.581  1.00  0.00           P  
ATOM    152  OP2   U   962      -3.118  -7.444  -0.877  1.00  0.00           O  
ATOM    153  OP1   U   962      -3.057  -4.938  -1.431  1.00  0.00           O  
ATOM    154  O5'   U   962      -1.031  -6.115  -0.584  1.00  0.00           O  
ATOM    155  C5'   U   962      -0.272  -4.919  -0.674  1.00  0.00           C  
ATOM    156  C4'   U   962       1.211  -5.199  -0.667  1.00  0.00           C  
ATOM    157  O4'   U   962       1.546  -5.993   0.497  1.00  0.00           O  
ATOM    158  C3'   U   962       1.741  -6.036  -1.822  1.00  0.00           C  
ATOM    159  O3'   U   962       1.938  -5.284  -3.006  1.00  0.00           O  
ATOM    160  C1'   U   962       2.574  -6.915   0.184  1.00  0.00           C  
ATOM    161  C2'   U   962       3.020  -6.622  -1.243  1.00  0.00           C  
ATOM    162  O2'   U   962       4.064  -5.659  -1.222  1.00  0.00           O  
ATOM    163  N1    U   962       2.030  -8.286   0.334  1.00  0.00           N  
ATOM    164  C2    U   962       2.939  -9.328   0.342  1.00  0.00           C  
ATOM    165  O2    U   962       4.142  -9.163   0.234  1.00  0.00           O  
ATOM    166  N3    U   962       2.391 -10.579   0.483  1.00  0.00           N  
ATOM    167  C4    U   962       1.054 -10.891   0.613  1.00  0.00           C  
ATOM    168  O4    U   962       0.717 -12.070   0.731  1.00  0.00           O  
ATOM    169  C5    U   962       0.172  -9.764   0.597  1.00  0.00           C  
ATOM    170  C6    U   962       0.680  -8.534   0.462  1.00  0.00           C  
ATOM    171  H5'   U   962      -0.491  -4.343   0.088  1.00  0.00           H  
ATOM    172 H5''   U   962      -0.505  -4.454  -1.504  1.00  0.00           H  
ATOM    173  H4'   U   962       1.693  -4.347  -0.623  1.00  0.00           H  
ATOM    174  H3'   U   962       1.112  -6.763  -2.008  1.00  0.00           H  
ATOM    175  H1'   U   962       3.337  -6.800   0.790  1.00  0.00           H  
ATOM    176  H2'   U   962       3.288  -7.437  -1.716  1.00  0.00           H  
ATOM    177 HO2'   U   962       4.905  -6.094  -1.477  1.00  0.00           H  
ATOM    178  H3    U   962       3.018 -11.332   0.491  1.00  0.00           H  
ATOM    179  H5    U   962      -0.795  -9.893   0.684  1.00  0.00           H  
ATOM    180  H6    U   962       0.056  -7.780   0.452  1.00  0.00           H  
ATOM    181  P     U   963       1.673  -5.953  -4.443  1.00  0.00           P  
ATOM    182  OP2   U   963       0.523  -6.882  -4.311  1.00  0.00           O  
ATOM    183  OP1   U   963       1.627  -4.866  -5.454  1.00  0.00           O  
ATOM    184  O5'   U   963       2.981  -6.821  -4.711  1.00  0.00           O  
ATOM    185  C5'   U   963       4.235  -6.199  -4.945  1.00  0.00           C  
ATOM    186  C4'   U   963       5.348  -7.212  -5.055  1.00  0.00           C  
ATOM    187  O4'   U   963       5.432  -7.961  -3.816  1.00  0.00           O  
ATOM    188  C3'   U   963       5.170  -8.289  -6.114  1.00  0.00           C  
ATOM    189  O3'   U   963       5.569  -7.867  -7.406  1.00  0.00           O  
ATOM    190  C1'   U   963       5.773  -9.311  -4.068  1.00  0.00           C  
ATOM    191  C2'   U   963       6.048  -9.409  -5.569  1.00  0.00           C  
ATOM    192  O2'   U   963       7.423  -9.145  -5.804  1.00  0.00           O  
ATOM    193  N1    U   963       4.619 -10.144  -3.652  1.00  0.00           N  
ATOM    194  C2    U   963       4.842 -11.501  -3.505  1.00  0.00           C  
ATOM    195  O2    U   963       5.925 -12.023  -3.700  1.00  0.00           O  
ATOM    196  N3    U   963       3.746 -12.232  -3.118  1.00  0.00           N  
ATOM    197  C4    U   963       2.475 -11.758  -2.868  1.00  0.00           C  
ATOM    198  O4    U   963       1.592 -12.546  -2.527  1.00  0.00           O  
ATOM    199  C5    U   963       2.320 -10.346  -3.040  1.00  0.00           C  
ATOM    200  C6    U   963       3.370  -9.610  -3.415  1.00  0.00           C  
ATOM    201  H5'   U   963       4.432  -5.588  -4.204  1.00  0.00           H  
ATOM    202 H5''   U   963       4.187  -5.686  -5.778  1.00  0.00           H  
ATOM    203  H4'   U   963       6.192  -6.738  -5.204  1.00  0.00           H  
ATOM    204  H3'   U   963       4.236  -8.584  -6.121  1.00  0.00           H  
ATOM    205  H1'   U   963       6.572  -9.593  -3.575  1.00  0.00           H  
ATOM    206  H2'   U   963       5.780 -10.281  -5.926  1.00  0.00           H  
ATOM    207 HO2'   U   963       7.869  -9.980  -6.062  1.00  0.00           H  
ATOM    208  H3    U   963       3.881 -13.196  -3.008  1.00  0.00           H  
ATOM    209  H5    U   963       1.449  -9.923  -2.883  1.00  0.00           H  
ATOM    210  H6    U   963       3.238  -8.646  -3.527  1.00  0.00           H  
ATOM    211  P     G   964       4.934  -8.554  -8.713  1.00  0.00           P  
ATOM    212  OP2   G   964       3.481  -8.746  -8.472  1.00  0.00           O  
ATOM    213  OP1   G   964       5.386  -7.786  -9.902  1.00  0.00           O  
ATOM    214  O5'   G   964       5.620  -9.991  -8.766  1.00  0.00           O  
ATOM    215  C5'   G   964       6.961 -10.143  -9.205  1.00  0.00           C  
ATOM    216  C4'   G   964       7.354 -11.597  -9.293  1.00  0.00           C  
ATOM    217  O4'   G   964       7.307 -12.184  -7.973  1.00  0.00           O  
ATOM    218  C3'   G   964       6.440 -12.487 -10.121  1.00  0.00           C  
ATOM    219  O3'   G   964       6.731 -12.441 -11.508  1.00  0.00           O  
ATOM    220  C1'   G   964       6.794 -13.496  -8.028  1.00  0.00           C  
ATOM    221  C2'   G   964       6.701 -13.853  -9.510  1.00  0.00           C  
ATOM    222  O2'   G   964       7.947 -14.381  -9.941  1.00  0.00           O  
ATOM    223  N1    G   964       3.019 -16.273  -6.039  1.00  0.00           N  
ATOM    224  C2    G   964       4.203 -16.683  -6.602  1.00  0.00           C  
ATOM    225  N2    G   964       4.415 -18.007  -6.644  1.00  0.00           N  
ATOM    226  N3    G   964       5.115 -15.857  -7.089  1.00  0.00           N  
ATOM    227  C4    G   964       4.742 -14.566  -6.968  1.00  0.00           C  
ATOM    228  C5    G   964       3.585 -14.051  -6.423  1.00  0.00           C  
ATOM    229  C6    G   964       2.616 -14.948  -5.904  1.00  0.00           C  
ATOM    230  O6    G   964       1.527 -14.687  -5.380  1.00  0.00           O  
ATOM    231  N7    G   964       3.584 -12.665  -6.487  1.00  0.00           N  
ATOM    232  C8    G   964       4.718 -12.367  -7.061  1.00  0.00           C  
ATOM    233  N9    G   964       5.470 -13.473  -7.378  1.00  0.00           N  
ATOM    234  H5'   G   964       7.558  -9.688  -8.575  1.00  0.00           H  
ATOM    235 H5''   G   964       7.057  -9.731 -10.090  1.00  0.00           H  
ATOM    236  H4'   G   964       8.269 -11.658  -9.640  1.00  0.00           H  
ATOM    237  H3'   G   964       5.509 -12.230  -9.960  1.00  0.00           H  
ATOM    238  H1'   G   964       7.370 -14.144  -7.571  1.00  0.00           H  
ATOM    239  H2'   G   964       5.963 -14.473  -9.687  1.00  0.00           H  
ATOM    240 HO2'   G   964       7.846 -15.341 -10.111  1.00  0.00           H  
ATOM    241  H1    G   964       2.410 -16.965  -5.707  1.00  0.00           H  
ATOM    242  H22   G   964       5.243 -18.358  -7.035  1.00  0.00           H  
ATOM    243  H21   G   964       3.745 -18.625  -6.285  1.00  0.00           H  
ATOM    244  H8    G   964       5.004 -11.448  -7.244  1.00  0.00           H  
ATOM    245  P     G   965       5.613 -12.865 -12.582  1.00  0.00           P  
ATOM    246  OP2   G   965       4.352 -12.161 -12.235  1.00  0.00           O  
ATOM    247  OP1   G   965       6.194 -12.703 -13.940  1.00  0.00           O  
ATOM    248  O5'   G   965       5.397 -14.422 -12.321  1.00  0.00           O  
ATOM    249  C5'   G   965       6.303 -15.381 -12.844  1.00  0.00           C  
ATOM    250  C4'   G   965       5.808 -16.789 -12.623  1.00  0.00           C  
ATOM    251  O4'   G   965       5.613 -17.006 -11.205  1.00  0.00           O  
ATOM    252  C3'   G   965       4.455 -17.124 -13.234  1.00  0.00           C  
ATOM    253  O3'   G   965       4.544 -17.516 -14.593  1.00  0.00           O  
ATOM    254  C1'   G   965       4.473 -17.802 -10.981  1.00  0.00           C  
ATOM    255  C2'   G   965       4.008 -18.281 -12.357  1.00  0.00           C  
ATOM    256  O2'   G   965       4.697 -19.477 -12.691  1.00  0.00           O  
ATOM    257  N1    G   965       0.082 -17.709  -8.407  1.00  0.00           N  
ATOM    258  C2    G   965       0.778 -18.782  -8.910  1.00  0.00           C  
ATOM    259  N2    G   965       0.239 -19.992  -8.702  1.00  0.00           N  
ATOM    260  N3    G   965       1.921 -18.677  -9.568  1.00  0.00           N  
ATOM    261  C4    G   965       2.320 -17.394  -9.687  1.00  0.00           C  
ATOM    262  C5    G   965       1.701 -16.253  -9.223  1.00  0.00           C  
ATOM    263  C6    G   965       0.475 -16.379  -8.519  1.00  0.00           C  
ATOM    264  O6    G   965      -0.227 -15.487  -8.029  1.00  0.00           O  
ATOM    265  N7    G   965       2.436 -15.123  -9.552  1.00  0.00           N  
ATOM    266  C8    G   965       3.470 -15.589 -10.199  1.00  0.00           C  
ATOM    267  N9    G   965       3.463 -16.958 -10.316  1.00  0.00           N  
ATOM    268  H5'   G   965       7.171 -15.275 -12.403  1.00  0.00           H  
ATOM    269 H5''   G   965       6.412 -15.227 -13.806  1.00  0.00           H  
ATOM    270  H4'   G   965       6.482 -17.418 -12.957  1.00  0.00           H  
ATOM    271  H3'   G   965       3.850 -16.365 -13.110  1.00  0.00           H  
ATOM    272  H1'   G   965       4.674 -18.577 -10.417  1.00  0.00           H  
ATOM    273  H2'   G   965       3.036 -18.401 -12.388  1.00  0.00           H  
ATOM    274 HO2'   G   965       4.068 -20.228 -12.655  1.00  0.00           H  
ATOM    275  H1    G   965      -0.756 -17.893  -7.934  1.00  0.00           H  
ATOM    276  H22   G   965       0.692 -20.794  -9.038  1.00  0.00           H  
ATOM    277  H21   G   965      -0.607 -20.077  -8.216  1.00  0.00           H  
ATOM    278  H8    G   965       4.179 -15.019 -10.562  1.00  0.00           H  
ATOM    279  P     C   966       3.267 -17.374 -15.559  1.00  0.00           P  
ATOM    280  OP2   C   966       2.680 -16.026 -15.353  1.00  0.00           O  
ATOM    281  OP1   C   966       3.673 -17.796 -16.924  1.00  0.00           O  
ATOM    282  O5'   C   966       2.236 -18.451 -14.998  1.00  0.00           O  
ATOM    283  C5'   C   966       2.375 -19.828 -15.314  1.00  0.00           C  
ATOM    284  C4'   C   966       1.227 -20.644 -14.771  1.00  0.00           C  
ATOM    285  O4'   C   966       1.153 -20.445 -13.335  1.00  0.00           O  
ATOM    286  C3'   C   966      -0.161 -20.252 -15.254  1.00  0.00           C  
ATOM    287  O3'   C   966      -0.501 -20.842 -16.496  1.00  0.00           O  
ATOM    288  C1'   C   966      -0.198 -20.408 -12.901  1.00  0.00           C  
ATOM    289  C2'   C   966      -1.053 -20.747 -14.121  1.00  0.00           C  
ATOM    290  O2'   C   966      -1.235 -22.154 -14.187  1.00  0.00           O  
ATOM    291  N1    C   966      -0.475 -19.047 -12.379  1.00  0.00           N  
ATOM    292  C2    C   966      -1.605 -18.860 -11.574  1.00  0.00           C  
ATOM    293  O2    C   966      -2.337 -19.830 -11.323  1.00  0.00           O  
ATOM    294  N3    C   966      -1.880 -17.629 -11.085  1.00  0.00           N  
ATOM    295  C4    C   966      -1.078 -16.603 -11.370  1.00  0.00           C  
ATOM    296  N4    C   966      -1.388 -15.406 -10.866  1.00  0.00           N  
ATOM    297  C5    C   966       0.078 -16.760 -12.186  1.00  0.00           C  
ATOM    298  C6    C   966       0.340 -17.983 -12.663  1.00  0.00           C  
ATOM    299  H5'   C   966       3.213 -20.161 -14.931  1.00  0.00           H  
ATOM    300 H5''   C   966       2.407 -19.930 -16.289  1.00  0.00           H  
ATOM    301  H4'   C   966       1.396 -21.590 -14.961  1.00  0.00           H  
ATOM    302  H3'   C   966      -0.220 -19.275 -15.307  1.00  0.00           H  
ATOM    303  H1'   C   966      -0.367 -21.068 -12.197  1.00  0.00           H  
ATOM    304  H2'   C   966      -1.909 -20.271 -14.106  1.00  0.00           H  
ATOM    305 HO2'   C   966      -2.165 -22.366 -13.967  1.00  0.00           H  
ATOM    306  H42   C   966      -0.819 -14.632 -11.058  1.00  0.00           H  
ATOM    307  H41   C   966      -2.186 -15.302 -10.306  1.00  0.00           H  
ATOM    308  H5    C   966       0.662 -15.999 -12.390  1.00  0.00           H  
ATOM    309  H6    C   966       1.131 -18.111 -13.226  1.00  0.00           H  
ATOM    310  P     C   967      -1.613 -20.162 -17.437  1.00  0.00           P  
ATOM    311  OP2   C   967      -1.287 -18.720 -17.568  1.00  0.00           O  
ATOM    312  OP1   C   967      -1.755 -20.996 -18.657  1.00  0.00           O  
ATOM    313  O5'   C   967      -2.960 -20.289 -16.596  1.00  0.00           O  
ATOM    314  C5'   C   967      -3.686 -21.508 -16.560  1.00  0.00           C  
ATOM    315  C4'   C   967      -4.968 -21.371 -15.774  1.00  0.00           C  
ATOM    316  O4'   C   967      -4.712 -20.956 -14.402  1.00  0.00           O  
ATOM    317  C3'   C   967      -5.950 -20.322 -16.270  1.00  0.00           C  
ATOM    318  O3'   C   967      -6.643 -20.723 -17.439  1.00  0.00           O  
ATOM    319  C1'   C   967      -5.753 -20.126 -13.946  1.00  0.00           C  
ATOM    320  C2'   C   967      -6.821 -20.119 -15.036  1.00  0.00           C  
ATOM    321  O2'   C   967      -7.704 -21.214 -14.844  1.00  0.00           O  
ATOM    322  N1    C   967      -5.195 -18.773 -13.695  1.00  0.00           N  
ATOM    323  C2    C   967      -5.944 -17.878 -12.921  1.00  0.00           C  
ATOM    324  O2    C   967      -7.043 -18.238 -12.472  1.00  0.00           O  
ATOM    325  N3    C   967      -5.459 -16.639 -12.678  1.00  0.00           N  
ATOM    326  C4    C   967      -4.275 -16.277 -13.172  1.00  0.00           C  
ATOM    327  N4    C   967      -3.836 -15.044 -12.906  1.00  0.00           N  
ATOM    328  C5    C   967      -3.490 -17.162 -13.963  1.00  0.00           C  
ATOM    329  C6    C   967      -3.980 -18.386 -14.196  1.00  0.00           C  
ATOM    330  H5'   C   967      -3.129 -22.200 -16.146  1.00  0.00           H  
ATOM    331 H5''   C   967      -3.902 -21.778 -17.477  1.00  0.00           H  
ATOM    332  H4'   C   967      -5.416 -22.242 -15.749  1.00  0.00           H  
ATOM    333  H3'   C   967      -5.465 -19.494 -16.469  1.00  0.00           H  
ATOM    334  H1'   C   967      -6.140 -20.477 -13.118  1.00  0.00           H  
ATOM    335  H2'   C   967      -7.304 -19.267 -15.074  1.00  0.00           H  
ATOM    336 HO2'   C   967      -8.577 -20.875 -14.556  1.00  0.00           H  
ATOM    337  H42   C   967      -2.970 -14.747 -13.255  1.00  0.00           H  
ATOM    338  H41   C   967      -4.380 -14.437 -12.362  1.00  0.00           H  
ATOM    339  H5    C   967      -2.621 -16.887 -14.322  1.00  0.00           H  
ATOM    340  H6    C   967      -3.455 -19.010 -14.738  1.00  0.00           H  
ATOM    341  P     A   968      -7.354 -19.625 -18.374  1.00  0.00           P  
ATOM    342  OP2   A   968      -6.368 -18.551 -18.653  1.00  0.00           O  
ATOM    343  OP1   A   968      -8.006 -20.334 -19.503  1.00  0.00           O  
ATOM    344  O5'   A   968      -8.498 -19.014 -17.448  1.00  0.00           O  
ATOM    345  C5'   A   968      -9.718 -19.711 -17.240  1.00  0.00           C  
ATOM    346  C4'   A   968     -10.717 -18.868 -16.489  1.00  0.00           C  
ATOM    347  O4'   A   968     -10.171 -18.495 -15.197  1.00  0.00           O  
ATOM    348  C3'   A   968     -11.082 -17.537 -17.130  1.00  0.00           C  
ATOM    349  O3'   A   968     -12.109 -17.650 -18.099  1.00  0.00           O  
ATOM    350  C1'   A   968     -10.499 -17.153 -14.884  1.00  0.00           C  
ATOM    351  C2'   A   968     -11.528 -16.720 -15.926  1.00  0.00           C  
ATOM    352  O2'   A   968     -12.824 -17.109 -15.493  1.00  0.00           O  
ATOM    353  N1    A   968      -8.213 -12.691 -13.692  1.00  0.00           N  
ATOM    354  C2    A   968      -9.448 -13.158 -13.468  1.00  0.00           C  
ATOM    355  N3    A   968      -9.978 -14.331 -13.807  1.00  0.00           N  
ATOM    356  C4    A   968      -9.078 -15.088 -14.460  1.00  0.00           C  
ATOM    357  C5    A   968      -7.773 -14.747 -14.763  1.00  0.00           C  
ATOM    358  C6    A   968      -7.333 -13.477 -14.349  1.00  0.00           C  
ATOM    359  N6    A   968      -6.103 -13.011 -14.572  1.00  0.00           N  
ATOM    360  N7    A   968      -7.142 -15.780 -15.444  1.00  0.00           N  
ATOM    361  C8    A   968      -8.064 -16.706 -15.535  1.00  0.00           C  
ATOM    362  N9    A   968      -9.261 -16.355 -14.960  1.00  0.00           N  
ATOM    363  H5'   A   968      -9.537 -20.526 -16.726  1.00  0.00           H  
ATOM    364 H5''   A   968     -10.097 -19.959 -18.109  1.00  0.00           H  
ATOM    365  H4'   A   968     -11.534 -19.391 -16.351  1.00  0.00           H  
ATOM    366  H3'   A   968     -10.275 -17.133 -17.514  1.00  0.00           H  
ATOM    367  H1'   A   968     -10.888 -17.068 -13.987  1.00  0.00           H  
ATOM    368  H2'   A   968     -11.479 -15.758 -16.107  1.00  0.00           H  
ATOM    369 HO2'   A   968     -13.278 -17.574 -16.225  1.00  0.00           H  
ATOM    370  H2    A   968     -10.048 -12.549 -12.988  1.00  0.00           H  
ATOM    371  H61   A   968      -5.853 -12.116 -14.259  1.00  0.00           H  
ATOM    372  H62   A   968      -5.447 -13.564 -15.047  1.00  0.00           H  
ATOM    373  H8    A   968      -7.913 -17.570 -15.973  1.00  0.00           H  
ATOM    374  P     C   969     -12.338 -16.478 -19.175  1.00  0.00           P  
ATOM    375  OP2   C   969     -11.070 -16.284 -19.921  1.00  0.00           O  
ATOM    376  OP1   C   969     -13.589 -16.775 -19.918  1.00  0.00           O  
ATOM    377  O5'   C   969     -12.591 -15.181 -18.285  1.00  0.00           O  
ATOM    378  C5'   C   969     -13.880 -14.892 -17.766  1.00  0.00           C  
ATOM    379  C4'   C   969     -13.908 -13.564 -17.050  1.00  0.00           C  
ATOM    380  O4'   C   969     -12.811 -13.486 -16.107  1.00  0.00           O  
ATOM    381  C3'   C   969     -13.727 -12.330 -17.920  1.00  0.00           C  
ATOM    382  O3'   C   969     -14.923 -11.932 -18.569  1.00  0.00           O  
ATOM    383  C1'   C   969     -12.385 -12.150 -16.010  1.00  0.00           C  
ATOM    384  C2'   C   969     -13.293 -11.309 -16.896  1.00  0.00           C  
ATOM    385  O2'   C   969     -14.396 -10.848 -16.129  1.00  0.00           O  
ATOM    386  N1    C   969     -10.963 -12.071 -16.426  1.00  0.00           N  
ATOM    387  C2    C   969     -10.244 -10.908 -16.123  1.00  0.00           C  
ATOM    388  O2    C   969     -10.813  -9.984 -15.521  1.00  0.00           O  
ATOM    389  N3    C   969      -8.946 -10.811 -16.490  1.00  0.00           N  
ATOM    390  C4    C   969      -8.358 -11.818 -17.136  1.00  0.00           C  
ATOM    391  N4    C   969      -7.075 -11.678 -17.480  1.00  0.00           N  
ATOM    392  C5    C   969      -9.060 -13.013 -17.460  1.00  0.00           C  
ATOM    393  C6    C   969     -10.344 -13.098 -17.090  1.00  0.00           C  
ATOM    394  H5'   C   969     -14.138 -15.599 -17.139  1.00  0.00           H  
ATOM    395 H5''   C   969     -14.524 -14.870 -18.505  1.00  0.00           H  
ATOM    396  H4'   C   969     -14.752 -13.488 -16.559  1.00  0.00           H  
ATOM    397  H3'   C   969     -13.000 -12.487 -18.557  1.00  0.00           H  
ATOM    398  H1'   C   969     -12.471 -11.847 -15.082  1.00  0.00           H  
ATOM    399  H2'   C   969     -12.807 -10.568 -17.313  1.00  0.00           H  
ATOM    400 HO2'   C   969     -14.293  -9.888 -15.965  1.00  0.00           H  
ATOM    401  H42   C   969      -6.615 -12.400 -17.955  1.00  0.00           H  
ATOM    402  H41   C   969      -6.595 -10.853 -17.256  1.00  0.00           H  
ATOM    403  H5    C   969      -8.619 -13.748 -17.935  1.00  0.00           H  
ATOM    404  H6    C   969     -10.845 -13.912 -17.303  1.00  0.00           H  
ATOM    405  P     A   970     -14.869 -10.894 -19.796  1.00  0.00           P  
ATOM    406  OP2   A   970     -14.073 -11.511 -20.886  1.00  0.00           O  
ATOM    407  OP1   A   970     -16.253 -10.432 -20.069  1.00  0.00           O  
ATOM    408  O5'   A   970     -14.042  -9.660 -19.220  1.00  0.00           O  
ATOM    409  C5'   A   970     -14.698  -8.582 -18.570  1.00  0.00           C  
ATOM    410  C4'   A   970     -13.780  -7.398 -18.395  1.00  0.00           C  
ATOM    411  O4'   A   970     -12.565  -7.813 -17.722  1.00  0.00           O  
ATOM    412  C3'   A   970     -13.279  -6.747 -19.674  1.00  0.00           C  
ATOM    413  O3'   A   970     -14.201  -5.821 -20.223  1.00  0.00           O  
ATOM    414  C1'   A   970     -11.468  -7.092 -18.198  1.00  0.00           C  
ATOM    415  C2'   A   970     -11.998  -6.068 -19.206  1.00  0.00           C  
ATOM    416  O2'   A   970     -12.278  -4.852 -18.528  1.00  0.00           O  
ATOM    417  N1    A   970      -6.621  -7.889 -19.756  1.00  0.00           N  
ATOM    418  C2    A   970      -7.223  -6.836 -19.187  1.00  0.00           C  
ATOM    419  N3    A   970      -8.491  -6.696 -18.807  1.00  0.00           N  
ATOM    420  C4    A   970      -9.191  -7.814 -19.067  1.00  0.00           C  
ATOM    421  C5    A   970      -8.713  -8.975 -19.647  1.00  0.00           C  
ATOM    422  C6    A   970      -7.353  -8.996 -20.003  1.00  0.00           C  
ATOM    423  N6    A   970      -6.753 -10.045 -20.571  1.00  0.00           N  
ATOM    424  N7    A   970      -9.724  -9.919 -19.759  1.00  0.00           N  
ATOM    425  C8    A   970     -10.773  -9.319 -19.253  1.00  0.00           C  
ATOM    426  N9    A   970     -10.522  -8.042 -18.815  1.00  0.00           N  
ATOM    427  H5'   A   970     -15.007  -8.880 -17.689  1.00  0.00           H  
ATOM    428 H5''   A   970     -15.473  -8.309 -19.105  1.00  0.00           H  
ATOM    429  H4'   A   970     -14.232  -6.724 -17.846  1.00  0.00           H  
ATOM    430  H3'   A   970     -13.056  -7.445 -20.325  1.00  0.00           H  
ATOM    431  H1'   A   970     -11.025  -6.623 -17.459  1.00  0.00           H  
ATOM    432  H2'   A   970     -11.370  -5.935 -19.947  1.00  0.00           H  
ATOM    433 HO2'   A   970     -11.613  -4.182 -18.790  1.00  0.00           H  
ATOM    434  H2    A   970      -6.648  -6.058 -19.029  1.00  0.00           H  
ATOM    435  H61   A   970      -5.800 -10.001 -20.798  1.00  0.00           H  
ATOM    436  H62   A   970      -7.264 -10.859 -20.760  1.00  0.00           H  
ATOM    437  H8    A   970     -11.655  -9.742 -19.193  1.00  0.00           H  
ATOM    438  P     A   971     -14.869  -6.100 -21.658  1.00  0.00           P  
ATOM    439  OP2   A   971     -14.678  -7.536 -21.983  1.00  0.00           O  
ATOM    440  OP1   A   971     -16.237  -5.525 -21.648  1.00  0.00           O  
ATOM    441  O5'   A   971     -13.982  -5.244 -22.668  1.00  0.00           O  
ATOM    442  C5'   A   971     -13.764  -3.858 -22.453  1.00  0.00           C  
ATOM    443  C4'   A   971     -12.441  -3.410 -23.021  1.00  0.00           C  
ATOM    444  O4'   A   971     -11.348  -3.948 -22.230  1.00  0.00           O  
ATOM    445  C3'   A   971     -12.132  -3.873 -24.437  1.00  0.00           C  
ATOM    446  O3'   A   971     -12.643  -3.002 -25.430  1.00  0.00           O  
ATOM    447  C1'   A   971     -10.283  -4.315 -23.044  1.00  0.00           C  
ATOM    448  C2'   A   971     -10.613  -3.833 -24.454  1.00  0.00           C  
ATOM    449  O2'   A   971     -10.135  -2.505 -24.613  1.00  0.00           O  
ATOM    450  N1    A   971      -7.223  -8.376 -23.878  1.00  0.00           N  
ATOM    451  C2    A   971      -7.042  -7.060 -24.054  1.00  0.00           C  
ATOM    452  N3    A   971      -7.883  -6.056 -23.816  1.00  0.00           N  
ATOM    453  C4    A   971      -9.050  -6.518 -23.334  1.00  0.00           C  
ATOM    454  C5    A   971      -9.385  -7.839 -23.099  1.00  0.00           C  
ATOM    455  C6    A   971      -8.407  -8.806 -23.391  1.00  0.00           C  
ATOM    456  N6    A   971      -8.587 -10.117 -23.216  1.00  0.00           N  
ATOM    457  N7    A   971     -10.676  -7.936 -22.599  1.00  0.00           N  
ATOM    458  C8    A   971     -11.086  -6.693 -22.544  1.00  0.00           C  
ATOM    459  N9    A   971     -10.153  -5.782 -22.974  1.00  0.00           N  
ATOM    460  H5'   A   971     -13.776  -3.678 -21.490  1.00  0.00           H  
ATOM    461 H5''   A   971     -14.485  -3.350 -22.881  1.00  0.00           H  
ATOM    462  H4'   A   971     -12.399  -2.431 -22.993  1.00  0.00           H  
ATOM    463  H3'   A   971     -12.433  -4.800 -24.545  1.00  0.00           H  
ATOM    464  H1'   A   971      -9.448  -3.898 -22.744  1.00  0.00           H  
ATOM    465  H2'   A   971     -10.245  -4.435 -25.135  1.00  0.00           H  
ATOM    466 HO2'   A   971      -9.365  -2.514 -25.218  1.00  0.00           H  
ATOM    467  H2    A   971      -6.166  -6.800 -24.409  1.00  0.00           H  
ATOM    468  H61   A   971      -7.867 -10.745 -23.439  1.00  0.00           H  
ATOM    469  H62   A   971      -9.438 -10.453 -22.865  1.00  0.00           H  
ATOM    470  H8    A   971     -11.978  -6.437 -22.226  1.00  0.00           H  
ATOM    471  P     U   972     -13.579  -3.576 -26.604  1.00  0.00           P  
ATOM    472  OP2   U   972     -14.661  -4.376 -25.979  1.00  0.00           O  
ATOM    473  OP1   U   972     -13.926  -2.449 -27.508  1.00  0.00           O  
ATOM    474  O5'   U   972     -12.627  -4.572 -27.403  1.00  0.00           O  
ATOM    475  C5'   U   972     -11.719  -4.088 -28.381  1.00  0.00           C  
ATOM    476  C4'   U   972     -10.735  -5.151 -28.803  1.00  0.00           C  
ATOM    477  O4'   U   972     -10.178  -5.811 -27.626  1.00  0.00           O  
ATOM    478  C3'   U   972     -11.312  -6.332 -29.569  1.00  0.00           C  
ATOM    479  O3'   U   972     -11.517  -6.054 -30.942  1.00  0.00           O  
ATOM    480  C1'   U   972      -9.960  -7.183 -27.873  1.00  0.00           C  
ATOM    481  C2'   U   972     -10.292  -7.448 -29.338  1.00  0.00           C  
ATOM    482  O2'   U   972      -9.134  -7.261 -30.140  1.00  0.00           O  
ATOM    483  N1    U   972     -10.809  -7.976 -26.951  1.00  0.00           N  
ATOM    484  C2    U   972     -10.621  -9.345 -26.940  1.00  0.00           C  
ATOM    485  O2    U   972      -9.801  -9.910 -27.643  1.00  0.00           O  
ATOM    486  N3    U   972     -11.428 -10.037 -26.071  1.00  0.00           N  
ATOM    487  C4    U   972     -12.386  -9.514 -25.229  1.00  0.00           C  
ATOM    488  O4    U   972     -13.034 -10.271 -24.505  1.00  0.00           O  
ATOM    489  C5    U   972     -12.526  -8.091 -25.294  1.00  0.00           C  
ATOM    490  C6    U   972     -11.751  -7.392 -26.131  1.00  0.00           C  
ATOM    491  H5'   U   972     -11.226  -3.326 -28.009  1.00  0.00           H  
ATOM    492 H5''   U   972     -12.223  -3.790 -29.166  1.00  0.00           H  
ATOM    493  H4'   U   972     -10.006  -4.727 -29.301  1.00  0.00           H  
ATOM    494  H3'   U   972     -12.161  -6.598 -29.160  1.00  0.00           H  
ATOM    495  H1'   U   972      -9.017  -7.399 -27.712  1.00  0.00           H  
ATOM    496  H2'   U   972     -10.690  -8.333 -29.478  1.00  0.00           H  
ATOM    497 HO2'   U   972      -8.842  -8.131 -30.486  1.00  0.00           H  
ATOM    498  H3    U   972     -11.311 -11.010 -26.048  1.00  0.00           H  
ATOM    499  H5    U   972     -13.183  -7.633 -24.729  1.00  0.00           H  
ATOM    500  H6    U   972     -11.867  -6.420 -26.157  1.00  0.00           H  
ATOM    501  P     U   973     -12.922  -6.405 -31.638  1.00  0.00           P  
ATOM    502  OP2   U   973     -13.827  -6.951 -30.595  1.00  0.00           O  
ATOM    503  OP1   U   973     -13.348  -5.227 -32.436  1.00  0.00           O  
ATOM    504  O5'   U   973     -12.567  -7.584 -32.649  1.00  0.00           O  
ATOM    505  C5'   U   973     -11.271  -8.163 -32.668  1.00  0.00           C  
ATOM    506  C4'   U   973     -11.334  -9.665 -32.800  1.00  0.00           C  
ATOM    507  O4'   U   973     -11.049 -10.383 -31.553  1.00  0.00           O  
ATOM    508  C3'   U   973     -12.653 -10.240 -33.293  1.00  0.00           C  
ATOM    509  O3'   U   973     -12.790 -10.183 -34.701  1.00  0.00           O  
ATOM    510  C1'   U   973     -11.828 -11.569 -31.528  1.00  0.00           C  
ATOM    511  C2'   U   973     -12.530 -11.708 -32.880  1.00  0.00           C  
ATOM    512  O2'   U   973     -11.690 -12.426 -33.773  1.00  0.00           O  
ATOM    513  N1    U   973     -12.788 -11.486 -30.401  1.00  0.00           N  
ATOM    514  C2    U   973     -12.538 -12.283 -29.299  1.00  0.00           C  
ATOM    515  O2    U   973     -11.579 -13.032 -29.223  1.00  0.00           O  
ATOM    516  N3    U   973     -13.452 -12.172 -28.281  1.00  0.00           N  
ATOM    517  C4    U   973     -14.569 -11.365 -28.250  1.00  0.00           C  
ATOM    518  O4    U   973     -15.298 -11.379 -27.257  1.00  0.00           O  
ATOM    519  C5    U   973     -14.765 -10.570 -29.423  1.00  0.00           C  
ATOM    520  C6    U   973     -13.889 -10.656 -30.430  1.00  0.00           C  
ATOM    521  H5'   U   973     -10.807  -7.935 -31.835  1.00  0.00           H  
ATOM    522 H5''   U   973     -10.768  -7.797 -33.425  1.00  0.00           H  
ATOM    523  H4'   U   973     -10.663  -9.953 -33.453  1.00  0.00           H  
ATOM    524  H3'   U   973     -13.390  -9.825 -32.799  1.00  0.00           H  
ATOM    525  H1'   U   973     -11.234 -12.337 -31.393  1.00  0.00           H  
ATOM    526  H2'   U   973     -13.409 -12.131 -32.791  1.00  0.00           H  
ATOM    527 HO2'   U   973     -12.014 -13.349 -33.844  1.00  0.00           H  
ATOM    528  H3    U   973     -13.294 -12.729 -27.490  1.00  0.00           H  
ATOM    529  H5    U   973     -15.534  -9.965 -29.487  1.00  0.00           H  
ATOM    530  H6    U   973     -14.045 -10.102 -31.222  1.00  0.00           H  
ATOM    531  P     A   974     -14.250 -10.140 -35.371  1.00  0.00           P  
ATOM    532  OP2   A   974     -14.978  -8.973 -34.813  1.00  0.00           O  
ATOM    533  OP1   A   974     -14.086 -10.269 -36.841  1.00  0.00           O  
ATOM    534  O5'   A   974     -14.958 -11.464 -34.836  1.00  0.00           O  
ATOM    535  C5'   A   974     -16.242 -11.411 -34.233  1.00  0.00           C  
ATOM    536  C4'   A   974     -17.232 -12.287 -34.959  1.00  0.00           C  
ATOM    537  O4'   A   974     -17.096 -12.085 -36.388  1.00  0.00           O  
ATOM    538  C3'   A   974     -17.052 -13.787 -34.780  1.00  0.00           C  
ATOM    539  O3'   A   974     -17.684 -14.286 -33.614  1.00  0.00           O  
ATOM    540  C1'   A   974     -17.271 -13.287 -37.079  1.00  0.00           C  
ATOM    541  C2'   A   974     -17.688 -14.341 -36.049  1.00  0.00           C  
ATOM    542  O2'   A   974     -19.104 -14.357 -35.951  1.00  0.00           O  
ATOM    543  N1    A   974     -14.851 -16.240 -40.539  1.00  0.00           N  
ATOM    544  C2    A   974     -16.131 -16.173 -40.151  1.00  0.00           C  
ATOM    545  N3    A   974     -16.693 -15.379 -39.243  1.00  0.00           N  
ATOM    546  C4    A   974     -15.776 -14.566 -38.689  1.00  0.00           C  
ATOM    547  C5    A   974     -14.427 -14.517 -38.984  1.00  0.00           C  
ATOM    548  C6    A   974     -13.956 -15.409 -39.964  1.00  0.00           C  
ATOM    549  N6    A   974     -12.680 -15.477 -40.351  1.00  0.00           N  
ATOM    550  N7    A   974     -13.791 -13.552 -38.214  1.00  0.00           N  
ATOM    551  C8    A   974     -14.755 -13.048 -37.484  1.00  0.00           C  
ATOM    552  N9    A   974     -15.983 -13.614 -37.720  1.00  0.00           N  
ATOM    553  H5'   A   974     -16.565 -10.485 -34.248  1.00  0.00           H  
ATOM    554 H5''   A   974     -16.172 -11.709 -33.303  1.00  0.00           H  
ATOM    555  H4'   A   974     -18.139 -12.036 -34.684  1.00  0.00           H  
ATOM    556  H3'   A   974     -16.095 -13.998 -34.780  1.00  0.00           H  
ATOM    557  H1'   A   974     -17.967 -13.209 -37.765  1.00  0.00           H  
ATOM    558  H2'   A   974     -17.329 -15.225 -36.275  1.00  0.00           H  
ATOM    559 HO2'   A   974     -19.442 -15.184 -36.354  1.00  0.00           H  
ATOM    560  H2    A   974     -16.739 -16.797 -40.599  1.00  0.00           H  
ATOM    561  H61   A   974     -12.410 -16.120 -41.040  1.00  0.00           H  
ATOM    562  H62   A   974     -12.013 -14.883 -39.947  1.00  0.00           H  
ATOM    563  H8    A   974     -14.612 -12.332 -36.829  1.00  0.00           H  
ATOM    564  P     A   975     -16.814 -14.624 -32.305  1.00  0.00           P  
ATOM    565  OP2   A   975     -15.571 -13.815 -32.358  1.00  0.00           O  
ATOM    566  OP1   A   975     -17.705 -14.525 -31.122  1.00  0.00           O  
ATOM    567  O5'   A   975     -16.413 -16.155 -32.494  1.00  0.00           O  
ATOM    568  C5'   A   975     -16.687 -17.110 -31.481  1.00  0.00           C  
ATOM    569  C4'   A   975     -15.675 -18.229 -31.486  1.00  0.00           C  
ATOM    570  O4'   A   975     -15.267 -18.511 -32.850  1.00  0.00           O  
ATOM    571  C3'   A   975     -14.362 -17.944 -30.772  1.00  0.00           C  
ATOM    572  O3'   A   975     -14.408 -18.239 -29.387  1.00  0.00           O  
ATOM    573  C1'   A   975     -13.879 -18.657 -32.966  1.00  0.00           C  
ATOM    574  C2'   A   975     -13.395 -18.845 -31.527  1.00  0.00           C  
ATOM    575  O2'   A   975     -13.561 -20.206 -31.154  1.00  0.00           O  
ATOM    576  N1    A   975     -11.599 -16.460 -37.032  1.00  0.00           N  
ATOM    577  C2    A   975     -11.941 -17.728 -36.768  1.00  0.00           C  
ATOM    578  N3    A   975     -12.534 -18.231 -35.687  1.00  0.00           N  
ATOM    579  C4    A   975     -12.785 -17.262 -34.788  1.00  0.00           C  
ATOM    580  C5    A   975     -12.493 -15.917 -34.917  1.00  0.00           C  
ATOM    581  C6    A   975     -11.867 -15.512 -36.109  1.00  0.00           C  
ATOM    582  N6    A   975     -11.524 -14.249 -36.372  1.00  0.00           N  
ATOM    583  N7    A   975     -12.899 -15.217 -33.789  1.00  0.00           N  
ATOM    584  C8    A   975     -13.420 -16.139 -33.017  1.00  0.00           C  
ATOM    585  N9    A   975     -13.384 -17.400 -33.559  1.00  0.00           N  
ATOM    586  H5'   A   975     -17.580 -17.487 -31.629  1.00  0.00           H  
ATOM    587 H5''   A   975     -16.669 -16.666 -30.608  1.00  0.00           H  
ATOM    588  H4'   A   975     -16.087 -19.031 -31.103  1.00  0.00           H  
ATOM    589  H3'   A   975     -14.114 -17.006 -30.917  1.00  0.00           H  
ATOM    590  H1'   A   975     -13.582 -19.415 -33.512  1.00  0.00           H  
ATOM    591  H2'   A   975     -12.467 -18.549 -31.417  1.00  0.00           H  
ATOM    592 HO2'   A   975     -12.679 -20.627 -31.088  1.00  0.00           H  
ATOM    593  H2    A   975     -11.725 -18.377 -37.470  1.00  0.00           H  
ATOM    594  H61   A   975     -11.089 -14.026 -37.222  1.00  0.00           H  
ATOM    595  H62   A   975     -11.709 -13.544 -35.717  1.00  0.00           H  
ATOM    596  H8    A   975     -13.799 -15.946 -32.134  1.00  0.00           H  
ATOM    597  P     A   976     -13.459 -17.447 -28.360  1.00  0.00           P  
ATOM    598  OP2   A   976     -13.623 -15.993 -28.611  1.00  0.00           O  
ATOM    599  OP1   A   976     -13.699 -17.989 -26.999  1.00  0.00           O  
ATOM    600  O5'   A   976     -11.985 -17.859 -28.802  1.00  0.00           O  
ATOM    601  C5'   A   976     -11.398 -19.068 -28.346  1.00  0.00           C  
ATOM    602  C4'   A   976      -9.946 -19.165 -28.743  1.00  0.00           C  
ATOM    603  O4'   A   976      -9.836 -18.915 -30.165  1.00  0.00           O  
ATOM    604  C3'   A   976      -9.008 -18.158 -28.095  1.00  0.00           C  
ATOM    605  O3'   A   976      -8.561 -18.562 -26.813  1.00  0.00           O  
ATOM    606  C1'   A   976      -8.625 -18.236 -30.432  1.00  0.00           C  
ATOM    607  C2'   A   976      -7.877 -18.046 -29.110  1.00  0.00           C  
ATOM    608  O2'   A   976      -6.941 -19.103 -28.957  1.00  0.00           O  
ATOM    609  N1    A   976      -6.735 -14.015 -32.704  1.00  0.00           N  
ATOM    610  C2    A   976      -6.144 -15.094 -32.176  1.00  0.00           C  
ATOM    611  N3    A   976      -6.698 -16.159 -31.599  1.00  0.00           N  
ATOM    612  C4    A   976      -8.038 -16.050 -31.589  1.00  0.00           C  
ATOM    613  C5    A   976      -8.788 -15.004 -32.093  1.00  0.00           C  
ATOM    614  C6    A   976      -8.083 -13.938 -32.679  1.00  0.00           C  
ATOM    615  N6    A   976      -8.671 -12.862 -33.205  1.00  0.00           N  
ATOM    616  N7    A   976     -10.144 -15.238 -31.906  1.00  0.00           N  
ATOM    617  C8    A   976     -10.182 -16.401 -31.304  1.00  0.00           C  
ATOM    618  N9    A   976      -8.943 -16.950 -31.080  1.00  0.00           N  
ATOM    619  H5'   A   976     -11.886 -19.826 -28.731  1.00  0.00           H  
ATOM    620 H5''   A   976     -11.465 -19.109 -27.369  1.00  0.00           H  
ATOM    621  H4'   A   976      -9.623 -20.068 -28.545  1.00  0.00           H  
ATOM    622  H3'   A   976      -9.463 -17.292 -28.029  1.00  0.00           H  
ATOM    623  H1'   A   976      -8.082 -18.782 -31.038  1.00  0.00           H  
ATOM    624  H2'   A   976      -7.443 -17.168 -29.069  1.00  0.00           H  
ATOM    625 HO2'   A   976      -6.036 -18.747 -29.075  1.00  0.00           H  
ATOM    626  H2    A   976      -5.164 -15.102 -32.219  1.00  0.00           H  
ATOM    627  H61   A   976      -8.126 -12.149 -33.601  1.00  0.00           H  
ATOM    628  H62   A   976      -9.648 -12.784 -33.198  1.00  0.00           H  
ATOM    629  H8    A   976     -11.018 -16.838 -31.037  1.00  0.00           H  
ATOM    630  P     A   977      -8.481 -17.497 -25.612  1.00  0.00           P  
ATOM    631  OP2   A   977      -9.196 -16.268 -26.039  1.00  0.00           O  
ATOM    632  OP1   A   977      -8.885 -18.184 -24.360  1.00  0.00           O  
ATOM    633  O5'   A   977      -6.929 -17.152 -25.506  1.00  0.00           O  
ATOM    634  C5'   A   977      -6.467 -16.129 -24.636  1.00  0.00           C  
ATOM    635  C4'   A   977      -5.174 -15.527 -25.126  1.00  0.00           C  
ATOM    636  O4'   A   977      -5.047 -15.809 -26.542  1.00  0.00           O  
ATOM    637  C3'   A   977      -5.060 -14.014 -25.018  1.00  0.00           C  
ATOM    638  O3'   A   977      -4.464 -13.588 -23.805  1.00  0.00           O  
ATOM    639  C1'   A   977      -4.744 -14.651 -27.277  1.00  0.00           C  
ATOM    640  C2'   A   977      -4.228 -13.647 -26.243  1.00  0.00           C  
ATOM    641  O2'   A   977      -2.847 -13.886 -26.019  1.00  0.00           O  
ATOM    642  N1    A   977      -6.985 -11.189 -30.367  1.00  0.00           N  
ATOM    643  C2    A   977      -5.720 -11.341 -29.953  1.00  0.00           C  
ATOM    644  N3    A   977      -5.205 -12.267 -29.147  1.00  0.00           N  
ATOM    645  C4    A   977      -6.157 -13.125 -28.739  1.00  0.00           C  
ATOM    646  C5    A   977      -7.497 -13.098 -29.077  1.00  0.00           C  
ATOM    647  C6    A   977      -7.916 -12.068 -29.939  1.00  0.00           C  
ATOM    648  N6    A   977      -9.177 -11.915 -30.350  1.00  0.00           N  
ATOM    649  N7    A   977      -8.178 -14.143 -28.468  1.00  0.00           N  
ATOM    650  C8    A   977      -7.250 -14.767 -27.786  1.00  0.00           C  
ATOM    651  N9    A   977      -6.003 -14.205 -27.904  1.00  0.00           N  
ATOM    652  H5'   A   977      -6.325 -16.509 -23.744  1.00  0.00           H  
ATOM    653 H5''   A   977      -7.146 -15.426 -24.579  1.00  0.00           H  
ATOM    654  H4'   A   977      -4.429 -15.938 -24.640  1.00  0.00           H  
ATOM    655  H3'   A   977      -5.952 -13.617 -25.109  1.00  0.00           H  
ATOM    656  H1'   A   977      -4.063 -14.784 -27.969  1.00  0.00           H  
ATOM    657  H2'   A   977      -4.396 -12.723 -26.527  1.00  0.00           H  
ATOM    658 HO2'   A   977      -2.328 -13.155 -26.415  1.00  0.00           H  
ATOM    659  H2    A   977      -5.084 -10.677 -30.293  1.00  0.00           H  
ATOM    660  H61   A   977      -9.409 -11.177 -30.952  1.00  0.00           H  
ATOM    661  H62   A   977      -9.869 -12.541 -30.053  1.00  0.00           H  
ATOM    662  H8    A   977      -7.430 -15.562 -27.241  1.00  0.00           H  
ATOM    663  P     C   978      -4.818 -12.144 -23.195  1.00  0.00           P  
ATOM    664  OP2   C   978      -6.211 -11.809 -23.583  1.00  0.00           O  
ATOM    665  OP1   C   978      -4.436 -12.145 -21.760  1.00  0.00           O  
ATOM    666  O5'   C   978      -3.839 -11.149 -23.963  1.00  0.00           O  
ATOM    667  C5'   C   978      -4.346 -10.184 -24.872  1.00  0.00           C  
ATOM    668  C4'   C   978      -3.478  -8.950 -24.916  1.00  0.00           C  
ATOM    669  O4'   C   978      -3.633  -8.232 -23.673  1.00  0.00           O  
ATOM    670  C3'   C   978      -1.983  -9.187 -25.065  1.00  0.00           C  
ATOM    671  O3'   C   978      -1.316  -8.118 -25.713  1.00  0.00           O  
ATOM    672  C1'   C   978      -2.371  -8.129 -23.037  1.00  0.00           C  
ATOM    673  C2'   C   978      -1.456  -9.180 -23.646  1.00  0.00           C  
ATOM    674  O2'   C   978      -0.110  -8.732 -23.599  1.00  0.00           O  
ATOM    675  N1    C   978      -2.626  -8.371 -21.596  1.00  0.00           N  
ATOM    676  C2    C   978      -2.738  -7.264 -20.746  1.00  0.00           C  
ATOM    677  O2    C   978      -2.622  -6.123 -21.218  1.00  0.00           O  
ATOM    678  N3    C   978      -2.971  -7.457 -19.427  1.00  0.00           N  
ATOM    679  C4    C   978      -3.092  -8.693 -18.944  1.00  0.00           C  
ATOM    680  N4    C   978      -3.321  -8.836 -17.636  1.00  0.00           N  
ATOM    681  C5    C   978      -2.982  -9.839 -19.781  1.00  0.00           C  
ATOM    682  C6    C   978      -2.753  -9.636 -21.084  1.00  0.00           C  
ATOM    683  H5'   C   978      -5.250  -9.929 -24.595  1.00  0.00           H  
ATOM    684 H5''   C   978      -4.385 -10.579 -25.768  1.00  0.00           H  
ATOM    685  H4'   C   978      -3.772  -8.383 -25.659  1.00  0.00           H  
ATOM    686  H3'   C   978      -1.833 -10.078 -25.444  1.00  0.00           H  
ATOM    687  H1'   C   978      -1.967  -7.245 -23.153  1.00  0.00           H  
ATOM    688  H2'   C   978      -1.561 -10.057 -23.221  1.00  0.00           H  
ATOM    689 HO2'   C   978       0.330  -8.950 -24.447  1.00  0.00           H  
ATOM    690  H42   C   978      -3.414  -9.731 -17.250  1.00  0.00           H  
ATOM    691  H41   C   978      -3.395  -8.044 -17.062  1.00  0.00           H  
ATOM    692  H5    C   978      -3.072 -10.745 -19.417  1.00  0.00           H  
ATOM    693  H6    C   978      -2.674 -10.412 -21.677  1.00  0.00           H  
ATOM    694  P     A   979      -1.222  -8.077 -27.318  1.00  0.00           P  
ATOM    695  OP2   A   979      -2.599  -8.188 -27.861  1.00  0.00           O  
ATOM    696  OP1   A   979      -0.373  -6.921 -27.700  1.00  0.00           O  
ATOM    697  O5'   A   979      -0.436  -9.412 -27.691  1.00  0.00           O  
ATOM    698  C5'   A   979       0.575  -9.407 -28.689  1.00  0.00           C  
ATOM    699  C4'   A   979       0.444 -10.590 -29.615  1.00  0.00           C  
ATOM    700  O4'   A   979      -0.968 -10.757 -29.917  1.00  0.00           O  
ATOM    701  C3'   A   979       1.153 -10.469 -30.955  1.00  0.00           C  
ATOM    702  O3'   A   979       1.504 -11.724 -31.512  1.00  0.00           O  
ATOM    703  C1'   A   979      -1.155 -10.668 -31.308  1.00  0.00           C  
ATOM    704  C2'   A   979       0.053  -9.892 -31.832  1.00  0.00           C  
ATOM    705  O2'   A   979       0.263 -10.213 -33.200  1.00  0.00           O  
ATOM    706  N1    A   979      -5.515 -10.537 -34.052  1.00  0.00           N  
ATOM    707  C2    A   979      -4.473 -11.378 -34.058  1.00  0.00           C  
ATOM    708  N3    A   979      -3.368 -11.353 -33.315  1.00  0.00           N  
ATOM    709  C4    A   979      -3.386 -10.305 -32.472  1.00  0.00           C  
ATOM    710  C5    A   979      -4.384  -9.357 -32.350  1.00  0.00           C  
ATOM    711  C6    A   979      -5.502  -9.495 -33.193  1.00  0.00           C  
ATOM    712  N6    A   979      -6.540  -8.657 -33.189  1.00  0.00           N  
ATOM    713  N7    A   979      -4.058  -8.424 -31.375  1.00  0.00           N  
ATOM    714  C8    A   979      -2.890  -8.823 -30.937  1.00  0.00           C  
ATOM    715  N9    A   979      -2.423  -9.956 -31.556  1.00  0.00           N  
ATOM    716  H5'   A   979       1.453  -9.437 -28.254  1.00  0.00           H  
ATOM    717 H5''   A   979       0.505  -8.582 -29.212  1.00  0.00           H  
ATOM    718  H4'   A   979       0.787 -11.388 -29.160  1.00  0.00           H  
ATOM    719  H3'   A   979       1.882  -9.819 -30.876  1.00  0.00           H  
ATOM    720  H1'   A   979      -1.187 -11.550 -31.736  1.00  0.00           H  
ATOM    721  H2'   A   979      -0.045  -8.927 -31.696  1.00  0.00           H  
ATOM    722 HO2'   A   979       0.035  -9.434 -33.748  1.00  0.00           H  
ATOM    723  H2    A   979      -4.532 -12.117 -34.699  1.00  0.00           H  
ATOM    724  H61   A   979      -7.292  -8.805 -33.801  1.00  0.00           H  
ATOM    725  H62   A   979      -6.553  -7.894 -32.574  1.00  0.00           H  
ATOM    726  H8    A   979      -2.395  -8.355 -30.232  1.00  0.00           H  
ATOM    727  P     A   980       2.923 -12.374 -31.160  1.00  0.00           P  
ATOM    728  OP2   A   980       3.574 -11.433 -30.215  1.00  0.00           O  
ATOM    729  OP1   A   980       2.634 -13.765 -30.728  1.00  0.00           O  
ATOM    730  O5'   A   980       3.816 -12.443 -32.479  1.00  0.00           O  
ATOM    731  C5'   A   980       3.507 -11.641 -33.609  1.00  0.00           C  
ATOM    732  C4'   A   980       3.578 -12.438 -34.888  1.00  0.00           C  
ATOM    733  O4'   A   980       4.949 -12.505 -35.350  1.00  0.00           O  
ATOM    734  C3'   A   980       3.073 -13.870 -34.811  1.00  0.00           C  
ATOM    735  O3'   A   980       2.430 -14.297 -36.000  1.00  0.00           O  
ATOM    736  C1'   A   980       5.380 -13.863 -35.343  1.00  0.00           C  
ATOM    737  C2'   A   980       4.343 -14.673 -34.576  1.00  0.00           C  
ATOM    738  O2'   A   980       4.252 -15.964 -35.162  1.00  0.00           O  
ATOM    739  N1    A   980      10.293 -15.380 -35.687  1.00  0.00           N  
ATOM    740  C2    A   980       9.248 -15.517 -36.513  1.00  0.00           C  
ATOM    741  N3    A   980       7.994 -15.097 -36.361  1.00  0.00           N  
ATOM    742  C4    A   980       7.847 -14.458 -35.187  1.00  0.00           C  
ATOM    743  C5    A   980       8.825 -14.238 -34.235  1.00  0.00           C  
ATOM    744  C6    A   980      10.111 -14.732 -34.516  1.00  0.00           C  
ATOM    745  N6    A   980      11.152 -14.596 -33.692  1.00  0.00           N  
ATOM    746  N7    A   980       8.306 -13.542 -33.151  1.00  0.00           N  
ATOM    747  C8    A   980       7.048 -13.360 -33.467  1.00  0.00           C  
ATOM    748  N9    A   980       6.701 -13.888 -34.686  1.00  0.00           N  
ATOM    749  H5'   A   980       4.146 -10.900 -33.660  1.00  0.00           H  
ATOM    750 H5''   A   980       2.603 -11.278 -33.508  1.00  0.00           H  
ATOM    751  H4'   A   980       3.057 -11.954 -35.564  1.00  0.00           H  
ATOM    752  H3'   A   980       2.454 -13.972 -34.057  1.00  0.00           H  
ATOM    753  H1'   A   980       5.461 -14.216 -36.254  1.00  0.00           H  
ATOM    754  H2'   A   980       4.566 -14.721 -33.623  1.00  0.00           H  
ATOM    755 HO2'   A   980       4.656 -16.618 -34.555  1.00  0.00           H  
ATOM    756  H2    A   980       9.433 -15.995 -37.349  1.00  0.00           H  
ATOM    757  H61   A   980      12.027 -14.962 -33.943  1.00  0.00           H  
ATOM    758  H62   A   980      11.044 -14.129 -32.838  1.00  0.00           H  
ATOM    759  H8    A   980       6.413 -12.890 -32.887  1.00  0.00           H  
ATOM    760  P     A   981       0.905 -13.876 -36.289  1.00  0.00           P  
ATOM    761  OP2   A   981       0.360 -14.802 -37.314  1.00  0.00           O  
ATOM    762  OP1   A   981       0.212 -13.734 -34.985  1.00  0.00           O  
ATOM    763  O5'   A   981       1.023 -12.429 -36.946  1.00  0.00           O  
ATOM    764  C5'   A   981       1.788 -12.224 -38.124  1.00  0.00           C  
ATOM    765  C4'   A   981       2.605 -10.959 -38.041  1.00  0.00           C  
ATOM    766  O4'   A   981       3.671 -11.215 -38.995  1.00  0.00           O  
ATOM    767  C3'   A   981       1.916  -9.687 -38.511  1.00  0.00           C  
ATOM    768  O3'   A   981       1.428  -8.893 -37.443  1.00  0.00           O  
ATOM    769  C1'   A   981       3.689 -10.184 -39.967  1.00  0.00           C  
ATOM    770  C2'   A   981       2.989  -8.987 -39.337  1.00  0.00           C  
ATOM    771  O2'   A   981       3.906  -8.291 -38.506  1.00  0.00           O  
ATOM    772  N1    A   981       2.799  -9.582 -45.007  1.00  0.00           N  
ATOM    773  C2    A   981       3.567  -8.908 -44.142  1.00  0.00           C  
ATOM    774  N3    A   981       3.752  -9.119 -42.840  1.00  0.00           N  
ATOM    775  C4    A   981       3.031 -10.174 -42.423  1.00  0.00           C  
ATOM    776  C5    A   981       2.198 -10.965 -43.192  1.00  0.00           C  
ATOM    777  C6    A   981       2.089 -10.638 -44.555  1.00  0.00           C  
ATOM    778  N6    A   981       1.323 -11.310 -45.418  1.00  0.00           N  
ATOM    779  N7    A   981       1.619 -11.963 -42.420  1.00  0.00           N  
ATOM    780  C8    A   981       2.107 -11.757 -41.222  1.00  0.00           C  
ATOM    781  N9    A   981       2.969 -10.690 -41.151  1.00  0.00           N  
ATOM    782  H5'   A   981       1.182 -12.162 -38.892  1.00  0.00           H  
ATOM    783 H5''   A   981       2.390 -12.985 -38.253  1.00  0.00           H  
ATOM    784  H4'   A   981       3.014 -10.793 -37.166  1.00  0.00           H  
ATOM    785  H3'   A   981       1.168  -9.935 -39.094  1.00  0.00           H  
ATOM    786  H1'   A   981       4.601  -9.930 -40.224  1.00  0.00           H  
ATOM    787  H2'   A   981       2.594  -8.398 -40.014  1.00  0.00           H  
ATOM    788 HO2'   A   981       4.714  -8.834 -38.399  1.00  0.00           H  
ATOM    789  H2    A   981       4.062  -8.151 -44.520  1.00  0.00           H  
ATOM    790  H61   A   981       1.287 -11.034 -46.359  1.00  0.00           H  
ATOM    791  H62   A   981       0.799 -12.079 -45.113  1.00  0.00           H  
ATOM    792  H8    A   981       1.877 -12.313 -40.448  1.00  0.00           H  
ATOM    793  P     C   982      -0.069  -8.310 -37.488  1.00  0.00           P  
ATOM    794  OP2   C   982      -1.009  -9.434 -37.248  1.00  0.00           O  
ATOM    795  OP1   C   982      -0.122  -7.111 -36.614  1.00  0.00           O  
ATOM    796  O5'   C   982      -0.251  -7.829 -38.996  1.00  0.00           O  
ATOM    797  C5'   C   982       0.123  -6.518 -39.393  1.00  0.00           C  
ATOM    798  C4'   C   982       0.264  -6.409 -40.892  1.00  0.00           C  
ATOM    799  O4'   C   982       0.713  -7.671 -41.466  1.00  0.00           O  
ATOM    800  C3'   C   982      -1.007  -6.084 -41.662  1.00  0.00           C  
ATOM    801  O3'   C   982      -1.334  -4.706 -41.631  1.00  0.00           O  
ATOM    802  C1'   C   982       0.152  -7.827 -42.745  1.00  0.00           C  
ATOM    803  C2'   C   982      -0.636  -6.555 -43.062  1.00  0.00           C  
ATOM    804  O2'   C   982       0.220  -5.624 -43.708  1.00  0.00           O  
ATOM    805  N1    C   982      -0.707  -9.037 -42.748  1.00  0.00           N  
ATOM    806  C2    C   982      -1.201  -9.498 -43.975  1.00  0.00           C  
ATOM    807  O2    C   982      -0.910  -8.886 -45.014  1.00  0.00           O  
ATOM    808  N3    C   982      -1.986 -10.599 -44.005  1.00  0.00           N  
ATOM    809  C4    C   982      -2.285 -11.238 -42.875  1.00  0.00           C  
ATOM    810  N4    C   982      -3.063 -12.321 -42.953  1.00  0.00           N  
ATOM    811  C5    C   982      -1.800 -10.795 -41.612  1.00  0.00           C  
ATOM    812  C6    C   982      -1.023  -9.705 -41.594  1.00  0.00           C  
ATOM    813  H5'   C   982       0.979  -6.289 -38.974  1.00  0.00           H  
ATOM    814 H5''   C   982      -0.561  -5.885 -39.090  1.00  0.00           H  
ATOM    815  H4'   C   982       0.934  -5.720 -41.080  1.00  0.00           H  
ATOM    816  H3'   C   982      -1.768  -6.602 -41.328  1.00  0.00           H  
ATOM    817  H1'   C   982       0.869  -7.934 -43.403  1.00  0.00           H  
ATOM    818  H2'   C   982      -1.433  -6.746 -43.598  1.00  0.00           H  
ATOM    819 HO2'   C   982      -0.322  -4.902 -44.089  1.00  0.00           H  
ATOM    820  H42   C   982      -3.301 -12.813 -42.140  1.00  0.00           H  
ATOM    821  H41   C   982      -3.397 -12.623 -43.824  1.00  0.00           H  
ATOM    822  H5    C   982      -2.024 -11.272 -40.786  1.00  0.00           H  
ATOM    823  H6    C   982      -0.679  -9.384 -40.735  1.00  0.00           H  
ATOM    824  P     C   983      -2.765  -4.203 -42.164  1.00  0.00           P  
ATOM    825  OP2   C   983      -3.542  -5.393 -42.592  1.00  0.00           O  
ATOM    826  OP1   C   983      -3.335  -3.280 -41.149  1.00  0.00           O  
ATOM    827  O5'   C   983      -2.416  -3.349 -43.463  1.00  0.00           O  
ATOM    828  C5'   C   983      -2.403  -1.930 -43.422  1.00  0.00           C  
ATOM    829  C4'   C   983      -1.968  -1.338 -44.741  1.00  0.00           C  
ATOM    830  O4'   C   983      -1.092  -2.275 -45.443  1.00  0.00           O  
ATOM    831  C3'   C   983      -3.074  -1.056 -45.746  1.00  0.00           C  
ATOM    832  O3'   C   983      -3.718   0.187 -45.524  1.00  0.00           O  
ATOM    833  C1'   C   983      -1.233  -2.080 -46.828  1.00  0.00           C  
ATOM    834  C2'   C   983      -2.321  -1.035 -47.073  1.00  0.00           C  
ATOM    835  O2'   C   983      -1.707   0.226 -47.296  1.00  0.00           O  
ATOM    836  N1    C   983      -1.547  -3.381 -47.470  1.00  0.00           N  
ATOM    837  C2    C   983      -1.616  -3.434 -48.867  1.00  0.00           C  
ATOM    838  O2    C   983      -1.415  -2.400 -49.523  1.00  0.00           O  
ATOM    839  N3    C   983      -1.900  -4.608 -49.477  1.00  0.00           N  
ATOM    840  C4    C   983      -2.112  -5.704 -48.750  1.00  0.00           C  
ATOM    841  N4    C   983      -2.389  -6.840 -49.394  1.00  0.00           N  
ATOM    842  C5    C   983      -2.050  -5.684 -47.328  1.00  0.00           C  
ATOM    843  C6    C   983      -1.767  -4.517 -46.736  1.00  0.00           C  
ATOM    844  H5'   C   983      -1.785  -1.637 -42.721  1.00  0.00           H  
ATOM    845 H5''   C   983      -3.304  -1.609 -43.210  1.00  0.00           H  
ATOM    846  H4'   C   983      -1.476  -0.509 -44.569  1.00  0.00           H  
ATOM    847  H3'   C   983      -3.744  -1.771 -45.738  1.00  0.00           H  
ATOM    848  H1'   C   983      -0.380  -1.744 -47.173  1.00  0.00           H  
ATOM    849  H2'   C   983      -2.903  -1.292 -47.818  1.00  0.00           H  
ATOM    850 HO2'   C   983      -0.778   0.187 -46.990  1.00  0.00           H  
ATOM    851  H42   C   983      -2.551  -7.663 -48.888  1.00  0.00           H  
ATOM    852  H41   C   983      -2.432  -6.850 -50.374  1.00  0.00           H  
ATOM    853  H5    C   983      -2.207  -6.495 -46.801  1.00  0.00           H  
ATOM    854  H6    C   983      -1.720  -4.483 -45.758  1.00  0.00           H  
ATOM    855  P     A   984      -5.229   0.414 -46.023  1.00  0.00           P  
ATOM    856  OP2   A   984      -6.070  -0.665 -45.449  1.00  0.00           O  
ATOM    857  OP1   A   984      -5.586   1.834 -45.776  1.00  0.00           O  
ATOM    858  O5'   A   984      -5.151   0.192 -47.599  1.00  0.00           O  
ATOM    859  C5'   A   984      -4.803   1.258 -48.469  1.00  0.00           C  
ATOM    860  C4'   A   984      -5.009   0.883 -49.916  1.00  0.00           C  
ATOM    861  O4'   A   984      -4.144  -0.227 -50.263  1.00  0.00           O  
ATOM    862  C3'   A   984      -6.400   0.391 -50.285  1.00  0.00           C  
ATOM    863  O3'   A   984      -7.310   1.444 -50.548  1.00  0.00           O  
ATOM    864  C1'   A   984      -4.770  -1.055 -51.194  1.00  0.00           C  
ATOM    865  C2'   A   984      -6.108  -0.405 -51.551  1.00  0.00           C  
ATOM    866  O2'   A   984      -5.923   0.453 -52.667  1.00  0.00           O  
ATOM    867  N1    A   984      -5.658  -6.070 -51.979  1.00  0.00           N  
ATOM    868  C2    A   984      -5.547  -5.033 -52.819  1.00  0.00           C  
ATOM    869  N3    A   984      -5.315  -3.750 -52.546  1.00  0.00           N  
ATOM    870  C4    A   984      -5.189  -3.562 -51.221  1.00  0.00           C  
ATOM    871  C5    A   984      -5.277  -4.527 -50.235  1.00  0.00           C  
ATOM    872  C6    A   984      -5.525  -5.846 -50.654  1.00  0.00           C  
ATOM    873  N6    A   984      -5.637  -6.880 -49.817  1.00  0.00           N  
ATOM    874  N7    A   984      -5.094  -3.963 -48.979  1.00  0.00           N  
ATOM    875  C8    A   984      -4.901  -2.692 -49.231  1.00  0.00           C  
ATOM    876  N9    A   984      -4.945  -2.378 -50.567  1.00  0.00           N  
ATOM    877  H5'   A   984      -3.861   1.490 -48.331  1.00  0.00           H  
ATOM    878 H5''   A   984      -5.358   2.038 -48.259  1.00  0.00           H  
ATOM    879  H4'   A   984      -4.785   1.653 -50.480  1.00  0.00           H  
ATOM    880  H3'   A   984      -6.776  -0.193 -49.593  1.00  0.00           H  
ATOM    881  H1'   A   984      -4.226  -1.146 -52.004  1.00  0.00           H  
ATOM    882  H2'   A   984      -6.801  -1.078 -51.720  1.00  0.00           H  
ATOM    883 HO2'   A   984      -6.355   0.054 -53.451  1.00  0.00           H  
ATOM    884  H2    A   984      -5.651  -5.248 -53.770  1.00  0.00           H  
ATOM    885  H61   A   984      -5.811  -7.778 -50.169  1.00  0.00           H  
ATOM    886  H62   A   984      -5.544  -6.742 -48.852  1.00  0.00           H  
ATOM    887  H8    A   984      -4.740  -2.026 -48.529  1.00  0.00           H  
ATOM    888  P     G   985      -8.839   1.331 -50.065  1.00  0.00           P  
ATOM    889  OP2   G   985      -8.845   0.794 -48.681  1.00  0.00           O  
ATOM    890  OP1   G   985      -9.510   2.624 -50.354  1.00  0.00           O  
ATOM    891  O5'   G   985      -9.466   0.225 -51.026  1.00  0.00           O  
ATOM    892  C5'   G   985      -9.654   0.483 -52.409  1.00  0.00           C  
ATOM    893  C4'   G   985     -10.212  -0.721 -53.126  1.00  0.00           C  
ATOM    894  O4'   G   985      -9.214  -1.774 -53.189  1.00  0.00           O  
ATOM    895  C3'   G   985     -11.399  -1.403 -52.462  1.00  0.00           C  
ATOM    896  O3'   G   985     -12.637  -0.789 -52.779  1.00  0.00           O  
ATOM    897  C1'   G   985      -9.793  -3.038 -53.048  1.00  0.00           C  
ATOM    898  C2'   G   985     -11.307  -2.799 -53.065  1.00  0.00           C  
ATOM    899  O2'   G   985     -11.761  -2.812 -54.410  1.00  0.00           O  
ATOM    900  N1    G   985      -9.062  -7.176 -50.175  1.00  0.00           N  
ATOM    901  C2    G   985      -9.562  -7.075 -51.450  1.00  0.00           C  
ATOM    902  N2    G   985      -9.914  -8.224 -52.045  1.00  0.00           N  
ATOM    903  N3    G   985      -9.705  -5.931 -52.099  1.00  0.00           N  
ATOM    904  C4    G   985      -9.304  -4.877 -51.357  1.00  0.00           C  
ATOM    905  C5    G   985      -8.791  -4.869 -50.077  1.00  0.00           C  
ATOM    906  C6    G   985      -8.643  -6.104 -49.393  1.00  0.00           C  
ATOM    907  O6    G   985      -8.208  -6.306 -48.254  1.00  0.00           O  
ATOM    908  N7    G   985      -8.499  -3.576 -49.670  1.00  0.00           N  
ATOM    909  C8    G   985      -8.832  -2.833 -50.691  1.00  0.00           C  
ATOM    910  N9    G   985      -9.327  -3.558 -51.748  1.00  0.00           N  
ATOM    911  H5'   G   985      -8.793   0.723 -52.810  1.00  0.00           H  
ATOM    912 H5''   G   985     -10.275   1.234 -52.513  1.00  0.00           H  
ATOM    913  H4'   G   985     -10.464  -0.461 -54.037  1.00  0.00           H  
ATOM    914  H3'   G   985     -11.286  -1.464 -51.492  1.00  0.00           H  
ATOM    915  H1'   G   985      -9.554  -3.670 -53.757  1.00  0.00           H  
ATOM    916  H2'   G   985     -11.780  -3.460 -52.516  1.00  0.00           H  
ATOM    917 HO2'   G   985     -12.281  -3.628 -54.564  1.00  0.00           H  
ATOM    918  H1    G   985      -8.996  -8.072 -49.783  1.00  0.00           H  
ATOM    919  H22   G   985     -10.277  -8.214 -52.956  1.00  0.00           H  
ATOM    920  H21   G   985      -9.811  -9.076 -51.571  1.00  0.00           H  
ATOM    921  H8    G   985      -8.738  -1.858 -50.702  1.00  0.00           H  
ATOM    922  P     A   986     -13.828  -0.771 -51.699  1.00  0.00           P  
ATOM    923  OP2   A   986     -13.252  -0.390 -50.385  1.00  0.00           O  
ATOM    924  OP1   A   986     -14.950   0.019 -52.265  1.00  0.00           O  
ATOM    925  O5'   A   986     -14.292  -2.293 -51.611  1.00  0.00           O  
ATOM    926  C5'   A   986     -15.159  -2.849 -52.589  1.00  0.00           C  
ATOM    927  C4'   A   986     -15.458  -4.299 -52.304  1.00  0.00           C  
ATOM    928  O4'   A   986     -14.226  -5.050 -52.261  1.00  0.00           O  
ATOM    929  C3'   A   986     -16.044  -4.603 -50.933  1.00  0.00           C  
ATOM    930  O3'   A   986     -17.439  -4.367 -50.862  1.00  0.00           O  
ATOM    931  C1'   A   986     -14.342  -6.164 -51.423  1.00  0.00           C  
ATOM    932  C2'   A   986     -15.768  -6.096 -50.917  1.00  0.00           C  
ATOM    933  O2'   A   986     -16.607  -6.785 -51.833  1.00  0.00           O  
ATOM    934  N1    A   986     -11.614  -8.350 -47.637  1.00  0.00           N  
ATOM    935  C2    A   986     -12.495  -8.847 -48.515  1.00  0.00           C  
ATOM    936  N3    A   986     -13.170  -8.220 -49.476  1.00  0.00           N  
ATOM    937  C4    A   986     -12.863  -6.911 -49.495  1.00  0.00           C  
ATOM    938  C5    A   986     -11.979  -6.255 -48.660  1.00  0.00           C  
ATOM    939  C6    A   986     -11.328  -7.031 -47.684  1.00  0.00           C  
ATOM    940  N6    A   986     -10.450  -6.536 -46.809  1.00  0.00           N  
ATOM    941  N7    A   986     -11.917  -4.904 -48.974  1.00  0.00           N  
ATOM    942  C8    A   986     -12.750  -4.776 -49.977  1.00  0.00           C  
ATOM    943  N9    A   986     -13.358  -5.951 -50.345  1.00  0.00           N  
ATOM    944  H5'   A   986     -14.735  -2.777 -53.470  1.00  0.00           H  
ATOM    945 H5''   A   986     -15.998  -2.344 -52.597  1.00  0.00           H  
ATOM    946  H4'   A   986     -16.023  -4.653 -53.022  1.00  0.00           H  
ATOM    947  H3'   A   986     -15.517  -4.139 -50.248  1.00  0.00           H  
ATOM    948  H1'   A   986     -14.186  -7.038 -51.840  1.00  0.00           H  
ATOM    949  H2'   A   986     -15.839  -6.465 -50.012  1.00  0.00           H  
ATOM    950 HO2'   A   986     -17.384  -6.223 -52.037  1.00  0.00           H  
ATOM    951  H2    A   986     -12.667  -9.809 -48.439  1.00  0.00           H  
ATOM    952  H61   A   986     -10.028  -7.128 -46.151  1.00  0.00           H  
ATOM    953  H62   A   986     -10.227  -5.582 -46.824  1.00  0.00           H  
ATOM    954  H8    A   986     -12.924  -3.921 -50.423  1.00  0.00           H  
ATOM    955  P     U   987     -18.156  -4.186 -49.435  1.00  0.00           P  
ATOM    956  OP2   U   987     -17.347  -3.235 -48.632  1.00  0.00           O  
ATOM    957  OP1   U   987     -19.595  -3.906 -49.675  1.00  0.00           O  
ATOM    958  O5'   U   987     -18.040  -5.625 -48.761  1.00  0.00           O  
ATOM    959  C5'   U   987     -18.945  -6.664 -49.100  1.00  0.00           C  
ATOM    960  C4'   U   987     -18.727  -7.892 -48.250  1.00  0.00           C  
ATOM    961  O4'   U   987     -17.338  -8.287 -48.322  1.00  0.00           O  
ATOM    962  C3'   U   987     -18.959  -7.723 -46.756  1.00  0.00           C  
ATOM    963  O3'   U   987     -20.324  -7.829 -46.392  1.00  0.00           O  
ATOM    964  C1'   U   987     -16.932  -8.845 -47.090  1.00  0.00           C  
ATOM    965  C2'   U   987     -18.168  -8.897 -46.208  1.00  0.00           C  
ATOM    966  O2'   U   987     -18.849 -10.124 -46.428  1.00  0.00           O  
ATOM    967  N1    U   987     -15.872  -7.978 -46.521  1.00  0.00           N  
ATOM    968  C2    U   987     -15.145  -8.485 -45.460  1.00  0.00           C  
ATOM    969  O2    U   987     -15.339  -9.592 -44.988  1.00  0.00           O  
ATOM    970  N3    U   987     -14.174  -7.648 -44.966  1.00  0.00           N  
ATOM    971  C4    U   987     -13.861  -6.382 -45.413  1.00  0.00           C  
ATOM    972  O4    U   987     -12.957  -5.752 -44.862  1.00  0.00           O  
ATOM    973  C5    U   987     -14.654  -5.924 -46.513  1.00  0.00           C  
ATOM    974  C6    U   987     -15.605  -6.718 -47.014  1.00  0.00           C  
ATOM    975  H5'   U   987     -18.820  -6.903 -50.042  1.00  0.00           H  
ATOM    976 H5''   U   987     -19.862  -6.345 -48.969  1.00  0.00           H  
ATOM    977  H4'   U   987     -19.284  -8.619 -48.596  1.00  0.00           H  
ATOM    978  H3'   U   987     -18.552  -6.883 -46.459  1.00  0.00           H  
ATOM    979  H1'   U   987     -16.581  -9.753 -47.207  1.00  0.00           H  
ATOM    980  H2'   U   987     -17.946  -8.771 -45.263  1.00  0.00           H  
ATOM    981 HO2'   U   987     -18.749 -10.692 -45.635  1.00  0.00           H  
ATOM    982  H3    U   987     -13.647  -7.988 -44.213  1.00  0.00           H  
ATOM    983  H5    U   987     -14.499  -5.035 -46.896  1.00  0.00           H  
ATOM    984  H6    U   987     -16.134  -6.381 -47.766  1.00  0.00           H  
ATOM    985  P     C   988     -21.036  -6.646 -45.571  1.00  0.00           P  
ATOM    986  OP2   C   988     -20.478  -5.355 -46.044  1.00  0.00           O  
ATOM    987  OP1   C   988     -22.503  -6.873 -45.618  1.00  0.00           O  
ATOM    988  O5'   C   988     -20.553  -6.873 -44.070  1.00  0.00           O  
ATOM    989  C5'   C   988     -21.347  -7.606 -43.150  1.00  0.00           C  
ATOM    990  C4'   C   988     -20.501  -8.481 -42.257  1.00  0.00           C  
ATOM    991  O4'   C   988     -19.212  -8.719 -42.880  1.00  0.00           O  
ATOM    992  C3'   C   988     -20.129  -7.895 -40.904  1.00  0.00           C  
ATOM    993  O3'   C   988     -21.188  -7.957 -39.964  1.00  0.00           O  
ATOM    994  C1'   C   988     -18.202  -8.788 -41.895  1.00  0.00           C  
ATOM    995  C2'   C   988     -18.903  -8.721 -40.538  1.00  0.00           C  
ATOM    996  O2'   C   988     -19.268 -10.030 -40.127  1.00  0.00           O  
ATOM    997  N1    C   988     -17.274  -7.650 -42.106  1.00  0.00           N  
ATOM    998  C2    C   988     -16.150  -7.545 -41.277  1.00  0.00           C  
ATOM    999  O2    C   988     -15.965  -8.399 -40.397  1.00  0.00           O  
ATOM   1000  N3    C   988     -15.288  -6.517 -41.450  1.00  0.00           N  
ATOM   1001  C4    C   988     -15.510  -5.612 -42.403  1.00  0.00           C  
ATOM   1002  N4    C   988     -14.632  -4.614 -42.536  1.00  0.00           N  
ATOM   1003  C5    C   988     -16.642  -5.690 -43.261  1.00  0.00           C  
ATOM   1004  C6    C   988     -17.488  -6.712 -43.082  1.00  0.00           C  
ATOM   1005  H5'   C   988     -21.974  -8.170 -43.649  1.00  0.00           H  
ATOM   1006 H5''   C   988     -21.854  -6.978 -42.594  1.00  0.00           H  
ATOM   1007  H4'   C   988     -20.957  -9.339 -42.133  1.00  0.00           H  
ATOM   1008  H3'   C   988     -19.868  -6.958 -41.018  1.00  0.00           H  
ATOM   1009  H1'   C   988     -17.705  -9.630 -41.959  1.00  0.00           H  
ATOM   1010  H2'   C   988     -18.355  -8.269 -39.863  1.00  0.00           H  
ATOM   1011 HO2'   C   988     -18.708 -10.295 -39.368  1.00  0.00           H  
ATOM   1012  H42   C   988     -14.767  -3.933 -43.227  1.00  0.00           H  
ATOM   1013  H41   C   988     -13.854  -4.564 -41.943  1.00  0.00           H  
ATOM   1014  H5    C   988     -16.797  -5.020 -43.960  1.00  0.00           H  
ATOM   1015  H6    C   988     -18.273  -6.783 -43.663  1.00  0.00           H  
ATOM   1016  P     G   989     -21.690  -6.622 -39.223  1.00  0.00           P  
ATOM   1017  OP2   G   989     -21.062  -5.458 -39.898  1.00  0.00           O  
ATOM   1018  OP1   G   989     -23.169  -6.690 -39.103  1.00  0.00           O  
ATOM   1019  O5'   G   989     -21.071  -6.736 -37.759  1.00  0.00           O  
ATOM   1020  C5'   G   989     -21.073  -7.973 -37.062  1.00  0.00           C  
ATOM   1021  C4'   G   989     -20.029  -7.997 -35.974  1.00  0.00           C  
ATOM   1022  O4'   G   989     -18.732  -8.239 -36.574  1.00  0.00           O  
ATOM   1023  C3'   G   989     -19.853  -6.705 -35.189  1.00  0.00           C  
ATOM   1024  O3'   G   989     -20.742  -6.600 -34.090  1.00  0.00           O  
ATOM   1025  C1'   G   989     -17.733  -7.406 -35.994  1.00  0.00           C  
ATOM   1026  C2'   G   989     -18.383  -6.731 -34.787  1.00  0.00           C  
ATOM   1027  O2'   G   989     -18.176  -7.547 -33.643  1.00  0.00           O  
ATOM   1028  N1    G   989     -14.359  -3.828 -37.308  1.00  0.00           N  
ATOM   1029  C2    G   989     -14.425  -4.590 -36.167  1.00  0.00           C  
ATOM   1030  N2    G   989     -13.469  -4.376 -35.251  1.00  0.00           N  
ATOM   1031  N3    G   989     -15.360  -5.498 -35.938  1.00  0.00           N  
ATOM   1032  C4    G   989     -16.240  -5.584 -36.958  1.00  0.00           C  
ATOM   1033  C5    G   989     -16.263  -4.871 -38.138  1.00  0.00           C  
ATOM   1034  C6    G   989     -15.255  -3.900 -38.370  1.00  0.00           C  
ATOM   1035  O6    G   989     -15.104  -3.166 -39.353  1.00  0.00           O  
ATOM   1036  N7    G   989     -17.336  -5.260 -38.927  1.00  0.00           N  
ATOM   1037  C8    G   989     -17.935  -6.184 -38.227  1.00  0.00           C  
ATOM   1038  N9    G   989     -17.322  -6.431 -37.022  1.00  0.00           N  
ATOM   1039  H5'   G   989     -20.892  -8.698 -37.695  1.00  0.00           H  
ATOM   1040 H5''   G   989     -21.957  -8.113 -36.661  1.00  0.00           H  
ATOM   1041  H4'   G   989     -20.238  -8.723 -35.349  1.00  0.00           H  
ATOM   1042  H3'   G   989     -20.001  -5.944 -35.786  1.00  0.00           H  
ATOM   1043  H1'   G   989     -16.951  -7.919 -35.700  1.00  0.00           H  
ATOM   1044  H2'   G   989     -18.030  -5.826 -34.655  1.00  0.00           H  
ATOM   1045 HO2'   G   989     -17.520  -7.115 -33.057  1.00  0.00           H  
ATOM   1046  H1    G   989     -13.626  -3.182 -37.380  1.00  0.00           H  
ATOM   1047  H22   G   989     -13.465  -4.891 -34.417  1.00  0.00           H  
ATOM   1048  H21   G   989     -12.773  -3.705 -35.413  1.00  0.00           H  
ATOM   1049  H8    G   989     -18.739  -6.654 -38.530  1.00  0.00           H  
ATOM   1050  P     U   990     -21.150  -5.154 -33.518  1.00  0.00           P  
ATOM   1051  OP2   U   990     -21.779  -4.385 -34.622  1.00  0.00           O  
ATOM   1052  OP1   U   990     -21.892  -5.355 -32.247  1.00  0.00           O  
ATOM   1053  O5'   U   990     -19.755  -4.469 -33.171  1.00  0.00           O  
ATOM   1054  C5'   U   990     -19.091  -4.745 -31.948  1.00  0.00           C  
ATOM   1055  C4'   U   990     -17.784  -3.998 -31.843  1.00  0.00           C  
ATOM   1056  O4'   U   990     -16.998  -4.255 -33.035  1.00  0.00           O  
ATOM   1057  C3'   U   990     -17.880  -2.481 -31.795  1.00  0.00           C  
ATOM   1058  O3'   U   990     -18.143  -1.983 -30.496  1.00  0.00           O  
ATOM   1059  C1'   U   990     -16.272  -3.092 -33.395  1.00  0.00           C  
ATOM   1060  C2'   U   990     -16.508  -2.061 -32.295  1.00  0.00           C  
ATOM   1061  O2'   U   990     -15.522  -2.219 -31.284  1.00  0.00           O  
ATOM   1062  N1    U   990     -16.758  -2.627 -34.717  1.00  0.00           N  
ATOM   1063  C2    U   990     -16.006  -1.662 -35.361  1.00  0.00           C  
ATOM   1064  O2    U   990     -14.983  -1.192 -34.893  1.00  0.00           O  
ATOM   1065  N3    U   990     -16.494  -1.262 -36.581  1.00  0.00           N  
ATOM   1066  C4    U   990     -17.633  -1.717 -37.211  1.00  0.00           C  
ATOM   1067  O4    U   990     -17.940  -1.256 -38.312  1.00  0.00           O  
ATOM   1068  C5    U   990     -18.359  -2.714 -36.486  1.00  0.00           C  
ATOM   1069  C6    U   990     -17.906  -3.122 -35.297  1.00  0.00           C  
ATOM   1070  H5'   U   990     -18.914  -5.707 -31.890  1.00  0.00           H  
ATOM   1071 H5''   U   990     -19.670  -4.480 -31.203  1.00  0.00           H  
ATOM   1072  H4'   U   990     -17.296  -4.324 -31.058  1.00  0.00           H  
ATOM   1073  H3'   U   990     -18.561  -2.181 -32.433  1.00  0.00           H  
ATOM   1074  H1'   U   990     -15.313  -3.289 -33.453  1.00  0.00           H  
ATOM   1075  H2'   U   990     -16.520  -1.147 -32.649  1.00  0.00           H  
ATOM   1076 HO2'   U   990     -14.907  -1.456 -31.317  1.00  0.00           H  
ATOM   1077  H3    U   990     -15.976  -0.578 -37.055  1.00  0.00           H  
ATOM   1078  H5    U   990     -19.182  -3.094 -36.860  1.00  0.00           H  
ATOM   1079  H6    U   990     -18.422  -3.805 -34.820  1.00  0.00           H  
ATOM   1080  P     G   991     -18.839  -0.547 -30.305  1.00  0.00           P  
ATOM   1081  OP2   G   991     -19.965  -0.451 -31.267  1.00  0.00           O  
ATOM   1082  OP1   G   991     -19.093  -0.348 -28.855  1.00  0.00           O  
ATOM   1083  O5'   G   991     -17.716   0.489 -30.755  1.00  0.00           O  
ATOM   1084  C5'   G   991     -16.628   0.803 -29.899  1.00  0.00           C  
ATOM   1085  C4'   G   991     -15.726   1.848 -30.508  1.00  0.00           C  
ATOM   1086  O4'   G   991     -15.132   1.420 -31.772  1.00  0.00           O  
ATOM   1087  C3'   G   991     -16.394   3.156 -30.907  1.00  0.00           C  
ATOM   1088  O3'   G   991     -16.656   4.003 -29.801  1.00  0.00           O  
ATOM   1089  C1'   G   991     -14.903   2.553 -32.548  1.00  0.00           C  
ATOM   1090  C2'   G   991     -15.258   3.757 -31.702  1.00  0.00           C  
ATOM   1091  O2'   G   991     -14.167   4.103 -30.861  1.00  0.00           O  
ATOM   1092  N1    G   991     -15.637   4.323 -37.265  1.00  0.00           N  
ATOM   1093  C2    G   991     -14.684   4.671 -36.339  1.00  0.00           C  
ATOM   1094  N2    G   991     -13.806   5.614 -36.714  1.00  0.00           N  
ATOM   1095  N3    G   991     -14.594   4.133 -35.134  1.00  0.00           N  
ATOM   1096  C4    G   991     -15.550   3.206 -34.922  1.00  0.00           C  
ATOM   1097  C5    G   991     -16.547   2.785 -35.777  1.00  0.00           C  
ATOM   1098  C6    G   991     -16.632   3.370 -37.067  1.00  0.00           C  
ATOM   1099  O6    G   991     -17.444   3.132 -37.969  1.00  0.00           O  
ATOM   1100  N7    G   991     -17.330   1.809 -35.179  1.00  0.00           N  
ATOM   1101  C8    G   991     -16.806   1.656 -33.993  1.00  0.00           C  
ATOM   1102  N9    G   991     -15.724   2.472 -33.771  1.00  0.00           N  
ATOM   1103  H5'   G   991     -16.108  -0.010 -29.731  1.00  0.00           H  
ATOM   1104 H5''   G   991     -16.978   1.140 -29.047  1.00  0.00           H  
ATOM   1105  H4'   G   991     -14.990   2.033 -29.888  1.00  0.00           H  
ATOM   1106  H3'   G   991     -17.159   2.962 -31.487  1.00  0.00           H  
ATOM   1107  H1'   G   991     -13.955   2.595 -32.794  1.00  0.00           H  
ATOM   1108  H2'   G   991     -15.560   4.521 -32.238  1.00  0.00           H  
ATOM   1109 HO2'   G   991     -13.795   4.960 -31.158  1.00  0.00           H  
ATOM   1110  H1    G   991     -15.618   4.781 -38.131  1.00  0.00           H  
ATOM   1111  H22   G   991     -13.103   5.902 -36.095  1.00  0.00           H  
ATOM   1112  H21   G   991     -13.866   6.016 -37.605  1.00  0.00           H  
ATOM   1113  H8    G   991     -17.151   1.022 -33.330  1.00  0.00           H  
ATOM   1114  P     G   992     -18.023   4.845 -29.736  1.00  0.00           P  
ATOM   1115  OP2   G   992     -19.114   3.993 -30.274  1.00  0.00           O  
ATOM   1116  OP1   G   992     -18.145   5.421 -28.372  1.00  0.00           O  
ATOM   1117  O5'   G   992     -17.786   6.045 -30.758  1.00  0.00           O  
ATOM   1118  C5'   G   992     -16.622   6.854 -30.674  1.00  0.00           C  
ATOM   1119  C4'   G   992     -16.344   7.561 -31.978  1.00  0.00           C  
ATOM   1120  O4'   G   992     -16.067   6.591 -33.023  1.00  0.00           O  
ATOM   1121  C3'   G   992     -17.495   8.369 -32.557  1.00  0.00           C  
ATOM   1122  O3'   G   992     -17.568   9.684 -32.032  1.00  0.00           O  
ATOM   1123  C1'   G   992     -16.607   6.987 -34.249  1.00  0.00           C  
ATOM   1124  C2'   G   992     -17.116   8.414 -34.029  1.00  0.00           C  
ATOM   1125  O2'   G   992     -16.052   9.327 -34.259  1.00  0.00           O  
ATOM   1126  N1    G   992     -19.958   5.409 -37.741  1.00  0.00           N  
ATOM   1127  C2    G   992     -19.010   6.400 -37.824  1.00  0.00           C  
ATOM   1128  N2    G   992     -18.941   7.062 -38.989  1.00  0.00           N  
ATOM   1129  N3    G   992     -18.188   6.720 -36.838  1.00  0.00           N  
ATOM   1130  C4    G   992     -18.393   5.960 -35.742  1.00  0.00           C  
ATOM   1131  C5    G   992     -19.310   4.947 -35.557  1.00  0.00           C  
ATOM   1132  C6    G   992     -20.186   4.613 -36.622  1.00  0.00           C  
ATOM   1133  O6    G   992     -21.067   3.747 -36.653  1.00  0.00           O  
ATOM   1134  N7    G   992     -19.200   4.409 -34.282  1.00  0.00           N  
ATOM   1135  C8    G   992     -18.236   5.092 -33.726  1.00  0.00           C  
ATOM   1136  N9    G   992     -17.702   6.048 -34.556  1.00  0.00           N  
ATOM   1137  H5'   G   992     -15.855   6.288 -30.447  1.00  0.00           H  
ATOM   1138 H5''   G   992     -16.747   7.522 -29.968  1.00  0.00           H  
ATOM   1139  H4'   G   992     -15.558   8.136 -31.865  1.00  0.00           H  
ATOM   1140  H3'   G   992     -18.328   7.867 -32.447  1.00  0.00           H  
ATOM   1141  H1'   G   992     -15.957   6.982 -34.982  1.00  0.00           H  
ATOM   1142  H2'   G   992     -17.892   8.611 -34.594  1.00  0.00           H  
ATOM   1143 HO2'   G   992     -16.221   9.809 -35.096  1.00  0.00           H  
ATOM   1144  H1    G   992     -20.518   5.249 -38.529  1.00  0.00           H  
ATOM   1145  H22   G   992     -18.283   7.779 -39.106  1.00  0.00           H  
ATOM   1146  H21   G   992     -19.546   6.830 -39.724  1.00  0.00           H  
ATOM   1147  H8    G   992     -17.925   4.937 -32.810  1.00  0.00           H  
ATOM   1148  P     A   993     -18.856  10.599 -32.323  1.00  0.00           P  
ATOM   1149  OP2   A   993     -19.932  10.190 -31.385  1.00  0.00           O  
ATOM   1150  OP1   A   993     -18.415  12.016 -32.361  1.00  0.00           O  
ATOM   1151  O5'   A   993     -19.302  10.181 -33.795  1.00  0.00           O  
ATOM   1152  C5'   A   993     -19.038  11.027 -34.904  1.00  0.00           C  
ATOM   1153  C4'   A   993     -20.139  10.953 -35.931  1.00  0.00           C  
ATOM   1154  O4'   A   993     -20.535   9.559 -36.098  1.00  0.00           O  
ATOM   1155  C3'   A   993     -21.410  11.723 -35.604  1.00  0.00           C  
ATOM   1156  O3'   A   993     -22.155  12.080 -36.755  1.00  0.00           O  
ATOM   1157  C1'   A   993     -21.887   9.448 -35.656  1.00  0.00           C  
ATOM   1158  C2'   A   993     -22.210  10.684 -34.835  1.00  0.00           C  
ATOM   1159  O2'   A   993     -23.603  10.953 -34.903  1.00  0.00           O  
ATOM   1160  N1    A   993     -23.967   4.752 -35.239  1.00  0.00           N  
ATOM   1161  C2    A   993     -24.102   5.719 -36.156  1.00  0.00           C  
ATOM   1162  N3    A   993     -23.530   6.920 -36.203  1.00  0.00           N  
ATOM   1163  C4    A   993     -22.721   7.102 -35.144  1.00  0.00           C  
ATOM   1164  C5    A   993     -22.479   6.204 -34.122  1.00  0.00           C  
ATOM   1165  C6    A   993     -23.146   4.967 -34.189  1.00  0.00           C  
ATOM   1166  N6    A   993     -23.011   4.004 -33.275  1.00  0.00           N  
ATOM   1167  N7    A   993     -21.587   6.736 -33.202  1.00  0.00           N  
ATOM   1168  C8    A   993     -21.313   7.925 -33.680  1.00  0.00           C  
ATOM   1169  N9    A   993     -21.965   8.212 -34.854  1.00  0.00           N  
ATOM   1170  H5'   A   993     -18.194  10.754 -35.321  1.00  0.00           H  
ATOM   1171 H5''   A   993     -18.955  11.951 -34.590  1.00  0.00           H  
ATOM   1172  H4'   A   993     -19.802  11.300 -36.784  1.00  0.00           H  
ATOM   1173  H3'   A   993     -21.188  12.471 -35.009  1.00  0.00           H  
ATOM   1174  H1'   A   993     -22.508   9.388 -36.412  1.00  0.00           H  
ATOM   1175  H2'   A   993     -21.900  10.605 -33.908  1.00  0.00           H  
ATOM   1176 HO2'   A   993     -23.954  10.601 -35.747  1.00  0.00           H  
ATOM   1177  H2    A   993     -24.709   5.513 -36.898  1.00  0.00           H  
ATOM   1178  H61   A   993     -23.503   3.161 -33.376  1.00  0.00           H  
ATOM   1179  H62   A   993     -22.421   4.137 -32.505  1.00  0.00           H  
ATOM   1180  H8    A   993     -20.700   8.551 -33.241  1.00  0.00           H  
ATOM   1181  P     G   994     -22.385  13.627 -37.122  1.00  0.00           P  
ATOM   1182  OP2   G   994     -22.213  14.424 -35.880  1.00  0.00           O  
ATOM   1183  OP1   G   994     -21.564  13.945 -38.318  1.00  0.00           O  
ATOM   1184  O5'   G   994     -23.920  13.700 -37.545  1.00  0.00           O  
ATOM   1185  C5'   G   994     -24.915  14.097 -36.613  1.00  0.00           C  
ATOM   1186  C4'   G   994     -26.303  13.807 -37.127  1.00  0.00           C  
ATOM   1187  O4'   G   994     -26.765  14.963 -37.869  1.00  0.00           O  
ATOM   1188  C3'   G   994     -26.432  12.616 -38.065  1.00  0.00           C  
ATOM   1189  O3'   G   994     -26.926  11.455 -37.418  1.00  0.00           O  
ATOM   1190  C1'   G   994     -27.392  14.573 -39.099  1.00  0.00           C  
ATOM   1191  C2'   G   994     -27.449  13.060 -39.109  1.00  0.00           C  
ATOM   1192  O2'   G   994     -28.768  12.687 -38.736  1.00  0.00           O  
ATOM   1193  N1    G   994     -26.693  14.673 -44.140  1.00  0.00           N  
ATOM   1194  C2    G   994     -27.637  14.002 -43.402  1.00  0.00           C  
ATOM   1195  N2    G   994     -28.513  13.257 -44.092  1.00  0.00           N  
ATOM   1196  N3    G   994     -27.718  14.056 -42.082  1.00  0.00           N  
ATOM   1197  C4    G   994     -26.763  14.847 -41.550  1.00  0.00           C  
ATOM   1198  C5    G   994     -25.776  15.561 -42.196  1.00  0.00           C  
ATOM   1199  C6    G   994     -25.701  15.494 -43.612  1.00  0.00           C  
ATOM   1200  O6    G   994     -24.898  16.054 -44.368  1.00  0.00           O  
ATOM   1201  N7    G   994     -24.992  16.254 -41.286  1.00  0.00           N  
ATOM   1202  C8    G   994     -25.505  15.955 -40.124  1.00  0.00           C  
ATOM   1203  N9    G   994     -26.583  15.106 -40.211  1.00  0.00           N  
ATOM   1204  H5'   G   994     -24.830  15.059 -36.445  1.00  0.00           H  
ATOM   1205 H5''   G   994     -24.777  13.612 -35.772  1.00  0.00           H  
ATOM   1206  H4'   G   994     -26.897  13.648 -36.364  1.00  0.00           H  
ATOM   1207  H3'   G   994     -25.576  12.466 -38.515  1.00  0.00           H  
ATOM   1208  H1'   G   994     -28.301  14.935 -39.154  1.00  0.00           H  
ATOM   1209  H2'   G   994     -27.216  12.728 -40.001  1.00  0.00           H  
ATOM   1210 HO2'   G   994     -29.102  12.019 -39.371  1.00  0.00           H  
ATOM   1211  H1    G   994     -26.718  14.567 -45.114  1.00  0.00           H  
ATOM   1212  H22   G   994     -29.210  12.755 -43.618  1.00  0.00           H  
ATOM   1213  H21   G   994     -28.460  13.212 -45.069  1.00  0.00           H  
ATOM   1214  H8    G   994     -25.158  16.301 -39.276  1.00  0.00           H  
ATOM   1215  P     C   995     -26.290  10.016 -37.747  1.00  0.00           P  
ATOM   1216  OP2   C   995     -24.842  10.067 -37.422  1.00  0.00           O  
ATOM   1217  OP1   C   995     -27.147   8.980 -37.116  1.00  0.00           O  
ATOM   1218  O5'   C   995     -26.437   9.880 -39.327  1.00  0.00           O  
ATOM   1219  C5'   C   995     -27.496   9.129 -39.900  1.00  0.00           C  
ATOM   1220  C4'   C   995     -27.452   9.163 -41.408  1.00  0.00           C  
ATOM   1221  O4'   C   995     -27.380  10.547 -41.842  1.00  0.00           O  
ATOM   1222  C3'   C   995     -26.242   8.512 -42.058  1.00  0.00           C  
ATOM   1223  O3'   C   995     -26.386   7.111 -42.216  1.00  0.00           O  
ATOM   1224  C1'   C   995     -26.575  10.653 -42.975  1.00  0.00           C  
ATOM   1225  C2'   C   995     -26.174   9.238 -43.393  1.00  0.00           C  
ATOM   1226  O2'   C   995     -27.136   8.729 -44.305  1.00  0.00           O  
ATOM   1227  N1    C   995     -25.400  11.497 -42.644  1.00  0.00           N  
ATOM   1228  C2    C   995     -24.639  12.020 -43.698  1.00  0.00           C  
ATOM   1229  O2    C   995     -24.966  11.764 -44.867  1.00  0.00           O  
ATOM   1230  N3    C   995     -23.563  12.792 -43.423  1.00  0.00           N  
ATOM   1231  C4    C   995     -23.232  13.052 -42.158  1.00  0.00           C  
ATOM   1232  N4    C   995     -22.162  13.819 -41.935  1.00  0.00           N  
ATOM   1233  C5    C   995     -23.984  12.535 -41.066  1.00  0.00           C  
ATOM   1234  C6    C   995     -25.047  11.773 -41.350  1.00  0.00           C  
ATOM   1235  H5'   C   995     -28.351   9.500 -39.596  1.00  0.00           H  
ATOM   1236 H5''   C   995     -27.426   8.198 -39.599  1.00  0.00           H  
ATOM   1237  H4'   C   995     -28.272   8.756 -41.756  1.00  0.00           H  
ATOM   1238  H3'   C   995     -25.441   8.721 -41.534  1.00  0.00           H  
ATOM   1239  H1'   C   995     -27.083  11.072 -43.701  1.00  0.00           H  
ATOM   1240  H2'   C   995     -25.270   9.212 -43.769  1.00  0.00           H  
ATOM   1241 HO2'   C   995     -26.736   8.678 -45.197  1.00  0.00           H  
ATOM   1242  H42   C   995     -21.893  14.028 -41.017  1.00  0.00           H  
ATOM   1243  H41   C   995     -21.646  14.173 -42.690  1.00  0.00           H  
ATOM   1244  H5    C   995     -23.733  12.732 -40.139  1.00  0.00           H  
ATOM   1245  H6    C   995     -25.578  11.408 -40.611  1.00  0.00           H  
ATOM   1246  P     U   996     -25.469   6.103 -41.364  1.00  0.00           P  
ATOM   1247  OP2   U   996     -25.984   6.079 -39.972  1.00  0.00           O  
ATOM   1248  OP1   U   996     -25.352   4.833 -42.125  1.00  0.00           O  
ATOM   1249  O5'   U   996     -24.038   6.803 -41.350  1.00  0.00           O  
ATOM   1250  C5'   U   996     -23.059   6.481 -42.325  1.00  0.00           C  
ATOM   1251  C4'   U   996     -22.706   7.677 -43.175  1.00  0.00           C  
ATOM   1252  O4'   U   996     -22.689   8.883 -42.374  1.00  0.00           O  
ATOM   1253  C3'   U   996     -21.299   7.698 -43.752  1.00  0.00           C  
ATOM   1254  O3'   U   996     -21.163   6.895 -44.911  1.00  0.00           O  
ATOM   1255  C1'   U   996     -21.932   9.867 -43.025  1.00  0.00           C  
ATOM   1256  C2'   U   996     -21.145   9.168 -44.135  1.00  0.00           C  
ATOM   1257  O2'   U   996     -21.769   9.443 -45.381  1.00  0.00           O  
ATOM   1258  N1    U   996     -21.045  10.504 -42.022  1.00  0.00           N  
ATOM   1259  C2    U   996     -20.034  11.318 -42.500  1.00  0.00           C  
ATOM   1260  O2    U   996     -19.852  11.525 -43.687  1.00  0.00           O  
ATOM   1261  N3    U   996     -19.239  11.886 -41.536  1.00  0.00           N  
ATOM   1262  C4    U   996     -19.345  11.728 -40.170  1.00  0.00           C  
ATOM   1263  O4    U   996     -18.549  12.309 -39.431  1.00  0.00           O  
ATOM   1264  C5    U   996     -20.412  10.873 -39.748  1.00  0.00           C  
ATOM   1265  C6    U   996     -21.203  10.307 -40.666  1.00  0.00           C  
ATOM   1266  H5'   U   996     -23.405   5.770 -42.903  1.00  0.00           H  
ATOM   1267 H5''   U   996     -22.250   6.162 -41.874  1.00  0.00           H  
ATOM   1268  H4'   U   996     -23.384   7.778 -43.875  1.00  0.00           H  
ATOM   1269  H3'   U   996     -20.657   7.477 -43.046  1.00  0.00           H  
ATOM   1270  H1'   U   996     -22.515  10.548 -43.422  1.00  0.00           H  
ATOM   1271  H2'   U   996     -20.205   9.443 -44.132  1.00  0.00           H  
ATOM   1272 HO2'   U   996     -21.201  10.056 -45.894  1.00  0.00           H  
ATOM   1273  H3    U   996     -18.516  12.467 -41.853  1.00  0.00           H  
ATOM   1274  H5    U   996     -20.562  10.705 -38.794  1.00  0.00           H  
ATOM   1275  H6    U   996     -21.925   9.726 -40.352  1.00  0.00           H  
ATOM   1276  P     G   997     -19.709   6.454 -45.403  1.00  0.00           P  
ATOM   1277  OP2   G   997     -18.935   6.159 -44.171  1.00  0.00           O  
ATOM   1278  OP1   G   997     -19.925   5.383 -46.409  1.00  0.00           O  
ATOM   1279  O5'   G   997     -19.017   7.688 -46.137  1.00  0.00           O  
ATOM   1280  C5'   G   997     -17.857   7.503 -46.935  1.00  0.00           C  
ATOM   1281  C4'   G   997     -16.899   8.660 -46.797  1.00  0.00           C  
ATOM   1282  O4'   G   997     -17.473   9.687 -45.960  1.00  0.00           O  
ATOM   1283  C3'   G   997     -15.592   8.362 -46.079  1.00  0.00           C  
ATOM   1284  O3'   G   997     -14.657   7.676 -46.894  1.00  0.00           O  
ATOM   1285  C1'   G   997     -16.507  10.251 -45.080  1.00  0.00           C  
ATOM   1286  C2'   G   997     -15.142   9.735 -45.540  1.00  0.00           C  
ATOM   1287  O2'   G   997     -14.629  10.554 -46.581  1.00  0.00           O  
ATOM   1288  N1    G   997     -15.577  10.759 -40.100  1.00  0.00           N  
ATOM   1289  C2    G   997     -15.015  11.418 -41.166  1.00  0.00           C  
ATOM   1290  N2    G   997     -14.082  12.336 -40.874  1.00  0.00           N  
ATOM   1291  N3    G   997     -15.344  11.197 -42.429  1.00  0.00           N  
ATOM   1292  C4    G   997     -16.294  10.246 -42.543  1.00  0.00           C  
ATOM   1293  C5    G   997     -16.919   9.528 -41.546  1.00  0.00           C  
ATOM   1294  C6    G   997     -16.557   9.776 -40.196  1.00  0.00           C  
ATOM   1295  O6    G   997     -16.996   9.243 -39.170  1.00  0.00           O  
ATOM   1296  N7    G   997     -17.843   8.641 -42.080  1.00  0.00           N  
ATOM   1297  C8    G   997     -17.764   8.832 -43.370  1.00  0.00           C  
ATOM   1298  N9    G   997     -16.845   9.791 -43.719  1.00  0.00           N  
ATOM   1299  H5'   G   997     -18.124   7.419 -47.874  1.00  0.00           H  
ATOM   1300 H5''   G   997     -17.406   6.678 -46.657  1.00  0.00           H  
ATOM   1301  H4'   G   997     -16.699   9.028 -47.683  1.00  0.00           H  
ATOM   1302  H3'   G   997     -15.821   7.799 -45.311  1.00  0.00           H  
ATOM   1303  H1'   G   997     -16.511  11.231 -45.103  1.00  0.00           H  
ATOM   1304  H2'   G   997     -14.501   9.640 -44.804  1.00  0.00           H  
ATOM   1305 HO2'   G   997     -13.846  11.040 -46.249  1.00  0.00           H  
ATOM   1306  H1    G   997     -15.264  10.997 -39.203  1.00  0.00           H  
ATOM   1307  H22   G   997     -13.646  12.839 -41.594  1.00  0.00           H  
ATOM   1308  H21   G   997     -13.833  12.506 -39.942  1.00  0.00           H  
ATOM   1309  H8    G   997     -18.307   8.341 -44.021  1.00  0.00           H  
ATOM   1310  P     C   998     -14.198   6.183 -46.515  1.00  0.00           P  
ATOM   1311  OP2   C   998     -15.307   5.536 -45.769  1.00  0.00           O  
ATOM   1312  OP1   C   998     -13.668   5.540 -47.745  1.00  0.00           O  
ATOM   1313  O5'   C   998     -12.983   6.395 -45.508  1.00  0.00           O  
ATOM   1314  C5'   C   998     -12.433   7.686 -45.290  1.00  0.00           C  
ATOM   1315  C4'   C   998     -12.093   7.909 -43.836  1.00  0.00           C  
ATOM   1316  O4'   C   998     -13.298   8.226 -43.113  1.00  0.00           O  
ATOM   1317  C3'   C   998     -11.571   6.699 -43.077  1.00  0.00           C  
ATOM   1318  O3'   C   998     -10.210   6.417 -43.356  1.00  0.00           O  
ATOM   1319  C1'   C   998     -13.187   7.770 -41.784  1.00  0.00           C  
ATOM   1320  C2'   C   998     -11.818   7.115 -41.641  1.00  0.00           C  
ATOM   1321  O2'   C   998     -10.869   8.081 -41.214  1.00  0.00           O  
ATOM   1322  N1    C   998     -14.296   6.820 -41.518  1.00  0.00           N  
ATOM   1323  C2    C   998     -14.492   6.378 -40.204  1.00  0.00           C  
ATOM   1324  O2    C   998     -13.739   6.788 -39.307  1.00  0.00           O  
ATOM   1325  N3    C   998     -15.496   5.512 -39.934  1.00  0.00           N  
ATOM   1326  C4    C   998     -16.291   5.086 -40.915  1.00  0.00           C  
ATOM   1327  N4    C   998     -17.270   4.232 -40.603  1.00  0.00           N  
ATOM   1328  C5    C   998     -16.118   5.516 -42.261  1.00  0.00           C  
ATOM   1329  C6    C   998     -15.122   6.373 -42.515  1.00  0.00           C  
ATOM   1330  H5'   C   998     -13.084   8.362 -45.573  1.00  0.00           H  
ATOM   1331 H5''   C   998     -11.619   7.781 -45.827  1.00  0.00           H  
ATOM   1332  H4'   C   998     -11.451   8.643 -43.744  1.00  0.00           H  
ATOM   1333  H3'   C   998     -12.111   5.907 -43.281  1.00  0.00           H  
ATOM   1334  H1'   C   998     -13.248   8.525 -41.163  1.00  0.00           H  
ATOM   1335  H2'   C   998     -11.840   6.340 -41.042  1.00  0.00           H  
ATOM   1336 HO2'   C   998     -10.604   7.884 -40.292  1.00  0.00           H  
ATOM   1337  H42   C   998     -17.871   3.900 -41.301  1.00  0.00           H  
ATOM   1338  H41   C   998     -17.385   3.937 -39.675  1.00  0.00           H  
ATOM   1339  H5    C   998     -16.708   5.197 -42.976  1.00  0.00           H  
ATOM   1340  H6    C   998     -14.986   6.681 -43.435  1.00  0.00           H  
ATOM   1341  P     G   999      -9.636   4.929 -43.157  1.00  0.00           P  
ATOM   1342  OP2   G   999     -10.643   3.973 -43.684  1.00  0.00           O  
ATOM   1343  OP1   G   999      -8.248   4.897 -43.684  1.00  0.00           O  
ATOM   1344  O5'   G   999      -9.566   4.750 -41.575  1.00  0.00           O  
ATOM   1345  C5'   G   999      -8.589   5.436 -40.807  1.00  0.00           C  
ATOM   1346  C4'   G   999      -8.649   5.038 -39.353  1.00  0.00           C  
ATOM   1347  O4'   G   999      -9.985   5.305 -38.848  1.00  0.00           O  
ATOM   1348  C3'   G   999      -8.475   3.556 -39.058  1.00  0.00           C  
ATOM   1349  O3'   G   999      -7.120   3.141 -39.088  1.00  0.00           O  
ATOM   1350  C1'   G   999     -10.256   4.431 -37.784  1.00  0.00           C  
ATOM   1351  C2'   G   999      -9.017   3.547 -37.639  1.00  0.00           C  
ATOM   1352  O2'   G   999      -8.111   4.165 -36.737  1.00  0.00           O  
ATOM   1353  N1    G   999     -13.565   0.877 -36.258  1.00  0.00           N  
ATOM   1354  C2    G   999     -12.472   1.392 -35.604  1.00  0.00           C  
ATOM   1355  N2    G   999     -12.223   0.899 -34.382  1.00  0.00           N  
ATOM   1356  N3    G   999     -11.680   2.323 -36.110  1.00  0.00           N  
ATOM   1357  C4    G   999     -12.073   2.705 -37.343  1.00  0.00           C  
ATOM   1358  C5    G   999     -13.146   2.255 -38.083  1.00  0.00           C  
ATOM   1359  C6    G   999     -13.987   1.255 -37.529  1.00  0.00           C  
ATOM   1360  O6    G   999     -14.988   0.727 -38.027  1.00  0.00           O  
ATOM   1361  N7    G   999     -13.207   2.903 -39.308  1.00  0.00           N  
ATOM   1362  C8    G   999     -12.188   3.719 -39.293  1.00  0.00           C  
ATOM   1363  N9    G   999     -11.459   3.651 -38.130  1.00  0.00           N  
ATOM   1364  H5'   G   999      -8.743   6.401 -40.881  1.00  0.00           H  
ATOM   1365 H5''   G   999      -7.699   5.226 -41.160  1.00  0.00           H  
ATOM   1366  H4'   G   999      -7.993   5.545 -38.829  1.00  0.00           H  
ATOM   1367  H3'   G   999      -9.005   2.964 -39.631  1.00  0.00           H  
ATOM   1368  H1'   G   999     -10.411   4.916 -36.946  1.00  0.00           H  
ATOM   1369  H2'   G   999      -9.255   2.640 -37.351  1.00  0.00           H  
ATOM   1370 HO2'   G   999      -8.093   3.652 -35.902  1.00  0.00           H  
ATOM   1371  H1    G   999     -14.088   0.189 -35.796  1.00  0.00           H  
ATOM   1372  H22   G   999     -11.456   1.230 -33.868  1.00  0.00           H  
ATOM   1373  H21   G   999     -12.805   0.210 -34.000  1.00  0.00           H  
ATOM   1374  H8    G   999     -11.968   4.320 -40.034  1.00  0.00           H  
ATOM   1375  P     C  1000      -6.732   1.692 -39.665  1.00  0.00           P  
ATOM   1376  OP2   C  1000      -7.670   1.369 -40.770  1.00  0.00           O  
ATOM   1377  OP1   C  1000      -5.269   1.674 -39.917  1.00  0.00           O  
ATOM   1378  O5'   C  1000      -7.035   0.700 -38.456  1.00  0.00           O  
ATOM   1379  C5'   C  1000      -6.447   0.905 -37.180  1.00  0.00           C  
ATOM   1380  C4'   C  1000      -7.003  -0.049 -36.150  1.00  0.00           C  
ATOM   1381  O4'   C  1000      -8.378   0.310 -35.880  1.00  0.00           O  
ATOM   1382  C3'   C  1000      -7.102  -1.507 -36.572  1.00  0.00           C  
ATOM   1383  O3'   C  1000      -5.870  -2.199 -36.463  1.00  0.00           O  
ATOM   1384  C1'   C  1000      -9.174  -0.855 -35.669  1.00  0.00           C  
ATOM   1385  C2'   C  1000      -8.212  -2.041 -35.679  1.00  0.00           C  
ATOM   1386  O2'   C  1000      -7.744  -2.275 -34.359  1.00  0.00           O  
ATOM   1387  N1    C  1000     -10.171  -0.929 -36.765  1.00  0.00           N  
ATOM   1388  C2    C  1000     -11.257  -1.802 -36.619  1.00  0.00           C  
ATOM   1389  O2    C  1000     -11.352  -2.483 -35.586  1.00  0.00           O  
ATOM   1390  N3    C  1000     -12.180  -1.887 -37.604  1.00  0.00           N  
ATOM   1391  C4    C  1000     -12.055  -1.145 -38.704  1.00  0.00           C  
ATOM   1392  N4    C  1000     -12.990  -1.263 -39.649  1.00  0.00           N  
ATOM   1393  C5    C  1000     -10.963  -0.249 -38.883  1.00  0.00           C  
ATOM   1394  C6    C  1000     -10.056  -0.172 -37.901  1.00  0.00           C  
ATOM   1395  H5'   C  1000      -6.622   1.824 -36.891  1.00  0.00           H  
ATOM   1396 H5''   C  1000      -5.479   0.770 -37.250  1.00  0.00           H  
ATOM   1397  H4'   C  1000      -6.485   0.007 -35.321  1.00  0.00           H  
ATOM   1398  H3'   C  1000      -7.407  -1.541 -37.502  1.00  0.00           H  
ATOM   1399  H1'   C  1000      -9.638  -0.826 -34.807  1.00  0.00           H  
ATOM   1400  H2'   C  1000      -8.627  -2.841 -36.064  1.00  0.00           H  
ATOM   1401 HO2'   C  1000      -8.138  -3.106 -34.023  1.00  0.00           H  
ATOM   1402  H42   C  1000     -12.926  -0.731 -40.470  1.00  0.00           H  
ATOM   1403  H41   C  1000     -13.740  -1.881 -39.523  1.00  0.00           H  
ATOM   1404  H5    C  1000     -10.880   0.293 -39.695  1.00  0.00           H  
ATOM   1405  H6    C  1000      -9.298   0.439 -38.006  1.00  0.00           H  
ATOM   1406  P     G  1001      -5.504  -3.367 -37.504  1.00  0.00           P  
ATOM   1407  OP2   G  1001      -5.998  -2.961 -38.844  1.00  0.00           O  
ATOM   1408  OP1   G  1001      -4.070  -3.712 -37.324  1.00  0.00           O  
ATOM   1409  O5'   G  1001      -6.374  -4.609 -37.013  1.00  0.00           O  
ATOM   1410  C5'   G  1001      -6.274  -5.087 -35.680  1.00  0.00           C  
ATOM   1411  C4'   G  1001      -7.190  -6.262 -35.443  1.00  0.00           C  
ATOM   1412  O4'   G  1001      -8.545  -5.764 -35.306  1.00  0.00           O  
ATOM   1413  C3'   G  1001      -7.285  -7.273 -36.576  1.00  0.00           C  
ATOM   1414  O3'   G  1001      -6.269  -8.261 -36.523  1.00  0.00           O  
ATOM   1415  C1'   G  1001      -9.471  -6.609 -35.987  1.00  0.00           C  
ATOM   1416  C2'   G  1001      -8.675  -7.856 -36.379  1.00  0.00           C  
ATOM   1417  O2'   G  1001      -8.700  -8.779 -35.300  1.00  0.00           O  
ATOM   1418  N1    G  1001     -13.000  -6.276 -39.641  1.00  0.00           N  
ATOM   1419  C2    G  1001     -12.875  -7.195 -38.628  1.00  0.00           C  
ATOM   1420  N2    G  1001     -13.810  -8.155 -38.575  1.00  0.00           N  
ATOM   1421  N3    G  1001     -11.904  -7.176 -37.729  1.00  0.00           N  
ATOM   1422  C4    G  1001     -11.052  -6.149 -37.928  1.00  0.00           C  
ATOM   1423  C5    G  1001     -11.087  -5.178 -38.906  1.00  0.00           C  
ATOM   1424  C6    G  1001     -12.134  -5.210 -39.864  1.00  0.00           C  
ATOM   1425  O6    G  1001     -12.338  -4.438 -40.808  1.00  0.00           O  
ATOM   1426  N7    G  1001     -10.026  -4.296 -38.764  1.00  0.00           N  
ATOM   1427  C8    G  1001      -9.376  -4.738 -37.721  1.00  0.00           C  
ATOM   1428  N9    G  1001      -9.944  -5.858 -37.166  1.00  0.00           N  
ATOM   1429  H5'   G  1001      -6.513  -4.365 -35.062  1.00  0.00           H  
ATOM   1430 H5''   G  1001      -5.349  -5.362 -35.507  1.00  0.00           H  
ATOM   1431  H4'   G  1001      -6.937  -6.731 -34.619  1.00  0.00           H  
ATOM   1432  H3'   G  1001      -7.239  -6.812 -37.438  1.00  0.00           H  
ATOM   1433  H1'   G  1001     -10.239  -6.870 -35.437  1.00  0.00           H  
ATOM   1434  H2'   G  1001      -9.018  -8.256 -37.206  1.00  0.00           H  
ATOM   1435 HO2'   G  1001      -9.226  -9.563 -35.562  1.00  0.00           H  
ATOM   1436  H1    G  1001     -13.756  -6.378 -40.256  1.00  0.00           H  
ATOM   1437  H22   G  1001     -13.772  -8.838 -37.873  1.00  0.00           H  
ATOM   1438  H21   G  1001     -14.532  -8.176 -39.237  1.00  0.00           H  
ATOM   1439  H8    G  1001      -8.566  -4.312 -37.371  1.00  0.00           H  
ATOM   1440  P     A  1002      -5.842  -9.052 -37.855  1.00  0.00           P  
ATOM   1441  OP2   A  1002      -5.760  -8.071 -38.966  1.00  0.00           O  
ATOM   1442  OP1   A  1002      -4.664  -9.896 -37.532  1.00  0.00           O  
ATOM   1443  O5'   A  1002      -7.077 -10.018 -38.141  1.00  0.00           O  
ATOM   1444  C5'   A  1002      -7.263 -11.206 -37.386  1.00  0.00           C  
ATOM   1445  C4'   A  1002      -8.421 -12.019 -37.909  1.00  0.00           C  
ATOM   1446  O4'   A  1002      -9.634 -11.224 -37.827  1.00  0.00           O  
ATOM   1447  C3'   A  1002      -8.354 -12.409 -39.378  1.00  0.00           C  
ATOM   1448  O3'   A  1002      -7.585 -13.577 -39.607  1.00  0.00           O  
ATOM   1449  C1'   A  1002     -10.454 -11.435 -38.951  1.00  0.00           C  
ATOM   1450  C2'   A  1002      -9.824 -12.600 -39.714  1.00  0.00           C  
ATOM   1451  O2'   A  1002     -10.318 -13.823 -39.186  1.00  0.00           O  
ATOM   1452  N1    A  1002     -12.671  -8.690 -42.706  1.00  0.00           N  
ATOM   1453  C2    A  1002     -12.948  -9.893 -42.187  1.00  0.00           C  
ATOM   1454  N3    A  1002     -12.328 -10.549 -41.208  1.00  0.00           N  
ATOM   1455  C4    A  1002     -11.294  -9.832 -40.735  1.00  0.00           C  
ATOM   1456  C5    A  1002     -10.886  -8.583 -41.167  1.00  0.00           C  
ATOM   1457  C6    A  1002     -11.626  -7.995 -42.209  1.00  0.00           C  
ATOM   1458  N6    A  1002     -11.350  -6.797 -42.728  1.00  0.00           N  
ATOM   1459  N7    A  1002      -9.781  -8.152 -40.446  1.00  0.00           N  
ATOM   1460  C8    A  1002      -9.549  -9.133 -39.609  1.00  0.00           C  
ATOM   1461  N9    A  1002     -10.427 -10.182 -39.729  1.00  0.00           N  
ATOM   1462  H5'   A  1002      -7.437 -10.967 -36.452  1.00  0.00           H  
ATOM   1463 H5''   A  1002      -6.447 -11.746 -37.431  1.00  0.00           H  
ATOM   1464  H4'   A  1002      -8.530 -12.830 -37.370  1.00  0.00           H  
ATOM   1465  H3'   A  1002      -7.988 -11.673 -39.913  1.00  0.00           H  
ATOM   1466  H1'   A  1002     -11.381 -11.658 -38.723  1.00  0.00           H  
ATOM   1467  H2'   A  1002      -9.985 -12.530 -40.678  1.00  0.00           H  
ATOM   1468 HO2'   A  1002      -9.562 -14.420 -39.005  1.00  0.00           H  
ATOM   1469  H2    A  1002     -13.716 -10.356 -42.583  1.00  0.00           H  
ATOM   1470  H61   A  1002     -11.902  -6.439 -43.454  1.00  0.00           H  
ATOM   1471  H62   A  1002     -10.596  -6.275 -42.382  1.00  0.00           H  
ATOM   1472  H8    A  1002      -8.817  -9.119 -38.958  1.00  0.00           H  
ATOM   1473  P     U  1003      -6.906 -13.828 -41.042  1.00  0.00           P  
ATOM   1474  OP2   U  1003      -6.137 -12.612 -41.405  1.00  0.00           O  
ATOM   1475  OP1   U  1003      -6.221 -15.145 -41.002  1.00  0.00           O  
ATOM   1476  O5'   U  1003      -8.143 -13.946 -42.038  1.00  0.00           O  
ATOM   1477  C5'   U  1003      -9.017 -15.063 -41.987  1.00  0.00           C  
ATOM   1478  C4'   U  1003      -9.977 -15.073 -43.151  1.00  0.00           C  
ATOM   1479  O4'   U  1003     -10.866 -13.930 -43.044  1.00  0.00           O  
ATOM   1480  C3'   U  1003      -9.359 -14.914 -44.531  1.00  0.00           C  
ATOM   1481  O3'   U  1003      -8.851 -16.128 -45.054  1.00  0.00           O  
ATOM   1482  C1'   U  1003     -11.192 -13.450 -44.320  1.00  0.00           C  
ATOM   1483  C2'   U  1003     -10.552 -14.405 -45.329  1.00  0.00           C  
ATOM   1484  O2'   U  1003     -11.462 -15.456 -45.620  1.00  0.00           O  
ATOM   1485  N1    U  1003     -10.649 -12.074 -44.425  1.00  0.00           N  
ATOM   1486  C2    U  1003     -11.153 -11.273 -45.433  1.00  0.00           C  
ATOM   1487  O2    U  1003     -12.007 -11.647 -46.217  1.00  0.00           O  
ATOM   1488  N3    U  1003     -10.622 -10.008 -45.491  1.00  0.00           N  
ATOM   1489  C4    U  1003      -9.657  -9.471 -44.664  1.00  0.00           C  
ATOM   1490  O4    U  1003      -9.281  -8.312 -44.847  1.00  0.00           O  
ATOM   1491  C5    U  1003      -9.183 -10.357 -43.646  1.00  0.00           C  
ATOM   1492  C6    U  1003      -9.684 -11.594 -43.565  1.00  0.00           C  
ATOM   1493  H5'   U  1003      -9.529 -15.031 -41.151  1.00  0.00           H  
ATOM   1494 H5''   U  1003      -8.486 -15.886 -42.005  1.00  0.00           H  
ATOM   1495  H4'   U  1003     -10.510 -15.895 -43.136  1.00  0.00           H  
ATOM   1496  H3'   U  1003      -8.647 -14.241 -44.532  1.00  0.00           H  
ATOM   1497  H1'   U  1003     -12.161 -13.429 -44.466  1.00  0.00           H  
ATOM   1498  H2'   U  1003     -10.268 -13.937 -46.141  1.00  0.00           H  
ATOM   1499 HO2'   U  1003     -11.795 -15.346 -46.535  1.00  0.00           H  
ATOM   1500  H3    U  1003     -10.965  -9.423 -46.198  1.00  0.00           H  
ATOM   1501  H5    U  1003      -8.497 -10.059 -43.012  1.00  0.00           H  
ATOM   1502  H6    U  1003      -9.342 -12.181 -42.860  1.00  0.00           H  
ATOM   1503  P     C  1004      -7.450 -16.148 -45.840  1.00  0.00           P  
ATOM   1504  OP2   C  1004      -6.538 -15.181 -45.180  1.00  0.00           O  
ATOM   1505  OP1   C  1004      -7.030 -17.564 -45.995  1.00  0.00           O  
ATOM   1506  O5'   C  1004      -7.809 -15.580 -47.284  1.00  0.00           O  
ATOM   1507  C5'   C  1004      -8.524 -16.371 -48.222  1.00  0.00           C  
ATOM   1508  C4'   C  1004      -8.909 -15.574 -49.445  1.00  0.00           C  
ATOM   1509  O4'   C  1004      -9.699 -14.439 -49.038  1.00  0.00           O  
ATOM   1510  C3'   C  1004      -7.764 -14.941 -50.220  1.00  0.00           C  
ATOM   1511  O3'   C  1004      -7.177 -15.826 -51.159  1.00  0.00           O  
ATOM   1512  C1'   C  1004      -9.498 -13.356 -49.929  1.00  0.00           C  
ATOM   1513  C2'   C  1004      -8.464 -13.809 -50.961  1.00  0.00           C  
ATOM   1514  O2'   C  1004      -9.142 -14.290 -52.112  1.00  0.00           O  
ATOM   1515  N1    C  1004      -9.029 -12.193 -49.135  1.00  0.00           N  
ATOM   1516  C2    C  1004      -9.192 -10.911 -49.673  1.00  0.00           C  
ATOM   1517  O2    C  1004      -9.719 -10.784 -50.789  1.00  0.00           O  
ATOM   1518  N3    C  1004      -8.774  -9.834 -48.969  1.00  0.00           N  
ATOM   1519  C4    C  1004      -8.210  -9.996 -47.772  1.00  0.00           C  
ATOM   1520  N4    C  1004      -7.812  -8.905 -47.114  1.00  0.00           N  
ATOM   1521  C5    C  1004      -8.030 -11.286 -47.197  1.00  0.00           C  
ATOM   1522  C6    C  1004      -8.449 -12.343 -47.902  1.00  0.00           C  
ATOM   1523  H5'   C  1004      -9.336 -16.715 -47.796  1.00  0.00           H  
ATOM   1524 H5''   C  1004      -7.962 -17.125 -48.497  1.00  0.00           H  
ATOM   1525  H4'   C  1004      -9.435 -16.131 -50.055  1.00  0.00           H  
ATOM   1526  H3'   C  1004      -7.089 -14.561 -49.619  1.00  0.00           H  
ATOM   1527  H1'   C  1004     -10.331 -13.122 -50.389  1.00  0.00           H  
ATOM   1528  H2'   C  1004      -7.840 -13.088 -51.183  1.00  0.00           H  
ATOM   1529 HO2'   C  1004      -9.024 -13.650 -52.844  1.00  0.00           H  
ATOM   1530  H42   C  1004      -7.395  -8.990 -46.232  1.00  0.00           H  
ATOM   1531  H41   C  1004      -7.938  -8.018 -47.513  1.00  0.00           H  
ATOM   1532  H5    C  1004      -7.615 -11.395 -46.316  1.00  0.00           H  
ATOM   1533  H6    C  1004      -8.333 -13.239 -47.524  1.00  0.00           H  
ATOM   1534  P     C  1005      -5.581 -16.012 -51.206  1.00  0.00           P  
ATOM   1535  OP2   C  1005      -5.276 -17.440 -50.938  1.00  0.00           O  
ATOM   1536  OP1   C  1005      -5.080 -15.377 -52.452  1.00  0.00           O  
ATOM   1537  O5'   C  1005      -5.055 -15.155 -49.971  1.00  0.00           O  
ATOM   1538  C5'   C  1005      -4.296 -15.757 -48.934  1.00  0.00           C  
ATOM   1539  C4'   C  1005      -4.124 -14.829 -47.757  1.00  0.00           C  
ATOM   1540  O4'   C  1005      -3.489 -15.602 -46.698  1.00  0.00           O  
ATOM   1541  C3'   C  1005      -3.239 -13.614 -47.984  1.00  0.00           C  
ATOM   1542  O3'   C  1005      -3.945 -12.509 -48.522  1.00  0.00           O  
ATOM   1543  C1'   C  1005      -2.566 -14.766 -46.041  1.00  0.00           C  
ATOM   1544  C2'   C  1005      -2.709 -13.340 -46.581  1.00  0.00           C  
ATOM   1545  O2'   C  1005      -3.663 -12.637 -45.799  1.00  0.00           O  
ATOM   1546  N1    C  1005      -1.190 -15.297 -46.210  1.00  0.00           N  
ATOM   1547  C2    C  1005      -0.121 -14.547 -45.704  1.00  0.00           C  
ATOM   1548  O2    C  1005      -0.353 -13.470 -45.134  1.00  0.00           O  
ATOM   1549  N3    C  1005       1.142 -15.009 -45.844  1.00  0.00           N  
ATOM   1550  C4    C  1005       1.365 -16.169 -46.461  1.00  0.00           C  
ATOM   1551  N4    C  1005       2.629 -16.585 -46.576  1.00  0.00           N  
ATOM   1552  C5    C  1005       0.301 -16.954 -46.987  1.00  0.00           C  
ATOM   1553  C6    C  1005      -0.945 -16.488 -46.841  1.00  0.00           C  
ATOM   1554  H5'   C  1005      -3.412 -15.997 -49.284  1.00  0.00           H  
ATOM   1555 H5''   C  1005      -4.752 -16.571 -48.636  1.00  0.00           H  
ATOM   1556  H4'   C  1005      -4.997 -14.529 -47.428  1.00  0.00           H  
ATOM   1557  H3'   C  1005      -2.494 -13.840 -48.580  1.00  0.00           H  
ATOM   1558  H1'   C  1005      -2.805 -14.776 -45.092  1.00  0.00           H  
ATOM   1559  H2'   C  1005      -1.848 -12.873 -46.608  1.00  0.00           H  
ATOM   1560 HO2'   C  1005      -3.200 -11.962 -45.260  1.00  0.00           H  
ATOM   1561  H42   C  1005       2.825 -17.434 -47.024  1.00  0.00           H  
ATOM   1562  H41   C  1005       3.359 -16.041 -46.213  1.00  0.00           H  
ATOM   1563  H5    C  1005       0.474 -17.807 -47.439  1.00  0.00           H  
ATOM   1564  H6    C  1005      -1.691 -17.014 -47.197  1.00  0.00           H  
ATOM   1565  P     C  1006      -3.230 -11.529 -49.578  1.00  0.00           P  
ATOM   1566  OP2   C  1006      -3.177 -12.224 -50.888  1.00  0.00           O  
ATOM   1567  OP1   C  1006      -3.879 -10.197 -49.480  1.00  0.00           O  
ATOM   1568  O5'   C  1006      -1.741 -11.392 -49.030  1.00  0.00           O  
ATOM   1569  C5'   C  1006      -1.276 -10.170 -48.478  1.00  0.00           C  
ATOM   1570  C4'   C  1006       0.166  -9.907 -48.840  1.00  0.00           C  
ATOM   1571  O4'   C  1006       0.994 -10.895 -48.202  1.00  0.00           O  
ATOM   1572  C3'   C  1006       0.526 -10.062 -50.309  1.00  0.00           C  
ATOM   1573  O3'   C  1006       0.164  -8.935 -51.089  1.00  0.00           O  
ATOM   1574  C1'   C  1006       2.118 -11.192 -49.005  1.00  0.00           C  
ATOM   1575  C2'   C  1006       2.025 -10.325 -50.254  1.00  0.00           C  
ATOM   1576  O2'   C  1006       2.758  -9.128 -50.040  1.00  0.00           O  
ATOM   1577  N1    C  1006       2.088 -12.642 -49.322  1.00  0.00           N  
ATOM   1578  C2    C  1006       3.277 -13.257 -49.734  1.00  0.00           C  
ATOM   1579  O2    C  1006       4.312 -12.578 -49.822  1.00  0.00           O  
ATOM   1580  N3    C  1006       3.278 -14.577 -50.028  1.00  0.00           N  
ATOM   1581  C4    C  1006       2.153 -15.285 -49.926  1.00  0.00           C  
ATOM   1582  N4    C  1006       2.201 -16.585 -50.227  1.00  0.00           N  
ATOM   1583  C5    C  1006       0.928 -14.689 -49.511  1.00  0.00           C  
ATOM   1584  C6    C  1006       0.940 -13.383 -49.221  1.00  0.00           C  
ATOM   1585  H5'   C  1006      -1.358 -10.209 -47.502  1.00  0.00           H  
ATOM   1586 H5''   C  1006      -1.829  -9.436 -48.817  1.00  0.00           H  
ATOM   1587  H4'   C  1006       0.435  -9.014 -48.540  1.00  0.00           H  
ATOM   1588  H3'   C  1006       0.075 -10.853 -50.669  1.00  0.00           H  
ATOM   1589  H1'   C  1006       2.946 -10.980 -48.527  1.00  0.00           H  
ATOM   1590  H2'   C  1006       2.339 -10.806 -51.048  1.00  0.00           H  
ATOM   1591 HO2'   C  1006       3.565  -9.144 -50.595  1.00  0.00           H  
ATOM   1592  H42   C  1006       1.391 -17.132 -50.162  1.00  0.00           H  
ATOM   1593  H41   C  1006       3.046 -16.991 -50.513  1.00  0.00           H  
ATOM   1594  H5    C  1006       0.106 -15.218 -49.439  1.00  0.00           H  
ATOM   1595  H6    C  1006       0.108 -12.955 -48.934  1.00  0.00           H  
ATOM   1596  P     U  1007       0.087  -9.051 -52.690  1.00  0.00           P  
ATOM   1597  OP2   U  1007      -0.145 -10.476 -53.037  1.00  0.00           O  
ATOM   1598  OP1   U  1007      -0.855  -8.013 -53.182  1.00  0.00           O  
ATOM   1599  O5'   U  1007       1.552  -8.657 -53.176  1.00  0.00           O  
ATOM   1600  C5'   U  1007       1.912  -8.735 -54.547  1.00  0.00           C  
ATOM   1601  C4'   U  1007       3.325  -9.234 -54.725  1.00  0.00           C  
ATOM   1602  O4'   U  1007       3.628 -10.118 -53.630  1.00  0.00           O  
ATOM   1603  C3'   U  1007       3.583 -10.093 -55.952  1.00  0.00           C  
ATOM   1604  O3'   U  1007       3.727  -9.334 -57.140  1.00  0.00           O  
ATOM   1605  C1'   U  1007       4.487 -11.157 -54.075  1.00  0.00           C  
ATOM   1606  C2'   U  1007       4.826 -10.865 -55.536  1.00  0.00           C  
ATOM   1607  O2'   U  1007       5.986 -10.047 -55.601  1.00  0.00           O  
ATOM   1608  N1    U  1007       3.780 -12.450 -53.909  1.00  0.00           N  
ATOM   1609  C2    U  1007       4.448 -13.590 -54.314  1.00  0.00           C  
ATOM   1610  O2    U  1007       5.569 -13.571 -54.791  1.00  0.00           O  
ATOM   1611  N3    U  1007       3.756 -14.764 -54.141  1.00  0.00           N  
ATOM   1612  C4    U  1007       2.490 -14.913 -53.615  1.00  0.00           C  
ATOM   1613  O4    U  1007       2.001 -16.040 -53.525  1.00  0.00           O  
ATOM   1614  C5    U  1007       1.860 -13.691 -53.217  1.00  0.00           C  
ATOM   1615  C6    U  1007       2.512 -12.534 -53.374  1.00  0.00           C  
ATOM   1616  H5'   U  1007       1.835  -7.845 -54.948  1.00  0.00           H  
ATOM   1617 H5''   U  1007       1.298  -9.347 -55.005  1.00  0.00           H  
ATOM   1618  H4'   U  1007       3.934  -8.467 -54.708  1.00  0.00           H  
ATOM   1619  H3'   U  1007       2.838 -10.718 -56.071  1.00  0.00           H  
ATOM   1620  H1'   U  1007       5.314 -11.168 -53.548  1.00  0.00           H  
ATOM   1621  H2'   U  1007       4.932 -11.686 -56.061  1.00  0.00           H  
ATOM   1622 HO2'   U  1007       6.729 -10.576 -55.960  1.00  0.00           H  
ATOM   1623  H3    U  1007       4.211 -15.584 -54.422  1.00  0.00           H  
ATOM   1624  H5    U  1007       0.959 -13.703 -52.832  1.00  0.00           H  
ATOM   1625  H6    U  1007       2.059 -11.712 -53.095  1.00  0.00           H  
ATOM   1626  P     U  1008       2.851  -9.691 -58.439  1.00  0.00           P  
ATOM   1627  OP2   U  1008       1.730 -10.564 -58.011  1.00  0.00           O  
ATOM   1628  OP1   U  1008       2.562  -8.425 -59.160  1.00  0.00           O  
ATOM   1629  O5'   U  1008       3.836 -10.558 -59.341  1.00  0.00           O  
ATOM   1630  C5'   U  1008       5.239 -10.344 -59.303  1.00  0.00           C  
ATOM   1631  C4'   U  1008       6.003 -11.580 -59.710  1.00  0.00           C  
ATOM   1632  O4'   U  1008       6.212 -12.425 -58.547  1.00  0.00           O  
ATOM   1633  C3'   U  1008       5.318 -12.491 -60.717  1.00  0.00           C  
ATOM   1634  O3'   U  1008       5.540 -12.098 -62.059  1.00  0.00           O  
ATOM   1635  C1'   U  1008       6.038 -13.776 -58.884  1.00  0.00           C  
ATOM   1636  C2'   U  1008       6.034 -13.798 -60.409  1.00  0.00           C  
ATOM   1637  O2'   U  1008       7.374 -13.774 -60.881  1.00  0.00           O  
ATOM   1638  N1    U  1008       4.732 -14.183 -58.312  1.00  0.00           N  
ATOM   1639  C2    U  1008       4.467 -15.538 -58.245  1.00  0.00           C  
ATOM   1640  O2    U  1008       5.250 -16.389 -58.630  1.00  0.00           O  
ATOM   1641  N3    U  1008       3.247 -15.868 -57.708  1.00  0.00           N  
ATOM   1642  C4    U  1008       2.282 -15.001 -57.241  1.00  0.00           C  
ATOM   1643  O4    U  1008       1.231 -15.454 -56.785  1.00  0.00           O  
ATOM   1644  C5    U  1008       2.625 -13.615 -57.341  1.00  0.00           C  
ATOM   1645  C6    U  1008       3.807 -13.266 -57.859  1.00  0.00           C  
ATOM   1646  H5'   U  1008       5.500 -10.093 -58.392  1.00  0.00           H  
ATOM   1647 H5''   U  1008       5.468  -9.613 -59.914  1.00  0.00           H  
ATOM   1648  H4'   U  1008       6.873 -11.310 -60.069  1.00  0.00           H  
ATOM   1649  H3'   U  1008       4.367 -12.564 -60.491  1.00  0.00           H  
ATOM   1650  H1'   U  1008       6.739 -14.378 -58.554  1.00  0.00           H  
ATOM   1651  H2'   U  1008       5.541 -14.569 -60.760  1.00  0.00           H  
ATOM   1652 HO2'   U  1008       7.593 -14.650 -61.265  1.00  0.00           H  
ATOM   1653  H3    U  1008       3.039 -16.823 -57.652  1.00  0.00           H  
ATOM   1654  H5    U  1008       1.998 -12.928 -57.032  1.00  0.00           H  
ATOM   1655  H6    U  1008       4.017 -12.311 -57.918  1.00  0.00           H  
ATOM   1656  P     U  1009       4.565 -12.617 -63.226  1.00  0.00           P  
ATOM   1657  OP2   U  1009       3.164 -12.425 -62.773  1.00  0.00           O  
ATOM   1658  OP1   U  1009       5.013 -12.009 -64.505  1.00  0.00           O  
ATOM   1659  O5'   U  1009       4.850 -14.183 -63.298  1.00  0.00           O  
ATOM   1660  C5'   U  1009       6.022 -14.683 -63.922  1.00  0.00           C  
ATOM   1661  C4'   U  1009       6.070 -16.191 -63.890  1.00  0.00           C  
ATOM   1662  O4'   U  1009       5.889 -16.681 -62.537  1.00  0.00           O  
ATOM   1663  C3'   U  1009       4.992 -16.914 -64.682  1.00  0.00           C  
ATOM   1664  O3'   U  1009       5.271 -16.974 -66.070  1.00  0.00           O  
ATOM   1665  C1'   U  1009       5.206 -17.913 -62.559  1.00  0.00           C  
ATOM   1666  C2'   U  1009       5.012 -18.291 -64.026  1.00  0.00           C  
ATOM   1667  O2'   U  1009       6.128 -19.053 -64.464  1.00  0.00           O  
ATOM   1668  N1    U  1009       3.917 -17.748 -61.845  1.00  0.00           N  
ATOM   1669  C2    U  1009       3.214 -18.899 -61.540  1.00  0.00           C  
ATOM   1670  O2    U  1009       3.607 -20.016 -61.829  1.00  0.00           O  
ATOM   1671  N3    U  1009       2.027 -18.699 -60.878  1.00  0.00           N  
ATOM   1672  C4    U  1009       1.480 -17.491 -60.499  1.00  0.00           C  
ATOM   1673  O4    U  1009       0.399 -17.477 -59.909  1.00  0.00           O  
ATOM   1674  C5    U  1009       2.262 -16.345 -60.847  1.00  0.00           C  
ATOM   1675  C6    U  1009       3.422 -16.511 -61.490  1.00  0.00           C  
ATOM   1676  H5'   U  1009       6.808 -14.329 -63.457  1.00  0.00           H  
ATOM   1677 H5''   U  1009       6.040 -14.384 -64.855  1.00  0.00           H  
ATOM   1678  H4'   U  1009       6.947 -16.486 -64.211  1.00  0.00           H  
ATOM   1679  H3'   U  1009       4.127 -16.484 -64.516  1.00  0.00           H  
ATOM   1680  H1'   U  1009       5.737 -18.606 -62.114  1.00  0.00           H  
ATOM   1681  H2'   U  1009       4.169 -18.770 -64.169  1.00  0.00           H  
ATOM   1682 HO2'   U  1009       5.846 -19.983 -64.599  1.00  0.00           H  
ATOM   1683  H3    U  1009       1.513 -19.501 -60.652  1.00  0.00           H  
ATOM   1684  H5    U  1009       1.949 -15.445 -60.615  1.00  0.00           H  
ATOM   1685  H6    U  1009       3.938 -15.711 -61.719  1.00  0.00           H  
ATOM   1686  P     G  1010       4.204 -16.417 -67.135  1.00  0.00           P  
ATOM   1687  OP2   G  1010       3.061 -15.841 -66.382  1.00  0.00           O  
ATOM   1688  OP1   G  1010       4.932 -15.577 -68.120  1.00  0.00           O  
ATOM   1689  O5'   G  1010       3.691 -17.725 -67.887  1.00  0.00           O  
ATOM   1690  C5'   G  1010       4.609 -18.646 -68.456  1.00  0.00           C  
ATOM   1691  C4'   G  1010       4.020 -20.033 -68.543  1.00  0.00           C  
ATOM   1692  O4'   G  1010       4.041 -20.622 -67.218  1.00  0.00           O  
ATOM   1693  C3'   G  1010       2.557 -20.112 -68.952  1.00  0.00           C  
ATOM   1694  O3'   G  1010       2.374 -20.091 -70.358  1.00  0.00           O  
ATOM   1695  C1'   G  1010       2.859 -21.353 -66.984  1.00  0.00           C  
ATOM   1696  C2'   G  1010       2.120 -21.422 -68.322  1.00  0.00           C  
ATOM   1697  O2'   G  1010       2.597 -22.535 -69.065  1.00  0.00           O  
ATOM   1698  N1    G  1010      -0.937 -21.614 -63.602  1.00  0.00           N  
ATOM   1699  C2    G  1010      -0.461 -22.577 -64.458  1.00  0.00           C  
ATOM   1700  N2    G  1010      -1.072 -23.771 -64.411  1.00  0.00           N  
ATOM   1701  N3    G  1010       0.543 -22.388 -65.299  1.00  0.00           N  
ATOM   1702  C4    G  1010       1.040 -21.136 -65.217  1.00  0.00           C  
ATOM   1703  C5    G  1010       0.639 -20.101 -64.398  1.00  0.00           C  
ATOM   1704  C6    G  1010      -0.439 -20.318 -63.501  1.00  0.00           C  
ATOM   1705  O6    G  1010      -0.942 -19.527 -62.695  1.00  0.00           O  
ATOM   1706  N7    G  1010       1.410 -18.970 -64.619  1.00  0.00           N  
ATOM   1707  C8    G  1010       2.251 -19.329 -65.551  1.00  0.00           C  
ATOM   1708  N9    G  1010       2.083 -20.631 -65.958  1.00  0.00           N  
ATOM   1709  H5'   G  1010       5.417 -18.676 -67.903  1.00  0.00           H  
ATOM   1710 H5''   G  1010       4.849 -18.343 -69.356  1.00  0.00           H  
ATOM   1711  H4'   G  1010       4.568 -20.572 -69.151  1.00  0.00           H  
ATOM   1712  H3'   G  1010       2.066 -19.374 -68.536  1.00  0.00           H  
ATOM   1713  H1'   G  1010       3.050 -22.261 -66.670  1.00  0.00           H  
ATOM   1714  H2'   G  1010       1.148 -21.456 -68.201  1.00  0.00           H  
ATOM   1715 HO2'   G  1010       1.895 -23.219 -69.100  1.00  0.00           H  
ATOM   1716  H1    G  1010      -1.686 -21.855 -63.017  1.00  0.00           H  
ATOM   1717  H22   G  1010      -0.775 -24.497 -64.998  1.00  0.00           H  
ATOM   1718  H21   G  1010      -1.816 -23.919 -63.790  1.00  0.00           H  
ATOM   1719  H8    G  1010       2.934 -18.732 -65.920  1.00  0.00           H  
ATOM   1720  P     C  1011       1.046 -19.441 -70.989  1.00  0.00           P  
ATOM   1721  OP2   C  1011       0.757 -18.182 -70.257  1.00  0.00           O  
ATOM   1722  OP1   C  1011       1.208 -19.410 -72.465  1.00  0.00           O  
ATOM   1723  O5'   C  1011      -0.101 -20.490 -70.642  1.00  0.00           O  
ATOM   1724  C5'   C  1011      -0.213 -21.712 -71.355  1.00  0.00           C  
ATOM   1725  C4'   C  1011      -1.346 -22.561 -70.831  1.00  0.00           C  
ATOM   1726  O4'   C  1011      -1.111 -22.791 -69.417  1.00  0.00           O  
ATOM   1727  C3'   C  1011      -2.725 -21.922 -70.849  1.00  0.00           C  
ATOM   1728  O3'   C  1011      -3.352 -21.995 -72.118  1.00  0.00           O  
ATOM   1729  C1'   C  1011      -2.337 -22.795 -68.714  1.00  0.00           C  
ATOM   1730  C2'   C  1011      -3.440 -22.703 -69.764  1.00  0.00           C  
ATOM   1731  O2'   C  1011      -3.780 -24.008 -70.208  1.00  0.00           O  
ATOM   1732  N1    C  1011      -2.342 -21.635 -67.789  1.00  0.00           N  
ATOM   1733  C2    C  1011      -3.291 -21.609 -66.759  1.00  0.00           C  
ATOM   1734  O2    C  1011      -4.094 -22.549 -66.651  1.00  0.00           O  
ATOM   1735  N3    C  1011      -3.316 -20.563 -65.901  1.00  0.00           N  
ATOM   1736  C4    C  1011      -2.442 -19.566 -66.039  1.00  0.00           C  
ATOM   1737  N4    C  1011      -2.505 -18.554 -65.170  1.00  0.00           N  
ATOM   1738  C5    C  1011      -1.466 -19.561 -67.075  1.00  0.00           C  
ATOM   1739  C6    C  1011      -1.450 -20.602 -67.916  1.00  0.00           C  
ATOM   1740  H5'   C  1011       0.627 -22.210 -71.267  1.00  0.00           H  
ATOM   1741 H5''   C  1011      -0.371 -21.516 -72.301  1.00  0.00           H  
ATOM   1742  H4'   C  1011      -1.347 -23.415 -71.312  1.00  0.00           H  
ATOM   1743  H3'   C  1011      -2.650 -20.983 -70.580  1.00  0.00           H  
ATOM   1744  H1'   C  1011      -2.450 -23.622 -68.200  1.00  0.00           H  
ATOM   1745  H2'   C  1011      -4.223 -22.218 -69.431  1.00  0.00           H  
ATOM   1746 HO2'   C  1011      -4.672 -24.237 -69.875  1.00  0.00           H  
ATOM   1747  H42   C  1011      -1.876 -17.806 -65.244  1.00  0.00           H  
ATOM   1748  H41   C  1011      -3.178 -18.560 -64.458  1.00  0.00           H  
ATOM   1749  H5    C  1011      -0.828 -18.824 -67.168  1.00  0.00           H  
ATOM   1750  H6    C  1011      -0.786 -20.618 -68.636  1.00  0.00           H  
ATOM   1751  P     A  1012      -4.535 -20.974 -72.496  1.00  0.00           P  
ATOM   1752  OP2   A  1012      -4.109 -19.609 -72.096  1.00  0.00           O  
ATOM   1753  OP1   A  1012      -4.938 -21.236 -73.900  1.00  0.00           O  
ATOM   1754  O5'   A  1012      -5.738 -21.412 -71.547  1.00  0.00           O  
ATOM   1755  C5'   A  1012      -6.530 -22.550 -71.852  1.00  0.00           C  
ATOM   1756  C4'   A  1012      -7.720 -22.659 -70.933  1.00  0.00           C  
ATOM   1757  O4'   A  1012      -7.209 -22.780 -69.575  1.00  0.00           O  
ATOM   1758  C3'   A  1012      -8.662 -21.465 -70.916  1.00  0.00           C  
ATOM   1759  O3'   A  1012      -9.671 -21.541 -71.909  1.00  0.00           O  
ATOM   1760  C1'   A  1012      -8.012 -22.001 -68.699  1.00  0.00           C  
ATOM   1761  C2'   A  1012      -9.234 -21.555 -69.509  1.00  0.00           C  
ATOM   1762  O2'   A  1012     -10.232 -22.562 -69.421  1.00  0.00           O  
ATOM   1763  N1    A  1012      -7.593 -18.213 -65.231  1.00  0.00           N  
ATOM   1764  C2    A  1012      -8.512 -19.170 -65.412  1.00  0.00           C  
ATOM   1765  N3    A  1012      -8.560 -20.126 -66.338  1.00  0.00           N  
ATOM   1766  C4    A  1012      -7.499 -20.044 -67.160  1.00  0.00           C  
ATOM   1767  C5    A  1012      -6.474 -19.118 -67.100  1.00  0.00           C  
ATOM   1768  C6    A  1012      -6.540 -18.159 -66.074  1.00  0.00           C  
ATOM   1769  N6    A  1012      -5.624 -17.205 -65.892  1.00  0.00           N  
ATOM   1770  N7    A  1012      -5.551 -19.342 -68.113  1.00  0.00           N  
ATOM   1771  C8    A  1012      -6.031 -20.380 -68.752  1.00  0.00           C  
ATOM   1772  N9    A  1012      -7.208 -20.857 -68.229  1.00  0.00           N  
ATOM   1773  H5'   A  1012      -5.980 -23.356 -71.760  1.00  0.00           H  
ATOM   1774 H5''   A  1012      -6.845 -22.483 -72.777  1.00  0.00           H  
ATOM   1775  H4'   A  1012      -8.234 -23.459 -71.172  1.00  0.00           H  
ATOM   1776  H3'   A  1012      -8.139 -20.641 -71.007  1.00  0.00           H  
ATOM   1777  H1'   A  1012      -8.307 -22.531 -67.929  1.00  0.00           H  
ATOM   1778  H2'   A  1012      -9.566 -20.686 -69.200  1.00  0.00           H  
ATOM   1779 HO2'   A  1012     -10.964 -22.236 -68.858  1.00  0.00           H  
ATOM   1780  H2    A  1012      -9.256 -19.165 -64.774  1.00  0.00           H  
ATOM   1781  H61   A  1012      -5.724 -16.563 -65.158  1.00  0.00           H  
ATOM   1782  H62   A  1012      -4.851 -17.146 -66.492  1.00  0.00           H  
ATOM   1783  H8    A  1012      -5.590 -20.780 -69.531  1.00  0.00           H  
ATOM   1784  P     U  1013     -10.359 -20.199 -72.465  1.00  0.00           P  
ATOM   1785  OP2   U  1013      -9.279 -19.265 -72.872  1.00  0.00           O  
ATOM   1786  OP1   U  1013     -11.401 -20.590 -73.449  1.00  0.00           O  
ATOM   1787  O5'   U  1013     -11.090 -19.584 -71.191  1.00  0.00           O  
ATOM   1788  C5'   U  1013     -12.270 -20.176 -70.670  1.00  0.00           C  
ATOM   1789  C4'   U  1013     -12.635 -19.601 -69.324  1.00  0.00           C  
ATOM   1790  O4'   U  1013     -11.468 -19.622 -68.458  1.00  0.00           O  
ATOM   1791  C3'   U  1013     -13.127 -18.162 -69.320  1.00  0.00           C  
ATOM   1792  O3'   U  1013     -14.537 -18.059 -69.393  1.00  0.00           O  
ATOM   1793  C1'   U  1013     -11.412 -18.421 -67.675  1.00  0.00           C  
ATOM   1794  C2'   U  1013     -12.676 -17.627 -67.969  1.00  0.00           C  
ATOM   1795  O2'   U  1013     -13.627 -17.922 -66.956  1.00  0.00           O  
ATOM   1796  N1    U  1013     -10.182 -17.675 -68.036  1.00  0.00           N  
ATOM   1797  C2    U  1013      -9.837 -16.602 -67.235  1.00  0.00           C  
ATOM   1798  O2    U  1013     -10.490 -16.257 -66.266  1.00  0.00           O  
ATOM   1799  N3    U  1013      -8.691 -15.943 -67.607  1.00  0.00           N  
ATOM   1800  C4    U  1013      -7.871 -16.236 -68.676  1.00  0.00           C  
ATOM   1801  O4    U  1013      -6.873 -15.545 -68.880  1.00  0.00           O  
ATOM   1802  C5    U  1013      -8.290 -17.358 -69.460  1.00  0.00           C  
ATOM   1803  C6    U  1013      -9.401 -18.020 -69.119  1.00  0.00           C  
ATOM   1804  H5'   U  1013     -12.129 -21.141 -70.578  1.00  0.00           H  
ATOM   1805 H5''   U  1013     -13.009 -20.019 -71.294  1.00  0.00           H  
ATOM   1806  H4'   U  1013     -13.339 -20.153 -68.925  1.00  0.00           H  
ATOM   1807  H3'   U  1013     -12.663 -17.661 -70.022  1.00  0.00           H  
ATOM   1808  H1'   U  1013     -11.387 -18.646 -66.721  1.00  0.00           H  
ATOM   1809  H2'   U  1013     -12.477 -16.668 -68.011  1.00  0.00           H  
ATOM   1810 HO2'   U  1013     -13.708 -17.148 -66.360  1.00  0.00           H  
ATOM   1811  H3    U  1013      -8.428 -15.179 -67.052  1.00  0.00           H  
ATOM   1812  H5    U  1013      -7.766 -17.639 -70.239  1.00  0.00           H  
ATOM   1813  H6    U  1013      -9.667 -18.783 -69.672  1.00  0.00           H  
ATOM   1814  P     A  1014     -15.220 -16.802 -70.125  1.00  0.00           P  
ATOM   1815  OP2   A  1014     -14.586 -16.646 -71.458  1.00  0.00           O  
ATOM   1816  OP1   A  1014     -16.693 -16.956 -70.026  1.00  0.00           O  
ATOM   1817  O5'   A  1014     -14.793 -15.556 -69.228  1.00  0.00           O  
ATOM   1818  C5'   A  1014     -15.537 -15.201 -68.072  1.00  0.00           C  
ATOM   1819  C4'   A  1014     -14.959 -13.985 -67.393  1.00  0.00           C  
ATOM   1820  O4'   A  1014     -13.596 -14.259 -66.985  1.00  0.00           O  
ATOM   1821  C3'   A  1014     -14.830 -12.737 -68.253  1.00  0.00           C  
ATOM   1822  O3'   A  1014     -16.037 -12.001 -68.347  1.00  0.00           O  
ATOM   1823  C1'   A  1014     -12.784 -13.118 -67.143  1.00  0.00           C  
ATOM   1824  C2'   A  1014     -13.728 -11.974 -67.532  1.00  0.00           C  
ATOM   1825  O2'   A  1014     -14.218 -11.353 -66.353  1.00  0.00           O  
ATOM   1826  N1    A  1014      -8.316 -11.757 -69.320  1.00  0.00           N  
ATOM   1827  C2    A  1014      -9.005 -11.254 -68.288  1.00  0.00           C  
ATOM   1828  N3    A  1014     -10.164 -11.658 -67.773  1.00  0.00           N  
ATOM   1829  C4    A  1014     -10.636 -12.724 -68.444  1.00  0.00           C  
ATOM   1830  C5    A  1014     -10.043 -13.352 -69.523  1.00  0.00           C  
ATOM   1831  C6    A  1014      -8.818 -12.829 -69.971  1.00  0.00           C  
ATOM   1832  N6    A  1014      -8.131 -13.330 -71.000  1.00  0.00           N  
ATOM   1833  N7    A  1014     -10.819 -14.419 -69.956  1.00  0.00           N  
ATOM   1834  C8    A  1014     -11.846 -14.412 -69.142  1.00  0.00           C  
ATOM   1835  N9    A  1014     -11.800 -13.412 -68.202  1.00  0.00           N  
ATOM   1836  H5'   A  1014     -15.529 -15.952 -67.443  1.00  0.00           H  
ATOM   1837 H5''   A  1014     -16.463 -15.012 -68.332  1.00  0.00           H  
ATOM   1838  H4'   A  1014     -15.495 -13.780 -66.598  1.00  0.00           H  
ATOM   1839  H3'   A  1014     -14.518 -12.994 -69.147  1.00  0.00           H  
ATOM   1840  H1'   A  1014     -12.313 -12.884 -66.315  1.00  0.00           H  
ATOM   1841  H2'   A  1014     -13.289 -11.330 -68.127  1.00  0.00           H  
ATOM   1842 HO2'   A  1014     -13.815 -10.463 -66.271  1.00  0.00           H  
ATOM   1843  H2    A  1014      -8.598 -10.477 -67.849  1.00  0.00           H  
ATOM   1844  H61   A  1014      -7.281 -12.921 -71.268  1.00  0.00           H  
ATOM   1845  H62   A  1014      -8.475 -14.107 -71.488  1.00  0.00           H  
ATOM   1846  H8    A  1014     -12.579 -15.060 -69.200  1.00  0.00           H  
ATOM   1847  P     A  1015     -16.405 -11.220 -69.702  1.00  0.00           P  
ATOM   1848  OP2   A  1015     -16.333 -12.188 -70.825  1.00  0.00           O  
ATOM   1849  OP1   A  1015     -17.656 -10.456 -69.470  1.00  0.00           O  
ATOM   1850  O5'   A  1015     -15.215 -10.174 -69.878  1.00  0.00           O  
ATOM   1851  C5'   A  1015     -15.462  -8.864 -70.366  1.00  0.00           C  
ATOM   1852  C4'   A  1015     -14.945  -7.813 -69.417  1.00  0.00           C  
ATOM   1853  O4'   A  1015     -13.857  -8.373 -68.647  1.00  0.00           O  
ATOM   1854  C3'   A  1015     -14.350  -6.568 -70.058  1.00  0.00           C  
ATOM   1855  O3'   A  1015     -15.323  -5.588 -70.375  1.00  0.00           O  
ATOM   1856  C1'   A  1015     -12.860  -7.404 -68.433  1.00  0.00           C  
ATOM   1857  C2'   A  1015     -13.384  -6.078 -68.989  1.00  0.00           C  
ATOM   1858  O2'   A  1015     -14.067  -5.380 -67.958  1.00  0.00           O  
ATOM   1859  N1    A  1015      -7.721  -7.103 -68.654  1.00  0.00           N  
ATOM   1860  C2    A  1015      -8.622  -6.530 -67.846  1.00  0.00           C  
ATOM   1861  N3    A  1015      -9.948  -6.652 -67.845  1.00  0.00           N  
ATOM   1862  C4    A  1015     -10.349  -7.484 -68.822  1.00  0.00           C  
ATOM   1863  C5    A  1015      -9.543  -8.147 -69.728  1.00  0.00           C  
ATOM   1864  C6    A  1015      -8.157  -7.934 -69.624  1.00  0.00           C  
ATOM   1865  N6    A  1015      -7.258  -8.504 -70.429  1.00  0.00           N  
ATOM   1866  N7    A  1015     -10.308  -8.921 -70.591  1.00  0.00           N  
ATOM   1867  C8    A  1015     -11.538  -8.712 -70.193  1.00  0.00           C  
ATOM   1868  N9    A  1015     -11.637  -7.853 -69.126  1.00  0.00           N  
ATOM   1869  H5'   A  1015     -16.428  -8.743 -70.483  1.00  0.00           H  
ATOM   1870 H5''   A  1015     -15.020  -8.756 -71.234  1.00  0.00           H  
ATOM   1871  H4'   A  1015     -15.670  -7.548 -68.812  1.00  0.00           H  
ATOM   1872  H3'   A  1015     -13.842  -6.829 -70.855  1.00  0.00           H  
ATOM   1873  H1'   A  1015     -12.675  -7.306 -67.475  1.00  0.00           H  
ATOM   1874  H2'   A  1015     -12.662  -5.539 -69.377  1.00  0.00           H  
ATOM   1875 HO2'   A  1015     -13.533  -4.603 -67.691  1.00  0.00           H  
ATOM   1876  H2    A  1015      -8.254  -5.936 -67.159  1.00  0.00           H  
ATOM   1877  H61   A  1015      -6.303  -8.317 -70.308  1.00  0.00           H  
ATOM   1878  H62   A  1015      -7.551  -9.111 -71.141  1.00  0.00           H  
ATOM   1879  H8    A  1015     -12.317  -9.130 -70.618  1.00  0.00           H  
ATOM   1880  P     A  1016     -15.404  -4.980 -71.860  1.00  0.00           P  
ATOM   1881  OP2   A  1016     -15.961  -6.025 -72.755  1.00  0.00           O  
ATOM   1882  OP1   A  1016     -16.066  -3.654 -71.779  1.00  0.00           O  
ATOM   1883  O5'   A  1016     -13.880  -4.746 -72.264  1.00  0.00           O  
ATOM   1884  C5'   A  1016     -13.059  -3.856 -71.524  1.00  0.00           C  
ATOM   1885  C4'   A  1016     -11.602  -4.236 -71.621  1.00  0.00           C  
ATOM   1886  O4'   A  1016     -11.149  -4.245 -73.005  1.00  0.00           O  
ATOM   1887  C3'   A  1016     -10.621  -3.299 -70.934  1.00  0.00           C  
ATOM   1888  O3'   A  1016     -10.552  -3.498 -69.533  1.00  0.00           O  
ATOM   1889  C1'   A  1016      -9.819  -3.778 -73.072  1.00  0.00           C  
ATOM   1890  C2'   A  1016      -9.315  -3.666 -71.636  1.00  0.00           C  
ATOM   1891  O2'   A  1016      -8.831  -4.927 -71.197  1.00  0.00           O  
ATOM   1892  N1    A  1016      -7.776  -0.970 -76.879  1.00  0.00           N  
ATOM   1893  C2    A  1016      -7.553  -2.224 -76.466  1.00  0.00           C  
ATOM   1894  N3    A  1016      -8.122  -2.894 -75.466  1.00  0.00           N  
ATOM   1895  C4    A  1016      -9.032  -2.128 -74.838  1.00  0.00           C  
ATOM   1896  C5    A  1016      -9.371  -0.824 -75.146  1.00  0.00           C  
ATOM   1897  C6    A  1016      -8.698  -0.228 -76.228  1.00  0.00           C  
ATOM   1898  N6    A  1016      -8.919   1.022 -76.639  1.00  0.00           N  
ATOM   1899  N7    A  1016     -10.352  -0.355 -74.283  1.00  0.00           N  
ATOM   1900  C8    A  1016     -10.580  -1.369 -73.486  1.00  0.00           C  
ATOM   1901  N9    A  1016      -9.816  -2.476 -73.765  1.00  0.00           N  
ATOM   1902  H5'   A  1016     -13.332  -3.875 -70.583  1.00  0.00           H  
ATOM   1903 H5''   A  1016     -13.176  -2.948 -71.872  1.00  0.00           H  
ATOM   1904  H4'   A  1016     -11.485  -5.137 -71.254  1.00  0.00           H  
ATOM   1905  H3'   A  1016     -10.859  -2.372 -71.146  1.00  0.00           H  
ATOM   1906  H1'   A  1016      -9.257  -4.412 -73.565  1.00  0.00           H  
ATOM   1907  H2'   A  1016      -8.642  -2.961 -71.532  1.00  0.00           H  
ATOM   1908 HO2'   A  1016      -8.066  -4.784 -70.602  1.00  0.00           H  
ATOM   1909  H2    A  1016      -6.875  -2.720 -76.972  1.00  0.00           H  
ATOM   1910  H61   A  1016      -8.417   1.383 -77.401  1.00  0.00           H  
ATOM   1911  H62   A  1016      -9.583   1.579 -76.182  1.00  0.00           H  
ATOM   1912  H8    A  1016     -11.235  -1.341 -72.757  1.00  0.00           H  
ATOM   1913  P     A  1017     -10.667  -2.246 -68.531  1.00  0.00           P  
ATOM   1914  OP2   A  1017     -10.852  -1.021 -69.348  1.00  0.00           O  
ATOM   1915  OP1   A  1017     -11.660  -2.586 -67.482  1.00  0.00           O  
ATOM   1916  O5'   A  1017      -9.231  -2.169 -67.845  1.00  0.00           O  
ATOM   1917  C5'   A  1017      -8.434  -3.333 -67.690  1.00  0.00           C  
ATOM   1918  C4'   A  1017      -7.022  -3.105 -68.167  1.00  0.00           C  
ATOM   1919  O4'   A  1017      -6.979  -3.126 -69.624  1.00  0.00           O  
ATOM   1920  C3'   A  1017      -6.401  -1.766 -67.801  1.00  0.00           C  
ATOM   1921  O3'   A  1017      -5.868  -1.743 -66.488  1.00  0.00           O  
ATOM   1922  C1'   A  1017      -6.067  -2.164 -70.079  1.00  0.00           C  
ATOM   1923  C2'   A  1017      -5.315  -1.630 -68.866  1.00  0.00           C  
ATOM   1924  O2'   A  1017      -4.207  -2.472 -68.582  1.00  0.00           O  
ATOM   1925  N1    A  1017      -6.045   1.230 -73.956  1.00  0.00           N  
ATOM   1926  C2    A  1017      -5.143   0.331 -73.542  1.00  0.00           C  
ATOM   1927  N3    A  1017      -5.214  -0.523 -72.523  1.00  0.00           N  
ATOM   1928  C4    A  1017      -6.386  -0.395 -71.876  1.00  0.00           C  
ATOM   1929  C5    A  1017      -7.410   0.482 -72.183  1.00  0.00           C  
ATOM   1930  C6    A  1017      -7.212   1.333 -73.285  1.00  0.00           C  
ATOM   1931  N6    A  1017      -8.110   2.230 -73.699  1.00  0.00           N  
ATOM   1932  N7    A  1017      -8.468   0.331 -71.297  1.00  0.00           N  
ATOM   1933  C8    A  1017      -8.066  -0.618 -70.488  1.00  0.00           C  
ATOM   1934  N9    A  1017      -6.816  -1.103 -70.780  1.00  0.00           N  
ATOM   1935  H5'   A  1017      -8.832  -4.065 -68.206  1.00  0.00           H  
ATOM   1936 H5''   A  1017      -8.415  -3.584 -66.743  1.00  0.00           H  
ATOM   1937  H4'   A  1017      -6.451  -3.824 -67.824  1.00  0.00           H  
ATOM   1938  H3'   A  1017      -7.068  -1.058 -67.922  1.00  0.00           H  
ATOM   1939  H1'   A  1017      -5.432  -2.580 -70.699  1.00  0.00           H  
ATOM   1940  H2'   A  1017      -5.041  -0.696 -68.982  1.00  0.00           H  
ATOM   1941 HO2'   A  1017      -3.385  -2.024 -68.869  1.00  0.00           H  
ATOM   1942  H2    A  1017      -4.313   0.296 -74.063  1.00  0.00           H  
ATOM   1943  H61   A  1017      -7.915   2.796 -74.475  1.00  0.00           H  
ATOM   1944  H62   A  1017      -8.964   2.322 -73.227  1.00  0.00           H  
ATOM   1945  H8    A  1017      -8.609  -0.951 -69.742  1.00  0.00           H  
ATOM   1946  P     A  1018      -6.132  -0.478 -65.531  1.00  0.00           P  
ATOM   1947  OP2   A  1018      -7.169   0.372 -66.169  1.00  0.00           O  
ATOM   1948  OP1   A  1018      -6.341  -0.981 -64.151  1.00  0.00           O  
ATOM   1949  O5'   A  1018      -4.754   0.321 -65.562  1.00  0.00           O  
ATOM   1950  C5'   A  1018      -3.831   0.144 -66.626  1.00  0.00           C  
ATOM   1951  C4'   A  1018      -2.542   0.885 -66.372  1.00  0.00           C  
ATOM   1952  O4'   A  1018      -2.182   0.698 -64.981  1.00  0.00           O  
ATOM   1953  C3'   A  1018      -1.341   0.433 -67.188  1.00  0.00           C  
ATOM   1954  O3'   A  1018      -1.199   1.143 -68.407  1.00  0.00           O  
ATOM   1955  C1'   A  1018      -0.759   0.451 -64.885  1.00  0.00           C  
ATOM   1956  C2'   A  1018      -0.143   0.646 -66.272  1.00  0.00           C  
ATOM   1957  O2'   A  1018       0.349   1.975 -66.367  1.00  0.00           O  
ATOM   1958  N1    A  1018       2.599  -2.847 -62.788  1.00  0.00           N  
ATOM   1959  C2    A  1018       2.714  -1.571 -63.177  1.00  0.00           C  
ATOM   1960  N3    A  1018       1.797  -0.770 -63.716  1.00  0.00           N  
ATOM   1961  C4    A  1018       0.625  -1.415 -63.854  1.00  0.00           C  
ATOM   1962  C5    A  1018       0.353  -2.723 -63.501  1.00  0.00           C  
ATOM   1963  C6    A  1018       1.408  -3.465 -62.939  1.00  0.00           C  
ATOM   1964  N6    A  1018       1.294  -4.737 -62.552  1.00  0.00           N  
ATOM   1965  N7    A  1018      -0.966  -3.045 -63.789  1.00  0.00           N  
ATOM   1966  C8    A  1018      -1.454  -1.942 -64.300  1.00  0.00           C  
ATOM   1967  N9    A  1018      -0.546  -0.914 -64.369  1.00  0.00           N  
ATOM   1968  H5'   A  1018      -4.232   0.476 -67.456  1.00  0.00           H  
ATOM   1969 H5''   A  1018      -3.637  -0.811 -66.726  1.00  0.00           H  
ATOM   1970  H4'   A  1018      -2.684   1.838 -66.553  1.00  0.00           H  
ATOM   1971  H3'   A  1018      -1.418  -0.528 -67.369  1.00  0.00           H  
ATOM   1972  H1'   A  1018      -0.370   1.101 -64.262  1.00  0.00           H  
ATOM   1973  H2'   A  1018       0.561  -0.015 -66.441  1.00  0.00           H  
ATOM   1974 HO2'   A  1018       1.328   1.955 -66.351  1.00  0.00           H  
ATOM   1975  H2    A  1018       3.599  -1.169 -63.046  1.00  0.00           H  
ATOM   1976  H61   A  1018       2.066  -5.202 -62.166  1.00  0.00           H  
ATOM   1977  H62   A  1018       0.439  -5.205 -62.651  1.00  0.00           H  
ATOM   1978  H8    A  1018      -2.382  -1.858 -64.605  1.00  0.00           H  
ATOM   1979  P     C  1019      -1.530   0.422 -69.805  1.00  0.00           P  
ATOM   1980  OP2   C  1019      -2.844   0.921 -70.281  1.00  0.00           O  
ATOM   1981  OP1   C  1019      -0.337   0.548 -70.680  1.00  0.00           O  
ATOM   1982  O5'   C  1019      -1.696  -1.114 -69.417  1.00  0.00           O  
ATOM   1983  C5'   C  1019      -0.561  -1.949 -69.242  1.00  0.00           C  
ATOM   1984  C4'   C  1019       0.453  -1.749 -70.342  1.00  0.00           C  
ATOM   1985  O4'   C  1019       1.503  -0.934 -69.754  1.00  0.00           O  
ATOM   1986  C3'   C  1019       1.118  -3.008 -70.877  1.00  0.00           C  
ATOM   1987  O3'   C  1019       0.727  -3.319 -72.203  1.00  0.00           O  
ATOM   1988  C1'   C  1019       2.798  -1.537 -69.948  1.00  0.00           C  
ATOM   1989  C2'   C  1019       2.607  -2.690 -70.906  1.00  0.00           C  
ATOM   1990  O2'   C  1019       3.011  -2.236 -72.189  1.00  0.00           O  
ATOM   1991  N1    C  1019       3.240  -1.988 -68.605  1.00  0.00           N  
ATOM   1992  C2    C  1019       4.560  -2.433 -68.455  1.00  0.00           C  
ATOM   1993  O2    C  1019       5.313  -2.439 -69.440  1.00  0.00           O  
ATOM   1994  N3    C  1019       4.989  -2.849 -67.241  1.00  0.00           N  
ATOM   1995  C4    C  1019       4.159  -2.834 -66.198  1.00  0.00           C  
ATOM   1996  N4    C  1019       4.626  -3.254 -65.019  1.00  0.00           N  
ATOM   1997  C5    C  1019       2.813  -2.388 -66.318  1.00  0.00           C  
ATOM   1998  C6    C  1019       2.400  -1.978 -67.523  1.00  0.00           C  
ATOM   1999  H5'   C  1019      -0.851  -2.885 -69.240  1.00  0.00           H  
ATOM   2000 H5''   C  1019      -0.143  -1.742 -68.380  1.00  0.00           H  
ATOM   2001  H4'   C  1019       0.022  -1.283 -71.087  1.00  0.00           H  
ATOM   2002  H3'   C  1019       0.979  -3.742 -70.242  1.00  0.00           H  
ATOM   2003  H1'   C  1019       3.459  -0.917 -70.318  1.00  0.00           H  
ATOM   2004  H2'   C  1019       3.142  -3.454 -70.607  1.00  0.00           H  
ATOM   2005 HO2'   C  1019       3.948  -2.479 -72.334  1.00  0.00           H  
ATOM   2006  H42   C  1019       4.041  -3.255 -64.234  1.00  0.00           H  
ATOM   2007  H41   C  1019       5.554  -3.561 -64.941  1.00  0.00           H  
ATOM   2008  H5    C  1019       2.210  -2.380 -65.545  1.00  0.00           H  
ATOM   2009  H6    C  1019       1.477  -1.667 -67.626  1.00  0.00           H  
ATOM   2010  P     A  1020       0.614  -4.847 -72.657  1.00  0.00           P  
ATOM   2011  OP2   A  1020      -0.536  -5.411 -71.907  1.00  0.00           O  
ATOM   2012  OP1   A  1020       0.588  -4.831 -74.140  1.00  0.00           O  
ATOM   2013  O5'   A  1020       1.929  -5.620 -72.195  1.00  0.00           O  
ATOM   2014  C5'   A  1020       2.957  -5.928 -73.124  1.00  0.00           C  
ATOM   2015  C4'   A  1020       2.973  -7.397 -73.467  1.00  0.00           C  
ATOM   2016  O4'   A  1020       1.683  -7.807 -73.968  1.00  0.00           O  
ATOM   2017  C3'   A  1020       3.939  -7.815 -74.565  1.00  0.00           C  
ATOM   2018  O3'   A  1020       5.251  -8.058 -74.087  1.00  0.00           O  
ATOM   2019  C1'   A  1020       1.806  -8.749 -75.015  1.00  0.00           C  
ATOM   2020  C2'   A  1020       3.294  -9.074 -75.124  1.00  0.00           C  
ATOM   2021  O2'   A  1020       3.572 -10.202 -74.307  1.00  0.00           O  
ATOM   2022  N1    A  1020       0.245  -9.398 -79.883  1.00  0.00           N  
ATOM   2023  C2    A  1020       0.694 -10.257 -78.959  1.00  0.00           C  
ATOM   2024  N3    A  1020       1.084 -10.020 -77.709  1.00  0.00           N  
ATOM   2025  C4    A  1020       0.980  -8.711 -77.419  1.00  0.00           C  
ATOM   2026  C5    A  1020       0.538  -7.708 -78.262  1.00  0.00           C  
ATOM   2027  C6    A  1020       0.153  -8.090 -79.560  1.00  0.00           C  
ATOM   2028  N6    A  1020      -0.293  -7.234 -80.481  1.00  0.00           N  
ATOM   2029  N7    A  1020       0.566  -6.478 -77.619  1.00  0.00           N  
ATOM   2030  C8    A  1020       1.018  -6.760 -76.422  1.00  0.00           C  
ATOM   2031  N9    A  1020       1.289  -8.093 -76.231  1.00  0.00           N  
ATOM   2032  H5'   A  1020       3.823  -5.681 -72.737  1.00  0.00           H  
ATOM   2033 H5''   A  1020       2.815  -5.410 -73.943  1.00  0.00           H  
ATOM   2034  H4'   A  1020       3.178  -7.905 -72.654  1.00  0.00           H  
ATOM   2035  H3'   A  1020       3.973  -7.122 -75.257  1.00  0.00           H  
ATOM   2036  H1'   A  1020       1.303  -9.574 -74.851  1.00  0.00           H  
ATOM   2037  H2'   A  1020       3.554  -9.227 -76.057  1.00  0.00           H  
ATOM   2038 HO2'   A  1020       3.748 -10.975 -74.882  1.00  0.00           H  
ATOM   2039  H2    A  1020       0.742 -11.194 -79.244  1.00  0.00           H  
ATOM   2040  H61   A  1020      -0.547  -7.559 -81.371  1.00  0.00           H  
ATOM   2041  H62   A  1020      -0.369  -6.280 -80.269  1.00  0.00           H  
ATOM   2042  H8    A  1020       1.151  -6.082 -75.726  1.00  0.00           H  
ATOM   2043  P     U  1021       6.525  -7.632 -74.970  1.00  0.00           P  
ATOM   2044  OP2   U  1021       6.368  -6.203 -75.342  1.00  0.00           O  
ATOM   2045  OP1   U  1021       7.749  -8.075 -74.255  1.00  0.00           O  
ATOM   2046  O5'   U  1021       6.384  -8.505 -76.295  1.00  0.00           O  
ATOM   2047  C5'   U  1021       6.752  -7.977 -77.560  1.00  0.00           C  
ATOM   2048  C4'   U  1021       5.986  -8.633 -78.682  1.00  0.00           C  
ATOM   2049  O4'   U  1021       4.572  -8.319 -78.574  1.00  0.00           O  
ATOM   2050  C3'   U  1021       6.354  -8.194 -80.091  1.00  0.00           C  
ATOM   2051  O3'   U  1021       7.491  -8.866 -80.601  1.00  0.00           O  
ATOM   2052  C1'   U  1021       3.996  -8.239 -79.869  1.00  0.00           C  
ATOM   2053  C2'   U  1021       5.101  -8.549 -80.880  1.00  0.00           C  
ATOM   2054  O2'   U  1021       5.063  -9.935 -81.189  1.00  0.00           O  
ATOM   2055  N1    U  1021       3.427  -6.882 -80.056  1.00  0.00           N  
ATOM   2056  C2    U  1021       2.727  -6.647 -81.226  1.00  0.00           C  
ATOM   2057  O2    U  1021       2.565  -7.495 -82.086  1.00  0.00           O  
ATOM   2058  N3    U  1021       2.218  -5.379 -81.355  1.00  0.00           N  
ATOM   2059  C4    U  1021       2.335  -4.340 -80.456  1.00  0.00           C  
ATOM   2060  O4    U  1021       1.819  -3.252 -80.719  1.00  0.00           O  
ATOM   2061  C5    U  1021       3.071  -4.655 -79.270  1.00  0.00           C  
ATOM   2062  C6    U  1021       3.576  -5.884 -79.117  1.00  0.00           C  
ATOM   2063  H5'   U  1021       7.711  -8.123 -77.700  1.00  0.00           H  
ATOM   2064 H5''   U  1021       6.570  -7.014 -77.570  1.00  0.00           H  
ATOM   2065  H4'   U  1021       6.100  -9.604 -78.613  1.00  0.00           H  
ATOM   2066  H3'   U  1021       6.511  -7.228 -80.122  1.00  0.00           H  
ATOM   2067  H1'   U  1021       3.282  -8.905 -79.957  1.00  0.00           H  
ATOM   2068  H2'   U  1021       5.014  -7.996 -81.684  1.00  0.00           H  
ATOM   2069 HO2'   U  1021       4.731 -10.049 -82.105  1.00  0.00           H  
ATOM   2070  H3    U  1021       1.719  -5.191 -82.177  1.00  0.00           H  
ATOM   2071  H5    U  1021       3.202  -3.976 -78.576  1.00  0.00           H  
ATOM   2072  H6    U  1021       4.077  -6.074 -78.298  1.00  0.00           H  
ATOM   2073  P     A  1022       8.913  -8.121 -80.661  1.00  0.00           P  
ATOM   2074  OP2   A  1022       8.764  -6.793 -80.013  1.00  0.00           O  
ATOM   2075  OP1   A  1022       9.949  -9.064 -80.171  1.00  0.00           O  
ATOM   2076  O5'   A  1022       9.159  -7.883 -82.217  1.00  0.00           O  
ATOM   2077  C5'   A  1022       9.809  -8.865 -83.010  1.00  0.00           C  
ATOM   2078  C4'   A  1022       9.423  -8.748 -84.464  1.00  0.00           C  
ATOM   2079  O4'   A  1022       7.990  -8.939 -84.593  1.00  0.00           O  
ATOM   2080  C3'   A  1022       9.667  -7.393 -85.112  1.00  0.00           C  
ATOM   2081  O3'   A  1022      10.995  -7.234 -85.580  1.00  0.00           O  
ATOM   2082  C1'   A  1022       7.448  -8.045 -85.535  1.00  0.00           C  
ATOM   2083  C2'   A  1022       8.641  -7.393 -86.236  1.00  0.00           C  
ATOM   2084  O2'   A  1022       9.049  -8.221 -87.316  1.00  0.00           O  
ATOM   2085  N1    A  1022       4.058  -4.179 -85.875  1.00  0.00           N  
ATOM   2086  C2    A  1022       4.661  -4.932 -86.804  1.00  0.00           C  
ATOM   2087  N3    A  1022       5.535  -5.924 -86.645  1.00  0.00           N  
ATOM   2088  C4    A  1022       5.789  -6.129 -85.341  1.00  0.00           C  
ATOM   2089  C5    A  1022       5.248  -5.438 -84.273  1.00  0.00           C  
ATOM   2090  C6    A  1022       4.335  -4.412 -84.574  1.00  0.00           C  
ATOM   2091  N6    A  1022       3.734  -3.660 -83.649  1.00  0.00           N  
ATOM   2092  N7    A  1022       5.742  -5.926 -83.071  1.00  0.00           N  
ATOM   2093  C8    A  1022       6.558  -6.885 -83.433  1.00  0.00           C  
ATOM   2094  N9    A  1022       6.635  -7.063 -84.793  1.00  0.00           N  
ATOM   2095  H5'   A  1022       9.561  -9.756 -82.685  1.00  0.00           H  
ATOM   2096 H5''   A  1022      10.779  -8.754 -82.927  1.00  0.00           H  
ATOM   2097  H4'   A  1022       9.887  -9.436 -84.985  1.00  0.00           H  
ATOM   2098  H3'   A  1022       9.453  -6.673 -84.482  1.00  0.00           H  
ATOM   2099  H1'   A  1022       6.887  -8.499 -86.199  1.00  0.00           H  
ATOM   2100  H2'   A  1022       8.428  -6.484 -86.535  1.00  0.00           H  
ATOM   2101 HO2'   A  1022       8.821  -7.778 -88.160  1.00  0.00           H  
ATOM   2102  H2    A  1022       4.426  -4.724 -87.733  1.00  0.00           H  
ATOM   2103  H61   A  1022       3.105  -2.958 -83.921  1.00  0.00           H  
ATOM   2104  H62   A  1022       3.919  -3.811 -82.699  1.00  0.00           H  
ATOM   2105  H8    A  1022       7.066  -7.426 -82.793  1.00  0.00           H  
ATOM   2106  P     U  1023      11.909  -6.034 -85.026  1.00  0.00           P  
ATOM   2107  OP2   U  1023      11.317  -5.557 -83.750  1.00  0.00           O  
ATOM   2108  OP1   U  1023      13.325  -6.482 -85.056  1.00  0.00           O  
ATOM   2109  O5'   U  1023      11.733  -4.882 -86.112  1.00  0.00           O  
ATOM   2110  C5'   U  1023      12.166  -5.070 -87.451  1.00  0.00           C  
ATOM   2111  C4'   U  1023      11.382  -4.213 -88.415  1.00  0.00           C  
ATOM   2112  O4'   U  1023       9.970  -4.518 -88.302  1.00  0.00           O  
ATOM   2113  C3'   U  1023      11.426  -2.713 -88.167  1.00  0.00           C  
ATOM   2114  O3'   U  1023      12.579  -2.096 -88.710  1.00  0.00           O  
ATOM   2115  C1'   U  1023       9.195  -3.337 -88.444  1.00  0.00           C  
ATOM   2116  C2'   U  1023      10.152  -2.223 -88.826  1.00  0.00           C  
ATOM   2117  O2'   U  1023      10.288  -2.180 -90.239  1.00  0.00           O  
ATOM   2118  N1    U  1023       8.517  -3.078 -87.151  1.00  0.00           N  
ATOM   2119  C2    U  1023       7.574  -2.066 -87.125  1.00  0.00           C  
ATOM   2120  O2    U  1023       7.288  -1.398 -88.103  1.00  0.00           O  
ATOM   2121  N3    U  1023       6.972  -1.863 -85.908  1.00  0.00           N  
ATOM   2122  C4    U  1023       7.209  -2.550 -84.737  1.00  0.00           C  
ATOM   2123  O4    U  1023       6.583  -2.246 -83.720  1.00  0.00           O  
ATOM   2124  C5    U  1023       8.195  -3.582 -84.838  1.00  0.00           C  
ATOM   2125  C6    U  1023       8.797  -3.803 -86.012  1.00  0.00           C  
ATOM   2126  H5'   U  1023      12.050  -6.012 -87.695  1.00  0.00           H  
ATOM   2127 H5''   U  1023      13.115  -4.837 -87.516  1.00  0.00           H  
ATOM   2128  H4'   U  1023      11.678  -4.413 -89.327  1.00  0.00           H  
ATOM   2129  H3'   U  1023      11.369  -2.544 -87.204  1.00  0.00           H  
ATOM   2130  H1'   U  1023       8.522  -3.440 -89.149  1.00  0.00           H  
ATOM   2131  H2'   U  1023       9.870  -1.357 -88.462  1.00  0.00           H  
ATOM   2132 HO2'   U  1023       9.849  -1.371 -90.577  1.00  0.00           H  
ATOM   2133  H3    U  1023       6.300  -1.150 -85.868  1.00  0.00           H  
ATOM   2134  H5    U  1023       8.427  -4.122 -84.054  1.00  0.00           H  
ATOM   2135  H6    U  1023       9.469  -4.513 -86.055  1.00  0.00           H  
ATOM   2136  P     G  1024      13.581  -1.274 -87.759  1.00  0.00           P  
ATOM   2137  OP2   G  1024      13.228  -1.576 -86.349  1.00  0.00           O  
ATOM   2138  OP1   G  1024      14.967  -1.511 -88.237  1.00  0.00           O  
ATOM   2139  O5'   G  1024      13.217   0.252 -88.042  1.00  0.00           O  
ATOM   2140  C5'   G  1024      13.214   0.767 -89.365  1.00  0.00           C  
ATOM   2141  C4'   G  1024      12.277   1.941 -89.500  1.00  0.00           C  
ATOM   2142  O4'   G  1024      10.899   1.488 -89.350  1.00  0.00           O  
ATOM   2143  C3'   G  1024      12.396   3.017 -88.431  1.00  0.00           C  
ATOM   2144  O3'   G  1024      13.432   3.948 -88.695  1.00  0.00           O  
ATOM   2145  C1'   G  1024      10.119   2.449 -88.657  1.00  0.00           C  
ATOM   2146  C2'   G  1024      11.023   3.666 -88.446  1.00  0.00           C  
ATOM   2147  O2'   G  1024      10.881   4.546 -89.553  1.00  0.00           O  
ATOM   2148  N1    G  1024       7.183   2.902 -84.523  1.00  0.00           N  
ATOM   2149  C2    G  1024       7.318   3.748 -85.597  1.00  0.00           C  
ATOM   2150  N2    G  1024       6.574   4.864 -85.572  1.00  0.00           N  
ATOM   2151  N3    G  1024       8.121   3.518 -86.622  1.00  0.00           N  
ATOM   2152  C4    G  1024       8.794   2.356 -86.486  1.00  0.00           C  
ATOM   2153  C5    G  1024       8.733   1.441 -85.457  1.00  0.00           C  
ATOM   2154  C6    G  1024       7.866   1.700 -84.363  1.00  0.00           C  
ATOM   2155  O6    G  1024       7.672   1.011 -83.355  1.00  0.00           O  
ATOM   2156  N7    G  1024       9.583   0.372 -85.696  1.00  0.00           N  
ATOM   2157  C8    G  1024      10.137   0.650 -86.845  1.00  0.00           C  
ATOM   2158  N9    G  1024       9.703   1.839 -87.380  1.00  0.00           N  
ATOM   2159  H5'   G  1024      12.933   0.061 -89.983  1.00  0.00           H  
ATOM   2160 H5''   G  1024      14.122   1.053 -89.599  1.00  0.00           H  
ATOM   2161  H4'   G  1024      12.387   2.335 -90.392  1.00  0.00           H  
ATOM   2162  H3'   G  1024      12.536   2.590 -87.561  1.00  0.00           H  
ATOM   2163  H1'   G  1024       9.325   2.716 -89.166  1.00  0.00           H  
ATOM   2164  H2'   G  1024      10.829   4.116 -87.597  1.00  0.00           H  
ATOM   2165 HO2'   G  1024      10.397   5.347 -89.263  1.00  0.00           H  
ATOM   2166  H1    G  1024       6.560   3.163 -83.813  1.00  0.00           H  
ATOM   2167  H22   G  1024       6.628   5.505 -86.312  1.00  0.00           H  
ATOM   2168  H21   G  1024       5.976   5.041 -84.816  1.00  0.00           H  
ATOM   2169  H8    G  1024      10.794   0.069 -87.281  1.00  0.00           H  
ATOM   2170  P     G  1025      14.300   4.554 -87.487  1.00  0.00           P  
ATOM   2171  OP2   G  1025      14.496   3.481 -86.478  1.00  0.00           O  
ATOM   2172  OP1   G  1025      15.483   5.240 -88.068  1.00  0.00           O  
ATOM   2173  O5'   G  1025      13.352   5.664 -86.848  1.00  0.00           O  
ATOM   2174  C5'   G  1025      13.138   6.904 -87.504  1.00  0.00           C  
ATOM   2175  C4'   G  1025      12.109   7.741 -86.784  1.00  0.00           C  
ATOM   2176  O4'   G  1025      10.907   6.936 -86.627  1.00  0.00           O  
ATOM   2177  C3'   G  1025      12.430   8.099 -85.341  1.00  0.00           C  
ATOM   2178  O3'   G  1025      13.349   9.172 -85.228  1.00  0.00           O  
ATOM   2179  C1'   G  1025      10.253   7.240 -85.409  1.00  0.00           C  
ATOM   2180  C2'   G  1025      11.051   8.345 -84.758  1.00  0.00           C  
ATOM   2181  O2'   G  1025      10.531   9.599 -85.174  1.00  0.00           O  
ATOM   2182  N1    G  1025       8.438   5.012 -81.207  1.00  0.00           N  
ATOM   2183  C2    G  1025       8.223   6.281 -81.686  1.00  0.00           C  
ATOM   2184  N2    G  1025       7.419   7.066 -80.953  1.00  0.00           N  
ATOM   2185  N3    G  1025       8.756   6.750 -82.802  1.00  0.00           N  
ATOM   2186  C4    G  1025       9.536   5.833 -83.413  1.00  0.00           C  
ATOM   2187  C5    G  1025       9.816   4.541 -83.020  1.00  0.00           C  
ATOM   2188  C6    G  1025       9.238   4.052 -81.820  1.00  0.00           C  
ATOM   2189  O6    G  1025       9.365   2.936 -81.303  1.00  0.00           O  
ATOM   2190  N7    G  1025      10.664   3.923 -83.927  1.00  0.00           N  
ATOM   2191  C8    G  1025      10.881   4.832 -84.838  1.00  0.00           C  
ATOM   2192  N9    G  1025      10.227   6.014 -84.588  1.00  0.00           N  
ATOM   2193  H5'   G  1025      12.829   6.734 -88.418  1.00  0.00           H  
ATOM   2194 H5''   G  1025      13.984   7.398 -87.538  1.00  0.00           H  
ATOM   2195  H4'   G  1025      11.909   8.533 -87.327  1.00  0.00           H  
ATOM   2196  H3'   G  1025      12.834   7.323 -84.900  1.00  0.00           H  
ATOM   2197  H1'   G  1025       9.335   7.547 -85.565  1.00  0.00           H  
ATOM   2198  H2'   G  1025      11.053   8.259 -83.781  1.00  0.00           H  
ATOM   2199 HO2'   G  1025      11.271  10.168 -85.472  1.00  0.00           H  
ATOM   2200  H1    G  1025       7.996   4.761 -80.369  1.00  0.00           H  
ATOM   2201  H22   G  1025       7.229   7.982 -81.245  1.00  0.00           H  
ATOM   2202  H21   G  1025       7.021   6.726 -80.125  1.00  0.00           H  
ATOM   2203  H8    G  1025      11.452   4.685 -85.620  1.00  0.00           H  
ATOM   2204  P     C  1026      14.265   9.316 -83.915  1.00  0.00           P  
ATOM   2205  OP2   C  1026      14.958   8.022 -83.692  1.00  0.00           O  
ATOM   2206  OP1   C  1026      15.062  10.562 -84.045  1.00  0.00           O  
ATOM   2207  O5'   C  1026      13.216   9.524 -82.734  1.00  0.00           O  
ATOM   2208  C5'   C  1026      12.626  10.793 -82.498  1.00  0.00           C  
ATOM   2209  C4'   C  1026      11.724  10.773 -81.287  1.00  0.00           C  
ATOM   2210  O4'   C  1026      10.781   9.684 -81.422  1.00  0.00           O  
ATOM   2211  C3'   C  1026      12.395  10.468 -79.957  1.00  0.00           C  
ATOM   2212  O3'   C  1026      13.061  11.590 -79.404  1.00  0.00           O  
ATOM   2213  C1'   C  1026      10.458   9.187 -80.149  1.00  0.00           C  
ATOM   2214  C2'   C  1026      11.181  10.073 -79.137  1.00  0.00           C  
ATOM   2215  O2'   C  1026      10.378  11.203 -78.829  1.00  0.00           O  
ATOM   2216  N1    C  1026      10.896   7.771 -80.073  1.00  0.00           N  
ATOM   2217  C2    C  1026      10.484   7.006 -78.974  1.00  0.00           C  
ATOM   2218  O2    C  1026       9.771   7.531 -78.104  1.00  0.00           O  
ATOM   2219  N3    C  1026      10.868   5.713 -78.880  1.00  0.00           N  
ATOM   2220  C4    C  1026      11.634   5.173 -79.828  1.00  0.00           C  
ATOM   2221  N4    C  1026      11.989   3.893 -79.694  1.00  0.00           N  
ATOM   2222  C5    C  1026      12.070   5.923 -80.957  1.00  0.00           C  
ATOM   2223  C6    C  1026      11.682   7.202 -81.039  1.00  0.00           C  
ATOM   2224  H5'   C  1026      12.100  11.052 -83.284  1.00  0.00           H  
ATOM   2225 H5''   C  1026      13.335  11.454 -82.356  1.00  0.00           H  
ATOM   2226  H4'   C  1026      11.236  11.621 -81.244  1.00  0.00           H  
ATOM   2227  H3'   C  1026      12.995   9.700 -80.066  1.00  0.00           H  
ATOM   2228  H1'   C  1026       9.493   9.239 -79.992  1.00  0.00           H  
ATOM   2229  H2'   C  1026      11.438   9.580 -78.330  1.00  0.00           H  
ATOM   2230 HO2'   C  1026      10.055  11.124 -77.908  1.00  0.00           H  
ATOM   2231  H42   C  1026      12.551   3.467 -80.374  1.00  0.00           H  
ATOM   2232  H41   C  1026      11.687   3.380 -78.915  1.00  0.00           H  
ATOM   2233  H5    C  1026      12.632   5.517 -81.649  1.00  0.00           H  
ATOM   2234  H6    C  1026      11.972   7.734 -81.808  1.00  0.00           H  
ATOM   2235  P     U  1027      14.146  11.391 -78.235  1.00  0.00           P  
ATOM   2236  OP2   U  1027      14.897  10.141 -78.513  1.00  0.00           O  
ATOM   2237  OP1   U  1027      14.883  12.670 -78.069  1.00  0.00           O  
ATOM   2238  O5'   U  1027      13.265  11.158 -76.928  1.00  0.00           O  
ATOM   2239  C5'   U  1027      13.876  10.953 -75.664  1.00  0.00           C  
ATOM   2240  C4'   U  1027      13.913   9.491 -75.293  1.00  0.00           C  
ATOM   2241  O4'   U  1027      13.438   8.675 -76.395  1.00  0.00           O  
ATOM   2242  C3'   U  1027      15.288   8.903 -75.019  1.00  0.00           C  
ATOM   2243  O3'   U  1027      15.778   9.217 -73.728  1.00  0.00           O  
ATOM   2244  C1'   U  1027      13.999   7.401 -76.298  1.00  0.00           C  
ATOM   2245  C2'   U  1027      15.000   7.412 -75.140  1.00  0.00           C  
ATOM   2246  O2'   U  1027      14.361   6.910 -73.974  1.00  0.00           O  
ATOM   2247  N1    U  1027      14.643   7.079 -77.595  1.00  0.00           N  
ATOM   2248  C2    U  1027      15.679   6.163 -77.574  1.00  0.00           C  
ATOM   2249  O2    U  1027      16.071   5.625 -76.554  1.00  0.00           O  
ATOM   2250  N3    U  1027      16.244   5.896 -78.797  1.00  0.00           N  
ATOM   2251  C4    U  1027      15.889   6.438 -80.014  1.00  0.00           C  
ATOM   2252  O4    U  1027      16.497   6.095 -81.029  1.00  0.00           O  
ATOM   2253  C5    U  1027      14.810   7.377 -79.958  1.00  0.00           C  
ATOM   2254  C6    U  1027      14.241   7.655 -78.781  1.00  0.00           C  
ATOM   2255  H5'   U  1027      13.370  11.442 -74.982  1.00  0.00           H  
ATOM   2256 H5''   U  1027      14.792  11.298 -75.691  1.00  0.00           H  
ATOM   2257  H4'   U  1027      13.344   9.344 -74.508  1.00  0.00           H  
ATOM   2258  H3'   U  1027      15.938   9.158 -75.707  1.00  0.00           H  
ATOM   2259  H1'   U  1027      13.297   6.742 -76.112  1.00  0.00           H  
ATOM   2260  H2'   U  1027      15.807   6.901 -75.359  1.00  0.00           H  
ATOM   2261 HO2'   U  1027      14.964   6.279 -73.527  1.00  0.00           H  
ATOM   2262  H3    U  1027      16.980   5.250 -78.805  1.00  0.00           H  
ATOM   2263  H5    U  1027      14.492   7.811 -80.777  1.00  0.00           H  
ATOM   2264  H6    U  1027      13.506   8.301 -78.770  1.00  0.00           H  
ATOM   2265  P     U  1028      17.253   9.829 -73.549  1.00  0.00           P  
ATOM   2266  OP2   U  1028      17.774  10.173 -74.896  1.00  0.00           O  
ATOM   2267  OP1   U  1028      17.192  10.875 -72.496  1.00  0.00           O  
ATOM   2268  O5'   U  1028      18.110   8.611 -72.984  1.00  0.00           O  
ATOM   2269  C5'   U  1028      19.145   8.823 -72.037  1.00  0.00           C  
ATOM   2270  C4'   U  1028      19.986   7.586 -71.843  1.00  0.00           C  
ATOM   2271  O4'   U  1028      19.561   6.562 -72.781  1.00  0.00           O  
ATOM   2272  C3'   U  1028      21.466   7.723 -72.168  1.00  0.00           C  
ATOM   2273  O3'   U  1028      22.217   8.278 -71.104  1.00  0.00           O  
ATOM   2274  C1'   U  1028      20.653   5.839 -73.291  1.00  0.00           C  
ATOM   2275  C2'   U  1028      21.849   6.284 -72.452  1.00  0.00           C  
ATOM   2276  O2'   U  1028      21.899   5.519 -71.256  1.00  0.00           O  
ATOM   2277  N1    U  1028      20.790   6.225 -74.716  1.00  0.00           N  
ATOM   2278  C2    U  1028      21.845   5.673 -75.420  1.00  0.00           C  
ATOM   2279  O2    U  1028      22.645   4.900 -74.923  1.00  0.00           O  
ATOM   2280  N3    U  1028      21.932   6.058 -76.735  1.00  0.00           N  
ATOM   2281  C4    U  1028      21.092   6.921 -77.407  1.00  0.00           C  
ATOM   2282  O4    U  1028      21.305   7.169 -78.595  1.00  0.00           O  
ATOM   2283  C5    U  1028      20.024   7.453 -76.616  1.00  0.00           C  
ATOM   2284  C6    U  1028      19.915   7.094 -75.333  1.00  0.00           C  
ATOM   2285  H5'   U  1028      18.745   9.075 -71.178  1.00  0.00           H  
ATOM   2286 H5''   U  1028      19.719   9.553 -72.349  1.00  0.00           H  
ATOM   2287  H4'   U  1028      19.858   7.256 -70.930  1.00  0.00           H  
ATOM   2288  H3'   U  1028      21.569   8.255 -72.984  1.00  0.00           H  
ATOM   2289  H1'   U  1028      20.557   4.866 -73.226  1.00  0.00           H  
ATOM   2290  H2'   U  1028      22.689   6.228 -72.953  1.00  0.00           H  
ATOM   2291 HO2'   U  1028      22.669   4.913 -71.297  1.00  0.00           H  
ATOM   2292  H3    U  1028      22.673   5.679 -77.252  1.00  0.00           H  
ATOM   2293  H5    U  1028      19.379   8.074 -77.013  1.00  0.00           H  
ATOM   2294  H6    U  1028      19.177   7.472 -74.813  1.00  0.00           H  
ATOM   2295  P     U  1029      23.139   9.570 -71.351  1.00  0.00           P  
ATOM   2296  OP2   U  1029      22.828  10.104 -72.701  1.00  0.00           O  
ATOM   2297  OP1   U  1029      23.019  10.456 -70.165  1.00  0.00           O  
ATOM   2298  O5'   U  1029      24.621   8.986 -71.382  1.00  0.00           O  
ATOM   2299  C5'   U  1029      25.051   8.037 -70.417  1.00  0.00           C  
ATOM   2300  C4'   U  1029      26.163   7.167 -70.949  1.00  0.00           C  
ATOM   2301  O4'   U  1029      25.606   6.266 -71.942  1.00  0.00           O  
ATOM   2302  C3'   U  1029      27.263   7.882 -71.719  1.00  0.00           C  
ATOM   2303  O3'   U  1029      28.287   8.389 -70.881  1.00  0.00           O  
ATOM   2304  C1'   U  1029      26.466   6.100 -73.024  1.00  0.00           C  
ATOM   2305  C2'   U  1029      27.778   6.763 -72.609  1.00  0.00           C  
ATOM   2306  O2'   U  1029      28.559   5.835 -71.868  1.00  0.00           O  
ATOM   2307  N1    U  1029      25.819   6.797 -74.161  1.00  0.00           N  
ATOM   2308  C2    U  1029      26.389   6.631 -75.410  1.00  0.00           C  
ATOM   2309  O2    U  1029      27.379   5.948 -75.604  1.00  0.00           O  
ATOM   2310  N3    U  1029      25.756   7.294 -76.433  1.00  0.00           N  
ATOM   2311  C4    U  1029      24.636   8.092 -76.339  1.00  0.00           C  
ATOM   2312  O4    U  1029      24.184   8.623 -77.355  1.00  0.00           O  
ATOM   2313  C5    U  1029      24.101   8.218 -75.017  1.00  0.00           C  
ATOM   2314  C6    U  1029      24.696   7.582 -74.003  1.00  0.00           C  
ATOM   2315  H5'   U  1029      24.292   7.468 -70.169  1.00  0.00           H  
ATOM   2316 H5''   U  1029      25.369   8.511 -69.621  1.00  0.00           H  
ATOM   2317  H4'   U  1029      26.540   6.648 -70.208  1.00  0.00           H  
ATOM   2318  H3'   U  1029      26.864   8.584 -72.274  1.00  0.00           H  
ATOM   2319  H1'   U  1029      26.640   5.167 -73.271  1.00  0.00           H  
ATOM   2320  H2'   U  1029      28.269   7.114 -73.381  1.00  0.00           H  
ATOM   2321 HO2'   U  1029      29.330   5.564 -72.409  1.00  0.00           H  
ATOM   2322  H3    U  1029      26.144   7.190 -77.326  1.00  0.00           H  
ATOM   2323  H5    U  1029      23.303   8.766 -74.858  1.00  0.00           H  
ATOM   2324  H6    U  1029      24.312   7.685 -73.109  1.00  0.00           H  
ATOM   2325  P     U  1030      28.799   9.902 -71.053  1.00  0.00           P  
ATOM   2326  OP2   U  1030      27.703  10.690 -71.672  1.00  0.00           O  
ATOM   2327  OP1   U  1030      29.378  10.341 -69.758  1.00  0.00           O  
ATOM   2328  O5'   U  1030      29.984   9.789 -72.111  1.00  0.00           O  
ATOM   2329  C5'   U  1030      31.169   9.070 -71.806  1.00  0.00           C  
ATOM   2330  C4'   U  1030      31.945   8.719 -73.052  1.00  0.00           C  
ATOM   2331  O4'   U  1030      31.147   7.860 -73.920  1.00  0.00           O  
ATOM   2332  C3'   U  1030      32.337   9.884 -73.947  1.00  0.00           C  
ATOM   2333  O3'   U  1030      33.510  10.547 -73.512  1.00  0.00           O  
ATOM   2334  C1'   U  1030      31.289   8.234 -75.265  1.00  0.00           C  
ATOM   2335  C2'   U  1030      32.461   9.211 -75.309  1.00  0.00           C  
ATOM   2336  O2'   U  1030      33.674   8.479 -75.412  1.00  0.00           O  
ATOM   2337  N1    U  1030      30.013   8.868 -75.675  1.00  0.00           N  
ATOM   2338  C2    U  1030      29.839   9.120 -77.024  1.00  0.00           C  
ATOM   2339  O2    U  1030      30.676   8.846 -77.866  1.00  0.00           O  
ATOM   2340  N3    U  1030      28.642   9.706 -77.357  1.00  0.00           N  
ATOM   2341  C4    U  1030      27.622  10.061 -76.500  1.00  0.00           C  
ATOM   2342  O4    U  1030      26.604  10.583 -76.956  1.00  0.00           O  
ATOM   2343  C5    U  1030      27.872   9.770 -75.121  1.00  0.00           C  
ATOM   2344  C6    U  1030      29.028   9.198 -74.769  1.00  0.00           C  
ATOM   2345  H5'   U  1030      30.929   8.244 -71.336  1.00  0.00           H  
ATOM   2346 H5''   U  1030      31.734   9.617 -71.222  1.00  0.00           H  
ATOM   2347  H4'   U  1030      32.756   8.236 -72.793  1.00  0.00           H  
ATOM   2348  H3'   U  1030      31.603  10.532 -73.974  1.00  0.00           H  
ATOM   2349  H1'   U  1030      31.480   7.475 -75.855  1.00  0.00           H  
ATOM   2350  H2'   U  1030      32.365   9.858 -76.039  1.00  0.00           H  
ATOM   2351 HO2'   U  1030      34.047   8.604 -76.310  1.00  0.00           H  
ATOM   2352  H3    U  1030      28.499   9.894 -78.308  1.00  0.00           H  
ATOM   2353  H5    U  1030      27.200   9.988 -74.441  1.00  0.00           H  
ATOM   2354  H6    U  1030      29.175   9.011 -73.819  1.00  0.00           H  
ATOM   2355  P     G  1031      33.475  12.118 -73.178  1.00  0.00           P  
ATOM   2356  OP2   G  1031      32.098  12.466 -72.744  1.00  0.00           O  
ATOM   2357  OP1   G  1031      34.625  12.426 -72.289  1.00  0.00           O  
ATOM   2358  O5'   G  1031      33.740  12.818 -74.585  1.00  0.00           O  
ATOM   2359  C5'   G  1031      35.051  12.898 -75.124  1.00  0.00           C  
ATOM   2360  C4'   G  1031      35.026  13.013 -76.628  1.00  0.00           C  
ATOM   2361  O4'   G  1031      34.162  11.994 -77.172  1.00  0.00           O  
ATOM   2362  C3'   G  1031      34.450  14.304 -77.189  1.00  0.00           C  
ATOM   2363  O3'   G  1031      35.400  15.354 -77.250  1.00  0.00           O  
ATOM   2364  C1'   G  1031      33.407  12.503 -78.253  1.00  0.00           C  
ATOM   2365  C2'   G  1031      33.989  13.870 -78.566  1.00  0.00           C  
ATOM   2366  O2'   G  1031      35.087  13.720 -79.454  1.00  0.00           O  
ATOM   2367  N1    G  1031      28.616  13.555 -79.613  1.00  0.00           N  
ATOM   2368  C2    G  1031      29.766  13.595 -80.363  1.00  0.00           C  
ATOM   2369  N2    G  1031      29.628  13.963 -81.646  1.00  0.00           N  
ATOM   2370  N3    G  1031      30.966  13.296 -79.892  1.00  0.00           N  
ATOM   2371  C4    G  1031      30.924  12.948 -78.589  1.00  0.00           C  
ATOM   2372  C5    G  1031      29.831  12.876 -77.751  1.00  0.00           C  
ATOM   2373  C6    G  1031      28.550  13.200 -78.269  1.00  0.00           C  
ATOM   2374  O6    G  1031      27.460  13.196 -77.686  1.00  0.00           O  
ATOM   2375  N7    G  1031      30.211  12.476 -76.478  1.00  0.00           N  
ATOM   2376  C8    G  1031      31.504  12.315 -76.562  1.00  0.00           C  
ATOM   2377  N9    G  1031      32.001  12.585 -77.814  1.00  0.00           N  
ATOM   2378  H5'   G  1031      35.551  12.093 -74.872  1.00  0.00           H  
ATOM   2379 H5''   G  1031      35.503  13.684 -74.750  1.00  0.00           H  
ATOM   2380  H4'   G  1031      35.935  12.879 -76.971  1.00  0.00           H  
ATOM   2381  H3'   G  1031      33.673  14.568 -76.655  1.00  0.00           H  
ATOM   2382  H1'   G  1031      33.469  11.932 -79.047  1.00  0.00           H  
ATOM   2383  H2'   G  1031      33.311  14.479 -78.927  1.00  0.00           H  
ATOM   2384 HO2'   G  1031      34.835  14.068 -80.335  1.00  0.00           H  
ATOM   2385  H1    G  1031      27.776  13.795 -80.057  1.00  0.00           H  
ATOM   2386  H22   G  1031      30.415  14.009 -82.229  1.00  0.00           H  
ATOM   2387  H21   G  1031      28.743  14.186 -82.002  1.00  0.00           H  
ATOM   2388  H8    G  1031      32.061  12.031 -75.809  1.00  0.00           H  
ATOM   2389  P     C  1032      35.226  16.655 -76.324  1.00  0.00           P  
ATOM   2390  OP2   C  1032      34.296  16.313 -75.218  1.00  0.00           O  
ATOM   2391  OP1   C  1032      36.579  17.180 -76.008  1.00  0.00           O  
ATOM   2392  O5'   C  1032      34.499  17.709 -77.272  1.00  0.00           O  
ATOM   2393  C5'   C  1032      35.169  18.268 -78.391  1.00  0.00           C  
ATOM   2394  C4'   C  1032      34.221  18.526 -79.537  1.00  0.00           C  
ATOM   2395  O4'   C  1032      33.430  17.338 -79.803  1.00  0.00           O  
ATOM   2396  C3'   C  1032      33.161  19.591 -79.303  1.00  0.00           C  
ATOM   2397  O3'   C  1032      33.667  20.910 -79.427  1.00  0.00           O  
ATOM   2398  C1'   C  1032      32.128  17.690 -80.218  1.00  0.00           C  
ATOM   2399  C2'   C  1032      32.094  19.208 -80.321  1.00  0.00           C  
ATOM   2400  O2'   C  1032      32.470  19.597 -81.633  1.00  0.00           O  
ATOM   2401  N1    C  1032      31.172  17.172 -79.208  1.00  0.00           N  
ATOM   2402  C2    C  1032      29.801  17.329 -79.448  1.00  0.00           C  
ATOM   2403  O2    C  1032      29.429  17.893 -80.488  1.00  0.00           O  
ATOM   2404  N3    C  1032      28.909  16.865 -78.543  1.00  0.00           N  
ATOM   2405  C4    C  1032      29.335  16.263 -77.432  1.00  0.00           C  
ATOM   2406  N4    C  1032      28.418  15.821 -76.568  1.00  0.00           N  
ATOM   2407  C5    C  1032      30.721  16.088 -77.159  1.00  0.00           C  
ATOM   2408  C6    C  1032      31.594  16.550 -78.062  1.00  0.00           C  
ATOM   2409  H5'   C  1032      35.867  17.647 -78.687  1.00  0.00           H  
ATOM   2410 H5''   C  1032      35.585  19.114 -78.124  1.00  0.00           H  
ATOM   2411  H4'   C  1032      34.744  18.743 -80.336  1.00  0.00           H  
ATOM   2412  H3'   C  1032      32.797  19.492 -78.399  1.00  0.00           H  
ATOM   2413  H1'   C  1032      31.919  17.303 -81.093  1.00  0.00           H  
ATOM   2414  H2'   C  1032      31.217  19.569 -80.073  1.00  0.00           H  
ATOM   2415 HO2'   C  1032      33.157  20.293 -81.576  1.00  0.00           H  
ATOM   2416  H42   C  1032      28.699  15.375 -75.742  1.00  0.00           H  
ATOM   2417  H41   C  1032      27.464  15.944 -76.759  1.00  0.00           H  
ATOM   2418  H5    C  1032      31.024  15.644 -76.340  1.00  0.00           H  
ATOM   2419  H6    C  1032      32.552  16.440 -77.892  1.00  0.00           H  
ATOM   2420  P     U  1033      33.056  22.097 -78.532  1.00  0.00           P  
ATOM   2421  OP2   U  1033      33.342  21.792 -77.107  1.00  0.00           O  
ATOM   2422  OP1   U  1033      33.505  23.389 -79.112  1.00  0.00           O  
ATOM   2423  O5'   U  1033      31.483  21.977 -78.755  1.00  0.00           O  
ATOM   2424  C5'   U  1033      30.736  23.062 -79.284  1.00  0.00           C  
ATOM   2425  C4'   U  1033      29.269  22.728 -79.395  1.00  0.00           C  
ATOM   2426  O4'   U  1033      29.066  21.295 -79.336  1.00  0.00           O  
ATOM   2427  C3'   U  1033      28.374  23.266 -78.290  1.00  0.00           C  
ATOM   2428  O3'   U  1033      27.988  24.614 -78.496  1.00  0.00           O  
ATOM   2429  C1'   U  1033      27.836  21.010 -78.711  1.00  0.00           C  
ATOM   2430  C2'   U  1033      27.167  22.346 -78.396  1.00  0.00           C  
ATOM   2431  O2'   U  1033      26.332  22.715 -79.484  1.00  0.00           O  
ATOM   2432  N1    U  1033      28.128  20.225 -77.487  1.00  0.00           N  
ATOM   2433  C2    U  1033      27.047  19.712 -76.794  1.00  0.00           C  
ATOM   2434  O2    U  1033      25.891  19.878 -77.145  1.00  0.00           O  
ATOM   2435  N3    U  1033      27.364  18.991 -75.669  1.00  0.00           N  
ATOM   2436  C4    U  1033      28.625  18.736 -75.174  1.00  0.00           C  
ATOM   2437  O4    U  1033      28.747  18.069 -74.145  1.00  0.00           O  
ATOM   2438  C5    U  1033      29.695  19.297 -75.942  1.00  0.00           C  
ATOM   2439  C6    U  1033      29.414  20.002 -77.042  1.00  0.00           C  
ATOM   2440  H5'   U  1033      31.081  23.283 -80.174  1.00  0.00           H  
ATOM   2441 H5''   U  1033      30.843  23.840 -78.698  1.00  0.00           H  
ATOM   2442  H4'   U  1033      28.935  23.053 -80.256  1.00  0.00           H  
ATOM   2443  H3'   U  1033      28.812  23.130 -77.424  1.00  0.00           H  
ATOM   2444  H1'   U  1033      27.252  20.488 -79.301  1.00  0.00           H  
ATOM   2445  H2'   U  1033      26.668  22.309 -77.553  1.00  0.00           H  
ATOM   2446 HO2'   U  1033      26.522  23.645 -79.731  1.00  0.00           H  
ATOM   2447  H3    U  1033      26.613  18.619 -75.163  1.00  0.00           H  
ATOM   2448  H5    U  1033      30.625  19.164 -75.663  1.00  0.00           H  
ATOM   2449  H6    U  1033      30.163  20.376 -77.550  1.00  0.00           H  
ATOM   2450  P     A  1034      27.578  25.539 -77.248  1.00  0.00           P  
ATOM   2451  OP2   A  1034      28.594  25.349 -76.182  1.00  0.00           O  
ATOM   2452  OP1   A  1034      27.297  26.903 -77.759  1.00  0.00           O  
ATOM   2453  O5'   A  1034      26.206  24.910 -76.738  1.00  0.00           O  
ATOM   2454  C5'   A  1034      24.980  25.209 -77.390  1.00  0.00           C  
ATOM   2455  C4'   A  1034      23.796  24.720 -76.595  1.00  0.00           C  
ATOM   2456  O4'   A  1034      24.013  23.294 -76.468  1.00  0.00           O  
ATOM   2457  C3'   A  1034      23.679  25.254 -75.175  1.00  0.00           C  
ATOM   2458  O3'   A  1034      22.758  26.325 -75.059  1.00  0.00           O  
ATOM   2459  C1'   A  1034      23.699  22.881 -75.150  1.00  0.00           C  
ATOM   2460  C2'   A  1034      23.110  24.075 -74.401  1.00  0.00           C  
ATOM   2461  O2'   A  1034      21.695  24.023 -74.508  1.00  0.00           O  
ATOM   2462  N1    A  1034      25.543  20.199 -71.155  1.00  0.00           N  
ATOM   2463  C2    A  1034      24.299  20.544 -71.511  1.00  0.00           C  
ATOM   2464  N3    A  1034      23.889  21.245 -72.566  1.00  0.00           N  
ATOM   2465  C4    A  1034      24.936  21.617 -73.324  1.00  0.00           C  
ATOM   2466  C5    A  1034      26.270  21.339 -73.089  1.00  0.00           C  
ATOM   2467  C6    A  1034      26.572  20.589 -71.939  1.00  0.00           C  
ATOM   2468  N6    A  1034      27.812  20.245 -71.584  1.00  0.00           N  
ATOM   2469  N7    A  1034      27.067  21.885 -74.086  1.00  0.00           N  
ATOM   2470  C8    A  1034      26.212  22.470 -74.888  1.00  0.00           C  
ATOM   2471  N9    A  1034      24.904  22.348 -74.487  1.00  0.00           N  
ATOM   2472  H5'   A  1034      24.973  24.778 -78.271  1.00  0.00           H  
ATOM   2473 H5''   A  1034      24.908  26.178 -77.509  1.00  0.00           H  
ATOM   2474  H4'   A  1034      22.976  24.916 -77.094  1.00  0.00           H  
ATOM   2475  H3'   A  1034      24.576  25.453 -74.832  1.00  0.00           H  
ATOM   2476  H1'   A  1034      23.024  22.173 -75.218  1.00  0.00           H  
ATOM   2477  H2'   A  1034      23.404  24.084 -73.466  1.00  0.00           H  
ATOM   2478 HO2'   A  1034      21.319  23.774 -73.638  1.00  0.00           H  
ATOM   2479  H2    A  1034      23.589  20.237 -70.908  1.00  0.00           H  
ATOM   2480  H61   A  1034      27.960  19.720 -70.769  1.00  0.00           H  
ATOM   2481  H62   A  1034      28.573  20.517 -72.137  1.00  0.00           H  
ATOM   2482  H8    A  1034      26.481  22.952 -75.698  1.00  0.00           H  
ATOM   2483  P     U  1035      22.806  27.714 -75.875  1.00  0.00           P  
ATOM   2484  OP2   U  1035      22.852  28.790 -74.853  1.00  0.00           O  
ATOM   2485  OP1   U  1035      23.916  27.581 -76.852  1.00  0.00           O  
ATOM   2486  O5'   U  1035      21.446  27.868 -76.692  1.00  0.00           O  
ATOM   2487  C5'   U  1035      21.229  27.140 -77.891  1.00  0.00           C  
ATOM   2488  C4'   U  1035      19.800  27.254 -78.361  1.00  0.00           C  
ATOM   2489  O4'   U  1035      18.879  27.177 -77.247  1.00  0.00           O  
ATOM   2490  C3'   U  1035      19.394  28.595 -78.953  1.00  0.00           C  
ATOM   2491  O3'   U  1035      19.802  28.752 -80.300  1.00  0.00           O  
ATOM   2492  C1'   U  1035      17.651  27.757 -77.605  1.00  0.00           C  
ATOM   2493  C2'   U  1035      17.884  28.495 -78.915  1.00  0.00           C  
ATOM   2494  O2'   U  1035      17.394  27.697 -79.983  1.00  0.00           O  
ATOM   2495  N1    U  1035      17.239  28.670 -76.511  1.00  0.00           N  
ATOM   2496  C2    U  1035      16.169  29.510 -76.760  1.00  0.00           C  
ATOM   2497  O2    U  1035      15.568  29.527 -77.820  1.00  0.00           O  
ATOM   2498  N3    U  1035      15.823  30.336 -75.719  1.00  0.00           N  
ATOM   2499  C4    U  1035      16.422  30.409 -74.480  1.00  0.00           C  
ATOM   2500  O4    U  1035      15.993  31.209 -73.647  1.00  0.00           O  
ATOM   2501  C5    U  1035      17.521  29.511 -74.294  1.00  0.00           C  
ATOM   2502  C6    U  1035      17.879  28.695 -75.290  1.00  0.00           C  
ATOM   2503  H5'   U  1035      21.439  26.196 -77.734  1.00  0.00           H  
ATOM   2504 H5''   U  1035      21.823  27.488 -78.589  1.00  0.00           H  
ATOM   2505  H4'   U  1035      19.608  26.549 -79.013  1.00  0.00           H  
ATOM   2506  H3'   U  1035      19.719  29.356 -78.428  1.00  0.00           H  
ATOM   2507  H1'   U  1035      16.959  27.075 -77.737  1.00  0.00           H  
ATOM   2508  H2'   U  1035      17.465  29.381 -78.904  1.00  0.00           H  
ATOM   2509 HO2'   U  1035      16.578  28.108 -80.341  1.00  0.00           H  
ATOM   2510  H3    U  1035      15.067  30.941 -75.875  1.00  0.00           H  
ATOM   2511  H5    U  1035      18.006  29.495 -73.442  1.00  0.00           H  
ATOM   2512  H6    U  1035      18.634  28.091 -75.138  1.00  0.00           H  
ATOM   2513  P     A  1036      20.830  29.919 -80.704  1.00  0.00           P  
ATOM   2514  OP2   A  1036      22.080  29.720 -79.928  1.00  0.00           O  
ATOM   2515  OP1   A  1036      20.888  29.990 -82.185  1.00  0.00           O  
ATOM   2516  O5'   A  1036      20.129  31.249 -80.174  1.00  0.00           O  
ATOM   2517  C5'   A  1036      18.967  31.762 -80.807  1.00  0.00           C  
ATOM   2518  C4'   A  1036      18.339  32.869 -79.998  1.00  0.00           C  
ATOM   2519  O4'   A  1036      17.805  32.320 -78.774  1.00  0.00           O  
ATOM   2520  C3'   A  1036      19.280  33.966 -79.523  1.00  0.00           C  
ATOM   2521  O3'   A  1036      19.529  34.949 -80.512  1.00  0.00           O  
ATOM   2522  C1'   A  1036      17.936  33.248 -77.733  1.00  0.00           C  
ATOM   2523  C2'   A  1036      18.493  34.523 -78.353  1.00  0.00           C  
ATOM   2524  O2'   A  1036      17.414  35.332 -78.796  1.00  0.00           O  
ATOM   2525  N1    A  1036      19.743  33.514 -72.915  1.00  0.00           N  
ATOM   2526  C2    A  1036      18.837  34.244 -73.578  1.00  0.00           C  
ATOM   2527  N3    A  1036      18.413  34.120 -74.834  1.00  0.00           N  
ATOM   2528  C4    A  1036      19.034  33.095 -75.445  1.00  0.00           C  
ATOM   2529  C5    A  1036      19.985  32.256 -74.896  1.00  0.00           C  
ATOM   2530  C6    A  1036      20.347  32.491 -73.558  1.00  0.00           C  
ATOM   2531  N6    A  1036      21.250  31.765 -72.896  1.00  0.00           N  
ATOM   2532  N7    A  1036      20.401  31.312 -75.825  1.00  0.00           N  
ATOM   2533  C8    A  1036      19.704  31.597 -76.897  1.00  0.00           C  
ATOM   2534  N9    A  1036      18.856  32.665 -76.738  1.00  0.00           N  
ATOM   2535  H5'   A  1036      18.316  31.038 -80.917  1.00  0.00           H  
ATOM   2536 H5''   A  1036      19.210  32.110 -81.690  1.00  0.00           H  
ATOM   2537  H4'   A  1036      17.610  33.277 -80.511  1.00  0.00           H  
ATOM   2538  H3'   A  1036      20.134  33.603 -79.208  1.00  0.00           H  
ATOM   2539  H1'   A  1036      17.074  33.442 -77.307  1.00  0.00           H  
ATOM   2540  H2'   A  1036      19.074  35.003 -77.725  1.00  0.00           H  
ATOM   2541 HO2'   A  1036      17.341  36.114 -78.211  1.00  0.00           H  
ATOM   2542  H2    A  1036      18.428  34.973 -73.066  1.00  0.00           H  
ATOM   2543  H61   A  1036      21.461  31.977 -71.963  1.00  0.00           H  
ATOM   2544  H62   A  1036      21.701  31.018 -73.342  1.00  0.00           H  
ATOM   2545  H8    A  1036      19.781  31.094 -77.735  1.00  0.00           H  
ATOM   2546  P     A  1037      20.985  35.620 -80.635  1.00  0.00           P  
ATOM   2547  OP2   A  1037      21.969  34.539 -80.891  1.00  0.00           O  
ATOM   2548  OP1   A  1037      20.887  36.763 -81.577  1.00  0.00           O  
ATOM   2549  O5'   A  1037      21.264  36.204 -79.179  1.00  0.00           O  
ATOM   2550  C5'   A  1037      20.518  37.304 -78.679  1.00  0.00           C  
ATOM   2551  C4'   A  1037      21.077  37.804 -77.371  1.00  0.00           C  
ATOM   2552  O4'   A  1037      20.772  36.830 -76.338  1.00  0.00           O  
ATOM   2553  C3'   A  1037      22.591  37.930 -77.296  1.00  0.00           C  
ATOM   2554  O3'   A  1037      23.072  39.155 -77.822  1.00  0.00           O  
ATOM   2555  C1'   A  1037      21.821  36.778 -75.400  1.00  0.00           C  
ATOM   2556  C2'   A  1037      22.834  37.851 -75.799  1.00  0.00           C  
ATOM   2557  O2'   A  1037      22.500  39.073 -75.157  1.00  0.00           O  
ATOM   2558  N1    A  1037      24.186  33.062 -72.726  1.00  0.00           N  
ATOM   2559  C2    A  1037      23.751  34.281 -72.382  1.00  0.00           C  
ATOM   2560  N3    A  1037      23.142  35.199 -73.130  1.00  0.00           N  
ATOM   2561  C4    A  1037      22.985  34.756 -74.390  1.00  0.00           C  
ATOM   2562  C5    A  1037      23.379  33.531 -74.893  1.00  0.00           C  
ATOM   2563  C6    A  1037      24.012  32.648 -74.000  1.00  0.00           C  
ATOM   2564  N6    A  1037      24.447  31.434 -74.342  1.00  0.00           N  
ATOM   2565  N7    A  1037      23.051  33.424 -76.238  1.00  0.00           N  
ATOM   2566  C8    A  1037      22.475  34.568 -76.513  1.00  0.00           C  
ATOM   2567  N9    A  1037      22.401  35.422 -75.441  1.00  0.00           N  
ATOM   2568  H5'   A  1037      19.588  37.024 -78.543  1.00  0.00           H  
ATOM   2569 H5''   A  1037      20.540  38.031 -79.335  1.00  0.00           H  
ATOM   2570  H4'   A  1037      20.675  38.665 -77.132  1.00  0.00           H  
ATOM   2571  H3'   A  1037      23.035  37.187 -77.757  1.00  0.00           H  
ATOM   2572  H1'   A  1037      21.488  36.964 -74.497  1.00  0.00           H  
ATOM   2573  H2'   A  1037      23.753  37.575 -75.598  1.00  0.00           H  
ATOM   2574 HO2'   A  1037      23.058  39.177 -74.359  1.00  0.00           H  
ATOM   2575  H2    A  1037      23.901  34.533 -71.447  1.00  0.00           H  
ATOM   2576  H61   A  1037      24.881  30.863 -73.674  1.00  0.00           H  
ATOM   2577  H62   A  1037      24.331  31.112 -75.260  1.00  0.00           H  
ATOM   2578  H8    A  1037      22.130  34.793 -77.403  1.00  0.00           H  
ATOM   2579  P     A  1038      24.583  39.266 -78.358  1.00  0.00           P  
ATOM   2580  OP2   A  1038      24.863  38.074 -79.197  1.00  0.00           O  
ATOM   2581  OP1   A  1038      24.771  40.624 -78.927  1.00  0.00           O  
ATOM   2582  O5'   A  1038      25.468  39.158 -77.037  1.00  0.00           O  
ATOM   2583  C5'   A  1038      26.715  38.478 -77.049  1.00  0.00           C  
ATOM   2584  C4'   A  1038      27.745  39.195 -76.213  1.00  0.00           C  
ATOM   2585  O4'   A  1038      27.590  40.624 -76.394  1.00  0.00           O  
ATOM   2586  C3'   A  1038      27.652  38.977 -74.710  1.00  0.00           C  
ATOM   2587  O3'   A  1038      28.404  37.862 -74.264  1.00  0.00           O  
ATOM   2588  C1'   A  1038      27.756  41.292 -75.159  1.00  0.00           C  
ATOM   2589  C2'   A  1038      28.285  40.252 -74.170  1.00  0.00           C  
ATOM   2590  O2'   A  1038      29.701  40.203 -74.261  1.00  0.00           O  
ATOM   2591  N1    A  1038      25.125  43.842 -71.536  1.00  0.00           N  
ATOM   2592  C2    A  1038      26.410  43.475 -71.625  1.00  0.00           C  
ATOM   2593  N3    A  1038      27.029  42.811 -72.599  1.00  0.00           N  
ATOM   2594  C4    A  1038      26.170  42.507 -73.588  1.00  0.00           C  
ATOM   2595  C5    A  1038      24.824  42.816 -73.640  1.00  0.00           C  
ATOM   2596  C6    A  1038      24.289  43.521 -72.547  1.00  0.00           C  
ATOM   2597  N6    A  1038      23.008  43.886 -72.457  1.00  0.00           N  
ATOM   2598  N7    A  1038      24.257  42.342 -74.815  1.00  0.00           N  
ATOM   2599  C8    A  1038      25.257  41.768 -75.437  1.00  0.00           C  
ATOM   2600  N9    A  1038      26.445  41.831 -74.752  1.00  0.00           N  
ATOM   2601  H5'   A  1038      27.038  38.419 -77.973  1.00  0.00           H  
ATOM   2602 H5''   A  1038      26.590  37.573 -76.697  1.00  0.00           H  
ATOM   2603  H4'   A  1038      28.640  38.937 -76.516  1.00  0.00           H  
ATOM   2604  H3'   A  1038      26.725  38.881 -74.407  1.00  0.00           H  
ATOM   2605  H1'   A  1038      28.402  42.026 -75.236  1.00  0.00           H  
ATOM   2606  H2'   A  1038      27.986  40.441 -73.255  1.00  0.00           H  
ATOM   2607 HO2'   A  1038      30.086  40.596 -73.451  1.00  0.00           H  
ATOM   2608  H2    A  1038      26.974  43.731 -70.866  1.00  0.00           H  
ATOM   2609  H61   A  1038      22.693  44.377 -71.670  1.00  0.00           H  
ATOM   2610  H62   A  1038      22.383  43.665 -73.179  1.00  0.00           H  
ATOM   2611  H8    A  1038      25.165  41.334 -76.312  1.00  0.00           H  
ATOM   2612  P     A  1039      27.656  36.559 -73.694  1.00  0.00           P  
ATOM   2613  OP2   A  1039      26.242  36.607 -74.143  1.00  0.00           O  
ATOM   2614  OP1   A  1039      28.488  35.372 -74.016  1.00  0.00           O  
ATOM   2615  O5'   A  1039      27.678  36.762 -72.114  1.00  0.00           O  
ATOM   2616  C5'   A  1039      28.838  37.253 -71.458  1.00  0.00           C  
ATOM   2617  C4'   A  1039      28.484  38.210 -70.348  1.00  0.00           C  
ATOM   2618  O4'   A  1039      27.968  39.439 -70.926  1.00  0.00           O  
ATOM   2619  C3'   A  1039      27.384  37.756 -69.401  1.00  0.00           C  
ATOM   2620  O3'   A  1039      27.871  37.002 -68.305  1.00  0.00           O  
ATOM   2621  C1'   A  1039      26.889  39.938 -70.161  1.00  0.00           C  
ATOM   2622  C2'   A  1039      26.805  39.078 -68.903  1.00  0.00           C  
ATOM   2623  O2'   A  1039      27.626  39.652 -67.896  1.00  0.00           O  
ATOM   2624  N1    A  1039      21.927  41.253 -70.611  1.00  0.00           N  
ATOM   2625  C2    A  1039      22.846  41.515 -69.673  1.00  0.00           C  
ATOM   2626  N3    A  1039      24.123  41.140 -69.618  1.00  0.00           N  
ATOM   2627  C4    A  1039      24.447  40.400 -70.694  1.00  0.00           C  
ATOM   2628  C5    A  1039      23.614  40.048 -71.739  1.00  0.00           C  
ATOM   2629  C6    A  1039      22.286  40.508 -71.679  1.00  0.00           C  
ATOM   2630  N6    A  1039      21.369  40.247 -72.613  1.00  0.00           N  
ATOM   2631  N7    A  1039      24.296  39.279 -72.672  1.00  0.00           N  
ATOM   2632  C8    A  1039      25.506  39.186 -72.179  1.00  0.00           C  
ATOM   2633  N9    A  1039      25.668  39.841 -70.983  1.00  0.00           N  
ATOM   2634  H5'   A  1039      29.403  37.716 -72.112  1.00  0.00           H  
ATOM   2635 H5''   A  1039      29.337  36.498 -71.083  1.00  0.00           H  
ATOM   2636  H4'   A  1039      29.287  38.417 -69.826  1.00  0.00           H  
ATOM   2637  H3'   A  1039      26.705  37.232 -69.876  1.00  0.00           H  
ATOM   2638  H1'   A  1039      27.038  40.873 -69.907  1.00  0.00           H  
ATOM   2639  H2'   A  1039      25.878  38.974 -68.601  1.00  0.00           H  
ATOM   2640 HO2'   A  1039      27.053  40.037 -67.200  1.00  0.00           H  
ATOM   2641  H2    A  1039      22.535  42.059 -68.920  1.00  0.00           H  
ATOM   2642  H61   A  1039      20.458  40.596 -72.517  1.00  0.00           H  
ATOM   2643  H62   A  1039      21.607  39.709 -73.397  1.00  0.00           H  
ATOM   2644  H8    A  1039      26.228  38.693 -72.622  1.00  0.00           H  
ATOM   2645  P     A  1040      27.057  35.719 -67.782  1.00  0.00           P  
ATOM   2646  OP2   A  1040      26.516  35.003 -68.965  1.00  0.00           O  
ATOM   2647  OP1   A  1040      27.916  34.992 -66.814  1.00  0.00           O  
ATOM   2648  O5'   A  1040      25.829  36.342 -66.980  1.00  0.00           O  
ATOM   2649  C5'   A  1040      26.040  37.304 -65.958  1.00  0.00           C  
ATOM   2650  C4'   A  1040      24.741  37.918 -65.498  1.00  0.00           C  
ATOM   2651  O4'   A  1040      24.306  38.856 -66.519  1.00  0.00           O  
ATOM   2652  C3'   A  1040      23.569  36.961 -65.344  1.00  0.00           C  
ATOM   2653  O3'   A  1040      23.487  36.389 -64.050  1.00  0.00           O  
ATOM   2654  C1'   A  1040      22.924  38.756 -66.730  1.00  0.00           C  
ATOM   2655  C2'   A  1040      22.381  37.874 -65.605  1.00  0.00           C  
ATOM   2656  O2'   A  1040      22.097  38.686 -64.475  1.00  0.00           O  
ATOM   2657  N1    A  1040      19.704  38.197 -70.714  1.00  0.00           N  
ATOM   2658  C2    A  1040      19.597  38.861 -69.556  1.00  0.00           C  
ATOM   2659  N3    A  1040      20.476  38.965 -68.562  1.00  0.00           N  
ATOM   2660  C4    A  1040      21.596  38.276 -68.844  1.00  0.00           C  
ATOM   2661  C5    A  1040      21.854  37.547 -69.989  1.00  0.00           C  
ATOM   2662  C6    A  1040      20.843  37.516 -70.967  1.00  0.00           C  
ATOM   2663  N6    A  1040      20.949  36.854 -72.121  1.00  0.00           N  
ATOM   2664  N7    A  1040      23.116  36.971 -69.931  1.00  0.00           N  
ATOM   2665  C8    A  1040      23.585  37.359 -68.771  1.00  0.00           C  
ATOM   2666  N9    A  1040      22.718  38.152 -68.060  1.00  0.00           N  
ATOM   2667  H5'   A  1040      26.624  38.013 -66.300  1.00  0.00           H  
ATOM   2668 H5''   A  1040      26.477  36.872 -65.195  1.00  0.00           H  
ATOM   2669  H4'   A  1040      24.868  38.403 -64.656  1.00  0.00           H  
ATOM   2670  H3'   A  1040      23.605  36.243 -66.010  1.00  0.00           H  
ATOM   2671  H1'   A  1040      22.485  39.633 -66.698  1.00  0.00           H  
ATOM   2672  H2'   A  1040      21.595  37.366 -65.895  1.00  0.00           H  
ATOM   2673 HO2'   A  1040      21.126  38.748 -64.364  1.00  0.00           H  
ATOM   2674  H2    A  1040      18.751  39.338 -69.422  1.00  0.00           H  
ATOM   2675  H61   A  1040      20.210  36.870 -72.764  1.00  0.00           H  
ATOM   2676  H62   A  1040      21.766  36.353 -72.326  1.00  0.00           H  
ATOM   2677  H8    A  1040      24.473  37.107 -68.441  1.00  0.00           H  
ATOM   2678  P     U  1041      22.654  35.035 -63.816  1.00  0.00           P  
ATOM   2679  OP2   U  1041      23.400  33.922 -64.455  1.00  0.00           O  
ATOM   2680  OP1   U  1041      22.303  34.953 -62.375  1.00  0.00           O  
ATOM   2681  O5'   U  1041      21.309  35.263 -64.639  1.00  0.00           O  
ATOM   2682  C5'   U  1041      20.162  35.826 -64.021  1.00  0.00           C  
ATOM   2683  C4'   U  1041      19.020  35.974 -64.995  1.00  0.00           C  
ATOM   2684  O4'   U  1041      19.510  36.407 -66.287  1.00  0.00           O  
ATOM   2685  C3'   U  1041      18.279  34.696 -65.358  1.00  0.00           C  
ATOM   2686  O3'   U  1041      17.363  34.284 -64.360  1.00  0.00           O  
ATOM   2687  C1'   U  1041      18.730  35.859 -67.328  1.00  0.00           C  
ATOM   2688  C2'   U  1041      17.575  35.144 -66.631  1.00  0.00           C  
ATOM   2689  O2'   U  1041      16.538  36.072 -66.345  1.00  0.00           O  
ATOM   2690  N1    U  1041      19.611  34.919 -68.064  1.00  0.00           N  
ATOM   2691  C2    U  1041      19.323  34.699 -69.398  1.00  0.00           C  
ATOM   2692  O2    U  1041      18.395  35.237 -69.977  1.00  0.00           O  
ATOM   2693  N3    U  1041      20.164  33.823 -70.038  1.00  0.00           N  
ATOM   2694  C4    U  1041      21.242  33.156 -69.495  1.00  0.00           C  
ATOM   2695  O4    U  1041      21.904  32.397 -70.204  1.00  0.00           O  
ATOM   2696  C5    U  1041      21.480  33.433 -68.111  1.00  0.00           C  
ATOM   2697  C6    U  1041      20.676  34.283 -67.463  1.00  0.00           C  
ATOM   2698  H5'   U  1041      20.393  36.709 -63.663  1.00  0.00           H  
ATOM   2699 H5''   U  1041      19.879  35.246 -63.283  1.00  0.00           H  
ATOM   2700  H4'   U  1041      18.375  36.625 -64.649  1.00  0.00           H  
ATOM   2701  H3'   U  1041      18.889  33.956 -65.560  1.00  0.00           H  
ATOM   2702  H1'   U  1041      18.369  36.522 -67.953  1.00  0.00           H  
ATOM   2703  H2'   U  1041      17.244  34.380 -67.147  1.00  0.00           H  
ATOM   2704 HO2'   U  1041      15.767  35.875 -66.918  1.00  0.00           H  
ATOM   2705  H3    U  1041      19.978  33.652 -70.985  1.00  0.00           H  
ATOM   2706  H5    U  1041      22.226  33.003 -67.643  1.00  0.00           H  
ATOM   2707  H6    U  1041      20.859  34.455 -66.517  1.00  0.00           H  
ATOM   2708  P     U  1042      17.228  32.729 -63.978  1.00  0.00           P  
ATOM   2709  OP2   U  1042      18.420  32.021 -64.508  1.00  0.00           O  
ATOM   2710  OP1   U  1042      16.903  32.637 -62.531  1.00  0.00           O  
ATOM   2711  O5'   U  1042      15.956  32.239 -64.801  1.00  0.00           O  
ATOM   2712  C5'   U  1042      14.713  32.916 -64.694  1.00  0.00           C  
ATOM   2713  C4'   U  1042      13.787  32.565 -65.833  1.00  0.00           C  
ATOM   2714  O4'   U  1042      14.276  33.187 -67.036  1.00  0.00           O  
ATOM   2715  C3'   U  1042      13.704  31.091 -66.199  1.00  0.00           C  
ATOM   2716  O3'   U  1042      12.761  30.378 -65.419  1.00  0.00           O  
ATOM   2717  C1'   U  1042      13.969  32.371 -68.149  1.00  0.00           C  
ATOM   2718  C2'   U  1042      13.222  31.149 -67.628  1.00  0.00           C  
ATOM   2719  O2'   U  1042      11.825  31.400 -67.689  1.00  0.00           O  
ATOM   2720  N1    U  1042      15.230  32.007 -68.840  1.00  0.00           N  
ATOM   2721  C2    U  1042      15.159  31.780 -70.203  1.00  0.00           C  
ATOM   2722  O2    U  1042      14.124  31.868 -70.840  1.00  0.00           O  
ATOM   2723  N3    U  1042      16.350  31.447 -70.800  1.00  0.00           N  
ATOM   2724  C4    U  1042      17.580  31.318 -70.190  1.00  0.00           C  
ATOM   2725  O4    U  1042      18.561  31.009 -70.867  1.00  0.00           O  
ATOM   2726  C5    U  1042      17.577  31.567 -68.780  1.00  0.00           C  
ATOM   2727  C6    U  1042      16.431  31.895 -68.173  1.00  0.00           C  
ATOM   2728  H5'   U  1042      14.874  33.883 -64.700  1.00  0.00           H  
ATOM   2729 H5''   U  1042      14.285  32.668 -63.848  1.00  0.00           H  
ATOM   2730  H4'   U  1042      12.884  32.895 -65.647  1.00  0.00           H  
ATOM   2731  H3'   U  1042      14.575  30.646 -66.135  1.00  0.00           H  
ATOM   2732  H1'   U  1042      13.390  32.864 -68.768  1.00  0.00           H  
ATOM   2733  H2'   U  1042      13.466  30.340 -68.123  1.00  0.00           H  
ATOM   2734 HO2'   U  1042      11.420  31.167 -66.827  1.00  0.00           H  
ATOM   2735  H3    U  1042      16.323  31.282 -71.765  1.00  0.00           H  
ATOM   2736  H5    U  1042      18.408  31.498 -68.265  1.00  0.00           H  
ATOM   2737  H6    U  1042      16.455  32.059 -67.208  1.00  0.00           H  
ATOM   2738  P     A  1043      12.935  28.799 -65.181  1.00  0.00           P  
ATOM   2739  OP2   A  1043      14.270  28.570 -64.572  1.00  0.00           O  
ATOM   2740  OP1   A  1043      11.719  28.300 -64.493  1.00  0.00           O  
ATOM   2741  O5'   A  1043      12.955  28.187 -66.653  1.00  0.00           O  
ATOM   2742  C5'   A  1043      11.745  27.914 -67.345  1.00  0.00           C  
ATOM   2743  C4'   A  1043      12.007  27.431 -68.749  1.00  0.00           C  
ATOM   2744  O4'   A  1043      12.935  28.322 -69.399  1.00  0.00           O  
ATOM   2745  C3'   A  1043      12.680  26.072 -68.873  1.00  0.00           C  
ATOM   2746  O3'   A  1043      11.758  24.997 -68.891  1.00  0.00           O  
ATOM   2747  C1'   A  1043      13.753  27.612 -70.294  1.00  0.00           C  
ATOM   2748  C2'   A  1043      13.293  26.163 -70.250  1.00  0.00           C  
ATOM   2749  O2'   A  1043      12.317  25.963 -71.262  1.00  0.00           O  
ATOM   2750  N1    A  1043      18.743  27.100 -71.473  1.00  0.00           N  
ATOM   2751  C2    A  1043      17.625  26.855 -72.167  1.00  0.00           C  
ATOM   2752  N3    A  1043      16.355  27.011 -71.798  1.00  0.00           N  
ATOM   2753  C4    A  1043      16.280  27.483 -70.541  1.00  0.00           C  
ATOM   2754  C5    A  1043      17.339  27.782 -69.704  1.00  0.00           C  
ATOM   2755  C6    A  1043      18.633  27.574 -70.214  1.00  0.00           C  
ATOM   2756  N6    A  1043      19.748  27.817 -69.522  1.00  0.00           N  
ATOM   2757  N7    A  1043      16.879  28.248 -68.480  1.00  0.00           N  
ATOM   2758  C8    A  1043      15.575  28.220 -68.602  1.00  0.00           C  
ATOM   2759  N9    A  1043      15.143  27.768 -69.825  1.00  0.00           N  
ATOM   2760  H5'   A  1043      11.207  28.732 -67.384  1.00  0.00           H  
ATOM   2761 H5''   A  1043      11.246  27.226 -66.858  1.00  0.00           H  
ATOM   2762  H4'   A  1043      11.167  27.415 -69.253  1.00  0.00           H  
ATOM   2763  H3'   A  1043      13.351  25.908 -68.177  1.00  0.00           H  
ATOM   2764  H1'   A  1043      13.678  27.950 -71.212  1.00  0.00           H  
ATOM   2765  H2'   A  1043      14.050  25.547 -70.348  1.00  0.00           H  
ATOM   2766 HO2'   A  1043      11.545  25.502 -70.873  1.00  0.00           H  
ATOM   2767  H2    A  1043      17.760  26.512 -73.076  1.00  0.00           H  
ATOM   2768  H61   A  1043      20.624  27.652 -69.931  1.00  0.00           H  
ATOM   2769  H62   A  1043      19.693  28.161 -68.606  1.00  0.00           H  
ATOM   2770  H8    A  1043      14.965  28.497 -67.887  1.00  0.00           H  
ATOM   2771  P     U  1044      12.009  23.701 -67.974  1.00  0.00           P  
ATOM   2772  OP2   U  1044      11.853  24.107 -66.554  1.00  0.00           O  
ATOM   2773  OP1   U  1044      11.187  22.588 -68.514  1.00  0.00           O  
ATOM   2774  O5'   U  1044      13.542  23.346 -68.220  1.00  0.00           O  
ATOM   2775  C5'   U  1044      13.916  22.155 -68.896  1.00  0.00           C  
ATOM   2776  C4'   U  1044      15.386  22.147 -69.238  1.00  0.00           C  
ATOM   2777  O4'   U  1044      15.837  23.529 -69.279  1.00  0.00           O  
ATOM   2778  C3'   U  1044      16.316  21.561 -68.188  1.00  0.00           C  
ATOM   2779  O3'   U  1044      16.419  20.150 -68.264  1.00  0.00           O  
ATOM   2780  C1'   U  1044      17.196  23.610 -68.910  1.00  0.00           C  
ATOM   2781  C2'   U  1044      17.636  22.202 -68.550  1.00  0.00           C  
ATOM   2782  O2'   U  1044      18.208  21.588 -69.696  1.00  0.00           O  
ATOM   2783  N1    U  1044      17.296  24.542 -67.760  1.00  0.00           N  
ATOM   2784  C2    U  1044      18.566  24.907 -67.353  1.00  0.00           C  
ATOM   2785  O2    U  1044      19.581  24.502 -67.893  1.00  0.00           O  
ATOM   2786  N3    U  1044      18.610  25.771 -66.287  1.00  0.00           N  
ATOM   2787  C4    U  1044      17.538  26.297 -65.597  1.00  0.00           C  
ATOM   2788  O4    U  1044      17.742  27.064 -64.655  1.00  0.00           O  
ATOM   2789  C5    U  1044      16.256  25.875 -66.073  1.00  0.00           C  
ATOM   2790  C6    U  1044      16.184  25.035 -67.111  1.00  0.00           C  
ATOM   2791  H5'   U  1044      13.396  22.080 -69.722  1.00  0.00           H  
ATOM   2792 H5''   U  1044      13.719  21.386 -68.322  1.00  0.00           H  
ATOM   2793  H4'   U  1044      15.564  21.711 -70.097  1.00  0.00           H  
ATOM   2794  H3'   U  1044      16.044  21.815 -67.281  1.00  0.00           H  
ATOM   2795  H1'   U  1044      17.751  23.943 -69.646  1.00  0.00           H  
ATOM   2796  H2'   U  1044      18.255  22.202 -67.791  1.00  0.00           H  
ATOM   2797 HO2'   U  1044      19.071  22.013 -69.887  1.00  0.00           H  
ATOM   2798  H3    U  1044      19.500  26.043 -65.982  1.00  0.00           H  
ATOM   2799  H5    U  1044      15.438  26.200 -65.642  1.00  0.00           H  
ATOM   2800  H6    U  1044      15.295  24.761 -67.417  1.00  0.00           H  
ATOM   2801  P     G  1045      15.938  19.236 -67.033  1.00  0.00           P  
ATOM   2802  OP2   G  1045      14.748  19.879 -66.420  1.00  0.00           O  
ATOM   2803  OP1   G  1045      15.849  17.832 -67.510  1.00  0.00           O  
ATOM   2804  O5'   G  1045      17.140  19.327 -65.991  1.00  0.00           O  
ATOM   2805  C5'   G  1045      18.031  18.237 -65.808  1.00  0.00           C  
ATOM   2806  C4'   G  1045      19.467  18.697 -65.758  1.00  0.00           C  
ATOM   2807  O4'   G  1045      19.542  20.072 -66.217  1.00  0.00           O  
ATOM   2808  C3'   G  1045      20.108  18.733 -64.379  1.00  0.00           C  
ATOM   2809  O3'   G  1045      20.794  17.535 -64.056  1.00  0.00           O  
ATOM   2810  C1'   G  1045      20.451  20.832 -65.455  1.00  0.00           C  
ATOM   2811  C2'   G  1045      21.141  19.849 -64.500  1.00  0.00           C  
ATOM   2812  O2'   G  1045      22.333  19.383 -65.115  1.00  0.00           O  
ATOM   2813  N1    G  1045      20.508  24.411 -61.835  1.00  0.00           N  
ATOM   2814  C2    G  1045      21.520  23.589 -62.268  1.00  0.00           C  
ATOM   2815  N2    G  1045      22.706  23.735 -61.660  1.00  0.00           N  
ATOM   2816  N3    G  1045      21.381  22.689 -63.228  1.00  0.00           N  
ATOM   2817  C4    G  1045      20.128  22.674 -63.729  1.00  0.00           C  
ATOM   2818  C5    G  1045      19.047  23.451 -63.369  1.00  0.00           C  
ATOM   2819  C6    G  1045      19.210  24.412 -62.338  1.00  0.00           C  
ATOM   2820  O6    G  1045      18.372  25.196 -61.876  1.00  0.00           O  
ATOM   2821  N7    G  1045      17.932  23.127 -64.128  1.00  0.00           N  
ATOM   2822  C8    G  1045      18.347  22.176 -64.921  1.00  0.00           C  
ATOM   2823  N9    G  1045      19.669  21.853 -64.733  1.00  0.00           N  
ATOM   2824  H5'   G  1045      17.922  17.607 -66.551  1.00  0.00           H  
ATOM   2825 H5''   G  1045      17.811  17.782 -64.969  1.00  0.00           H  
ATOM   2826  H4'   G  1045      20.012  18.134 -66.347  1.00  0.00           H  
ATOM   2827  H3'   G  1045      19.444  18.921 -63.683  1.00  0.00           H  
ATOM   2828  H1'   G  1045      21.125  21.273 -66.014  1.00  0.00           H  
ATOM   2829  H2'   G  1045      21.321  20.269 -63.633  1.00  0.00           H  
ATOM   2830 HO2'   G  1045      22.331  19.649 -66.059  1.00  0.00           H  
ATOM   2831  H1    G  1045      20.713  25.046 -61.117  1.00  0.00           H  
ATOM   2832  H22   G  1045      23.466  23.176 -61.927  1.00  0.00           H  
ATOM   2833  H21   G  1045      22.817  24.400 -60.948  1.00  0.00           H  
ATOM   2834  H8    G  1045      17.773  21.739 -65.584  1.00  0.00           H  
ATOM   2835  P     A  1046      20.090  16.427 -63.128  1.00  0.00           P  
ATOM   2836  OP2   A  1046      21.064  16.012 -62.088  1.00  0.00           O  
ATOM   2837  OP1   A  1046      18.759  16.944 -62.723  1.00  0.00           O  
ATOM   2838  O5'   A  1046      19.862  15.193 -64.109  1.00  0.00           O  
ATOM   2839  C5'   A  1046      20.393  13.912 -63.805  1.00  0.00           C  
ATOM   2840  C4'   A  1046      19.305  12.872 -63.696  1.00  0.00           C  
ATOM   2841  O4'   A  1046      18.250  13.375 -62.854  1.00  0.00           O  
ATOM   2842  C3'   A  1046      18.606  12.500 -64.995  1.00  0.00           C  
ATOM   2843  O3'   A  1046      19.300  11.510 -65.734  1.00  0.00           O  
ATOM   2844  C1'   A  1046      17.004  12.895 -63.296  1.00  0.00           C  
ATOM   2845  C2'   A  1046      17.250  11.998 -64.505  1.00  0.00           C  
ATOM   2846  O2'   A  1046      17.328  10.649 -64.067  1.00  0.00           O  
ATOM   2847  N1    A  1046      12.179  14.599 -63.905  1.00  0.00           N  
ATOM   2848  C2    A  1046      12.675  13.399 -63.576  1.00  0.00           C  
ATOM   2849  N3    A  1046      13.945  13.024 -63.435  1.00  0.00           N  
ATOM   2850  C4    A  1046      14.774  14.056 -63.675  1.00  0.00           C  
ATOM   2851  C5    A  1046      14.414  15.344 -64.022  1.00  0.00           C  
ATOM   2852  C6    A  1046      13.039  15.613 -64.139  1.00  0.00           C  
ATOM   2853  N6    A  1046      12.544  16.808 -64.467  1.00  0.00           N  
ATOM   2854  N7    A  1046      15.540  16.140 -64.190  1.00  0.00           N  
ATOM   2855  C8    A  1046      16.538  15.327 -63.945  1.00  0.00           C  
ATOM   2856  N9    A  1046      16.147  14.050 -63.626  1.00  0.00           N  
ATOM   2857  H5'   A  1046      20.875  13.959 -62.953  1.00  0.00           H  
ATOM   2858 H5''   A  1046      21.018  13.647 -64.511  1.00  0.00           H  
ATOM   2859  H4'   A  1046      19.674  12.060 -63.290  1.00  0.00           H  
ATOM   2860  H3'   A  1046      18.487  13.295 -65.556  1.00  0.00           H  
ATOM   2861  H1'   A  1046      16.585  12.371 -62.581  1.00  0.00           H  
ATOM   2862  H2'   A  1046      16.555  12.119 -65.186  1.00  0.00           H  
ATOM   2863 HO2'   A  1046      16.962  10.066 -64.764  1.00  0.00           H  
ATOM   2864  H2    A  1046      12.010  12.697 -63.417  1.00  0.00           H  
ATOM   2865  H61   A  1046      11.574  16.935 -64.533  1.00  0.00           H  
ATOM   2866  H62   A  1046      13.148  17.559 -64.641  1.00  0.00           H  
ATOM   2867  H8    A  1046      17.477  15.606 -63.985  1.00  0.00           H  
ATOM   2868  P     C  1047      20.240  11.933 -66.967  1.00  0.00           P  
ATOM   2869  OP2   C  1047      21.582  12.269 -66.430  1.00  0.00           O  
ATOM   2870  OP1   C  1047      20.111  10.894 -68.021  1.00  0.00           O  
ATOM   2871  O5'   C  1047      19.577  13.274 -67.515  1.00  0.00           O  
ATOM   2872  C5'   C  1047      19.192  13.394 -68.876  1.00  0.00           C  
ATOM   2873  C4'   C  1047      18.646  14.768 -69.182  1.00  0.00           C  
ATOM   2874  O4'   C  1047      19.113  15.745 -68.210  1.00  0.00           O  
ATOM   2875  C3'   C  1047      19.075  15.380 -70.506  1.00  0.00           C  
ATOM   2876  O3'   C  1047      18.347  14.873 -71.611  1.00  0.00           O  
ATOM   2877  C1'   C  1047      19.289  17.003 -68.834  1.00  0.00           C  
ATOM   2878  C2'   C  1047      18.734  16.860 -70.251  1.00  0.00           C  
ATOM   2879  O2'   C  1047      17.329  17.070 -70.245  1.00  0.00           O  
ATOM   2880  N1    C  1047      20.739  17.315 -68.827  1.00  0.00           N  
ATOM   2881  C2    C  1047      21.224  18.248 -69.753  1.00  0.00           C  
ATOM   2882  O2    C  1047      20.432  18.780 -70.547  1.00  0.00           O  
ATOM   2883  N3    C  1047      22.542  18.551 -69.767  1.00  0.00           N  
ATOM   2884  C4    C  1047      23.371  17.965 -68.904  1.00  0.00           C  
ATOM   2885  N4    C  1047      24.664  18.295 -68.954  1.00  0.00           N  
ATOM   2886  C5    C  1047      22.911  17.013 -67.951  1.00  0.00           C  
ATOM   2887  C6    C  1047      21.605  16.722 -67.946  1.00  0.00           C  
ATOM   2888  H5'   C  1047      18.504  12.725 -69.074  1.00  0.00           H  
ATOM   2889 H5''   C  1047      19.973  13.228 -69.445  1.00  0.00           H  
ATOM   2890  H4'   C  1047      17.668  14.724 -69.155  1.00  0.00           H  
ATOM   2891  H3'   C  1047      20.034  15.276 -70.678  1.00  0.00           H  
ATOM   2892  H1'   C  1047      18.800  17.711 -68.367  1.00  0.00           H  
ATOM   2893  H2'   C  1047      19.185  17.447 -70.891  1.00  0.00           H  
ATOM   2894 HO2'   C  1047      17.130  17.912 -70.704  1.00  0.00           H  
ATOM   2895  H42   C  1047      25.299  17.882 -68.333  1.00  0.00           H  
ATOM   2896  H41   C  1047      24.977  18.950 -69.612  1.00  0.00           H  
ATOM   2897  H5    C  1047      23.529  16.587 -67.320  1.00  0.00           H  
ATOM   2898  H6    C  1047      21.269  16.069 -67.297  1.00  0.00           H  
ATOM   2899  P     U  1048      18.987  14.906 -73.085  1.00  0.00           P  
ATOM   2900  OP2   U  1048      20.415  14.516 -72.974  1.00  0.00           O  
ATOM   2901  OP1   U  1048      18.088  14.151 -73.994  1.00  0.00           O  
ATOM   2902  O5'   U  1048      18.926  16.444 -73.497  1.00  0.00           O  
ATOM   2903  C5'   U  1048      17.838  16.954 -74.252  1.00  0.00           C  
ATOM   2904  C4'   U  1048      18.238  18.166 -75.057  1.00  0.00           C  
ATOM   2905  O4'   U  1048      19.153  18.968 -74.257  1.00  0.00           O  
ATOM   2906  C3'   U  1048      19.038  17.895 -76.322  1.00  0.00           C  
ATOM   2907  O3'   U  1048      18.226  17.535 -77.425  1.00  0.00           O  
ATOM   2908  C1'   U  1048      20.088  19.557 -75.131  1.00  0.00           C  
ATOM   2909  C2'   U  1048      19.680  19.268 -76.555  1.00  0.00           C  
ATOM   2910  O2'   U  1048      18.720  20.216 -76.999  1.00  0.00           O  
ATOM   2911  N1    U  1048      21.457  19.073 -74.829  1.00  0.00           N  
ATOM   2912  C2    U  1048      22.467  19.459 -75.691  1.00  0.00           C  
ATOM   2913  O2    U  1048      22.277  20.166 -76.665  1.00  0.00           O  
ATOM   2914  N3    U  1048      23.717  18.988 -75.372  1.00  0.00           N  
ATOM   2915  C4    U  1048      24.056  18.186 -74.302  1.00  0.00           C  
ATOM   2916  O4    U  1048      25.230  17.845 -74.151  1.00  0.00           O  
ATOM   2917  C5    U  1048      22.960  17.827 -73.454  1.00  0.00           C  
ATOM   2918  C6    U  1048      21.733  18.273 -73.741  1.00  0.00           C  
ATOM   2919  H5'   U  1048      17.114  17.203 -73.640  1.00  0.00           H  
ATOM   2920 H5''   U  1048      17.517  16.258 -74.861  1.00  0.00           H  
ATOM   2921  H4'   U  1048      17.453  18.704 -75.288  1.00  0.00           H  
ATOM   2922  H3'   U  1048      19.726  17.210 -76.192  1.00  0.00           H  
ATOM   2923  H1'   U  1048      20.043  20.524 -74.973  1.00  0.00           H  
ATOM   2924  H2'   U  1048      20.442  19.209 -77.168  1.00  0.00           H  
ATOM   2925 HO2'   U  1048      19.125  20.778 -77.694  1.00  0.00           H  
ATOM   2926  H3    U  1048      24.447  19.249 -75.970  1.00  0.00           H  
ATOM   2927  H5    U  1048      23.110  17.260 -72.669  1.00  0.00           H  
ATOM   2928  H6    U  1048      21.001  18.012 -73.145  1.00  0.00           H  
ATOM   2929  P     G  1049      18.209  16.019 -77.957  1.00  0.00           P  
ATOM   2930  OP2   G  1049      19.363  15.307 -77.351  1.00  0.00           O  
ATOM   2931  OP1   G  1049      16.836  15.481 -77.774  1.00  0.00           O  
ATOM   2932  O5'   G  1049      18.480  16.155 -79.521  1.00  0.00           O  
ATOM   2933  C5'   G  1049      18.066  17.311 -80.234  1.00  0.00           C  
ATOM   2934  C4'   G  1049      19.173  17.850 -81.106  1.00  0.00           C  
ATOM   2935  O4'   G  1049      20.089  18.585 -80.281  1.00  0.00           O  
ATOM   2936  C3'   G  1049      20.063  16.812 -81.773  1.00  0.00           C  
ATOM   2937  O3'   G  1049      19.509  16.297 -82.972  1.00  0.00           O  
ATOM   2938  C1'   G  1049      21.403  18.458 -80.755  1.00  0.00           C  
ATOM   2939  C2'   G  1049      21.332  17.619 -82.029  1.00  0.00           C  
ATOM   2940  O2'   G  1049      21.178  18.481 -83.147  1.00  0.00           O  
ATOM   2941  N1    G  1049      26.058  17.267 -79.074  1.00  0.00           N  
ATOM   2942  C2    G  1049      25.686  17.955 -80.203  1.00  0.00           C  
ATOM   2943  N2    G  1049      26.681  18.385 -80.993  1.00  0.00           N  
ATOM   2944  N3    G  1049      24.430  18.205 -80.536  1.00  0.00           N  
ATOM   2945  C4    G  1049      23.560  17.702 -79.635  1.00  0.00           C  
ATOM   2946  C5    G  1049      23.827  17.002 -78.477  1.00  0.00           C  
ATOM   2947  C6    G  1049      25.178  16.741 -78.132  1.00  0.00           C  
ATOM   2948  O6    G  1049      25.619  16.137 -77.148  1.00  0.00           O  
ATOM   2949  N7    G  1049      22.650  16.662 -77.825  1.00  0.00           N  
ATOM   2950  C8    G  1049      21.707  17.151 -78.583  1.00  0.00           C  
ATOM   2951  N9    G  1049      22.189  17.795 -79.697  1.00  0.00           N  
ATOM   2952  H5'   G  1049      17.797  18.003 -79.595  1.00  0.00           H  
ATOM   2953 H5''   G  1049      17.298  17.081 -80.798  1.00  0.00           H  
ATOM   2954  H4'   G  1049      18.808  18.446 -81.794  1.00  0.00           H  
ATOM   2955  H3'   G  1049      20.256  16.070 -81.164  1.00  0.00           H  
ATOM   2956  H1'   G  1049      21.801  19.329 -80.960  1.00  0.00           H  
ATOM   2957  H2'   G  1049      22.115  17.037 -82.124  1.00  0.00           H  
ATOM   2958 HO2'   G  1049      22.008  18.480 -83.668  1.00  0.00           H  
ATOM   2959  H1    G  1049      27.016  17.135 -78.917  1.00  0.00           H  
ATOM   2960  H22   G  1049      26.476  18.882 -81.813  1.00  0.00           H  
ATOM   2961  H21   G  1049      27.614  18.204 -80.753  1.00  0.00           H  
ATOM   2962  H8    G  1049      20.753  17.067 -78.378  1.00  0.00           H  
ATOM   2963  P     C  1050      19.752  14.761 -83.378  1.00  0.00           P  
ATOM   2964  OP2   C  1050      19.743  13.948 -82.136  1.00  0.00           O  
ATOM   2965  OP1   C  1050      18.817  14.424 -84.482  1.00  0.00           O  
ATOM   2966  O5'   C  1050      21.232  14.747 -83.967  1.00  0.00           O  
ATOM   2967  C5'   C  1050      21.518  15.314 -85.237  1.00  0.00           C  
ATOM   2968  C4'   C  1050      22.995  15.271 -85.547  1.00  0.00           C  
ATOM   2969  O4'   C  1050      23.697  16.029 -84.540  1.00  0.00           O  
ATOM   2970  C3'   C  1050      23.650  13.900 -85.502  1.00  0.00           C  
ATOM   2971  O3'   C  1050      23.566  13.207 -86.736  1.00  0.00           O  
ATOM   2972  C1'   C  1050      24.927  15.411 -84.233  1.00  0.00           C  
ATOM   2973  C2'   C  1050      25.095  14.242 -85.205  1.00  0.00           C  
ATOM   2974  O2'   C  1050      25.766  14.697 -86.370  1.00  0.00           O  
ATOM   2975  N1    C  1050      24.883  14.966 -82.818  1.00  0.00           N  
ATOM   2976  C2    C  1050      26.090  14.647 -82.183  1.00  0.00           C  
ATOM   2977  O2    C  1050      27.152  14.743 -82.817  1.00  0.00           O  
ATOM   2978  N3    C  1050      26.077  14.239 -80.894  1.00  0.00           N  
ATOM   2979  C4    C  1050      24.922  14.143 -80.235  1.00  0.00           C  
ATOM   2980  N4    C  1050      24.958  13.736 -78.963  1.00  0.00           N  
ATOM   2981  C5    C  1050      23.679  14.459 -80.851  1.00  0.00           C  
ATOM   2982  C6    C  1050      23.704  14.863 -82.127  1.00  0.00           C  
ATOM   2983  H5'   C  1050      21.216  16.246 -85.245  1.00  0.00           H  
ATOM   2984 H5''   C  1050      21.033  14.814 -85.926  1.00  0.00           H  
ATOM   2985  H4'   C  1050      23.165  15.676 -86.422  1.00  0.00           H  
ATOM   2986  H3'   C  1050      23.267  13.341 -84.794  1.00  0.00           H  
ATOM   2987  H1'   C  1050      25.669  16.039 -84.354  1.00  0.00           H  
ATOM   2988  H2'   C  1050      25.563  13.490 -84.787  1.00  0.00           H  
ATOM   2989 HO2'   C  1050      26.672  14.324 -86.384  1.00  0.00           H  
ATOM   2990  H42   C  1050      24.126  13.655 -78.452  1.00  0.00           H  
ATOM   2991  H41   C  1050      25.816  13.518 -78.542  1.00  0.00           H  
ATOM   2992  H5    C  1050      22.835  14.386 -80.359  1.00  0.00           H  
ATOM   2993  H6    C  1050      22.859  15.085 -82.569  1.00  0.00           H  
ATOM   2994  P     A  1051      23.756  11.611 -86.781  1.00  0.00           P  
ATOM   2995  OP2   A  1051      23.566  11.086 -85.406  1.00  0.00           O  
ATOM   2996  OP1   A  1051      22.926  11.081 -87.891  1.00  0.00           O  
ATOM   2997  O5'   A  1051      25.288  11.417 -87.175  1.00  0.00           O  
ATOM   2998  C5'   A  1051      25.764  10.170 -87.658  1.00  0.00           C  
ATOM   2999  C4'   A  1051      27.193   9.923 -87.241  1.00  0.00           C  
ATOM   3000  O4'   A  1051      27.641  11.012 -86.398  1.00  0.00           O  
ATOM   3001  C3'   A  1051      27.430   8.703 -86.364  1.00  0.00           C  
ATOM   3002  O3'   A  1051      27.509   7.496 -87.103  1.00  0.00           O  
ATOM   3003  C1'   A  1051      28.406  10.550 -85.317  1.00  0.00           C  
ATOM   3004  C2'   A  1051      28.681   9.071 -85.600  1.00  0.00           C  
ATOM   3005  O2'   A  1051      29.837   8.952 -86.415  1.00  0.00           O  
ATOM   3006  N1    A  1051      28.242  10.256 -80.175  1.00  0.00           N  
ATOM   3007  C2    A  1051      29.211   9.992 -81.062  1.00  0.00           C  
ATOM   3008  N3    A  1051      29.186  10.091 -82.389  1.00  0.00           N  
ATOM   3009  C4    A  1051      27.983  10.520 -82.811  1.00  0.00           C  
ATOM   3010  C5    A  1051      26.891  10.832 -82.022  1.00  0.00           C  
ATOM   3011  C6    A  1051      27.047  10.686 -80.632  1.00  0.00           C  
ATOM   3012  N6    A  1051      26.082  10.948 -79.748  1.00  0.00           N  
ATOM   3013  N7    A  1051      25.821  11.243 -82.806  1.00  0.00           N  
ATOM   3014  C8    A  1051      26.283  11.172 -84.030  1.00  0.00           C  
ATOM   3015  N9    A  1051      27.585  10.742 -84.107  1.00  0.00           N  
ATOM   3016  H5'   A  1051      25.712  10.165 -88.637  1.00  0.00           H  
ATOM   3017 H5''   A  1051      25.199   9.452 -87.304  1.00  0.00           H  
ATOM   3018  H4'   A  1051      27.768   9.861 -88.032  1.00  0.00           H  
ATOM   3019  H3'   A  1051      26.687   8.641 -85.727  1.00  0.00           H  
ATOM   3020  H1'   A  1051      29.257  11.026 -85.213  1.00  0.00           H  
ATOM   3021  H2'   A  1051      28.763   8.549 -84.774  1.00  0.00           H  
ATOM   3022 HO2'   A  1051      30.564   8.567 -85.883  1.00  0.00           H  
ATOM   3023  H2    A  1051      30.059   9.683 -80.679  1.00  0.00           H  
ATOM   3024  H61   A  1051      26.249  10.828 -78.790  1.00  0.00           H  
ATOM   3025  H62   A  1051      25.206  11.262 -80.056  1.00  0.00           H  
ATOM   3026  H8    A  1051      25.747  11.404 -84.818  1.00  0.00           H  
ATOM   3027  P     A  1052      26.318   6.419 -87.021  1.00  0.00           P  
ATOM   3028  OP2   A  1052      25.236   6.994 -86.184  1.00  0.00           O  
ATOM   3029  OP1   A  1052      26.016   5.963 -88.401  1.00  0.00           O  
ATOM   3030  O5'   A  1052      26.959   5.196 -86.226  1.00  0.00           O  
ATOM   3031  C5'   A  1052      28.208   4.647 -86.617  1.00  0.00           C  
ATOM   3032  C4'   A  1052      29.054   4.287 -85.421  1.00  0.00           C  
ATOM   3033  O4'   A  1052      29.364   5.498 -84.684  1.00  0.00           O  
ATOM   3034  C3'   A  1052      28.390   3.405 -84.375  1.00  0.00           C  
ATOM   3035  O3'   A  1052      28.475   2.023 -84.680  1.00  0.00           O  
ATOM   3036  C1'   A  1052      29.341   5.274 -83.307  1.00  0.00           C  
ATOM   3037  C2'   A  1052      29.173   3.766 -83.121  1.00  0.00           C  
ATOM   3038  O2'   A  1052      30.453   3.151 -83.119  1.00  0.00           O  
ATOM   3039  N1    A  1052      26.930   6.968 -79.079  1.00  0.00           N  
ATOM   3040  C2    A  1052      28.045   6.245 -79.251  1.00  0.00           C  
ATOM   3041  N3    A  1052      28.617   5.838 -80.383  1.00  0.00           N  
ATOM   3042  C4    A  1052      27.911   6.256 -81.449  1.00  0.00           C  
ATOM   3043  C5    A  1052      26.749   7.004 -81.431  1.00  0.00           C  
ATOM   3044  C6    A  1052      26.246   7.372 -80.170  1.00  0.00           C  
ATOM   3045  N6    A  1052      25.135   8.091 -79.998  1.00  0.00           N  
ATOM   3046  N7    A  1052      26.303   7.248 -82.723  1.00  0.00           N  
ATOM   3047  C8    A  1052      27.190   6.651 -83.480  1.00  0.00           C  
ATOM   3048  N9    A  1052      28.192   6.031 -82.774  1.00  0.00           N  
ATOM   3049  H5'   A  1052      28.690   5.303 -87.163  1.00  0.00           H  
ATOM   3050 H5''   A  1052      28.051   3.841 -87.151  1.00  0.00           H  
ATOM   3051  H4'   A  1052      29.888   3.861 -85.712  1.00  0.00           H  
ATOM   3052  H3'   A  1052      27.448   3.651 -84.261  1.00  0.00           H  
ATOM   3053  H1'   A  1052      30.162   5.568 -82.858  1.00  0.00           H  
ATOM   3054  H2'   A  1052      28.667   3.555 -82.308  1.00  0.00           H  
ATOM   3055 HO2'   A  1052      30.655   2.839 -82.212  1.00  0.00           H  
ATOM   3056  H2    A  1052      28.504   5.977 -78.428  1.00  0.00           H  
ATOM   3057  H61   A  1052      24.833   8.317 -79.092  1.00  0.00           H  
ATOM   3058  H62   A  1052      24.622   8.396 -80.775  1.00  0.00           H  
ATOM   3059  H8    A  1052      27.143   6.648 -84.459  1.00  0.00           H  
ATOM   3060  P     A  1053      27.140   1.132 -84.768  1.00  0.00           P  
ATOM   3061  OP2   A  1053      26.004   1.957 -84.288  1.00  0.00           O  
ATOM   3062  OP1   A  1053      27.084   0.519 -86.119  1.00  0.00           O  
ATOM   3063  O5'   A  1053      27.385  -0.032 -83.708  1.00  0.00           O  
ATOM   3064  C5'   A  1053      26.469  -0.255 -82.645  1.00  0.00           C  
ATOM   3065  C4'   A  1053      27.168  -0.283 -81.309  1.00  0.00           C  
ATOM   3066  O4'   A  1053      27.939   0.931 -81.133  1.00  0.00           O  
ATOM   3067  C3'   A  1053      26.265  -0.321 -80.085  1.00  0.00           C  
ATOM   3068  O3'   A  1053      25.958  -1.638 -79.663  1.00  0.00           O  
ATOM   3069  C1'   A  1053      27.621   1.593 -79.941  1.00  0.00           C  
ATOM   3070  C2'   A  1053      27.051   0.481 -79.061  1.00  0.00           C  
ATOM   3071  O2'   A  1053      28.119  -0.282 -78.520  1.00  0.00           O  
ATOM   3072  N1    A  1053      24.131   4.966 -78.210  1.00  0.00           N  
ATOM   3073  C2    A  1053      24.974   4.138 -77.579  1.00  0.00           C  
ATOM   3074  N3    A  1053      25.857   3.285 -78.093  1.00  0.00           N  
ATOM   3075  C4    A  1053      25.832   3.326 -79.437  1.00  0.00           C  
ATOM   3076  C5    A  1053      25.023   4.123 -80.225  1.00  0.00           C  
ATOM   3077  C6    A  1053      24.132   4.983 -79.560  1.00  0.00           C  
ATOM   3078  N6    A  1053      23.291   5.808 -80.189  1.00  0.00           N  
ATOM   3079  N7    A  1053      25.275   3.896 -81.572  1.00  0.00           N  
ATOM   3080  C8    A  1053      26.214   2.982 -81.566  1.00  0.00           C  
ATOM   3081  N9    A  1053      26.599   2.591 -80.308  1.00  0.00           N  
ATOM   3082  H5'   A  1053      26.017  -1.113 -82.787  1.00  0.00           H  
ATOM   3083 H5''   A  1053      25.801   0.462 -82.642  1.00  0.00           H  
ATOM   3084  H4'   A  1053      27.772  -1.053 -81.280  1.00  0.00           H  
ATOM   3085  H3'   A  1053      25.432   0.153 -80.291  1.00  0.00           H  
ATOM   3086  H1'   A  1053      28.357   2.036 -79.470  1.00  0.00           H  
ATOM   3087  H2'   A  1053      26.467   0.837 -78.359  1.00  0.00           H  
ATOM   3088 HO2'   A  1053      28.185  -0.102 -77.559  1.00  0.00           H  
ATOM   3089  H2    A  1053      24.934   4.164 -76.600  1.00  0.00           H  
ATOM   3090  H61   A  1053      22.692   6.385 -79.670  1.00  0.00           H  
ATOM   3091  H62   A  1053      23.274   5.838 -81.168  1.00  0.00           H  
ATOM   3092  H8    A  1053      26.605   2.612 -82.386  1.00  0.00           H  
ATOM   3093  P     A  1054      24.427  -2.111 -79.542  1.00  0.00           P  
ATOM   3094  OP2   A  1054      23.565  -1.013 -80.046  1.00  0.00           O  
ATOM   3095  OP1   A  1054      24.315  -3.466 -80.138  1.00  0.00           O  
ATOM   3096  O5'   A  1054      24.188  -2.242 -77.971  1.00  0.00           O  
ATOM   3097  C5'   A  1054      22.953  -1.855 -77.388  1.00  0.00           C  
ATOM   3098  C4'   A  1054      23.056  -0.510 -76.714  1.00  0.00           C  
ATOM   3099  O4'   A  1054      23.446   0.482 -77.700  1.00  0.00           O  
ATOM   3100  C3'   A  1054      21.768   0.039 -76.118  1.00  0.00           C  
ATOM   3101  O3'   A  1054      21.457  -0.524 -74.856  1.00  0.00           O  
ATOM   3102  C1'   A  1054      22.851   1.719 -77.365  1.00  0.00           C  
ATOM   3103  C2'   A  1054      22.015   1.543 -76.097  1.00  0.00           C  
ATOM   3104  O2'   A  1054      22.795   1.926 -74.973  1.00  0.00           O  
ATOM   3105  N1    A  1054      18.594   4.275 -78.741  1.00  0.00           N  
ATOM   3106  C2    A  1054      19.079   3.911 -77.547  1.00  0.00           C  
ATOM   3107  N3    A  1054      20.196   3.245 -77.261  1.00  0.00           N  
ATOM   3108  C4    A  1054      20.867   2.936 -78.385  1.00  0.00           C  
ATOM   3109  C5    A  1054      20.496   3.242 -79.681  1.00  0.00           C  
ATOM   3110  C6    A  1054      19.293   3.950 -79.850  1.00  0.00           C  
ATOM   3111  N6    A  1054      18.809   4.313 -81.040  1.00  0.00           N  
ATOM   3112  N7    A  1054      21.435   2.764 -80.585  1.00  0.00           N  
ATOM   3113  C8    A  1054      22.337   2.190 -79.828  1.00  0.00           C  
ATOM   3114  N9    A  1054      22.057   2.257 -78.485  1.00  0.00           N  
ATOM   3115  H5'   A  1054      22.689  -2.525 -76.723  1.00  0.00           H  
ATOM   3116 H5''   A  1054      22.267  -1.811 -78.086  1.00  0.00           H  
ATOM   3117  H4'   A  1054      23.739  -0.545 -76.012  1.00  0.00           H  
ATOM   3118  H3'   A  1054      21.034  -0.156 -76.738  1.00  0.00           H  
ATOM   3119  H1'   A  1054      23.603   2.320 -77.179  1.00  0.00           H  
ATOM   3120  H2'   A  1054      21.177   2.050 -76.147  1.00  0.00           H  
ATOM   3121 HO2'   A  1054      22.795   2.904 -74.904  1.00  0.00           H  
ATOM   3122  H2    A  1054      18.534   4.170 -76.775  1.00  0.00           H  
ATOM   3123  H61   A  1054      17.963   4.806 -81.095  1.00  0.00           H  
ATOM   3124  H62   A  1054      19.299   4.089 -81.858  1.00  0.00           H  
ATOM   3125  H8    A  1054      23.137   1.752 -80.187  1.00  0.00           H  
ATOM   3126  P     C  1055      19.947  -0.490 -74.306  1.00  0.00           P  
ATOM   3127  OP2   C  1055      19.036  -0.768 -75.444  1.00  0.00           O  
ATOM   3128  OP1   C  1055      19.882  -1.340 -73.089  1.00  0.00           O  
ATOM   3129  O5'   C  1055      19.732   1.024 -73.860  1.00  0.00           O  
ATOM   3130  C5'   C  1055      19.124   1.339 -72.617  1.00  0.00           C  
ATOM   3131  C4'   C  1055      18.196   2.524 -72.734  1.00  0.00           C  
ATOM   3132  O4'   C  1055      17.805   2.692 -74.120  1.00  0.00           O  
ATOM   3133  C3'   C  1055      16.867   2.408 -72.005  1.00  0.00           C  
ATOM   3134  O3'   C  1055      16.951   2.785 -70.641  1.00  0.00           O  
ATOM   3135  C1'   C  1055      16.463   3.079 -74.221  1.00  0.00           C  
ATOM   3136  C2'   C  1055      15.992   3.369 -72.797  1.00  0.00           C  
ATOM   3137  O2'   C  1055      16.285   4.719 -72.472  1.00  0.00           O  
ATOM   3138  N1    C  1055      15.736   1.940 -74.834  1.00  0.00           N  
ATOM   3139  C2    C  1055      14.337   1.989 -74.878  1.00  0.00           C  
ATOM   3140  O2    C  1055      13.751   2.975 -74.406  1.00  0.00           O  
ATOM   3141  N3    C  1055      13.651   0.963 -75.432  1.00  0.00           N  
ATOM   3142  C4    C  1055      14.305  -0.086 -75.931  1.00  0.00           C  
ATOM   3143  N4    C  1055      13.586  -1.075 -76.468  1.00  0.00           N  
ATOM   3144  C5    C  1055      15.726  -0.166 -75.902  1.00  0.00           C  
ATOM   3145  C6    C  1055      16.394   0.855 -75.353  1.00  0.00           C  
ATOM   3146  H5'   C  1055      19.824   1.545 -71.962  1.00  0.00           H  
ATOM   3147 H5''   C  1055      18.613   0.563 -72.305  1.00  0.00           H  
ATOM   3148  H4'   C  1055      18.670   3.327 -72.435  1.00  0.00           H  
ATOM   3149  H3'   C  1055      16.521   1.497 -72.103  1.00  0.00           H  
ATOM   3150  H1'   C  1055      16.336   3.880 -74.771  1.00  0.00           H  
ATOM   3151  H2'   C  1055      15.041   3.166 -72.680  1.00  0.00           H  
ATOM   3152 HO2'   C  1055      15.648   5.304 -72.932  1.00  0.00           H  
ATOM   3153  H42   C  1055      14.037  -1.859 -76.844  1.00  0.00           H  
ATOM   3154  H41   C  1055      12.608  -1.016 -76.486  1.00  0.00           H  
ATOM   3155  H5    C  1055      16.198  -0.941 -76.272  1.00  0.00           H  
ATOM   3156  H6    C  1055      17.372   0.818 -75.323  1.00  0.00           H  
ATOM   3157  P     A  1056      15.632   2.772 -69.702  1.00  0.00           P  
ATOM   3158  OP2   A  1056      14.474   2.821 -70.629  1.00  0.00           O  
ATOM   3159  OP1   A  1056      15.795   1.610 -68.792  1.00  0.00           O  
ATOM   3160  O5'   A  1056      15.607   4.094 -68.813  1.00  0.00           O  
ATOM   3161  C5'   A  1056      15.930   5.357 -69.377  1.00  0.00           C  
ATOM   3162  C4'   A  1056      15.733   6.474 -68.383  1.00  0.00           C  
ATOM   3163  O4'   A  1056      14.466   6.302 -67.719  1.00  0.00           O  
ATOM   3164  C3'   A  1056      16.746   6.546 -67.251  1.00  0.00           C  
ATOM   3165  O3'   A  1056      17.949   7.195 -67.623  1.00  0.00           O  
ATOM   3166  C1'   A  1056      14.546   6.907 -66.454  1.00  0.00           C  
ATOM   3167  C2'   A  1056      15.987   7.325 -66.180  1.00  0.00           C  
ATOM   3168  O2'   A  1056      16.105   8.726 -66.382  1.00  0.00           O  
ATOM   3169  N1    A  1056      13.344   6.362 -61.473  1.00  0.00           N  
ATOM   3170  C2    A  1056      13.841   7.391 -62.172  1.00  0.00           C  
ATOM   3171  N3    A  1056      14.131   7.464 -63.469  1.00  0.00           N  
ATOM   3172  C4    A  1056      13.855   6.301 -64.084  1.00  0.00           C  
ATOM   3173  C5    A  1056      13.342   5.157 -63.501  1.00  0.00           C  
ATOM   3174  C6    A  1056      13.078   5.208 -62.121  1.00  0.00           C  
ATOM   3175  N6    A  1056      12.584   4.183 -61.424  1.00  0.00           N  
ATOM   3176  N7    A  1056      13.188   4.152 -64.446  1.00  0.00           N  
ATOM   3177  C8    A  1056      13.604   4.701 -65.560  1.00  0.00           C  
ATOM   3178  N9    A  1056      14.022   6.001 -65.415  1.00  0.00           N  
ATOM   3179  H5'   A  1056      15.355   5.517 -70.155  1.00  0.00           H  
ATOM   3180 H5''   A  1056      16.865   5.349 -69.668  1.00  0.00           H  
ATOM   3181  H4'   A  1056      15.728   7.332 -68.858  1.00  0.00           H  
ATOM   3182  H3'   A  1056      16.955   5.645 -66.925  1.00  0.00           H  
ATOM   3183  H1'   A  1056      13.979   7.706 -66.506  1.00  0.00           H  
ATOM   3184  H2'   A  1056      16.268   7.063 -65.278  1.00  0.00           H  
ATOM   3185 HO2'   A  1056      16.492   9.132 -65.579  1.00  0.00           H  
ATOM   3186  H2    A  1056      14.017   8.205 -61.655  1.00  0.00           H  
ATOM   3187  H61   A  1056      12.420   4.278 -60.462  1.00  0.00           H  
ATOM   3188  H62   A  1056      12.382   3.335 -61.873  1.00  0.00           H  
ATOM   3189  H8    A  1056      13.616   4.228 -66.419  1.00  0.00           H  
ATOM   3190  P     C  1057      19.256   6.331 -67.982  1.00  0.00           P  
ATOM   3191  OP2   C  1057      18.866   5.295 -68.971  1.00  0.00           O  
ATOM   3192  OP1   C  1057      20.357   7.274 -68.303  1.00  0.00           O  
ATOM   3193  O5'   C  1057      19.621   5.596 -66.616  1.00  0.00           O  
ATOM   3194  C5'   C  1057      20.970   5.465 -66.196  1.00  0.00           C  
ATOM   3195  C4'   C  1057      21.184   4.205 -65.392  1.00  0.00           C  
ATOM   3196  O4'   C  1057      20.431   4.287 -64.153  1.00  0.00           O  
ATOM   3197  C3'   C  1057      20.681   2.915 -66.022  1.00  0.00           C  
ATOM   3198  O3'   C  1057      21.553   2.410 -67.018  1.00  0.00           O  
ATOM   3199  C1'   C  1057      20.104   2.979 -63.742  1.00  0.00           C  
ATOM   3200  C2'   C  1057      20.555   1.992 -64.821  1.00  0.00           C  
ATOM   3201  O2'   C  1057      21.812   1.446 -64.450  1.00  0.00           O  
ATOM   3202  N1    C  1057      18.650   2.882 -63.463  1.00  0.00           N  
ATOM   3203  C2    C  1057      18.236   2.184 -62.322  1.00  0.00           C  
ATOM   3204  O2    C  1057      19.091   1.670 -61.583  1.00  0.00           O  
ATOM   3205  N3    C  1057      16.916   2.082 -62.045  1.00  0.00           N  
ATOM   3206  C4    C  1057      16.018   2.643 -62.854  1.00  0.00           C  
ATOM   3207  N4    C  1057      14.726   2.517 -62.541  1.00  0.00           N  
ATOM   3208  C5    C  1057      16.406   3.359 -64.022  1.00  0.00           C  
ATOM   3209  C6    C  1057      17.715   3.454 -64.286  1.00  0.00           C  
ATOM   3210  H5'   C  1057      21.210   6.239 -65.645  1.00  0.00           H  
ATOM   3211 H5''   C  1057      21.550   5.442 -66.985  1.00  0.00           H  
ATOM   3212  H4'   C  1057      22.136   4.106 -65.184  1.00  0.00           H  
ATOM   3213  H3'   C  1057      19.792   3.060 -66.409  1.00  0.00           H  
ATOM   3214  H1'   C  1057      20.606   2.807 -62.919  1.00  0.00           H  
ATOM   3215  H2'   C  1057      19.886   1.293 -64.969  1.00  0.00           H  
ATOM   3216 HO2'   C  1057      21.692   0.506 -64.201  1.00  0.00           H  
ATOM   3217  H42   C  1057      14.042   2.918 -63.116  1.00  0.00           H  
ATOM   3218  H41   C  1057      14.463   2.023 -61.736  1.00  0.00           H  
ATOM   3219  H5    C  1057      15.738   3.769 -64.611  1.00  0.00           H  
ATOM   3220  H6    C  1057      18.001   3.943 -65.085  1.00  0.00           H  
ATOM   3221  P     C  1058      21.008   1.376 -68.122  1.00  0.00           P  
ATOM   3222  OP2   C  1058      19.600   1.733 -68.432  1.00  0.00           O  
ATOM   3223  OP1   C  1058      22.006   1.307 -69.219  1.00  0.00           O  
ATOM   3224  O5'   C  1058      21.007  -0.028 -67.369  1.00  0.00           O  
ATOM   3225  C5'   C  1058      21.420  -1.212 -68.033  1.00  0.00           C  
ATOM   3226  C4'   C  1058      21.156  -2.441 -67.197  1.00  0.00           C  
ATOM   3227  O4'   C  1058      20.855  -2.012 -65.848  1.00  0.00           O  
ATOM   3228  C3'   C  1058      19.940  -3.267 -67.586  1.00  0.00           C  
ATOM   3229  O3'   C  1058      20.206  -4.181 -68.635  1.00  0.00           O  
ATOM   3230  C1'   C  1058      19.912  -2.897 -65.278  1.00  0.00           C  
ATOM   3231  C2'   C  1058      19.647  -4.005 -66.296  1.00  0.00           C  
ATOM   3232  O2'   C  1058      20.566  -5.068 -66.091  1.00  0.00           O  
ATOM   3233  N1    C  1058      18.686  -2.127 -64.952  1.00  0.00           N  
ATOM   3234  C2    C  1058      17.798  -2.658 -64.008  1.00  0.00           C  
ATOM   3235  O2    C  1058      18.059  -3.749 -63.477  1.00  0.00           O  
ATOM   3236  N3    C  1058      16.673  -1.975 -63.693  1.00  0.00           N  
ATOM   3237  C4    C  1058      16.416  -0.806 -64.278  1.00  0.00           C  
ATOM   3238  N4    C  1058      15.294  -0.168 -63.936  1.00  0.00           N  
ATOM   3239  C5    C  1058      17.297  -0.239 -65.241  1.00  0.00           C  
ATOM   3240  C6    C  1058      18.407  -0.923 -65.544  1.00  0.00           C  
ATOM   3241  H5'   C  1058      22.380  -1.154 -68.221  1.00  0.00           H  
ATOM   3242 H5''   C  1058      20.933  -1.291 -68.879  1.00  0.00           H  
ATOM   3243  H4'   C  1058      21.962  -2.999 -67.194  1.00  0.00           H  
ATOM   3244  H3'   C  1058      19.195  -2.666 -67.795  1.00  0.00           H  
ATOM   3245  H1'   C  1058      20.276  -3.293 -64.459  1.00  0.00           H  
ATOM   3246  H2'   C  1058      18.719  -4.318 -66.266  1.00  0.00           H  
ATOM   3247 HO2'   C  1058      20.086  -5.841 -65.731  1.00  0.00           H  
ATOM   3248  H42   C  1058      15.076   0.694 -64.348  1.00  0.00           H  
ATOM   3249  H41   C  1058      14.688  -0.561 -63.273  1.00  0.00           H  
ATOM   3250  H5    C  1058      17.100   0.622 -65.665  1.00  0.00           H  
ATOM   3251  H6    C  1058      19.027  -0.549 -66.204  1.00  0.00           H  
ATOM   3252  P     G  1059      19.515  -3.984 -70.074  1.00  0.00           P  
ATOM   3253  OP2   G  1059      18.695  -2.747 -70.024  1.00  0.00           O  
ATOM   3254  OP1   G  1059      20.567  -4.126 -71.113  1.00  0.00           O  
ATOM   3255  O5'   G  1059      18.525  -5.226 -70.201  1.00  0.00           O  
ATOM   3256  C5'   G  1059      17.771  -5.439 -71.384  1.00  0.00           C  
ATOM   3257  C4'   G  1059      16.438  -6.079 -71.085  1.00  0.00           C  
ATOM   3258  O4'   G  1059      16.322  -6.287 -69.647  1.00  0.00           O  
ATOM   3259  C3'   G  1059      15.209  -5.239 -71.398  1.00  0.00           C  
ATOM   3260  O3'   G  1059      14.820  -5.314 -72.759  1.00  0.00           O  
ATOM   3261  C1'   G  1059      15.003  -6.069 -69.224  1.00  0.00           C  
ATOM   3262  C2'   G  1059      14.164  -5.927 -70.496  1.00  0.00           C  
ATOM   3263  O2'   G  1059      13.815  -7.210 -70.996  1.00  0.00           O  
ATOM   3264  N1    G  1059      12.400  -3.148 -65.967  1.00  0.00           N  
ATOM   3265  C2    G  1059      12.040  -4.336 -66.556  1.00  0.00           C  
ATOM   3266  N2    G  1059      10.828  -4.814 -66.240  1.00  0.00           N  
ATOM   3267  N3    G  1059      12.812  -5.008 -67.395  1.00  0.00           N  
ATOM   3268  C4    G  1059      13.992  -4.388 -67.603  1.00  0.00           C  
ATOM   3269  C5    G  1059      14.449  -3.203 -67.066  1.00  0.00           C  
ATOM   3270  C6    G  1059      13.611  -2.492 -66.168  1.00  0.00           C  
ATOM   3271  O6    G  1059      13.835  -1.424 -65.587  1.00  0.00           O  
ATOM   3272  N7    G  1059      15.721  -2.908 -67.533  1.00  0.00           N  
ATOM   3273  C8    G  1059      16.010  -3.899 -68.331  1.00  0.00           C  
ATOM   3274  N9    G  1059      15.006  -4.833 -68.419  1.00  0.00           N  
ATOM   3275  H5'   G  1059      18.278  -6.022 -71.987  1.00  0.00           H  
ATOM   3276 H5''   G  1059      17.620  -4.577 -71.826  1.00  0.00           H  
ATOM   3277  H4'   G  1059      16.393  -6.946 -71.541  1.00  0.00           H  
ATOM   3278  H3'   G  1059      15.361  -4.321 -71.094  1.00  0.00           H  
ATOM   3279  H1'   G  1059      14.656  -6.809 -68.684  1.00  0.00           H  
ATOM   3280  H2'   G  1059      13.374  -5.361 -70.365  1.00  0.00           H  
ATOM   3281 HO2'   G  1059      12.851  -7.345 -70.883  1.00  0.00           H  
ATOM   3282  H1    G  1059      11.756  -2.729 -65.360  1.00  0.00           H  
ATOM   3283  H22   G  1059      10.517  -5.659 -66.629  1.00  0.00           H  
ATOM   3284  H21   G  1059      10.250  -4.322 -65.619  1.00  0.00           H  
ATOM   3285  H8    G  1059      16.858  -3.970 -68.817  1.00  0.00           H  
ATOM   3286  P     G  1060      13.779  -4.247 -73.361  1.00  0.00           P  
ATOM   3287  OP2   G  1060      14.225  -2.890 -72.955  1.00  0.00           O  
ATOM   3288  OP1   G  1060      13.584  -4.556 -74.801  1.00  0.00           O  
ATOM   3289  O5'   G  1060      12.416  -4.567 -72.600  1.00  0.00           O  
ATOM   3290  C5'   G  1060      11.224  -4.838 -73.322  1.00  0.00           C  
ATOM   3291  C4'   G  1060      10.036  -4.969 -72.402  1.00  0.00           C  
ATOM   3292  O4'   G  1060      10.474  -5.122 -71.024  1.00  0.00           O  
ATOM   3293  C3'   G  1060       9.133  -3.749 -72.300  1.00  0.00           C  
ATOM   3294  O3'   G  1060       8.242  -3.626 -73.396  1.00  0.00           O  
ATOM   3295  C1'   G  1060       9.604  -4.487 -70.134  1.00  0.00           C  
ATOM   3296  C2'   G  1060       8.419  -4.042 -70.992  1.00  0.00           C  
ATOM   3297  O2'   G  1060       7.504  -5.119 -71.135  1.00  0.00           O  
ATOM   3298  N1    G  1060       9.502  -0.475 -67.001  1.00  0.00           N  
ATOM   3299  C2    G  1060       8.521  -1.398 -67.272  1.00  0.00           C  
ATOM   3300  N2    G  1060       7.356  -1.236 -66.627  1.00  0.00           N  
ATOM   3301  N3    G  1060       8.669  -2.407 -68.115  1.00  0.00           N  
ATOM   3302  C4    G  1060       9.896  -2.421 -68.676  1.00  0.00           C  
ATOM   3303  C5    G  1060      10.945  -1.550 -68.474  1.00  0.00           C  
ATOM   3304  C6    G  1060      10.773  -0.471 -67.568  1.00  0.00           C  
ATOM   3305  O6    G  1060      11.584   0.408 -67.254  1.00  0.00           O  
ATOM   3306  N7    G  1060      12.042  -1.911 -69.243  1.00  0.00           N  
ATOM   3307  C8    G  1060      11.647  -2.976 -69.887  1.00  0.00           C  
ATOM   3308  N9    G  1060      10.357  -3.341 -69.589  1.00  0.00           N  
ATOM   3309  H5'   G  1060      11.336  -5.673 -73.822  1.00  0.00           H  
ATOM   3310 H5''   G  1060      11.060  -4.107 -73.955  1.00  0.00           H  
ATOM   3311  H4'   G  1060       9.524  -5.765 -72.657  1.00  0.00           H  
ATOM   3312  H3'   G  1060       9.686  -2.946 -72.207  1.00  0.00           H  
ATOM   3313  H1'   G  1060       9.282  -5.046 -69.396  1.00  0.00           H  
ATOM   3314  H2'   G  1060       7.983  -3.241 -70.633  1.00  0.00           H  
ATOM   3315 HO2'   G  1060       6.688  -4.913 -70.631  1.00  0.00           H  
ATOM   3316  H1    G  1060       9.292   0.236 -66.361  1.00  0.00           H  
ATOM   3317  H22   G  1060       6.620  -1.864 -66.780  1.00  0.00           H  
ATOM   3318  H21   G  1060       7.239  -0.491 -66.001  1.00  0.00           H  
ATOM   3319  H8    G  1060      12.216  -3.466 -70.517  1.00  0.00           H  
ATOM   3320  P     G  1061       7.208  -2.397 -73.463  1.00  0.00           P  
ATOM   3321  OP2   G  1061       7.428  -1.680 -74.744  1.00  0.00           O  
ATOM   3322  OP1   G  1061       5.856  -2.916 -73.134  1.00  0.00           O  
ATOM   3323  O5'   G  1061       7.670  -1.439 -72.276  1.00  0.00           O  
ATOM   3324  C5'   G  1061       6.733  -0.944 -71.332  1.00  0.00           C  
ATOM   3325  C4'   G  1061       6.661   0.562 -71.360  1.00  0.00           C  
ATOM   3326  O4'   G  1061       7.993   1.109 -71.456  1.00  0.00           O  
ATOM   3327  C3'   G  1061       5.902   1.173 -72.529  1.00  0.00           C  
ATOM   3328  O3'   G  1061       4.507   1.263 -72.296  1.00  0.00           O  
ATOM   3329  C1'   G  1061       7.978   2.261 -72.286  1.00  0.00           C  
ATOM   3330  C2'   G  1061       6.516   2.565 -72.615  1.00  0.00           C  
ATOM   3331  O2'   G  1061       5.983   3.425 -71.618  1.00  0.00           O  
ATOM   3332  N1    G  1061       9.963   4.160 -76.572  1.00  0.00           N  
ATOM   3333  C2    G  1061       9.214   4.784 -75.605  1.00  0.00           C  
ATOM   3334  N2    G  1061       8.956   6.086 -75.799  1.00  0.00           N  
ATOM   3335  N3    G  1061       8.750   4.177 -74.524  1.00  0.00           N  
ATOM   3336  C4    G  1061       9.100   2.874 -74.487  1.00  0.00           C  
ATOM   3337  C5    G  1061       9.844   2.156 -75.399  1.00  0.00           C  
ATOM   3338  C6    G  1061      10.334   2.819 -76.554  1.00  0.00           C  
ATOM   3339  O6    G  1061      11.012   2.355 -77.478  1.00  0.00           O  
ATOM   3340  N7    G  1061       9.982   0.837 -74.993  1.00  0.00           N  
ATOM   3341  C8    G  1061       9.331   0.777 -73.863  1.00  0.00           C  
ATOM   3342  N9    G  1061       8.772   1.978 -73.497  1.00  0.00           N  
ATOM   3343  H5'   G  1061       6.997  -1.235 -70.435  1.00  0.00           H  
ATOM   3344 H5''   G  1061       5.847  -1.311 -71.538  1.00  0.00           H  
ATOM   3345  H4'   G  1061       6.257   0.872 -70.522  1.00  0.00           H  
ATOM   3346  H3'   G  1061       6.058   0.672 -73.356  1.00  0.00           H  
ATOM   3347  H1'   G  1061       8.370   3.022 -71.809  1.00  0.00           H  
ATOM   3348  H2'   G  1061       6.418   2.946 -73.513  1.00  0.00           H  
ATOM   3349 HO2'   G  1061       5.842   4.314 -72.007  1.00  0.00           H  
ATOM   3350  H1    G  1061      10.259   4.698 -77.336  1.00  0.00           H  
ATOM   3351  H22   G  1061       8.426   6.583 -75.141  1.00  0.00           H  
ATOM   3352  H21   G  1061       9.296   6.542 -76.596  1.00  0.00           H  
ATOM   3353  H8    G  1061       9.251  -0.041 -73.330  1.00  0.00           H  
ATOM   3354  P     C  1062       3.485   1.345 -73.534  1.00  0.00           P  
ATOM   3355  OP2   C  1062       3.873   0.305 -74.521  1.00  0.00           O  
ATOM   3356  OP1   C  1062       2.104   1.361 -72.990  1.00  0.00           O  
ATOM   3357  O5'   C  1062       3.776   2.772 -74.181  1.00  0.00           O  
ATOM   3358  C5'   C  1062       3.157   3.943 -73.672  1.00  0.00           C  
ATOM   3359  C4'   C  1062       3.320   5.113 -74.611  1.00  0.00           C  
ATOM   3360  O4'   C  1062       4.734   5.379 -74.828  1.00  0.00           O  
ATOM   3361  C3'   C  1062       2.762   4.929 -76.014  1.00  0.00           C  
ATOM   3362  O3'   C  1062       1.370   5.179 -76.093  1.00  0.00           O  
ATOM   3363  C1'   C  1062       4.942   5.798 -76.158  1.00  0.00           C  
ATOM   3364  C2'   C  1062       3.563   5.953 -76.801  1.00  0.00           C  
ATOM   3365  O2'   C  1062       3.082   7.269 -76.570  1.00  0.00           O  
ATOM   3366  N1    C  1062       5.774   4.781 -76.847  1.00  0.00           N  
ATOM   3367  C2    C  1062       6.412   5.141 -78.040  1.00  0.00           C  
ATOM   3368  O2    C  1062       6.264   6.290 -78.484  1.00  0.00           O  
ATOM   3369  N3    C  1062       7.176   4.232 -78.688  1.00  0.00           N  
ATOM   3370  C4    C  1062       7.319   3.003 -78.191  1.00  0.00           C  
ATOM   3371  N4    C  1062       8.083   2.139 -78.864  1.00  0.00           N  
ATOM   3372  C5    C  1062       6.683   2.606 -76.981  1.00  0.00           C  
ATOM   3373  C6    C  1062       5.930   3.514 -76.349  1.00  0.00           C  
ATOM   3374  H5'   C  1062       3.562   4.168 -72.808  1.00  0.00           H  
ATOM   3375 H5''   C  1062       2.201   3.769 -73.541  1.00  0.00           H  
ATOM   3376  H4'   C  1062       2.907   5.904 -74.207  1.00  0.00           H  
ATOM   3377  H3'   C  1062       2.946   4.027 -76.351  1.00  0.00           H  
ATOM   3378  H1'   C  1062       5.403   6.662 -76.174  1.00  0.00           H  
ATOM   3379  H2'   C  1062       3.580   5.737 -77.756  1.00  0.00           H  
ATOM   3380 HO2'   C  1062       3.091   7.766 -77.414  1.00  0.00           H  
ATOM   3381  H42   C  1062       8.207   1.229 -78.525  1.00  0.00           H  
ATOM   3382  H41   C  1062       8.518   2.416 -79.698  1.00  0.00           H  
ATOM   3383  H5    C  1062       6.794   1.700 -76.623  1.00  0.00           H  
ATOM   3384  H6    C  1062       5.484   3.260 -75.514  1.00  0.00           H  
ATOM   3385  P     C  1063       0.495   4.518 -77.268  1.00  0.00           P  
ATOM   3386  OP2   C  1063       0.834   3.074 -77.339  1.00  0.00           O  
ATOM   3387  OP1   C  1063      -0.919   4.930 -77.076  1.00  0.00           O  
ATOM   3388  O5'   C  1063       1.036   5.218 -78.593  1.00  0.00           O  
ATOM   3389  C5'   C  1063       0.653   6.544 -78.926  1.00  0.00           C  
ATOM   3390  C4'   C  1063       1.153   6.941 -80.293  1.00  0.00           C  
ATOM   3391  O4'   C  1063       2.609   6.876 -80.295  1.00  0.00           O  
ATOM   3392  C3'   C  1063       0.780   6.013 -81.439  1.00  0.00           C  
ATOM   3393  O3'   C  1063      -0.532   6.235 -81.925  1.00  0.00           O  
ATOM   3394  C1'   C  1063       3.076   6.485 -81.572  1.00  0.00           C  
ATOM   3395  C2'   C  1063       1.848   6.339 -82.468  1.00  0.00           C  
ATOM   3396  O2'   C  1063       1.584   7.579 -83.108  1.00  0.00           O  
ATOM   3397  N1    C  1063       3.821   5.210 -81.426  1.00  0.00           N  
ATOM   3398  C2    C  1063       4.693   4.828 -82.453  1.00  0.00           C  
ATOM   3399  O2    C  1063       4.816   5.560 -83.447  1.00  0.00           O  
ATOM   3400  N3    C  1063       5.385   3.670 -82.344  1.00  0.00           N  
ATOM   3401  C4    C  1063       5.235   2.901 -81.265  1.00  0.00           C  
ATOM   3402  N4    C  1063       5.938   1.768 -81.201  1.00  0.00           N  
ATOM   3403  C5    C  1063       4.356   3.261 -80.205  1.00  0.00           C  
ATOM   3404  C6    C  1063       3.678   4.409 -80.323  1.00  0.00           C  
ATOM   3405  H5'   C  1063       1.023   7.159 -78.259  1.00  0.00           H  
ATOM   3406 H5''   C  1063      -0.324   6.607 -78.912  1.00  0.00           H  
ATOM   3407  H4'   C  1063       0.866   7.851 -80.516  1.00  0.00           H  
ATOM   3408  H3'   C  1063       0.866   5.077 -81.162  1.00  0.00           H  
ATOM   3409  H1'   C  1063       3.669   7.168 -81.948  1.00  0.00           H  
ATOM   3410  H2'   C  1063       1.954   5.612 -83.116  1.00  0.00           H  
ATOM   3411 HO2'   C  1063       1.795   7.498 -84.061  1.00  0.00           H  
ATOM   3412  H42   C  1063       5.849   1.181 -80.422  1.00  0.00           H  
ATOM   3413  H41   C  1063       6.541   1.523 -81.934  1.00  0.00           H  
ATOM   3414  H5    C  1063       4.252   2.689 -79.416  1.00  0.00           H  
ATOM   3415  H6    C  1063       3.068   4.674 -79.604  1.00  0.00           H  
ATOM   3416  P     A  1064      -1.355   5.035 -82.607  1.00  0.00           P  
ATOM   3417  OP2   A  1064      -1.117   3.804 -81.812  1.00  0.00           O  
ATOM   3418  OP1   A  1064      -2.745   5.502 -82.837  1.00  0.00           O  
ATOM   3419  O5'   A  1064      -0.657   4.846 -84.027  1.00  0.00           O  
ATOM   3420  C5'   A  1064      -0.815   5.816 -85.052  1.00  0.00           C  
ATOM   3421  C4'   A  1064      -0.118   5.398 -86.322  1.00  0.00           C  
ATOM   3422  O4'   A  1064       1.314   5.361 -86.077  1.00  0.00           O  
ATOM   3423  C3'   A  1064      -0.439   4.000 -86.830  1.00  0.00           C  
ATOM   3424  O3'   A  1064      -1.597   3.959 -87.646  1.00  0.00           O  
ATOM   3425  C1'   A  1064       1.904   4.272 -86.759  1.00  0.00           C  
ATOM   3426  C2'   A  1064       0.809   3.662 -87.633  1.00  0.00           C  
ATOM   3427  O2'   A  1064       0.804   4.318 -88.893  1.00  0.00           O  
ATOM   3428  N1    A  1064       5.057   0.306 -85.822  1.00  0.00           N  
ATOM   3429  C2    A  1064       4.804   1.012 -86.932  1.00  0.00           C  
ATOM   3430  N3    A  1064       3.969   2.034 -87.105  1.00  0.00           N  
ATOM   3431  C4    A  1064       3.335   2.331 -85.957  1.00  0.00           C  
ATOM   3432  C5    A  1064       3.490   1.697 -84.738  1.00  0.00           C  
ATOM   3433  C6    A  1064       4.404   0.630 -84.686  1.00  0.00           C  
ATOM   3434  N6    A  1064       4.657  -0.074 -83.580  1.00  0.00           N  
ATOM   3435  N7    A  1064       2.671   2.276 -83.777  1.00  0.00           N  
ATOM   3436  C8    A  1064       2.051   3.230 -84.426  1.00  0.00           C  
ATOM   3437  N9    A  1064       2.405   3.320 -85.750  1.00  0.00           N  
ATOM   3438  H5'   A  1064      -0.439   6.668 -84.747  1.00  0.00           H  
ATOM   3439 H5''   A  1064      -1.770   5.936 -85.235  1.00  0.00           H  
ATOM   3440  H4'   A  1064      -0.304   6.044 -87.035  1.00  0.00           H  
ATOM   3441  H3'   A  1064      -0.547   3.371 -86.086  1.00  0.00           H  
ATOM   3442  H1'   A  1064       2.647   4.568 -87.327  1.00  0.00           H  
ATOM   3443  H2'   A  1064       0.924   2.694 -87.728  1.00  0.00           H  
ATOM   3444 HO2'   A  1064       1.147   3.703 -89.574  1.00  0.00           H  
ATOM   3445  H2    A  1064       5.304   0.737 -87.729  1.00  0.00           H  
ATOM   3446  H61   A  1064       5.306  -0.809 -83.605  1.00  0.00           H  
ATOM   3447  H62   A  1064       4.195   0.143 -82.744  1.00  0.00           H  
ATOM   3448  H8    A  1064       1.395   3.824 -84.005  1.00  0.00           H  
ATOM   3449  P     U  1065      -2.496   2.628 -87.704  1.00  0.00           P  
ATOM   3450  OP2   U  1065      -2.600   2.083 -86.327  1.00  0.00           O  
ATOM   3451  OP1   U  1065      -3.733   2.942 -88.465  1.00  0.00           O  
ATOM   3452  O5'   U  1065      -1.627   1.614 -88.572  1.00  0.00           O  
ATOM   3453  C5'   U  1065      -1.554   1.739 -89.984  1.00  0.00           C  
ATOM   3454  C4'   U  1065      -0.683   0.669 -90.594  1.00  0.00           C  
ATOM   3455  O4'   U  1065       0.653   0.771 -90.028  1.00  0.00           O  
ATOM   3456  C3'   U  1065      -1.083  -0.769 -90.301  1.00  0.00           C  
ATOM   3457  O3'   U  1065      -2.069  -1.262 -91.190  1.00  0.00           O  
ATOM   3458  C1'   U  1065       1.217  -0.524 -89.849  1.00  0.00           C  
ATOM   3459  C2'   U  1065       0.236  -1.508 -90.478  1.00  0.00           C  
ATOM   3460  O2'   U  1065       0.560  -1.666 -91.852  1.00  0.00           O  
ATOM   3461  N1    U  1065       1.394  -0.758 -88.395  1.00  0.00           N  
ATOM   3462  C2    U  1065       2.223  -1.798 -88.020  1.00  0.00           C  
ATOM   3463  O2    U  1065       2.801  -2.512 -88.822  1.00  0.00           O  
ATOM   3464  N3    U  1065       2.357  -1.977 -86.665  1.00  0.00           N  
ATOM   3465  C4    U  1065       1.759  -1.240 -85.665  1.00  0.00           C  
ATOM   3466  O4    U  1065       1.980  -1.527 -84.488  1.00  0.00           O  
ATOM   3467  C5    U  1065       0.915  -0.180 -86.127  1.00  0.00           C  
ATOM   3468  C6    U  1065       0.768   0.017 -87.441  1.00  0.00           C  
ATOM   3469  H5'   U  1065      -1.183   2.618 -90.208  1.00  0.00           H  
ATOM   3470 H5''   U  1065      -2.456   1.668 -90.359  1.00  0.00           H  
ATOM   3471  H4'   U  1065      -0.629   0.790 -91.564  1.00  0.00           H  
ATOM   3472  H3'   U  1065      -1.380  -0.866 -89.372  1.00  0.00           H  
ATOM   3473  H1'   U  1065       2.085  -0.601 -90.298  1.00  0.00           H  
ATOM   3474  H2'   U  1065       0.237  -2.366 -90.005  1.00  0.00           H  
ATOM   3475 HO2'   U  1065       0.938  -2.560 -91.991  1.00  0.00           H  
ATOM   3476  H3    U  1065       2.941  -2.710 -86.377  1.00  0.00           H  
ATOM   3477  H5    U  1065       0.450   0.396 -85.485  1.00  0.00           H  
ATOM   3478  H6    U  1065       0.185   0.748 -87.732  1.00  0.00           H  
ATOM   3479  P     U  1066      -3.003  -2.496 -90.759  1.00  0.00           P  
ATOM   3480  OP2   U  1066      -3.523  -2.224 -89.395  1.00  0.00           O  
ATOM   3481  OP1   U  1066      -3.955  -2.762 -91.868  1.00  0.00           O  
ATOM   3482  O5'   U  1066      -1.997  -3.727 -90.668  1.00  0.00           O  
ATOM   3483  C5'   U  1066      -1.575  -4.413 -91.837  1.00  0.00           C  
ATOM   3484  C4'   U  1066      -0.720  -5.611 -91.502  1.00  0.00           C  
ATOM   3485  O4'   U  1066       0.380  -5.179 -90.667  1.00  0.00           O  
ATOM   3486  C3'   U  1066      -1.383  -6.695 -90.666  1.00  0.00           C  
ATOM   3487  O3'   U  1066      -2.177  -7.580 -91.435  1.00  0.00           O  
ATOM   3488  C1'   U  1066       0.762  -6.233 -89.809  1.00  0.00           C  
ATOM   3489  C2'   U  1066      -0.171  -7.410 -90.085  1.00  0.00           C  
ATOM   3490  O2'   U  1066       0.431  -8.266 -91.046  1.00  0.00           O  
ATOM   3491  N1    U  1066       0.673  -5.762 -88.405  1.00  0.00           N  
ATOM   3492  C2    U  1066       1.342  -6.503 -87.449  1.00  0.00           C  
ATOM   3493  O2    U  1066       1.986  -7.504 -87.711  1.00  0.00           O  
ATOM   3494  N3    U  1066       1.233  -6.030 -86.164  1.00  0.00           N  
ATOM   3495  C4    U  1066       0.538  -4.916 -85.744  1.00  0.00           C  
ATOM   3496  O4    U  1066       0.535  -4.620 -84.548  1.00  0.00           O  
ATOM   3497  C5    U  1066      -0.129  -4.199 -86.788  1.00  0.00           C  
ATOM   3498  C6    U  1066      -0.038  -4.637 -88.048  1.00  0.00           C  
ATOM   3499  H5'   U  1066      -1.057  -3.799 -92.398  1.00  0.00           H  
ATOM   3500 H5''   U  1066      -2.364  -4.713 -92.334  1.00  0.00           H  
ATOM   3501  H4'   U  1066      -0.368  -5.989 -92.334  1.00  0.00           H  
ATOM   3502  H3'   U  1066      -1.893  -6.276 -89.942  1.00  0.00           H  
ATOM   3503  H1'   U  1066       1.685  -6.500 -90.005  1.00  0.00           H  
ATOM   3504  H2'   U  1066      -0.398  -7.892 -89.263  1.00  0.00           H  
ATOM   3505 HO2'   U  1066       0.688  -9.106 -90.609  1.00  0.00           H  
ATOM   3506  H3    U  1066       1.700  -6.540 -85.470  1.00  0.00           H  
ATOM   3507  H5    U  1066      -0.647  -3.393 -86.580  1.00  0.00           H  
ATOM   3508  H6    U  1066      -0.504  -4.129 -88.744  1.00  0.00           H  
ATOM   3509  P     A  1067      -3.741  -7.755 -91.109  1.00  0.00           P  
ATOM   3510  OP2   A  1067      -4.253  -6.457 -90.603  1.00  0.00           O  
ATOM   3511  OP1   A  1067      -4.387  -8.391 -92.284  1.00  0.00           O  
ATOM   3512  O5'   A  1067      -3.768  -8.798 -89.905  1.00  0.00           O  
ATOM   3513  C5'   A  1067      -4.009 -10.177 -90.141  1.00  0.00           C  
ATOM   3514  C4'   A  1067      -3.191 -11.048 -89.221  1.00  0.00           C  
ATOM   3515  O4'   A  1067      -1.962 -10.348 -88.910  1.00  0.00           O  
ATOM   3516  C3'   A  1067      -3.792 -11.319 -87.850  1.00  0.00           C  
ATOM   3517  O3'   A  1067      -4.732 -12.379 -87.856  1.00  0.00           O  
ATOM   3518  C1'   A  1067      -1.585 -10.568 -87.573  1.00  0.00           C  
ATOM   3519  C2'   A  1067      -2.550 -11.620 -87.030  1.00  0.00           C  
ATOM   3520  O2'   A  1067      -2.042 -12.915 -87.321  1.00  0.00           O  
ATOM   3521  N1    A  1067      -0.853  -8.037 -83.144  1.00  0.00           N  
ATOM   3522  C2    A  1067      -0.619  -9.305 -83.506  1.00  0.00           C  
ATOM   3523  N3    A  1067      -0.834  -9.899 -84.678  1.00  0.00           N  
ATOM   3524  C4    A  1067      -1.360  -9.031 -85.560  1.00  0.00           C  
ATOM   3525  C5    A  1067      -1.656  -7.699 -85.337  1.00  0.00           C  
ATOM   3526  C6    A  1067      -1.381  -7.191 -84.055  1.00  0.00           C  
ATOM   3527  N6    A  1067      -1.614  -5.928 -83.694  1.00  0.00           N  
ATOM   3528  N7    A  1067      -2.186  -7.116 -86.480  1.00  0.00           N  
ATOM   3529  C8    A  1067      -2.199  -8.092 -87.354  1.00  0.00           C  
ATOM   3530  N9    A  1067      -1.713  -9.280 -86.865  1.00  0.00           N  
ATOM   3531  H5'   A  1067      -3.777 -10.388 -91.070  1.00  0.00           H  
ATOM   3532 H5''   A  1067      -4.959 -10.366 -89.999  1.00  0.00           H  
ATOM   3533  H4'   A  1067      -2.985 -11.889 -89.679  1.00  0.00           H  
ATOM   3534  H3'   A  1067      -4.214 -10.499 -87.516  1.00  0.00           H  
ATOM   3535  H1'   A  1067      -0.665 -10.896 -87.491  1.00  0.00           H  
ATOM   3536  H2'   A  1067      -2.714 -11.502 -86.071  1.00  0.00           H  
ATOM   3537 HO2'   A  1067      -2.753 -13.451 -87.730  1.00  0.00           H  
ATOM   3538  H2    A  1067      -0.235  -9.878 -82.808  1.00  0.00           H  
ATOM   3539  H61   A  1067      -1.401  -5.631 -82.784  1.00  0.00           H  
ATOM   3540  H62   A  1067      -1.996  -5.296 -84.338  1.00  0.00           H  
ATOM   3541  H8    A  1067      -2.526  -7.985 -88.272  1.00  0.00           H  
ATOM   3542  P     A  1068      -5.823 -12.498 -86.682  1.00  0.00           P  
ATOM   3543  OP2   A  1068      -6.626 -11.250 -86.672  1.00  0.00           O  
ATOM   3544  OP1   A  1068      -6.506 -13.809 -86.819  1.00  0.00           O  
ATOM   3545  O5'   A  1068      -4.951 -12.533 -85.348  1.00  0.00           O  
ATOM   3546  C5'   A  1068      -4.311 -13.728 -84.927  1.00  0.00           C  
ATOM   3547  C4'   A  1068      -3.821 -13.622 -83.505  1.00  0.00           C  
ATOM   3548  O4'   A  1068      -2.908 -12.497 -83.429  1.00  0.00           O  
ATOM   3549  C3'   A  1068      -4.879 -13.318 -82.455  1.00  0.00           C  
ATOM   3550  O3'   A  1068      -5.502 -14.483 -81.943  1.00  0.00           O  
ATOM   3551  C1'   A  1068      -3.084 -11.795 -82.220  1.00  0.00           C  
ATOM   3552  C2'   A  1068      -4.072 -12.607 -81.376  1.00  0.00           C  
ATOM   3553  O2'   A  1068      -3.346 -13.533 -80.581  1.00  0.00           O  
ATOM   3554  N1    A  1068      -4.197  -7.093 -80.428  1.00  0.00           N  
ATOM   3555  C2    A  1068      -3.696  -8.186 -79.838  1.00  0.00           C  
ATOM   3556  N3    A  1068      -3.431  -9.380 -80.365  1.00  0.00           N  
ATOM   3557  C4    A  1068      -3.740  -9.400 -81.674  1.00  0.00           C  
ATOM   3558  C5    A  1068      -4.260  -8.359 -82.419  1.00  0.00           C  
ATOM   3559  C6    A  1068      -4.495  -7.147 -81.744  1.00  0.00           C  
ATOM   3560  N6    A  1068      -4.995  -6.058 -82.331  1.00  0.00           N  
ATOM   3561  N7    A  1068      -4.450  -8.746 -83.738  1.00  0.00           N  
ATOM   3562  C8    A  1068      -4.046  -9.992 -83.761  1.00  0.00           C  
ATOM   3563  N9    A  1068      -3.603 -10.453 -82.546  1.00  0.00           N  
ATOM   3564  H5'   A  1068      -3.548 -13.907 -85.515  1.00  0.00           H  
ATOM   3565 H5''   A  1068      -4.946 -14.471 -84.992  1.00  0.00           H  
ATOM   3566  H4'   A  1068      -3.350 -14.448 -83.269  1.00  0.00           H  
ATOM   3567  H3'   A  1068      -5.535 -12.694 -82.830  1.00  0.00           H  
ATOM   3568  H1'   A  1068      -2.236 -11.708 -81.735  1.00  0.00           H  
ATOM   3569  H2'   A  1068      -4.638 -12.024 -80.829  1.00  0.00           H  
ATOM   3570 HO2'   A  1068      -3.128 -13.114 -79.723  1.00  0.00           H  
ATOM   3571  H2    A  1068      -3.497  -8.095 -78.882  1.00  0.00           H  
ATOM   3572  H61   A  1068      -5.137  -5.241 -81.808  1.00  0.00           H  
ATOM   3573  H62   A  1068      -5.218  -6.073 -83.285  1.00  0.00           H  
ATOM   3574  H8    A  1068      -4.060 -10.544 -84.571  1.00  0.00           H  
ATOM   3575  P     U  1069      -7.104 -14.563 -81.841  1.00  0.00           P  
ATOM   3576  OP2   U  1069      -7.674 -13.907 -83.044  1.00  0.00           O  
ATOM   3577  OP1   U  1069      -7.476 -15.966 -81.523  1.00  0.00           O  
ATOM   3578  O5'   U  1069      -7.455 -13.662 -80.575  1.00  0.00           O  
ATOM   3579  C5'   U  1069      -6.667 -13.722 -79.396  1.00  0.00           C  
ATOM   3580  C4'   U  1069      -6.781 -12.455 -78.584  1.00  0.00           C  
ATOM   3581  O4'   U  1069      -6.424 -11.324 -79.435  1.00  0.00           O  
ATOM   3582  C3'   U  1069      -8.158 -12.142 -78.020  1.00  0.00           C  
ATOM   3583  O3'   U  1069      -8.108 -11.415 -76.806  1.00  0.00           O  
ATOM   3584  C1'   U  1069      -7.522 -10.434 -79.514  1.00  0.00           C  
ATOM   3585  C2'   U  1069      -8.753 -11.222 -79.080  1.00  0.00           C  
ATOM   3586  O2'   U  1069      -9.700 -10.329 -78.512  1.00  0.00           O  
ATOM   3587  N1    U  1069      -7.619  -9.967 -80.918  1.00  0.00           N  
ATOM   3588  C2    U  1069      -7.930  -8.635 -81.120  1.00  0.00           C  
ATOM   3589  O2    U  1069      -8.121  -7.851 -80.207  1.00  0.00           O  
ATOM   3590  N3    U  1069      -8.009  -8.248 -82.435  1.00  0.00           N  
ATOM   3591  C4    U  1069      -7.815  -9.038 -83.548  1.00  0.00           C  
ATOM   3592  O4    U  1069      -7.922  -8.540 -84.670  1.00  0.00           O  
ATOM   3593  C5    U  1069      -7.497 -10.404 -83.263  1.00  0.00           C  
ATOM   3594  C6    U  1069      -7.412 -10.808 -81.992  1.00  0.00           C  
ATOM   3595  H5'   U  1069      -5.729 -13.858 -79.645  1.00  0.00           H  
ATOM   3596 H5''   U  1069      -6.965 -14.479 -78.849  1.00  0.00           H  
ATOM   3597  H4'   U  1069      -6.157 -12.506 -77.830  1.00  0.00           H  
ATOM   3598  H3'   U  1069      -8.686 -12.966 -77.983  1.00  0.00           H  
ATOM   3599  H1'   U  1069      -7.408  -9.661 -78.922  1.00  0.00           H  
ATOM   3600  H2'   U  1069      -9.137 -11.732 -79.824  1.00  0.00           H  
ATOM   3601 HO2'   U  1069     -10.460 -10.238 -79.125  1.00  0.00           H  
ATOM   3602  H3    U  1069      -8.228  -7.307 -82.600  1.00  0.00           H  
ATOM   3603  H5    U  1069      -7.341 -11.037 -83.995  1.00  0.00           H  
ATOM   3604  H6    U  1069      -7.194 -11.747 -81.823  1.00  0.00           H  
ATOM   3605  P     A  1070      -8.095 -12.190 -75.399  1.00  0.00           P  
ATOM   3606  OP2   A  1070      -8.850 -11.373 -74.416  1.00  0.00           O  
ATOM   3607  OP1   A  1070      -8.496 -13.598 -75.645  1.00  0.00           O  
ATOM   3608  O5'   A  1070      -6.560 -12.183 -74.969  1.00  0.00           O  
ATOM   3609  C5'   A  1070      -5.715 -13.284 -75.265  1.00  0.00           C  
ATOM   3610  C4'   A  1070      -4.259 -12.924 -75.106  1.00  0.00           C  
ATOM   3611  O4'   A  1070      -3.840 -12.138 -76.257  1.00  0.00           O  
ATOM   3612  C3'   A  1070      -3.916 -12.047 -73.912  1.00  0.00           C  
ATOM   3613  O3'   A  1070      -3.702 -12.787 -72.723  1.00  0.00           O  
ATOM   3614  C1'   A  1070      -2.920 -11.161 -75.855  1.00  0.00           C  
ATOM   3615  C2'   A  1070      -2.617 -11.410 -74.374  1.00  0.00           C  
ATOM   3616  O2'   A  1070      -1.532 -12.320 -74.269  1.00  0.00           O  
ATOM   3617  N1    A  1070      -2.528  -6.087 -75.048  1.00  0.00           N  
ATOM   3618  C2    A  1070      -1.755  -7.118 -74.685  1.00  0.00           C  
ATOM   3619  N3    A  1070      -1.917  -8.417 -74.929  1.00  0.00           N  
ATOM   3620  C4    A  1070      -3.036  -8.630 -75.644  1.00  0.00           C  
ATOM   3621  C5    A  1070      -3.929  -7.674 -76.090  1.00  0.00           C  
ATOM   3622  C6    A  1070      -3.644  -6.335 -75.766  1.00  0.00           C  
ATOM   3623  N6    A  1070      -4.414  -5.307 -76.126  1.00  0.00           N  
ATOM   3624  N7    A  1070      -4.967  -8.264 -76.797  1.00  0.00           N  
ATOM   3625  C8    A  1070      -4.683  -9.543 -76.764  1.00  0.00           C  
ATOM   3626  N9    A  1070      -3.527  -9.836 -76.083  1.00  0.00           N  
ATOM   3627  H5'   A  1070      -5.874 -13.570 -76.189  1.00  0.00           H  
ATOM   3628 H5''   A  1070      -5.929 -14.025 -74.661  1.00  0.00           H  
ATOM   3629  H4'   A  1070      -3.731 -13.749 -75.066  1.00  0.00           H  
ATOM   3630  H3'   A  1070      -4.604 -11.355 -73.812  1.00  0.00           H  
ATOM   3631  H1'   A  1070      -2.091 -11.234 -76.374  1.00  0.00           H  
ATOM   3632  H2'   A  1070      -2.437 -10.573 -73.897  1.00  0.00           H  
ATOM   3633 HO2'   A  1070      -0.746 -11.842 -73.932  1.00  0.00           H  
ATOM   3634  H2    A  1070      -0.957  -6.884 -74.166  1.00  0.00           H  
ATOM   3635  H61   A  1070      -4.164  -4.394 -75.871  1.00  0.00           H  
ATOM   3636  H62   A  1070      -5.229  -5.463 -76.648  1.00  0.00           H  
ATOM   3637  H8    A  1070      -5.244 -10.227 -77.187  1.00  0.00           H  
ATOM   3638  P     G  1071      -4.193 -12.203 -71.308  1.00  0.00           P  
ATOM   3639  OP2   G  1071      -5.605 -11.769 -71.455  1.00  0.00           O  
ATOM   3640  OP1   G  1071      -3.832 -13.185 -70.254  1.00  0.00           O  
ATOM   3641  O5'   G  1071      -3.297 -10.902 -71.096  1.00  0.00           O  
ATOM   3642  C5'   G  1071      -2.805 -10.557 -69.810  1.00  0.00           C  
ATOM   3643  C4'   G  1071      -2.654  -9.064 -69.656  1.00  0.00           C  
ATOM   3644  O4'   G  1071      -2.541  -8.485 -70.980  1.00  0.00           O  
ATOM   3645  C3'   G  1071      -3.827  -8.337 -69.017  1.00  0.00           C  
ATOM   3646  O3'   G  1071      -3.781  -8.350 -67.600  1.00  0.00           O  
ATOM   3647  C1'   G  1071      -3.246  -7.284 -71.036  1.00  0.00           C  
ATOM   3648  C2'   G  1071      -3.702  -6.943 -69.614  1.00  0.00           C  
ATOM   3649  O2'   G  1071      -2.687  -6.193 -68.963  1.00  0.00           O  
ATOM   3650  N1    G  1071      -6.622  -4.887 -73.998  1.00  0.00           N  
ATOM   3651  C2    G  1071      -5.623  -4.366 -73.212  1.00  0.00           C  
ATOM   3652  N2    G  1071      -5.503  -3.030 -73.210  1.00  0.00           N  
ATOM   3653  N3    G  1071      -4.800  -5.099 -72.480  1.00  0.00           N  
ATOM   3654  C4    G  1071      -5.060  -6.418 -72.596  1.00  0.00           C  
ATOM   3655  C5    G  1071      -6.031  -7.041 -73.352  1.00  0.00           C  
ATOM   3656  C6    G  1071      -6.907  -6.243 -74.133  1.00  0.00           C  
ATOM   3657  O6    G  1071      -7.831  -6.607 -74.869  1.00  0.00           O  
ATOM   3658  N7    G  1071      -5.967  -8.419 -73.199  1.00  0.00           N  
ATOM   3659  C8    G  1071      -4.977  -8.605 -72.368  1.00  0.00           C  
ATOM   3660  N9    G  1071      -4.383  -7.435 -71.963  1.00  0.00           N  
ATOM   3661  H5'   G  1071      -1.932 -10.983 -69.677  1.00  0.00           H  
ATOM   3662 H5''   G  1071      -3.429 -10.888 -69.130  1.00  0.00           H  
ATOM   3663  H4'   G  1071      -1.839  -8.879 -69.143  1.00  0.00           H  
ATOM   3664  H3'   G  1071      -4.663  -8.746 -69.322  1.00  0.00           H  
ATOM   3665  H1'   G  1071      -2.647  -6.581 -71.365  1.00  0.00           H  
ATOM   3666  H2'   G  1071      -4.561  -6.471 -69.610  1.00  0.00           H  
ATOM   3667 HO2'   G  1071      -2.995  -5.269 -68.852  1.00  0.00           H  
ATOM   3668  H1    G  1071      -7.178  -4.258 -74.503  1.00  0.00           H  
ATOM   3669  H22   G  1071      -4.807  -2.601 -72.668  1.00  0.00           H  
ATOM   3670  H21   G  1071      -6.108  -2.480 -73.750  1.00  0.00           H  
ATOM   3671  H8    G  1071      -4.688  -9.491 -72.065  1.00  0.00           H  
ATOM   3672  P     C  1072      -4.536  -9.507 -66.778  1.00  0.00           P  
ATOM   3673  OP2   C  1072      -5.837  -9.771 -67.443  1.00  0.00           O  
ATOM   3674  OP1   C  1072      -3.578 -10.623 -66.572  1.00  0.00           O  
ATOM   3675  O5'   C  1072      -4.831  -8.844 -65.360  1.00  0.00           O  
ATOM   3676  C5'   C  1072      -3.966  -7.855 -64.823  1.00  0.00           C  
ATOM   3677  C4'   C  1072      -4.731  -6.799 -64.063  1.00  0.00           C  
ATOM   3678  O4'   C  1072      -5.793  -6.289 -64.907  1.00  0.00           O  
ATOM   3679  C3'   C  1072      -5.439  -7.263 -62.800  1.00  0.00           C  
ATOM   3680  O3'   C  1072      -4.600  -7.247 -61.658  1.00  0.00           O  
ATOM   3681  C1'   C  1072      -6.952  -6.064 -64.130  1.00  0.00           C  
ATOM   3682  C2'   C  1072      -6.552  -6.238 -62.669  1.00  0.00           C  
ATOM   3683  O2'   C  1072      -6.059  -5.005 -62.166  1.00  0.00           O  
ATOM   3684  N1    C  1072      -7.981  -7.046 -64.553  1.00  0.00           N  
ATOM   3685  C2    C  1072      -9.286  -6.892 -64.071  1.00  0.00           C  
ATOM   3686  O2    C  1072      -9.543  -5.946 -63.309  1.00  0.00           O  
ATOM   3687  N3    C  1072     -10.243  -7.773 -64.441  1.00  0.00           N  
ATOM   3688  C4    C  1072      -9.942  -8.780 -65.261  1.00  0.00           C  
ATOM   3689  N4    C  1072     -10.918  -9.626 -65.600  1.00  0.00           N  
ATOM   3690  C5    C  1072      -8.625  -8.966 -65.768  1.00  0.00           C  
ATOM   3691  C6    C  1072      -7.687  -8.087 -65.395  1.00  0.00           C  
ATOM   3692  H5'   C  1072      -3.475  -7.429 -65.556  1.00  0.00           H  
ATOM   3693 H5''   C  1072      -3.327  -8.285 -64.217  1.00  0.00           H  
ATOM   3694  H4'   C  1072      -4.119  -6.069 -63.836  1.00  0.00           H  
ATOM   3695  H3'   C  1072      -5.830  -8.148 -62.955  1.00  0.00           H  
ATOM   3696  H1'   C  1072      -7.294  -5.156 -64.265  1.00  0.00           H  
ATOM   3697  H2'   C  1072      -7.292  -6.580 -62.126  1.00  0.00           H  
ATOM   3698 HO2'   C  1072      -6.706  -4.637 -61.529  1.00  0.00           H  
ATOM   3699  H42   C  1072     -10.729 -10.377 -66.200  1.00  0.00           H  
ATOM   3700  H41   C  1072     -11.823  -9.496 -65.247  1.00  0.00           H  
ATOM   3701  H5    C  1072      -8.413  -9.709 -66.370  1.00  0.00           H  
ATOM   3702  H6    C  1072      -6.774  -8.197 -65.734  1.00  0.00           H  
ATOM   3703  P     G  1073      -4.254  -8.616 -60.891  1.00  0.00           P  
ATOM   3704  OP2   G  1073      -3.639  -9.549 -61.869  1.00  0.00           O  
ATOM   3705  OP1   G  1073      -3.522  -8.273 -59.644  1.00  0.00           O  
ATOM   3706  O5'   G  1073      -5.678  -9.201 -60.481  1.00  0.00           O  
ATOM   3707  C5'   G  1073      -6.643  -8.383 -59.836  1.00  0.00           C  
ATOM   3708  C4'   G  1073      -8.012  -9.016 -59.861  1.00  0.00           C  
ATOM   3709  O4'   G  1073      -8.606  -8.937 -61.172  1.00  0.00           O  
ATOM   3710  C3'   G  1073      -8.068 -10.499 -59.527  1.00  0.00           C  
ATOM   3711  O3'   G  1073      -8.061 -10.753 -58.132  1.00  0.00           O  
ATOM   3712  C1'   G  1073      -9.376 -10.093 -61.442  1.00  0.00           C  
ATOM   3713  C2'   G  1073      -9.378 -10.925 -60.164  1.00  0.00           C  
ATOM   3714  O2'   G  1073     -10.488 -10.543 -59.364  1.00  0.00           O  
ATOM   3715  N1    G  1073      -9.784 -13.889 -64.808  1.00  0.00           N  
ATOM   3716  C2    G  1073     -10.657 -13.497 -63.823  1.00  0.00           C  
ATOM   3717  N2    G  1073     -11.791 -14.206 -63.716  1.00  0.00           N  
ATOM   3718  N3    G  1073     -10.437 -12.483 -63.002  1.00  0.00           N  
ATOM   3719  C4    G  1073      -9.254 -11.882 -63.247  1.00  0.00           C  
ATOM   3720  C5    G  1073      -8.311 -12.195 -64.204  1.00  0.00           C  
ATOM   3721  C6    G  1073      -8.559 -13.285 -65.078  1.00  0.00           C  
ATOM   3722  O6    G  1073      -7.847 -13.718 -65.990  1.00  0.00           O  
ATOM   3723  N7    G  1073      -7.227 -11.332 -64.128  1.00  0.00           N  
ATOM   3724  C8    G  1073      -7.525 -10.526 -63.145  1.00  0.00           C  
ATOM   3725  N9    G  1073      -8.740 -10.803 -62.567  1.00  0.00           N  
ATOM   3726  H5'   G  1073      -6.683  -7.516 -60.290  1.00  0.00           H  
ATOM   3727 H5''   G  1073      -6.373  -8.243 -58.904  1.00  0.00           H  
ATOM   3728  H4'   G  1073      -8.575  -8.525 -59.225  1.00  0.00           H  
ATOM   3729  H3'   G  1073      -7.319 -10.974 -59.943  1.00  0.00           H  
ATOM   3730  H1'   G  1073     -10.298  -9.861 -61.682  1.00  0.00           H  
ATOM   3731  H2'   G  1073      -9.386 -11.886 -60.361  1.00  0.00           H  
ATOM   3732 HO2'   G  1073     -11.154 -11.262 -59.377  1.00  0.00           H  
ATOM   3733  H1    G  1073     -10.040 -14.654 -65.365  1.00  0.00           H  
ATOM   3734  H22   G  1073     -12.452 -13.971 -63.031  1.00  0.00           H  
ATOM   3735  H21   G  1073     -11.961 -14.958 -64.321  1.00  0.00           H  
ATOM   3736  H8    G  1073      -6.940  -9.796 -62.851  1.00  0.00           H  
ATOM   3737  P     U  1074      -7.507 -12.152 -57.569  1.00  0.00           P  
ATOM   3738  OP2   U  1074      -6.148 -12.366 -58.128  1.00  0.00           O  
ATOM   3739  OP1   U  1074      -7.706 -12.167 -56.097  1.00  0.00           O  
ATOM   3740  O5'   U  1074      -8.480 -13.238 -58.210  1.00  0.00           O  
ATOM   3741  C5'   U  1074      -9.816 -13.382 -57.750  1.00  0.00           C  
ATOM   3742  C4'   U  1074     -10.524 -14.519 -58.444  1.00  0.00           C  
ATOM   3743  O4'   U  1074     -10.590 -14.248 -59.868  1.00  0.00           O  
ATOM   3744  C3'   U  1074      -9.847 -15.879 -58.366  1.00  0.00           C  
ATOM   3745  O3'   U  1074     -10.120 -16.564 -57.157  1.00  0.00           O  
ATOM   3746  C1'   U  1074     -10.484 -15.455 -60.596  1.00  0.00           C  
ATOM   3747  C2'   U  1074     -10.454 -16.587 -59.565  1.00  0.00           C  
ATOM   3748  O2'   U  1074     -11.785 -17.006 -59.296  1.00  0.00           O  
ATOM   3749  N1    U  1074      -9.241 -15.396 -61.403  1.00  0.00           N  
ATOM   3750  C2    U  1074      -9.111 -16.313 -62.429  1.00  0.00           C  
ATOM   3751  O2    U  1074      -9.961 -17.147 -62.688  1.00  0.00           O  
ATOM   3752  N3    U  1074      -7.945 -16.221 -63.149  1.00  0.00           N  
ATOM   3753  C4    U  1074      -6.915 -15.325 -62.953  1.00  0.00           C  
ATOM   3754  O4    U  1074      -5.927 -15.370 -63.688  1.00  0.00           O  
ATOM   3755  C5    U  1074      -7.119 -14.407 -61.875  1.00  0.00           C  
ATOM   3756  C6    U  1074      -8.246 -14.474 -61.158  1.00  0.00           C  
ATOM   3757  H5'   U  1074     -10.304 -12.550 -57.922  1.00  0.00           H  
ATOM   3758 H5''   U  1074      -9.805 -13.554 -56.786  1.00  0.00           H  
ATOM   3759  H4'   U  1074     -11.435 -14.599 -58.093  1.00  0.00           H  
ATOM   3760  H3'   U  1074      -8.877 -15.801 -58.479  1.00  0.00           H  
ATOM   3761  H1'   U  1074     -11.252 -15.581 -61.192  1.00  0.00           H  
ATOM   3762  H2'   U  1074      -9.893 -17.333 -59.864  1.00  0.00           H  
ATOM   3763 HO2'   U  1074     -11.924 -17.895 -59.685  1.00  0.00           H  
ATOM   3764  H3    U  1074      -7.833 -16.862 -63.881  1.00  0.00           H  
ATOM   3765  H5    U  1074      -6.438 -13.734 -61.664  1.00  0.00           H  
ATOM   3766  H6    U  1074      -8.360 -13.835 -60.425  1.00  0.00           H  
ATOM   3767  P     G  1075      -9.110 -17.694 -56.621  1.00  0.00           P  
ATOM   3768  OP2   G  1075      -7.726 -17.171 -56.751  1.00  0.00           O  
ATOM   3769  OP1   G  1075      -9.599 -18.158 -55.297  1.00  0.00           O  
ATOM   3770  O5'   G  1075      -9.284 -18.891 -57.658  1.00  0.00           O  
ATOM   3771  C5'   G  1075     -10.408 -19.756 -57.590  1.00  0.00           C  
ATOM   3772  C4'   G  1075     -10.311 -20.872 -58.601  1.00  0.00           C  
ATOM   3773  O4'   G  1075     -10.255 -20.316 -59.944  1.00  0.00           O  
ATOM   3774  C3'   G  1075      -9.073 -21.752 -58.506  1.00  0.00           C  
ATOM   3775  O3'   G  1075      -9.173 -22.740 -57.495  1.00  0.00           O  
ATOM   3776  C1'   G  1075      -9.397 -21.083 -60.761  1.00  0.00           C  
ATOM   3777  C2'   G  1075      -8.997 -22.303 -59.921  1.00  0.00           C  
ATOM   3778  O2'   G  1075      -9.956 -23.331 -60.125  1.00  0.00           O  
ATOM   3779  N1    G  1075      -5.398 -20.476 -63.851  1.00  0.00           N  
ATOM   3780  C2    G  1075      -6.342 -21.474 -63.829  1.00  0.00           C  
ATOM   3781  N2    G  1075      -6.208 -22.440 -64.749  1.00  0.00           N  
ATOM   3782  N3    G  1075      -7.345 -21.522 -62.968  1.00  0.00           N  
ATOM   3783  C4    G  1075      -7.330 -20.476 -62.115  1.00  0.00           C  
ATOM   3784  C5    G  1075      -6.435 -19.429 -62.053  1.00  0.00           C  
ATOM   3785  C6    G  1075      -5.363 -19.390 -62.982  1.00  0.00           C  
ATOM   3786  O6    G  1075      -4.467 -18.545 -63.088  1.00  0.00           O  
ATOM   3787  N7    G  1075      -6.770 -18.555 -61.029  1.00  0.00           N  
ATOM   3788  C8    G  1075      -7.842 -19.076 -60.497  1.00  0.00           C  
ATOM   3789  N9    G  1075      -8.236 -20.242 -61.107  1.00  0.00           N  
ATOM   3790  H5'   G  1075     -11.222 -19.238 -57.762  1.00  0.00           H  
ATOM   3791 H5''   G  1075     -10.460 -20.143 -56.690  1.00  0.00           H  
ATOM   3792  H4'   G  1075     -11.109 -21.436 -58.525  1.00  0.00           H  
ATOM   3793  H3'   G  1075      -8.280 -21.202 -58.341  1.00  0.00           H  
ATOM   3794  H1'   G  1075      -9.840 -21.383 -61.582  1.00  0.00           H  
ATOM   3795  H2'   G  1075      -8.091 -22.603 -60.141  1.00  0.00           H  
ATOM   3796 HO2'   G  1075      -9.550 -24.044 -60.661  1.00  0.00           H  
ATOM   3797  H1    G  1075      -4.693 -20.532 -64.530  1.00  0.00           H  
ATOM   3798  H22   G  1075      -6.853 -23.179 -64.781  1.00  0.00           H  
ATOM   3799  H21   G  1075      -5.468 -22.412 -65.390  1.00  0.00           H  
ATOM   3800  H8    G  1075      -8.316 -18.676 -59.739  1.00  0.00           H  
ATOM   3801  P     C  1076      -7.843 -23.345 -56.825  1.00  0.00           P  
ATOM   3802  OP2   C  1076      -6.955 -22.214 -56.459  1.00  0.00           O  
ATOM   3803  OP1   C  1076      -8.257 -24.319 -55.782  1.00  0.00           O  
ATOM   3804  O5'   C  1076      -7.150 -24.156 -58.007  1.00  0.00           O  
ATOM   3805  C5'   C  1076      -7.742 -25.336 -58.528  1.00  0.00           C  
ATOM   3806  C4'   C  1076      -6.853 -26.001 -59.552  1.00  0.00           C  
ATOM   3807  O4'   C  1076      -6.755 -25.140 -60.718  1.00  0.00           O  
ATOM   3808  C3'   C  1076      -5.412 -26.244 -59.132  1.00  0.00           C  
ATOM   3809  O3'   C  1076      -5.247 -27.443 -58.395  1.00  0.00           O  
ATOM   3810  C1'   C  1076      -5.432 -25.185 -61.245  1.00  0.00           C  
ATOM   3811  C2'   C  1076      -4.667 -26.253 -60.462  1.00  0.00           C  
ATOM   3812  O2'   C  1076      -4.808 -27.502 -61.122  1.00  0.00           O  
ATOM   3813  N1    C  1076      -4.823 -23.840 -61.105  1.00  0.00           N  
ATOM   3814  C2    C  1076      -3.752 -23.504 -61.943  1.00  0.00           C  
ATOM   3815  O2    C  1076      -3.347 -24.334 -62.771  1.00  0.00           O  
ATOM   3816  N3    C  1076      -3.180 -22.283 -61.836  1.00  0.00           N  
ATOM   3817  C4    C  1076      -3.633 -21.408 -60.939  1.00  0.00           C  
ATOM   3818  N4    C  1076      -3.037 -20.215 -60.869  1.00  0.00           N  
ATOM   3819  C5    C  1076      -4.719 -21.719 -60.072  1.00  0.00           C  
ATOM   3820  C6    C  1076      -5.278 -22.929 -60.187  1.00  0.00           C  
ATOM   3821  H5'   C  1076      -8.597 -25.106 -58.948  1.00  0.00           H  
ATOM   3822 H5''   C  1076      -7.905 -25.963 -57.793  1.00  0.00           H  
ATOM   3823  H4'   C  1076      -7.252 -26.853 -59.825  1.00  0.00           H  
ATOM   3824  H3'   C  1076      -5.102 -25.489 -58.590  1.00  0.00           H  
ATOM   3825  H1'   C  1076      -5.456 -25.436 -62.192  1.00  0.00           H  
ATOM   3826  H2'   C  1076      -3.725 -26.009 -60.346  1.00  0.00           H  
ATOM   3827 HO2'   C  1076      -3.952 -27.746 -61.532  1.00  0.00           H  
ATOM   3828  H42   C  1076      -3.347 -19.551 -60.219  1.00  0.00           H  
ATOM   3829  H41   C  1076      -2.290 -20.005 -61.467  1.00  0.00           H  
ATOM   3830  H5    C  1076      -5.046 -21.069 -59.415  1.00  0.00           H  
ATOM   3831  H6    C  1076      -6.026 -23.162 -59.600  1.00  0.00           H  
ATOM   3832  P     G  1077      -4.041 -27.584 -57.341  1.00  0.00           P  
ATOM   3833  OP2   G  1077      -3.984 -26.336 -56.538  1.00  0.00           O  
ATOM   3834  OP1   G  1077      -4.181 -28.894 -56.654  1.00  0.00           O  
ATOM   3835  O5'   G  1077      -2.735 -27.644 -58.253  1.00  0.00           O  
ATOM   3836  C5'   G  1077      -2.379 -28.834 -58.939  1.00  0.00           C  
ATOM   3837  C4'   G  1077      -1.051 -28.694 -59.640  1.00  0.00           C  
ATOM   3838  O4'   G  1077      -1.130 -27.658 -60.654  1.00  0.00           O  
ATOM   3839  C3'   G  1077       0.116 -28.240 -58.775  1.00  0.00           C  
ATOM   3840  O3'   G  1077       0.676 -29.291 -58.007  1.00  0.00           O  
ATOM   3841  C1'   G  1077       0.123 -27.021 -60.793  1.00  0.00           C  
ATOM   3842  C2'   G  1077       1.085 -27.716 -59.824  1.00  0.00           C  
ATOM   3843  O2'   G  1077       1.737 -28.781 -60.501  1.00  0.00           O  
ATOM   3844  N1    G  1077       2.021 -22.323 -61.283  1.00  0.00           N  
ATOM   3845  C2    G  1077       2.506 -23.516 -61.761  1.00  0.00           C  
ATOM   3846  N2    G  1077       3.647 -23.456 -62.464  1.00  0.00           N  
ATOM   3847  N3    G  1077       1.916 -24.684 -61.567  1.00  0.00           N  
ATOM   3848  C4    G  1077       0.784 -24.564 -60.842  1.00  0.00           C  
ATOM   3849  C5    G  1077       0.214 -23.423 -60.318  1.00  0.00           C  
ATOM   3850  C6    G  1077       0.857 -22.177 -60.534  1.00  0.00           C  
ATOM   3851  O6    G  1077       0.509 -21.054 -60.151  1.00  0.00           O  
ATOM   3852  N7    G  1077      -0.955 -23.725 -59.634  1.00  0.00           N  
ATOM   3853  C8    G  1077      -1.072 -25.020 -59.751  1.00  0.00           C  
ATOM   3854  N9    G  1077      -0.052 -25.592 -60.472  1.00  0.00           N  
ATOM   3855  H5'   G  1077      -3.070 -29.041 -59.601  1.00  0.00           H  
ATOM   3856 H5''   G  1077      -2.324 -29.571 -58.294  1.00  0.00           H  
ATOM   3857  H4'   G  1077      -0.819 -29.547 -60.064  1.00  0.00           H  
ATOM   3858  H3'   G  1077      -0.152 -27.513 -58.177  1.00  0.00           H  
ATOM   3859  H1'   G  1077       0.460 -27.112 -61.708  1.00  0.00           H  
ATOM   3860  H2'   G  1077       1.727 -27.085 -59.437  1.00  0.00           H  
ATOM   3861 HO2'   G  1077       2.677 -28.542 -60.640  1.00  0.00           H  
ATOM   3862  H1    G  1077       2.533 -21.512 -61.482  1.00  0.00           H  
ATOM   3863  H22   G  1077       4.040 -24.276 -62.831  1.00  0.00           H  
ATOM   3864  H21   G  1077       4.089 -22.595 -62.613  1.00  0.00           H  
ATOM   3865  H8    G  1077      -1.813 -25.531 -59.364  1.00  0.00           H  
ATOM   3866  P     G  1078       1.456 -28.965 -56.640  1.00  0.00           P  
ATOM   3867  OP2   G  1078       0.649 -27.982 -55.873  1.00  0.00           O  
ATOM   3868  OP1   G  1078       1.837 -30.254 -56.008  1.00  0.00           O  
ATOM   3869  O5'   G  1078       2.791 -28.239 -57.120  1.00  0.00           O  
ATOM   3870  C5'   G  1078       3.108 -26.928 -56.676  1.00  0.00           C  
ATOM   3871  C4'   G  1078       4.169 -26.292 -57.540  1.00  0.00           C  
ATOM   3872  O4'   G  1078       3.537 -25.361 -58.450  1.00  0.00           O  
ATOM   3873  C3'   G  1078       5.202 -25.445 -56.812  1.00  0.00           C  
ATOM   3874  O3'   G  1078       6.260 -26.213 -56.264  1.00  0.00           O  
ATOM   3875  C1'   G  1078       4.397 -24.259 -58.689  1.00  0.00           C  
ATOM   3876  C2'   G  1078       5.677 -24.486 -57.893  1.00  0.00           C  
ATOM   3877  O2'   G  1078       6.642 -25.097 -58.737  1.00  0.00           O  
ATOM   3878  N1    G  1078       4.536 -19.173 -58.531  1.00  0.00           N  
ATOM   3879  C2    G  1078       5.456 -20.057 -59.039  1.00  0.00           C  
ATOM   3880  N2    G  1078       6.562 -19.522 -59.578  1.00  0.00           N  
ATOM   3881  N3    G  1078       5.306 -21.372 -59.022  1.00  0.00           N  
ATOM   3882  C4    G  1078       4.142 -21.739 -58.446  1.00  0.00           C  
ATOM   3883  C5    G  1078       3.156 -20.938 -57.909  1.00  0.00           C  
ATOM   3884  C6    G  1078       3.331 -19.530 -57.933  1.00  0.00           C  
ATOM   3885  O6    G  1078       2.572 -18.652 -57.507  1.00  0.00           O  
ATOM   3886  N7    G  1078       2.113 -21.706 -57.412  1.00  0.00           N  
ATOM   3887  C8    G  1078       2.476 -22.937 -57.651  1.00  0.00           C  
ATOM   3888  N9    G  1078       3.696 -23.029 -58.277  1.00  0.00           N  
ATOM   3889  H5'   G  1078       3.432 -26.973 -55.752  1.00  0.00           H  
ATOM   3890 H5''   G  1078       2.298 -26.376 -56.704  1.00  0.00           H  
ATOM   3891  H4'   G  1078       4.632 -26.982 -58.060  1.00  0.00           H  
ATOM   3892  H3'   G  1078       4.765 -24.943 -56.094  1.00  0.00           H  
ATOM   3893  H1'   G  1078       4.612 -24.208 -59.644  1.00  0.00           H  
ATOM   3894  H2'   G  1078       6.011 -23.648 -57.508  1.00  0.00           H  
ATOM   3895 HO2'   G  1078       7.333 -24.440 -58.960  1.00  0.00           H  
ATOM   3896  H1    G  1078       4.742 -18.217 -58.593  1.00  0.00           H  
ATOM   3897  H22   G  1078       7.254 -20.104 -59.956  1.00  0.00           H  
ATOM   3898  H21   G  1078       6.681 -18.550 -59.594  1.00  0.00           H  
ATOM   3899  H8    G  1078       1.932 -23.716 -57.410  1.00  0.00           H  
ATOM   3900  P     A  1079       7.028 -25.706 -54.946  1.00  0.00           P  
ATOM   3901  OP2   A  1079       6.010 -25.411 -53.907  1.00  0.00           O  
ATOM   3902  OP1   A  1079       8.121 -26.666 -54.652  1.00  0.00           O  
ATOM   3903  O5'   A  1079       7.689 -24.327 -55.393  1.00  0.00           O  
ATOM   3904  C5'   A  1079       8.819 -24.304 -56.252  1.00  0.00           C  
ATOM   3905  C4'   A  1079       9.368 -22.909 -56.409  1.00  0.00           C  
ATOM   3906  O4'   A  1079       8.424 -22.090 -57.145  1.00  0.00           O  
ATOM   3907  C3'   A  1079       9.584 -22.128 -55.122  1.00  0.00           C  
ATOM   3908  O3'   A  1079      10.793 -22.465 -54.464  1.00  0.00           O  
ATOM   3909  C1'   A  1079       8.438 -20.764 -56.655  1.00  0.00           C  
ATOM   3910  C2'   A  1079       9.575 -20.696 -55.633  1.00  0.00           C  
ATOM   3911  O2'   A  1079      10.788 -20.380 -56.301  1.00  0.00           O  
ATOM   3912  N1    A  1079       5.127 -17.172 -55.014  1.00  0.00           N  
ATOM   3913  C2    A  1079       6.343 -17.090 -55.570  1.00  0.00           C  
ATOM   3914  N3    A  1079       7.151 -18.067 -55.974  1.00  0.00           N  
ATOM   3915  C4    A  1079       6.589 -19.269 -55.755  1.00  0.00           C  
ATOM   3916  C5    A  1079       5.350 -19.515 -55.193  1.00  0.00           C  
ATOM   3917  C6    A  1079       4.592 -18.395 -54.809  1.00  0.00           C  
ATOM   3918  N6    A  1079       3.380 -18.477 -54.254  1.00  0.00           N  
ATOM   3919  N7    A  1079       5.104 -20.879 -55.125  1.00  0.00           N  
ATOM   3920  C8    A  1079       6.182 -21.419 -55.639  1.00  0.00           C  
ATOM   3921  N9    A  1079       7.122 -20.503 -56.041  1.00  0.00           N  
ATOM   3922  H5'   A  1079       8.558 -24.646 -57.133  1.00  0.00           H  
ATOM   3923 H5''   A  1079       9.516 -24.883 -55.879  1.00  0.00           H  
ATOM   3924  H4'   A  1079      10.215 -22.948 -56.901  1.00  0.00           H  
ATOM   3925  H3'   A  1079       8.834 -22.261 -54.503  1.00  0.00           H  
ATOM   3926  H1'   A  1079       8.601 -20.111 -57.368  1.00  0.00           H  
ATOM   3927  H2'   A  1079       9.379 -20.059 -54.914  1.00  0.00           H  
ATOM   3928 HO2'   A  1079      11.054 -19.468 -56.062  1.00  0.00           H  
ATOM   3929  H2    A  1079       6.686 -16.180 -55.698  1.00  0.00           H  
ATOM   3930  H61   A  1079       2.899 -17.659 -54.006  1.00  0.00           H  
ATOM   3931  H62   A  1079       2.971 -19.353 -54.095  1.00  0.00           H  
ATOM   3932  H8    A  1079       6.305 -22.388 -55.727  1.00  0.00           H  
ATOM   3933  P     G  1080      10.953 -22.210 -52.885  1.00  0.00           P  
ATOM   3934  OP2   G  1080       9.695 -22.636 -52.221  1.00  0.00           O  
ATOM   3935  OP1   G  1080      12.247 -22.797 -52.452  1.00  0.00           O  
ATOM   3936  O5'   G  1080      11.064 -20.625 -52.759  1.00  0.00           O  
ATOM   3937  C5'   G  1080      12.254 -19.946 -53.132  1.00  0.00           C  
ATOM   3938  C4'   G  1080      12.169 -18.472 -52.825  1.00  0.00           C  
ATOM   3939  O4'   G  1080      11.048 -17.920 -53.534  1.00  0.00           O  
ATOM   3940  C3'   G  1080      11.916 -18.106 -51.371  1.00  0.00           C  
ATOM   3941  O3'   G  1080      13.108 -18.001 -50.611  1.00  0.00           O  
ATOM   3942  C1'   G  1080      10.392 -16.944 -52.756  1.00  0.00           C  
ATOM   3943  C2'   G  1080      11.223 -16.765 -51.489  1.00  0.00           C  
ATOM   3944  O2'   G  1080      12.165 -15.723 -51.698  1.00  0.00           O  
ATOM   3945  N1    G  1080       5.747 -15.769 -51.036  1.00  0.00           N  
ATOM   3946  C2    G  1080       6.856 -14.970 -51.175  1.00  0.00           C  
ATOM   3947  N2    G  1080       6.715 -13.687 -50.809  1.00  0.00           N  
ATOM   3948  N3    G  1080       8.019 -15.395 -51.639  1.00  0.00           N  
ATOM   3949  C4    G  1080       7.987 -16.706 -51.958  1.00  0.00           C  
ATOM   3950  C5    G  1080       6.934 -17.591 -51.859  1.00  0.00           C  
ATOM   3951  C6    G  1080       5.692 -17.121 -51.359  1.00  0.00           C  
ATOM   3952  O6    G  1080       4.640 -17.750 -51.195  1.00  0.00           O  
ATOM   3953  N7    G  1080       7.309 -18.854 -52.292  1.00  0.00           N  
ATOM   3954  C8    G  1080       8.560 -18.718 -52.640  1.00  0.00           C  
ATOM   3955  N9    G  1080       9.034 -17.441 -52.464  1.00  0.00           N  
ATOM   3956  H5'   G  1080      12.403 -20.066 -54.092  1.00  0.00           H  
ATOM   3957 H5''   G  1080      13.009 -20.333 -52.640  1.00  0.00           H  
ATOM   3958  H4'   G  1080      12.986 -18.022 -53.129  1.00  0.00           H  
ATOM   3959  H3'   G  1080      11.303 -18.748 -50.958  1.00  0.00           H  
ATOM   3960  H1'   G  1080      10.332 -16.089 -53.231  1.00  0.00           H  
ATOM   3961  H2'   G  1080      10.655 -16.590 -50.709  1.00  0.00           H  
ATOM   3962 HO2'   G  1080      11.893 -14.938 -51.178  1.00  0.00           H  
ATOM   3963  H1    G  1080       4.932 -15.357 -50.682  1.00  0.00           H  
ATOM   3964  H22   G  1080       7.473 -13.070 -50.886  1.00  0.00           H  
ATOM   3965  H21   G  1080       5.857 -13.364 -50.464  1.00  0.00           H  
ATOM   3966  H8    G  1080       9.104 -19.453 -52.993  1.00  0.00           H  
ATOM   3967  P     U  1081      13.123 -18.446 -49.067  1.00  0.00           P  
ATOM   3968  OP2   U  1081      13.108 -19.930 -49.016  1.00  0.00           O  
ATOM   3969  OP1   U  1081      14.210 -17.700 -48.383  1.00  0.00           O  
ATOM   3970  O5'   U  1081      11.731 -17.919 -48.501  1.00  0.00           O  
ATOM   3971  C5'   U  1081      11.582 -16.576 -48.063  1.00  0.00           C  
ATOM   3972  C4'   U  1081      10.236 -16.345 -47.423  1.00  0.00           C  
ATOM   3973  O4'   U  1081       9.178 -16.536 -48.401  1.00  0.00           O  
ATOM   3974  C3'   U  1081       9.858 -17.292 -46.294  1.00  0.00           C  
ATOM   3975  O3'   U  1081      10.400 -16.906 -45.044  1.00  0.00           O  
ATOM   3976  C1'   U  1081       8.051 -17.120 -47.782  1.00  0.00           C  
ATOM   3977  C2'   U  1081       8.342 -17.206 -46.288  1.00  0.00           C  
ATOM   3978  O2'   U  1081       7.897 -16.015 -45.655  1.00  0.00           O  
ATOM   3979  N1    U  1081       7.805 -18.452 -48.385  1.00  0.00           N  
ATOM   3980  C2    U  1081       6.510 -18.936 -48.339  1.00  0.00           C  
ATOM   3981  O2    U  1081       5.587 -18.321 -47.834  1.00  0.00           O  
ATOM   3982  N3    U  1081       6.329 -20.172 -48.910  1.00  0.00           N  
ATOM   3983  C4    U  1081       7.289 -20.960 -49.509  1.00  0.00           C  
ATOM   3984  O4    U  1081       6.967 -22.053 -49.977  1.00  0.00           O  
ATOM   3985  C5    U  1081       8.604 -20.396 -49.520  1.00  0.00           C  
ATOM   3986  C6    U  1081       8.808 -19.194 -48.972  1.00  0.00           C  
ATOM   3987  H5'   U  1081      11.677 -15.978 -48.834  1.00  0.00           H  
ATOM   3988 H5''   U  1081      12.285 -16.373 -47.412  1.00  0.00           H  
ATOM   3989  H4'   U  1081      10.197 -15.423 -47.094  1.00  0.00           H  
ATOM   3990  H3'   U  1081      10.126 -18.203 -46.535  1.00  0.00           H  
ATOM   3991  H1'   U  1081       7.268 -16.549 -47.926  1.00  0.00           H  
ATOM   3992  H2'   U  1081       7.939 -18.003 -45.885  1.00  0.00           H  
ATOM   3993 HO2'   U  1081       7.109 -16.220 -45.108  1.00  0.00           H  
ATOM   3994  H3    U  1081       5.419 -20.533 -48.888  1.00  0.00           H  
ATOM   3995  H5    U  1081       9.348 -20.888 -49.926  1.00  0.00           H  
ATOM   3996  H6    U  1081       9.717 -18.830 -48.991  1.00  0.00           H  
ATOM   3997  P     G  1082      10.584 -17.998 -43.892  1.00  0.00           P  
ATOM   3998  OP2   G  1082       9.345 -17.941 -43.075  1.00  0.00           O  
ATOM   3999  OP1   G  1082      10.951 -19.261 -44.581  1.00  0.00           O  
ATOM   4000  O5'   G  1082      11.806 -17.569 -42.964  1.00  0.00           O  
ATOM   4001  C5'   G  1082      12.659 -18.546 -42.385  1.00  0.00           C  
ATOM   4002  C4'   G  1082      12.391 -18.710 -40.909  1.00  0.00           C  
ATOM   4003  O4'   G  1082      13.260 -17.766 -40.241  1.00  0.00           O  
ATOM   4004  C3'   G  1082      10.972 -18.406 -40.450  1.00  0.00           C  
ATOM   4005  O3'   G  1082      10.180 -19.571 -40.293  1.00  0.00           O  
ATOM   4006  C1'   G  1082      12.532 -17.004 -39.242  1.00  0.00           C  
ATOM   4007  C2'   G  1082      11.090 -17.520 -39.204  1.00  0.00           C  
ATOM   4008  O2'   G  1082      10.936 -18.281 -38.015  1.00  0.00           O  
ATOM   4009  N1    G  1082      13.653 -12.308 -37.629  1.00  0.00           N  
ATOM   4010  C2    G  1082      13.717 -13.503 -36.954  1.00  0.00           C  
ATOM   4011  N2    G  1082      14.135 -13.445 -35.680  1.00  0.00           N  
ATOM   4012  N3    G  1082      13.397 -14.670 -37.487  1.00  0.00           N  
ATOM   4013  C4    G  1082      12.998 -14.547 -38.770  1.00  0.00           C  
ATOM   4014  C5    G  1082      12.899 -13.405 -39.535  1.00  0.00           C  
ATOM   4015  C6    G  1082      13.246 -12.159 -38.951  1.00  0.00           C  
ATOM   4016  O6    G  1082      13.225 -11.034 -39.465  1.00  0.00           O  
ATOM   4017  N7    G  1082      12.449 -13.704 -40.813  1.00  0.00           N  
ATOM   4018  C8    G  1082      12.286 -14.999 -40.802  1.00  0.00           C  
ATOM   4019  N9    G  1082      12.601 -15.574 -39.595  1.00  0.00           N  
ATOM   4020  H5'   G  1082      13.591 -18.273 -42.512  1.00  0.00           H  
ATOM   4021 H5''   G  1082      12.513 -19.405 -42.834  1.00  0.00           H  
ATOM   4022  H4'   G  1082      12.638 -19.609 -40.605  1.00  0.00           H  
ATOM   4023  H3'   G  1082      10.604 -17.864 -41.178  1.00  0.00           H  
ATOM   4024  H1'   G  1082      12.952 -17.146 -38.368  1.00  0.00           H  
ATOM   4025  H2'   G  1082      10.463 -16.768 -39.237  1.00  0.00           H  
ATOM   4026 HO2'   G  1082      10.441 -17.749 -37.357  1.00  0.00           H  
ATOM   4027  H1    G  1082      13.913 -11.497 -37.143  1.00  0.00           H  
ATOM   4028  H22   G  1082      14.201 -14.267 -35.149  1.00  0.00           H  
ATOM   4029  H21   G  1082      14.374 -12.585 -35.278  1.00  0.00           H  
ATOM   4030  H8    G  1082      11.971 -15.509 -41.578  1.00  0.00           H  
ATOM   4031  P     A  1083      10.134 -20.330 -38.877  1.00  0.00           P  
ATOM   4032  OP2   A  1083      11.532 -20.560 -38.432  1.00  0.00           O  
ATOM   4033  OP1   A  1083       9.194 -19.598 -37.992  1.00  0.00           O  
ATOM   4034  O5'   A  1083       9.488 -21.746 -39.220  1.00  0.00           O  
ATOM   4035  C5'   A  1083      10.300 -22.839 -39.622  1.00  0.00           C  
ATOM   4036  C4'   A  1083      11.003 -23.469 -38.446  1.00  0.00           C  
ATOM   4037  O4'   A  1083      12.420 -23.581 -38.766  1.00  0.00           O  
ATOM   4038  C3'   A  1083      10.896 -22.721 -37.126  1.00  0.00           C  
ATOM   4039  O3'   A  1083      10.277 -23.484 -36.104  1.00  0.00           O  
ATOM   4040  C1'   A  1083      13.227 -23.223 -37.634  1.00  0.00           C  
ATOM   4041  C2'   A  1083      12.332 -22.440 -36.692  1.00  0.00           C  
ATOM   4042  O2'   A  1083      12.583 -22.939 -35.386  1.00  0.00           O  
ATOM   4043  N1    A  1083      18.344 -22.636 -37.483  1.00  0.00           N  
ATOM   4044  C2    A  1083      17.523 -23.527 -36.913  1.00  0.00           C  
ATOM   4045  N3    A  1083      16.198 -23.622 -36.994  1.00  0.00           N  
ATOM   4046  C4    A  1083      15.699 -22.649 -37.778  1.00  0.00           C  
ATOM   4047  C5    A  1083      16.415 -21.664 -38.431  1.00  0.00           C  
ATOM   4048  C6    A  1083      17.811 -21.673 -38.265  1.00  0.00           C  
ATOM   4049  N6    A  1083      18.630 -20.785 -38.833  1.00  0.00           N  
ATOM   4050  N7    A  1083      15.564 -20.834 -39.149  1.00  0.00           N  
ATOM   4051  C8    A  1083      14.373 -21.328 -38.917  1.00  0.00           C  
ATOM   4052  N9    A  1083      14.381 -22.428 -38.095  1.00  0.00           N  
ATOM   4053  H5'   A  1083      10.970 -22.521 -40.262  1.00  0.00           H  
ATOM   4054 H5''   A  1083       9.737 -23.513 -40.057  1.00  0.00           H  
ATOM   4055  H4'   A  1083      10.655 -24.377 -38.324  1.00  0.00           H  
ATOM   4056  H3'   A  1083      10.385 -21.896 -37.265  1.00  0.00           H  
ATOM   4057  H1'   A  1083      13.548 -24.032 -37.181  1.00  0.00           H  
ATOM   4058  H2'   A  1083      12.550 -21.487 -36.765  1.00  0.00           H  
ATOM   4059 HO2'   A  1083      13.048 -23.798 -35.457  1.00  0.00           H  
ATOM   4060  H2    A  1083      17.960 -24.205 -36.356  1.00  0.00           H  
ATOM   4061  H61   A  1083      19.597 -20.842 -38.680  1.00  0.00           H  
ATOM   4062  H62   A  1083      18.266 -20.077 -39.404  1.00  0.00           H  
ATOM   4063  H8    A  1083      13.553 -20.948 -39.295  1.00  0.00           H  
ATOM   4064  P     U  1084       9.788 -22.773 -34.749  1.00  0.00           P  
ATOM   4065  OP2   U  1084       9.139 -21.488 -35.112  1.00  0.00           O  
ATOM   4066  OP1   U  1084       9.037 -23.774 -33.949  1.00  0.00           O  
ATOM   4067  O5'   U  1084      11.142 -22.442 -33.978  1.00  0.00           O  
ATOM   4068  C5'   U  1084      11.242 -22.613 -32.572  1.00  0.00           C  
ATOM   4069  C4'   U  1084      12.585 -22.164 -32.051  1.00  0.00           C  
ATOM   4070  O4'   U  1084      13.578 -22.105 -33.114  1.00  0.00           O  
ATOM   4071  C3'   U  1084      12.621 -20.803 -31.373  1.00  0.00           C  
ATOM   4072  O3'   U  1084      12.385 -20.872 -29.979  1.00  0.00           O  
ATOM   4073  C1'   U  1084      14.545 -21.074 -32.807  1.00  0.00           C  
ATOM   4074  C2'   U  1084      14.040 -20.295 -31.605  1.00  0.00           C  
ATOM   4075  O2'   U  1084      14.885 -20.613 -30.508  1.00  0.00           O  
ATOM   4076  N1    U  1084      14.747 -20.208 -33.994  1.00  0.00           N  
ATOM   4077  C2    U  1084      15.916 -19.472 -34.046  1.00  0.00           C  
ATOM   4078  O2    U  1084      16.766 -19.509 -33.173  1.00  0.00           O  
ATOM   4079  N3    U  1084      16.061 -18.686 -35.163  1.00  0.00           N  
ATOM   4080  C4    U  1084      15.175 -18.561 -36.212  1.00  0.00           C  
ATOM   4081  O4    U  1084      15.450 -17.808 -37.148  1.00  0.00           O  
ATOM   4082  C5    U  1084      13.989 -19.352 -36.091  1.00  0.00           C  
ATOM   4083  C6    U  1084      13.823 -20.127 -35.014  1.00  0.00           C  
ATOM   4084  H5'   U  1084      11.116 -23.560 -32.356  1.00  0.00           H  
ATOM   4085 H5''   U  1084      10.539 -22.089 -32.135  1.00  0.00           H  
ATOM   4086  H4'   U  1084      12.870 -22.845 -31.407  1.00  0.00           H  
ATOM   4087  H3'   U  1084      11.955 -20.212 -31.783  1.00  0.00           H  
ATOM   4088  H1'   U  1084      15.392 -21.511 -32.576  1.00  0.00           H  
ATOM   4089  H2'   U  1084      14.050 -19.336 -31.803  1.00  0.00           H  
ATOM   4090 HO2'   U  1084      15.347 -19.799 -30.215  1.00  0.00           H  
ATOM   4091  H3    U  1084      16.882 -18.156 -35.219  1.00  0.00           H  
ATOM   4092  H5    U  1084      13.304 -19.325 -36.792  1.00  0.00           H  
ATOM   4093  H6    U  1084      13.002 -20.658 -34.954  1.00  0.00           H  
ATOM   4094  P     U  1085      11.052 -20.232 -29.350  1.00  0.00           P  
ATOM   4095  OP2   U  1085      10.562 -19.185 -30.282  1.00  0.00           O  
ATOM   4096  OP1   U  1085      10.150 -21.344 -28.956  1.00  0.00           O  
ATOM   4097  O5'   U  1085      11.558 -19.514 -28.022  1.00  0.00           O  
ATOM   4098  C5'   U  1085      12.661 -20.027 -27.290  1.00  0.00           C  
ATOM   4099  C4'   U  1085      13.412 -18.933 -26.572  1.00  0.00           C  
ATOM   4100  O4'   U  1085      14.296 -18.318 -27.551  1.00  0.00           O  
ATOM   4101  C3'   U  1085      12.568 -17.802 -26.004  1.00  0.00           C  
ATOM   4102  O3'   U  1085      13.153 -17.192 -24.867  1.00  0.00           O  
ATOM   4103  C1'   U  1085      13.913 -16.956 -27.705  1.00  0.00           C  
ATOM   4104  C2'   U  1085      12.491 -16.815 -27.157  1.00  0.00           C  
ATOM   4105  O2'   U  1085      12.282 -15.491 -26.688  1.00  0.00           O  
ATOM   4106  N1    U  1085      13.995 -16.628 -29.149  1.00  0.00           N  
ATOM   4107  C2    U  1085      14.947 -15.702 -29.533  1.00  0.00           C  
ATOM   4108  O2    U  1085      15.704 -15.160 -28.746  1.00  0.00           O  
ATOM   4109  N3    U  1085      14.987 -15.431 -30.879  1.00  0.00           N  
ATOM   4110  C4    U  1085      14.189 -15.977 -31.861  1.00  0.00           C  
ATOM   4111  O4    U  1085      14.347 -15.629 -33.032  1.00  0.00           O  
ATOM   4112  C5    U  1085      13.227 -16.927 -31.391  1.00  0.00           C  
ATOM   4113  C6    U  1085      13.168 -17.211 -30.086  1.00  0.00           C  
ATOM   4114  H5'   U  1085      13.271 -20.481 -27.908  1.00  0.00           H  
ATOM   4115 H5''   U  1085      12.333 -20.674 -26.631  1.00  0.00           H  
ATOM   4116  H4'   U  1085      13.966 -19.305 -25.856  1.00  0.00           H  
ATOM   4117  H3'   U  1085      11.675 -18.129 -25.769  1.00  0.00           H  
ATOM   4118  H1'   U  1085      14.512 -16.363 -27.203  1.00  0.00           H  
ATOM   4119  H2'   U  1085      11.810 -17.079 -27.811  1.00  0.00           H  
ATOM   4120 HO2'   U  1085      11.647 -15.038 -27.282  1.00  0.00           H  
ATOM   4121  H3    U  1085      15.655 -14.777 -31.172  1.00  0.00           H  
ATOM   4122  H5    U  1085      12.618 -17.366 -32.021  1.00  0.00           H  
ATOM   4123  H6    U  1085      12.501 -17.863 -29.789  1.00  0.00           H  
ATOM   4124  P     U  1086      12.885 -17.790 -23.400  1.00  0.00           P  
ATOM   4125  OP2   U  1086      11.671 -18.642 -23.466  1.00  0.00           O  
ATOM   4126  OP1   U  1086      14.159 -18.364 -22.898  1.00  0.00           O  
ATOM   4127  O5'   U  1086      12.541 -16.508 -22.520  1.00  0.00           O  
ATOM   4128  C5'   U  1086      12.657 -16.541 -21.105  1.00  0.00           C  
ATOM   4129  C4'   U  1086      13.165 -15.231 -20.557  1.00  0.00           C  
ATOM   4130  O4'   U  1086      14.478 -14.974 -21.110  1.00  0.00           O  
ATOM   4131  C3'   U  1086      12.356 -13.994 -20.918  1.00  0.00           C  
ATOM   4132  O3'   U  1086      12.422 -12.981 -19.930  1.00  0.00           O  
ATOM   4133  C1'   U  1086      14.474 -13.754 -21.820  1.00  0.00           C  
ATOM   4134  C2'   U  1086      13.026 -13.514 -22.197  1.00  0.00           C  
ATOM   4135  O2'   U  1086      12.802 -12.127 -22.405  1.00  0.00           O  
ATOM   4136  N1    U  1086      15.350 -13.886 -23.010  1.00  0.00           N  
ATOM   4137  C2    U  1086      16.141 -12.799 -23.334  1.00  0.00           C  
ATOM   4138  O2    U  1086      16.144 -11.763 -22.693  1.00  0.00           O  
ATOM   4139  N3    U  1086      16.936 -12.967 -24.441  1.00  0.00           N  
ATOM   4140  C4    U  1086      17.020 -14.085 -25.243  1.00  0.00           C  
ATOM   4141  O4    U  1086      17.786 -14.081 -26.208  1.00  0.00           O  
ATOM   4142  C5    U  1086      16.174 -15.170 -24.848  1.00  0.00           C  
ATOM   4143  C6    U  1086      15.391 -15.034 -23.772  1.00  0.00           C  
ATOM   4144  H5'   U  1086      13.279 -17.255 -20.853  1.00  0.00           H  
ATOM   4145 H5''   U  1086      11.778 -16.731 -20.716  1.00  0.00           H  
ATOM   4146  H4'   U  1086      13.240 -15.285 -19.582  1.00  0.00           H  
ATOM   4147  H3'   U  1086      11.417 -14.225 -21.079  1.00  0.00           H  
ATOM   4148  H1'   U  1086      14.790 -13.011 -21.265  1.00  0.00           H  
ATOM   4149  H2'   U  1086      12.746 -14.046 -22.971  1.00  0.00           H  
ATOM   4150 HO2'   U  1086      12.636 -11.970 -23.359  1.00  0.00           H  
ATOM   4151  H3    U  1086      17.504 -12.209 -24.689  1.00  0.00           H  
ATOM   4152  H5    U  1086      16.170 -16.005 -25.360  1.00  0.00           H  
ATOM   4153  H6    U  1086      14.821 -15.790 -23.523  1.00  0.00           H  
ATOM   4154  P     A  1087      11.459 -13.039 -18.645  1.00  0.00           P  
ATOM   4155  OP2   A  1087      11.893 -14.178 -17.798  1.00  0.00           O  
ATOM   4156  OP1   A  1087      11.387 -11.676 -18.062  1.00  0.00           O  
ATOM   4157  O5'   A  1087      10.029 -13.394 -19.251  1.00  0.00           O  
ATOM   4158  C5'   A  1087       9.065 -12.378 -19.486  1.00  0.00           C  
ATOM   4159  C4'   A  1087       7.695 -12.793 -19.009  1.00  0.00           C  
ATOM   4160  O4'   A  1087       7.584 -12.482 -17.604  1.00  0.00           O  
ATOM   4161  C3'   A  1087       6.519 -12.077 -19.654  1.00  0.00           C  
ATOM   4162  O3'   A  1087       6.069 -12.707 -20.841  1.00  0.00           O  
ATOM   4163  C1'   A  1087       6.272 -12.036 -17.315  1.00  0.00           C  
ATOM   4164  C2'   A  1087       5.441 -12.178 -18.587  1.00  0.00           C  
ATOM   4165  O2'   A  1087       4.823 -13.457 -18.599  1.00  0.00           O  
ATOM   4166  N1    A  1087       3.624  -7.802 -16.046  1.00  0.00           N  
ATOM   4167  C2    A  1087       3.237  -9.016 -16.458  1.00  0.00           C  
ATOM   4168  N3    A  1087       3.982 -10.074 -16.772  1.00  0.00           N  
ATOM   4169  C4    A  1087       5.289  -9.796 -16.627  1.00  0.00           C  
ATOM   4170  C5    A  1087       5.840  -8.597 -16.212  1.00  0.00           C  
ATOM   4171  C6    A  1087       4.945  -7.555 -15.909  1.00  0.00           C  
ATOM   4172  N6    A  1087       5.330  -6.345 -15.499  1.00  0.00           N  
ATOM   4173  N7    A  1087       7.225  -8.679 -16.180  1.00  0.00           N  
ATOM   4174  C8    A  1087       7.477  -9.904 -16.569  1.00  0.00           C  
ATOM   4175  N9    A  1087       6.351 -10.637 -16.856  1.00  0.00           N  
ATOM   4176  H5'   A  1087       9.025 -12.190 -20.447  1.00  0.00           H  
ATOM   4177 H5''   A  1087       9.335 -11.564 -19.012  1.00  0.00           H  
ATOM   4178  H4'   A  1087       7.581 -13.760 -19.127  1.00  0.00           H  
ATOM   4179  H3'   A  1087       6.737 -11.142 -19.850  1.00  0.00           H  
ATOM   4180  H1'   A  1087       5.882 -12.591 -16.607  1.00  0.00           H  
ATOM   4181  H2'   A  1087       4.783 -11.456 -18.671  1.00  0.00           H  
ATOM   4182 HO2'   A  1087       3.860 -13.347 -18.454  1.00  0.00           H  
ATOM   4183  H2    A  1087       2.269  -9.143 -16.541  1.00  0.00           H  
ATOM   4184  H61   A  1087       4.659  -5.658 -15.303  1.00  0.00           H  
ATOM   4185  H62   A  1087       6.283  -6.143 -15.393  1.00  0.00           H  
ATOM   4186  H8    A  1087       8.385 -10.265 -16.649  1.00  0.00           H  
ATOM   4187  P     C  1088       6.160 -11.937 -22.249  1.00  0.00           P  
ATOM   4188  OP2   C  1088       7.530 -11.384 -22.383  1.00  0.00           O  
ATOM   4189  OP1   C  1088       5.627 -12.840 -23.301  1.00  0.00           O  
ATOM   4190  O5'   C  1088       5.148 -10.718 -22.088  1.00  0.00           O  
ATOM   4191  C5'   C  1088       3.777 -10.857 -22.430  1.00  0.00           C  
ATOM   4192  C4'   C  1088       2.936  -9.765 -21.815  1.00  0.00           C  
ATOM   4193  O4'   C  1088       3.285  -9.627 -20.405  1.00  0.00           O  
ATOM   4194  C3'   C  1088       3.152  -8.363 -22.364  1.00  0.00           C  
ATOM   4195  O3'   C  1088       2.440  -8.124 -23.566  1.00  0.00           O  
ATOM   4196  C1'   C  1088       3.228  -8.257 -20.018  1.00  0.00           C  
ATOM   4197  C2'   C  1088       2.648  -7.501 -21.212  1.00  0.00           C  
ATOM   4198  O2'   C  1088       1.231  -7.518 -21.125  1.00  0.00           O  
ATOM   4199  N1    C  1088       4.607  -7.819 -19.689  1.00  0.00           N  
ATOM   4200  C2    C  1088       4.787  -6.533 -19.162  1.00  0.00           C  
ATOM   4201  O2    C  1088       3.798  -5.805 -18.990  1.00  0.00           O  
ATOM   4202  N3    C  1088       6.034  -6.109 -18.853  1.00  0.00           N  
ATOM   4203  C4    C  1088       7.080  -6.911 -19.049  1.00  0.00           C  
ATOM   4204  N4    C  1088       8.292  -6.449 -18.729  1.00  0.00           N  
ATOM   4205  C5    C  1088       6.931  -8.222 -19.582  1.00  0.00           C  
ATOM   4206  C6    C  1088       5.692  -8.631 -19.883  1.00  0.00           C  
ATOM   4207  H5'   C  1088       3.456 -11.726 -22.112  1.00  0.00           H  
ATOM   4208 H5''   C  1088       3.686 -10.820 -23.405  1.00  0.00           H  
ATOM   4209  H4'   C  1088       1.986  -9.993 -21.892  1.00  0.00           H  
ATOM   4210  H3'   C  1088       4.106  -8.188 -22.502  1.00  0.00           H  
ATOM   4211  H1'   C  1088       2.648  -8.124 -19.240  1.00  0.00           H  
ATOM   4212  H2'   C  1088       2.997  -6.587 -21.261  1.00  0.00           H  
ATOM   4213 HO2'   C  1088       0.866  -7.936 -21.932  1.00  0.00           H  
ATOM   4214  H42   C  1088       9.081  -7.015 -18.861  1.00  0.00           H  
ATOM   4215  H41   C  1088       8.392  -5.546 -18.363  1.00  0.00           H  
ATOM   4216  H5    C  1088       7.706  -8.805 -19.722  1.00  0.00           H  
ATOM   4217  H6    C  1088       5.568  -9.530 -20.251  1.00  0.00           H  
ATOM   4218  P     G  1089       3.215  -7.608 -24.876  1.00  0.00           P  
ATOM   4219  OP2   G  1089       4.674  -7.731 -24.625  1.00  0.00           O  
ATOM   4220  OP1   G  1089       2.615  -8.276 -26.059  1.00  0.00           O  
ATOM   4221  O5'   G  1089       2.857  -6.058 -24.951  1.00  0.00           O  
ATOM   4222  C5'   G  1089       1.528  -5.605 -24.737  1.00  0.00           C  
ATOM   4223  C4'   G  1089       1.502  -4.191 -24.214  1.00  0.00           C  
ATOM   4224  O4'   G  1089       1.926  -4.183 -22.822  1.00  0.00           O  
ATOM   4225  C3'   G  1089       2.477  -3.220 -24.863  1.00  0.00           C  
ATOM   4226  O3'   G  1089       2.016  -2.722 -26.107  1.00  0.00           O  
ATOM   4227  C1'   G  1089       2.699  -3.033 -22.548  1.00  0.00           C  
ATOM   4228  C2'   G  1089       2.632  -2.152 -23.792  1.00  0.00           C  
ATOM   4229  O2'   G  1089       1.483  -1.319 -23.726  1.00  0.00           O  
ATOM   4230  N1    G  1089       7.299  -1.642 -20.867  1.00  0.00           N  
ATOM   4231  C2    G  1089       6.159  -0.890 -21.019  1.00  0.00           C  
ATOM   4232  N2    G  1089       6.251   0.404 -20.680  1.00  0.00           N  
ATOM   4233  N3    G  1089       5.012  -1.370 -21.470  1.00  0.00           N  
ATOM   4234  C4    G  1089       5.095  -2.685 -21.763  1.00  0.00           C  
ATOM   4235  C5    G  1089       6.182  -3.526 -21.648  1.00  0.00           C  
ATOM   4236  C6    G  1089       7.406  -2.998 -21.163  1.00  0.00           C  
ATOM   4237  O6    G  1089       8.482  -3.582 -20.989  1.00  0.00           O  
ATOM   4238  N7    G  1089       5.855  -4.812 -22.054  1.00  0.00           N  
ATOM   4239  C8    G  1089       4.599  -4.731 -22.402  1.00  0.00           C  
ATOM   4240  N9    G  1089       4.076  -3.470 -22.251  1.00  0.00           N  
ATOM   4241  H5'   G  1089       1.090  -6.195 -24.089  1.00  0.00           H  
ATOM   4242 H5''   G  1089       1.038  -5.642 -25.585  1.00  0.00           H  
ATOM   4243  H4'   G  1089       0.585  -3.848 -24.271  1.00  0.00           H  
ATOM   4244  H3'   G  1089       3.337  -3.670 -24.996  1.00  0.00           H  
ATOM   4245  H1'   G  1089       2.340  -2.541 -21.780  1.00  0.00           H  
ATOM   4246  H2'   G  1089       3.451  -1.630 -23.921  1.00  0.00           H  
ATOM   4247 HO2'   G  1089       1.768  -0.392 -23.589  1.00  0.00           H  
ATOM   4248  H1    G  1089       8.098  -1.192 -20.524  1.00  0.00           H  
ATOM   4249  H22   G  1089       5.469   0.990 -20.767  1.00  0.00           H  
ATOM   4250  H21   G  1089       7.097   0.767 -20.345  1.00  0.00           H  
ATOM   4251  H8    G  1089       4.083  -5.494 -22.737  1.00  0.00           H  
ATOM   4252  P     C  1090       3.065  -2.192 -27.203  1.00  0.00           P  
ATOM   4253  OP2   C  1090       4.136  -3.209 -27.347  1.00  0.00           O  
ATOM   4254  OP1   C  1090       2.300  -1.759 -28.400  1.00  0.00           O  
ATOM   4255  O5'   C  1090       3.703  -0.895 -26.532  1.00  0.00           O  
ATOM   4256  C5'   C  1090       2.945   0.296 -26.381  1.00  0.00           C  
ATOM   4257  C4'   C  1090       3.774   1.413 -25.795  1.00  0.00           C  
ATOM   4258  O4'   C  1090       4.294   0.984 -24.501  1.00  0.00           O  
ATOM   4259  C3'   C  1090       5.033   1.786 -26.562  1.00  0.00           C  
ATOM   4260  O3'   C  1090       4.769   2.585 -27.702  1.00  0.00           O  
ATOM   4261  C1'   C  1090       5.568   1.549 -24.299  1.00  0.00           C  
ATOM   4262  C2'   C  1090       5.836   2.488 -25.477  1.00  0.00           C  
ATOM   4263  O2'   C  1090       5.305   3.774 -25.194  1.00  0.00           O  
ATOM   4264  N1    C  1090       6.566   0.455 -24.211  1.00  0.00           N  
ATOM   4265  C2    C  1090       7.841   0.757 -23.717  1.00  0.00           C  
ATOM   4266  O2    C  1090       8.097   1.920 -23.369  1.00  0.00           O  
ATOM   4267  N3    C  1090       8.770  -0.223 -23.626  1.00  0.00           N  
ATOM   4268  C4    C  1090       8.471  -1.464 -24.006  1.00  0.00           C  
ATOM   4269  N4    C  1090       9.419  -2.399 -23.899  1.00  0.00           N  
ATOM   4270  C5    C  1090       7.185  -1.803 -24.514  1.00  0.00           C  
ATOM   4271  C6    C  1090       6.273  -0.826 -24.597  1.00  0.00           C  
ATOM   4272  H5'   C  1090       2.185   0.117 -25.789  1.00  0.00           H  
ATOM   4273 H5''   C  1090       2.609   0.574 -27.258  1.00  0.00           H  
ATOM   4274  H4'   C  1090       3.201   2.198 -25.671  1.00  0.00           H  
ATOM   4275  H3'   C  1090       5.496   0.969 -26.841  1.00  0.00           H  
ATOM   4276  H1'   C  1090       5.577   2.066 -23.467  1.00  0.00           H  
ATOM   4277  H2'   C  1090       6.787   2.531 -25.707  1.00  0.00           H  
ATOM   4278 HO2'   C  1090       6.044   4.402 -25.058  1.00  0.00           H  
ATOM   4279  H42   C  1090       9.230  -3.321 -24.170  1.00  0.00           H  
ATOM   4280  H41   C  1090      10.304  -2.161 -23.550  1.00  0.00           H  
ATOM   4281  H5    C  1090       6.973  -2.720 -24.790  1.00  0.00           H  
ATOM   4282  H6    C  1090       5.383  -1.040 -24.944  1.00  0.00           H  
ATOM   4283  P     G  1091       5.855   2.693 -28.883  1.00  0.00           P  
ATOM   4284  OP2   G  1091       6.292   1.317 -29.232  1.00  0.00           O  
ATOM   4285  OP1   G  1091       5.300   3.577 -29.940  1.00  0.00           O  
ATOM   4286  O5'   G  1091       7.086   3.446 -28.207  1.00  0.00           O  
ATOM   4287  C5'   G  1091       7.060   4.851 -28.008  1.00  0.00           C  
ATOM   4288  C4'   G  1091       8.382   5.362 -27.490  1.00  0.00           C  
ATOM   4289  O4'   G  1091       8.740   4.666 -26.265  1.00  0.00           O  
ATOM   4290  C3'   G  1091       9.585   5.135 -28.394  1.00  0.00           C  
ATOM   4291  O3'   G  1091       9.698   6.107 -29.419  1.00  0.00           O  
ATOM   4292  C1'   G  1091      10.135   4.442 -26.209  1.00  0.00           C  
ATOM   4293  C2'   G  1091      10.735   5.187 -27.398  1.00  0.00           C  
ATOM   4294  O2'   G  1091      11.021   6.523 -27.011  1.00  0.00           O  
ATOM   4295  N1    G  1091      13.504   0.665 -25.660  1.00  0.00           N  
ATOM   4296  C2    G  1091      13.669   2.017 -25.480  1.00  0.00           C  
ATOM   4297  N2    G  1091      14.891   2.422 -25.103  1.00  0.00           N  
ATOM   4298  N3    G  1091      12.707   2.908 -25.654  1.00  0.00           N  
ATOM   4299  C4    G  1091      11.547   2.332 -26.032  1.00  0.00           C  
ATOM   4300  C5    G  1091      11.276   0.996 -26.239  1.00  0.00           C  
ATOM   4301  C6    G  1091      12.317   0.050 -26.048  1.00  0.00           C  
ATOM   4302  O6    G  1091      12.276  -1.178 -26.182  1.00  0.00           O  
ATOM   4303  N7    G  1091       9.955   0.813 -26.620  1.00  0.00           N  
ATOM   4304  C8    G  1091       9.455   2.019 -26.638  1.00  0.00           C  
ATOM   4305  N9    G  1091      10.366   2.987 -26.291  1.00  0.00           N  
ATOM   4306  H5'   G  1091       6.357   5.070 -27.361  1.00  0.00           H  
ATOM   4307 H5''   G  1091       6.858   5.292 -28.860  1.00  0.00           H  
ATOM   4308  H4'   G  1091       8.298   6.319 -27.296  1.00  0.00           H  
ATOM   4309  H3'   G  1091       9.530   4.238 -28.782  1.00  0.00           H  
ATOM   4310  H1'   G  1091      10.523   4.788 -25.378  1.00  0.00           H  
ATOM   4311  H2'   G  1091      11.531   4.731 -27.744  1.00  0.00           H  
ATOM   4312 HO2'   G  1091      11.992   6.635 -26.943  1.00  0.00           H  
ATOM   4313  H1    G  1091      14.280   0.087 -25.504  1.00  0.00           H  
ATOM   4314  H22   G  1091      15.068   3.376 -24.959  1.00  0.00           H  
ATOM   4315  H21   G  1091      15.608   1.768 -24.971  1.00  0.00           H  
ATOM   4316  H8    G  1091       8.524   2.213 -26.875  1.00  0.00           H  
ATOM   4317  P     U  1092      10.517   5.773 -30.761  1.00  0.00           P  
ATOM   4318  OP2   U  1092       9.993   4.499 -31.314  1.00  0.00           O  
ATOM   4319  OP1   U  1092      10.528   6.993 -31.609  1.00  0.00           O  
ATOM   4320  O5'   U  1092      12.004   5.515 -30.250  1.00  0.00           O  
ATOM   4321  C5'   U  1092      12.837   6.594 -29.853  1.00  0.00           C  
ATOM   4322  C4'   U  1092      14.215   6.119 -29.464  1.00  0.00           C  
ATOM   4323  O4'   U  1092      14.117   5.123 -28.408  1.00  0.00           O  
ATOM   4324  C3'   U  1092      15.024   5.440 -30.558  1.00  0.00           C  
ATOM   4325  O3'   U  1092      15.661   6.359 -31.427  1.00  0.00           O  
ATOM   4326  C1'   U  1092      15.139   4.151 -28.570  1.00  0.00           C  
ATOM   4327  C2'   U  1092      16.011   4.597 -29.752  1.00  0.00           C  
ATOM   4328  O2'   U  1092      17.083   5.390 -29.261  1.00  0.00           O  
ATOM   4329  N1    U  1092      14.513   2.827 -28.801  1.00  0.00           N  
ATOM   4330  C2    U  1092      15.327   1.715 -28.685  1.00  0.00           C  
ATOM   4331  O2    U  1092      16.511   1.784 -28.404  1.00  0.00           O  
ATOM   4332  N3    U  1092      14.704   0.511 -28.907  1.00  0.00           N  
ATOM   4333  C4    U  1092      13.379   0.307 -29.228  1.00  0.00           C  
ATOM   4334  O4    U  1092      12.969  -0.842 -29.398  1.00  0.00           O  
ATOM   4335  C5    U  1092      12.598   1.501 -29.332  1.00  0.00           C  
ATOM   4336  C6    U  1092      13.178   2.687 -29.119  1.00  0.00           C  
ATOM   4337  H5'   U  1092      12.428   7.048 -29.088  1.00  0.00           H  
ATOM   4338 H5''   U  1092      12.916   7.227 -30.597  1.00  0.00           H  
ATOM   4339  H4'   U  1092      14.730   6.883 -29.130  1.00  0.00           H  
ATOM   4340  H3'   U  1092      14.438   4.846 -31.071  1.00  0.00           H  
ATOM   4341  H1'   U  1092      15.688   4.113 -27.759  1.00  0.00           H  
ATOM   4342  H2'   U  1092      16.335   3.830 -30.268  1.00  0.00           H  
ATOM   4343 HO2'   U  1092      17.918   4.881 -29.340  1.00  0.00           H  
ATOM   4344  H3    U  1092      15.263  -0.289 -28.829  1.00  0.00           H  
ATOM   4345  H5    U  1092      11.645   1.450 -29.556  1.00  0.00           H  
ATOM   4346  H6    U  1092      12.623   3.489 -29.197  1.00  0.00           H  
ATOM   4347  P     U  1093      16.094   5.906 -32.907  1.00  0.00           P  
ATOM   4348  OP2   U  1093      14.889   5.385 -33.599  1.00  0.00           O  
ATOM   4349  OP1   U  1093      16.872   7.014 -33.518  1.00  0.00           O  
ATOM   4350  O5'   U  1093      17.087   4.685 -32.660  1.00  0.00           O  
ATOM   4351  C5'   U  1093      18.453   4.907 -32.346  1.00  0.00           C  
ATOM   4352  C4'   U  1093      19.225   3.612 -32.267  1.00  0.00           C  
ATOM   4353  O4'   U  1093      18.618   2.718 -31.290  1.00  0.00           O  
ATOM   4354  C3'   U  1093      19.266   2.777 -33.537  1.00  0.00           C  
ATOM   4355  O3'   U  1093      20.195   3.262 -34.489  1.00  0.00           O  
ATOM   4356  C1'   U  1093      18.781   1.379 -31.705  1.00  0.00           C  
ATOM   4357  C2'   U  1093      19.639   1.411 -32.974  1.00  0.00           C  
ATOM   4358  O2'   U  1093      21.012   1.361 -32.614  1.00  0.00           O  
ATOM   4359  N1    U  1093      17.437   0.802 -31.949  1.00  0.00           N  
ATOM   4360  C2    U  1093      17.331  -0.577 -31.939  1.00  0.00           C  
ATOM   4361  O2    U  1093      18.280  -1.316 -31.741  1.00  0.00           O  
ATOM   4362  N3    U  1093      16.069  -1.066 -32.168  1.00  0.00           N  
ATOM   4363  C4    U  1093      14.923  -0.335 -32.403  1.00  0.00           C  
ATOM   4364  O4    U  1093      13.858  -0.925 -32.594  1.00  0.00           O  
ATOM   4365  C5    U  1093      15.108   1.084 -32.399  1.00  0.00           C  
ATOM   4366  C6    U  1093      16.327   1.587 -32.177  1.00  0.00           C  
ATOM   4367  H5'   U  1093      18.512   5.367 -31.483  1.00  0.00           H  
ATOM   4368 H5''   U  1093      18.853   5.474 -33.038  1.00  0.00           H  
ATOM   4369  H4'   U  1093      20.142   3.808 -31.983  1.00  0.00           H  
ATOM   4370  H3'   U  1093      18.368   2.739 -33.927  1.00  0.00           H  
ATOM   4371  H1'   U  1093      19.241   0.852 -31.018  1.00  0.00           H  
ATOM   4372  H2'   U  1093      19.401   0.690 -33.594  1.00  0.00           H  
ATOM   4373 HO2'   U  1093      21.378   0.488 -32.871  1.00  0.00           H  
ATOM   4374  H3    U  1093      15.971  -2.041 -32.166  1.00  0.00           H  
ATOM   4375  H5    U  1093      14.347   1.681 -32.557  1.00  0.00           H  
ATOM   4376  H6    U  1093      16.427   2.561 -32.180  1.00  0.00           H  
ATOM   4377  P     A  1094      19.747   3.491 -36.015  1.00  0.00           P  
ATOM   4378  OP2   A  1094      18.263   3.520 -36.059  1.00  0.00           O  
ATOM   4379  OP1   A  1094      20.520   4.637 -36.556  1.00  0.00           O  
ATOM   4380  O5'   A  1094      20.235   2.170 -36.762  1.00  0.00           O  
ATOM   4381  C5'   A  1094      21.598   1.775 -36.726  1.00  0.00           C  
ATOM   4382  C4'   A  1094      21.756   0.306 -37.029  1.00  0.00           C  
ATOM   4383  O4'   A  1094      21.281  -0.473 -35.900  1.00  0.00           O  
ATOM   4384  C3'   A  1094      20.952  -0.223 -38.208  1.00  0.00           C  
ATOM   4385  O3'   A  1094      21.612  -0.054 -39.450  1.00  0.00           O  
ATOM   4386  C1'   A  1094      20.575  -1.623 -36.338  1.00  0.00           C  
ATOM   4387  C2'   A  1094      20.779  -1.694 -37.847  1.00  0.00           C  
ATOM   4388  O2'   A  1094      21.963  -2.432 -38.115  1.00  0.00           O  
ATOM   4389  N1    A  1094      16.066  -3.961 -35.467  1.00  0.00           N  
ATOM   4390  C2    A  1094      17.274  -4.431 -35.804  1.00  0.00           C  
ATOM   4391  N3    A  1094      18.407  -3.765 -36.016  1.00  0.00           N  
ATOM   4392  C4    A  1094      18.220  -2.444 -35.846  1.00  0.00           C  
ATOM   4393  C5    A  1094      17.040  -1.812 -35.499  1.00  0.00           C  
ATOM   4394  C6    A  1094      15.913  -2.629 -35.302  1.00  0.00           C  
ATOM   4395  N6    A  1094      14.709  -2.161 -34.966  1.00  0.00           N  
ATOM   4396  N7    A  1094      17.226  -0.439 -35.413  1.00  0.00           N  
ATOM   4397  C8    A  1094      18.493  -0.275 -35.705  1.00  0.00           C  
ATOM   4398  N9    A  1094      19.155  -1.446 -35.977  1.00  0.00           N  
ATOM   4399  H5'   A  1094      21.961   1.958 -35.834  1.00  0.00           H  
ATOM   4400 H5''   A  1094      22.100   2.294 -37.388  1.00  0.00           H  
ATOM   4401  H4'   A  1094      22.706   0.113 -37.176  1.00  0.00           H  
ATOM   4402  H3'   A  1094      20.074   0.212 -38.218  1.00  0.00           H  
ATOM   4403  H1'   A  1094      20.918  -2.443 -35.924  1.00  0.00           H  
ATOM   4404  H2'   A  1094      19.999  -2.083 -38.294  1.00  0.00           H  
ATOM   4405 HO2'   A  1094      22.512  -1.932 -38.754  1.00  0.00           H  
ATOM   4406  H2    A  1094      17.332  -5.404 -35.911  1.00  0.00           H  
ATOM   4407  H61   A  1094      13.959  -2.781 -34.843  1.00  0.00           H  
ATOM   4408  H62   A  1094      14.574  -1.199 -34.842  1.00  0.00           H  
ATOM   4409  H8    A  1094      18.928   0.604 -35.727  1.00  0.00           H  
ATOM   4410  P     U  1095      20.774  -0.081 -40.821  1.00  0.00           P  
ATOM   4411  OP2   U  1095      19.756   0.998 -40.757  1.00  0.00           O  
ATOM   4412  OP1   U  1095      21.738  -0.116 -41.950  1.00  0.00           O  
ATOM   4413  O5'   U  1095      20.012  -1.479 -40.779  1.00  0.00           O  
ATOM   4414  C5'   U  1095      20.654  -2.672 -41.204  1.00  0.00           C  
ATOM   4415  C4'   U  1095      19.724  -3.859 -41.139  1.00  0.00           C  
ATOM   4416  O4'   U  1095      19.114  -3.940 -39.822  1.00  0.00           O  
ATOM   4417  C3'   U  1095      18.518  -3.816 -42.065  1.00  0.00           C  
ATOM   4418  O3'   U  1095      18.840  -4.130 -43.409  1.00  0.00           O  
ATOM   4419  C1'   U  1095      17.837  -4.510 -39.930  1.00  0.00           C  
ATOM   4420  C2'   U  1095      17.604  -4.844 -41.403  1.00  0.00           C  
ATOM   4421  O2'   U  1095      18.044  -6.169 -41.665  1.00  0.00           O  
ATOM   4422  N1    U  1095      16.840  -3.544 -39.408  1.00  0.00           N  
ATOM   4423  C2    U  1095      15.599  -4.044 -39.062  1.00  0.00           C  
ATOM   4424  O2    U  1095      15.301  -5.221 -39.167  1.00  0.00           O  
ATOM   4425  N3    U  1095      14.709  -3.113 -38.582  1.00  0.00           N  
ATOM   4426  C4    U  1095      14.927  -1.762 -38.417  1.00  0.00           C  
ATOM   4427  O4    U  1095      14.023  -1.054 -37.973  1.00  0.00           O  
ATOM   4428  C5    U  1095      16.234  -1.317 -38.795  1.00  0.00           C  
ATOM   4429  C6    U  1095      17.120  -2.202 -39.264  1.00  0.00           C  
ATOM   4430  H5'   U  1095      21.427  -2.842 -40.626  1.00  0.00           H  
ATOM   4431 H5''   U  1095      20.962  -2.559 -42.127  1.00  0.00           H  
ATOM   4432  H4'   U  1095      20.241  -4.675 -41.299  1.00  0.00           H  
ATOM   4433  H3'   U  1095      18.105  -2.929 -42.017  1.00  0.00           H  
ATOM   4434  H1'   U  1095      17.796  -5.336 -39.402  1.00  0.00           H  
ATOM   4435  H2'   U  1095      16.669  -4.715 -41.666  1.00  0.00           H  
ATOM   4436 HO2'   U  1095      17.263  -6.737 -41.833  1.00  0.00           H  
ATOM   4437  H3    U  1095      13.823  -3.446 -38.331  1.00  0.00           H  
ATOM   4438  H5    U  1095      16.476  -0.371 -38.710  1.00  0.00           H  
ATOM   4439  H6    U  1095      18.006  -1.872 -39.517  1.00  0.00           H  
ATOM   4440  P     U  1096      18.502  -3.090 -44.586  1.00  0.00           P  
ATOM   4441  OP2   U  1096      18.473  -1.726 -43.999  1.00  0.00           O  
ATOM   4442  OP1   U  1096      19.406  -3.378 -45.729  1.00  0.00           O  
ATOM   4443  O5'   U  1096      17.018  -3.471 -45.022  1.00  0.00           O  
ATOM   4444  C5'   U  1096      15.948  -2.554 -44.847  1.00  0.00           C  
ATOM   4445  C4'   U  1096      14.997  -3.008 -43.767  1.00  0.00           C  
ATOM   4446  O4'   U  1096      15.250  -2.276 -42.536  1.00  0.00           O  
ATOM   4447  C3'   U  1096      13.521  -2.740 -44.018  1.00  0.00           C  
ATOM   4448  O3'   U  1096      12.931  -3.676 -44.903  1.00  0.00           O  
ATOM   4449  C1'   U  1096      14.051  -2.175 -41.804  1.00  0.00           C  
ATOM   4450  C2'   U  1096      12.956  -2.864 -42.614  1.00  0.00           C  
ATOM   4451  O2'   U  1096      12.866  -4.222 -42.205  1.00  0.00           O  
ATOM   4452  N1    U  1096      13.762  -0.738 -41.577  1.00  0.00           N  
ATOM   4453  C2    U  1096      12.462  -0.399 -41.252  1.00  0.00           C  
ATOM   4454  O2    U  1096      11.567  -1.219 -41.147  1.00  0.00           O  
ATOM   4455  N3    U  1096      12.242   0.941 -41.050  1.00  0.00           N  
ATOM   4456  C4    U  1096      13.168   1.959 -41.140  1.00  0.00           C  
ATOM   4457  O4    U  1096      12.813   3.120 -40.930  1.00  0.00           O  
ATOM   4458  C5    U  1096      14.492   1.534 -41.480  1.00  0.00           C  
ATOM   4459  C6    U  1096      14.734   0.235 -41.680  1.00  0.00           C  
ATOM   4460  H5'   U  1096      15.457  -2.473 -45.691  1.00  0.00           H  
ATOM   4461 H5''   U  1096      16.313  -1.679 -44.604  1.00  0.00           H  
ATOM   4462  H4'   U  1096      15.122  -3.966 -43.607  1.00  0.00           H  
ATOM   4463  H3'   U  1096      13.372  -1.827 -44.342  1.00  0.00           H  
ATOM   4464  H1'   U  1096      14.146  -2.627 -40.939  1.00  0.00           H  
ATOM   4465  H2'   U  1096      12.097  -2.401 -42.522  1.00  0.00           H  
ATOM   4466 HO2'   U  1096      12.028  -4.352 -41.712  1.00  0.00           H  
ATOM   4467  H3    U  1096      11.327   1.203 -40.819  1.00  0.00           H  
ATOM   4468  H5    U  1096      15.215   2.191 -41.564  1.00  0.00           H  
ATOM   4469  H6    U  1096      15.648  -0.030 -41.912  1.00  0.00           H  
ATOM   4470  P     G  1097      12.598  -3.259 -46.418  1.00  0.00           P  
ATOM   4471  OP2   G  1097      13.124  -1.889 -46.644  1.00  0.00           O  
ATOM   4472  OP1   G  1097      13.033  -4.368 -47.307  1.00  0.00           O  
ATOM   4473  O5'   G  1097      11.007  -3.189 -46.460  1.00  0.00           O  
ATOM   4474  C5'   G  1097      10.226  -4.375 -46.473  1.00  0.00           C  
ATOM   4475  C4'   G  1097       8.927  -4.191 -45.728  1.00  0.00           C  
ATOM   4476  O4'   G  1097       9.159  -3.639 -44.402  1.00  0.00           O  
ATOM   4477  C3'   G  1097       7.931  -3.224 -46.350  1.00  0.00           C  
ATOM   4478  O3'   G  1097       7.129  -3.825 -47.353  1.00  0.00           O  
ATOM   4479  C1'   G  1097       8.155  -2.704 -44.053  1.00  0.00           C  
ATOM   4480  C2'   G  1097       7.090  -2.798 -45.149  1.00  0.00           C  
ATOM   4481  O2'   G  1097       6.151  -3.803 -44.795  1.00  0.00           O  
ATOM   4482  N1    G  1097       7.471   2.275 -43.243  1.00  0.00           N  
ATOM   4483  C2    G  1097       6.561   1.247 -43.190  1.00  0.00           C  
ATOM   4484  N2    G  1097       5.300   1.585 -42.881  1.00  0.00           N  
ATOM   4485  N3    G  1097       6.863  -0.020 -43.422  1.00  0.00           N  
ATOM   4486  C4    G  1097       8.169  -0.182 -43.718  1.00  0.00           C  
ATOM   4487  C5    G  1097       9.159   0.775 -43.797  1.00  0.00           C  
ATOM   4488  C6    G  1097       8.822   2.130 -43.545  1.00  0.00           C  
ATOM   4489  O6    G  1097       9.558   3.124 -43.566  1.00  0.00           O  
ATOM   4490  N7    G  1097      10.377   0.198 -44.128  1.00  0.00           N  
ATOM   4491  C8    G  1097      10.110  -1.074 -44.244  1.00  0.00           C  
ATOM   4492  N9    G  1097       8.790  -1.374 -44.008  1.00  0.00           N  
ATOM   4493  H5'   G  1097      10.735  -5.099 -46.054  1.00  0.00           H  
ATOM   4494 H5''   G  1097      10.030  -4.618 -47.402  1.00  0.00           H  
ATOM   4495  H4'   G  1097       8.494  -5.064 -45.626  1.00  0.00           H  
ATOM   4496  H3'   G  1097       8.413  -2.445 -46.697  1.00  0.00           H  
ATOM   4497  H1'   G  1097       7.747  -2.901 -43.183  1.00  0.00           H  
ATOM   4498  H2'   G  1097       6.656  -1.933 -45.302  1.00  0.00           H  
ATOM   4499 HO2'   G  1097       5.303  -3.376 -44.552  1.00  0.00           H  
ATOM   4500  H1    G  1097       7.147   3.180 -43.054  1.00  0.00           H  
ATOM   4501  H22   G  1097       4.607   0.893 -42.828  1.00  0.00           H  
ATOM   4502  H21   G  1097       5.069   2.521 -42.708  1.00  0.00           H  
ATOM   4503  H8    G  1097      10.784  -1.747 -44.475  1.00  0.00           H  
ATOM   4504  P     U  1098       6.578  -2.945 -48.580  1.00  0.00           P  
ATOM   4505  OP2   U  1098       7.664  -2.030 -49.013  1.00  0.00           O  
ATOM   4506  OP1   U  1098       5.959  -3.868 -49.566  1.00  0.00           O  
ATOM   4507  O5'   U  1098       5.419  -2.065 -47.933  1.00  0.00           O  
ATOM   4508  C5'   U  1098       4.206  -2.661 -47.499  1.00  0.00           C  
ATOM   4509  C4'   U  1098       3.272  -1.644 -46.891  1.00  0.00           C  
ATOM   4510  O4'   U  1098       3.982  -0.964 -45.826  1.00  0.00           O  
ATOM   4511  C3'   U  1098       2.804  -0.529 -47.813  1.00  0.00           C  
ATOM   4512  O3'   U  1098       1.627  -0.859 -48.529  1.00  0.00           O  
ATOM   4513  C1'   U  1098       3.637   0.431 -45.823  1.00  0.00           C  
ATOM   4514  C2'   U  1098       2.531   0.621 -46.859  1.00  0.00           C  
ATOM   4515  O2'   U  1098       1.271   0.472 -46.220  1.00  0.00           O  
ATOM   4516  N1    U  1098       4.846   1.230 -46.137  1.00  0.00           N  
ATOM   4517  C2    U  1098       4.758   2.600 -45.966  1.00  0.00           C  
ATOM   4518  O2    U  1098       3.749   3.159 -45.576  1.00  0.00           O  
ATOM   4519  N3    U  1098       5.901   3.298 -46.269  1.00  0.00           N  
ATOM   4520  C4    U  1098       7.098   2.782 -46.716  1.00  0.00           C  
ATOM   4521  O4    U  1098       8.038   3.544 -46.946  1.00  0.00           O  
ATOM   4522  C5    U  1098       7.115   1.359 -46.870  1.00  0.00           C  
ATOM   4523  C6    U  1098       6.017   0.653 -46.581  1.00  0.00           C  
ATOM   4524  H5'   U  1098       4.410  -3.347 -46.829  1.00  0.00           H  
ATOM   4525 H5''   U  1098       3.764  -3.083 -48.264  1.00  0.00           H  
ATOM   4526  H4'   U  1098       2.493  -2.111 -46.524  1.00  0.00           H  
ATOM   4527  H3'   U  1098       3.538  -0.274 -48.410  1.00  0.00           H  
ATOM   4528  H1'   U  1098       3.299   0.688 -44.939  1.00  0.00           H  
ATOM   4529  H2'   U  1098       2.608   1.488 -47.309  1.00  0.00           H  
ATOM   4530 HO2'   U  1098       1.410   0.107 -45.321  1.00  0.00           H  
ATOM   4531  H3    U  1098       5.861   4.271 -46.155  1.00  0.00           H  
ATOM   4532  H5    U  1098       7.926   0.906 -47.182  1.00  0.00           H  
ATOM   4533  H6    U  1098       6.053  -0.318 -46.695  1.00  0.00           H  
ATOM   4534  P     U  1099       1.358  -0.225 -49.981  1.00  0.00           P  
ATOM   4535  OP2   U  1099       2.581  -0.418 -50.800  1.00  0.00           O  
ATOM   4536  OP1   U  1099       0.056  -0.741 -50.474  1.00  0.00           O  
ATOM   4537  O5'   U  1099       1.195   1.334 -49.696  1.00  0.00           O  
ATOM   4538  C5'   U  1099       0.035   1.841 -49.055  1.00  0.00           C  
ATOM   4539  C4'   U  1099       0.131   3.329 -48.825  1.00  0.00           C  
ATOM   4540  O4'   U  1099       1.266   3.669 -47.995  1.00  0.00           O  
ATOM   4541  C3'   U  1099       0.385   4.183 -50.058  1.00  0.00           C  
ATOM   4542  O3'   U  1099      -0.787   4.428 -50.814  1.00  0.00           O  
ATOM   4543  C1'   U  1099       1.784   4.921 -48.359  1.00  0.00           C  
ATOM   4544  C2'   U  1099       0.845   5.471 -49.438  1.00  0.00           C  
ATOM   4545  O2'   U  1099      -0.235   6.163 -48.828  1.00  0.00           O  
ATOM   4546  N1    U  1099       3.157   4.692 -48.870  1.00  0.00           N  
ATOM   4547  C2    U  1099       3.966   5.802 -49.025  1.00  0.00           C  
ATOM   4548  O2    U  1099       3.600   6.934 -48.761  1.00  0.00           O  
ATOM   4549  N3    U  1099       5.228   5.542 -49.500  1.00  0.00           N  
ATOM   4550  C4    U  1099       5.754   4.312 -49.831  1.00  0.00           C  
ATOM   4551  O4    U  1099       6.912   4.242 -50.248  1.00  0.00           O  
ATOM   4552  C5    U  1099       4.861   3.209 -49.646  1.00  0.00           C  
ATOM   4553  C6    U  1099       3.627   3.434 -49.183  1.00  0.00           C  
ATOM   4554  H5'   U  1099      -0.074   1.391 -48.191  1.00  0.00           H  
ATOM   4555 H5''   U  1099      -0.747   1.655 -49.614  1.00  0.00           H  
ATOM   4556  H4'   U  1099      -0.680   3.631 -48.367  1.00  0.00           H  
ATOM   4557  H3'   U  1099       1.117   3.790 -50.577  1.00  0.00           H  
ATOM   4558  H1'   U  1099       1.818   5.552 -47.609  1.00  0.00           H  
ATOM   4559  H2'   U  1099       1.316   6.034 -50.087  1.00  0.00           H  
ATOM   4560 HO2'   U  1099      -0.141   7.122 -49.007  1.00  0.00           H  
ATOM   4561  H3    U  1099       5.818   6.315 -49.617  1.00  0.00           H  
ATOM   4562  H5    U  1099       5.152   2.297 -49.855  1.00  0.00           H  
ATOM   4563  H6    U  1099       3.034   2.663 -49.066  1.00  0.00           H  
ATOM   4564  P     C  1100      -0.682   4.819 -52.368  1.00  0.00           P  
ATOM   4565  OP2   C  1100       0.393   3.997 -52.979  1.00  0.00           O  
ATOM   4566  OP1   C  1100      -2.050   4.783 -52.945  1.00  0.00           O  
ATOM   4567  O5'   C  1100      -0.195   6.336 -52.353  1.00  0.00           O  
ATOM   4568  C5'   C  1100      -1.077   7.381 -51.973  1.00  0.00           C  
ATOM   4569  C4'   C  1100      -0.426   8.736 -52.109  1.00  0.00           C  
ATOM   4570  O4'   C  1100       0.762   8.766 -51.274  1.00  0.00           O  
ATOM   4571  C3'   C  1100       0.072   9.105 -53.498  1.00  0.00           C  
ATOM   4572  O3'   C  1100      -0.932   9.696 -54.305  1.00  0.00           O  
ATOM   4573  C1'   C  1100       1.769   9.523 -51.900  1.00  0.00           C  
ATOM   4574  C2'   C  1100       1.205  10.080 -53.206  1.00  0.00           C  
ATOM   4575  O2'   C  1100       0.708  11.389 -52.969  1.00  0.00           O  
ATOM   4576  N1    C  1100       2.944   8.645 -52.124  1.00  0.00           N  
ATOM   4577  C2    C  1100       4.203   9.242 -52.268  1.00  0.00           C  
ATOM   4578  O2    C  1100       4.298  10.478 -52.206  1.00  0.00           O  
ATOM   4579  N3    C  1100       5.291   8.464 -52.472  1.00  0.00           N  
ATOM   4580  C4    C  1100       5.162   7.139 -52.535  1.00  0.00           C  
ATOM   4581  N4    C  1100       6.263   6.411 -52.738  1.00  0.00           N  
ATOM   4582  C5    C  1100       3.897   6.502 -52.393  1.00  0.00           C  
ATOM   4583  C6    C  1100       2.828   7.281 -52.190  1.00  0.00           C  
ATOM   4584  H5'   C  1100      -1.347   7.248 -51.040  1.00  0.00           H  
ATOM   4585 H5''   C  1100      -1.873   7.351 -52.544  1.00  0.00           H  
ATOM   4586  H4'   C  1100      -1.057   9.421 -51.803  1.00  0.00           H  
ATOM   4587  H3'   C  1100       0.442   8.307 -53.930  1.00  0.00           H  
ATOM   4588  H1'   C  1100       2.024  10.267 -51.316  1.00  0.00           H  
ATOM   4589  H2'   C  1100       1.877  10.071 -53.918  1.00  0.00           H  
ATOM   4590 HO2'   C  1100       1.304  12.039 -53.397  1.00  0.00           H  
ATOM   4591  H42   C  1100       6.201   5.435 -52.789  1.00  0.00           H  
ATOM   4592  H41   C  1100       7.132   6.854 -52.836  1.00  0.00           H  
ATOM   4593  H5    C  1100       3.812   5.526 -52.440  1.00  0.00           H  
ATOM   4594  H6    C  1100       1.949   6.861 -52.090  1.00  0.00           H  
ATOM   4595  P     U  1101      -1.078   9.262 -55.834  1.00  0.00           P  
ATOM   4596  OP2   U  1101      -0.638   7.846 -55.899  1.00  0.00           O  
ATOM   4597  OP1   U  1101      -2.465   9.619 -56.228  1.00  0.00           O  
ATOM   4598  O5'   U  1101      -0.076  10.132 -56.715  1.00  0.00           O  
ATOM   4599  C5'   U  1101       0.811   9.514 -57.635  1.00  0.00           C  
ATOM   4600  C4'   U  1101       2.088   9.070 -56.965  1.00  0.00           C  
ATOM   4601  O4'   U  1101       1.858   7.767 -56.380  1.00  0.00           O  
ATOM   4602  C3'   U  1101       3.286   8.859 -57.879  1.00  0.00           C  
ATOM   4603  O3'   U  1101       3.994  10.055 -58.149  1.00  0.00           O  
ATOM   4604  C1'   U  1101       3.010   6.963 -56.496  1.00  0.00           C  
ATOM   4605  C2'   U  1101       4.106   7.819 -57.122  1.00  0.00           C  
ATOM   4606  O2'   U  1101       4.871   8.421 -56.087  1.00  0.00           O  
ATOM   4607  N1    U  1101       2.652   5.799 -57.343  1.00  0.00           N  
ATOM   4608  C2    U  1101       3.679   4.953 -57.718  1.00  0.00           C  
ATOM   4609  O2    U  1101       4.839   5.124 -57.384  1.00  0.00           O  
ATOM   4610  N3    U  1101       3.302   3.889 -58.500  1.00  0.00           N  
ATOM   4611  C4    U  1101       2.030   3.590 -58.940  1.00  0.00           C  
ATOM   4612  O4    U  1101       1.851   2.594 -59.642  1.00  0.00           O  
ATOM   4613  C5    U  1101       1.019   4.509 -58.514  1.00  0.00           C  
ATOM   4614  C6    U  1101       1.358   5.553 -57.751  1.00  0.00           C  
ATOM   4615  H5'   U  1101       1.029  10.152 -58.347  1.00  0.00           H  
ATOM   4616 H5''   U  1101       0.370   8.733 -58.030  1.00  0.00           H  
ATOM   4617  H4'   U  1101       2.339   9.695 -56.254  1.00  0.00           H  
ATOM   4618  H3'   U  1101       2.979   8.469 -58.723  1.00  0.00           H  
ATOM   4619  H1'   U  1101       3.310   6.646 -55.619  1.00  0.00           H  
ATOM   4620  H2'   U  1101       4.669   7.295 -57.729  1.00  0.00           H  
ATOM   4621 HO2'   U  1101       4.963   9.379 -56.274  1.00  0.00           H  
ATOM   4622  H3    U  1101       4.014   3.277 -58.777  1.00  0.00           H  
ATOM   4623  H5    U  1101       0.085   4.374 -58.780  1.00  0.00           H  
ATOM   4624  H6    U  1101       0.649   6.168 -57.473  1.00  0.00           H  
ATOM   4625  P     G  1102       4.031  10.654 -59.640  1.00  0.00           P  
ATOM   4626  OP2   G  1102       2.858  10.121 -60.379  1.00  0.00           O  
ATOM   4627  OP1   G  1102       4.231  12.123 -59.541  1.00  0.00           O  
ATOM   4628  O5'   G  1102       5.346  10.020 -60.278  1.00  0.00           O  
ATOM   4629  C5'   G  1102       5.304   8.762 -60.935  1.00  0.00           C  
ATOM   4630  C4'   G  1102       6.613   8.448 -61.615  1.00  0.00           C  
ATOM   4631  O4'   G  1102       6.723   9.334 -62.736  1.00  0.00           O  
ATOM   4632  C3'   G  1102       7.868   8.678 -60.787  1.00  0.00           C  
ATOM   4633  O3'   G  1102       8.784   7.598 -60.858  1.00  0.00           O  
ATOM   4634  C1'   G  1102       7.937  10.115 -62.677  1.00  0.00           C  
ATOM   4635  C2'   G  1102       8.521   9.954 -61.289  1.00  0.00           C  
ATOM   4636  O2'   G  1102       9.928   9.799 -61.415  1.00  0.00           O  
ATOM   4637  N1    G  1102       8.891  14.169 -65.605  1.00  0.00           N  
ATOM   4638  C2    G  1102       9.468  12.922 -65.623  1.00  0.00           C  
ATOM   4639  N2    G  1102      10.427  12.723 -66.540  1.00  0.00           N  
ATOM   4640  N3    G  1102       9.131  11.940 -64.803  1.00  0.00           N  
ATOM   4641  C4    G  1102       8.155  12.310 -63.947  1.00  0.00           C  
ATOM   4642  C5    G  1102       7.513  13.526 -63.846  1.00  0.00           C  
ATOM   4643  C6    G  1102       7.884  14.570 -64.732  1.00  0.00           C  
ATOM   4644  O6    G  1102       7.433  15.719 -64.800  1.00  0.00           O  
ATOM   4645  N7    G  1102       6.565  13.500 -62.834  1.00  0.00           N  
ATOM   4646  C8    G  1102       6.646  12.292 -62.345  1.00  0.00           C  
ATOM   4647  N9    G  1102       7.590  11.517 -62.975  1.00  0.00           N  
ATOM   4648  H5'   G  1102       4.590   8.774 -61.605  1.00  0.00           H  
ATOM   4649 H5''   G  1102       5.111   8.064 -60.275  1.00  0.00           H  
ATOM   4650  H4'   G  1102       6.618   7.527 -61.951  1.00  0.00           H  
ATOM   4651  H3'   G  1102       7.565   8.782 -59.861  1.00  0.00           H  
ATOM   4652  H1'   G  1102       8.580   9.789 -63.341  1.00  0.00           H  
ATOM   4653  H2'   G  1102       8.290  10.722 -60.725  1.00  0.00           H  
ATOM   4654 HO2'   G  1102      10.368  10.619 -61.108  1.00  0.00           H  
ATOM   4655  H1    G  1102       9.212  14.827 -66.255  1.00  0.00           H  
ATOM   4656  H22   G  1102      10.874  11.853 -66.599  1.00  0.00           H  
ATOM   4657  H21   G  1102      10.682  13.445 -67.151  1.00  0.00           H  
ATOM   4658  H8    G  1102       6.089  11.971 -61.606  1.00  0.00           H  
ATOM   4659  P     C  1103       8.597   6.318 -59.904  1.00  0.00           P  
ATOM   4660  OP2   C  1103       9.917   5.653 -59.763  1.00  0.00           O  
ATOM   4661  OP1   C  1103       7.862   6.754 -58.689  1.00  0.00           O  
ATOM   4662  O5'   C  1103       7.643   5.352 -60.736  1.00  0.00           O  
ATOM   4663  C5'   C  1103       6.258   5.260 -60.438  1.00  0.00           C  
ATOM   4664  C4'   C  1103       5.610   4.099 -61.153  1.00  0.00           C  
ATOM   4665  O4'   C  1103       5.888   4.203 -62.574  1.00  0.00           O  
ATOM   4666  C3'   C  1103       6.104   2.713 -60.765  1.00  0.00           C  
ATOM   4667  O3'   C  1103       5.437   2.187 -59.631  1.00  0.00           O  
ATOM   4668  C1'   C  1103       6.058   2.918 -63.116  1.00  0.00           C  
ATOM   4669  C2'   C  1103       5.768   1.902 -62.010  1.00  0.00           C  
ATOM   4670  O2'   C  1103       4.390   1.558 -62.043  1.00  0.00           O  
ATOM   4671  N1    C  1103       7.439   2.796 -63.644  1.00  0.00           N  
ATOM   4672  C2    C  1103       7.712   1.775 -64.562  1.00  0.00           C  
ATOM   4673  O2    C  1103       6.800   1.007 -64.904  1.00  0.00           O  
ATOM   4674  N3    C  1103       8.964   1.643 -65.060  1.00  0.00           N  
ATOM   4675  C4    C  1103       9.927   2.481 -64.676  1.00  0.00           C  
ATOM   4676  N4    C  1103      11.146   2.313 -65.193  1.00  0.00           N  
ATOM   4677  C5    C  1103       9.681   3.529 -63.745  1.00  0.00           C  
ATOM   4678  C6    C  1103       8.439   3.650 -63.260  1.00  0.00           C  
ATOM   4679  H5'   C  1103       5.817   6.090 -60.713  1.00  0.00           H  
ATOM   4680 H5''   C  1103       6.147   5.142 -59.472  1.00  0.00           H  
ATOM   4681  H4'   C  1103       4.641   4.138 -61.021  1.00  0.00           H  
ATOM   4682  H3'   C  1103       7.070   2.709 -60.600  1.00  0.00           H  
ATOM   4683  H1'   C  1103       5.417   2.790 -63.846  1.00  0.00           H  
ATOM   4684  H2'   C  1103       6.341   1.111 -62.087  1.00  0.00           H  
ATOM   4685 HO2'   C  1103       4.021   1.627 -61.138  1.00  0.00           H  
ATOM   4686  H42   C  1103      11.876   2.912 -64.932  1.00  0.00           H  
ATOM   4687  H41   C  1103      11.312   1.589 -65.834  1.00  0.00           H  
ATOM   4688  H5    C  1103      10.396   4.141 -63.469  1.00  0.00           H  
ATOM   4689  H6    C  1103       8.251   4.365 -62.618  1.00  0.00           H  
ATOM   4690  P     C  1104       6.122   1.023 -58.759  1.00  0.00           P  
ATOM   4691  OP2   C  1104       7.470   1.488 -58.347  1.00  0.00           O  
ATOM   4692  OP1   C  1104       5.147   0.590 -57.725  1.00  0.00           O  
ATOM   4693  O5'   C  1104       6.307  -0.176 -59.792  1.00  0.00           O  
ATOM   4694  C5'   C  1104       5.257  -1.100 -60.034  1.00  0.00           C  
ATOM   4695  C4'   C  1104       5.705  -2.231 -60.927  1.00  0.00           C  
ATOM   4696  O4'   C  1104       6.309  -1.649 -62.110  1.00  0.00           O  
ATOM   4697  C3'   C  1104       6.847  -3.088 -60.402  1.00  0.00           C  
ATOM   4698  O3'   C  1104       6.424  -4.052 -59.454  1.00  0.00           O  
ATOM   4699  C1'   C  1104       7.167  -2.582 -62.685  1.00  0.00           C  
ATOM   4700  C2'   C  1104       7.287  -3.730 -61.696  1.00  0.00           C  
ATOM   4701  O2'   C  1104       6.393  -4.761 -62.088  1.00  0.00           O  
ATOM   4702  N1    C  1104       8.467  -1.906 -62.923  1.00  0.00           N  
ATOM   4703  C2    C  1104       9.349  -2.470 -63.853  1.00  0.00           C  
ATOM   4704  O2    C  1104       9.022  -3.510 -64.445  1.00  0.00           O  
ATOM   4705  N3    C  1104      10.540  -1.873 -64.089  1.00  0.00           N  
ATOM   4706  C4    C  1104      10.868  -0.756 -63.439  1.00  0.00           C  
ATOM   4707  N4    C  1104      12.054  -0.202 -63.704  1.00  0.00           N  
ATOM   4708  C5    C  1104       9.994  -0.159 -62.488  1.00  0.00           C  
ATOM   4709  C6    C  1104       8.818  -0.757 -62.263  1.00  0.00           C  
ATOM   4710  H5'   C  1104       4.511  -0.631 -60.462  1.00  0.00           H  
ATOM   4711 H5''   C  1104       4.954  -1.470 -59.178  1.00  0.00           H  
ATOM   4712  H4'   C  1104       4.962  -2.816 -61.182  1.00  0.00           H  
ATOM   4713  H3'   C  1104       7.582  -2.564 -60.021  1.00  0.00           H  
ATOM   4714  H1'   C  1104       6.817  -2.923 -63.533  1.00  0.00           H  
ATOM   4715  H2'   C  1104       8.210  -4.052 -61.640  1.00  0.00           H  
ATOM   4716 HO2'   C  1104       6.909  -5.512 -62.446  1.00  0.00           H  
ATOM   4717  H42   C  1104      12.324   0.619 -63.243  1.00  0.00           H  
ATOM   4718  H41   C  1104      12.653  -0.617 -64.360  1.00  0.00           H  
ATOM   4719  H5    C  1104      10.244   0.663 -62.015  1.00  0.00           H  
ATOM   4720  H6    C  1104       8.203  -0.361 -61.612  1.00  0.00           H  
ATOM   4721  P     G  1105       7.087  -4.092 -57.990  1.00  0.00           P  
ATOM   4722  OP2   G  1105       7.463  -2.705 -57.618  1.00  0.00           O  
ATOM   4723  OP1   G  1105       6.192  -4.874 -57.100  1.00  0.00           O  
ATOM   4724  O5'   G  1105       8.428  -4.928 -58.197  1.00  0.00           O  
ATOM   4725  C5'   G  1105       8.634  -6.156 -57.515  1.00  0.00           C  
ATOM   4726  C4'   G  1105      10.102  -6.446 -57.327  1.00  0.00           C  
ATOM   4727  O4'   G  1105      10.792  -6.471 -58.599  1.00  0.00           O  
ATOM   4728  C3'   G  1105      10.891  -5.411 -56.538  1.00  0.00           C  
ATOM   4729  O3'   G  1105      10.700  -5.519 -55.138  1.00  0.00           O  
ATOM   4730  C1'   G  1105      12.110  -5.963 -58.476  1.00  0.00           C  
ATOM   4731  C2'   G  1105      12.315  -5.708 -56.988  1.00  0.00           C  
ATOM   4732  O2'   G  1105      12.811  -6.892 -56.379  1.00  0.00           O  
ATOM   4733  N1    G  1105      14.793  -3.164 -61.775  1.00  0.00           N  
ATOM   4734  C2    G  1105      15.095  -4.381 -61.213  1.00  0.00           C  
ATOM   4735  N2    G  1105      16.265  -4.929 -61.572  1.00  0.00           N  
ATOM   4736  N3    G  1105      14.308  -5.016 -60.359  1.00  0.00           N  
ATOM   4737  C4    G  1105      13.176  -4.326 -60.107  1.00  0.00           C  
ATOM   4738  C5    G  1105      12.779  -3.107 -60.615  1.00  0.00           C  
ATOM   4739  C6    G  1105      13.632  -2.437 -61.530  1.00  0.00           C  
ATOM   4740  O6    G  1105      13.458  -1.349 -62.090  1.00  0.00           O  
ATOM   4741  N7    G  1105      11.542  -2.740 -60.106  1.00  0.00           N  
ATOM   4742  C8    G  1105      11.215  -3.723 -59.311  1.00  0.00           C  
ATOM   4743  N9    G  1105      12.161  -4.718 -59.266  1.00  0.00           N  
ATOM   4744  H5'   G  1105       8.229  -6.882 -58.034  1.00  0.00           H  
ATOM   4745 H5''   G  1105       8.201  -6.111 -56.637  1.00  0.00           H  
ATOM   4746  H4'   G  1105      10.194  -7.318 -56.887  1.00  0.00           H  
ATOM   4747  H3'   G  1105      10.647  -4.508 -56.827  1.00  0.00           H  
ATOM   4748  H1'   G  1105      12.797  -6.583 -58.799  1.00  0.00           H  
ATOM   4749  H2'   G  1105      12.908  -4.944 -56.832  1.00  0.00           H  
ATOM   4750 HO2'   G  1105      13.749  -6.754 -56.132  1.00  0.00           H  
ATOM   4751  H1    G  1105      15.444  -2.777 -62.397  1.00  0.00           H  
ATOM   4752  H22   G  1105      16.534  -5.797 -61.203  1.00  0.00           H  
ATOM   4753  H21   G  1105      16.853  -4.465 -62.204  1.00  0.00           H  
ATOM   4754  H8    G  1105      10.379  -3.748 -58.800  1.00  0.00           H  
ATOM   4755  P     G  1106      10.771  -4.208 -54.211  1.00  0.00           P  
ATOM   4756  OP2   G  1106       9.882  -3.176 -54.803  1.00  0.00           O  
ATOM   4757  OP1   G  1106      10.568  -4.629 -52.801  1.00  0.00           O  
ATOM   4758  O5'   G  1106      12.276  -3.708 -54.363  1.00  0.00           O  
ATOM   4759  C5'   G  1106      13.304  -4.225 -53.531  1.00  0.00           C  
ATOM   4760  C4'   G  1106      14.669  -3.785 -53.998  1.00  0.00           C  
ATOM   4761  O4'   G  1106      14.745  -3.818 -55.447  1.00  0.00           O  
ATOM   4762  C3'   G  1106      15.061  -2.354 -53.663  1.00  0.00           C  
ATOM   4763  O3'   G  1106      15.514  -2.202 -52.329  1.00  0.00           O  
ATOM   4764  C1'   G  1106      15.648  -2.835 -55.892  1.00  0.00           C  
ATOM   4765  C2'   G  1106      16.186  -2.109 -54.660  1.00  0.00           C  
ATOM   4766  O2'   G  1106      17.392  -2.733 -54.246  1.00  0.00           O  
ATOM   4767  N1    G  1106      16.127   0.459 -59.743  1.00  0.00           N  
ATOM   4768  C2    G  1106      17.093  -0.263 -59.086  1.00  0.00           C  
ATOM   4769  N2    G  1106      18.355  -0.089 -59.505  1.00  0.00           N  
ATOM   4770  N3    G  1106      16.842  -1.097 -58.090  1.00  0.00           N  
ATOM   4771  C4    G  1106      15.525  -1.151 -57.796  1.00  0.00           C  
ATOM   4772  C5    G  1106      14.482  -0.473 -58.390  1.00  0.00           C  
ATOM   4773  C6    G  1106      14.765   0.418 -59.458  1.00  0.00           C  
ATOM   4774  O6    G  1106      13.978   1.111 -60.113  1.00  0.00           O  
ATOM   4775  N7    G  1106      13.274  -0.808 -57.796  1.00  0.00           N  
ATOM   4776  C8    G  1106      13.598  -1.668 -56.868  1.00  0.00           C  
ATOM   4777  N9    G  1106      14.948  -1.921 -56.814  1.00  0.00           N  
ATOM   4778  H5'   G  1106      13.262  -5.204 -53.541  1.00  0.00           H  
ATOM   4779 H5''   G  1106      13.162  -3.908 -52.614  1.00  0.00           H  
ATOM   4780  H4'   G  1106      15.341  -4.394 -53.625  1.00  0.00           H  
ATOM   4781  H3'   G  1106      14.328  -1.731 -53.847  1.00  0.00           H  
ATOM   4782  H1'   G  1106      16.389  -3.270 -56.364  1.00  0.00           H  
ATOM   4783  H2'   G  1106      16.313  -1.153 -54.835  1.00  0.00           H  
ATOM   4784 HO2'   G  1106      18.151  -2.184 -54.533  1.00  0.00           H  
ATOM   4785  H1    G  1106      16.417   1.050 -60.469  1.00  0.00           H  
ATOM   4786  H22   G  1106      19.086  -0.579 -59.073  1.00  0.00           H  
ATOM   4787  H21   G  1106      18.549   0.526 -60.242  1.00  0.00           H  
ATOM   4788  H8    G  1106      12.945  -2.090 -56.272  1.00  0.00           H  
ATOM   4789  P     G  1107      15.742  -0.734 -51.715  1.00  0.00           P  
ATOM   4790  OP2   G  1107      14.410  -0.111 -51.508  1.00  0.00           O  
ATOM   4791  OP1   G  1107      16.683  -0.854 -50.572  1.00  0.00           O  
ATOM   4792  O5'   G  1107      16.482   0.061 -52.881  1.00  0.00           O  
ATOM   4793  C5'   G  1107      17.895   0.197 -52.888  1.00  0.00           C  
ATOM   4794  C4'   G  1107      18.346   1.252 -53.868  1.00  0.00           C  
ATOM   4795  O4'   G  1107      17.770   0.972 -55.171  1.00  0.00           O  
ATOM   4796  C3'   G  1107      17.915   2.678 -53.559  1.00  0.00           C  
ATOM   4797  O3'   G  1107      18.783   3.333 -52.650  1.00  0.00           O  
ATOM   4798  C1'   G  1107      17.408   2.163 -55.823  1.00  0.00           C  
ATOM   4799  C2'   G  1107      17.901   3.321 -54.946  1.00  0.00           C  
ATOM   4800  O2'   G  1107      19.211   3.683 -55.359  1.00  0.00           O  
ATOM   4801  N1    G  1107      13.441   4.113 -58.348  1.00  0.00           N  
ATOM   4802  C2    G  1107      14.782   4.372 -58.493  1.00  0.00           C  
ATOM   4803  N2    G  1107      15.118   5.267 -59.434  1.00  0.00           N  
ATOM   4804  N3    G  1107      15.728   3.795 -57.770  1.00  0.00           N  
ATOM   4805  C4    G  1107      15.218   2.925 -56.874  1.00  0.00           C  
ATOM   4806  C5    G  1107      13.899   2.594 -56.649  1.00  0.00           C  
ATOM   4807  C6    G  1107      12.894   3.221 -57.431  1.00  0.00           C  
ATOM   4808  O6    G  1107      11.669   3.062 -57.383  1.00  0.00           O  
ATOM   4809  N7    G  1107      13.792   1.653 -55.635  1.00  0.00           N  
ATOM   4810  C8    G  1107      15.025   1.432 -55.268  1.00  0.00           C  
ATOM   4811  N9    G  1107      15.941   2.170 -55.979  1.00  0.00           N  
ATOM   4812  H5'   G  1107      18.298  -0.661 -53.133  1.00  0.00           H  
ATOM   4813 H5''   G  1107      18.196   0.446 -51.989  1.00  0.00           H  
ATOM   4814  H4'   G  1107      19.323   1.224 -53.943  1.00  0.00           H  
ATOM   4815  H3'   G  1107      17.007   2.677 -53.192  1.00  0.00           H  
ATOM   4816  H1'   G  1107      17.830   2.219 -56.705  1.00  0.00           H  
ATOM   4817  H2'   G  1107      17.286   4.083 -54.982  1.00  0.00           H  
ATOM   4818 HO2'   G  1107      19.553   2.999 -55.971  1.00  0.00           H  
ATOM   4819  H1    G  1107      12.820   4.594 -58.934  1.00  0.00           H  
ATOM   4820  H22   G  1107      16.061   5.492 -59.583  1.00  0.00           H  
ATOM   4821  H21   G  1107      14.423   5.699 -59.974  1.00  0.00           H  
ATOM   4822  H8    G  1107      15.272   0.803 -54.559  1.00  0.00           H  
ATOM   4823  P     C  1108      18.345   4.726 -51.978  1.00  0.00           P  
ATOM   4824  OP2   C  1108      17.443   4.425 -50.838  1.00  0.00           O  
ATOM   4825  OP1   C  1108      19.572   5.531 -51.750  1.00  0.00           O  
ATOM   4826  O5'   C  1108      17.487   5.448 -53.109  1.00  0.00           O  
ATOM   4827  C5'   C  1108      18.060   6.455 -53.929  1.00  0.00           C  
ATOM   4828  C4'   C  1108      17.002   7.302 -54.593  1.00  0.00           C  
ATOM   4829  O4'   C  1108      16.098   6.484 -55.387  1.00  0.00           O  
ATOM   4830  C3'   C  1108      16.096   8.093 -53.663  1.00  0.00           C  
ATOM   4831  O3'   C  1108      16.622   9.366 -53.329  1.00  0.00           O  
ATOM   4832  C1'   C  1108      14.776   6.990 -55.324  1.00  0.00           C  
ATOM   4833  C2'   C  1108      14.809   8.247 -54.453  1.00  0.00           C  
ATOM   4834  O2'   C  1108      14.864   9.377 -55.311  1.00  0.00           O  
ATOM   4835  N1    C  1108      13.903   5.933 -54.754  1.00  0.00           N  
ATOM   4836  C2    C  1108      12.543   5.941 -55.091  1.00  0.00           C  
ATOM   4837  O2    C  1108      12.111   6.824 -55.848  1.00  0.00           O  
ATOM   4838  N3    C  1108      11.726   4.989 -54.585  1.00  0.00           N  
ATOM   4839  C4    C  1108      12.215   4.051 -53.774  1.00  0.00           C  
ATOM   4840  N4    C  1108      11.371   3.132 -53.299  1.00  0.00           N  
ATOM   4841  C5    C  1108      13.591   4.016 -53.412  1.00  0.00           C  
ATOM   4842  C6    C  1108      14.390   4.963 -53.919  1.00  0.00           C  
ATOM   4843  H5'   C  1108      18.609   6.030 -54.620  1.00  0.00           H  
ATOM   4844 H5''   C  1108      18.630   7.030 -53.377  1.00  0.00           H  
ATOM   4845  H4'   C  1108      17.464   7.925 -55.192  1.00  0.00           H  
ATOM   4846  H3'   C  1108      15.941   7.584 -52.840  1.00  0.00           H  
ATOM   4847  H1'   C  1108      14.458   7.227 -56.219  1.00  0.00           H  
ATOM   4848  H2'   C  1108      14.028   8.278 -53.862  1.00  0.00           H  
ATOM   4849 HO2'   C  1108      13.986   9.811 -55.325  1.00  0.00           H  
ATOM   4850  H42   C  1108      11.699   2.429 -52.700  1.00  0.00           H  
ATOM   4851  H41   C  1108      10.424   3.160 -53.549  1.00  0.00           H  
ATOM   4852  H5    C  1108      13.941   3.323 -52.814  1.00  0.00           H  
ATOM   4853  H6    C  1108      15.340   4.956 -53.682  1.00  0.00           H  
ATOM   4854  P     G  1109      16.200  10.080 -51.952  1.00  0.00           P  
ATOM   4855  OP2   G  1109      15.282   9.167 -51.224  1.00  0.00           O  
ATOM   4856  OP1   G  1109      17.437  10.562 -51.285  1.00  0.00           O  
ATOM   4857  O5'   G  1109      15.363  11.353 -52.417  1.00  0.00           O  
ATOM   4858  C5'   G  1109      15.298  12.518 -51.609  1.00  0.00           C  
ATOM   4859  C4'   G  1109      14.015  13.278 -51.833  1.00  0.00           C  
ATOM   4860  O4'   G  1109      13.393  12.786 -53.039  1.00  0.00           O  
ATOM   4861  C3'   G  1109      12.935  13.090 -50.778  1.00  0.00           C  
ATOM   4862  O3'   G  1109      13.124  13.913 -49.639  1.00  0.00           O  
ATOM   4863  C1'   G  1109      11.987  12.797 -52.888  1.00  0.00           C  
ATOM   4864  C2'   G  1109      11.682  13.457 -51.559  1.00  0.00           C  
ATOM   4865  O2'   G  1109      11.581  14.862 -51.740  1.00  0.00           O  
ATOM   4866  N1    G  1109       7.912   9.752 -52.696  1.00  0.00           N  
ATOM   4867  C2    G  1109       7.986  11.120 -52.597  1.00  0.00           C  
ATOM   4868  N2    G  1109       6.825  11.769 -52.424  1.00  0.00           N  
ATOM   4869  N3    G  1109       9.116  11.805 -52.663  1.00  0.00           N  
ATOM   4870  C4    G  1109      10.185  11.000 -52.838  1.00  0.00           C  
ATOM   4871  C5    G  1109      10.220   9.626 -52.950  1.00  0.00           C  
ATOM   4872  C6    G  1109       9.000   8.904 -52.877  1.00  0.00           C  
ATOM   4873  O6    G  1109       8.823   7.683 -52.954  1.00  0.00           O  
ATOM   4874  N7    G  1109      11.521   9.178 -53.122  1.00  0.00           N  
ATOM   4875  C8    G  1109      12.242  10.267 -53.112  1.00  0.00           C  
ATOM   4876  N9    G  1109      11.495  11.408 -52.944  1.00  0.00           N  
ATOM   4877  H5'   G  1109      16.056  13.100 -51.825  1.00  0.00           H  
ATOM   4878 H5''   G  1109      15.355  12.257 -50.666  1.00  0.00           H  
ATOM   4879  H4'   G  1109      14.198  14.236 -51.933  1.00  0.00           H  
ATOM   4880  H3'   G  1109      12.884  12.154 -50.493  1.00  0.00           H  
ATOM   4881  H1'   G  1109      11.579  13.317 -53.612  1.00  0.00           H  
ATOM   4882  H2'   G  1109      10.877  13.086 -51.141  1.00  0.00           H  
ATOM   4883 HO2'   G  1109      10.646  15.132 -51.627  1.00  0.00           H  
ATOM   4884  H1    G  1109       7.025   9.340 -52.635  1.00  0.00           H  
ATOM   4885  H22   G  1109       6.816  12.746 -52.346  1.00  0.00           H  
ATOM   4886  H21   G  1109       5.984  11.268 -52.374  1.00  0.00           H  
ATOM   4887  H8    G  1109      13.216  10.269 -53.215  1.00  0.00           H  
ATOM   4888  P     G  1110      13.094  13.271 -48.166  1.00  0.00           P  
ATOM   4889  OP2   G  1110      13.185  11.796 -48.305  1.00  0.00           O  
ATOM   4890  OP1   G  1110      14.086  13.993 -47.329  1.00  0.00           O  
ATOM   4891  O5'   G  1110      11.639  13.626 -47.620  1.00  0.00           O  
ATOM   4892  C5'   G  1110      11.080  14.916 -47.819  1.00  0.00           C  
ATOM   4893  C4'   G  1110       9.573  14.878 -47.786  1.00  0.00           C  
ATOM   4894  O4'   G  1110       9.042  14.232 -48.976  1.00  0.00           O  
ATOM   4895  C3'   G  1110       8.950  14.048 -46.673  1.00  0.00           C  
ATOM   4896  O3'   G  1110       8.923  14.725 -45.427  1.00  0.00           O  
ATOM   4897  C1'   G  1110       7.805  13.622 -48.689  1.00  0.00           C  
ATOM   4898  C2'   G  1110       7.534  13.880 -47.208  1.00  0.00           C  
ATOM   4899  O2'   G  1110       6.787  15.081 -47.076  1.00  0.00           O  
ATOM   4900  N1    G  1110       5.416   9.139 -49.025  1.00  0.00           N  
ATOM   4901  C2    G  1110       4.916  10.373 -48.688  1.00  0.00           C  
ATOM   4902  N2    G  1110       3.606  10.426 -48.402  1.00  0.00           N  
ATOM   4903  N3    G  1110       5.644  11.476 -48.636  1.00  0.00           N  
ATOM   4904  C4    G  1110       6.935  11.244 -48.951  1.00  0.00           C  
ATOM   4905  C5    G  1110       7.536  10.053 -49.301  1.00  0.00           C  
ATOM   4906  C6    G  1110       6.743   8.877 -49.353  1.00  0.00           C  
ATOM   4907  O6    G  1110       7.091   7.726 -49.642  1.00  0.00           O  
ATOM   4908  N7    G  1110       8.888  10.238 -49.551  1.00  0.00           N  
ATOM   4909  C8    G  1110       9.082  11.513 -49.352  1.00  0.00           C  
ATOM   4910  N9    G  1110       7.940  12.183 -48.986  1.00  0.00           N  
ATOM   4911  H5'   G  1110      11.373  15.261 -48.688  1.00  0.00           H  
ATOM   4912 H5''   G  1110      11.401  15.515 -47.112  1.00  0.00           H  
ATOM   4913  H4'   G  1110       9.233  15.796 -47.726  1.00  0.00           H  
ATOM   4914  H3'   G  1110       9.386  13.179 -46.557  1.00  0.00           H  
ATOM   4915  H1'   G  1110       7.075  13.999 -49.224  1.00  0.00           H  
ATOM   4916  H2'   G  1110       7.079  13.121 -46.788  1.00  0.00           H  
ATOM   4917 HO2'   G  1110       7.211  15.647 -46.398  1.00  0.00           H  
ATOM   4918  H1    G  1110       4.793   8.383 -49.035  1.00  0.00           H  
ATOM   4919  H22   G  1110       3.193  11.280 -48.156  1.00  0.00           H  
ATOM   4920  H21   G  1110       3.060   9.613 -48.439  1.00  0.00           H  
ATOM   4921  H8    G  1110       9.954  11.948 -49.455  1.00  0.00           H  
ATOM   4922  P     A  1111       8.896  13.888 -44.055  1.00  0.00           P  
ATOM   4923  OP2   A  1111       9.941  12.838 -44.136  1.00  0.00           O  
ATOM   4924  OP1   A  1111       8.910  14.854 -42.927  1.00  0.00           O  
ATOM   4925  O5'   A  1111       7.474  13.170 -44.071  1.00  0.00           O  
ATOM   4926  C5'   A  1111       6.275  13.922 -43.959  1.00  0.00           C  
ATOM   4927  C4'   A  1111       5.064  13.028 -43.883  1.00  0.00           C  
ATOM   4928  O4'   A  1111       4.864  12.375 -45.164  1.00  0.00           O  
ATOM   4929  C3'   A  1111       5.144  11.878 -42.890  1.00  0.00           C  
ATOM   4930  O3'   A  1111       4.811  12.263 -41.568  1.00  0.00           O  
ATOM   4931  C1'   A  1111       4.418  11.055 -44.955  1.00  0.00           C  
ATOM   4932  C2'   A  1111       4.089  10.947 -43.471  1.00  0.00           C  
ATOM   4933  O2'   A  1111       2.779  11.444 -43.237  1.00  0.00           O  
ATOM   4934  N1    A  1111       5.712   6.178 -46.001  1.00  0.00           N  
ATOM   4935  C2    A  1111       4.554   6.744 -45.638  1.00  0.00           C  
ATOM   4936  N3    A  1111       4.287   8.023 -45.381  1.00  0.00           N  
ATOM   4937  C4    A  1111       5.390   8.778 -45.531  1.00  0.00           C  
ATOM   4938  C5    A  1111       6.649   8.341 -45.899  1.00  0.00           C
[truncated: 56,134 more chars]
