# Supplementary material for: Consistent global structures of complex RNA states through multidimensional chemical mapping
Source: eLife. 2015 Jun 2;4:e07600. doi: 10.7554/eLife.07600 (PMC4495719; doi:10.7554/eLife.07600)
Supplement: Source code 1. — Models of HoxA9 5′-UTR 957–1132 IRES domain generated by MCM. DOI: http://dx.doi.org/10.7554/eLife.07600.025 [file elife07600s003.zip › Supplementary File 3/HoxA9_IRES_models/Explicit_pk34/c.0.1.pdb]

ATOM      1  C5'   C   957       7.690  -3.261  16.814  1.00  0.00           C  
ATOM      2  C4'   C   957       9.086  -3.815  16.965  1.00  0.00           C  
ATOM      3  O4'   C   957       9.112  -4.608  18.170  1.00  0.00           O  
ATOM      4  C3'   C   957       9.557  -4.754  15.866  1.00  0.00           C  
ATOM      5  O3'   C   957      10.204  -4.079  14.801  1.00  0.00           O  
ATOM      6  C1'   C   957       9.912  -5.758  17.971  1.00  0.00           C  
ATOM      7  C2'   C   957      10.540  -5.656  16.582  1.00  0.00           C  
ATOM      8  O2'   C   957      11.814  -5.040  16.697  1.00  0.00           O  
ATOM      9  N1    C   957       9.055  -6.961  18.114  1.00  0.00           N  
ATOM     10  C2    C   957       9.572  -8.199  17.711  1.00  0.00           C  
ATOM     11  O2    C   957      10.722  -8.253  17.249  1.00  0.00           O  
ATOM     12  N3    C   957       8.811  -9.311  17.832  1.00  0.00           N  
ATOM     13  C4    C   957       7.579  -9.225  18.331  1.00  0.00           C  
ATOM     14  N4    C   957       6.864 -10.349  18.432  1.00  0.00           N  
ATOM     15  C5    C   957       7.023  -7.983  18.749  1.00  0.00           C  
ATOM     16  C6    C   957       7.786  -6.890  18.626  1.00  0.00           C  
ATOM     17  H4'   C   957       9.735  -3.087  17.060  1.00  0.00           H  
ATOM     18  H3'   C   957       8.804  -5.270  15.509  1.00  0.00           H  
ATOM     19  H1'   C   957      10.623  -5.782  18.644  1.00  0.00           H  
ATOM     20  H2'   C   957      10.600  -6.534  16.151  1.00  0.00           H  
ATOM     21 HO2'   C   957      12.509  -5.711  16.539  1.00  0.00           H  
ATOM     22  H42   C   957       5.955 -10.320  18.795  1.00  0.00           H  
ATOM     23  H41   C   957       7.249 -11.203  18.142  1.00  0.00           H  
ATOM     24  H5    C   957       6.116  -7.931  19.116  1.00  0.00           H  
ATOM     25  H6    C   957       7.422  -6.026  18.908  1.00  0.00           H  
ATOM     26  P     U   958       9.797  -4.394  13.278  1.00  0.00           P  
ATOM     27  OP2   U   958       8.350  -4.101  13.119  1.00  0.00           O  
ATOM     28  OP1   U   958      10.783  -3.726  12.391  1.00  0.00           O  
ATOM     29  O5'   U   958       9.999  -5.968  13.144  1.00  0.00           O  
ATOM     30  C5'   U   958       9.232  -6.727  12.221  1.00  0.00           C  
ATOM     31  C4'   U   958       8.909  -8.099  12.760  1.00  0.00           C  
ATOM     32  O4'   U   958       8.652  -7.982  14.188  1.00  0.00           O  
ATOM     33  C3'   U   958       7.649  -8.753  12.217  1.00  0.00           C  
ATOM     34  O3'   U   958       7.859  -9.424  10.987  1.00  0.00           O  
ATOM     35  C1'   U   958       7.740  -8.970  14.563  1.00  0.00           C  
ATOM     36  C2'   U   958       7.371  -9.771  13.305  1.00  0.00           C  
ATOM     37  O2'   U   958       8.237 -10.891  13.195  1.00  0.00           O  
ATOM     38  N1    U   958       6.560  -8.325  15.187  1.00  0.00           N  
ATOM     39  C2    U   958       5.488  -9.141  15.501  1.00  0.00           C  
ATOM     40  O2    U   958       5.481 -10.341  15.290  1.00  0.00           O  
ATOM     41  N3    U   958       4.418  -8.500  16.077  1.00  0.00           N  
ATOM     42  C4    U   958       4.309  -7.156  16.364  1.00  0.00           C  
ATOM     43  O4    U   958       3.276  -6.731  16.884  1.00  0.00           O  
ATOM     44  C5    U   958       5.455  -6.375  16.012  1.00  0.00           C  
ATOM     45  C6    U   958       6.511  -6.973  15.451  1.00  0.00           C  
ATOM     46  H5'   U   958       9.738  -6.822  11.388  1.00  0.00           H  
ATOM     47 H5''   U   958       8.395  -6.253  12.036  1.00  0.00           H  
ATOM     48  H4'   U   958       9.665  -8.706  12.623  1.00  0.00           H  
ATOM     49  H3'   U   958       6.901  -8.128  12.118  1.00  0.00           H  
ATOM     50  H1'   U   958       8.165  -9.569  15.214  1.00  0.00           H  
ATOM     51  H2'   U   958       6.429 -10.041  13.313  1.00  0.00           H  
ATOM     52 HO2'   U   958       7.729 -11.708  13.385  1.00  0.00           H  
ATOM     53  H3    U   958       3.648  -9.060  16.308  1.00  0.00           H  
ATOM     54  H5    U   958       5.465  -5.409  16.182  1.00  0.00           H  
ATOM     55  H6    U   958       7.282  -6.416  15.219  1.00  0.00           H  
ATOM     56  P     U   959       6.909  -9.121   9.727  1.00  0.00           P  
ATOM     57  OP2   U   959       7.513  -8.007   8.954  1.00  0.00           O  
ATOM     58  OP1   U   959       6.618 -10.411   9.050  1.00  0.00           O  
ATOM     59  O5'   U   959       5.557  -8.592  10.383  1.00  0.00           O  
ATOM     60  C5'   U   959       4.294  -8.993   9.875  1.00  0.00           C  
ATOM     61  C4'   U   959       3.218  -8.913  10.930  1.00  0.00           C  
ATOM     62  O4'   U   959       3.764  -8.396  12.170  1.00  0.00           O  
ATOM     63  C3'   U   959       2.082  -7.939  10.656  1.00  0.00           C  
ATOM     64  O3'   U   959       1.150  -8.427   9.708  1.00  0.00           O  
ATOM     65  C1'   U   959       2.756  -7.798  12.938  1.00  0.00           C  
ATOM     66  C2'   U   959       1.502  -7.787  12.072  1.00  0.00           C  
ATOM     67  O2'   U   959       0.699  -8.906  12.421  1.00  0.00           O  
ATOM     68  N1    U   959       3.216  -6.430  13.278  1.00  0.00           N  
ATOM     69  C2    U   959       2.314  -5.602  13.920  1.00  0.00           C  
ATOM     70  O2    U   959       1.182  -5.949  14.209  1.00  0.00           O  
ATOM     71  N3    U   959       2.783  -4.346  14.216  1.00  0.00           N  
ATOM     72  C4    U   959       4.036  -3.840  13.942  1.00  0.00           C  
ATOM     73  O4    U   959       4.308  -2.685  14.273  1.00  0.00           O  
ATOM     74  C5    U   959       4.917  -4.752  13.277  1.00  0.00           C  
ATOM     75  C6    U   959       4.486  -5.982  12.978  1.00  0.00           C  
ATOM     76  H5'   U   959       4.358  -9.917   9.553  1.00  0.00           H  
ATOM     77 H5''   U   959       4.050  -8.410   9.126  1.00  0.00           H  
ATOM     78  H4'   U   959       2.841  -9.804  11.080  1.00  0.00           H  
ATOM     79  H3'   U   959       2.421  -7.070  10.356  1.00  0.00           H  
ATOM     80  H1'   U   959       2.574  -8.294  13.764  1.00  0.00           H  
ATOM     81  H2'   U   959       1.011  -6.945  12.170  1.00  0.00           H  
ATOM     82 HO2'   U   959      -0.093  -8.591  12.907  1.00  0.00           H  
ATOM     83  H3    U   959       2.159  -3.743  14.671  1.00  0.00           H  
ATOM     84  H5    U   959       5.828  -4.477  13.045  1.00  0.00           H  
ATOM     85  H6    U   959       5.107  -6.587  12.523  1.00  0.00           H  
ATOM     86  P     C   960       0.853  -7.598   8.364  1.00  0.00           P  
ATOM     87  OP2   C   960       1.879  -7.969   7.357  1.00  0.00           O  
ATOM     88  OP1   C   960      -0.587  -7.755   8.037  1.00  0.00           O  
ATOM     89  O5'   C   960       1.099  -6.081   8.784  1.00  0.00           O  
ATOM     90  C5'   C   960       0.013  -5.234   9.127  1.00  0.00           C  
ATOM     91  C4'   C   960       0.489  -3.936   9.732  1.00  0.00           C  
ATOM     92  O4'   C   960       1.569  -4.191  10.663  1.00  0.00           O  
ATOM     93  C3'   C   960       1.108  -2.934   8.770  1.00  0.00           C  
ATOM     94  O3'   C   960       0.142  -2.150   8.092  1.00  0.00           O  
ATOM     95  C1'   C   960       2.436  -3.085  10.733  1.00  0.00           C  
ATOM     96  C2'   C   960       1.925  -2.056   9.716  1.00  0.00           C  
ATOM     97  O2'   C   960       1.099  -1.117  10.388  1.00  0.00           O  
ATOM     98  N1    C   960       3.802  -3.565  10.409  1.00  0.00           N  
ATOM     99  C2    C   960       4.871  -2.670  10.542  1.00  0.00           C  
ATOM    100  O2    C   960       4.647  -1.511  10.923  1.00  0.00           O  
ATOM    101  N3    C   960       6.127  -3.084  10.254  1.00  0.00           N  
ATOM    102  C4    C   960       6.341  -4.334   9.847  1.00  0.00           C  
ATOM    103  N4    C   960       7.597  -4.698   9.574  1.00  0.00           N  
ATOM    104  C5    C   960       5.277  -5.268   9.701  1.00  0.00           C  
ATOM    105  C6    C   960       4.039  -4.848   9.990  1.00  0.00           C  
ATOM    106  H5'   C   960      -0.561  -5.696   9.773  1.00  0.00           H  
ATOM    107 H5''   C   960      -0.506  -5.038   8.319  1.00  0.00           H  
ATOM    108  H4'   C   960      -0.253  -3.504  10.205  1.00  0.00           H  
ATOM    109  H3'   C   960       1.687  -3.371   8.110  1.00  0.00           H  
ATOM    110  H1'   C   960       2.435  -2.683  11.626  1.00  0.00           H  
ATOM    111  H2'   C   960       2.666  -1.618   9.248  1.00  0.00           H  
ATOM    112 HO2'   C   960       1.568  -0.258  10.441  1.00  0.00           H  
ATOM    113  H42   C   960       7.787  -5.610   9.272  1.00  0.00           H  
ATOM    114  H41   C   960       8.327  -4.052   9.675  1.00  0.00           H  
ATOM    115  H5    C   960       5.444  -6.186   9.401  1.00  0.00           H  
ATOM    116  H6    C   960       3.293  -5.476   9.896  1.00  0.00           H  
ATOM    117  P     G   961       0.219  -1.974   6.495  1.00  0.00           P  
ATOM    118  OP2   G   961      -0.053  -3.295   5.874  1.00  0.00           O  
ATOM    119  OP1   G   961      -0.611  -0.801   6.121  1.00  0.00           O  
ATOM    120  O5'   G   961       1.745  -1.606   6.220  1.00  0.00           O  
ATOM    121  C5'   G   961       2.266  -0.338   6.591  1.00  0.00           C  
ATOM    122  C4'   G   961       3.739  -0.233   6.282  1.00  0.00           C  
ATOM    123  O4'   G   961       4.504  -1.033   7.224  1.00  0.00           O  
ATOM    124  C3'   G   961       4.177  -0.765   4.926  1.00  0.00           C  
ATOM    125  O3'   G   961       4.001   0.175   3.880  1.00  0.00           O  
ATOM    126  C1'   G   961       5.569  -1.693   6.586  1.00  0.00           C  
ATOM    127  C2'   G   961       5.639  -1.101   5.181  1.00  0.00           C  
ATOM    128  O2'   G   961       6.441   0.070   5.213  1.00  0.00           O  
ATOM    129  N1    G   961       7.305  -6.427   5.891  1.00  0.00           N  
ATOM    130  C2    G   961       7.976  -5.231   5.817  1.00  0.00           C  
ATOM    131  N2    G   961       9.282  -5.298   5.520  1.00  0.00           N  
ATOM    132  N3    G   961       7.409  -4.053   6.021  1.00  0.00           N  
ATOM    133  C4    G   961       6.096  -4.167   6.308  1.00  0.00           C  
ATOM    134  C5    G   961       5.332  -5.311   6.406  1.00  0.00           C  
ATOM    135  C6    G   961       5.952  -6.568   6.185  1.00  0.00           C  
ATOM    136  O6    G   961       5.445  -7.695   6.226  1.00  0.00           O  
ATOM    137  N7    G   961       4.017  -5.000   6.722  1.00  0.00           N  
ATOM    138  C8    G   961       4.005  -3.698   6.808  1.00  0.00           C  
ATOM    139  N9    G   961       5.232  -3.129   6.569  1.00  0.00           N  
ATOM    140  H5'   G   961       2.130  -0.204   7.551  1.00  0.00           H  
ATOM    141 H5''   G   961       1.786   0.361   6.099  1.00  0.00           H  
ATOM    142  H4'   G   961       4.014   0.704   6.360  1.00  0.00           H  
ATOM    143  H3'   G   961       3.692  -1.588   4.711  1.00  0.00           H  
ATOM    144  H1'   G   961       6.430  -1.565   7.038  1.00  0.00           H  
ATOM    145  H2'   G   961       5.977  -1.755   4.534  1.00  0.00           H  
ATOM    146 HO2'   G   961       5.965   0.796   4.759  1.00  0.00           H  
ATOM    147  H1    G   961       7.817  -7.246   5.723  1.00  0.00           H  
ATOM    148  H22   G   961       9.812  -4.475   5.454  1.00  0.00           H  
ATOM    149  H21   G   961       9.709  -6.166   5.368  1.00  0.00           H  
ATOM    150  H8    G   961       3.201  -3.180   7.022  1.00  0.00           H  
ATOM    151  P     U   962       3.800  -0.328   2.367  1.00  0.00           P  
ATOM    152  OP2   U   962       2.656  -1.273   2.345  1.00  0.00           O  
ATOM    153  OP1   U   962       3.784   0.865   1.483  1.00  0.00           O  
ATOM    154  O5'   U   962       5.127  -1.153   2.057  1.00  0.00           O  
ATOM    155  C5'   U   962       6.367  -0.492   1.854  1.00  0.00           C  
ATOM    156  C4'   U   962       7.470  -1.466   1.522  1.00  0.00           C  
ATOM    157  O4'   U   962       7.609  -2.416   2.606  1.00  0.00           O  
ATOM    158  C3'   U   962       7.248  -2.338   0.295  1.00  0.00           C  
ATOM    159  O3'   U   962       7.624  -1.701  -0.912  1.00  0.00           O  
ATOM    160  C1'   U   962       7.911  -3.712   2.102  1.00  0.00           C  
ATOM    161  C2'   U   962       8.088  -3.570   0.591  1.00  0.00           C  
ATOM    162  O2'   U   962       9.460  -3.336   0.310  1.00  0.00           O  
ATOM    163  N1    U   962       6.786  -4.613   2.454  1.00  0.00           N  
ATOM    164  C2    U   962       6.989  -5.970   2.289  1.00  0.00           C  
ATOM    165  O2    U   962       8.034  -6.441   1.875  1.00  0.00           O  
ATOM    166  N3    U   962       5.921  -6.765   2.628  1.00  0.00           N  
ATOM    167  C4    U   962       4.696  -6.352   3.104  1.00  0.00           C  
ATOM    168  O4    U   962       3.833  -7.192   3.364  1.00  0.00           O  
ATOM    169  C5    U   962       4.557  -4.935   3.250  1.00  0.00           C  
ATOM    170  C6    U   962       5.581  -4.138   2.929  1.00  0.00           C  
ATOM    171  H5'   U   962       6.606  -0.005   2.670  1.00  0.00           H  
ATOM    172 H5''   U   962       6.273   0.146   1.116  1.00  0.00           H  
ATOM    173  H4'   U   962       8.309  -0.971   1.419  1.00  0.00           H  
ATOM    174  H3'   U   962       6.306  -2.602   0.254  1.00  0.00           H  
ATOM    175  H1'   U   962       8.740  -4.061   2.493  1.00  0.00           H  
ATOM    176  H2'   U   962       7.750  -4.357   0.116  1.00  0.00           H  
ATOM    177 HO2'   U   962       9.841  -4.137  -0.109  1.00  0.00           H  
ATOM    178  H3    U   962       6.044  -7.730   2.517  1.00  0.00           H  
ATOM    179  H5    U   962       3.719  -4.552   3.584  1.00  0.00           H  
ATOM    180  H6    U   962       5.462  -3.172   3.036  1.00  0.00           H  
ATOM    181  P     U   963       6.813  -1.993  -2.268  1.00  0.00           P  
ATOM    182  OP2   U   963       5.376  -2.132  -1.922  1.00  0.00           O  
ATOM    183  OP1   U   963       7.231  -0.989  -3.280  1.00  0.00           O  
ATOM    184  O5'   U   963       7.348  -3.418  -2.738  1.00  0.00           O  
ATOM    185  C5'   U   963       8.696  -3.592  -3.148  1.00  0.00           C  
ATOM    186  C4'   U   963       8.987  -5.029  -3.507  1.00  0.00           C  
ATOM    187  O4'   U   963       8.938  -5.876  -2.328  1.00  0.00           O  
ATOM    188  C3'   U   963       8.017  -5.688  -4.475  1.00  0.00           C  
ATOM    189  O3'   U   963       8.300  -5.390  -5.831  1.00  0.00           O  
ATOM    190  C1'   U   963       8.367  -7.137  -2.647  1.00  0.00           C  
ATOM    191  C2'   U   963       8.187  -7.163  -4.168  1.00  0.00           C  
ATOM    192  O2'   U   963       9.368  -7.681  -4.765  1.00  0.00           O  
ATOM    193  N1    U   963       7.076  -7.240  -1.926  1.00  0.00           N  
ATOM    194  C2    U   963       6.539  -8.505  -1.773  1.00  0.00           C  
ATOM    195  O2    U   963       7.076  -9.513  -2.198  1.00  0.00           O  
ATOM    196  N3    U   963       5.343  -8.552  -1.098  1.00  0.00           N  
ATOM    197  C4    U   963       4.642  -7.488  -0.573  1.00  0.00           C  
ATOM    198  O4    U   963       3.575  -7.695   0.008  1.00  0.00           O  
ATOM    199  C5    U   963       5.258  -6.211  -0.769  1.00  0.00           C  
ATOM    200  C6    U   963       6.422  -6.136  -1.421  1.00  0.00           C  
ATOM    201  H5'   U   963       9.290  -3.319  -2.418  1.00  0.00           H  
ATOM    202 H5''   U   963       8.868  -3.027  -3.930  1.00  0.00           H  
ATOM    203  H4'   U   963       9.888  -5.082  -3.889  1.00  0.00           H  
ATOM    204  H3'   U   963       7.103  -5.420  -4.249  1.00  0.00           H  
ATOM    205  H1'   U   963       8.950  -7.878  -2.378  1.00  0.00           H  
ATOM    206  H2'   U   963       7.395  -7.678  -4.427  1.00  0.00           H  
ATOM    207 HO2'   U   963       9.181  -8.575  -5.119  1.00  0.00           H  
ATOM    208  H3    U   963       4.945  -9.439  -0.979  1.00  0.00           H  
ATOM    209  H5    U   963       4.829  -5.399  -0.427  1.00  0.00           H  
ATOM    210  H6    U   963       6.822  -5.251  -1.543  1.00  0.00           H  
ATOM    211  P     G   964       7.122  -5.400  -6.924  1.00  0.00           P  
ATOM    212  OP2   G   964       5.938  -4.730  -6.330  1.00  0.00           O  
ATOM    213  OP1   G   964       7.681  -4.903  -8.208  1.00  0.00           O  
ATOM    214  O5'   G   964       6.775  -6.945  -7.104  1.00  0.00           O  
ATOM    215  C5'   G   964       7.610  -7.795  -7.877  1.00  0.00           C  
ATOM    216  C4'   G   964       7.032  -9.184  -7.992  1.00  0.00           C  
ATOM    217  O4'   G   964       6.964  -9.758  -6.661  1.00  0.00           O  
ATOM    218  C3'   G   964       5.601  -9.271  -8.501  1.00  0.00           C  
ATOM    219  O3'   G   964       5.509  -9.182  -9.912  1.00  0.00           O  
ATOM    220  C1'   G   964       5.798 -10.545  -6.538  1.00  0.00           C  
ATOM    221  C2'   G   964       5.173 -10.617  -7.930  1.00  0.00           C  
ATOM    222  O2'   G   964       5.756 -11.692  -8.653  1.00  0.00           O  
ATOM    223  N1    G   964       1.748 -11.084  -3.502  1.00  0.00           N  
ATOM    224  C2    G   964       2.339 -11.997  -4.341  1.00  0.00           C  
ATOM    225  N2    G   964       1.782 -13.217  -4.381  1.00  0.00           N  
ATOM    226  N3    G   964       3.400 -11.736  -5.088  1.00  0.00           N  
ATOM    227  C4    G   964       3.830 -10.467  -4.927  1.00  0.00           C  
ATOM    228  C5    G   964       3.313  -9.478  -4.116  1.00  0.00           C  
ATOM    229  C6    G   964       2.175  -9.772  -3.321  1.00  0.00           C  
ATOM    230  O6    G   964       1.570  -9.031  -2.538  1.00  0.00           O  
ATOM    231  N7    G   964       4.047  -8.307  -4.237  1.00  0.00           N  
ATOM    232  C8    G   964       4.979  -8.598  -5.104  1.00  0.00           C  
ATOM    233  N9    G   964       4.906  -9.892  -5.562  1.00  0.00           N  
ATOM    234  H5'   G   964       8.492  -7.849  -7.454  1.00  0.00           H  
ATOM    235 H5''   G   964       7.709  -7.414  -8.775  1.00  0.00           H  
ATOM    236  H4'   G   964       7.623  -9.727  -8.556  1.00  0.00           H  
ATOM    237  H3'   G   964       5.071  -8.555  -8.094  1.00  0.00           H  
ATOM    238  H1'   G   964       6.013 -11.450  -6.230  1.00  0.00           H  
ATOM    239  H2'   G   964       4.197 -10.695  -7.888  1.00  0.00           H  
ATOM    240 HO2'   G   964       5.091 -12.404  -8.757  1.00  0.00           H  
ATOM    241  H1    G   964       0.965 -11.378  -2.990  1.00  0.00           H  
ATOM    242  H22   G   964       2.162 -13.910  -4.962  1.00  0.00           H  
ATOM    243  H21   G   964       0.997 -13.418  -3.831  1.00  0.00           H  
ATOM    244  H8    G   964       5.662  -7.959  -5.396  1.00  0.00           H  
ATOM    245  P     G   965       4.116  -8.780 -10.606  1.00  0.00           P  
ATOM    246  OP2   G   965       3.594  -7.569  -9.923  1.00  0.00           O  
ATOM    247  OP1   G   965       4.322  -8.762 -12.077  1.00  0.00           O  
ATOM    248  O5'   G   965       3.147  -9.997 -10.260  1.00  0.00           O  
ATOM    249  C5'   G   965       3.217 -11.214 -10.988  1.00  0.00           C  
ATOM    250  C4'   G   965       2.108 -12.159 -10.596  1.00  0.00           C  
ATOM    251  O4'   G   965       2.168 -12.430  -9.173  1.00  0.00           O  
ATOM    252  C3'   G   965       0.690 -11.651 -10.815  1.00  0.00           C  
ATOM    253  O3'   G   965       0.232 -11.845 -12.142  1.00  0.00           O  
ATOM    254  C1'   G   965       0.863 -12.504  -8.628  1.00  0.00           C  
ATOM    255  C2'   G   965      -0.099 -12.484  -9.814  1.00  0.00           C  
ATOM    256  O2'   G   965      -0.288 -13.812 -10.284  1.00  0.00           O  
ATOM    257  N1    G   965      -1.993 -10.406  -4.973  1.00  0.00           N  
ATOM    258  C2    G   965      -2.141 -11.612  -5.614  1.00  0.00           C  
ATOM    259  N2    G   965      -3.186 -12.363  -5.235  1.00  0.00           N  
ATOM    260  N3    G   965      -1.324 -12.052  -6.557  1.00  0.00           N  
ATOM    261  C4    G   965      -0.331 -11.176  -6.815  1.00  0.00           C  
ATOM    262  C5    G   965      -0.094  -9.948  -6.233  1.00  0.00           C  
ATOM    263  C6    G   965      -0.978  -9.488  -5.223  1.00  0.00           C  
ATOM    264  O6    G   965      -0.936  -8.429  -4.587  1.00  0.00           O  
ATOM    265  N7    G   965       1.035  -9.354  -6.779  1.00  0.00           N  
ATOM    266  C8    G   965       1.456 -10.214  -7.666  1.00  0.00           C  
ATOM    267  N9    G   965       0.673 -11.341  -7.740  1.00  0.00           N  
ATOM    268  H5'   G   965       4.080 -11.643 -10.812  1.00  0.00           H  
ATOM    269 H5''   G   965       3.147 -11.018 -11.946  1.00  0.00           H  
ATOM    270  H4'   G   965       2.222 -13.002 -11.083  1.00  0.00           H  
ATOM    271  H3'   G   965       0.644 -10.707 -10.560  1.00  0.00           H  
ATOM    272  H1'   G   965       0.734 -13.330  -8.116  1.00  0.00           H  
ATOM    273  H2'   G   965      -0.951 -12.057  -9.583  1.00  0.00           H  
ATOM    274 HO2'   G   965      -1.197 -14.103 -10.060  1.00  0.00           H  
ATOM    275  H1    G   965      -2.653 -10.172  -4.287  1.00  0.00           H  
ATOM    276  H22   G   965      -3.342 -13.234  -5.658  1.00  0.00           H  
ATOM    277  H21   G   965      -3.795 -12.045  -4.538  1.00  0.00           H  
ATOM    278  H8    G   965       2.249 -10.070  -8.222  1.00  0.00           H  
ATOM    279  P     C   966      -0.954 -10.933 -12.729  1.00  0.00           P  
ATOM    280  OP2   C   966      -0.636  -9.514 -12.427  1.00  0.00           O  
ATOM    281  OP1   C   966      -1.199 -11.346 -14.134  1.00  0.00           O  
ATOM    282  O5'   C   966      -2.225 -11.349 -11.864  1.00  0.00           O  
ATOM    283  C5'   C   966      -2.949 -12.535 -12.156  1.00  0.00           C  
ATOM    284  C4'   C   966      -4.175 -12.668 -11.286  1.00  0.00           C  
ATOM    285  O4'   C   966      -3.764 -12.614  -9.895  1.00  0.00           O  
ATOM    286  C3'   C   966      -5.203 -11.553 -11.401  1.00  0.00           C  
ATOM    287  O3'   C   966      -6.080 -11.721 -12.501  1.00  0.00           O  
ATOM    288  C1'   C   966      -4.735 -11.921  -9.121  1.00  0.00           C  
ATOM    289  C2'   C   966      -5.909 -11.627 -10.057  1.00  0.00           C  
ATOM    290  O2'   C   966      -6.822 -12.713 -10.014  1.00  0.00           O  
ATOM    291  N1    C   966      -4.111 -10.682  -8.592  1.00  0.00           N  
ATOM    292  C2    C   966      -4.742 -10.021  -7.532  1.00  0.00           C  
ATOM    293  O2    C   966      -5.796 -10.484  -7.069  1.00  0.00           O  
ATOM    294  N3    C   966      -4.194  -8.890  -7.031  1.00  0.00           N  
ATOM    295  C4    C   966      -3.062  -8.411  -7.546  1.00  0.00           C  
ATOM    296  N4    C   966      -2.558  -7.292  -7.020  1.00  0.00           N  
ATOM    297  C5    C   966      -2.396  -9.060  -8.624  1.00  0.00           C  
ATOM    298  C6    C   966      -2.947 -10.179  -9.110  1.00  0.00           C  
ATOM    299  H5'   C   966      -2.367 -13.309 -12.008  1.00  0.00           H  
ATOM    300 H5''   C   966      -3.225 -12.518 -13.096  1.00  0.00           H  
ATOM    301  H4'   C   966      -4.599 -13.532 -11.468  1.00  0.00           H  
ATOM    302  H3'   C   966      -4.739 -10.692 -11.476  1.00  0.00           H  
ATOM    303  H1'   C   966      -5.048 -12.472  -8.374  1.00  0.00           H  
ATOM    304  H2'   C   966      -6.345 -10.778  -9.834  1.00  0.00           H  
ATOM    305 HO2'   C   966      -7.635 -12.429  -9.547  1.00  0.00           H  
ATOM    306  H42   C   966      -1.726  -6.916  -7.376  1.00  0.00           H  
ATOM    307  H41   C   966      -3.019  -6.848  -6.278  1.00  0.00           H  
ATOM    308  H5    C   966      -1.563  -8.701  -8.996  1.00  0.00           H  
ATOM    309  H6    C   966      -2.504 -10.640  -9.852  1.00  0.00           H  
ATOM    310  P     C   967      -6.837 -10.452 -13.134  1.00  0.00           P  
ATOM    311  OP2   C   967      -5.839  -9.371 -13.329  1.00  0.00           O  
ATOM    312  OP1   C   967      -7.641 -10.925 -14.289  1.00  0.00           O  
ATOM    313  O5'   C   967      -7.845  -9.993 -11.989  1.00  0.00           O  
ATOM    314  C5'   C   967      -9.066 -10.684 -11.772  1.00  0.00           C  
ATOM    315  C4'   C   967      -9.907 -10.011 -10.714  1.00  0.00           C  
ATOM    316  O4'   C   967      -9.179  -9.941  -9.456  1.00  0.00           O  
ATOM    317  C3'   C   967     -10.310  -8.571 -10.994  1.00  0.00           C  
ATOM    318  O3'   C   967     -11.430  -8.468 -11.856  1.00  0.00           O  
ATOM    319  C1'   C   967      -9.476  -8.722  -8.791  1.00  0.00           C  
ATOM    320  C2'   C   967     -10.587  -8.040  -9.593  1.00  0.00           C  
ATOM    321  O2'   C   967     -11.847  -8.484  -9.114  1.00  0.00           O  
ATOM    322  N1    C   967      -8.239  -7.904  -8.734  1.00  0.00           N  
ATOM    323  C2    C   967      -8.192  -6.831  -7.835  1.00  0.00           C  
ATOM    324  O2    C   967      -9.178  -6.596  -7.119  1.00  0.00           O  
ATOM    325  N3    C   967      -7.076  -6.070  -7.763  1.00  0.00           N  
ATOM    326  C4    C   967      -6.030  -6.343  -8.543  1.00  0.00           C  
ATOM    327  N4    C   967      -4.950  -5.565  -8.438  1.00  0.00           N  
ATOM    328  C5    C   967      -6.046  -7.426  -9.467  1.00  0.00           C  
ATOM    329  C6    C   967      -7.156  -8.172  -9.528  1.00  0.00           C  
ATOM    330  H5'   C   967      -8.868 -11.600 -11.487  1.00  0.00           H  
ATOM    331 H5''   C   967      -9.571 -10.711 -12.611  1.00  0.00           H  
ATOM    332  H4'   C   967     -10.721 -10.538 -10.576  1.00  0.00           H  
ATOM    333  H3'   C   967      -9.546  -8.091 -11.377  1.00  0.00           H  
ATOM    334  H1'   C   967      -9.796  -8.894  -7.881  1.00  0.00           H  
ATOM    335  H2'   C   967     -10.510  -7.064  -9.559  1.00  0.00           H  
ATOM    336 HO2'   C   967     -12.284  -7.751  -8.634  1.00  0.00           H  
ATOM    337  H42   C   967      -4.165  -5.739  -8.997  1.00  0.00           H  
ATOM    338  H41   C   967      -4.943  -4.820  -7.801  1.00  0.00           H  
ATOM    339  H5    C   967      -5.272  -7.619 -10.036  1.00  0.00           H  
ATOM    340  H6    C   967      -7.186  -8.922 -10.158  1.00  0.00           H  
ATOM    341  P     A   968     -11.672  -7.128 -12.710  1.00  0.00           P  
ATOM    342  OP2   A   968     -10.380  -6.738 -13.328  1.00  0.00           O  
ATOM    343  OP1   A   968     -12.863  -7.339 -13.570  1.00  0.00           O  
ATOM    344  O5'   A   968     -12.043  -6.034 -11.613  1.00  0.00           O  
ATOM    345  C5'   A   968     -13.346  -5.977 -11.052  1.00  0.00           C  
ATOM    346  C4'   A   968     -13.512  -4.774 -10.158  1.00  0.00           C  
ATOM    347  O4'   A   968     -12.542  -4.851  -9.085  1.00  0.00           O  
ATOM    348  C3'   A   968     -13.254  -3.422 -10.804  1.00  0.00           C  
ATOM    349  O3'   A   968     -14.387  -2.903 -11.479  1.00  0.00           O  
ATOM    350  C1'   A   968     -12.037  -3.556  -8.792  1.00  0.00           C  
ATOM    351  C2'   A   968     -12.848  -2.563  -9.622  1.00  0.00           C  
ATOM    352  O2'   A   968     -13.981  -2.150  -8.873  1.00  0.00           O  
ATOM    353  N1    A   968      -7.523  -1.148  -8.172  1.00  0.00           N  
ATOM    354  C2    A   968      -8.747  -0.908  -7.683  1.00  0.00           C  
ATOM    355  N3    A   968      -9.880  -1.577  -7.886  1.00  0.00           N  
ATOM    356  C4    A   968      -9.675  -2.621  -8.707  1.00  0.00           C  
ATOM    357  C5    A   968      -8.477  -2.995  -9.288  1.00  0.00           C  
ATOM    358  C6    A   968      -7.351  -2.206  -8.994  1.00  0.00           C  
ATOM    359  N6    A   968      -6.132  -2.444  -9.482  1.00  0.00           N  
ATOM    360  N7    A   968      -8.647  -4.125 -10.077  1.00  0.00           N  
ATOM    361  C8    A   968      -9.921  -4.404  -9.956  1.00  0.00           C  
ATOM    362  N9    A   968     -10.604  -3.535  -9.142  1.00  0.00           N  
ATOM    363  H5'   A   968     -13.503  -6.790 -10.526  1.00  0.00           H  
ATOM    364 H5''   A   968     -14.005  -5.932 -11.775  1.00  0.00           H  
ATOM    365  H4'   A   968     -14.417  -4.782  -9.780  1.00  0.00           H  
ATOM    366  H3'   A   968     -12.494  -3.500 -11.419  1.00  0.00           H  
ATOM    367  H1'   A   968     -12.143  -3.348  -7.839  1.00  0.00           H  
ATOM    368  H2'   A   968     -12.301  -1.800  -9.904  1.00  0.00           H  
ATOM    369 HO2'   A   968     -13.857  -1.219  -8.594  1.00  0.00           H  
ATOM    370  H2    A   968      -8.818  -0.129  -7.091  1.00  0.00           H  
ATOM    371  H61   A   968      -5.384  -1.858  -9.240  1.00  0.00           H  
ATOM    372  H62   A   968      -5.983  -3.206 -10.080  1.00  0.00           H  
ATOM    373  H8    A   968     -10.347  -5.164 -10.407  1.00  0.00           H  
ATOM    374  P     C   969     -14.200  -1.875 -12.700  1.00  0.00           P  
ATOM    375  OP2   C   969     -13.130  -2.399 -13.584  1.00  0.00           O  
ATOM    376  OP1   C   969     -15.542  -1.585 -13.265  1.00  0.00           O  
ATOM    377  O5'   C   969     -13.661  -0.546 -12.006  1.00  0.00           O  
ATOM    378  C5'   C   969     -14.542   0.324 -11.312  1.00  0.00           C  
ATOM    379  C4'   C   969     -13.830   1.558 -10.815  1.00  0.00           C  
ATOM    380  O4'   C   969     -12.767   1.192  -9.903  1.00  0.00           O  
ATOM    381  C3'   C   969     -13.084   2.370 -11.863  1.00  0.00           C  
ATOM    382  O3'   C   969     -13.943   3.173 -12.654  1.00  0.00           O  
ATOM    383  C1'   C   969     -11.683   2.082 -10.045  1.00  0.00           C  
ATOM    384  C2'   C   969     -12.135   3.175 -11.003  1.00  0.00           C  
ATOM    385  O2'   C   969     -12.823   4.192 -10.289  1.00  0.00           O  
ATOM    386  N1    C   969     -10.524   1.317 -10.569  1.00  0.00           N  
ATOM    387  C2    C   969      -9.246   1.875 -10.440  1.00  0.00           C  
ATOM    388  O2    C   969      -9.121   2.983  -9.897  1.00  0.00           O  
ATOM    389  N3    C   969      -8.173   1.198 -10.909  1.00  0.00           N  
ATOM    390  C4    C   969      -8.334   0.009 -11.489  1.00  0.00           C  
ATOM    391  N4    C   969      -7.247  -0.623 -11.937  1.00  0.00           N  
ATOM    392  C5    C   969      -9.620  -0.585 -11.636  1.00  0.00           C  
ATOM    393  C6    C   969     -10.674   0.094 -11.167  1.00  0.00           C  
ATOM    394  H5'   C   969     -14.925  -0.154 -10.547  1.00  0.00           H  
ATOM    395 H5''   C   969     -15.265   0.594 -11.915  1.00  0.00           H  
ATOM    396  H4'   C   969     -14.472   2.122 -10.336  1.00  0.00           H  
ATOM    397  H3'   C   969     -12.572   1.763 -12.437  1.00  0.00           H  
ATOM    398  H1'   C   969     -11.445   2.486  -9.185  1.00  0.00           H  
ATOM    399  H2'   C   969     -11.395   3.540 -11.531  1.00  0.00           H  
ATOM    400 HO2'   C   969     -12.264   4.996 -10.260  1.00  0.00           H  
ATOM    401  H42   C   969      -7.332  -1.498 -12.368  1.00  0.00           H  
ATOM    402  H41   C   969      -6.363  -0.211 -11.835  1.00  0.00           H  
ATOM    403  H5    C   969      -9.729  -1.460 -12.064  1.00  0.00           H  
ATOM    404  H6    C   969     -11.567  -0.298 -11.259  1.00  0.00           H  
ATOM    405  P     A   970     -13.429   3.769 -14.055  1.00  0.00           P  
ATOM    406  OP2   A   970     -12.860   2.652 -14.849  1.00  0.00           O  
ATOM    407  OP1   A   970     -14.518   4.598 -14.630  1.00  0.00           O  
ATOM    408  O5'   A   970     -12.234   4.740 -13.645  1.00  0.00           O  
ATOM    409  C5'   A   970     -12.492   6.045 -13.149  1.00  0.00           C  
ATOM    410  C4'   A   970     -11.219   6.835 -12.978  1.00  0.00           C  
ATOM    411  O4'   A   970     -10.277   6.083 -12.177  1.00  0.00           O  
ATOM    412  C3'   A   970     -10.450   7.144 -14.253  1.00  0.00           C  
ATOM    413  O3'   A   970     -10.953   8.274 -14.945  1.00  0.00           O  
ATOM    414  C1'   A   970      -8.952   6.300 -12.625  1.00  0.00           C  
ATOM    415  C2'   A   970      -9.034   7.363 -13.729  1.00  0.00           C  
ATOM    416  O2'   A   970      -8.895   8.649 -13.143  1.00  0.00           O  
ATOM    417  N1    A   970      -4.764   3.538 -13.804  1.00  0.00           N  
ATOM    418  C2    A   970      -4.919   4.780 -13.328  1.00  0.00           C  
ATOM    419  N3    A   970      -6.040   5.438 -13.043  1.00  0.00           N  
ATOM    420  C4    A   970      -7.117   4.675 -13.300  1.00  0.00           C  
ATOM    421  C5    A   970      -7.119   3.382 -13.790  1.00  0.00           C  
ATOM    422  C6    A   970      -5.866   2.798 -14.050  1.00  0.00           C  
ATOM    423  N6    A   970      -5.712   1.560 -14.526  1.00  0.00           N  
ATOM    424  N7    A   970      -8.417   2.911 -13.928  1.00  0.00           N  
ATOM    425  C8    A   970      -9.159   3.912 -13.525  1.00  0.00           C  
ATOM    426  N9    A   970      -8.438   5.012 -13.130  1.00  0.00           N  
ATOM    427  H5'   A   970     -12.943   5.974 -12.281  1.00  0.00           H  
ATOM    428 H5''   A   970     -13.080   6.516 -13.776  1.00  0.00           H  
ATOM    429  H4'   A   970     -11.427   7.676 -12.518  1.00  0.00           H  
ATOM    430  H3'   A   970     -10.460   6.355 -14.834  1.00  0.00           H  
ATOM    431  H1'   A   970      -8.371   6.623 -11.904  1.00  0.00           H  
ATOM    432  H2'   A   970      -8.364   7.207 -14.428  1.00  0.00           H  
ATOM    433 HO2'   A   970      -8.106   9.089 -13.524  1.00  0.00           H  
ATOM    434  H2    A   970      -4.088   5.275 -13.166  1.00  0.00           H  
ATOM    435  H61   A   970      -4.812   1.206 -14.687  1.00  0.00           H  
ATOM    436  H62   A   970      -6.497   1.004 -14.712  1.00  0.00           H  
ATOM    437  H8    A   970     -10.139   3.880 -13.507  1.00  0.00           H  
ATOM    438  P     A   971     -10.612   8.486 -16.501  1.00  0.00           P  
ATOM    439  OP2   A   971      -9.578   7.492 -16.885  1.00  0.00           O  
ATOM    440  OP1   A   971     -11.892   8.540 -17.250  1.00  0.00           O  
ATOM    441  O5'   A   971      -9.947   9.934 -16.556  1.00  0.00           O  
ATOM    442  C5'   A   971     -10.104  10.849 -15.482  1.00  0.00           C  
ATOM    443  C4'   A   971      -9.357  12.134 -15.735  1.00  0.00           C  
ATOM    444  O4'   A   971     -10.046  13.225 -15.090  1.00  0.00           O  
ATOM    445  C3'   A   971      -7.948  12.210 -15.165  1.00  0.00           C  
ATOM    446  O3'   A   971      -6.972  11.645 -16.022  1.00  0.00           O  
ATOM    447  C1'   A   971      -9.137  14.175 -14.566  1.00  0.00           C  
ATOM    448  C2'   A   971      -7.742  13.715 -15.006  1.00  0.00           C  
ATOM    449  O2'   A   971      -7.429  14.326 -16.250  1.00  0.00           O  
ATOM    450  N1    A   971      -7.743  16.364 -10.114  1.00  0.00           N  
ATOM    451  C2    A   971      -7.408  16.618 -11.385  1.00  0.00           C  
ATOM    452  N3    A   971      -7.809  16.007 -12.498  1.00  0.00           N  
ATOM    453  C4    A   971      -8.667  15.012 -12.212  1.00  0.00           C  
ATOM    454  C5    A   971      -9.106  14.633 -10.957  1.00  0.00           C  
ATOM    455  C6    A   971      -8.608  15.359  -9.861  1.00  0.00           C  
ATOM    456  N6    A   971      -8.941  15.106  -8.593  1.00  0.00           N  
ATOM    457  N7    A   971      -9.988  13.565 -11.048  1.00  0.00           N  
ATOM    458  C8    A   971     -10.062  13.327 -12.335  1.00  0.00           C  
ATOM    459  N9    A   971      -9.288  14.166 -13.098  1.00  0.00           N  
ATOM    460  H5'   A   971      -9.765  10.438 -14.659  1.00  0.00           H  
ATOM    461 H5''   A   971     -11.056  11.050 -15.368  1.00  0.00           H  
ATOM    462  H4'   A   971      -9.327  12.299 -16.700  1.00  0.00           H  
ATOM    463  H3'   A   971      -7.936  11.788 -14.280  1.00  0.00           H  
ATOM    464  H1'   A   971      -9.304  15.080 -14.905  1.00  0.00           H  
ATOM    465  H2'   A   971      -7.068  13.916 -14.323  1.00  0.00           H  
ATOM    466 HO2'   A   971      -7.102  13.640 -16.868  1.00  0.00           H  
ATOM    467  H2    A   971      -6.777  17.357 -11.515  1.00  0.00           H  
ATOM    468  H61   A   971      -8.560  15.647  -7.869  1.00  0.00           H  
ATOM    469  H62   A   971      -9.566  14.381  -8.385  1.00  0.00           H  
ATOM    470  H8    A   971     -10.618  12.616 -12.717  1.00  0.00           H  
ATOM    471  P     U   972      -6.070  10.413 -15.519  1.00  0.00           P  
ATOM    472  OP2   U   972      -6.469  10.091 -14.126  1.00  0.00           O  
ATOM    473  OP1   U   972      -6.116   9.354 -16.560  1.00  0.00           O  
ATOM    474  O5'   U   972      -4.593  11.007 -15.484  1.00  0.00           O  
ATOM    475  C5'   U   972      -4.027  11.625 -16.631  1.00  0.00           C  
ATOM    476  C4'   U   972      -3.088  12.744 -16.254  1.00  0.00           C  
ATOM    477  O4'   U   972      -3.898  13.803 -15.692  1.00  0.00           O  
ATOM    478  C3'   U   972      -2.100  12.443 -15.138  1.00  0.00           C  
ATOM    479  O3'   U   972      -0.952  11.746 -15.588  1.00  0.00           O  
ATOM    480  C1'   U   972      -3.191  14.427 -14.642  1.00  0.00           C  
ATOM    481  C2'   U   972      -1.788  13.853 -14.658  1.00  0.00           C  
ATOM    482  O2'   U   972      -0.990  14.553 -15.602  1.00  0.00           O  
ATOM    483  N1    U   972      -3.895  14.153 -13.366  1.00  0.00           N  
ATOM    484  C2    U   972      -3.628  14.997 -12.304  1.00  0.00           C  
ATOM    485  O2    U   972      -2.854  15.935 -12.378  1.00  0.00           O  
ATOM    486  N3    U   972      -4.304  14.706 -11.144  1.00  0.00           N  
ATOM    487  C4    U   972      -5.199  13.678 -10.939  1.00  0.00           C  
ATOM    488  O4    U   972      -5.726  13.547  -9.833  1.00  0.00           O  
ATOM    489  C5    U   972      -5.427  12.846 -12.081  1.00  0.00           C  
ATOM    490  C6    U   972      -4.783  13.108 -13.223  1.00  0.00           C  
ATOM    491  H5'   U   972      -4.749  11.987 -17.186  1.00  0.00           H  
ATOM    492 H5''   U   972      -3.533  10.954 -17.145  1.00  0.00           H  
ATOM    493  H4'   U   972      -2.632  13.059 -17.061  1.00  0.00           H  
ATOM    494  H3'   U   972      -2.556  11.943 -14.430  1.00  0.00           H  
ATOM    495  H1'   U   972      -3.145  15.395 -14.786  1.00  0.00           H  
ATOM    496  H2'   U   972      -1.376  13.847 -13.770  1.00  0.00           H  
ATOM    497 HO2'   U   972      -0.314  15.077 -15.123  1.00  0.00           H  
ATOM    498  H3    U   972      -4.128  15.292 -10.379  1.00  0.00           H  
ATOM    499  H5    U   972      -6.050  12.091 -12.025  1.00  0.00           H  
ATOM    500  H6    U   972      -4.955  12.523 -13.989  1.00  0.00           H  
ATOM    501  P     U   973      -0.021  10.959 -14.541  1.00  0.00           P  
ATOM    502  OP2   U   973      -0.888  10.055 -13.744  1.00  0.00           O  
ATOM    503  OP1   U   973       1.136  10.400 -15.284  1.00  0.00           O  
ATOM    504  O5'   U   973       0.521  12.103 -13.573  1.00  0.00           O  
ATOM    505  C5'   U   973       1.501  13.029 -14.016  1.00  0.00           C  
ATOM    506  C4'   U   973       1.690  14.155 -13.029  1.00  0.00           C  
ATOM    507  O4'   U   973       0.390  14.595 -12.571  1.00  0.00           O  
ATOM    508  C3'   U   973       2.409  13.800 -11.737  1.00  0.00           C  
ATOM    509  O3'   U   973       3.819  13.823 -11.863  1.00  0.00           O  
ATOM    510  C1'   U   973       0.462  15.024 -11.231  1.00  0.00           C  
ATOM    511  C2'   U   973       1.924  14.906 -10.809  1.00  0.00           C  
ATOM    512  O2'   U   973       2.588  16.132 -11.078  1.00  0.00           O  
ATOM    513  N1    U   973      -0.431  14.168 -10.414  1.00  0.00           N  
ATOM    514  C2    U   973      -0.532  14.467  -9.067  1.00  0.00           C  
ATOM    515  O2    U   973       0.071  15.387  -8.542  1.00  0.00           O  
ATOM    516  N3    U   973      -1.371  13.649  -8.350  1.00  0.00           N  
ATOM    517  C4    U   973      -2.103  12.584  -8.829  1.00  0.00           C  
ATOM    518  O4    U   973      -2.814  11.942  -8.054  1.00  0.00           O  
ATOM    519  C5    U   973      -1.950  12.334 -10.230  1.00  0.00           C  
ATOM    520  C6    U   973      -1.141  13.116 -10.952  1.00  0.00           C  
ATOM    521  H5'   U   973       1.221  13.403 -14.877  1.00  0.00           H  
ATOM    522 H5''   U   973       2.354  12.561 -14.132  1.00  0.00           H  
ATOM    523  H4'   U   973       2.144  14.897 -13.479  1.00  0.00           H  
ATOM    524  H3'   U   973       2.083  12.935 -11.413  1.00  0.00           H  
ATOM    525  H1'   U   973       0.178  15.959 -11.152  1.00  0.00           H  
ATOM    526  H2'   U   973       2.009  14.648  -9.867  1.00  0.00           H  
ATOM    527 HO2'   U   973       3.420  15.945 -11.563  1.00  0.00           H  
ATOM    528  H3    U   973      -1.457  13.843  -7.394  1.00  0.00           H  
ATOM    529  H5    U   973      -2.434  11.596 -10.656  1.00  0.00           H  
ATOM    530  H6    U   973      -1.052  12.923 -11.908  1.00  0.00           H  
ATOM    531  P     A   974       4.669  12.469 -11.699  1.00  0.00           P  
ATOM    532  OP2   A   974       3.778  11.436 -11.113  1.00  0.00           O  
ATOM    533  OP1   A   974       5.360  12.200 -12.984  1.00  0.00           O  
ATOM    534  O5'   A   974       5.774  12.839 -10.612  1.00  0.00           O  
ATOM    535  C5'   A   974       6.617  13.968 -10.784  1.00  0.00           C  
ATOM    536  C4'   A   974       6.854  14.687  -9.480  1.00  0.00           C  
ATOM    537  O4'   A   974       5.652  15.421  -9.144  1.00  0.00           O  
ATOM    538  C3'   A   974       7.073  13.804  -8.261  1.00  0.00           C  
ATOM    539  O3'   A   974       8.413  13.362  -8.130  1.00  0.00           O  
ATOM    540  C1'   A   974       5.390  15.363  -7.761  1.00  0.00           C  
ATOM    541  C2'   A   974       6.631  14.726  -7.138  1.00  0.00           C  
ATOM    542  O2'   A   974       7.599  15.734  -6.888  1.00  0.00           O  
ATOM    543  N1    A   974       1.408  14.197  -4.705  1.00  0.00           N  
ATOM    544  C2    A   974       2.413  15.073  -4.580  1.00  0.00           C  
ATOM    545  N3    A   974       3.418  15.326  -5.415  1.00  0.00           N  
ATOM    546  C4    A   974       3.333  14.548  -6.509  1.00  0.00           C  
ATOM    547  C5    A   974       2.361  13.603  -6.781  1.00  0.00           C  
ATOM    548  C6    A   974       1.352  13.432  -5.817  1.00  0.00           C  
ATOM    549  N6    A   974       0.350  12.558  -5.941  1.00  0.00           N  
ATOM    550  N7    A   974       2.597  12.995  -8.006  1.00  0.00           N  
ATOM    551  C8    A   974       3.688  13.576  -8.440  1.00  0.00           C  
ATOM    552  N9    A   974       4.188  14.526  -7.585  1.00  0.00           N  
ATOM    553  H5'   A   974       6.198  14.586 -11.419  1.00  0.00           H  
ATOM    554 H5''   A   974       7.478  13.673 -11.147  1.00  0.00           H  
ATOM    555  H4'   A   974       7.601  15.311  -9.593  1.00  0.00           H  
ATOM    556  H3'   A   974       6.469  13.033  -8.310  1.00  0.00           H  
ATOM    557  H1'   A   974       5.238  16.243  -7.357  1.00  0.00           H  
ATOM    558  H2'   A   974       6.411  14.223  -6.326  1.00  0.00           H  
ATOM    559 HO2'   A   974       7.778  15.772  -5.925  1.00  0.00           H  
ATOM    560  H2    A   974       2.408  15.604  -3.755  1.00  0.00           H  
ATOM    561  H61   A   974      -0.325  12.484  -5.234  1.00  0.00           H  
ATOM    562  H62   A   974       0.289  11.993  -6.739  1.00  0.00           H  
ATOM    563  H8    A   974       4.109  13.352  -9.297  1.00  0.00           H  
ATOM    564  P     A   975       8.733  11.955  -7.422  1.00  0.00           P  
ATOM    565  OP2   A   975       7.899  10.913  -8.071  1.00  0.00           O  
ATOM    566  OP1   A   975      10.208  11.790  -7.372  1.00  0.00           O  
ATOM    567  O5'   A   975       8.208  12.148  -5.930  1.00  0.00           O  
ATOM    568  C5'   A   975       7.659  11.058  -5.204  1.00  0.00           C  
ATOM    569  C4'   A   975       8.273  10.940  -3.832  1.00  0.00           C  
ATOM    570  O4'   A   975       9.707  11.110  -3.965  1.00  0.00           O  
ATOM    571  C3'   A   975       7.867  12.006  -2.825  1.00  0.00           C  
ATOM    572  O3'   A   975       6.711  11.658  -2.084  1.00  0.00           O  
ATOM    573  C1'   A   975      10.225  11.830  -2.872  1.00  0.00           C  
ATOM    574  C2'   A   975       9.075  12.097  -1.901  1.00  0.00           C  
ATOM    575  O2'   A   975       9.052  11.069  -0.922  1.00  0.00           O  
ATOM    576  N1    A   975      12.952  16.044  -1.705  1.00  0.00           N  
ATOM    577  C2    A   975      12.532  15.009  -0.965  1.00  0.00           C  
ATOM    578  N3    A   975      11.825  13.944  -1.334  1.00  0.00           N  
ATOM    579  C4    A   975      11.535  13.997  -2.646  1.00  0.00           C  
ATOM    580  C5    A   975      11.896  14.992  -3.535  1.00  0.00           C  
ATOM    581  C6    A   975      12.644  16.066  -3.020  1.00  0.00           C  
ATOM    582  N6    A   975      13.062  17.098  -3.757  1.00  0.00           N  
ATOM    583  N7    A   975      11.421  14.709  -4.808  1.00  0.00           N  
ATOM    584  C8    A   975      10.795  13.567  -4.663  1.00  0.00           C  
ATOM    585  N9    A   975      10.824  13.078  -3.381  1.00  0.00           N  
ATOM    586  H5'   A   975       7.823  10.228  -5.700  1.00  0.00           H  
ATOM    587 H5''   A   975       6.693  11.188  -5.112  1.00  0.00           H  
ATOM    588  H4'   A   975       8.077  10.049  -3.472  1.00  0.00           H  
ATOM    589  H3'   A   975       7.761  12.863  -3.290  1.00  0.00           H  
ATOM    590  H1'   A   975      10.914  11.296  -2.422  1.00  0.00           H  
ATOM    591  H2'   A   975       9.150  12.985  -1.494  1.00  0.00           H  
ATOM    592 HO2'   A   975       9.347  11.439  -0.064  1.00  0.00           H  
ATOM    593  H2    A   975      12.782  15.041  -0.018  1.00  0.00           H  
ATOM    594  H61   A   975      13.581  17.818  -3.341  1.00  0.00           H  
ATOM    595  H62   A   975      12.851  17.135  -4.713  1.00  0.00           H  
ATOM    596  H8    A   975      10.347  13.105  -5.403  1.00  0.00           H  
ATOM    597  P     A   976       5.402  12.576  -2.173  1.00  0.00           P  
ATOM    598  OP2   A   976       5.192  12.845  -3.618  1.00  0.00           O  
ATOM    599  OP1   A   976       4.354  11.866  -1.399  1.00  0.00           O  
ATOM    600  O5'   A   976       5.691  13.967  -1.452  1.00  0.00           O  
ATOM    601  C5'   A   976       5.497  14.117  -0.053  1.00  0.00           C  
ATOM    602  C4'   A   976       6.586  14.953   0.571  1.00  0.00           C  
ATOM    603  O4'   A   976       7.825  14.666  -0.111  1.00  0.00           O  
ATOM    604  C3'   A   976       6.445  16.459   0.414  1.00  0.00           C  
ATOM    605  O3'   A   976       5.752  17.067   1.491  1.00  0.00           O  
ATOM    606  C1'   A   976       8.588  15.836  -0.302  1.00  0.00           C  
ATOM    607  C2'   A   976       7.879  16.940   0.471  1.00  0.00           C  
ATOM    608  O2'   A   976       8.363  16.959   1.806  1.00  0.00           O  
ATOM    609  N1    A   976      10.478  18.833  -4.044  1.00  0.00           N  
ATOM    610  C2    A   976      10.644  18.839  -2.715  1.00  0.00           C  
ATOM    611  N3    A   976      10.121  18.028  -1.798  1.00  0.00           N  
ATOM    612  C4    A   976       9.329  17.107  -2.375  1.00  0.00           C  
ATOM    613  C5    A   976       9.060  16.974  -3.724  1.00  0.00           C  
ATOM    614  C6    A   976       9.676  17.894  -4.591  1.00  0.00           C  
ATOM    615  N6    A   976       9.510  17.889  -5.915  1.00  0.00           N  
ATOM    616  N7    A   976       8.199  15.909  -3.950  1.00  0.00           N  
ATOM    617  C8    A   976       7.970  15.430  -2.752  1.00  0.00           C  
ATOM    618  N9    A   976       8.622  16.107  -1.751  1.00  0.00           N  
ATOM    619  H5'   A   976       5.494  13.231   0.366  1.00  0.00           H  
ATOM    620 H5''   A   976       4.632  14.548   0.106  1.00  0.00           H  
ATOM    621  H4'   A   976       6.683  14.742   1.523  1.00  0.00           H  
ATOM    622  H3'   A   976       6.004  16.701  -0.428  1.00  0.00           H  
ATOM    623  H1'   A   976       9.504  15.739   0.035  1.00  0.00           H  
ATOM    624  H2'   A   976       7.984  17.812   0.035  1.00  0.00           H  
ATOM    625 HO2'   A   976       8.914  17.759   1.934  1.00  0.00           H  
ATOM    626  H2    A   976      11.235  19.540  -2.368  1.00  0.00           H  
ATOM    627  H61   A   976       9.966  18.557  -6.469  1.00  0.00           H  
ATOM    628  H62   A   976       8.933  17.217  -6.335  1.00  0.00           H  
ATOM    629  H8    A   976       7.387  14.660  -2.586  1.00  0.00           H  
ATOM    630  P     A   977       4.311  17.735   1.249  1.00  0.00           P  
ATOM    631  OP2   A   977       3.711  17.113   0.042  1.00  0.00           O  
ATOM    632  OP1   A   977       3.569  17.707   2.535  1.00  0.00           O  
ATOM    633  O5'   A   977       4.644  19.255   0.906  1.00  0.00           O  
ATOM    634  C5'   A   977       3.735  20.294   1.238  1.00  0.00           C  
ATOM    635  C4'   A   977       4.455  21.582   1.551  1.00  0.00           C  
ATOM    636  O4'   A   977       5.588  21.308   2.394  1.00  0.00           O  
ATOM    637  C3'   A   977       5.056  22.316   0.362  1.00  0.00           C  
ATOM    638  O3'   A   977       4.121  23.140  -0.312  1.00  0.00           O  
ATOM    639  C1'   A   977       6.598  22.270   2.176  1.00  0.00           C  
ATOM    640  C2'   A   977       6.122  23.174   1.027  1.00  0.00           C  
ATOM    641  O2'   A   977       5.560  24.354   1.583  1.00  0.00           O  
ATOM    642  N1    A   977      10.675  19.718   4.024  1.00  0.00           N  
ATOM    643  C2    A   977       9.617  20.279   4.623  1.00  0.00           C  
ATOM    644  N3    A   977       8.590  20.930   4.080  1.00  0.00           N  
ATOM    645  C4    A   977       8.715  20.982   2.742  1.00  0.00           C  
ATOM    646  C5    A   977       9.744  20.453   1.985  1.00  0.00           C  
ATOM    647  C6    A   977      10.770  19.788   2.679  1.00  0.00           C  
ATOM    648  N6    A   977      11.825  19.229   2.082  1.00  0.00           N  
ATOM    649  N7    A   977       9.536  20.700   0.634  1.00  0.00           N  
ATOM    650  C8    A   977       8.405  21.362   0.607  1.00  0.00           C  
ATOM    651  N9    A   977       7.853  21.568   1.847  1.00  0.00           N  
ATOM    652  H5'   A   977       3.211  20.023   2.021  1.00  0.00           H  
ATOM    653 H5''   A   977       3.128  20.442   0.483  1.00  0.00           H  
ATOM    654  H4'   A   977       3.844  22.187   2.021  1.00  0.00           H  
ATOM    655  H3'   A   977       5.458  21.693  -0.281  1.00  0.00           H  
ATOM    656  H1'   A   977       6.728  22.811   2.984  1.00  0.00           H  
ATOM    657  H2'   A   977       6.857  23.377   0.411  1.00  0.00           H  
ATOM    658 HO2'   A   977       4.897  24.103   2.259  1.00  0.00           H  
ATOM    659  H2    A   977       9.596  20.201   5.600  1.00  0.00           H  
ATOM    660  H61   A   977      12.510  18.778   2.620  1.00  0.00           H  
ATOM    661  H62   A   977      11.915  19.267   1.108  1.00  0.00           H  
ATOM    662  H8    A   977       7.992  21.681  -0.223  1.00  0.00           H  
ATOM    663  P     C   978       4.631  24.286  -1.317  1.00  0.00           P  
ATOM    664  OP2   C   978       3.530  24.592  -2.265  1.00  0.00           O  
ATOM    665  OP1   C   978       5.224  25.378  -0.504  1.00  0.00           O  
ATOM    666  O5'   C   978       5.807  23.588  -2.135  1.00  0.00           O  
ATOM    667  C5'   C   978       6.834  24.359  -2.738  1.00  0.00           C  
ATOM    668  C4'   C   978       7.732  23.511  -3.606  1.00  0.00           C  
ATOM    669  O4'   C   978       7.930  22.235  -2.970  1.00  0.00           O  
ATOM    670  C3'   C   978       7.191  23.152  -4.981  1.00  0.00           C  
ATOM    671  O3'   C   978       7.381  24.182  -5.935  1.00  0.00           O  
ATOM    672  C1'   C   978       8.125  21.248  -3.960  1.00  0.00           C  
ATOM    673  C2'   C   978       8.011  21.913  -5.325  1.00  0.00           C  
ATOM    674  O2'   C   978       9.308  22.265  -5.782  1.00  0.00           O  
ATOM    675  N1    C   978       7.119  20.174  -3.771  1.00  0.00           N  
ATOM    676  C2    C   978       6.821  19.342  -4.858  1.00  0.00           C  
ATOM    677  O2    C   978       7.401  19.527  -5.939  1.00  0.00           O  
ATOM    678  N3    C   978       5.908  18.355  -4.711  1.00  0.00           N  
ATOM    679  C4    C   978       5.298  18.178  -3.539  1.00  0.00           C  
ATOM    680  N4    C   978       4.403  17.191  -3.441  1.00  0.00           N  
ATOM    681  C5    C   978       5.578  19.006  -2.416  1.00  0.00           C  
ATOM    682  C6    C   978       6.484  19.978  -2.572  1.00  0.00           C  
ATOM    683  H5'   C   978       7.373  24.779  -2.035  1.00  0.00           H  
ATOM    684 H5''   C   978       6.426  25.059  -3.290  1.00  0.00           H  
ATOM    685  H4'   C   978       8.601  23.951  -3.711  1.00  0.00           H  
ATOM    686  H3'   C   978       6.239  22.926  -4.938  1.00  0.00           H  
ATOM    687  H1'   C   978       9.025  20.873  -3.859  1.00  0.00           H  
ATOM    688  H2'   C   978       7.543  21.341  -5.968  1.00  0.00           H  
ATOM    689 HO2'   C   978       9.552  21.683  -6.532  1.00  0.00           H  
ATOM    690  H42   C   978       3.938  17.035  -2.594  1.00  0.00           H  
ATOM    691  H41   C   978       4.213  16.624  -4.217  1.00  0.00           H  
ATOM    692  H5    C   978       5.124  18.867  -1.558  1.00  0.00           H  
ATOM    693  H6    C   978       6.691  20.559  -1.811  1.00  0.00           H  
ATOM    694  P     A   979       6.115  24.969  -6.537  1.00  0.00           P  
ATOM    695  OP2   A   979       5.026  24.929  -5.529  1.00  0.00           O  
ATOM    696  OP1   A   979       6.589  26.277  -7.054  1.00  0.00           O  
ATOM    697  O5'   A   979       5.666  24.081  -7.782  1.00  0.00           O  
ATOM    698  C5'   A   979       6.499  23.955  -8.926  1.00  0.00           C  
ATOM    699  C4'   A   979       6.283  22.637  -9.626  1.00  0.00           C  
ATOM    700  O4'   A   979       6.520  21.549  -8.711  1.00  0.00           O  
ATOM    701  C3'   A   979       4.879  22.385 -10.155  1.00  0.00           C  
ATOM    702  O3'   A   979       4.677  22.899 -11.460  1.00  0.00           O  
ATOM    703  C1'   A   979       5.573  20.504  -8.900  1.00  0.00           C  
ATOM    704  C2'   A   979       4.782  20.867 -10.154  1.00  0.00           C  
ATOM    705  O2'   A   979       5.436  20.309 -11.285  1.00  0.00           O  
ATOM    706  N1    A   979       1.765  18.027  -6.468  1.00  0.00           N  
ATOM    707  C2    A   979       2.372  17.814  -7.643  1.00  0.00           C  
ATOM    708  N3    A   979       3.358  18.499  -8.217  1.00  0.00           N  
ATOM    709  C4    A   979       3.735  19.530  -7.440  1.00  0.00           C  
ATOM    710  C5    A   979       3.207  19.876  -6.209  1.00  0.00           C  
ATOM    711  C6    A   979       2.168  19.070  -5.712  1.00  0.00           C  
ATOM    712  N6    A   979       1.563  19.282  -4.541  1.00  0.00           N  
ATOM    713  N7    A   979       3.846  20.999  -5.700  1.00  0.00           N  
ATOM    714  C8    A   979       4.730  21.301  -6.618  1.00  0.00           C  
ATOM    715  N9    A   979       4.718  20.454  -7.699  1.00  0.00           N  
ATOM    716  H5'   A   979       7.436  24.019  -8.648  1.00  0.00           H  
ATOM    717 H5''   A   979       6.300  24.685  -9.548  1.00  0.00           H  
ATOM    718  H4'   A   979       6.918  22.570 -10.369  1.00  0.00           H  
ATOM    719  H3'   A   979       4.212  22.773  -9.550  1.00  0.00           H  
ATOM    720  H1'   A   979       6.007  19.634  -9.029  1.00  0.00           H  
ATOM    721  H2'   A   979       3.852  20.567 -10.087  1.00  0.00           H  
ATOM    722 HO2'   A   979       4.900  19.564 -11.627  1.00  0.00           H  
ATOM    723  H2    A   979       2.043  17.044  -8.153  1.00  0.00           H  
ATOM    724  H61   A   979       0.843  18.685  -4.247  1.00  0.00           H  
ATOM    725  H62   A   979       1.838  20.033  -3.975  1.00  0.00           H  
ATOM    726  H8    A   979       5.343  22.063  -6.541  1.00  0.00           H  
ATOM    727  P     A   980       3.333  23.707 -11.811  1.00  0.00           P  
ATOM    728  OP2   A   980       2.799  24.282 -10.550  1.00  0.00           O  
ATOM    729  OP1   A   980       3.619  24.600 -12.961  1.00  0.00           O  
ATOM    730  O5'   A   980       2.322  22.578 -12.303  1.00  0.00           O  
ATOM    731  C5'   A   980       2.757  21.533 -13.160  1.00  0.00           C  
ATOM    732  C4'   A   980       1.737  20.426 -13.247  1.00  0.00           C  
ATOM    733  O4'   A   980       1.875  19.577 -12.089  1.00  0.00           O  
ATOM    734  C3'   A   980       0.279  20.857 -13.209  1.00  0.00           C  
ATOM    735  O3'   A   980      -0.232  21.199 -14.486  1.00  0.00           O  
ATOM    736  C1'   A   980       0.619  19.074 -11.682  1.00  0.00           C  
ATOM    737  C2'   A   980      -0.414  19.600 -12.684  1.00  0.00           C  
ATOM    738  O2'   A   980      -0.586  18.639 -13.715  1.00  0.00           O  
ATOM    739  N1    A   980      -2.292  18.614  -7.455  1.00  0.00           N  
ATOM    740  C2    A   980      -2.308  17.977  -8.633  1.00  0.00           C  
ATOM    741  N3    A   980      -1.519  18.147  -9.692  1.00  0.00           N  
ATOM    742  C4    A   980      -0.611  19.111  -9.458  1.00  0.00           C  
ATOM    743  C5    A   980      -0.471  19.853  -8.300  1.00  0.00           C  
ATOM    744  C6    A   980      -1.367  19.576  -7.252  1.00  0.00           C  
ATOM    745  N6    A   980      -1.352  20.211  -6.078  1.00  0.00           N  
ATOM    746  N7    A   980       0.576  20.757  -8.421  1.00  0.00           N  
ATOM    747  C8    A   980       1.037  20.545  -9.629  1.00  0.00           C  
ATOM    748  N9    A   980       0.365  19.562 -10.313  1.00  0.00           N  
ATOM    749  H5'   A   980       3.598  21.166 -12.817  1.00  0.00           H  
ATOM    750 H5''   A   980       2.910  21.897 -14.057  1.00  0.00           H  
ATOM    751  H4'   A   980       1.889  19.892 -14.055  1.00  0.00           H  
ATOM    752  H3'   A   980       0.145  21.612 -12.597  1.00  0.00           H  
ATOM    753  H1'   A   980       0.608  18.093 -11.686  1.00  0.00           H  
ATOM    754  H2'   A   980      -1.263  19.815 -12.243  1.00  0.00           H  
ATOM    755 HO2'   A   980      -1.467  18.221 -13.617  1.00  0.00           H  
ATOM    756  H2    A   980      -2.999  17.287  -8.729  1.00  0.00           H  
ATOM    757  H61   A   980      -2.003  19.974  -5.385  1.00  0.00           H  
ATOM    758  H62   A   980      -0.690  20.913  -5.908  1.00  0.00           H  
ATOM    759  H8    A   980       1.791  21.042 -10.009  1.00  0.00           H  
ATOM    760  P     A   981      -1.562  22.093 -14.611  1.00  0.00           P  
ATOM    761  OP2   A   981      -1.786  22.769 -13.309  1.00  0.00           O  
ATOM    762  OP1   A   981      -1.457  22.902 -15.851  1.00  0.00           O  
ATOM    763  O5'   A   981      -2.726  21.024 -14.817  1.00  0.00           O  
ATOM    764  C5'   A   981      -4.084  21.431 -14.890  1.00  0.00           C  
ATOM    765  C4'   A   981      -4.950  20.645 -13.939  1.00  0.00           C  
ATOM    766  O4'   A   981      -4.105  20.094 -12.903  1.00  0.00           O  
ATOM    767  C3'   A   981      -6.009  21.439 -13.189  1.00  0.00           C  
ATOM    768  O3'   A   981      -7.225  21.558 -13.907  1.00  0.00           O  
ATOM    769  C1'   A   981      -4.792  20.078 -11.683  1.00  0.00           C  
ATOM    770  C2'   A   981      -6.203  20.627 -11.917  1.00  0.00           C  
ATOM    771  O2'   A   981      -7.090  19.538 -12.132  1.00  0.00           O  
ATOM    772  N1    A   981      -4.734  22.117  -6.951  1.00  0.00           N  
ATOM    773  C2    A   981      -5.637  21.370  -7.598  1.00  0.00           C  
ATOM    774  N3    A   981      -5.588  20.872  -8.832  1.00  0.00           N  
ATOM    775  C4    A   981      -4.439  21.217  -9.438  1.00  0.00           C  
ATOM    776  C5    A   981      -3.416  21.979  -8.904  1.00  0.00           C  
ATOM    777  C6    A   981      -3.590  22.446  -7.588  1.00  0.00           C  
ATOM    778  N6    A   981      -2.690  23.191  -6.943  1.00  0.00           N  
ATOM    779  N7    A   981      -2.385  22.129  -9.821  1.00  0.00           N  
ATOM    780  C8    A   981      -2.800  21.466 -10.872  1.00  0.00           C  
ATOM    781  N9    A   981      -4.035  20.888 -10.710  1.00  0.00           N  
ATOM    782  H5'   A   981      -4.410  21.295 -15.805  1.00  0.00           H  
ATOM    783 H5''   A   981      -4.146  22.383 -14.668  1.00  0.00           H  
ATOM    784  H4'   A   981      -5.386  19.907 -14.415  1.00  0.00           H  
ATOM    785  H3'   A   981      -5.674  22.335 -12.975  1.00  0.00           H  
ATOM    786  H1'   A   981      -4.852  19.153 -11.363  1.00  0.00           H  
ATOM    787  H2'   A   981      -6.495  21.192 -11.171  1.00  0.00           H  
ATOM    788 HO2'   A   981      -7.627  19.718 -12.931  1.00  0.00           H  
ATOM    789  H2    A   981      -6.450  21.159  -7.092  1.00  0.00           H  
ATOM    790  H61   A   981      -2.867  23.487  -6.025  1.00  0.00           H  
ATOM    791  H62   A   981      -1.852  23.442  -7.385  1.00  0.00           H  
ATOM    792  H8    A   981      -2.277  21.389 -11.698  1.00  0.00           H  
ATOM    793  P     C   982      -7.944  22.989 -14.049  1.00  0.00           P  
ATOM    794  OP2   C   982      -7.085  23.853 -14.897  1.00  0.00           O  
ATOM    795  OP1   C   982      -9.359  22.756 -14.434  1.00  0.00           O  
ATOM    796  O5'   C   982      -7.927  23.577 -12.569  1.00  0.00           O  
ATOM    797  C5'   C   982      -8.979  23.294 -11.659  1.00  0.00           C  
ATOM    798  C4'   C   982      -8.866  24.120 -10.401  1.00  0.00           C  
ATOM    799  O4'   C   982      -7.693  23.688  -9.669  1.00  0.00           O  
ATOM    800  C3'   C   982      -8.652  25.613 -10.596  1.00  0.00           C  
ATOM    801  O3'   C   982      -9.864  26.330 -10.750  1.00  0.00           O  
ATOM    802  C1'   C   982      -7.068  24.786  -9.043  1.00  0.00           C  
ATOM    803  C2'   C   982      -7.946  26.013  -9.307  1.00  0.00           C  
ATOM    804  O2'   C   982      -8.870  26.158  -8.238  1.00  0.00           O  
ATOM    805  N1    C   982      -5.708  24.931  -9.619  1.00  0.00           N  
ATOM    806  C2    C   982      -4.781  25.734  -8.942  1.00  0.00           C  
ATOM    807  O2    C   982      -5.121  26.296  -7.889  1.00  0.00           O  
ATOM    808  N3    C   982      -3.535  25.883  -9.446  1.00  0.00           N  
ATOM    809  C4    C   982      -3.194  25.269 -10.579  1.00  0.00           C  
ATOM    810  N4    C   982      -1.953  25.445 -11.039  1.00  0.00           N  
ATOM    811  C5    C   982      -4.113  24.447 -11.291  1.00  0.00           C  
ATOM    812  C6    C   982      -5.343  24.306 -10.782  1.00  0.00           C  
ATOM    813  H5'   C   982      -8.949  22.344 -11.422  1.00  0.00           H  
ATOM    814 H5''   C   982      -9.837  23.488 -12.092  1.00  0.00           H  
ATOM    815  H4'   C   982      -9.657  23.984  -9.839  1.00  0.00           H  
ATOM    816  H3'   C   982      -8.077  25.785 -11.371  1.00  0.00           H  
ATOM    817  H1'   C   982      -6.999  24.641  -8.076  1.00  0.00           H  
ATOM    818  H2'   C   982      -7.405  26.821  -9.430  1.00  0.00           H  
ATOM    819 HO2'   C   982      -8.744  27.037  -7.824  1.00  0.00           H  
ATOM    820  H42   C   982      -1.672  25.007 -11.869  1.00  0.00           H  
ATOM    821  H41   C   982      -1.324  26.012 -10.546  1.00  0.00           H  
ATOM    822  H5    C   982      -3.853  23.999 -12.123  1.00  0.00           H  
ATOM    823  H6    C   982      -5.989  23.745 -11.258  1.00  0.00           H  
ATOM    824  P     C   983      -9.915  27.645 -11.673  1.00  0.00           P  
ATOM    825  OP2   C   983      -9.165  27.360 -12.922  1.00  0.00           O  
ATOM    826  OP1   C   983     -11.328  28.097 -11.752  1.00  0.00           O  
ATOM    827  O5'   C   983      -9.097  28.731 -10.843  1.00  0.00           O  
ATOM    828  C5'   C   983      -8.219  29.637 -11.493  1.00  0.00           C  
ATOM    829  C4'   C   983      -6.920  29.792 -10.740  1.00  0.00           C  
ATOM    830  O4'   C   983      -6.261  28.500 -10.671  1.00  0.00           O  
ATOM    831  C3'   C   983      -5.887  30.713 -11.369  1.00  0.00           C  
ATOM    832  O3'   C   983      -6.122  32.082 -11.087  1.00  0.00           O  
ATOM    833  C1'   C   983      -4.865  28.678 -10.781  1.00  0.00           C  
ATOM    834  C2'   C   983      -4.589  30.184 -10.773  1.00  0.00           C  
ATOM    835  O2'   C   983      -4.421  30.624  -9.433  1.00  0.00           O  
ATOM    836  N1    C   983      -4.398  28.027 -12.030  1.00  0.00           N  
ATOM    837  C2    C   983      -3.107  28.316 -12.489  1.00  0.00           C  
ATOM    838  O2    C   983      -2.397  29.103 -11.843  1.00  0.00           O  
ATOM    839  N3    C   983      -2.657  27.736 -13.625  1.00  0.00           N  
ATOM    840  C4    C   983      -3.440  26.895 -14.300  1.00  0.00           C  
ATOM    841  N4    C   983      -2.954  26.345 -15.416  1.00  0.00           N  
ATOM    842  C5    C   983      -4.757  26.580 -13.861  1.00  0.00           C  
ATOM    843  C6    C   983      -5.191  27.160 -12.735  1.00  0.00           C  
ATOM    844  H5'   C   983      -8.656  30.512 -11.561  1.00  0.00           H  
ATOM    845 H5''   C   983      -8.027  29.304 -12.395  1.00  0.00           H  
ATOM    846  H4'   C   983      -7.105  30.099  -9.828  1.00  0.00           H  
ATOM    847  H3'   C   983      -5.870  30.585 -12.341  1.00  0.00           H  
ATOM    848  H1'   C   983      -4.420  28.265 -10.012  1.00  0.00           H  
ATOM    849  H2'   C   983      -3.818  30.416 -11.330  1.00  0.00           H  
ATOM    850 HO2'   C   983      -3.481  30.857  -9.288  1.00  0.00           H  
ATOM    851  H42   C   983      -3.505  25.723 -15.935  1.00  0.00           H  
ATOM    852  H41   C   983      -2.047  26.565 -15.716  1.00  0.00           H  
ATOM    853  H5    C   983      -5.325  25.960 -14.364  1.00  0.00           H  
ATOM    854  H6    C   983      -6.094  26.956 -12.417  1.00  0.00           H  
ATOM    855  P     A   984      -6.530  33.093 -12.268  1.00  0.00           P  
ATOM    856  OP2   A   984      -5.848  32.649 -13.509  1.00  0.00           O  
ATOM    857  OP1   A   984      -8.007  33.244 -12.255  1.00  0.00           O  
ATOM    858  O5'   A   984      -5.888  34.483 -11.824  1.00  0.00           O  
ATOM    859  C5'   A   984      -5.823  34.851 -10.455  1.00  0.00           C  
ATOM    860  C4'   A   984      -5.466  36.307 -10.289  1.00  0.00           C  
ATOM    861  O4'   A   984      -4.018  36.464 -10.272  1.00  0.00           O  
ATOM    862  C3'   A   984      -5.995  37.250 -11.359  1.00  0.00           C  
ATOM    863  O3'   A   984      -6.517  38.455 -10.828  1.00  0.00           O  
ATOM    864  C1'   A   984      -3.668  37.553 -11.090  1.00  0.00           C  
ATOM    865  C2'   A   984      -4.742  37.583 -12.171  1.00  0.00           C  
ATOM    866  O2'   A   984      -4.814  38.892 -12.715  1.00  0.00           O  
ATOM    867  N1    A   984       1.400  38.002 -10.272  1.00  0.00           N  
ATOM    868  C2    A   984       0.336  38.276  -9.505  1.00  0.00           C  
ATOM    869  N3    A   984      -0.959  38.135  -9.782  1.00  0.00           N  
ATOM    870  C4    A   984      -1.129  37.644 -11.022  1.00  0.00           C  
ATOM    871  C5    A   984      -0.136  37.314 -11.926  1.00  0.00           C  
ATOM    872  C6    A   984       1.194  37.509 -11.512  1.00  0.00           C  
ATOM    873  N6    A   984       2.254  37.237 -12.275  1.00  0.00           N  
ATOM    874  N7    A   984      -0.687  36.836 -13.107  1.00  0.00           N  
ATOM    875  C8    A   984      -1.979  36.887 -12.894  1.00  0.00           C  
ATOM    876  N9    A   984      -2.317  37.366 -11.652  1.00  0.00           N  
ATOM    877  H5'   A   984      -5.143  34.303 -10.008  1.00  0.00           H  
ATOM    878 H5''   A   984      -6.692  34.685 -10.036  1.00  0.00           H  
ATOM    879  H4'   A   984      -5.809  36.594  -9.417  1.00  0.00           H  
ATOM    880  H3'   A   984      -6.681  36.818 -11.911  1.00  0.00           H  
ATOM    881  H1'   A   984      -3.697  38.389 -10.579  1.00  0.00           H  
ATOM    882  H2'   A   984      -4.573  36.910 -12.864  1.00  0.00           H  
ATOM    883 HO2'   A   984      -4.144  38.980 -13.425  1.00  0.00           H  
ATOM    884  H2    A   984       0.540  38.632  -8.615  1.00  0.00           H  
ATOM    885  H61   A   984       3.159  37.394 -11.932  1.00  0.00           H  
ATOM    886  H62   A   984       2.129  36.878 -13.179  1.00  0.00           H  
ATOM    887  H8    A   984      -2.643  36.608 -13.560  1.00  0.00           H  
ATOM    888  P     G   985      -8.008  38.924 -11.204  1.00  0.00           P  
ATOM    889  OP2   G   985      -8.321  38.415 -12.563  1.00  0.00           O  
ATOM    890  OP1   G   985      -8.900  38.580 -10.067  1.00  0.00           O  
ATOM    891  O5'   G   985      -7.904  40.513 -11.284  1.00  0.00           O  
ATOM    892  C5'   G   985      -7.425  41.268 -10.182  1.00  0.00           C  
ATOM    893  C4'   G   985      -8.188  42.560 -10.023  1.00  0.00           C  
ATOM    894  O4'   G   985      -9.397  42.495 -10.824  1.00  0.00           O  
ATOM    895  C3'   G   985      -8.659  42.888  -8.614  1.00  0.00           C  
ATOM    896  O3'   G   985      -7.691  43.597  -7.858  1.00  0.00           O  
ATOM    897  C1'   G   985     -10.480  43.043 -10.110  1.00  0.00           C  
ATOM    898  C2'   G   985      -9.884  43.750  -8.885  1.00  0.00           C  
ATOM    899  O2'   G   985      -9.517  45.073  -9.249  1.00  0.00           O  
ATOM    900  N1    G   985     -14.799  41.710  -7.768  1.00  0.00           N  
ATOM    901  C2    G   985     -14.243  42.955  -7.934  1.00  0.00           C  
ATOM    902  N2    G   985     -14.923  43.986  -7.409  1.00  0.00           N  
ATOM    903  N3    G   985     -13.104  43.177  -8.569  1.00  0.00           N  
ATOM    904  C4    G   985     -12.554  42.035  -9.032  1.00  0.00           C  
ATOM    905  C5    G   985     -13.026  40.744  -8.920  1.00  0.00           C  
ATOM    906  C6    G   985     -14.249  40.521  -8.236  1.00  0.00           C  
ATOM    907  O6    G   985     -14.833  39.450  -8.032  1.00  0.00           O  
ATOM    908  N7    G   985     -12.163  39.848  -9.535  1.00  0.00           N  
ATOM    909  C8    G   985     -11.199  40.596 -10.000  1.00  0.00           C  
ATOM    910  N9    G   985     -11.373  41.932  -9.730  1.00  0.00           N  
ATOM    911  H5'   G   985      -6.477  41.472 -10.320  1.00  0.00           H  
ATOM    912 H5''   G   985      -7.522  40.737  -9.364  1.00  0.00           H  
ATOM    913  H4'   G   985      -7.637  43.300 -10.354  1.00  0.00           H  
ATOM    914  H3'   G   985      -8.936  42.078  -8.140  1.00  0.00           H  
ATOM    915  H1'   G   985     -10.978  43.692 -10.651  1.00  0.00           H  
ATOM    916  H2'   G   985     -10.507  43.741  -8.128  1.00  0.00           H  
ATOM    917 HO2'   G   985     -10.134  45.704  -8.822  1.00  0.00           H  
ATOM    918  H1    G   985     -15.648  41.653  -7.282  1.00  0.00           H  
ATOM    919  H22   G   985     -14.575  44.898  -7.497  1.00  0.00           H  
ATOM    920  H21   G   985     -15.768  43.830  -6.938  1.00  0.00           H  
ATOM    921  H8    G   985     -10.430  40.239 -10.492  1.00  0.00           H  
ATOM    922  P     A   986      -7.226  43.045  -6.422  1.00  0.00           P  
ATOM    923  OP2   A   986      -7.800  41.688  -6.243  1.00  0.00           O  
ATOM    924  OP1   A   986      -5.760  43.244  -6.304  1.00  0.00           O  
ATOM    925  O5'   A   986      -7.941  44.022  -5.385  1.00  0.00           O  
ATOM    926  C5'   A   986      -8.298  45.345  -5.757  1.00  0.00           C  
ATOM    927  C4'   A   986      -9.485  45.841  -4.970  1.00  0.00           C  
ATOM    928  O4'   A   986     -10.707  45.525  -5.683  1.00  0.00           O  
ATOM    929  C3'   A   986      -9.673  45.230  -3.590  1.00  0.00           C  
ATOM    930  O3'   A   986      -8.912  45.880  -2.587  1.00  0.00           O  
ATOM    931  C1'   A   986     -11.710  45.135  -4.781  1.00  0.00           C  
ATOM    932  C2'   A   986     -11.170  45.436  -3.386  1.00  0.00           C  
ATOM    933  O2'   A   986     -11.463  46.787  -3.059  1.00  0.00           O  
ATOM    934  N1    A   986     -14.898  41.176  -3.938  1.00  0.00           N  
ATOM    935  C2    A   986     -14.961  42.470  -3.600  1.00  0.00           C  
ATOM    936  N3    A   986     -14.094  43.448  -3.852  1.00  0.00           N  
ATOM    937  C4    A   986     -13.040  42.982  -4.546  1.00  0.00           C  
ATOM    938  C5    A   986     -12.835  41.681  -4.965  1.00  0.00           C  
ATOM    939  C6    A   986     -13.827  40.740  -4.635  1.00  0.00           C  
ATOM    940  N6    A   986     -13.765  39.450  -4.971  1.00  0.00           N  
ATOM    941  N7    A   986     -11.636  41.572  -5.657  1.00  0.00           N  
ATOM    942  C8    A   986     -11.152  42.789  -5.641  1.00  0.00           C  
ATOM    943  N9    A   986     -11.950  43.694  -4.985  1.00  0.00           N  
ATOM    944  H5'   A   986      -8.518  45.361  -6.712  1.00  0.00           H  
ATOM    945 H5''   A   986      -7.536  45.940  -5.596  1.00  0.00           H  
ATOM    946  H4'   A   986      -9.415  46.814  -4.870  1.00  0.00           H  
ATOM    947  H3'   A   986      -9.473  44.271  -3.633  1.00  0.00           H  
ATOM    948  H1'   A   986     -12.545  45.629  -4.921  1.00  0.00           H  
ATOM    949  H2'   A   986     -11.531  44.814  -2.720  1.00  0.00           H  
ATOM    950 HO2'   A   986     -12.158  46.803  -2.369  1.00  0.00           H  
ATOM    951  H2    A   986     -15.758  42.735  -3.095  1.00  0.00           H  
ATOM    952  H61   A   986     -14.488  38.841  -4.713  1.00  0.00           H  
ATOM    953  H62   A   986     -12.997  39.111  -5.478  1.00  0.00           H  
ATOM    954  H8    A   986     -10.298  43.031  -6.058  1.00  0.00           H  
ATOM    955  P     U   987      -8.468  45.081  -1.264  1.00  0.00           P  
ATOM    956  OP2   U   987      -7.902  43.775  -1.685  1.00  0.00           O  
ATOM    957  OP1   U   987      -7.656  45.998  -0.424  1.00  0.00           O  
ATOM    958  O5'   U   987      -9.841  44.802  -0.505  1.00  0.00           O  
ATOM    959  C5'   U   987     -10.472  45.818   0.259  1.00  0.00           C  
ATOM    960  C4'   U   987     -11.751  45.327   0.891  1.00  0.00           C  
ATOM    961  O4'   U   987     -12.611  44.769  -0.139  1.00  0.00           O  
ATOM    962  C3'   U   987     -11.611  44.187   1.889  1.00  0.00           C  
ATOM    963  O3'   U   987     -11.195  44.621   3.171  1.00  0.00           O  
ATOM    964  C1'   U   987     -13.355  43.696   0.382  1.00  0.00           C  
ATOM    965  C2'   U   987     -13.031  43.626   1.873  1.00  0.00           C  
ATOM    966  O2'   U   987     -13.925  44.469   2.586  1.00  0.00           O  
ATOM    967  N1    U   987     -12.955  42.464  -0.339  1.00  0.00           N  
ATOM    968  C2    U   987     -13.727  41.335  -0.136  1.00  0.00           C  
ATOM    969  O2    U   987     -14.701  41.318   0.597  1.00  0.00           O  
ATOM    970  N3    U   987     -13.320  40.219  -0.824  1.00  0.00           N  
ATOM    971  C4    U   987     -12.241  40.115  -1.677  1.00  0.00           C  
ATOM    972  O4    U   987     -12.004  39.036  -2.222  1.00  0.00           O  
ATOM    973  C5    U   987     -11.489  41.321  -1.839  1.00  0.00           C  
ATOM    974  C6    U   987     -11.864  42.423  -1.182  1.00  0.00           C  
ATOM    975  H5'   U   987     -10.676  46.577  -0.326  1.00  0.00           H  
ATOM    976 H5''   U   987      -9.861  46.113   0.966  1.00  0.00           H  
ATOM    977  H4'   U   987     -12.206  46.084   1.314  1.00  0.00           H  
ATOM    978  H3'   U   987     -10.987  43.522   1.533  1.00  0.00           H  
ATOM    979  H1'   U   987     -14.318  43.841   0.268  1.00  0.00           H  
ATOM    980  H2'   U   987     -13.057  42.705   2.207  1.00  0.00           H  
ATOM    981 HO2'   U   987     -14.547  43.912   3.100  1.00  0.00           H  
ATOM    982  H3    U   987     -13.853  39.407  -0.694  1.00  0.00           H  
ATOM    983  H5    U   987     -10.706  41.339  -2.429  1.00  0.00           H  
ATOM    984  H6    U   987     -11.333  43.236  -1.309  1.00  0.00           H  
ATOM    985  P     C   988     -10.200  43.715   4.049  1.00  0.00           P  
ATOM    986  OP2   C   988      -9.258  43.037   3.124  1.00  0.00           O  
ATOM    987  OP1   C   988      -9.668  44.555   5.153  1.00  0.00           O  
ATOM    988  O5'   C   988     -11.149  42.607   4.687  1.00  0.00           O  
ATOM    989  C5'   C   988     -12.114  42.950   5.670  1.00  0.00           C  
ATOM    990  C4'   C   988     -13.034  41.794   5.977  1.00  0.00           C  
ATOM    991  O4'   C   988     -13.717  41.382   4.765  1.00  0.00           O  
ATOM    992  C3'   C   988     -12.366  40.519   6.470  1.00  0.00           C  
ATOM    993  O3'   C   988     -12.102  40.537   7.862  1.00  0.00           O  
ATOM    994  C1'   C   988     -13.881  39.980   4.748  1.00  0.00           C  
ATOM    995  C2'   C   988     -13.403  39.466   6.107  1.00  0.00           C  
ATOM    996  O2'   C   988     -14.490  39.477   7.021  1.00  0.00           O  
ATOM    997  N1    C   988     -13.078  39.435   3.626  1.00  0.00           N  
ATOM    998  C2    C   988     -13.292  38.106   3.239  1.00  0.00           C  
ATOM    999  O2    C   988     -14.138  37.428   3.842  1.00  0.00           O  
ATOM   1000  N3    C   988     -12.574  37.585   2.218  1.00  0.00           N  
ATOM   1001  C4    C   988     -11.670  38.334   1.586  1.00  0.00           C  
ATOM   1002  N4    C   988     -10.984  37.777   0.584  1.00  0.00           N  
ATOM   1003  C5    C   988     -11.429  39.687   1.955  1.00  0.00           C  
ATOM   1004  C6    C   988     -12.146  40.192   2.966  1.00  0.00           C  
ATOM   1005  H5'   C   988     -12.647  43.705   5.344  1.00  0.00           H  
ATOM   1006 H5''   C   988     -11.652  43.217   6.492  1.00  0.00           H  
ATOM   1007  H4'   C   988     -13.699  42.085   6.634  1.00  0.00           H  
ATOM   1008  H3'   C   988     -11.548  40.363   5.955  1.00  0.00           H  
ATOM   1009  H1'   C   988     -14.822  39.736   4.625  1.00  0.00           H  
ATOM   1010  H2'   C   988     -12.999  38.576   6.037  1.00  0.00           H  
ATOM   1011 HO2'   C   988     -14.759  38.555   7.210  1.00  0.00           H  
ATOM   1012  H42   C   988     -10.313  38.302   0.101  1.00  0.00           H  
ATOM   1013  H41   C   988     -11.153  36.845   0.334  1.00  0.00           H  
ATOM   1014  H5    C   988     -10.762  40.230   1.485  1.00  0.00           H  
ATOM   1015  H6    C   988     -11.995  41.122   3.235  1.00  0.00           H  
ATOM   1016  P     G   989     -10.954  39.596   8.479  1.00  0.00           P  
ATOM   1017  OP2   G   989      -9.737  39.747   7.643  1.00  0.00           O  
ATOM   1018  OP1   G   989     -10.879  39.858   9.940  1.00  0.00           O  
ATOM   1019  O5'   G   989     -11.514  38.118   8.273  1.00  0.00           O  
ATOM   1020  C5'   G   989     -12.490  37.579   9.152  1.00  0.00           C  
ATOM   1021  C4'   G   989     -12.767  36.128   8.848  1.00  0.00           C  
ATOM   1022  O4'   G   989     -13.196  36.002   7.470  1.00  0.00           O  
ATOM   1023  C3'   G   989     -11.575  35.187   8.939  1.00  0.00           C  
ATOM   1024  O3'   G   989     -11.313  34.752  10.263  1.00  0.00           O  
ATOM   1025  C1'   G   989     -12.708  34.797   6.917  1.00  0.00           C  
ATOM   1026  C2'   G   989     -11.998  34.042   8.035  1.00  0.00           C  
ATOM   1027  O2'   G   989     -12.931  33.190   8.685  1.00  0.00           O  
ATOM   1028  N1    G   989     -10.274  33.102   2.779  1.00  0.00           N  
ATOM   1029  C2    G   989     -11.114  32.432   3.635  1.00  0.00           C  
ATOM   1030  N2    G   989     -11.340  31.139   3.357  1.00  0.00           N  
ATOM   1031  N3    G   989     -11.693  32.987   4.687  1.00  0.00           N  
ATOM   1032  C4    G   989     -11.358  34.288   4.820  1.00  0.00           C  
ATOM   1033  C5    G   989     -10.531  35.050   4.023  1.00  0.00           C  
ATOM   1034  C6    G   989      -9.916  34.441   2.897  1.00  0.00           C  
ATOM   1035  O6    G   989      -9.150  34.949   2.070  1.00  0.00           O  
ATOM   1036  N7    G   989     -10.446  36.350   4.500  1.00  0.00           N  
ATOM   1037  C8    G   989     -11.210  36.355   5.559  1.00  0.00           C  
ATOM   1038  N9    G   989     -11.794  35.137   5.810  1.00  0.00           N  
ATOM   1039  H5'   G   989     -13.320  38.090   9.061  1.00  0.00           H  
ATOM   1040 H5''   G   989     -12.166  37.657  10.074  1.00  0.00           H  
ATOM   1041  H4'   G   989     -13.484  35.812   9.438  1.00  0.00           H  
ATOM   1042  H3'   G   989     -10.789  35.626   8.556  1.00  0.00           H  
ATOM   1043  H1'   G   989     -13.447  34.253   6.574  1.00  0.00           H  
ATOM   1044  H2'   G   989     -11.224  33.544   7.700  1.00  0.00           H  
ATOM   1045 HO2'   G   989     -12.726  32.259   8.455  1.00  0.00           H  
ATOM   1046  H1    G   989      -9.896  32.599   2.028  1.00  0.00           H  
ATOM   1047  H22   G   989     -11.932  30.610   3.933  1.00  0.00           H  
ATOM   1048  H21   G   989     -10.915  30.721   2.580  1.00  0.00           H  
ATOM   1049  H8    G   989     -11.352  37.148   6.116  1.00  0.00           H  
ATOM   1050  P     U   990      -9.851  34.215  10.661  1.00  0.00           P  
ATOM   1051  OP2   U   990      -8.878  35.308  10.414  1.00  0.00           O  
ATOM   1052  OP1   U   990      -9.939  33.601  12.010  1.00  0.00           O  
ATOM   1053  O5'   U   990      -9.568  33.054   9.608  1.00  0.00           O  
ATOM   1054  C5'   U   990     -10.091  31.749   9.803  1.00  0.00           C  
ATOM   1055  C4'   U   990      -9.721  30.826   8.668  1.00  0.00           C  
ATOM   1056  O4'   U   990     -10.033  31.422   7.387  1.00  0.00           O  
ATOM   1057  C3'   U   990      -8.243  30.490   8.531  1.00  0.00           C  
ATOM   1058  O3'   U   990      -7.817  29.488   9.436  1.00  0.00           O  
ATOM   1059  C1'   U   990      -9.128  30.996   6.401  1.00  0.00           C  
ATOM   1060  C2'   U   990      -8.174  30.015   7.083  1.00  0.00           C  
ATOM   1061  O2'   U   990      -8.688  28.698   6.949  1.00  0.00           O  
ATOM   1062  N1    U   990      -8.428  32.199   5.891  1.00  0.00           N  
ATOM   1063  C2    U   990      -7.753  32.075   4.690  1.00  0.00           C  
ATOM   1064  O2    U   990      -7.716  31.037   4.052  1.00  0.00           O  
ATOM   1065  N3    U   990      -7.121  33.214   4.257  1.00  0.00           N  
ATOM   1066  C4    U   990      -7.092  34.440   4.887  1.00  0.00           C  
ATOM   1067  O4    U   990      -6.475  35.372   4.367  1.00  0.00           O  
ATOM   1068  C5    U   990      -7.811  34.495   6.123  1.00  0.00           C  
ATOM   1069  C6    U   990      -8.437  33.400   6.568  1.00  0.00           C  
ATOM   1070  H5'   U   990     -11.067  31.802   9.865  1.00  0.00           H  
ATOM   1071 H5''   U   990      -9.736  31.383  10.639  1.00  0.00           H  
ATOM   1072  H4'   U   990     -10.236  29.997   8.754  1.00  0.00           H  
ATOM   1073  H3'   U   990      -7.716  31.310   8.631  1.00  0.00           H  
ATOM   1074  H1'   U   990      -9.579  30.543   5.657  1.00  0.00           H  
ATOM   1075  H2'   U   990      -7.266  30.088   6.724  1.00  0.00           H  
ATOM   1076 HO2'   U   990      -8.126  28.198   6.321  1.00  0.00           H  
ATOM   1077  H3    U   990      -6.636  33.148   3.408  1.00  0.00           H  
ATOM   1078  H5    U   990      -7.844  35.328   6.638  1.00  0.00           H  
ATOM   1079  H6    U   990      -8.921  33.463   7.416  1.00  0.00           H  
ATOM   1080  P     G   991      -6.253  29.295   9.752  1.00  0.00           P  
ATOM   1081  OP2   G   991      -5.581  30.605   9.562  1.00  0.00           O  
ATOM   1082  OP1   G   991      -6.130  28.587  11.052  1.00  0.00           O  
ATOM   1083  O5'   G   991      -5.746  28.311   8.605  1.00  0.00           O  
ATOM   1084  C5'   G   991      -4.377  28.272   8.231  1.00  0.00           C  
ATOM   1085  C4'   G   991      -4.185  27.587   6.901  1.00  0.00           C  
ATOM   1086  O4'   G   991      -5.054  28.216   5.926  1.00  0.00           O  
ATOM   1087  C3'   G   991      -2.795  27.688   6.292  1.00  0.00           C  
ATOM   1088  O3'   G   991      -1.931  26.644   6.709  1.00  0.00           O  
ATOM   1089  C1'   G   991      -4.370  28.414   4.718  1.00  0.00           C  
ATOM   1090  C2'   G   991      -3.090  27.581   4.810  1.00  0.00           C  
ATOM   1091  O2'   G   991      -3.372  26.240   4.436  1.00  0.00           O  
ATOM   1092  N1    G   991      -2.340  32.121   1.880  1.00  0.00           N  
ATOM   1093  C2    G   991      -2.426  30.773   1.627  1.00  0.00           C  
ATOM   1094  N2    G   991      -1.903  30.351   0.466  1.00  0.00           N  
ATOM   1095  N3    G   991      -2.983  29.901   2.451  1.00  0.00           N  
ATOM   1096  C4    G   991      -3.456  30.492   3.568  1.00  0.00           C  
ATOM   1097  C5    G   991      -3.422  31.826   3.917  1.00  0.00           C  
ATOM   1098  C6    G   991      -2.821  32.751   3.024  1.00  0.00           C  
ATOM   1099  O6    G   991      -2.693  33.974   3.153  1.00  0.00           O  
ATOM   1100  N7    G   991      -4.018  32.027   5.153  1.00  0.00           N  
ATOM   1101  C8    G   991      -4.396  30.835   5.527  1.00  0.00           C  
ATOM   1102  N9    G   991      -4.087  29.858   4.613  1.00  0.00           N  
ATOM   1103  H5'   G   991      -3.872  27.787   8.917  1.00  0.00           H  
ATOM   1104 H5''   G   991      -4.036  29.189   8.172  1.00  0.00           H  
ATOM   1105  H4'   G   991      -4.429  26.642   6.993  1.00  0.00           H  
ATOM   1106  H3'   G   991      -2.423  28.573   6.486  1.00  0.00           H  
ATOM   1107  H1'   G   991      -4.891  28.126   3.940  1.00  0.00           H  
ATOM   1108  H2'   G   991      -2.365  27.963   4.271  1.00  0.00           H  
ATOM   1109 HO2'   G   991      -2.951  26.055   3.571  1.00  0.00           H  
ATOM   1110  H1    G   991      -1.908  32.684   1.204  1.00  0.00           H  
ATOM   1111  H22   G   991      -1.935  29.400   0.231  1.00  0.00           H  
ATOM   1112  H21   G   991      -1.489  30.991  -0.150  1.00  0.00           H  
ATOM   1113  H8    G   991      -4.855  30.657   6.375  1.00  0.00           H  
ATOM   1114  P     G   992      -0.912  26.878   7.929  1.00  0.00           P  
ATOM   1115  OP2   G   992      -0.602  28.329   7.997  1.00  0.00           O  
ATOM   1116  OP1   G   992      -1.459  26.187   9.125  1.00  0.00           O  
ATOM   1117  O5'   G   992       0.411  26.111   7.480  1.00  0.00           O  
ATOM   1118  C5'   G   992       0.382  24.726   7.173  1.00  0.00           C  
ATOM   1119  C4'   G   992       1.227  24.408   5.965  1.00  0.00           C  
ATOM   1120  O4'   G   992       0.519  24.832   4.766  1.00  0.00           O  
ATOM   1121  C3'   G   992       2.568  25.123   5.882  1.00  0.00           C  
ATOM   1122  O3'   G   992       3.596  24.455   6.592  1.00  0.00           O  
ATOM   1123  C1'   G   992       1.430  25.335   3.819  1.00  0.00           C  
ATOM   1124  C2'   G   992       2.841  25.132   4.381  1.00  0.00           C  
ATOM   1125  O2'   G   992       3.338  23.877   3.940  1.00  0.00           O  
ATOM   1126  N1    G   992       2.448  29.427   0.966  1.00  0.00           N  
ATOM   1127  C2    G   992       2.973  28.159   0.896  1.00  0.00           C  
ATOM   1128  N2    G   992       3.890  27.947  -0.059  1.00  0.00           N  
ATOM   1129  N3    G   992       2.624  27.169   1.701  1.00  0.00           N  
ATOM   1130  C4    G   992       1.694  27.554   2.600  1.00  0.00           C  
ATOM   1131  C5    G   992       1.105  28.791   2.755  1.00  0.00           C  
ATOM   1132  C6    G   992       1.489  29.844   1.884  1.00  0.00           C  
ATOM   1133  O6    G   992       1.082  31.011   1.862  1.00  0.00           O  
ATOM   1134  N7    G   992       0.192  28.776   3.799  1.00  0.00           N  
ATOM   1135  C8    G   992       0.240  27.552   4.252  1.00  0.00           C  
ATOM   1136  N9    G   992       1.130  26.758   3.570  1.00  0.00           N  
ATOM   1137  H5'   G   992      -0.544  24.457   6.996  1.00  0.00           H  
ATOM   1138 H5''   G   992       0.719  24.220   7.942  1.00  0.00           H  
ATOM   1139  H4'   G   992       1.376  23.439   5.928  1.00  0.00           H  
ATOM   1140  H3'   G   992       2.460  26.044   6.195  1.00  0.00           H  
ATOM   1141  H1'   G   992       1.335  24.831   2.984  1.00  0.00           H  
ATOM   1142  H2'   G   992       3.437  25.868   4.129  1.00  0.00           H  
ATOM   1143 HO2'   G   992       4.013  24.028   3.245  1.00  0.00           H  
ATOM   1144  H1    G   992       2.773  30.090   0.322  1.00  0.00           H  
ATOM   1145  H22   G   992       4.300  27.062  -0.157  1.00  0.00           H  
ATOM   1146  H21   G   992       4.154  28.675  -0.660  1.00  0.00           H  
ATOM   1147  H8    G   992      -0.304  27.234   5.002  1.00  0.00           H  
ATOM   1148  P     A   993       4.940  25.240   6.995  1.00  0.00           P  
ATOM   1149  OP2   A   993       4.550  26.524   7.629  1.00  0.00           O  
ATOM   1150  OP1   A   993       5.821  24.297   7.728  1.00  0.00           O  
ATOM   1151  O5'   A   993       5.627  25.571   5.596  1.00  0.00           O  
ATOM   1152  C5'   A   993       6.767  24.848   5.154  1.00  0.00           C  
ATOM   1153  C4'   A   993       7.989  25.191   5.969  1.00  0.00           C  
ATOM   1154  O4'   A   993       8.900  24.064   5.872  1.00  0.00           O  
ATOM   1155  C3'   A   993       8.793  26.391   5.493  1.00  0.00           C  
ATOM   1156  O3'   A   993       8.347  27.615   6.051  1.00  0.00           O  
ATOM   1157  C1'   A   993      10.222  24.535   5.769  1.00  0.00           C  
ATOM   1158  C2'   A   993      10.185  26.049   5.983  1.00  0.00           C  
ATOM   1159  O2'   A   993      10.323  26.321   7.370  1.00  0.00           O  
ATOM   1160  N1    A   993       9.405  24.503   0.681  1.00  0.00           N  
ATOM   1161  C2    A   993       8.663  24.933   1.709  1.00  0.00           C  
ATOM   1162  N3    A   993       8.937  24.911   3.012  1.00  0.00           N  
ATOM   1163  C4    A   993      10.146  24.364   3.234  1.00  0.00           C  
ATOM   1164  C5    A   993      11.022  23.878   2.282  1.00  0.00           C  
ATOM   1165  C6    A   993      10.615  23.960   0.938  1.00  0.00           C  
ATOM   1166  N6    A   993      11.354  23.531  -0.087  1.00  0.00           N  
ATOM   1167  N7    A   993      12.176  23.389   2.881  1.00  0.00           N  
ATOM   1168  C8    A   993      11.973  23.588   4.160  1.00  0.00           C  
ATOM   1169  N9    A   993      10.765  24.174   4.445  1.00  0.00           N  
ATOM   1170  H5'   A   993       6.939  25.065   4.214  1.00  0.00           H  
ATOM   1171 H5''   A   993       6.588  23.888   5.233  1.00  0.00           H  
ATOM   1172  H4'   A   993       7.721  25.329   6.901  1.00  0.00           H  
ATOM   1173  H3'   A   993       8.790  26.412   4.512  1.00  0.00           H  
ATOM   1174  H1'   A   993      10.768  24.120   6.470  1.00  0.00           H  
ATOM   1175  H2'   A   993      10.874  26.502   5.453  1.00  0.00           H  
ATOM   1176 HO2'   A   993      11.208  26.710   7.531  1.00  0.00           H  
ATOM   1177  H2    A   993       7.794  25.318   1.469  1.00  0.00           H  
ATOM   1178  H61   A   993      11.016  23.615  -1.003  1.00  0.00           H  
ATOM   1179  H62   A   993      12.235  23.134   0.076  1.00  0.00           H  
ATOM   1180  H8    A   993      12.625  23.340   4.850  1.00  0.00           H  
ATOM   1181  P     G   994       9.321  28.892   6.082  1.00  0.00           P  
ATOM   1182  OP2   G   994       8.512  30.079   6.459  1.00  0.00           O  
ATOM   1183  OP1   G   994      10.521  28.537   6.883  1.00  0.00           O  
ATOM   1184  O5'   G   994       9.777  29.067   4.565  1.00  0.00           O  
ATOM   1185  C5'   G   994      11.127  28.856   4.181  1.00  0.00           C  
ATOM   1186  C4'   G   994      11.447  29.545   2.877  1.00  0.00           C  
ATOM   1187  O4'   G   994      10.855  28.797   1.782  1.00  0.00           O  
ATOM   1188  C3'   G   994      10.877  30.945   2.705  1.00  0.00           C  
ATOM   1189  O3'   G   994      11.644  31.939   3.362  1.00  0.00           O  
ATOM   1190  C1'   G   994      10.563  29.691   0.739  1.00  0.00           C  
ATOM   1191  C2'   G   994      10.912  31.108   1.193  1.00  0.00           C  
ATOM   1192  O2'   G   994      12.218  31.435   0.741  1.00  0.00           O  
ATOM   1193  N1    G   994       6.956  30.901  -2.643  1.00  0.00           N  
ATOM   1194  C2    G   994       8.288  31.234  -2.629  1.00  0.00           C  
ATOM   1195  N2    G   994       8.723  31.990  -3.649  1.00  0.00           N  
ATOM   1196  N3    G   994       9.135  30.855  -1.686  1.00  0.00           N  
ATOM   1197  C4    G   994       8.533  30.104  -0.740  1.00  0.00           C  
ATOM   1198  C5    G   994       7.213  29.714  -0.660  1.00  0.00           C  
ATOM   1199  C6    G   994       6.316  30.128  -1.679  1.00  0.00           C  
ATOM   1200  O6    G   994       5.108  29.886  -1.786  1.00  0.00           O  
ATOM   1201  N7    G   994       6.994  28.943   0.472  1.00  0.00           N  
ATOM   1202  C8    G   994       8.163  28.879   1.050  1.00  0.00           C  
ATOM   1203  N9    G   994       9.141  29.561   0.368  1.00  0.00           N  
ATOM   1204  H5'   G   994      11.286  27.895   4.082  1.00  0.00           H  
ATOM   1205 H5''   G   994      11.718  29.207   4.881  1.00  0.00           H  
ATOM   1206  H4'   G   994      12.420  29.569   2.761  1.00  0.00           H  
ATOM   1207  H3'   G   994       9.947  30.954   3.012  1.00  0.00           H  
ATOM   1208  H1'   G   994      11.124  29.446  -0.027  1.00  0.00           H  
ATOM   1209  H2'   G   994      10.248  31.761   0.887  1.00  0.00           H  
ATOM   1210 HO2'   G   994      12.151  32.107   0.030  1.00  0.00           H  
ATOM   1211  H1    G   994       6.412  31.232  -3.388  1.00  0.00           H  
ATOM   1212  H22   G   994       9.665  32.258  -3.692  1.00  0.00           H  
ATOM   1213  H21   G   994       8.103  32.274  -4.351  1.00  0.00           H  
ATOM   1214  H8    G   994       8.325  28.393   1.885  1.00  0.00           H  
ATOM   1215  P     C   995      10.956  33.318   3.820  1.00  0.00           P  
ATOM   1216  OP2   C   995       9.759  32.988   4.632  1.00  0.00           O  
ATOM   1217  OP1   C   995      12.013  34.190   4.392  1.00  0.00           O  
ATOM   1218  O5'   C   995      10.462  33.975   2.456  1.00  0.00           O  
ATOM   1219  C5'   C   995      11.372  34.647   1.598  1.00  0.00           C  
ATOM   1220  C4'   C   995      10.657  35.355   0.472  1.00  0.00           C  
ATOM   1221  O4'   C   995      10.057  34.392  -0.441  1.00  0.00           O  
ATOM   1222  C3'   C   995       9.483  36.235   0.873  1.00  0.00           C  
ATOM   1223  O3'   C   995       9.884  37.513   1.338  1.00  0.00           O  
ATOM   1224  C1'   C   995       8.838  34.887  -0.939  1.00  0.00           C  
ATOM   1225  C2'   C   995       8.727  36.329  -0.443  1.00  0.00           C  
ATOM   1226  O2'   C   995       9.387  37.193  -1.356  1.00  0.00           O  
ATOM   1227  N1    C   995       7.757  34.022  -0.405  1.00  0.00           N  
ATOM   1228  C2    C   995       6.569  33.914  -1.138  1.00  0.00           C  
ATOM   1229  O2    C   995       6.454  34.541  -2.203  1.00  0.00           O  
ATOM   1230  N3    C   995       5.567  33.132  -0.673  1.00  0.00           N  
ATOM   1231  C4    C   995       5.715  32.470   0.474  1.00  0.00           C  
ATOM   1232  N4    C   995       4.700  31.710   0.894  1.00  0.00           N  
ATOM   1233  C5    C   995       6.910  32.559   1.243  1.00  0.00           C  
ATOM   1234  C6    C   995       7.894  33.335   0.773  1.00  0.00           C  
ATOM   1235  H5'   C   995      11.995  33.993   1.219  1.00  0.00           H  
ATOM   1236 H5''   C   995      11.876  35.305   2.120  1.00  0.00           H  
ATOM   1237  H4'   C   995      11.307  35.892  -0.025  1.00  0.00           H  
ATOM   1238  H3'   C   995       8.937  35.764   1.536  1.00  0.00           H  
ATOM   1239  H1'   C   995       8.808  34.880  -1.918  1.00  0.00           H  
ATOM   1240  H2'   C   995       7.794  36.595  -0.302  1.00  0.00           H  
ATOM   1241 HO2'   C   995       8.718  37.728  -1.831  1.00  0.00           H  
ATOM   1242  H42   C   995       4.777  31.211   1.733  1.00  0.00           H  
ATOM   1243  H41   C   995       3.878  31.652   0.363  1.00  0.00           H  
ATOM   1244  H5    C   995       7.009  32.067   2.085  1.00  0.00           H  
ATOM   1245  H6    C   995       8.724  33.409   1.287  1.00  0.00           H  
ATOM   1246  P     U   996       8.949  38.333   2.356  1.00  0.00           P  
ATOM   1247  OP2   U   996       8.213  37.353   3.194  1.00  0.00           O  
ATOM   1248  OP1   U   996       9.781  39.376   3.007  1.00  0.00           O  
ATOM   1249  O5'   U   996       7.896  39.062   1.409  1.00  0.00           O  
ATOM   1250  C5'   U   996       6.717  39.646   1.942  1.00  0.00           C  
ATOM   1251  C4'   U   996       6.541  41.070   1.475  1.00  0.00           C  
ATOM   1252  O4'   U   996       7.796  41.797   1.593  1.00  0.00           O  
ATOM   1253  C3'   U   996       6.086  41.252   0.035  1.00  0.00           C  
ATOM   1254  O3'   U   996       5.286  42.406  -0.151  1.00  0.00           O  
ATOM   1255  C1'   U   996       8.137  42.329   0.325  1.00  0.00           C  
ATOM   1256  C2'   U   996       7.395  41.487  -0.711  1.00  0.00           C  
ATOM   1257  O2'   U   996       7.185  42.251  -1.890  1.00  0.00           O  
ATOM   1258  N1    U   996       9.609  42.239   0.174  1.00  0.00           N  
ATOM   1259  C2    U   996      10.256  43.336  -0.363  1.00  0.00           C  
ATOM   1260  O2    U   996       9.674  44.350  -0.706  1.00  0.00           O  
ATOM   1261  N3    U   996      11.618  43.208  -0.483  1.00  0.00           N  
ATOM   1262  C4    U   996      12.386  42.118  -0.131  1.00  0.00           C  
ATOM   1263  O4    U   996      13.605  42.155  -0.304  1.00  0.00           O  
ATOM   1264  C5    U   996      11.649  41.020   0.417  1.00  0.00           C  
ATOM   1265  C6    U   996      10.322  41.119   0.547  1.00  0.00           C  
ATOM   1266  H5'   U   996       6.770  39.636   2.921  1.00  0.00           H  
ATOM   1267 H5''   U   996       5.942  39.120   1.658  1.00  0.00           H  
ATOM   1268  H4'   U   996       5.871  41.507   2.040  1.00  0.00           H  
ATOM   1269  H3'   U   996       5.686  40.417  -0.284  1.00  0.00           H  
ATOM   1270  H1'   U   996       7.858  43.265   0.239  1.00  0.00           H  
ATOM   1271  H2'   U   996       7.855  40.644  -0.903  1.00  0.00           H  
ATOM   1272 HO2'   U   996       7.746  41.890  -2.608  1.00  0.00           H  
ATOM   1273  H3    U   996      12.097  43.974  -0.862  1.00  0.00           H  
ATOM   1274  H5    U   996      12.114  40.204   0.696  1.00  0.00           H  
ATOM   1275  H6    U   996       9.841  40.354   0.924  1.00  0.00           H  
ATOM   1276  P     G   997       3.684  42.280  -0.198  1.00  0.00           P  
ATOM   1277  OP2   G   997       3.207  41.971   1.174  1.00  0.00           O  
ATOM   1278  OP1   G   997       3.150  43.469  -0.910  1.00  0.00           O  
ATOM   1279  O5'   G   997       3.424  41.001  -1.111  1.00  0.00           O  
ATOM   1280  C5'   G   997       3.769  41.005  -2.488  1.00  0.00           C  
ATOM   1281  C4'   G   997       3.740  39.615  -3.071  1.00  0.00           C  
ATOM   1282  O4'   G   997       4.505  38.740  -2.200  1.00  0.00           O  
ATOM   1283  C3'   G   997       2.364  38.982  -3.220  1.00  0.00           C  
ATOM   1284  O3'   G   997       1.859  39.061  -4.542  1.00  0.00           O  
ATOM   1285  C1'   G   997       3.814  37.498  -1.971  1.00  0.00           C  
ATOM   1286  C2'   G   997       2.530  37.526  -2.780  1.00  0.00           C  
ATOM   1287  O2'   G   997       2.718  36.668  -3.896  1.00  0.00           O  
ATOM   1288  N1    G   997       2.223  34.418   1.758  1.00  0.00           N  
ATOM   1289  C2    G   997       2.335  34.174   0.410  1.00  0.00           C  
ATOM   1290  N2    G   997       1.978  32.950  -0.005  1.00  0.00           N  
ATOM   1291  N3    G   997       2.767  35.065  -0.468  1.00  0.00           N  
ATOM   1292  C4    G   997       3.082  36.239   0.117  1.00  0.00           C  
ATOM   1293  C5    G   997       3.007  36.585   1.449  1.00  0.00           C  
ATOM   1294  C6    G   997       2.542  35.621   2.381  1.00  0.00           C  
ATOM   1295  O6    G   997       2.404  35.735   3.604  1.00  0.00           O  
ATOM   1296  N7    G   997       3.425  37.894   1.643  1.00  0.00           N  
ATOM   1297  C8    G   997       3.740  38.313   0.448  1.00  0.00           C  
ATOM   1298  N9    G   997       3.556  37.360  -0.525  1.00  0.00           N  
ATOM   1299  H5'   G   997       4.670  41.377  -2.591  1.00  0.00           H  
ATOM   1300 H5''   G   997       3.133  41.571  -2.975  1.00  0.00           H  
ATOM   1301  H4'   G   997       4.151  39.635  -3.961  1.00  0.00           H  
ATOM   1302  H3'   G   997       1.743  39.413  -2.598  1.00  0.00           H  
ATOM   1303  H1'   G   997       4.375  36.755  -2.275  1.00  0.00           H  
ATOM   1304  H2'   G   997       1.781  37.233  -2.219  1.00  0.00           H  
ATOM   1305 HO2'   G   997       1.945  36.070  -3.972  1.00  0.00           H  
ATOM   1306  H1    G   997       1.893  33.691   2.325  1.00  0.00           H  
ATOM   1307  H22   G   997       2.037  32.718  -0.956  1.00  0.00           H  
ATOM   1308  H21   G   997       1.658  32.285   0.640  1.00  0.00           H  
ATOM   1309  H8    G   997       4.075  39.215   0.264  1.00  0.00           H  
ATOM   1310  P     C   998       0.452  38.392  -4.892  1.00  0.00           P  
ATOM   1311  OP2   C   998      -0.291  38.308  -3.610  1.00  0.00           O  
ATOM   1312  OP1   C   998      -0.109  39.186  -6.015  1.00  0.00           O  
ATOM   1313  O5'   C   998       0.703  36.908  -5.415  1.00  0.00           O  
ATOM   1314  C5'   C   998      -0.347  36.155  -6.003  1.00  0.00           C  
ATOM   1315  C4'   C   998      -0.276  34.699  -5.610  1.00  0.00           C  
ATOM   1316  O4'   C   998       0.611  34.565  -4.461  1.00  0.00           O  
ATOM   1317  C3'   C   998      -1.578  34.066  -5.144  1.00  0.00           C  
ATOM   1318  O3'   C   998      -2.421  33.683  -6.216  1.00  0.00           O  
ATOM   1319  C1'   C   998       0.145  33.535  -3.623  1.00  0.00           C  
ATOM   1320  C2'   C   998      -1.010  32.881  -4.376  1.00  0.00           C  
ATOM   1321  O2'   C   998      -0.491  31.897  -5.258  1.00  0.00           O  
ATOM   1322  N1    C   998      -0.294  34.162  -2.352  1.00  0.00           N  
ATOM   1323  C2    C   998      -0.770  33.331  -1.330  1.00  0.00           C  
ATOM   1324  O2    C   998      -0.811  32.105  -1.516  1.00  0.00           O  
ATOM   1325  N3    C   998      -1.176  33.877  -0.161  1.00  0.00           N  
ATOM   1326  C4    C   998      -1.122  35.197   0.014  1.00  0.00           C  
ATOM   1327  N4    C   998      -1.534  35.692   1.184  1.00  0.00           N  
ATOM   1328  C5    C   998      -0.645  36.069  -1.005  1.00  0.00           C  
ATOM   1329  C6    C   998      -0.245  35.517  -2.157  1.00  0.00           C  
ATOM   1330  H5'   C   998      -0.285  36.226  -6.978  1.00  0.00           H  
ATOM   1331 H5''   C   998      -1.207  36.523  -5.709  1.00  0.00           H  
ATOM   1332  H4'   C   998       0.085  34.172  -6.352  1.00  0.00           H  
ATOM   1333  H3'   C   998      -2.081  34.640  -4.529  1.00  0.00           H  
ATOM   1334  H1'   C   998       0.829  32.860  -3.434  1.00  0.00           H  
ATOM   1335  H2'   C   998      -1.673  32.503  -3.761  1.00  0.00           H  
ATOM   1336 HO2'   C   998      -0.722  31.008  -4.917  1.00  0.00           H  
ATOM   1337  H42   C   998      -1.507  36.658   1.344  1.00  0.00           H  
ATOM   1338  H41   C   998      -1.863  35.088   1.883  1.00  0.00           H  
ATOM   1339  H5    C   998      -0.609  37.039  -0.867  1.00  0.00           H  
ATOM   1340  H6    C   998       0.087  36.100  -2.870  1.00  0.00           H  
ATOM   1341  P     G   999      -4.015  33.629  -6.012  1.00  0.00           P  
ATOM   1342  OP2   G   999      -4.392  34.700  -5.055  1.00  0.00           O  
ATOM   1343  OP1   G   999      -4.650  33.588  -7.354  1.00  0.00           O  
ATOM   1344  O5'   G   999      -4.266  32.224  -5.305  1.00  0.00           O  
ATOM   1345  C5'   G   999      -3.977  31.007  -5.977  1.00  0.00           C  
ATOM   1346  C4'   G   999      -4.176  29.815  -5.075  1.00  0.00           C  
ATOM   1347  O4'   G   999      -3.380  29.981  -3.865  1.00  0.00           O  
ATOM   1348  C3'   G   999      -5.593  29.590  -4.569  1.00  0.00           C  
ATOM   1349  O3'   G   999      -6.379  28.808  -5.453  1.00  0.00           O  
ATOM   1350  C1'   G   999      -4.075  29.468  -2.763  1.00  0.00           C  
ATOM   1351  C2'   G   999      -5.332  28.790  -3.299  1.00  0.00           C  
ATOM   1352  O2'   G   999      -5.032  27.434  -3.597  1.00  0.00           O  
ATOM   1353  N1    G   999      -6.188  30.858   1.655  1.00  0.00           N  
ATOM   1354  C2    G   999      -6.071  29.609   1.096  1.00  0.00           C  
ATOM   1355  N2    G   999      -6.583  28.590   1.804  1.00  0.00           N  
ATOM   1356  N3    G   999      -5.495  29.372  -0.070  1.00  0.00           N  
ATOM   1357  C4    G   999      -5.037  30.503  -0.646  1.00  0.00           C  
ATOM   1358  C5    G   999      -5.102  31.797  -0.174  1.00  0.00           C  
ATOM   1359  C6    G   999      -5.724  32.037   1.079  1.00  0.00           C  
ATOM   1360  O6    G   999      -5.881  33.113   1.667  1.00  0.00           O  
ATOM   1361  N7    G   999      -4.512  32.679  -1.069  1.00  0.00           N  
ATOM   1362  C8    G   999      -4.107  31.919  -2.050  1.00  0.00           C  
ATOM   1363  N9    G   999      -4.392  30.589  -1.858  1.00  0.00           N  
ATOM   1364  H5'   G   999      -3.047  31.024  -6.284  1.00  0.00           H  
ATOM   1365 H5''   G   999      -4.569  30.923  -6.754  1.00  0.00           H  
ATOM   1366  H4'   G   999      -3.874  29.008  -5.542  1.00  0.00           H  
ATOM   1367  H3'   G   999      -6.064  30.426  -4.376  1.00  0.00           H  
ATOM   1368  H1'   G   999      -3.526  28.810  -2.288  1.00  0.00           H  
ATOM   1369  H2'   G   999      -6.077  28.866  -2.667  1.00  0.00           H  
ATOM   1370 HO2'   G   999      -5.471  26.857  -2.937  1.00  0.00           H  
ATOM   1371  H1    G   999      -6.633  30.927   2.525  1.00  0.00           H  
ATOM   1372  H22   G   999      -6.528  27.675   1.455  1.00  0.00           H  
ATOM   1373  H21   G   999      -7.011  28.758   2.669  1.00  0.00           H  
ATOM   1374  H8    G   999      -3.645  32.264  -2.842  1.00  0.00           H  
ATOM   1375  P     C  1000      -7.801  29.353  -5.965  1.00  0.00           P  
ATOM   1376  OP2   C  1000      -7.846  30.818  -5.729  1.00  0.00           O  
ATOM   1377  OP1   C  1000      -8.030  28.824  -7.334  1.00  0.00           O  
ATOM   1378  O5'   C  1000      -8.854  28.663  -4.989  1.00  0.00           O  
ATOM   1379  C5'   C  1000      -8.576  27.408  -4.386  1.00  0.00           C  
ATOM   1380  C4'   C  1000      -9.355  27.220  -3.107  1.00  0.00           C  
ATOM   1381  O4'   C  1000      -8.582  27.726  -1.984  1.00  0.00           O  
ATOM   1382  C3'   C  1000     -10.660  27.993  -2.997  1.00  0.00           C  
ATOM   1383  O3'   C  1000     -11.737  27.356  -3.663  1.00  0.00           O  
ATOM   1384  C1'   C  1000      -9.433  28.254  -1.001  1.00  0.00           C  
ATOM   1385  C2'   C  1000     -10.864  28.013  -1.488  1.00  0.00           C  
ATOM   1386  O2'   C  1000     -11.313  26.752  -1.013  1.00  0.00           O  
ATOM   1387  N1    C  1000      -9.117  29.699  -0.873  1.00  0.00           N  
ATOM   1388  C2    C  1000      -9.505  30.363   0.297  1.00  0.00           C  
ATOM   1389  O2    C  1000     -10.097  29.730   1.185  1.00  0.00           O  
ATOM   1390  N3    C  1000      -9.229  31.680   0.439  1.00  0.00           N  
ATOM   1391  C4    C  1000      -8.592  32.337  -0.530  1.00  0.00           C  
ATOM   1392  N4    C  1000      -8.341  33.635  -0.347  1.00  0.00           N  
ATOM   1393  C5    C  1000      -8.185  31.691  -1.732  1.00  0.00           C  
ATOM   1394  C6    C  1000      -8.463  30.388  -1.860  1.00  0.00           C  
ATOM   1395  H5'   C  1000      -7.618  27.355  -4.188  1.00  0.00           H  
ATOM   1396 H5''   C  1000      -8.813  26.693  -5.012  1.00  0.00           H  
ATOM   1397  H4'   C  1000      -9.538  26.267  -2.971  1.00  0.00           H  
ATOM   1398  H3'   C  1000     -10.568  28.907  -3.336  1.00  0.00           H  
ATOM   1399  H1'   C  1000      -9.309  27.815  -0.134  1.00  0.00           H  
ATOM   1400  H2'   C  1000     -11.466  28.737  -1.218  1.00  0.00           H  
ATOM   1401 HO2'   C  1000     -11.993  26.894  -0.323  1.00  0.00           H  
ATOM   1402  H42   C  1000      -7.874  34.146  -1.040  1.00  0.00           H  
ATOM   1403  H41   C  1000      -8.623  34.077   0.482  1.00  0.00           H  
ATOM   1404  H5    C  1000      -7.717  32.182  -2.439  1.00  0.00           H  
ATOM   1405  H6    C  1000      -8.191  29.925  -2.680  1.00  0.00           H  
ATOM   1406  P     G  1001     -13.001  28.216  -4.160  1.00  0.00           P  
ATOM   1407  OP2   G  1001     -12.491  29.450  -4.810  1.00  0.00           O  
ATOM   1408  OP1   G  1001     -13.906  27.310  -4.913  1.00  0.00           O  
ATOM   1409  O5'   G  1001     -13.737  28.637  -2.811  1.00  0.00           O  
ATOM   1410  C5'   G  1001     -14.531  27.705  -2.092  1.00  0.00           C  
ATOM   1411  C4'   G  1001     -15.167  28.338  -0.880  1.00  0.00           C  
ATOM   1412  O4'   G  1001     -14.182  28.852   0.056  1.00  0.00           O  
ATOM   1413  C3'   G  1001     -16.036  29.559  -1.143  1.00  0.00           C  
ATOM   1414  O3'   G  1001     -17.350  29.224  -1.557  1.00  0.00           O  
ATOM   1415  C1'   G  1001     -14.624  30.019   0.708  1.00  0.00           C  
ATOM   1416  C2'   G  1001     -16.069  30.209   0.238  1.00  0.00           C  
ATOM   1417  O2'   G  1001     -16.933  29.506   1.119  1.00  0.00           O  
ATOM   1418  N1    G  1001     -13.075  34.816   1.423  1.00  0.00           N  
ATOM   1419  C2    G  1001     -14.000  34.082   2.125  1.00  0.00           C  
ATOM   1420  N2    G  1001     -14.593  34.702   3.156  1.00  0.00           N  
ATOM   1421  N3    G  1001     -14.320  32.830   1.840  1.00  0.00           N  
ATOM   1422  C4    G  1001     -13.632  32.362   0.778  1.00  0.00           C  
ATOM   1423  C5    G  1001     -12.689  33.011   0.009  1.00  0.00           C  
ATOM   1424  C6    G  1001     -12.355  34.353   0.325  1.00  0.00           C  
ATOM   1425  O6    G  1001     -11.545  35.098  -0.237  1.00  0.00           O  
ATOM   1426  N7    G  1001     -12.214  32.179  -0.994  1.00  0.00           N  
ATOM   1427  C8    G  1001     -12.864  31.060  -0.821  1.00  0.00           C  
ATOM   1428  N9    G  1001     -13.740  31.102   0.237  1.00  0.00           N  
ATOM   1429  H5'   G  1001     -13.966  26.958  -1.804  1.00  0.00           H  
ATOM   1430 H5''   G  1001     -15.235  27.363  -2.682  1.00  0.00           H  
ATOM   1431  H4'   G  1001     -15.710  27.650  -0.441  1.00  0.00           H  
ATOM   1432  H3'   G  1001     -15.635  30.160  -1.804  1.00  0.00           H  
ATOM   1433  H1'   G  1001     -14.601  29.982   1.687  1.00  0.00           H  
ATOM   1434  H2'   G  1001     -16.304  31.160   0.182  1.00  0.00           H  
ATOM   1435 HO2'   G  1001     -17.431  30.152   1.662  1.00  0.00           H  
ATOM   1436  H1    G  1001     -12.909  35.736   1.714  1.00  0.00           H  
ATOM   1437  H22   G  1001     -15.262  34.227   3.694  1.00  0.00           H  
ATOM   1438  H21   G  1001     -14.361  35.629   3.373  1.00  0.00           H  
ATOM   1439  H8    G  1001     -12.738  30.271  -1.388  1.00  0.00           H  
ATOM   1440  P     A  1002     -18.223  30.277  -2.400  1.00  0.00           P  
ATOM   1441  OP2   A  1002     -17.357  30.847  -3.462  1.00  0.00           O  
ATOM   1442  OP1   A  1002     -19.503  29.622  -2.770  1.00  0.00           O  
ATOM   1443  O5'   A  1002     -18.546  31.435  -1.354  1.00  0.00           O  
ATOM   1444  C5'   A  1002     -19.556  31.268  -0.371  1.00  0.00           C  
ATOM   1445  C4'   A  1002     -19.753  32.525   0.440  1.00  0.00           C  
ATOM   1446  O4'   A  1002     -18.506  32.879   1.081  1.00  0.00           O  
ATOM   1447  C3'   A  1002     -20.109  33.777  -0.347  1.00  0.00           C  
ATOM   1448  O3'   A  1002     -21.489  33.864  -0.656  1.00  0.00           O  
ATOM   1449  C1'   A  1002     -18.321  34.281   1.090  1.00  0.00           C  
ATOM   1450  C2'   A  1002     -19.620  34.886   0.576  1.00  0.00           C  
ATOM   1451  O2'   A  1002     -20.509  35.078   1.666  1.00  0.00           O  
ATOM   1452  N1    A  1002     -14.849  37.822  -0.309  1.00  0.00           N  
ATOM   1453  C2    A  1002     -15.840  37.839   0.591  1.00  0.00           C  
ATOM   1454  N3    A  1002     -16.708  36.880   0.905  1.00  0.00           N  
ATOM   1455  C4    A  1002     -16.486  35.778   0.167  1.00  0.00           C  
ATOM   1456  C5    A  1002     -15.508  35.609  -0.795  1.00  0.00           C  
ATOM   1457  C6    A  1002     -14.652  36.699  -1.033  1.00  0.00           C  
ATOM   1458  N6    A  1002     -13.664  36.682  -1.931  1.00  0.00           N  
ATOM   1459  N7    A  1002     -15.580  34.338  -1.349  1.00  0.00           N  
ATOM   1460  C8    A  1002     -16.582  33.777  -0.720  1.00  0.00           C  
ATOM   1461  N9    A  1002     -17.177  34.591   0.212  1.00  0.00           N  
ATOM   1462  H5'   A  1002     -19.300  30.538   0.231  1.00  0.00           H  
ATOM   1463 H5''   A  1002     -20.399  31.037  -0.813  1.00  0.00           H  
ATOM   1464  H4'   A  1002     -20.439  32.375   1.124  1.00  0.00           H  
ATOM   1465  H3'   A  1002     -19.592  33.801  -1.179  1.00  0.00           H  
ATOM   1466  H1'   A  1002     -18.140  34.616   1.993  1.00  0.00           H  
ATOM   1467  H2'   A  1002     -19.462  35.719   0.084  1.00  0.00           H  
ATOM   1468 HO2'   A  1002     -20.595  36.038   1.842  1.00  0.00           H  
ATOM   1469  H2    A  1002     -15.940  38.677   1.090  1.00  0.00           H  
ATOM   1470  H61   A  1002     -13.099  37.474  -2.052  1.00  0.00           H  
ATOM   1471  H62   A  1002     -13.502  35.879  -2.467  1.00  0.00           H  
ATOM   1472  H8    A  1002     -16.881  32.860  -0.899  1.00  0.00           H  
ATOM   1473  P     U  1003     -21.985  34.765  -1.891  1.00  0.00           P  
ATOM   1474  OP2   U  1003     -21.192  34.381  -3.086  1.00  0.00           O  
ATOM   1475  OP1   U  1003     -23.468  34.699  -1.942  1.00  0.00           O  
ATOM   1476  O5'   U  1003     -21.571  36.246  -1.479  1.00  0.00           O  
ATOM   1477  C5'   U  1003     -22.327  36.977  -0.525  1.00  0.00           C  
ATOM   1478  C4'   U  1003     -21.818  38.389  -0.375  1.00  0.00           C  
ATOM   1479  O4'   U  1003     -20.404  38.356  -0.049  1.00  0.00           O  
ATOM   1480  C3'   U  1003     -21.866  39.255  -1.625  1.00  0.00           C  
ATOM   1481  O3'   U  1003     -23.144  39.819  -1.859  1.00  0.00           O  
ATOM   1482  C1'   U  1003     -19.739  39.460  -0.631  1.00  0.00           C  
ATOM   1483  C2'   U  1003     -20.806  40.306  -1.327  1.00  0.00           C  
ATOM   1484  O2'   U  1003     -21.291  41.283  -0.418  1.00  0.00           O  
ATOM   1485  N1    U  1003     -18.726  38.939  -1.581  1.00  0.00           N  
ATOM   1486  C2    U  1003     -17.772  39.830  -2.037  1.00  0.00           C  
ATOM   1487  O2    U  1003     -17.734  40.998  -1.693  1.00  0.00           O  
ATOM   1488  N3    U  1003     -16.855  39.303  -2.913  1.00  0.00           N  
ATOM   1489  C4    U  1003     -16.794  38.005  -3.373  1.00  0.00           C  
ATOM   1490  O4    U  1003     -15.905  37.684  -4.163  1.00  0.00           O  
ATOM   1491  C5    U  1003     -17.812  37.140  -2.859  1.00  0.00           C  
ATOM   1492  C6    U  1003     -18.717  37.626  -2.003  1.00  0.00           C  
ATOM   1493  H5'   U  1003     -22.270  36.524   0.342  1.00  0.00           H  
ATOM   1494 H5''   U  1003     -23.263  37.004  -0.812  1.00  0.00           H  
ATOM   1495  H4'   U  1003     -22.303  38.845   0.344  1.00  0.00           H  
ATOM   1496  H3'   U  1003     -21.597  38.733  -2.408  1.00  0.00           H  
ATOM   1497  H1'   U  1003     -19.293  40.002   0.054  1.00  0.00           H  
ATOM   1498  H2'   U  1003     -20.464  40.714  -2.149  1.00  0.00           H  
ATOM   1499 HO2'   U  1003     -20.971  42.167  -0.698  1.00  0.00           H  
ATOM   1500  H3    U  1003     -16.170  39.918  -3.249  1.00  0.00           H  
ATOM   1501  H5    U  1003     -17.845  36.199  -3.132  1.00  0.00           H  
ATOM   1502  H6    U  1003     -19.404  37.015  -1.667  1.00  0.00           H  
ATOM   1503  P     C  1004     -23.564  40.287  -3.338  1.00  0.00           P  
ATOM   1504  OP2   C  1004     -23.257  39.178  -4.276  1.00  0.00           O  
ATOM   1505  OP1   C  1004     -24.944  40.832  -3.273  1.00  0.00           O  
ATOM   1506  O5'   C  1004     -22.573  41.492  -3.658  1.00  0.00           O  
ATOM   1507  C5'   C  1004     -22.830  42.798  -3.163  1.00  0.00           C  
ATOM   1508  C4'   C  1004     -21.849  43.805  -3.713  1.00  0.00           C  
ATOM   1509  O4'   C  1004     -20.505  43.367  -3.410  1.00  0.00           O  
ATOM   1510  C3'   C  1004     -21.854  43.989  -5.223  1.00  0.00           C  
ATOM   1511  O3'   C  1004     -22.806  44.943  -5.660  1.00  0.00           O  
ATOM   1512  C1'   C  1004     -19.634  43.725  -4.459  1.00  0.00           C  
ATOM   1513  C2'   C  1004     -20.451  44.517  -5.480  1.00  0.00           C  
ATOM   1514  O2'   C  1004     -20.357  45.900  -5.173  1.00  0.00           O  
ATOM   1515  N1    C  1004     -19.060  42.485  -5.037  1.00  0.00           N  
ATOM   1516  C2    C  1004     -17.882  42.584  -5.788  1.00  0.00           C  
ATOM   1517  O2    C  1004     -17.358  43.697  -5.948  1.00  0.00           O  
ATOM   1518  N3    C  1004     -17.338  41.469  -6.325  1.00  0.00           N  
ATOM   1519  C4    C  1004     -17.921  40.285  -6.140  1.00  0.00           C  
ATOM   1520  N4    C  1004     -17.348  39.211  -6.689  1.00  0.00           N  
ATOM   1521  C5    C  1004     -19.118  40.149  -5.382  1.00  0.00           C  
ATOM   1522  C6    C  1004     -19.647  41.260  -4.854  1.00  0.00           C  
ATOM   1523  H5'   C  1004     -22.763  42.788  -2.185  1.00  0.00           H  
ATOM   1524 H5''   C  1004     -23.737  43.064  -3.419  1.00  0.00           H  
ATOM   1525  H4'   C  1004     -22.000  44.674  -3.287  1.00  0.00           H  
ATOM   1526  H3'   C  1004     -21.965  43.135  -5.691  1.00  0.00           H  
ATOM   1527  H1'   C  1004     -18.911  44.290  -4.116  1.00  0.00           H  
ATOM   1528  H2'   C  1004     -20.159  44.328  -6.396  1.00  0.00           H  
ATOM   1529 HO2'   C  1004     -19.805  46.341  -5.851  1.00  0.00           H  
ATOM   1530  H42   C  1004     -17.752  38.326  -6.570  1.00  0.00           H  
ATOM   1531  H41   C  1004     -16.523  39.308  -7.211  1.00  0.00           H  
ATOM   1532  H5    C  1004     -19.539  39.274  -5.250  1.00  0.00           H  
ATOM   1533  H6    C  1004     -20.471  41.188  -4.329  1.00  0.00           H  
ATOM   1534  P     C  1005     -23.485  44.800  -7.110  1.00  0.00           P  
ATOM   1535  OP2   C  1005     -24.950  44.649  -6.921  1.00  0.00           O  
ATOM   1536  OP1   C  1005     -22.966  45.895  -7.970  1.00  0.00           O  
ATOM   1537  O5'   C  1005     -22.915  43.422  -7.670  1.00  0.00           O  
ATOM   1538  C5'   C  1005     -21.725  43.386  -8.444  1.00  0.00           C  
ATOM   1539  C4'   C  1005     -21.210  41.977  -8.607  1.00  0.00           C  
ATOM   1540  O4'   C  1005     -22.302  41.029  -8.451  1.00  0.00           O  
ATOM   1541  C3'   C  1005     -20.602  41.638  -9.959  1.00  0.00           C  
ATOM   1542  O3'   C  1005     -19.245  42.032 -10.069  1.00  0.00           O  
ATOM   1543  C1'   C  1005     -22.178  39.973  -9.375  1.00  0.00           C  
ATOM   1544  C2'   C  1005     -20.802  40.129 -10.024  1.00  0.00           C  
ATOM   1545  O2'   C  1005     -19.839  39.448  -9.233  1.00  0.00           O  
ATOM   1546  N1    C  1005     -23.283  40.102 -10.358  1.00  0.00           N  
ATOM   1547  C2    C  1005     -23.410  39.119 -11.348  1.00  0.00           C  
ATOM   1548  O2    C  1005     -22.601  38.178 -11.375  1.00  0.00           O  
ATOM   1549  N3    C  1005     -24.408  39.213 -12.256  1.00  0.00           N  
ATOM   1550  C4    C  1005     -25.263  40.234 -12.205  1.00  0.00           C  
ATOM   1551  N4    C  1005     -26.233  40.286 -13.122  1.00  0.00           N  
ATOM   1552  C5    C  1005     -25.161  41.249 -11.213  1.00  0.00           C  
ATOM   1553  C6    C  1005     -24.170  41.145 -10.319  1.00  0.00           C  
ATOM   1554  H5'   C  1005     -21.040  43.928  -8.001  1.00  0.00           H  
ATOM   1555 H5''   C  1005     -21.909  43.763  -9.330  1.00  0.00           H  
ATOM   1556  H4'   C  1005     -20.545  41.805  -7.908  1.00  0.00           H  
ATOM   1557  H3'   C  1005     -21.118  42.062 -10.676  1.00  0.00           H  
ATOM   1558  H1'   C  1005     -22.231  39.098  -8.938  1.00  0.00           H  
ATOM   1559  H2'   C  1005     -20.804  39.808 -10.949  1.00  0.00           H  
ATOM   1560 HO2'   C  1005     -19.998  38.483  -9.297  1.00  0.00           H  
ATOM   1561  H42   C  1005     -26.877  41.024 -13.112  1.00  0.00           H  
ATOM   1562  H41   C  1005     -26.299  39.585 -13.805  1.00  0.00           H  
ATOM   1563  H5    C  1005     -25.795  41.996 -11.183  1.00  0.00           H  
ATOM   1564  H6    C  1005     -24.083  41.834  -9.628  1.00  0.00           H  
ATOM   1565  P     C  1006     -18.589  42.279 -11.516  1.00  0.00           P  
ATOM   1566  OP2   C  1006     -19.661  42.153 -12.535  1.00  0.00           O  
ATOM   1567  OP1   C  1006     -17.783  43.524 -11.448  1.00  0.00           O  
ATOM   1568  O5'   C  1006     -17.587  41.054 -11.700  1.00  0.00           O  
ATOM   1569  C5'   C  1006     -16.635  40.733 -10.697  1.00  0.00           C  
ATOM   1570  C4'   C  1006     -15.786  39.550 -11.093  1.00  0.00           C  
ATOM   1571  O4'   C  1006     -16.628  38.389 -11.001  1.00  0.00           O  
ATOM   1572  C3'   C  1006     -15.281  39.537 -12.528  1.00  0.00           C  
ATOM   1573  O3'   C  1006     -13.997  40.121 -12.667  1.00  0.00           O  
ATOM   1574  C1'   C  1006     -16.346  37.484 -12.056  1.00  0.00           C  
ATOM   1575  C2'   C  1006     -15.188  38.061 -12.856  1.00  0.00           C  
ATOM   1576  O2'   C  1006     -13.973  37.507 -12.374  1.00  0.00           O  
ATOM   1577  N1    C  1006     -17.577  37.338 -12.871  1.00  0.00           N  
ATOM   1578  C2    C  1006     -17.568  36.420 -13.930  1.00  0.00           C  
ATOM   1579  O2    C  1006     -16.540  35.763 -14.153  1.00  0.00           O  
ATOM   1580  N3    C  1006     -18.678  36.267 -14.688  1.00  0.00           N  
ATOM   1581  C4    C  1006     -19.770  36.986 -14.428  1.00  0.00           C  
ATOM   1582  N4    C  1006     -20.841  36.802 -15.203  1.00  0.00           N  
ATOM   1583  C5    C  1006     -19.810  37.927 -13.360  1.00  0.00           C  
ATOM   1584  C6    C  1006     -18.707  38.069 -12.616  1.00  0.00           C  
ATOM   1585  H5'   C  1006     -17.107  40.524  -9.864  1.00  0.00           H  
ATOM   1586 H5''   C  1006     -16.054  41.508 -10.550  1.00  0.00           H  
ATOM   1587  H4'   C  1006     -15.024  39.434 -10.488  1.00  0.00           H  
ATOM   1588  H3'   C  1006     -15.934  39.957 -13.125  1.00  0.00           H  
ATOM   1589  H1'   C  1006     -16.086  36.610 -11.698  1.00  0.00           H  
ATOM   1590  H2'   C  1006     -15.303  37.904 -13.816  1.00  0.00           H  
ATOM   1591 HO2'   C  1006     -13.621  36.880 -13.039  1.00  0.00           H  
ATOM   1592  H42   C  1006     -21.659  37.315 -15.037  1.00  0.00           H  
ATOM   1593  H41   C  1006     -20.809  36.154 -15.938  1.00  0.00           H  
ATOM   1594  H5    C  1006     -20.618  38.451 -13.176  1.00  0.00           H  
ATOM   1595  H6    C  1006     -18.715  38.711 -11.876  1.00  0.00           H  
ATOM   1596  P     U  1007     -13.742  41.258 -13.775  1.00  0.00           P  
ATOM   1597  OP2   U  1007     -15.056  41.841 -14.145  1.00  0.00           O  
ATOM   1598  OP1   U  1007     -12.657  42.145 -13.282  1.00  0.00           O  
ATOM   1599  O5'   U  1007     -13.187  40.452 -15.032  1.00  0.00           O  
ATOM   1600  C5'   U  1007     -12.267  39.384 -14.866  1.00  0.00           C  
ATOM   1601  C4'   U  1007     -12.156  38.545 -16.115  1.00  0.00           C  
ATOM   1602  O4'   U  1007     -13.212  37.569 -16.052  1.00  0.00           O  
ATOM   1603  C3'   U  1007     -12.435  39.258 -17.429  1.00  0.00           C  
ATOM   1604  O3'   U  1007     -11.303  39.938 -17.941  1.00  0.00           O  
ATOM   1605  C1'   U  1007     -13.672  37.259 -17.348  1.00  0.00           C  
ATOM   1606  C2'   U  1007     -12.854  38.111 -18.321  1.00  0.00           C  
ATOM   1607  O2'   U  1007     -11.729  37.363 -18.760  1.00  0.00           O  
ATOM   1608  N1    U  1007     -15.119  37.581 -17.397  1.00  0.00           N  
ATOM   1609  C2    U  1007     -15.843  37.071 -18.459  1.00  0.00           C  
ATOM   1610  O2    U  1007     -15.347  36.382 -19.334  1.00  0.00           O  
ATOM   1611  N3    U  1007     -17.178  37.395 -18.463  1.00  0.00           N  
ATOM   1612  C4    U  1007     -17.851  38.162 -17.535  1.00  0.00           C  
ATOM   1613  O4    U  1007     -19.057  38.365 -17.679  1.00  0.00           O  
ATOM   1614  C5    U  1007     -17.038  38.655 -16.465  1.00  0.00           C  
ATOM   1615  C6    U  1007     -15.736  38.354 -16.436  1.00  0.00           C  
ATOM   1616  H5'   U  1007     -12.566  38.816 -14.125  1.00  0.00           H  
ATOM   1617 H5''   U  1007     -11.385  39.753 -14.651  1.00  0.00           H  
ATOM   1618  H4'   U  1007     -11.283  38.101 -16.121  1.00  0.00           H  
ATOM   1619  H3'   U  1007     -13.191  39.869 -17.310  1.00  0.00           H  
ATOM   1620  H1'   U  1007     -13.544  36.311 -17.563  1.00  0.00           H  
ATOM   1621  H2'   U  1007     -13.398  38.421 -19.074  1.00  0.00           H  
ATOM   1622 HO2'   U  1007     -11.857  37.115 -19.700  1.00  0.00           H  
ATOM   1623  H3    U  1007     -17.710  37.044 -19.207  1.00  0.00           H  
ATOM   1624  H5    U  1007     -17.434  39.209 -15.760  1.00  0.00           H  
ATOM   1625  H6    U  1007     -15.201  38.704 -15.695  1.00  0.00           H  
ATOM   1626  P     U  1008     -11.490  41.186 -18.935  1.00  0.00           P  
ATOM   1627  OP2   U  1008     -12.458  42.126 -18.315  1.00  0.00           O  
ATOM   1628  OP1   U  1008     -10.141  41.672 -19.323  1.00  0.00           O  
ATOM   1629  O5'   U  1008     -12.175  40.551 -20.225  1.00  0.00           O  
ATOM   1630  C5'   U  1008     -11.402  39.865 -21.198  1.00  0.00           C  
ATOM   1631  C4'   U  1008     -12.252  39.395 -22.354  1.00  0.00           C  
ATOM   1632  O4'   U  1008     -13.335  38.578 -21.884  1.00  0.00           O  
ATOM   1633  C3'   U  1008     -12.983  40.477 -23.132  1.00  0.00           C  
ATOM   1634  O3'   U  1008     -12.162  41.120 -24.091  1.00  0.00           O  
ATOM   1635  C1'   U  1008     -14.483  38.752 -22.684  1.00  0.00           C  
ATOM   1636  C2'   U  1008     -14.064  39.672 -23.821  1.00  0.00           C  
ATOM   1637  O2'   U  1008     -13.529  38.899 -24.886  1.00  0.00           O  
ATOM   1638  N1    U  1008     -15.529  39.359 -21.825  1.00  0.00           N  
ATOM   1639  C2    U  1008     -16.834  39.293 -22.278  1.00  0.00           C  
ATOM   1640  O2    U  1008     -17.147  38.767 -23.332  1.00  0.00           O  
ATOM   1641  N3    U  1008     -17.767  39.868 -21.451  1.00  0.00           N  
ATOM   1642  C4    U  1008     -17.537  40.489 -20.242  1.00  0.00           C  
ATOM   1643  O4    U  1008     -18.486  40.960 -19.613  1.00  0.00           O  
ATOM   1644  C5    U  1008     -16.164  40.520 -19.837  1.00  0.00           C  
ATOM   1645  C6    U  1008     -15.235  39.967 -20.623  1.00  0.00           C  
ATOM   1646  H5'   U  1008     -10.977  39.088 -20.778  1.00  0.00           H  
ATOM   1647 H5''   U  1008     -10.707  40.466 -21.538  1.00  0.00           H  
ATOM   1648  H4'   U  1008     -11.696  38.858 -22.956  1.00  0.00           H  
ATOM   1649  H3'   U  1008     -13.394  41.105 -22.503  1.00  0.00           H  
ATOM   1650  H1'   U  1008     -14.819  37.910 -23.058  1.00  0.00           H  
ATOM   1651  H2'   U  1008     -14.800  40.243 -24.123  1.00  0.00           H  
ATOM   1652 HO2'   U  1008     -13.914  39.210 -25.732  1.00  0.00           H  
ATOM   1653  H3    U  1008     -18.698  39.832 -21.753  1.00  0.00           H  
ATOM   1654  H5    U  1008     -15.909  40.941 -18.990  1.00  0.00           H  
ATOM   1655  H6    U  1008     -14.303  40.001 -20.324  1.00  0.00           H  
ATOM   1656  P     U  1009     -12.256  42.711 -24.300  1.00  0.00           P  
ATOM   1657  OP2   U  1009     -12.925  43.292 -23.109  1.00  0.00           O  
ATOM   1658  OP1   U  1009     -10.913  43.202 -24.701  1.00  0.00           O  
ATOM   1659  O5'   U  1009     -13.234  42.878 -25.546  1.00  0.00           O  
ATOM   1660  C5'   U  1009     -13.133  42.021 -26.674  1.00  0.00           C  
ATOM   1661  C4'   U  1009     -14.491  41.673 -27.232  1.00  0.00           C  
ATOM   1662  O4'   U  1009     -15.217  40.937 -26.214  1.00  0.00           O  
ATOM   1663  C3'   U  1009     -15.394  42.846 -27.579  1.00  0.00           C  
ATOM   1664  O3'   U  1009     -15.151  43.369 -28.873  1.00  0.00           O  
ATOM   1665  C1'   U  1009     -16.592  41.283 -26.255  1.00  0.00           C  
ATOM   1666  C2'   U  1009     -16.779  42.215 -27.457  1.00  0.00           C  
ATOM   1667  O2'   U  1009     -17.090  41.433 -28.602  1.00  0.00           O  
ATOM   1668  N1    U  1009     -16.970  41.932 -24.976  1.00  0.00           N  
ATOM   1669  C2    U  1009     -18.320  42.046 -24.701  1.00  0.00           C  
ATOM   1670  O2    U  1009     -19.189  41.641 -25.453  1.00  0.00           O  
ATOM   1671  N3    U  1009     -18.621  42.652 -23.506  1.00  0.00           N  
ATOM   1672  C4    U  1009     -17.732  43.148 -22.576  1.00  0.00           C  
ATOM   1673  O4    U  1009     -18.161  43.668 -21.546  1.00  0.00           O  
ATOM   1674  C5    U  1009     -16.353  42.995 -22.928  1.00  0.00           C  
ATOM   1675  C6    U  1009     -16.031  42.407 -24.085  1.00  0.00           C  
ATOM   1676  H5'   U  1009     -12.676  41.196 -26.408  1.00  0.00           H  
ATOM   1677 H5''   U  1009     -12.607  42.469 -27.369  1.00  0.00           H  
ATOM   1678  H4'   U  1009     -14.371  41.111 -28.026  1.00  0.00           H  
ATOM   1679  H3'   U  1009     -15.293  43.543 -26.898  1.00  0.00           H  
ATOM   1680  H1'   U  1009     -17.137  40.477 -26.383  1.00  0.00           H  
ATOM   1681  H2'   U  1009     -17.467  42.890 -27.282  1.00  0.00           H  
ATOM   1682 HO2'   U  1009     -17.739  41.918 -29.154  1.00  0.00           H  
ATOM   1683  H3    U  1009     -19.573  42.743 -23.291  1.00  0.00           H  
ATOM   1684  H5    U  1009     -15.651  43.318 -22.325  1.00  0.00           H  
ATOM   1685  H6    U  1009     -15.081  42.315 -24.303  1.00  0.00           H  
ATOM   1686  P     G  1010     -14.692  44.898 -29.055  1.00  0.00           P  
ATOM   1687  OP2   G  1010     -14.565  45.503 -27.704  1.00  0.00           O  
ATOM   1688  OP1   G  1010     -13.533  44.924 -29.983  1.00  0.00           O  
ATOM   1689  O5'   G  1010     -15.927  45.587 -29.790  1.00  0.00           O  
ATOM   1690  C5'   G  1010     -16.445  45.054 -30.999  1.00  0.00           C  
ATOM   1691  C4'   G  1010     -17.918  45.345 -31.147  1.00  0.00           C  
ATOM   1692  O4'   G  1010     -18.692  44.443 -30.304  1.00  0.00           O  
ATOM   1693  C3'   G  1010     -18.370  46.733 -30.720  1.00  0.00           C  
ATOM   1694  O3'   G  1010     -18.180  47.711 -31.727  1.00  0.00           O  
ATOM   1695  C1'   G  1010     -19.773  45.129 -29.704  1.00  0.00           C  
ATOM   1696  C2'   G  1010     -19.839  46.493 -30.393  1.00  0.00           C  
ATOM   1697  O2'   G  1010     -20.618  46.378 -31.575  1.00  0.00           O  
ATOM   1698  N1    G  1010     -21.660  45.989 -25.054  1.00  0.00           N  
ATOM   1699  C2    G  1010     -22.305  45.956 -26.267  1.00  0.00           C  
ATOM   1700  N2    G  1010     -23.627  46.180 -26.245  1.00  0.00           N  
ATOM   1701  N3    G  1010     -21.699  45.719 -27.419  1.00  0.00           N  
ATOM   1702  C4    G  1010     -20.374  45.516 -27.261  1.00  0.00           C  
ATOM   1703  C5    G  1010     -19.634  45.528 -26.098  1.00  0.00           C  
ATOM   1704  C6    G  1010     -20.296  45.783 -24.869  1.00  0.00           C  
ATOM   1705  O6    G  1010     -19.815  45.835 -23.731  1.00  0.00           O  
ATOM   1706  N7    G  1010     -18.296  45.272 -26.362  1.00  0.00           N  
ATOM   1707  C8    G  1010     -18.247  45.113 -27.657  1.00  0.00           C  
ATOM   1708  N9    G  1010     -19.472  45.248 -28.264  1.00  0.00           N  
ATOM   1709  H5'   G  1010     -16.307  44.084 -31.006  1.00  0.00           H  
ATOM   1710 H5''   G  1010     -15.963  45.450 -31.755  1.00  0.00           H  
ATOM   1711  H4'   G  1010     -18.177  45.203 -32.082  1.00  0.00           H  
ATOM   1712  H3'   G  1010     -17.893  46.990 -29.905  1.00  0.00           H  
ATOM   1713  H1'   G  1010     -20.627  44.662 -29.821  1.00  0.00           H  
ATOM   1714  H2'   G  1010     -20.190  47.183 -29.792  1.00  0.00           H  
ATOM   1715 HO2'   G  1010     -21.471  46.843 -31.441  1.00  0.00           H  
ATOM   1716  H1    G  1010     -22.200  46.173 -24.258  1.00  0.00           H  
ATOM   1717  H22   G  1010     -24.140  46.168 -27.080  1.00  0.00           H  
ATOM   1718  H21   G  1010     -24.082  46.356 -25.395  1.00  0.00           H  
ATOM   1719  H8    G  1010     -17.421  44.918 -28.145  1.00  0.00           H  
ATOM   1720  P     C  1011     -18.056  49.264 -31.331  1.00  0.00           P  
ATOM   1721  OP2   C  1011     -17.054  49.384 -30.243  1.00  0.00           O  
ATOM   1722  OP1   C  1011     -17.877  50.044 -32.583  1.00  0.00           O  
ATOM   1723  O5'   C  1011     -19.486  49.624 -30.728  1.00  0.00           O  
ATOM   1724  C5'   C  1011     -20.593  49.880 -31.579  1.00  0.00           C  
ATOM   1725  C4'   C  1011     -21.815  50.293 -30.794  1.00  0.00           C  
ATOM   1726  O4'   C  1011     -22.117  49.254 -29.828  1.00  0.00           O  
ATOM   1727  C3'   C  1011     -21.679  51.554 -29.956  1.00  0.00           C  
ATOM   1728  O3'   C  1011     -21.936  52.737 -30.692  1.00  0.00           O  
ATOM   1729  C1'   C  1011     -22.592  49.836 -28.623  1.00  0.00           C  
ATOM   1730  C2'   C  1011     -22.733  51.337 -28.885  1.00  0.00           C  
ATOM   1731  O2'   C  1011     -24.036  51.600 -29.385  1.00  0.00           O  
ATOM   1732  N1    C  1011     -21.619  49.543 -27.541  1.00  0.00           N  
ATOM   1733  C2    C  1011     -22.039  49.682 -26.213  1.00  0.00           C  
ATOM   1734  O2    C  1011     -23.203  50.044 -25.980  1.00  0.00           O  
ATOM   1735  N3    C  1011     -21.172  49.420 -25.208  1.00  0.00           N  
ATOM   1736  C4    C  1011     -19.927  49.033 -25.484  1.00  0.00           C  
ATOM   1737  N4    C  1011     -19.105  48.785 -24.461  1.00  0.00           N  
ATOM   1738  C5    C  1011     -19.468  48.882 -26.824  1.00  0.00           C  
ATOM   1739  C6    C  1011     -20.336  49.143 -27.809  1.00  0.00           C  
ATOM   1740  H5'   C  1011     -20.799  49.069 -32.088  1.00  0.00           H  
ATOM   1741 H5''   C  1011     -20.357  50.598 -32.202  1.00  0.00           H  
ATOM   1742  H4'   C  1011     -22.568  50.392 -31.413  1.00  0.00           H  
ATOM   1743  H3'   C  1011     -20.793  51.571 -29.539  1.00  0.00           H  
ATOM   1744  H1'   C  1011     -23.467  49.467 -28.383  1.00  0.00           H  
ATOM   1745  H2'   C  1011     -22.541  51.863 -28.082  1.00  0.00           H  
ATOM   1746 HO2'   C  1011     -24.554  52.068 -28.698  1.00  0.00           H  
ATOM   1747  H42   C  1011     -18.184  48.499 -24.631  1.00  0.00           H  
ATOM   1748  H41   C  1011     -19.424  48.891 -23.540  1.00  0.00           H  
ATOM   1749  H5    C  1011     -18.551  48.597 -27.017  1.00  0.00           H  
ATOM   1750  H6    C  1011     -20.039  49.045 -28.737  1.00  0.00           H  
ATOM   1751  P     A  1012     -21.308  54.139 -30.215  1.00  0.00           P  
ATOM   1752  OP2   A  1012     -19.888  53.906 -29.852  1.00  0.00           O  
ATOM   1753  OP1   A  1012     -21.648  55.165 -31.232  1.00  0.00           O  
ATOM   1754  O5'   A  1012     -22.107  54.484 -28.880  1.00  0.00           O  
ATOM   1755  C5'   A  1012     -23.417  55.029 -28.935  1.00  0.00           C  
ATOM   1756  C4'   A  1012     -23.927  55.387 -27.562  1.00  0.00           C  
ATOM   1757  O4'   A  1012     -23.935  54.190 -26.743  1.00  0.00           O  
ATOM   1758  C3'   A  1012     -23.073  56.363 -26.766  1.00  0.00           C  
ATOM   1759  O3'   A  1012     -23.379  57.719 -27.043  1.00  0.00           O  
ATOM   1760  C1'   A  1012     -23.588  54.508 -25.408  1.00  0.00           C  
ATOM   1761  C2'   A  1012     -23.446  56.024 -25.332  1.00  0.00           C  
ATOM   1762  O2'   A  1012     -24.700  56.588 -24.978  1.00  0.00           O  
ATOM   1763  N1    A  1012     -20.453  52.893 -21.651  1.00  0.00           N  
ATOM   1764  C2    A  1012     -21.621  53.548 -21.629  1.00  0.00           C  
ATOM   1765  N3    A  1012     -22.385  53.939 -22.647  1.00  0.00           N  
ATOM   1766  C4    A  1012     -21.831  53.584 -23.820  1.00  0.00           C  
ATOM   1767  C5    A  1012     -20.639  52.908 -24.003  1.00  0.00           C  
ATOM   1768  C6    A  1012     -19.925  52.550 -22.845  1.00  0.00           C  
ATOM   1769  N6    A  1012     -18.761  51.897 -22.866  1.00  0.00           N  
ATOM   1770  N7    A  1012     -20.387  52.715 -25.354  1.00  0.00           N  
ATOM   1771  C8    A  1012     -21.415  53.268 -25.948  1.00  0.00           C  
ATOM   1772  N9    A  1012     -22.328  53.814 -25.080  1.00  0.00           N  
ATOM   1773  H5'   A  1012     -24.021  54.371 -29.339  1.00  0.00           H  
ATOM   1774 H5''   A  1012     -23.406  55.835 -29.492  1.00  0.00           H  
ATOM   1775  H4'   A  1012     -24.840  55.733 -27.642  1.00  0.00           H  
ATOM   1776  H3'   A  1012     -22.126  56.154 -26.912  1.00  0.00           H  
ATOM   1777  H1'   A  1012     -24.292  54.216 -24.791  1.00  0.00           H  
ATOM   1778  H2'   A  1012     -22.739  56.286 -24.706  1.00  0.00           H  
ATOM   1779 HO2'   A  1012     -24.650  56.923 -24.059  1.00  0.00           H  
ATOM   1780  H2    A  1012     -21.961  53.773 -20.738  1.00  0.00           H  
ATOM   1781  H61   A  1012     -18.309  51.675 -22.025  1.00  0.00           H  
ATOM   1782  H62   A  1012     -18.359  51.639 -23.721  1.00  0.00           H  
ATOM   1783  H8    A  1012     -21.522  53.291 -26.923  1.00  0.00           H  
ATOM   1784  P     U  1013     -22.279  58.863 -26.786  1.00  0.00           P  
ATOM   1785  OP2   U  1013     -21.021  58.449 -27.458  1.00  0.00           O  
ATOM   1786  OP1   U  1013     -22.893  60.174 -27.119  1.00  0.00           O  
ATOM   1787  O5'   U  1013     -22.037  58.818 -25.213  1.00  0.00           O  
ATOM   1788  C5'   U  1013     -22.921  59.476 -24.319  1.00  0.00           C  
ATOM   1789  C4'   U  1013     -22.441  59.385 -22.891  1.00  0.00           C  
ATOM   1790  O4'   U  1013     -22.297  57.990 -22.548  1.00  0.00           O  
ATOM   1791  C3'   U  1013     -21.069  59.975 -22.606  1.00  0.00           C  
ATOM   1792  O3'   U  1013     -21.103  61.374 -22.387  1.00  0.00           O  
ATOM   1793  C1'   U  1013     -21.184  57.836 -21.701  1.00  0.00           C  
ATOM   1794  C2'   U  1013     -20.654  59.223 -21.364  1.00  0.00           C  
ATOM   1795  O2'   U  1013     -21.322  59.722 -20.213  1.00  0.00           O  
ATOM   1796  N1    U  1013     -20.167  56.995 -22.377  1.00  0.00           N  
ATOM   1797  C2    U  1013     -19.225  56.378 -21.575  1.00  0.00           C  
ATOM   1798  O2    U  1013     -19.201  56.497 -20.363  1.00  0.00           O  
ATOM   1799  N3    U  1013     -18.304  55.609 -22.245  1.00  0.00           N  
ATOM   1800  C4    U  1013     -18.229  55.398 -23.605  1.00  0.00           C  
ATOM   1801  O4    U  1013     -17.337  54.676 -24.056  1.00  0.00           O  
ATOM   1802  C5    U  1013     -19.235  56.067 -24.371  1.00  0.00           C  
ATOM   1803  C6    U  1013     -20.145  56.821 -23.745  1.00  0.00           C  
ATOM   1804  H5'   U  1013     -23.807  59.063 -24.384  1.00  0.00           H  
ATOM   1805 H5''   U  1013     -22.988  60.420 -24.572  1.00  0.00           H  
ATOM   1806  H4'   U  1013     -23.108  59.799 -22.306  1.00  0.00           H  
ATOM   1807  H3'   U  1013     -20.461  59.747 -23.339  1.00  0.00           H  
ATOM   1808  H1'   U  1013     -21.476  57.393 -20.876  1.00  0.00           H  
ATOM   1809  H2'   U  1013     -19.681  59.229 -21.248  1.00  0.00           H  
ATOM   1810 HO2'   U  1013     -20.688  59.759 -19.467  1.00  0.00           H  
ATOM   1811  H3    U  1013     -17.627  55.162 -21.695  1.00  0.00           H  
ATOM   1812  H5    U  1013     -19.258  55.972 -25.346  1.00  0.00           H  
ATOM   1813  H6    U  1013     -20.822  57.269 -24.291  1.00  0.00           H  
ATOM   1814  P     A  1014     -19.884  62.300 -22.876  1.00  0.00           P  
ATOM   1815  OP2   A  1014     -18.995  61.475 -23.733  1.00  0.00           O  
ATOM   1816  OP1   A  1014     -20.451  63.564 -23.409  1.00  0.00           O  
ATOM   1817  O5'   A  1014     -19.096  62.640 -21.534  1.00  0.00           O  
ATOM   1818  C5'   A  1014     -19.734  63.329 -20.469  1.00  0.00           C  
ATOM   1819  C4'   A  1014     -18.861  63.380 -19.240  1.00  0.00           C  
ATOM   1820  O4'   A  1014     -18.858  62.090 -18.575  1.00  0.00           O  
ATOM   1821  C3'   A  1014     -17.382  63.642 -19.482  1.00  0.00           C  
ATOM   1822  O3'   A  1014     -17.088  65.012 -19.690  1.00  0.00           O  
ATOM   1823  C1'   A  1014     -17.581  61.772 -18.076  1.00  0.00           C  
ATOM   1824  C2'   A  1014     -16.738  63.036 -18.244  1.00  0.00           C  
ATOM   1825  O2'   A  1014     -16.914  63.873 -17.111  1.00  0.00           O  
ATOM   1826  N1    A  1014     -13.942  58.154 -18.551  1.00  0.00           N  
ATOM   1827  C2    A  1014     -14.154  59.102 -17.629  1.00  0.00           C  
ATOM   1828  N3    A  1014     -15.123  60.012 -17.567  1.00  0.00           N  
ATOM   1829  C4    A  1014     -15.958  59.890 -18.614  1.00  0.00           C  
ATOM   1830  C5    A  1014     -15.870  58.968 -19.640  1.00  0.00           C  
ATOM   1831  C6    A  1014     -14.799  58.058 -19.589  1.00  0.00           C  
ATOM   1832  N6    A  1014     -14.587  57.114 -20.508  1.00  0.00           N  
ATOM   1833  N7    A  1014     -16.908  59.142 -20.546  1.00  0.00           N  
ATOM   1834  C8    A  1014     -17.588  60.148 -20.055  1.00  0.00           C  
ATOM   1835  N9    A  1014     -17.069  60.650 -18.887  1.00  0.00           N  
ATOM   1836  H5'   A  1014     -20.571  62.870 -20.247  1.00  0.00           H  
ATOM   1837 H5''   A  1014     -19.938  64.243 -20.755  1.00  0.00           H  
ATOM   1838  H4'   A  1014     -19.220  64.052 -18.623  1.00  0.00           H  
ATOM   1839  H3'   A  1014     -17.093  63.140 -20.274  1.00  0.00           H  
ATOM   1840  H1'   A  1014     -17.593  61.512 -17.130  1.00  0.00           H  
ATOM   1841  H2'   A  1014     -15.793  62.826 -18.398  1.00  0.00           H  
ATOM   1842 HO2'   A  1014     -16.087  63.876 -16.585  1.00  0.00           H  
ATOM   1843  H2    A  1014     -13.504  59.129 -16.896  1.00  0.00           H  
ATOM   1844  H61   A  1014     -13.821  56.507 -20.420  1.00  0.00           H  
ATOM   1845  H62   A  1014     -15.196  57.025 -21.271  1.00  0.00           H  
ATOM   1846  H8    A  1014     -18.393  60.510 -20.483  1.00  0.00           H  
ATOM   1847  P     A  1015     -15.944  65.444 -20.733  1.00  0.00           P  
ATOM   1848  OP2   A  1015     -15.587  64.252 -21.543  1.00  0.00           O  
ATOM   1849  OP1   A  1015     -16.385  66.688 -21.412  1.00  0.00           O  
ATOM   1850  O5'   A  1015     -14.696  65.803 -19.809  1.00  0.00           O  
ATOM   1851  C5'   A  1015     -13.427  66.088 -20.376  1.00  0.00           C  
ATOM   1852  C4'   A  1015     -12.383  65.096 -19.926  1.00  0.00           C  
ATOM   1853  O4'   A  1015     -12.827  63.757 -20.245  1.00  0.00           O  
ATOM   1854  C3'   A  1015     -11.028  65.198 -20.609  1.00  0.00           C  
ATOM   1855  O3'   A  1015     -10.204  66.210 -20.057  1.00  0.00           O  
ATOM   1856  C1'   A  1015     -11.707  62.946 -20.476  1.00  0.00           C  
ATOM   1857  C2'   A  1015     -10.447  63.808 -20.386  1.00  0.00           C  
ATOM   1858  O2'   A  1015      -9.890  63.684 -19.086  1.00  0.00           O  
ATOM   1859  N1    A  1015      -9.471  60.018 -24.079  1.00  0.00           N  
ATOM   1860  C2    A  1015      -9.049  60.458 -22.887  1.00  0.00           C  
ATOM   1861  N3    A  1015      -9.684  61.219 -21.998  1.00  0.00           N  
ATOM   1862  C4    A  1015     -10.911  61.544 -22.441  1.00  0.00           C  
ATOM   1863  C5    A  1015     -11.485  61.168 -23.642  1.00  0.00           C  
ATOM   1864  C6    A  1015     -10.709  60.362 -24.494  1.00  0.00           C  
ATOM   1865  N6    A  1015     -11.129  59.924 -25.683  1.00  0.00           N  
ATOM   1866  N7    A  1015     -12.766  61.689 -23.758  1.00  0.00           N  
ATOM   1867  C8    A  1015     -12.936  62.357 -22.643  1.00  0.00           C  
ATOM   1868  N9    A  1015     -11.853  62.311 -21.800  1.00  0.00           N  
ATOM   1869  H5'   A  1015     -13.149  66.988 -20.105  1.00  0.00           H  
ATOM   1870 H5''   A  1015     -13.498  66.056 -21.353  1.00  0.00           H  
ATOM   1871  H4'   A  1015     -12.268  65.175 -18.956  1.00  0.00           H  
ATOM   1872  H3'   A  1015     -11.161  65.341 -21.569  1.00  0.00           H  
ATOM   1873  H1'   A  1015     -11.679  62.254 -19.783  1.00  0.00           H  
ATOM   1874  H2'   A  1015      -9.798  63.574 -21.083  1.00  0.00           H  
ATOM   1875 HO2'   A  1015      -9.057  63.172 -19.143  1.00  0.00           H  
ATOM   1876  H2    A  1015      -8.143  60.181 -22.633  1.00  0.00           H  
ATOM   1877  H61   A  1015     -10.543  59.364 -26.234  1.00  0.00           H  
ATOM   1878  H62   A  1015     -12.024  60.160 -26.005  1.00  0.00           H  
ATOM   1879  H8    A  1015     -13.760  62.845 -22.432  1.00  0.00           H  
ATOM   1880  P     A  1016      -9.231  67.067 -21.007  1.00  0.00           P  
ATOM   1881  OP2   A  1016      -9.769  67.009 -22.389  1.00  0.00           O  
ATOM   1882  OP1   A  1016      -9.001  68.384 -20.363  1.00  0.00           O  
ATOM   1883  O5'   A  1016      -7.857  66.259 -20.980  1.00  0.00           O  
ATOM   1884  C5'   A  1016      -7.159  66.049 -19.761  1.00  0.00           C  
ATOM   1885  C4'   A  1016      -5.797  65.446 -20.000  1.00  0.00           C  
ATOM   1886  O4'   A  1016      -5.876  64.052 -20.389  1.00  0.00           O  
ATOM   1887  C3'   A  1016      -4.985  66.058 -21.131  1.00  0.00           C  
ATOM   1888  O3'   A  1016      -4.342  67.266 -20.761  1.00  0.00           O  
ATOM   1889  C1'   A  1016      -4.716  63.696 -21.138  1.00  0.00           C  
ATOM   1890  C2'   A  1016      -3.908  64.989 -21.305  1.00  0.00           C  
ATOM   1891  O2'   A  1016      -2.939  65.060 -20.269  1.00  0.00           O  
ATOM   1892  N1    A  1016      -3.400  60.846 -25.225  1.00  0.00           N  
ATOM   1893  C2    A  1016      -2.731  61.198 -24.120  1.00  0.00           C  
ATOM   1894  N3    A  1016      -3.135  61.944 -23.093  1.00  0.00           N  
ATOM   1895  C4    A  1016      -4.401  62.358 -23.276  1.00  0.00           C  
ATOM   1896  C5    A  1016      -5.216  62.079 -24.357  1.00  0.00           C  
ATOM   1897  C6    A  1016      -4.671  61.278 -25.377  1.00  0.00           C  
ATOM   1898  N6    A  1016      -5.337  60.928 -26.479  1.00  0.00           N  
ATOM   1899  N7    A  1016      -6.460  62.675 -24.201  1.00  0.00           N  
ATOM   1900  C8    A  1016      -6.370  63.291 -23.048  1.00  0.00           C  
ATOM   1901  N9    A  1016      -5.152  63.142 -22.433  1.00  0.00           N  
ATOM   1902  H5'   A  1016      -7.681  65.445 -19.193  1.00  0.00           H  
ATOM   1903 H5''   A  1016      -7.052  66.907 -19.301  1.00  0.00           H  
ATOM   1904  H4'   A  1016      -5.279  65.495 -19.170  1.00  0.00           H  
ATOM   1905  H3'   A  1016      -5.542  66.108 -21.936  1.00  0.00           H  
ATOM   1906  H1'   A  1016      -4.172  63.032 -20.664  1.00  0.00           H  
ATOM   1907  H2'   A  1016      -3.495  65.037 -22.193  1.00  0.00           H  
ATOM   1908 HO2'   A  1016      -2.383  64.254 -20.297  1.00  0.00           H  
ATOM   1909  H2    A  1016      -1.813  60.859 -24.057  1.00  0.00           H  
ATOM   1910  H61   A  1016      -4.904  60.367 -27.156  1.00  0.00           H  
ATOM   1911  H62   A  1016      -6.260  61.229 -26.611  1.00  0.00           H  
ATOM   1912  H8    A  1016      -7.106  63.811 -22.661  1.00  0.00           H  
ATOM   1913  P     A  1017      -4.183  68.456 -21.829  1.00  0.00           P  
ATOM   1914  OP2   A  1017      -5.262  68.315 -22.839  1.00  0.00           O  
ATOM   1915  OP1   A  1017      -4.038  69.730 -21.081  1.00  0.00           O  
ATOM   1916  O5'   A  1017      -2.794  68.145 -22.547  1.00  0.00           O  
ATOM   1917  C5'   A  1017      -1.647  67.786 -21.791  1.00  0.00           C  
ATOM   1918  C4'   A  1017      -0.786  66.792 -22.529  1.00  0.00           C  
ATOM   1919  O4'   A  1017      -1.493  65.576 -22.842  1.00  0.00           O  
ATOM   1920  C3'   A  1017      -0.246  67.248 -23.876  1.00  0.00           C  
ATOM   1921  O3'   A  1017       0.954  67.994 -23.769  1.00  0.00           O  
ATOM   1922  C1'   A  1017      -1.079  65.029 -24.035  1.00  0.00           C  
ATOM   1923  C2'   A  1017      -0.000  65.941 -24.619  1.00  0.00           C  
ATOM   1924  O2'   A  1017       1.273  65.398 -24.299  1.00  0.00           O  
ATOM   1925  N1    A  1017      -3.305  63.047 -28.238  1.00  0.00           N  
ATOM   1926  C2    A  1017      -2.095  62.871 -27.693  1.00  0.00           C  
ATOM   1927  N3    A  1017      -1.579  63.420 -26.595  1.00  0.00           N  
ATOM   1928  C4    A  1017      -2.465  64.252 -26.019  1.00  0.00           C  
ATOM   1929  C5    A  1017      -3.744  64.535 -26.460  1.00  0.00           C  
ATOM   1930  C6    A  1017      -4.171  63.888 -27.634  1.00  0.00           C  
ATOM   1931  N6    A  1017      -5.377  64.063 -28.179  1.00  0.00           N  
ATOM   1932  N7    A  1017      -4.368  65.439 -25.611  1.00  0.00           N  
ATOM   1933  C8    A  1017      -3.467  65.678 -24.691  1.00  0.00           C  
ATOM   1934  N9    A  1017      -2.291  64.993 -24.875  1.00  0.00           N  
ATOM   1935  H5'   A  1017      -1.935  67.390 -20.942  1.00  0.00           H  
ATOM   1936 H5''   A  1017      -1.120  68.590 -21.606  1.00  0.00           H  
ATOM   1937  H4'   A  1017      -0.021  66.554 -21.965  1.00  0.00           H  
ATOM   1938  H3'   A  1017      -0.943  67.751 -24.348  1.00  0.00           H  
ATOM   1939  H1'   A  1017      -0.721  64.121 -23.939  1.00  0.00           H  
ATOM   1940  H2'   A  1017      -0.117  66.049 -25.586  1.00  0.00           H  
ATOM   1941 HO2'   A  1017       1.159  64.693 -23.629  1.00  0.00           H  
ATOM   1942  H2    A  1017      -1.504  62.251 -28.170  1.00  0.00           H  
ATOM   1943  H61   A  1017      -5.619  63.585 -28.999  1.00  0.00           H  
ATOM   1944  H62   A  1017      -6.023  64.669 -27.758  1.00  0.00           H  
ATOM   1945  H8    A  1017      -3.618  66.290 -23.940  1.00  0.00           H  
ATOM   1946  P     A  1018       1.386  69.002 -24.944  1.00  0.00           P  
ATOM   1947  OP2   A  1018       0.380  68.900 -26.030  1.00  0.00           O  
ATOM   1948  OP1   A  1018       1.675  70.323 -24.333  1.00  0.00           O  
ATOM   1949  O5'   A  1018       2.758  68.398 -25.485  1.00  0.00           O  
ATOM   1950  C5'   A  1018       3.859  69.243 -25.783  1.00  0.00           C  
ATOM   1951  C4'   A  1018       4.621  68.755 -26.990  1.00  0.00           C  
ATOM   1952  O4'   A  1018       4.568  67.306 -27.039  1.00  0.00           O  
ATOM   1953  C3'   A  1018       4.087  69.203 -28.341  1.00  0.00           C  
ATOM   1954  O3'   A  1018       4.535  70.494 -28.715  1.00  0.00           O  
ATOM   1955  C1'   A  1018       4.529  66.880 -28.382  1.00  0.00           C  
ATOM   1956  C2'   A  1018       4.629  68.125 -29.270  1.00  0.00           C  
ATOM   1957  O2'   A  1018       5.994  68.357 -29.585  1.00  0.00           O  
ATOM   1958  N1    A  1018       1.550  64.420 -31.792  1.00  0.00           N  
ATOM   1959  C2    A  1018       2.735  65.034 -31.909  1.00  0.00           C  
ATOM   1960  N3    A  1018       3.455  65.655 -30.978  1.00  0.00           N  
ATOM   1961  C4    A  1018       2.832  65.613 -29.787  1.00  0.00           C  
ATOM   1962  C5    A  1018       1.613  65.021 -29.511  1.00  0.00           C  
ATOM   1963  C6    A  1018       0.951  64.395 -30.582  1.00  0.00           C  
ATOM   1964  N6    A  1018      -0.230  63.784 -30.467  1.00  0.00           N  
ATOM   1965  N7    A  1018       1.286  65.175 -28.171  1.00  0.00           N  
ATOM   1966  C8    A  1018       2.297  65.845 -27.676  1.00  0.00           C  
ATOM   1967  N9    A  1018       3.269  66.144 -28.598  1.00  0.00           N  
ATOM   1968  H5'   A  1018       4.463  69.265 -25.011  1.00  0.00           H  
ATOM   1969 H5''   A  1018       3.530  70.149 -25.956  1.00  0.00           H  
ATOM   1970  H4'   A  1018       5.555  69.040 -26.911  1.00  0.00           H  
ATOM   1971  H3'   A  1018       3.107  69.159 -28.331  1.00  0.00           H  
ATOM   1972  H1'   A  1018       5.289  66.288 -28.564  1.00  0.00           H  
ATOM   1973  H2'   A  1018       4.080  68.036 -30.076  1.00  0.00           H  
ATOM   1974 HO2'   A  1018       6.142  68.149 -30.531  1.00  0.00           H  
ATOM   1975  H2    A  1018       3.127  65.024 -32.808  1.00  0.00           H  
ATOM   1976  H61   A  1018      -0.644  63.365 -31.251  1.00  0.00           H  
ATOM   1977  H62   A  1018      -0.683  63.753 -29.599  1.00  0.00           H  
ATOM   1978  H8    A  1018       2.353  66.110 -26.733  1.00  0.00           H  
ATOM   1979  P     C  1019       3.607  71.440 -29.624  1.00  0.00           P  
ATOM   1980  OP2   C  1019       2.569  72.044 -28.752  1.00  0.00           O  
ATOM   1981  OP1   C  1019       4.494  72.321 -30.426  1.00  0.00           O  
ATOM   1982  O5'   C  1019       2.886  70.429 -30.622  1.00  0.00           O  
ATOM   1983  C5'   C  1019       3.354  70.257 -31.951  1.00  0.00           C  
ATOM   1984  C4'   C  1019       2.236  69.881 -32.892  1.00  0.00           C  
ATOM   1985  O4'   C  1019       1.846  68.494 -32.694  1.00  0.00           O  
ATOM   1986  C3'   C  1019       0.925  70.628 -32.707  1.00  0.00           C  
ATOM   1987  O3'   C  1019       0.939  71.921 -33.288  1.00  0.00           O  
ATOM   1988  C1'   C  1019       0.474  68.328 -32.966  1.00  0.00           C  
ATOM   1989  C2'   C  1019      -0.058  69.694 -33.401  1.00  0.00           C  
ATOM   1990  O2'   C  1019       0.037  69.804 -34.814  1.00  0.00           O  
ATOM   1991  N1    C  1019      -0.172  67.841 -31.722  1.00  0.00           N  
ATOM   1992  C2    C  1019      -1.359  67.107 -31.832  1.00  0.00           C  
ATOM   1993  O2    C  1019      -1.833  66.887 -32.958  1.00  0.00           O  
ATOM   1994  N3    C  1019      -1.968  66.652 -30.714  1.00  0.00           N  
ATOM   1995  C4    C  1019      -1.439  66.902 -29.516  1.00  0.00           C  
ATOM   1996  N4    C  1019      -2.075  66.433 -28.440  1.00  0.00           N  
ATOM   1997  C5    C  1019      -0.234  67.645 -29.370  1.00  0.00           C  
ATOM   1998  C6    C  1019       0.360  68.090 -30.484  1.00  0.00           C  
ATOM   1999  H5'   C  1019       4.033  69.550 -31.962  1.00  0.00           H  
ATOM   2000 H5''   C  1019       3.761  71.095 -32.257  1.00  0.00           H  
ATOM   2001  H4'   C  1019       2.551  69.987 -33.814  1.00  0.00           H  
ATOM   2002  H3'   C  1019       0.712  70.677 -31.752  1.00  0.00           H  
ATOM   2003  H1'   C  1019       0.325  67.680 -33.686  1.00  0.00           H  
ATOM   2004  H2'   C  1019      -0.975  69.842 -33.088  1.00  0.00           H  
ATOM   2005 HO2'   C  1019      -0.863  69.771 -35.199  1.00  0.00           H  
ATOM   2006  H42   C  1019      -1.711  66.600 -27.545  1.00  0.00           H  
ATOM   2007  H41   C  1019      -2.905  65.922 -28.544  1.00  0.00           H  
ATOM   2008  H5    C  1019       0.148  67.824 -28.485  1.00  0.00           H  
ATOM   2009  H6    C  1019       1.190  68.603 -30.404  1.00  0.00           H  
ATOM   2010  P     A  1020       0.024  73.092 -32.676  1.00  0.00           P  
ATOM   2011  OP2   A  1020       0.604  73.494 -31.370  1.00  0.00           O  
ATOM   2012  OP1   A  1020      -0.184  74.114 -33.733  1.00  0.00           O  
ATOM   2013  O5'   A  1020      -1.375  72.382 -32.395  1.00  0.00           O  
ATOM   2014  C5'   A  1020      -2.440  72.473 -33.330  1.00  0.00           C  
ATOM   2015  C4'   A  1020      -3.724  71.925 -32.762  1.00  0.00           C  
ATOM   2016  O4'   A  1020      -3.471  70.623 -32.176  1.00  0.00           O  
ATOM   2017  C3'   A  1020      -4.329  72.706 -31.605  1.00  0.00           C  
ATOM   2018  O3'   A  1020      -5.071  73.837 -32.026  1.00  0.00           O  
ATOM   2019  C1'   A  1020      -4.372  70.414 -31.111  1.00  0.00           C  
ATOM   2020  C2'   A  1020      -5.253  71.658 -31.006  1.00  0.00           C  
ATOM   2021  O2'   A  1020      -6.415  71.481 -31.803  1.00  0.00           O  
ATOM   2022  N1    A  1020      -4.591  68.854 -26.204  1.00  0.00           N  
ATOM   2023  C2    A  1020      -5.529  68.981 -27.152  1.00  0.00           C  
ATOM   2024  N3    A  1020      -5.403  69.394 -28.411  1.00  0.00           N  
ATOM   2025  C4    A  1020      -4.123  69.707 -28.682  1.00  0.00           C  
ATOM   2026  C5    A  1020      -3.050  69.629 -27.815  1.00  0.00           C  
ATOM   2027  C6    A  1020      -3.315  69.176 -26.510  1.00  0.00           C  
ATOM   2028  N6    A  1020      -2.381  69.051 -25.565  1.00  0.00           N  
ATOM   2029  N7    A  1020      -1.880  70.032 -28.444  1.00  0.00           N  
ATOM   2030  C8    A  1020      -2.266  70.339 -29.658  1.00  0.00           C  
ATOM   2031  N9    A  1020      -3.611  70.166 -29.872  1.00  0.00           N  
ATOM   2032  H5'   A  1020      -2.204  71.965 -34.135  1.00  0.00           H  
ATOM   2033 H5''   A  1020      -2.572  73.413 -33.573  1.00  0.00           H  
ATOM   2034  H4'   A  1020      -4.377  71.831 -33.487  1.00  0.00           H  
ATOM   2035  H3'   A  1020      -3.621  72.930 -30.964  1.00  0.00           H  
ATOM   2036  H1'   A  1020      -4.932  69.635 -31.312  1.00  0.00           H  
ATOM   2037  H2'   A  1020      -5.479  71.868 -30.076  1.00  0.00           H  
ATOM   2038 HO2'   A  1020      -7.192  71.375 -31.215  1.00  0.00           H  
ATOM   2039  H2    A  1020      -6.438  68.735 -26.879  1.00  0.00           H  
ATOM   2040  H61   A  1020      -2.627  68.729 -24.672  1.00  0.00           H  
ATOM   2041  H62   A  1020      -1.449  69.278 -25.764  1.00  0.00           H  
ATOM   2042  H8    A  1020      -1.651  70.664 -30.350  1.00  0.00           H  
ATOM   2043  P     U  1021      -4.748  75.265 -31.390  1.00  0.00           P  
ATOM   2044  OP2   U  1021      -4.393  75.006 -29.972  1.00  0.00           O  
ATOM   2045  OP1   U  1021      -3.752  75.897 -32.293  1.00  0.00           O  
ATOM   2046  O5'   U  1021      -6.069  76.153 -31.414  1.00  0.00           O  
ATOM   2047  C5'   U  1021      -6.106  77.388 -32.112  1.00  0.00           C  
ATOM   2048  C4'   U  1021      -5.929  78.561 -31.180  1.00  0.00           C  
ATOM   2049  O4'   U  1021      -6.923  78.481 -30.128  1.00  0.00           O  
ATOM   2050  C3'   U  1021      -4.610  78.624 -30.425  1.00  0.00           C  
ATOM   2051  O3'   U  1021      -3.552  79.156 -31.201  1.00  0.00           O  
ATOM   2052  C1'   U  1021      -6.392  79.049 -28.952  1.00  0.00           C  
ATOM   2053  C2'   U  1021      -4.982  79.544 -29.272  1.00  0.00           C  
ATOM   2054  O2'   U  1021      -5.044  80.899 -29.695  1.00  0.00           O  
ATOM   2055  N1    U  1021      -6.400  78.032 -27.872  1.00  0.00           N  
ATOM   2056  C2    U  1021      -6.660  78.477 -26.589  1.00  0.00           C  
ATOM   2057  O2    U  1021      -6.878  79.645 -26.321  1.00  0.00           O  
ATOM   2058  N3    U  1021      -6.658  77.501 -25.623  1.00  0.00           N  
ATOM   2059  C4    U  1021      -6.426  76.153 -25.802  1.00  0.00           C  
ATOM   2060  O4    U  1021      -6.458  75.400 -24.828  1.00  0.00           O  
ATOM   2061  C5    U  1021      -6.164  75.766 -27.155  1.00  0.00           C  
ATOM   2062  C6    U  1021      -6.162  76.696 -28.116  1.00  0.00           C  
ATOM   2063  H5'   U  1021      -6.969  77.471 -32.569  1.00  0.00           H  
ATOM   2064 H5''   U  1021      -5.388  77.400 -32.779  1.00  0.00           H  
ATOM   2065  H4'   U  1021      -6.052  79.399 -31.671  1.00  0.00           H  
ATOM   2066  H3'   U  1021      -4.346  77.746 -30.080  1.00  0.00           H  
ATOM   2067  H1'   U  1021      -6.948  79.811 -28.684  1.00  0.00           H  
ATOM   2068  H2'   U  1021      -4.375  79.430 -28.511  1.00  0.00           H  
ATOM   2069 HO2'   U  1021      -4.655  81.469 -28.998  1.00  0.00           H  
ATOM   2070  H3    U  1021      -6.839  77.794 -24.706  1.00  0.00           H  
ATOM   2071  H5    U  1021      -5.990  74.827 -27.374  1.00  0.00           H  
ATOM   2072  H6    U  1021      -5.979  76.406 -29.033  1.00  0.00           H  
ATOM   2073  P     A  1022      -2.025  78.880 -30.785  1.00  0.00           P  
ATOM   2074  OP2   A  1022      -1.997  77.690 -29.898  1.00  0.00           O  
ATOM   2075  OP1   A  1022      -1.201  78.895 -32.020  1.00  0.00           O  
ATOM   2076  O5'   A  1022      -1.628  80.153 -29.912  1.00  0.00           O  
ATOM   2077  C5'   A  1022      -0.486  80.131 -29.068  1.00  0.00           C  
ATOM   2078  C4'   A  1022      -0.750  80.833 -27.760  1.00  0.00           C  
ATOM   2079  O4'   A  1022      -2.092  80.530 -27.293  1.00  0.00           O  
ATOM   2080  C3'   A  1022       0.147  80.437 -26.597  1.00  0.00           C  
ATOM   2081  O3'   A  1022       1.355  81.177 -26.552  1.00  0.00           O  
ATOM   2082  C1'   A  1022      -2.105  80.311 -25.884  1.00  0.00           C  
ATOM   2083  C2'   A  1022      -0.722  80.722 -25.380  1.00  0.00           C  
ATOM   2084  O2'   A  1022      -0.737  82.109 -25.074  1.00  0.00           O  
ATOM   2085  N1    A  1022      -3.143  76.649 -22.410  1.00  0.00           N  
ATOM   2086  C2    A  1022      -2.934  77.967 -22.294  1.00  0.00           C  
ATOM   2087  N3    A  1022      -2.668  78.863 -23.242  1.00  0.00           N  
ATOM   2088  C4    A  1022      -2.621  78.276 -24.451  1.00  0.00           C  
ATOM   2089  C5    A  1022      -2.814  76.936 -24.729  1.00  0.00           C  
ATOM   2090  C6    A  1022      -3.090  76.091 -23.639  1.00  0.00           C  
ATOM   2091  N6    A  1022      -3.297  74.778 -23.754  1.00  0.00           N  
ATOM   2092  N7    A  1022      -2.691  76.694 -26.091  1.00  0.00           N  
ATOM   2093  C8    A  1022      -2.431  77.874 -26.597  1.00  0.00           C  
ATOM   2094  N9    A  1022      -2.374  78.878 -25.661  1.00  0.00           N  
ATOM   2095  H5'   A  1022       0.258  80.577 -29.525  1.00  0.00           H  
ATOM   2096 H5''   A  1022      -0.239  79.201 -28.888  1.00  0.00           H  
ATOM   2097  H4'   A  1022      -0.675  81.799 -27.904  1.00  0.00           H  
ATOM   2098  H3'   A  1022       0.338  79.476 -26.637  1.00  0.00           H  
ATOM   2099  H1'   A  1022      -2.789  80.847 -25.430  1.00  0.00           H  
ATOM   2100  H2'   A  1022      -0.447  80.183 -24.609  1.00  0.00           H  
ATOM   2101 HO2'   A  1022      -0.701  82.221 -24.101  1.00  0.00           H  
ATOM   2102  H2    A  1022      -2.983  78.322 -21.381  1.00  0.00           H  
ATOM   2103  H61   A  1022      -3.485  74.240 -22.956  1.00  0.00           H  
ATOM   2104  H62   A  1022      -3.264  74.351 -24.635  1.00  0.00           H  
ATOM   2105  H8    A  1022      -2.289  78.027 -27.555  1.00  0.00           H  
ATOM   2106  P     U  1023       2.722  80.466 -26.096  1.00  0.00           P  
ATOM   2107  OP2   U  1023       2.688  79.060 -26.571  1.00  0.00           O  
ATOM   2108  OP1   U  1023       3.852  81.347 -26.488  1.00  0.00           O  
ATOM   2109  O5'   U  1023       2.636  80.452 -24.505  1.00  0.00           O  
ATOM   2110  C5'   U  1023       2.470  81.657 -23.773  1.00  0.00           C  
ATOM   2111  C4'   U  1023       2.296  81.392 -22.298  1.00  0.00           C  
ATOM   2112  O4'   U  1023       1.002  80.774 -22.081  1.00  0.00           O  
ATOM   2113  C3'   U  1023       3.278  80.413 -21.672  1.00  0.00           C  
ATOM   2114  O3'   U  1023       4.489  81.025 -21.266  1.00  0.00           O  
ATOM   2115  C1'   U  1023       1.085  79.827 -21.010  1.00  0.00           C  
ATOM   2116  C2'   U  1023       2.504  79.941 -20.449  1.00  0.00           C  
ATOM   2117  O2'   U  1023       2.517  80.921 -19.421  1.00  0.00           O  
ATOM   2118  N1    U  1023       0.799  78.474 -21.547  1.00  0.00           N  
ATOM   2119  C2    U  1023       0.376  77.515 -20.645  1.00  0.00           C  
ATOM   2120  O2    U  1023       0.233  77.736 -19.455  1.00  0.00           O  
ATOM   2121  N3    U  1023       0.123  76.278 -21.186  1.00  0.00           N  
ATOM   2122  C4    U  1023       0.246  75.908 -22.509  1.00  0.00           C  
ATOM   2123  O4    U  1023      -0.020  74.752 -22.840  1.00  0.00           O  
ATOM   2124  C5    U  1023       0.687  76.951 -23.383  1.00  0.00           C  
ATOM   2125  C6    U  1023       0.940  78.165 -22.883  1.00  0.00           C  
ATOM   2126  H5'   U  1023       1.678  82.128 -24.108  1.00  0.00           H  
ATOM   2127 H5''   U  1023       3.259  82.223 -23.905  1.00  0.00           H  
ATOM   2128  H4'   U  1023       2.332  82.246 -21.818  1.00  0.00           H  
ATOM   2129  H3'   U  1023       3.414  79.659 -22.282  1.00  0.00           H  
ATOM   2130  H1'   U  1023       0.440  80.039 -20.303  1.00  0.00           H  
ATOM   2131  H2'   U  1023       2.833  79.076 -20.128  1.00  0.00           H  
ATOM   2132 HO2'   U  1023       2.629  80.475 -18.555  1.00  0.00           H  
ATOM   2133  H3    U  1023      -0.178  75.583 -20.565  1.00  0.00           H  
ATOM   2134  H5    U  1023       0.802  76.777 -24.341  1.00  0.00           H  
ATOM   2135  H6    U  1023       1.242  78.862 -23.501  1.00  0.00           H  
ATOM   2136  P     G  1024       5.842  80.163 -21.178  1.00  0.00           P  
ATOM   2137  OP2   G  1024       5.937  79.331 -22.404  1.00  0.00           O  
ATOM   2138  OP1   G  1024       6.953  81.084 -20.827  1.00  0.00           O  
ATOM   2139  O5'   G  1024       5.599  79.191 -19.939  1.00  0.00           O  
ATOM   2140  C5'   G  1024       5.567  79.694 -18.612  1.00  0.00           C  
ATOM   2141  C4'   G  1024       4.972  78.693 -17.653  1.00  0.00           C  
ATOM   2142  O4'   G  1024       3.721  78.145 -18.153  1.00  0.00           O  
ATOM   2143  C3'   G  1024       5.803  77.447 -17.389  1.00  0.00           C  
ATOM   2144  O3'   G  1024       6.904  77.688 -16.529  1.00  0.00           O  
ATOM   2145  C1'   G  1024       3.524  76.872 -17.568  1.00  0.00           C  
ATOM   2146  C2'   G  1024       4.759  76.564 -16.718  1.00  0.00           C  
ATOM   2147  O2'   G  1024       4.518  76.977 -15.380  1.00  0.00           O  
ATOM   2148  N1    G  1024       2.337  72.037 -18.629  1.00  0.00           N  
ATOM   2149  C2    G  1024       2.443  72.664 -17.411  1.00  0.00           C  
ATOM   2150  N2    G  1024       2.202  71.908 -16.330  1.00  0.00           N  
ATOM   2151  N3    G  1024       2.762  73.939 -17.262  1.00  0.00           N  
ATOM   2152  C4    G  1024       2.971  74.549 -18.448  1.00  0.00           C  
ATOM   2153  C5    G  1024       2.890  74.016 -19.717  1.00  0.00           C  
ATOM   2154  C6    G  1024       2.548  72.646 -19.862  1.00  0.00           C  
ATOM   2155  O6    G  1024       2.426  71.989 -20.902  1.00  0.00           O  
ATOM   2156  N7    G  1024       3.178  74.977 -20.675  1.00  0.00           N  
ATOM   2157  C8    G  1024       3.424  76.057 -19.985  1.00  0.00           C  
ATOM   2158  N9    G  1024       3.315  75.869 -18.628  1.00  0.00           N  
ATOM   2159  H5'   G  1024       5.030  80.514 -18.593  1.00  0.00           H  
ATOM   2160 H5''   G  1024       6.481  79.906 -18.328  1.00  0.00           H  
ATOM   2161  H4'   G  1024       4.785  79.142 -16.802  1.00  0.00           H  
ATOM   2162  H3'   G  1024       6.076  77.055 -18.244  1.00  0.00           H  
ATOM   2163  H1'   G  1024       2.732  76.908 -16.992  1.00  0.00           H  
ATOM   2164  H2'   G  1024       5.004  75.616 -16.767  1.00  0.00           H  
ATOM   2165 HO2'   G  1024       4.419  76.183 -14.814  1.00  0.00           H  
ATOM   2166  H1    G  1024       2.095  71.087 -18.632  1.00  0.00           H  
ATOM   2167  H22   G  1024       2.263  72.302 -15.434  1.00  0.00           H  
ATOM   2168  H21   G  1024       1.966  70.963 -16.432  1.00  0.00           H  
ATOM   2169  H8    G  1024       3.661  76.916 -20.394  1.00  0.00           H  
ATOM   2170  P     G  1025       8.200  76.739 -16.592  1.00  0.00           P  
ATOM   2171  OP2   G  1025       8.415  76.348 -18.009  1.00  0.00           O  
ATOM   2172  OP1   G  1025       9.295  77.405 -15.840  1.00  0.00           O  
ATOM   2173  O5'   G  1025       7.767  75.438 -15.782  1.00  0.00           O  
ATOM   2174  C5'   G  1025       7.623  75.473 -14.370  1.00  0.00           C  
ATOM   2175  C4'   G  1025       7.204  74.131 -13.822  1.00  0.00           C  
ATOM   2176  O4'   G  1025       5.917  73.703 -14.333  1.00  0.00           O  
ATOM   2177  C3'   G  1025       8.140  72.968 -14.114  1.00  0.00           C  
ATOM   2178  O3'   G  1025       9.258  72.926 -13.243  1.00  0.00           O  
ATOM   2179  C1'   G  1025       5.899  72.298 -14.517  1.00  0.00           C  
ATOM   2180  C2'   G  1025       7.220  71.760 -13.961  1.00  0.00           C  
ATOM   2181  O2'   G  1025       7.037  71.422 -12.593  1.00  0.00           O  
ATOM   2182  N1    G  1025       4.989  68.771 -18.073  1.00  0.00           N  
ATOM   2183  C2    G  1025       5.056  68.639 -16.707  1.00  0.00           C  
ATOM   2184  N2    G  1025       4.854  67.406 -16.218  1.00  0.00           N  
ATOM   2185  N3    G  1025       5.301  69.641 -15.879  1.00  0.00           N  
ATOM   2186  C4    G  1025       5.480  70.806 -16.535  1.00  0.00           C  
ATOM   2187  C5    G  1025       5.434  71.046 -17.892  1.00  0.00           C  
ATOM   2188  C6    G  1025       5.170  69.962 -18.770  1.00  0.00           C  
ATOM   2189  O6    G  1025       5.089  69.972 -20.003  1.00  0.00           O  
ATOM   2190  N7    G  1025       5.671  72.386 -18.165  1.00  0.00           N  
ATOM   2191  C8    G  1025       5.854  72.926 -16.990  1.00  0.00           C  
ATOM   2192  N9    G  1025       5.751  72.025 -15.958  1.00  0.00           N  
ATOM   2193  H5'   G  1025       6.947  76.141 -14.133  1.00  0.00           H  
ATOM   2194 H5''   G  1025       8.480  75.729 -13.968  1.00  0.00           H  
ATOM   2195  H4'   G  1025       7.128  74.196 -12.846  1.00  0.00           H  
ATOM   2196  H3'   G  1025       8.443  73.026 -15.043  1.00  0.00           H  
ATOM   2197  H1'   G  1025       5.151  71.894 -14.029  1.00  0.00           H  
ATOM   2198  H2'   G  1025       7.541  70.996 -14.484  1.00  0.00           H  
ATOM   2199 HO2'   G  1025       7.044  70.447 -12.502  1.00  0.00           H  
ATOM   2200  H1    G  1025       4.801  67.966 -18.599  1.00  0.00           H  
ATOM   2201  H22   G  1025       4.889  67.251 -15.250  1.00  0.00           H  
ATOM   2202  H21   G  1025       4.671  66.659 -16.825  1.00  0.00           H  
ATOM   2203  H8    G  1025       6.043  73.879 -16.860  1.00  0.00           H  
ATOM   2204  P     C  1026      10.592  72.143 -13.680  1.00  0.00           P  
ATOM   2205  OP2   C  1026      10.668  72.153 -15.162  1.00  0.00           O  
ATOM   2206  OP1   C  1026      11.723  72.684 -12.884  1.00  0.00           O  
ATOM   2207  O5'   C  1026      10.332  70.644 -13.209  1.00  0.00           O  
ATOM   2208  C5'   C  1026      11.069  69.566 -13.764  1.00  0.00           C  
ATOM   2209  C4'   C  1026      10.314  68.263 -13.664  1.00  0.00           C  
ATOM   2210  O4'   C  1026       8.945  68.499 -14.091  1.00  0.00           O  
ATOM   2211  C3'   C  1026      10.819  67.127 -14.539  1.00  0.00           C  
ATOM   2212  O3'   C  1026      11.802  66.332 -13.900  1.00  0.00           O  
ATOM   2213  C1'   C  1026       8.539  67.500 -14.991  1.00  0.00           C  
ATOM   2214  C2'   C  1026       9.554  66.363 -14.890  1.00  0.00           C  
ATOM   2215  O2'   C  1026       9.173  65.489 -13.838  1.00  0.00           O  
ATOM   2216  N1    C  1026       8.493  68.096 -16.349  1.00  0.00           N  
ATOM   2217  C2    C  1026       8.147  67.270 -17.426  1.00  0.00           C  
ATOM   2218  O2    C  1026       7.892  66.074 -17.215  1.00  0.00           O  
ATOM   2219  N3    C  1026       8.097  67.788 -18.675  1.00  0.00           N  
ATOM   2220  C4    C  1026       8.376  69.076 -18.875  1.00  0.00           C  
ATOM   2221  N4    C  1026       8.314  69.544 -20.124  1.00  0.00           N  
ATOM   2222  C5    C  1026       8.732  69.942 -17.802  1.00  0.00           C  
ATOM   2223  C6    C  1026       8.776  69.418 -16.571  1.00  0.00           C  
ATOM   2224  H5'   C  1026      11.920  69.480 -13.284  1.00  0.00           H  
ATOM   2225 H5''   C  1026      11.253  69.757 -14.708  1.00  0.00           H  
ATOM   2226  H4'   C  1026      10.321  67.965 -12.731  1.00  0.00           H  
ATOM   2227  H3'   C  1026      11.200  67.497 -15.363  1.00  0.00           H  
ATOM   2228  H1'   C  1026       7.651  67.161 -14.753  1.00  0.00           H  
ATOM   2229  H2'   C  1026       9.648  65.886 -15.741  1.00  0.00           H  
ATOM   2230 HO2'   C  1026       8.856  64.645 -14.221  1.00  0.00           H  
ATOM   2231  H42   C  1026       8.514  70.486 -20.304  1.00  0.00           H  
ATOM   2232  H41   C  1026       8.070  68.945 -20.860  1.00  0.00           H  
ATOM   2233  H5    C  1026       8.934  70.888 -17.959  1.00  0.00           H  
ATOM   2234  H6    C  1026       9.019  69.997 -15.820  1.00  0.00           H  
ATOM   2235  P     U  1027      13.259  66.163 -14.559  1.00  0.00           P  
ATOM   2236  OP2   U  1027      13.606  64.719 -14.540  1.00  0.00           O  
ATOM   2237  OP1   U  1027      13.271  66.904 -15.846  1.00  0.00           O  
ATOM   2238  O5'   U  1027      14.230  66.917 -13.546  1.00  0.00           O  
ATOM   2239  C5'   U  1027      15.632  66.700 -13.581  1.00  0.00           C  
ATOM   2240  C4'   U  1027      16.073  65.735 -12.509  1.00  0.00           C  
ATOM   2241  O4'   U  1027      15.476  64.439 -12.771  1.00  0.00           O  
ATOM   2242  C3'   U  1027      17.562  65.430 -12.453  1.00  0.00           C  
ATOM   2243  O3'   U  1027      18.303  66.411 -11.750  1.00  0.00           O  
ATOM   2244  C1'   U  1027      16.335  63.421 -12.299  1.00  0.00           C  
ATOM   2245  C2'   U  1027      17.589  64.086 -11.733  1.00  0.00           C  
ATOM   2246  O2'   U  1027      17.432  64.247 -10.331  1.00  0.00           O  
ATOM   2247  N1    U  1027      16.646  62.491 -13.412  1.00  0.00           N  
ATOM   2248  C2    U  1027      17.667  61.581 -13.207  1.00  0.00           C  
ATOM   2249  O2    U  1027      18.304  61.517 -12.170  1.00  0.00           O  
ATOM   2250  N3    U  1027      17.918  60.740 -14.264  1.00  0.00           N  
ATOM   2251  C4    U  1027      17.269  60.716 -15.480  1.00  0.00           C  
ATOM   2252  O4    U  1027      17.614  59.896 -16.333  1.00  0.00           O  
ATOM   2253  C5    U  1027      16.225  61.684 -15.620  1.00  0.00           C  
ATOM   2254  C6    U  1027      15.958  62.514 -14.607  1.00  0.00           C  
ATOM   2255  H5'   U  1027      16.091  67.556 -13.449  1.00  0.00           H  
ATOM   2256 H5''   U  1027      15.878  66.337 -14.458  1.00  0.00           H  
ATOM   2257  H4'   U  1027      15.782  66.050 -11.629  1.00  0.00           H  
ATOM   2258  H3'   U  1027      17.925  65.315 -13.356  1.00  0.00           H  
ATOM   2259  H1'   U  1027      15.880  62.929 -11.583  1.00  0.00           H  
ATOM   2260  H2'   U  1027      18.395  63.575 -11.951  1.00  0.00           H  
ATOM   2261 HO2'   U  1027      18.031  63.623  -9.869  1.00  0.00           H  
ATOM   2262  H3    U  1027      18.638  60.088 -14.140  1.00  0.00           H  
ATOM   2263  H5    U  1027      15.710  61.738 -16.452  1.00  0.00           H  
ATOM   2264  H6    U  1027      15.240  63.169 -14.728  1.00  0.00           H  
ATOM   2265  P     U  1028      19.129  67.531 -12.552  1.00  0.00           P  
ATOM   2266  OP2   U  1028      18.967  67.268 -14.004  1.00  0.00           O  
ATOM   2267  OP1   U  1028      18.759  68.860 -12.001  1.00  0.00           O  
ATOM   2268  O5'   U  1028      20.647  67.242 -12.164  1.00  0.00           O  
ATOM   2269  C5'   U  1028      21.039  67.101 -10.807  1.00  0.00           C  
ATOM   2270  C4'   U  1028      22.028  65.976 -10.627  1.00  0.00           C  
ATOM   2271  O4'   U  1028      21.364  64.696 -10.805  1.00  0.00           O  
ATOM   2272  C3'   U  1028      23.152  65.901 -11.650  1.00  0.00           C  
ATOM   2273  O3'   U  1028      24.184  66.840 -11.407  1.00  0.00           O  
ATOM   2274  C1'   U  1028      22.267  63.756 -11.318  1.00  0.00           C  
ATOM   2275  C2'   U  1028      23.615  64.466 -11.456  1.00  0.00           C  
ATOM   2276  O2'   U  1028      24.351  64.322 -10.249  1.00  0.00           O  
ATOM   2277  N1    U  1028      21.742  63.287 -12.624  1.00  0.00           N  
ATOM   2278  C2    U  1028      22.411  62.241 -13.233  1.00  0.00           C  
ATOM   2279  O2    U  1028      23.390  61.703 -12.747  1.00  0.00           O  
ATOM   2280  N3    U  1028      21.889  61.840 -14.439  1.00  0.00           N  
ATOM   2281  C4    U  1028      20.792  62.367 -15.087  1.00  0.00           C  
ATOM   2282  O4    U  1028      20.447  61.896 -16.172  1.00  0.00           O  
ATOM   2283  C5    U  1028      20.152  63.446 -14.398  1.00  0.00           C  
ATOM   2284  C6    U  1028      20.637  63.855 -13.222  1.00  0.00           C  
ATOM   2285  H5'   U  1028      20.244  66.917 -10.263  1.00  0.00           H  
ATOM   2286 H5''   U  1028      21.448  67.937 -10.504  1.00  0.00           H  
ATOM   2287  H4'   U  1028      22.393  66.018  -9.719  1.00  0.00           H  
ATOM   2288  H3'   U  1028      22.778  66.011 -12.548  1.00  0.00           H  
ATOM   2289  H1'   U  1028      22.366  62.990 -10.714  1.00  0.00           H  
ATOM   2290  H2'   U  1028      24.122  64.144 -12.230  1.00  0.00           H  
ATOM   2291 HO2'   U  1028      25.109  63.721 -10.408  1.00  0.00           H  
ATOM   2292  H3    U  1028      22.348  61.100 -14.888  1.00  0.00           H  
ATOM   2293  H5    U  1028      19.363  63.880 -14.786  1.00  0.00           H  
ATOM   2294  H6    U  1028      20.182  64.596 -12.771  1.00  0.00           H  
ATOM   2295  P     U  1029      24.838  67.658 -12.626  1.00  0.00           P  
ATOM   2296  OP2   U  1029      23.853  67.691 -13.736  1.00  0.00           O  
ATOM   2297  OP1   U  1029      25.381  68.931 -12.087  1.00  0.00           O  
ATOM   2298  O5'   U  1029      26.066  66.752 -13.083  1.00  0.00           O  
ATOM   2299  C5'   U  1029      27.010  66.272 -12.137  1.00  0.00           C  
ATOM   2300  C4'   U  1029      27.862  65.168 -12.713  1.00  0.00           C  
ATOM   2301  O4'   U  1029      27.065  63.960 -12.850  1.00  0.00           O  
ATOM   2302  C3'   U  1029      28.403  65.400 -14.116  1.00  0.00           C  
ATOM   2303  O3'   U  1029      29.604  66.150 -14.129  1.00  0.00           O  
ATOM   2304  C1'   U  1029      27.416  63.259 -14.018  1.00  0.00           C  
ATOM   2305  C2'   U  1029      28.642  63.971 -14.590  1.00  0.00           C  
ATOM   2306  O2'   U  1029      29.814  63.424 -14.004  1.00  0.00           O  
ATOM   2307  N1    U  1029      26.252  63.316 -14.935  1.00  0.00           N  
ATOM   2308  C2    U  1029      26.256  62.451 -16.013  1.00  0.00           C  
ATOM   2309  O2    U  1029      27.158  61.661 -16.231  1.00  0.00           O  
ATOM   2310  N3    U  1029      25.158  62.539 -16.835  1.00  0.00           N  
ATOM   2311  C4    U  1029      24.080  63.386 -16.694  1.00  0.00           C  
ATOM   2312  O4    U  1029      23.167  63.346 -17.521  1.00  0.00           O  
ATOM   2313  C5    U  1029      24.144  64.252 -15.557  1.00  0.00           C  
ATOM   2314  C6    U  1029      25.201  64.187 -14.740  1.00  0.00           C  
ATOM   2315  H5'   U  1029      26.531  65.929 -11.354  1.00  0.00           H  
ATOM   2316 H5''   U  1029      27.590  67.011 -11.860  1.00  0.00           H  
ATOM   2317  H4'   U  1029      28.606  64.992 -12.101  1.00  0.00           H  
ATOM   2318  H3'   U  1029      27.705  65.814 -14.665  1.00  0.00           H  
ATOM   2319  H1'   U  1029      27.642  62.321 -13.838  1.00  0.00           H  
ATOM   2320  H2'   U  1029      28.667  63.917 -15.568  1.00  0.00           H  
ATOM   2321 HO2'   U  1029      30.294  62.899 -14.679  1.00  0.00           H  
ATOM   2322  H3    U  1029      25.141  61.934 -17.605  1.00  0.00           H  
ATOM   2323  H5    U  1029      23.419  64.887 -15.378  1.00  0.00           H  
ATOM   2324  H6    U  1029      25.222  64.790 -13.969  1.00  0.00           H  
ATOM   2325  P     U  1030      29.917  67.157 -15.342  1.00  0.00           P  
ATOM   2326  OP2   U  1030      28.636  67.776 -15.766  1.00  0.00           O  
ATOM   2327  OP1   U  1030      31.053  68.024 -14.938  1.00  0.00           O  
ATOM   2328  O5'   U  1030      30.416  66.203 -16.515  1.00  0.00           O  
ATOM   2329  C5'   U  1030      31.551  65.367 -16.343  1.00  0.00           C  
ATOM   2330  C4'   U  1030      31.783  64.489 -17.548  1.00  0.00           C  
ATOM   2331  O4'   U  1030      30.763  63.459 -17.607  1.00  0.00           O  
ATOM   2332  C3'   U  1030      31.689  65.172 -18.904  1.00  0.00           C  
ATOM   2333  O3'   U  1030      32.893  65.815 -19.284  1.00  0.00           O  
ATOM   2334  C1'   U  1030      30.374  63.216 -18.942  1.00  0.00           C  
ATOM   2335  C2'   U  1030      31.345  64.005 -19.821  1.00  0.00           C  
ATOM   2336  O2'   U  1030      32.488  63.205 -20.088  1.00  0.00           O  
ATOM   2337  N1    U  1030      28.973  63.680 -19.095  1.00  0.00           N  
ATOM   2338  C2    U  1030      28.256  63.177 -20.165  1.00  0.00           C  
ATOM   2339  O2    U  1030      28.721  62.385 -20.966  1.00  0.00           O  
ATOM   2340  N3    U  1030      26.964  63.633 -20.266  1.00  0.00           N  
ATOM   2341  C4    U  1030      26.328  64.523 -19.427  1.00  0.00           C  
ATOM   2342  O4    U  1030      25.158  64.836 -19.653  1.00  0.00           O  
ATOM   2343  C5    U  1030      27.131  65.001 -18.343  1.00  0.00           C  
ATOM   2344  C6    U  1030      28.391  64.572 -18.220  1.00  0.00           C  
ATOM   2345  H5'   U  1030      31.412  64.799 -15.557  1.00  0.00           H  
ATOM   2346 H5''   U  1030      32.342  65.927 -16.199  1.00  0.00           H  
ATOM   2347  H4'   U  1030      32.661  64.062 -17.463  1.00  0.00           H  
ATOM   2348  H3'   U  1030      30.943  65.807 -18.894  1.00  0.00           H  
ATOM   2349  H1'   U  1030      30.428  62.265 -19.175  1.00  0.00           H  
ATOM   2350  H2'   U  1030      30.917  64.312 -20.648  1.00  0.00           H  
ATOM   2351 HO2'   U  1030      32.475  62.934 -21.030  1.00  0.00           H  
ATOM   2352  H3    U  1030      26.438  63.289 -21.018  1.00  0.00           H  
ATOM   2353  H5    U  1030      26.759  65.636 -17.696  1.00  0.00           H  
ATOM   2354  H6    U  1030      28.920  64.915 -17.471  1.00  0.00           H  
ATOM   2355  P     G  1031      32.865  67.020 -20.347  1.00  0.00           P  
ATOM   2356  OP2   G  1031      31.782  67.956 -19.952  1.00  0.00           O  
ATOM   2357  OP1   G  1031      34.253  67.526 -20.505  1.00  0.00           O  
ATOM   2358  O5'   G  1031      32.438  66.320 -21.714  1.00  0.00           O  
ATOM   2359  C5'   G  1031      33.384  65.603 -22.492  1.00  0.00           C  
ATOM   2360  C4'   G  1031      32.787  65.131 -23.794  1.00  0.00           C  
ATOM   2361  O4'   G  1031      31.664  64.248 -23.549  1.00  0.00           O  
ATOM   2362  C3'   G  1031      32.184  66.210 -24.681  1.00  0.00           C  
ATOM   2363  O3'   G  1031      33.152  66.887 -25.465  1.00  0.00           O  
ATOM   2364  C1'   G  1031      30.649  64.436 -24.516  1.00  0.00           C  
ATOM   2365  C2'   G  1031      31.240  65.394 -25.552  1.00  0.00           C  
ATOM   2366  O2'   G  1031      31.954  64.647 -26.527  1.00  0.00           O  
ATOM   2367  N1    G  1031      25.656  65.398 -24.756  1.00  0.00           N  
ATOM   2368  C2    G  1031      26.473  64.786 -25.675  1.00  0.00           C  
ATOM   2369  N2    G  1031      25.889  64.373 -26.810  1.00  0.00           N  
ATOM   2370  N3    G  1031      27.770  64.591 -25.496  1.00  0.00           N  
ATOM   2371  C4    G  1031      28.192  65.066 -24.306  1.00  0.00           C  
ATOM   2372  C5    G  1031      27.460  65.691 -23.319  1.00  0.00           C  
ATOM   2373  C6    G  1031      26.070  65.894 -23.523  1.00  0.00           C  
ATOM   2374  O6    G  1031      25.251  66.428 -22.768  1.00  0.00           O  
ATOM   2375  N7    G  1031      28.269  66.027 -22.243  1.00  0.00           N  
ATOM   2376  C8    G  1031      29.456  65.609 -22.588  1.00  0.00           C  
ATOM   2377  N9    G  1031      29.481  65.015 -23.827  1.00  0.00           N  
ATOM   2378  H5'   G  1031      33.695  64.826 -21.982  1.00  0.00           H  
ATOM   2379 H5''   G  1031      34.149  66.186 -22.683  1.00  0.00           H  
ATOM   2380  H4'   G  1031      33.469  64.636 -24.295  1.00  0.00           H  
ATOM   2381  H3'   G  1031      31.666  66.829 -24.127  1.00  0.00           H  
ATOM   2382  H1'   G  1031      30.388  63.601 -24.957  1.00  0.00           H  
ATOM   2383  H2'   G  1031      30.550  65.958 -25.960  1.00  0.00           H  
ATOM   2384 HO2'   G  1031      31.460  64.672 -27.373  1.00  0.00           H  
ATOM   2385  H1    G  1031      24.708  65.494 -24.984  1.00  0.00           H  
ATOM   2386  H22   G  1031      26.423  63.930 -27.502  1.00  0.00           H  
ATOM   2387  H21   G  1031      24.930  64.514 -26.949  1.00  0.00           H  
ATOM   2388  H8    G  1031      30.248  65.707 -22.020  1.00  0.00           H  
ATOM   2389  P     C  1032      32.830  68.343 -26.065  1.00  0.00           P  
ATOM   2390  OP2   C  1032      32.351  69.204 -24.955  1.00  0.00           O  
ATOM   2391  OP1   C  1032      33.996  68.773 -26.877  1.00  0.00           O  
ATOM   2392  O5'   C  1032      31.608  68.090 -27.056  1.00  0.00           O  
ATOM   2393  C5'   C  1032      31.815  67.520 -28.339  1.00  0.00           C  
ATOM   2394  C4'   C  1032      30.513  67.313 -29.074  1.00  0.00           C  
ATOM   2395  O4'   C  1032      29.579  66.603 -28.208  1.00  0.00           O  
ATOM   2396  C3'   C  1032      29.749  68.572 -29.452  1.00  0.00           C  
ATOM   2397  O3'   C  1032      30.259  69.199 -30.616  1.00  0.00           O  
ATOM   2398  C1'   C  1032      28.270  67.038 -28.469  1.00  0.00           C  
ATOM   2399  C2'   C  1032      28.343  68.026 -29.630  1.00  0.00           C  
ATOM   2400  O2'   C  1032      28.217  67.320 -30.856  1.00  0.00           O  
ATOM   2401  N1    C  1032      27.720  67.656 -27.237  1.00  0.00           N  
ATOM   2402  C2    C  1032      26.333  67.820 -27.137  1.00  0.00           C  
ATOM   2403  O2    C  1032      25.610  67.447 -28.074  1.00  0.00           O  
ATOM   2404  N3    C  1032      25.806  68.381 -26.024  1.00  0.00           N  
ATOM   2405  C4    C  1032      26.605  68.774 -25.032  1.00  0.00           C  
ATOM   2406  N4    C  1032      26.040  69.322 -23.953  1.00  0.00           N  
ATOM   2407  C5    C  1032      28.018  68.622 -25.103  1.00  0.00           C  
ATOM   2408  C6    C  1032      28.528  68.065 -26.208  1.00  0.00           C  
ATOM   2409  H5'   C  1032      32.265  66.656 -28.236  1.00  0.00           H  
ATOM   2410 H5''   C  1032      32.386  68.117 -28.865  1.00  0.00           H  
ATOM   2411  H4'   C  1032      30.684  66.772 -29.873  1.00  0.00           H  
ATOM   2412  H3'   C  1032      29.765  69.198 -28.699  1.00  0.00           H  
ATOM   2413  H1'   C  1032      27.711  66.276 -28.728  1.00  0.00           H  
ATOM   2414  H2'   C  1032      27.671  68.734 -29.549  1.00  0.00           H  
ATOM   2415 HO2'   C  1032      28.936  67.597 -31.460  1.00  0.00           H  
ATOM   2416  H42   C  1032      26.600  69.621 -23.207  1.00  0.00           H  
ATOM   2417  H41   C  1032      25.067  69.426 -23.908  1.00  0.00           H  
ATOM   2418  H5    C  1032      28.597  68.913 -24.368  1.00  0.00           H  
ATOM   2419  H6    C  1032      29.498  67.952 -26.276  1.00  0.00           H  
ATOM   2420  P     U  1033      29.738  70.659 -31.042  1.00  0.00           P  
ATOM   2421  OP2   U  1033      30.346  71.651 -30.119  1.00  0.00           O  
ATOM   2422  OP1   U  1033      29.929  70.806 -32.507  1.00  0.00           O  
ATOM   2423  O5'   U  1033      28.173  70.609 -30.751  1.00  0.00           O  
ATOM   2424  C5'   U  1033      27.242  70.388 -31.800  1.00  0.00           C  
ATOM   2425  C4'   U  1033      25.845  70.796 -31.401  1.00  0.00           C  
ATOM   2426  O4'   U  1033      25.526  70.219 -30.119  1.00  0.00           O  
ATOM   2427  C3'   U  1033      25.616  72.285 -31.190  1.00  0.00           C  
ATOM   2428  O3'   U  1033      25.365  72.983 -32.397  1.00  0.00           O  
ATOM   2429  C1'   U  1033      24.711  71.091 -29.364  1.00  0.00           C  
ATOM   2430  C2'   U  1033      24.443  72.315 -30.229  1.00  0.00           C  
ATOM   2431  O2'   U  1033      23.212  72.129 -30.913  1.00  0.00           O  
ATOM   2432  N1    U  1033      25.439  71.432 -28.118  1.00  0.00           N  
ATOM   2433  C2    U  1033      24.688  71.906 -27.058  1.00  0.00           C  
ATOM   2434  O2    U  1033      23.479  72.049 -27.111  1.00  0.00           O  
ATOM   2435  N3    U  1033      25.403  72.207 -25.926  1.00  0.00           N  
ATOM   2436  C4    U  1033      26.765  72.087 -25.746  1.00  0.00           C  
ATOM   2437  O4    U  1033      27.262  72.401 -24.663  1.00  0.00           O  
ATOM   2438  C5    U  1033      27.477  71.591 -26.883  1.00  0.00           C  
ATOM   2439  C6    U  1033      26.805  71.288 -27.999  1.00  0.00           C  
ATOM   2440  H5'   U  1033      27.242  69.436 -32.031  1.00  0.00           H  
ATOM   2441 H5''   U  1033      27.514  70.908 -32.584  1.00  0.00           H  
ATOM   2442  H4'   U  1033      25.214  70.459 -32.070  1.00  0.00           H  
ATOM   2443  H3'   U  1033      26.399  72.672 -30.746  1.00  0.00           H  
ATOM   2444  H1'   U  1033      23.858  70.664 -29.136  1.00  0.00           H  
ATOM   2445  H2'   U  1033      24.438  73.135 -29.692  1.00  0.00           H  
ATOM   2446 HO2'   U  1033      22.808  73.006 -31.088  1.00  0.00           H  
ATOM   2447  H3    U  1033      24.890  72.545 -25.163  1.00  0.00           H  
ATOM   2448  H5    U  1033      28.450  71.473 -26.844  1.00  0.00           H  
ATOM   2449  H6    U  1033      27.315  70.952 -28.764  1.00  0.00           H  
ATOM   2450  P     A  1034      25.463  74.586 -32.440  1.00  0.00           P  
ATOM   2451  OP2   A  1034      26.259  75.030 -31.269  1.00  0.00           O  
ATOM   2452  OP1   A  1034      25.882  74.985 -33.807  1.00  0.00           O  
ATOM   2453  O5'   A  1034      23.960  75.070 -32.225  1.00  0.00           O  
ATOM   2454  C5'   A  1034      23.192  75.568 -33.311  1.00  0.00           C  
ATOM   2455  C4'   A  1034      21.865  76.115 -32.846  1.00  0.00           C  
ATOM   2456  O4'   A  1034      21.362  75.269 -31.788  1.00  0.00           O  
ATOM   2457  C3'   A  1034      21.893  77.511 -32.244  1.00  0.00           C  
ATOM   2458  O3'   A  1034      21.734  78.535 -33.210  1.00  0.00           O  
ATOM   2459  C1'   A  1034      20.734  76.039 -30.784  1.00  0.00           C  
ATOM   2460  C2'   A  1034      20.669  77.467 -31.333  1.00  0.00           C  
ATOM   2461  O2'   A  1034      19.469  77.616 -32.077  1.00  0.00           O  
ATOM   2462  N1    A  1034      21.207  77.316 -25.814  1.00  0.00           N  
ATOM   2463  C2    A  1034      20.255  77.568 -26.722  1.00  0.00           C  
ATOM   2464  N3    A  1034      20.196  77.204 -28.001  1.00  0.00           N  
ATOM   2465  C4    A  1034      21.282  76.490 -28.343  1.00  0.00           C  
ATOM   2466  C5    A  1034      22.342  76.150 -27.523  1.00  0.00           C  
ATOM   2467  C6    A  1034      22.285  76.594 -26.190  1.00  0.00           C  
ATOM   2468  N6    A  1034      23.234  76.344 -25.285  1.00  0.00           N  
ATOM   2469  N7    A  1034      23.284  75.406 -28.221  1.00  0.00           N  
ATOM   2470  C8    A  1034      22.780  75.314 -29.427  1.00  0.00           C  
ATOM   2471  N9    A  1034      21.570  75.947 -29.572  1.00  0.00           N  
ATOM   2472  H5'   A  1034      23.032  74.842 -33.949  1.00  0.00           H  
ATOM   2473 H5''   A  1034      23.693  76.281 -33.757  1.00  0.00           H  
ATOM   2474  H4'   A  1034      21.237  76.106 -33.599  1.00  0.00           H  
ATOM   2475  H3'   A  1034      22.704  77.611 -31.701  1.00  0.00           H  
ATOM   2476  H1'   A  1034      19.827  75.727 -30.580  1.00  0.00           H  
ATOM   2477  H2'   A  1034      20.735  78.128 -30.612  1.00  0.00           H  
ATOM   2478 HO2'   A  1034      18.853  78.190 -31.575  1.00  0.00           H  
ATOM   2479  H2    A  1034      19.494  78.095 -26.398  1.00  0.00           H  
ATOM   2480  H61   A  1034      23.138  76.681 -24.369  1.00  0.00           H  
ATOM   2481  H62   A  1034      24.025  75.823 -25.535  1.00  0.00           H  
ATOM   2482  H8    A  1034      23.226  74.837 -30.158  1.00  0.00           H  
ATOM   2483  P     U  1035      22.583  79.895 -33.094  1.00  0.00           P  
ATOM   2484  OP2   U  1035      23.357  79.846 -31.828  1.00  0.00           O  
ATOM   2485  OP1   U  1035      23.294  80.105 -34.381  1.00  0.00           O  
ATOM   2486  O5'   U  1035      21.475  81.030 -32.952  1.00  0.00           O  
ATOM   2487  C5'   U  1035      21.580  82.031 -31.951  1.00  0.00           C  
ATOM   2488  C4'   U  1035      21.128  81.523 -30.604  1.00  0.00           C  
ATOM   2489  O4'   U  1035      22.112  80.594 -30.109  1.00  0.00           O  
ATOM   2490  C3'   U  1035      20.982  82.567 -29.508  1.00  0.00           C  
ATOM   2491  O3'   U  1035      19.686  83.134 -29.453  1.00  0.00           O  
ATOM   2492  C1'   U  1035      22.240  80.725 -28.699  1.00  0.00           C  
ATOM   2493  C2'   U  1035      21.244  81.783 -28.228  1.00  0.00           C  
ATOM   2494  O2'   U  1035      20.066  81.131 -27.774  1.00  0.00           O  
ATOM   2495  N1    U  1035      23.643  81.101 -28.401  1.00  0.00           N  
ATOM   2496  C2    U  1035      24.048  81.031 -27.081  1.00  0.00           C  
ATOM   2497  O2    U  1035      23.311  80.679 -26.176  1.00  0.00           O  
ATOM   2498  N3    U  1035      25.355  81.387 -26.853  1.00  0.00           N  
ATOM   2499  C4    U  1035      26.280  81.799 -27.788  1.00  0.00           C  
ATOM   2500  O4    U  1035      27.421  82.087 -27.424  1.00  0.00           O  
ATOM   2501  C5    U  1035      25.791  81.847 -29.133  1.00  0.00           C  
ATOM   2502  C6    U  1035      24.523  81.504 -29.383  1.00  0.00           C  
ATOM   2503  H5'   U  1035      21.024  82.797 -32.206  1.00  0.00           H  
ATOM   2504 H5''   U  1035      22.513  82.321 -31.886  1.00  0.00           H  
ATOM   2505  H4'   U  1035      20.270  81.063 -30.712  1.00  0.00           H  
ATOM   2506  H3'   U  1035      21.685  83.241 -29.609  1.00  0.00           H  
ATOM   2507  H1'   U  1035      22.033  79.871 -28.264  1.00  0.00           H  
ATOM   2508  H2'   U  1035      21.634  82.352 -27.532  1.00  0.00           H  
ATOM   2509 HO2'   U  1035      20.019  81.200 -26.797  1.00  0.00           H  
ATOM   2510  H3    U  1035      25.662  81.345 -25.924  1.00  0.00           H  
ATOM   2511  H5    U  1035      26.381  82.129 -29.863  1.00  0.00           H  
ATOM   2512  H6    U  1035      24.212  81.547 -30.311  1.00  0.00           H  
ATOM   2513  P     A  1036      19.485  84.648 -28.951  1.00  0.00           P  
ATOM   2514  OP2   A  1036      20.771  85.367 -29.134  1.00  0.00           O  
ATOM   2515  OP1   A  1036      18.251  85.181 -29.579  1.00  0.00           O  
ATOM   2516  O5'   A  1036      19.220  84.503 -27.387  1.00  0.00           O  
ATOM   2517  C5'   A  1036      19.852  85.371 -26.457  1.00  0.00           C  
ATOM   2518  C4'   A  1036      20.081  84.690 -25.131  1.00  0.00           C  
ATOM   2519  O4'   A  1036      21.070  83.645 -25.292  1.00  0.00           O  
ATOM   2520  C3'   A  1036      20.632  85.567 -24.017  1.00  0.00           C  
ATOM   2521  O3'   A  1036      19.622  86.262 -23.307  1.00  0.00           O  
ATOM   2522  C1'   A  1036      21.922  83.582 -24.171  1.00  0.00           C  
ATOM   2523  C2'   A  1036      21.375  84.569 -23.136  1.00  0.00           C  
ATOM   2524  O2'   A  1036      20.482  83.878 -22.274  1.00  0.00           O  
ATOM   2525  N1    A  1036      24.839  85.373 -28.024  1.00  0.00           N  
ATOM   2526  C2    A  1036      23.523  85.145 -27.921  1.00  0.00           C  
ATOM   2527  N3    A  1036      22.829  84.677 -26.887  1.00  0.00           N  
ATOM   2528  C4    A  1036      23.640  84.425 -25.844  1.00  0.00           C  
ATOM   2529  C5    A  1036      25.010  84.608 -25.798  1.00  0.00           C  
ATOM   2530  C6    A  1036      25.626  85.110 -26.958  1.00  0.00           C  
ATOM   2531  N6    A  1036      26.937  85.337 -27.061  1.00  0.00           N  
ATOM   2532  N7    A  1036      25.512  84.241 -24.557  1.00  0.00           N  
ATOM   2533  C8    A  1036      24.453  83.851 -23.892  1.00  0.00           C  
ATOM   2534  N9    A  1036      23.285  83.936 -24.610  1.00  0.00           N  
ATOM   2535  H5'   A  1036      19.284  86.158 -26.318  1.00  0.00           H  
ATOM   2536 H5''   A  1036      20.714  85.659 -26.822  1.00  0.00           H  
ATOM   2537  H4'   A  1036      19.238  84.291 -24.829  1.00  0.00           H  
ATOM   2538  H3'   A  1036      21.278  86.200 -24.396  1.00  0.00           H  
ATOM   2539  H1'   A  1036      21.926  82.678 -23.790  1.00  0.00           H  
ATOM   2540  H2'   A  1036      22.101  85.000 -22.638  1.00  0.00           H  
ATOM   2541 HO2'   A  1036      20.899  83.787 -21.392  1.00  0.00           H  
ATOM   2542  H2    A  1036      22.997  85.353 -28.722  1.00  0.00           H  
ATOM   2543  H61   A  1036      27.310  85.688 -27.897  1.00  0.00           H  
ATOM   2544  H62   A  1036      27.528  85.153 -26.301  1.00  0.00           H  
ATOM   2545  H8    A  1036      24.490  83.528 -22.967  1.00  0.00           H  
ATOM   2546  P     A  1037      19.962  87.656 -22.603  1.00  0.00           P  
ATOM   2547  OP2   A  1037      21.091  88.236 -23.374  1.00  0.00           O  
ATOM   2548  OP1   A  1037      18.677  88.393 -22.516  1.00  0.00           O  
ATOM   2549  O5'   A  1037      20.472  87.377 -21.119  1.00  0.00           O  
ATOM   2550  C5'   A  1037      21.501  88.167 -20.541  1.00  0.00           C  
ATOM   2551  C4'   A  1037      22.566  87.310 -19.904  1.00  0.00           C  
ATOM   2552  O4'   A  1037      22.982  86.305 -20.858  1.00  0.00           O  
ATOM   2553  C3'   A  1037      23.845  88.027 -19.499  1.00  0.00           C  
ATOM   2554  O3'   A  1037      23.815  88.501 -18.164  1.00  0.00           O  
ATOM   2555  C1'   A  1037      24.378  86.217 -20.933  1.00  0.00           C  
ATOM   2556  C2'   A  1037      24.918  86.964 -19.710  1.00  0.00           C  
ATOM   2557  O2'   A  1037      24.976  86.065 -18.612  1.00  0.00           O  
ATOM   2558  N1    A  1037      28.281  88.268 -23.601  1.00  0.00           N  
ATOM   2559  C2    A  1037      28.210  87.736 -22.373  1.00  0.00           C  
ATOM   2560  N3    A  1037      27.160  87.220 -21.740  1.00  0.00           N  
ATOM   2561  C4    A  1037      26.061  87.282 -22.513  1.00  0.00           C  
ATOM   2562  C5    A  1037      25.976  87.799 -23.792  1.00  0.00           C  
ATOM   2563  C6    A  1037      27.159  88.315 -24.351  1.00  0.00           C  
ATOM   2564  N6    A  1037      27.230  88.845 -25.574  1.00  0.00           N  
ATOM   2565  N7    A  1037      24.680  87.693 -24.279  1.00  0.00           N  
ATOM   2566  C8    A  1037      24.022  87.125 -23.299  1.00  0.00           C  
ATOM   2567  N9    A  1037      24.796  86.848 -22.199  1.00  0.00           N  
ATOM   2568  H5'   A  1037      21.110  88.752 -19.858  1.00  0.00           H  
ATOM   2569 H5''   A  1037      21.910  88.721 -21.238  1.00  0.00           H  
ATOM   2570  H4'   A  1037      22.193  86.858 -19.119  1.00  0.00           H  
ATOM   2571  H3'   A  1037      24.001  88.782 -20.104  1.00  0.00           H  
ATOM   2572  H1'   A  1037      24.692  85.288 -20.912  1.00  0.00           H  
ATOM   2573  H2'   A  1037      25.792  87.368 -19.896  1.00  0.00           H  
ATOM   2574 HO2'   A  1037      24.559  86.488 -17.832  1.00  0.00           H  
ATOM   2575  H2    A  1037      29.052  87.726 -21.870  1.00  0.00           H  
ATOM   2576  H61   A  1037      28.084  89.190 -25.910  1.00  0.00           H  
ATOM   2577  H62   A  1037      26.429  88.890 -26.136  1.00  0.00           H  
ATOM   2578  H8    A  1037      23.065  86.917 -23.347  1.00  0.00           H  
ATOM   2579  P     A  1038      23.065  89.879 -17.812  1.00  0.00           P  
ATOM   2580  OP2   A  1038      23.135  90.758 -19.006  1.00  0.00           O  
ATOM   2581  OP1   A  1038      21.745  89.546 -17.221  1.00  0.00           O  
ATOM   2582  O5'   A  1038      23.968  90.528 -16.671  1.00  0.00           O  
ATOM   2583  C5'   A  1038      23.697  91.832 -16.180  1.00  0.00           C  
ATOM   2584  C4'   A  1038      24.789  92.803 -16.552  1.00  0.00           C  
ATOM   2585  O4'   A  1038      26.095  92.259 -16.248  1.00  0.00           O  
ATOM   2586  C3'   A  1038      24.870  93.185 -18.022  1.00  0.00           C  
ATOM   2587  O3'   A  1038      23.996  94.245 -18.369  1.00  0.00           O  
ATOM   2588  C1'   A  1038      27.045  92.708 -17.183  1.00  0.00           C  
ATOM   2589  C2'   A  1038      26.316  93.656 -18.146  1.00  0.00           C  
ATOM   2590  O2'   A  1038      26.466  94.987 -17.675  1.00  0.00           O  
ATOM   2591  N1    A  1038      31.191  90.611 -19.410  1.00  0.00           N  
ATOM   2592  C2    A  1038      30.987  91.799 -18.825  1.00  0.00           C  
ATOM   2593  N3    A  1038      29.880  92.281 -18.265  1.00  0.00           N  
ATOM   2594  C4    A  1038      28.879  91.385 -18.342  1.00  0.00           C  
ATOM   2595  C5    A  1038      28.936  90.127 -18.912  1.00  0.00           C  
ATOM   2596  C6    A  1038      30.166  89.735 -19.471  1.00  0.00           C  
ATOM   2597  N6    A  1038      30.369  88.552 -20.055  1.00  0.00           N  
ATOM   2598  N7    A  1038      27.710  89.485 -18.806  1.00  0.00           N  
ATOM   2599  C8    A  1038      26.952  90.355 -18.186  1.00  0.00           C  
ATOM   2600  N9    A  1038      27.595  91.528 -17.874  1.00  0.00           N  
ATOM   2601  H5'   A  1038      23.619  91.797 -15.204  1.00  0.00           H  
ATOM   2602 H5''   A  1038      22.848  92.146 -16.556  1.00  0.00           H  
ATOM   2603  H4'   A  1038      24.654  93.615 -16.021  1.00  0.00           H  
ATOM   2604  H3'   A  1038      24.695  92.419 -18.609  1.00  0.00           H  
ATOM   2605  H1'   A  1038      27.770  93.193 -16.736  1.00  0.00           H  
ATOM   2606  H2'   A  1038      26.650  93.554 -19.062  1.00  0.00           H  
ATOM   2607 HO2'   A  1038      25.589  95.425 -17.673  1.00  0.00           H  
ATOM   2608  H2    A  1038      31.763  92.398 -18.808  1.00  0.00           H  
ATOM   2609  H61   A  1038      31.250  88.335 -20.427  1.00  0.00           H  
ATOM   2610  H62   A  1038      29.640  87.900 -20.110  1.00  0.00           H  
ATOM   2611  H8    A  1038      26.012  90.185 -17.964  1.00  0.00           H  
ATOM   2612  P     A  1039      23.499  94.419 -19.888  1.00  0.00           P  
ATOM   2613  OP2   A  1039      24.386  93.606 -20.757  1.00  0.00           O  
ATOM   2614  OP1   A  1039      22.033  94.195 -19.921  1.00  0.00           O  
ATOM   2615  O5'   A  1039      23.771  95.956 -20.207  1.00  0.00           O  
ATOM   2616  C5'   A  1039      22.894  96.692 -21.047  1.00  0.00           C  
ATOM   2617  C4'   A  1039      23.621  97.275 -22.233  1.00  0.00           C  
ATOM   2618  O4'   A  1039      24.951  97.676 -21.837  1.00  0.00           O  
ATOM   2619  C3'   A  1039      23.855  96.331 -23.402  1.00  0.00           C  
ATOM   2620  O3'   A  1039      22.741  96.237 -24.271  1.00  0.00           O  
ATOM   2621  C1'   A  1039      25.873  97.439 -22.891  1.00  0.00           C  
ATOM   2622  C2'   A  1039      25.075  96.922 -24.085  1.00  0.00           C  
ATOM   2623  O2'   A  1039      24.721  98.021 -24.912  1.00  0.00           O  
ATOM   2624  N1    A  1039      30.704  95.716 -23.380  1.00  0.00           N  
ATOM   2625  C2    A  1039      30.034  96.700 -23.992  1.00  0.00           C  
ATOM   2626  N3    A  1039      28.775  97.095 -23.816  1.00  0.00           N  
ATOM   2627  C4    A  1039      28.169  96.348 -22.876  1.00  0.00           C  
ATOM   2628  C5    A  1039      28.726  95.304 -22.162  1.00  0.00           C  
ATOM   2629  C6    A  1039      30.067  94.984 -22.441  1.00  0.00           C  
ATOM   2630  N6    A  1039      30.736  94.003 -21.832  1.00  0.00           N  
ATOM   2631  N7    A  1039      27.801  94.767 -21.276  1.00  0.00           N  
ATOM   2632  C8    A  1039      26.724  95.486 -21.473  1.00  0.00           C  
ATOM   2633  N9    A  1039      26.875  96.461 -22.427  1.00  0.00           N  
ATOM   2634  H5'   A  1039      22.492  97.421 -20.529  1.00  0.00           H  
ATOM   2635 H5''   A  1039      22.184  96.099 -21.367  1.00  0.00           H  
ATOM   2636  H4'   A  1039      23.133  98.062 -22.554  1.00  0.00           H  
ATOM   2637  H3'   A  1039      24.070  95.438 -23.058  1.00  0.00           H  
ATOM   2638  H1'   A  1039      26.322  98.276 -23.137  1.00  0.00           H  
ATOM   2639  H2'   A  1039      25.575  96.240 -24.581  1.00  0.00           H  
ATOM   2640 HO2'   A  1039      23.764  97.968 -25.119  1.00  0.00           H  
ATOM   2641  H2    A  1039      30.541  97.200 -24.665  1.00  0.00           H  
ATOM   2642  H61   A  1039      31.671  93.827 -22.069  1.00  0.00           H  
ATOM   2643  H62   A  1039      30.294  93.459 -21.147  1.00  0.00           H  
ATOM   2644  H8    A  1039      25.887  95.340 -20.983  1.00  0.00           H  
ATOM   2645  P     A  1040      22.322  94.818 -24.898  1.00  0.00           P  
ATOM   2646  OP2   A  1040      23.259  93.791 -24.378  1.00  0.00           O  
ATOM   2647  OP1   A  1040      20.860  94.643 -24.706  1.00  0.00           O  
ATOM   2648  O5'   A  1040      22.597  94.990 -26.459  1.00  0.00           O  
ATOM   2649  C5'   A  1040      21.974  96.030 -27.198  1.00  0.00           C  
ATOM   2650  C4'   A  1040      22.538  96.131 -28.593  1.00  0.00           C  
ATOM   2651  O4'   A  1040      23.681  97.019 -28.582  1.00  0.00           O  
ATOM   2652  C3'   A  1040      23.073  94.840 -29.192  1.00  0.00           C  
ATOM   2653  O3'   A  1040      22.063  94.043 -29.786  1.00  0.00           O  
ATOM   2654  C1'   A  1040      24.670  96.565 -29.483  1.00  0.00           C  
ATOM   2655  C2'   A  1040      24.113  95.331 -30.186  1.00  0.00           C  
ATOM   2656  O2'   A  1040      23.509  95.737 -31.405  1.00  0.00           O  
ATOM   2657  N1    A  1040      29.715  95.527 -29.653  1.00  0.00           N  
ATOM   2658  C2    A  1040      28.815  95.780 -30.612  1.00  0.00           C  
ATOM   2659  N3    A  1040      27.515  96.042 -30.497  1.00  0.00           N  
ATOM   2660  C4    A  1040      27.140  96.031 -29.205  1.00  0.00           C  
ATOM   2661  C5    A  1040      27.948  95.788 -28.110  1.00  0.00           C  
ATOM   2662  C6    A  1040      29.306  95.524 -28.366  1.00  0.00           C  
ATOM   2663  N6    A  1040      30.203  95.272 -27.411  1.00  0.00           N  
ATOM   2664  N7    A  1040      27.215  95.861 -26.934  1.00  0.00           N  
ATOM   2665  C8    A  1040      26.001  96.141 -27.337  1.00  0.00           C  
ATOM   2666  N9    A  1040      25.883  96.259 -28.700  1.00  0.00           N  
ATOM   2667  H5'   A  1040      22.116  96.882 -26.734  1.00  0.00           H  
ATOM   2668 H5''   A  1040      21.013  95.853 -27.253  1.00  0.00           H  
ATOM   2669  H4'   A  1040      21.855  96.500 -29.193  1.00  0.00           H  
ATOM   2670  H3'   A  1040      23.518  94.322 -28.488  1.00  0.00           H  
ATOM   2671  H1'   A  1040      24.877  97.254 -30.149  1.00  0.00           H  
ATOM   2672  H2'   A  1040      24.814  94.661 -30.333  1.00  0.00           H  
ATOM   2673 HO2'   A  1040      22.621  95.328 -31.472  1.00  0.00           H  
ATOM   2674  H2    A  1040      29.163  95.770 -31.528  1.00  0.00           H  
ATOM   2675  H61   A  1040      31.137  95.094 -27.650  1.00  0.00           H  
ATOM   2676  H62   A  1040      29.929  95.265 -26.470  1.00  0.00           H  
ATOM   2677  H8    A  1040      25.245  96.256 -26.722  1.00  0.00           H  
ATOM   2678  P     U  1041      22.208  92.443 -29.813  1.00  0.00           P  
ATOM   2679  OP2   U  1041      22.286  91.965 -28.410  1.00  0.00           O  
ATOM   2680  OP1   U  1041      21.161  91.901 -30.717  1.00  0.00           O  
ATOM   2681  O5'   U  1041      23.625  92.196 -30.498  1.00  0.00           O  
ATOM   2682  C5'   U  1041      23.794  92.345 -31.899  1.00  0.00           C  
ATOM   2683  C4'   U  1041      25.213  92.055 -32.323  1.00  0.00           C  
ATOM   2684  O4'   U  1041      26.081  93.057 -31.732  1.00  0.00           O  
ATOM   2685  C3'   U  1041      25.805  90.744 -31.828  1.00  0.00           C  
ATOM   2686  O3'   U  1041      25.397  89.626 -32.597  1.00  0.00           O  
ATOM   2687  C1'   U  1041      27.325  92.472 -31.411  1.00  0.00           C  
ATOM   2688  C2'   U  1041      27.286  91.063 -31.988  1.00  0.00           C  
ATOM   2689  O2'   U  1041      27.660  91.100 -33.358  1.00  0.00           O  
ATOM   2690  N1    U  1041      27.459  92.471 -29.934  1.00  0.00           N  
ATOM   2691  C2    U  1041      28.729  92.301 -29.416  1.00  0.00           C  
ATOM   2692  O2    U  1041      29.719  92.155 -30.112  1.00  0.00           O  
ATOM   2693  N3    U  1041      28.804  92.308 -28.044  1.00  0.00           N  
ATOM   2694  C4    U  1041      27.763  92.464 -27.155  1.00  0.00           C  
ATOM   2695  O4    U  1041      27.993  92.447 -25.945  1.00  0.00           O  
ATOM   2696  C5    U  1041      26.478  92.635 -27.762  1.00  0.00           C  
ATOM   2697  C6    U  1041      26.376  92.634 -29.096  1.00  0.00           C  
ATOM   2698  H5'   U  1041      23.568  93.264 -32.152  1.00  0.00           H  
ATOM   2699 H5''   U  1041      23.191  91.727 -32.362  1.00  0.00           H  
ATOM   2700  H4'   U  1041      25.297  92.091 -33.298  1.00  0.00           H  
ATOM   2701  H3'   U  1041      25.609  90.574 -30.884  1.00  0.00           H  
ATOM   2702  H1'   U  1041      28.078  92.961 -31.805  1.00  0.00           H  
ATOM   2703  H2'   U  1041      27.845  90.441 -31.477  1.00  0.00           H  
ATOM   2704 HO2'   U  1041      28.540  90.679 -33.460  1.00  0.00           H  
ATOM   2705  H3    U  1041      29.696  92.188 -27.656  1.00  0.00           H  
ATOM   2706  H5    U  1041      25.681  92.754 -27.205  1.00  0.00           H  
ATOM   2707  H6    U  1041      25.487  92.752 -29.487  1.00  0.00           H  
ATOM   2708  P     U  1042      25.479  88.146 -31.978  1.00  0.00           P  
ATOM   2709  OP2   U  1042      25.085  88.223 -30.549  1.00  0.00           O  
ATOM   2710  OP1   U  1042      24.755  87.225 -32.892  1.00  0.00           O  
ATOM   2711  O5'   U  1042      27.030  87.787 -32.043  1.00  0.00           O  
ATOM   2712  C5'   U  1042      27.679  87.580 -33.289  1.00  0.00           C  
ATOM   2713  C4'   U  1042      29.106  87.125 -33.104  1.00  0.00           C  
ATOM   2714  O4'   U  1042      29.913  88.231 -32.625  1.00  0.00           O  
ATOM   2715  C3'   U  1042      29.340  86.073 -32.031  1.00  0.00           C  
ATOM   2716  O3'   U  1042      28.997  84.765 -32.453  1.00  0.00           O  
ATOM   2717  C1'   U  1042      30.889  87.744 -31.738  1.00  0.00           C  
ATOM   2718  C2'   U  1042      30.838  86.231 -31.840  1.00  0.00           C  
ATOM   2719  O2'   U  1042      31.552  85.789 -32.985  1.00  0.00           O  
ATOM   2720  N1    U  1042      30.549  88.228 -30.377  1.00  0.00           N  
ATOM   2721  C2    U  1042      31.577  88.764 -29.624  1.00  0.00           C  
ATOM   2722  O2    U  1042      32.723  88.853 -30.029  1.00  0.00           O  
ATOM   2723  N3    U  1042      31.216  89.199 -28.373  1.00  0.00           N  
ATOM   2724  C4    U  1042      29.960  89.153 -27.806  1.00  0.00           C  
ATOM   2725  O4    U  1042      29.796  89.586 -26.664  1.00  0.00           O  
ATOM   2726  C5    U  1042      28.947  88.586 -28.642  1.00  0.00           C  
ATOM   2727  C6    U  1042      29.271  88.155 -29.866  1.00  0.00           C  
ATOM   2728  H5'   U  1042      27.675  88.420 -33.794  1.00  0.00           H  
ATOM   2729 H5''   U  1042      27.190  86.899 -33.796  1.00  0.00           H  
ATOM   2730  H4'   U  1042      29.468  86.796 -33.953  1.00  0.00           H  
ATOM   2731  H3'   U  1042      28.874  86.273 -31.193  1.00  0.00           H  
ATOM   2732  H1'   U  1042      31.787  88.054 -31.978  1.00  0.00           H  
ATOM   2733  H2'   U  1042      31.145  85.783 -31.026  1.00  0.00           H  
ATOM   2734 HO2'   U  1042      32.354  85.306 -32.694  1.00  0.00           H  
ATOM   2735  H3    U  1042      31.930  89.583 -27.822  1.00  0.00           H  
ATOM   2736  H5    U  1042      28.024  88.514 -28.320  1.00  0.00           H  
ATOM   2737  H6    U  1042      28.560  87.770 -30.419  1.00  0.00           H  
ATOM   2738  P     A  1043      28.686  83.621 -31.369  1.00  0.00           P  
ATOM   2739  OP2   A  1043      27.895  84.230 -30.271  1.00  0.00           O  
ATOM   2740  OP1   A  1043      28.153  82.437 -32.089  1.00  0.00           O  
ATOM   2741  O5'   A  1043      30.120  83.239 -30.789  1.00  0.00           O  
ATOM   2742  C5'   A  1043      31.052  82.506 -31.571  1.00  0.00           C  
ATOM   2743  C4'   A  1043      32.307  82.199 -30.794  1.00  0.00           C  
ATOM   2744  O4'   A  1043      32.970  83.445 -30.459  1.00  0.00           O  
ATOM   2745  C3'   A  1043      32.109  81.519 -29.448  1.00  0.00           C  
ATOM   2746  O3'   A  1043      32.048  80.107 -29.543  1.00  0.00           O  
ATOM   2747  C1'   A  1043      33.534  83.383 -29.175  1.00  0.00           C  
ATOM   2748  C2'   A  1043      33.364  81.942 -28.693  1.00  0.00           C  
ATOM   2749  O2'   A  1043      34.492  81.181 -29.103  1.00  0.00           O  
ATOM   2750  N1    A  1043      33.574  86.076 -24.782  1.00  0.00           N  
ATOM   2751  C2    A  1043      34.451  85.219 -25.320  1.00  0.00           C  
ATOM   2752  N3    A  1043      34.377  84.552 -26.470  1.00  0.00           N  
ATOM   2753  C4    A  1043      33.231  84.838 -27.113  1.00  0.00           C  
ATOM   2754  C5    A  1043      32.234  85.696 -26.687  1.00  0.00           C  
ATOM   2755  C6    A  1043      32.433  86.341 -25.453  1.00  0.00           C  
ATOM   2756  N6    A  1043      31.559  87.195 -24.915  1.00  0.00           N  
ATOM   2757  N7    A  1043      31.199  85.743 -27.610  1.00  0.00           N  
ATOM   2758  C8    A  1043      31.586  84.925 -28.558  1.00  0.00           C  
ATOM   2759  N9    A  1043      32.807  84.343 -28.322  1.00  0.00           N  
ATOM   2760  H5'   A  1043      31.287  83.032 -32.364  1.00  0.00           H  
ATOM   2761 H5''   A  1043      30.638  81.665 -31.856  1.00  0.00           H  
ATOM   2762  H4'   A  1043      32.910  81.652 -31.339  1.00  0.00           H  
ATOM   2763  H3'   A  1043      31.303  81.846 -28.995  1.00  0.00           H  
ATOM   2764  H1'   A  1043      34.487  83.612 -29.186  1.00  0.00           H  
ATOM   2765  H2'   A  1043      33.231  81.901 -27.723  1.00  0.00           H  
ATOM   2766 HO2'   A  1043      34.181  80.356 -29.529  1.00  0.00           H  
ATOM   2767  H2    A  1043      35.262  85.061 -24.794  1.00  0.00           H  
ATOM   2768  H61   A  1043      31.752  87.615 -24.051  1.00  0.00           H  
ATOM   2769  H62   A  1043      30.724  87.403 -25.384  1.00  0.00           H  
ATOM   2770  H8    A  1043      31.053  84.746 -29.362  1.00  0.00           H  
ATOM   2771  P     U  1044      31.242  79.257 -28.443  1.00  0.00           P  
ATOM   2772  OP2   U  1044      29.832  79.720 -28.447  1.00  0.00           O  
ATOM   2773  OP1   U  1044      31.544  77.819 -28.660  1.00  0.00           O  
ATOM   2774  O5'   U  1044      31.901  79.695 -27.060  1.00  0.00           O  
ATOM   2775  C5'   U  1044      33.180  79.214 -26.676  1.00  0.00           C  
ATOM   2776  C4'   U  1044      33.591  79.742 -25.324  1.00  0.00           C  
ATOM   2777  O4'   U  1044      33.679  81.190 -25.369  1.00  0.00           O  
ATOM   2778  C3'   U  1044      32.627  79.475 -24.179  1.00  0.00           C  
ATOM   2779  O3'   U  1044      32.771  78.181 -23.622  1.00  0.00           O  
ATOM   2780  C1'   U  1044      33.279  81.738 -24.129  1.00  0.00           C  
ATOM   2781  C2'   U  1044      33.005  80.562 -23.188  1.00  0.00           C  
ATOM   2782  O2'   U  1044      34.200  80.232 -22.494  1.00  0.00           O  
ATOM   2783  N1    U  1044      32.073  82.572 -24.353  1.00  0.00           N  
ATOM   2784  C2    U  1044      31.719  83.451 -23.346  1.00  0.00           C  
ATOM   2785  O2    U  1044      32.347  83.563 -22.308  1.00  0.00           O  
ATOM   2786  N3    U  1044      30.597  84.203 -23.598  1.00  0.00           N  
ATOM   2787  C4    U  1044      29.808  84.167 -24.727  1.00  0.00           C  
ATOM   2788  O4    U  1044      28.826  84.908 -24.803  1.00  0.00           O  
ATOM   2789  C5    U  1044      30.235  83.234 -25.726  1.00  0.00           C  
ATOM   2790  C6    U  1044      31.324  82.491 -25.508  1.00  0.00           C  
ATOM   2791  H5'   U  1044      33.841  79.496 -27.343  1.00  0.00           H  
ATOM   2792 H5''   U  1044      33.157  78.235 -26.643  1.00  0.00           H  
ATOM   2793  H4'   U  1044      34.469  79.377 -25.089  1.00  0.00           H  
ATOM   2794  H3'   U  1044      31.700  79.598 -24.470  1.00  0.00           H  
ATOM   2795  H1'   U  1044      33.993  82.295 -23.751  1.00  0.00           H  
ATOM   2796  H2'   U  1044      32.270  80.757 -22.570  1.00  0.00           H  
ATOM   2797 HO2'   U  1044      34.106  80.493 -21.554  1.00  0.00           H  
ATOM   2798  H3    U  1044      30.328  84.832 -22.897  1.00  0.00           H  
ATOM   2799  H5    U  1044      29.732  83.143 -26.563  1.00  0.00           H  
ATOM   2800  H6    U  1044      31.595  81.860 -26.205  1.00  0.00           H  
ATOM   2801  P     G  1045      31.508  77.437 -22.963  1.00  0.00           P  
ATOM   2802  OP2   G  1045      30.303  77.789 -23.756  1.00  0.00           O  
ATOM   2803  OP1   G  1045      31.866  76.009 -22.766  1.00  0.00           O  
ATOM   2804  O5'   G  1045      31.368  78.113 -21.527  1.00  0.00           O  
ATOM   2805  C5'   G  1045      32.362  77.921 -20.531  1.00  0.00           C  
ATOM   2806  C4'   G  1045      32.018  78.652 -19.257  1.00  0.00           C  
ATOM   2807  O4'   G  1045      31.992  80.084 -19.484  1.00  0.00           O  
ATOM   2808  C3'   G  1045      30.640  78.370 -18.676  1.00  0.00           C  
ATOM   2809  O3'   G  1045      30.584  77.152 -17.954  1.00  0.00           O  
ATOM   2810  C1'   G  1045      31.034  80.696 -18.651  1.00  0.00           C  
ATOM   2811  C2'   G  1045      30.443  79.582 -17.780  1.00  0.00           C  
ATOM   2812  O2'   G  1045      31.207  79.471 -16.588  1.00  0.00           O  
ATOM   2813  N1    G  1045      27.086  83.896 -18.954  1.00  0.00           N  
ATOM   2814  C2    G  1045      27.846  83.546 -17.864  1.00  0.00           C  
ATOM   2815  N2    G  1045      27.516  84.121 -16.699  1.00  0.00           N  
ATOM   2816  N3    G  1045      28.858  82.694 -17.912  1.00  0.00           N  
ATOM   2817  C4    G  1045      29.052  82.210 -19.157  1.00  0.00           C  
ATOM   2818  C5    G  1045      28.352  82.495 -20.310  1.00  0.00           C  
ATOM   2819  C6    G  1045      27.269  83.410 -20.245  1.00  0.00           C  
ATOM   2820  O6    G  1045      26.527  83.791 -21.157  1.00  0.00           O  
ATOM   2821  N7    G  1045      28.868  81.788 -21.387  1.00  0.00           N  
ATOM   2822  C8    G  1045      29.854  81.099 -20.879  1.00  0.00           C  
ATOM   2823  N9    G  1045      30.021  81.309 -19.531  1.00  0.00           N  
ATOM   2824  H5'   G  1045      33.221  78.251 -20.867  1.00  0.00           H  
ATOM   2825 H5''   G  1045      32.440  76.963 -20.339  1.00  0.00           H  
ATOM   2826  H4'   G  1045      32.697  78.443 -18.582  1.00  0.00           H  
ATOM   2827  H3'   G  1045      29.956  78.359 -19.376  1.00  0.00           H  
ATOM   2828  H1'   G  1045      31.428  81.385 -18.077  1.00  0.00           H  
ATOM   2829  H2'   G  1045      29.494  79.738 -17.590  1.00  0.00           H  
ATOM   2830 HO2'   G  1045      30.673  79.803 -15.835  1.00  0.00           H  
ATOM   2831  H1    G  1045      26.358  84.537 -18.813  1.00  0.00           H  
ATOM   2832  H22   G  1045      28.024  83.910 -15.887  1.00  0.00           H  
ATOM   2833  H21   G  1045      26.769  84.753 -16.655  1.00  0.00           H  
ATOM   2834  H8    G  1045      30.417  80.496 -21.406  1.00  0.00           H  
ATOM   2835  P     A  1046      29.222  76.298 -17.915  1.00  0.00           P  
ATOM   2836  OP2   A  1046      29.003  75.721 -19.265  1.00  0.00           O  
ATOM   2837  OP1   A  1046      29.274  75.402 -16.733  1.00  0.00           O  
ATOM   2838  O5'   A  1046      28.091  77.390 -17.657  1.00  0.00           O  
ATOM   2839  C5'   A  1046      27.712  77.749 -16.336  1.00  0.00           C  
ATOM   2840  C4'   A  1046      26.536  78.693 -16.335  1.00  0.00           C  
ATOM   2841  O4'   A  1046      26.761  79.826 -17.215  1.00  0.00           O  
ATOM   2842  C3'   A  1046      25.222  78.124 -16.848  1.00  0.00           C  
ATOM   2843  O3'   A  1046      24.530  77.361 -15.875  1.00  0.00           O  
ATOM   2844  C1'   A  1046      25.550  80.268 -17.775  1.00  0.00           C  
ATOM   2845  C2'   A  1046      24.452  79.402 -17.151  1.00  0.00           C  
ATOM   2846  O2'   A  1046      23.993  80.022 -15.959  1.00  0.00           O  
ATOM   2847  N1    A  1046      23.268  80.987 -22.339  1.00  0.00           N  
ATOM   2848  C2    A  1046      22.899  81.296 -21.089  1.00  0.00           C  
ATOM   2849  N3    A  1046      23.543  81.079 -19.944  1.00  0.00           N  
ATOM   2850  C4    A  1046      24.715  80.460 -20.168  1.00  0.00           C  
ATOM   2851  C5    A  1046      25.230  80.079 -21.393  1.00  0.00           C  
ATOM   2852  C6    A  1046      24.452  80.366 -22.529  1.00  0.00           C  
ATOM   2853  N6    A  1046      24.819  80.058 -23.775  1.00  0.00           N  
ATOM   2854  N7    A  1046      26.466  79.465 -21.237  1.00  0.00           N  
ATOM   2855  C8    A  1046      26.666  79.489 -19.942  1.00  0.00           C  
ATOM   2856  N9    A  1046      25.647  80.076 -19.234  1.00  0.00           N  
ATOM   2857  H5'   A  1046      28.470  78.182 -15.892  1.00  0.00           H  
ATOM   2858 H5''   A  1046      27.472  76.939 -15.841  1.00  0.00           H  
ATOM   2859  H4'   A  1046      26.406  79.012 -15.417  1.00  0.00           H  
ATOM   2860  H3'   A  1046      25.337  77.583 -17.658  1.00  0.00           H  
ATOM   2861  H1'   A  1046      25.370  81.212 -17.580  1.00  0.00           H  
ATOM   2862  H2'   A  1046      23.720  79.239 -17.782  1.00  0.00           H  
ATOM   2863 HO2'   A  1046      23.091  80.373 -16.109  1.00  0.00           H  
ATOM   2864  H2    A  1046      22.032  81.746 -21.005  1.00  0.00           H  
ATOM   2865  H61   A  1046      24.234  80.283 -24.528  1.00  0.00           H  
ATOM   2866  H62   A  1046      25.674  79.607 -23.937  1.00  0.00           H  
ATOM   2867  H8    A  1046      27.470  79.120 -19.519  1.00  0.00           H  
ATOM   2868  P     C  1047      24.242  75.800 -16.127  1.00  0.00           P  
ATOM   2869  OP2   C  1047      25.316  75.269 -17.002  1.00  0.00           O  
ATOM   2870  OP1   C  1047      23.985  75.162 -14.810  1.00  0.00           O  
ATOM   2871  O5'   C  1047      22.880  75.787 -16.953  1.00  0.00           O  
ATOM   2872  C5'   C  1047      21.663  76.218 -16.362  1.00  0.00           C  
ATOM   2873  C4'   C  1047      20.719  76.796 -17.388  1.00  0.00           C  
ATOM   2874  O4'   C  1047      21.405  77.839 -18.130  1.00  0.00           O  
ATOM   2875  C3'   C  1047      20.238  75.841 -18.469  1.00  0.00           C  
ATOM   2876  O3'   C  1047      19.109  75.081 -18.073  1.00  0.00           O  
ATOM   2877  C1'   C  1047      21.002  77.822 -19.489  1.00  0.00           C  
ATOM   2878  C2'   C  1047      19.883  76.786 -19.607  1.00  0.00           C  
ATOM   2879  O2'   C  1047      18.634  77.421 -19.377  1.00  0.00           O  
ATOM   2880  N1    C  1047      22.177  77.480 -20.329  1.00  0.00           N  
ATOM   2881  C2    C  1047      22.046  77.567 -21.721  1.00  0.00           C  
ATOM   2882  O2    C  1047      20.962  77.924 -22.207  1.00  0.00           O  
ATOM   2883  N3    C  1047      23.102  77.262 -22.510  1.00  0.00           N  
ATOM   2884  C4    C  1047      24.256  76.880 -21.964  1.00  0.00           C  
ATOM   2885  N4    C  1047      25.271  76.588 -22.781  1.00  0.00           N  
ATOM   2886  C5    C  1047      24.421  76.780 -20.553  1.00  0.00           C  
ATOM   2887  C6    C  1047      23.370  77.087 -19.783  1.00  0.00           C  
ATOM   2888  H5'   C  1047      21.860  76.901 -15.688  1.00  0.00           H  
ATOM   2889 H5''   C  1047      21.232  75.453 -15.926  1.00  0.00           H  
ATOM   2890  H4'   C  1047      19.940  77.185 -16.938  1.00  0.00           H  
ATOM   2891  H3'   C  1047      20.956  75.232 -18.740  1.00  0.00           H  
ATOM   2892  H1'   C  1047      20.658  78.700 -19.752  1.00  0.00           H  
ATOM   2893  H2'   C  1047      19.903  76.328 -20.472  1.00  0.00           H  
ATOM   2894 HO2'   C  1047      18.125  76.899 -18.724  1.00  0.00           H  
ATOM   2895  H42   C  1047      26.132  76.305 -22.411  1.00  0.00           H  
ATOM   2896  H41   C  1047      25.153  76.658 -23.752  1.00  0.00           H  
ATOM   2897  H5    C  1047      25.274  76.500 -20.160  1.00  0.00           H  
ATOM   2898  H6    C  1047      23.463  77.024 -18.810  1.00  0.00           H  
ATOM   2899  P     U  1048      18.790  73.676 -18.784  1.00  0.00           P  
ATOM   2900  OP2   U  1048      20.008  72.831 -18.698  1.00  0.00           O  
ATOM   2901  OP1   U  1048      17.504  73.167 -18.244  1.00  0.00           O  
ATOM   2902  O5'   U  1048      18.565  74.061 -20.314  1.00  0.00           O  
ATOM   2903  C5'   U  1048      17.319  74.574 -20.760  1.00  0.00           C  
ATOM   2904  C4'   U  1048      17.257  74.655 -22.266  1.00  0.00           C  
ATOM   2905  O4'   U  1048      18.399  75.408 -22.754  1.00  0.00           O  
ATOM   2906  C3'   U  1048      17.339  73.332 -23.012  1.00  0.00           C  
ATOM   2907  O3'   U  1048      16.089  72.672 -23.108  1.00  0.00           O  
ATOM   2908  C1'   U  1048      18.823  74.885 -24.005  1.00  0.00           C  
ATOM   2909  C2'   U  1048      17.849  73.764 -24.381  1.00  0.00           C  
ATOM   2910  O2'   U  1048      16.803  74.308 -25.172  1.00  0.00           O  
ATOM   2911  N1    U  1048      20.214  74.393 -23.851  1.00  0.00           N  
ATOM   2912  C2    U  1048      20.814  73.836 -24.965  1.00  0.00           C  
ATOM   2913  O2    U  1048      20.254  73.739 -26.043  1.00  0.00           O  
ATOM   2914  N3    U  1048      22.101  73.396 -24.776  1.00  0.00           N  
ATOM   2915  C4    U  1048      22.836  73.452 -23.611  1.00  0.00           C  
ATOM   2916  O4    U  1048      23.986  73.011 -23.600  1.00  0.00           O  
ATOM   2917  C5    U  1048      22.152  74.040 -22.500  1.00  0.00           C  
ATOM   2918  C6    U  1048      20.899  74.478 -22.657  1.00  0.00           C  
ATOM   2919  H5'   U  1048      17.191  75.471 -20.387  1.00  0.00           H  
ATOM   2920 H5''   U  1048      16.599  73.990 -20.443  1.00  0.00           H  
ATOM   2921  H4'   U  1048      16.437  75.118 -22.532  1.00  0.00           H  
ATOM   2922  H3'   U  1048      17.986  72.734 -22.585  1.00  0.00           H  
ATOM   2923  H1'   U  1048      18.799  75.579 -24.697  1.00  0.00           H  
ATOM   2924  H2'   U  1048      18.307  73.030 -24.841  1.00  0.00           H  
ATOM   2925 HO2'   U  1048      16.907  73.998 -26.096  1.00  0.00           H  
ATOM   2926  H3    U  1048      22.544  72.998 -25.553  1.00  0.00           H  
ATOM   2927  H5    U  1048      22.599  74.121 -21.631  1.00  0.00           H  
ATOM   2928  H6    U  1048      20.452  74.876 -21.881  1.00  0.00           H  
ATOM   2929  P     G  1049      15.915  71.183 -22.532  1.00  0.00           P  
ATOM   2930  OP2   G  1049      17.045  70.911 -21.608  1.00  0.00           O  
ATOM   2931  OP1   G  1049      14.518  71.038 -22.046  1.00  0.00           O  
ATOM   2932  O5'   G  1049      16.089  70.250 -23.812  1.00  0.00           O  
ATOM   2933  C5'   G  1049      15.205  70.357 -24.918  1.00  0.00           C  
ATOM   2934  C4'   G  1049      15.854  69.885 -26.195  1.00  0.00           C  
ATOM   2935  O4'   G  1049      16.972  70.762 -26.510  1.00  0.00           O  
ATOM   2936  C3'   G  1049      16.468  68.494 -26.157  1.00  0.00           C  
ATOM   2937  O3'   G  1049      15.536  67.469 -26.458  1.00  0.00           O  
ATOM   2938  C1'   G  1049      18.066  70.017 -27.005  1.00  0.00           C  
ATOM   2939  C2'   G  1049      17.558  68.587 -27.220  1.00  0.00           C  
ATOM   2940  O2'   G  1049      17.013  68.481 -28.527  1.00  0.00           O  
ATOM   2941  N1    G  1049      22.955  68.999 -26.020  1.00  0.00           N  
ATOM   2942  C2    G  1049      22.231  68.782 -27.167  1.00  0.00           C  
ATOM   2943  N2    G  1049      22.891  68.219 -28.190  1.00  0.00           N  
ATOM   2944  N3    G  1049      20.952  69.093 -27.303  1.00  0.00           N  
ATOM   2945  C4    G  1049      20.445  69.648 -26.182  1.00  0.00           C  
ATOM   2946  C5    G  1049      21.081  69.909 -24.987  1.00  0.00           C  
ATOM   2947  C6    G  1049      22.453  69.569 -24.854  1.00  0.00           C  
ATOM   2948  O6    G  1049      23.193  69.721 -23.875  1.00  0.00           O  
ATOM   2949  N7    G  1049      20.207  70.489 -24.080  1.00  0.00           N  
ATOM   2950  C8    G  1049      19.076  70.569 -24.727  1.00  0.00           C  
ATOM   2951  N9    G  1049      19.150  70.077 -26.008  1.00  0.00           N  
ATOM   2952  H5'   G  1049      14.935  71.293 -25.023  1.00  0.00           H  
ATOM   2953 H5''   G  1049      14.408  69.812 -24.743  1.00  0.00           H  
ATOM   2954  H4'   G  1049      15.204  69.926 -26.928  1.00  0.00           H  
ATOM   2955  H3'   G  1049      16.865  68.318 -25.279  1.00  0.00           H  
ATOM   2956  H1'   G  1049      18.385  70.381 -27.857  1.00  0.00           H  
ATOM   2957  H2'   G  1049      18.267  67.928 -27.067  1.00  0.00           H  
ATOM   2958 HO2'   G  1049      17.610  67.934 -29.078  1.00  0.00           H  
ATOM   2959  H1    G  1049      23.898  68.733 -26.021  1.00  0.00           H  
ATOM   2960  H22   G  1049      22.425  68.040 -29.034  1.00  0.00           H  
ATOM   2961  H21   G  1049      23.838  67.986 -28.097  1.00  0.00           H  
ATOM   2962  H8    G  1049      18.258  70.944 -24.338  1.00  0.00           H  
ATOM   2963  P     C  1050      15.774  65.975 -25.914  1.00  0.00           P  
ATOM   2964  OP2   C  1050      16.141  66.061 -24.478  1.00  0.00           O  
ATOM   2965  OP1   C  1050      14.614  65.146 -26.327  1.00  0.00           O  
ATOM   2966  O5'   C  1050      17.052  65.470 -26.720  1.00  0.00           O  
ATOM   2967  C5'   C  1050      16.936  65.013 -28.059  1.00  0.00           C  
ATOM   2968  C4'   C  1050      18.250  64.491 -28.586  1.00  0.00           C  
ATOM   2969  O4'   C  1050      19.276  65.512 -28.467  1.00  0.00           O  
ATOM   2970  C3'   C  1050      18.845  63.304 -27.844  1.00  0.00           C  
ATOM   2971  O3'   C  1050      18.274  62.067 -28.233  1.00  0.00           O  
ATOM   2972  C1'   C  1050      20.528  64.919 -28.214  1.00  0.00           C  
ATOM   2973  C2'   C  1050      20.310  63.402 -28.246  1.00  0.00           C  
ATOM   2974  O2'   C  1050      20.513  62.931 -29.571  1.00  0.00           O  
ATOM   2975  N1    C  1050      20.995  65.393 -26.888  1.00  0.00           N  
ATOM   2976  C2    C  1050      22.357  65.277 -26.582  1.00  0.00           C  
ATOM   2977  O2    C  1050      23.127  64.786 -27.421  1.00  0.00           O  
ATOM   2978  N3    C  1050      22.809  65.702 -25.379  1.00  0.00           N  
ATOM   2979  C4    C  1050      21.961  66.226 -24.495  1.00  0.00           C  
ATOM   2980  N4    C  1050      22.451  66.632 -23.321  1.00  0.00           N  
ATOM   2981  C5    C  1050      20.571  66.357 -24.774  1.00  0.00           C  
ATOM   2982  C6    C  1050      20.136  65.934 -25.968  1.00  0.00           C  
ATOM   2983  H5'   C  1050      16.637  65.756 -28.625  1.00  0.00           H  
ATOM   2984 H5''   C  1050      16.269  64.296 -28.095  1.00  0.00           H  
ATOM   2985  H4'   C  1050      18.143  64.253 -29.530  1.00  0.00           H  
ATOM   2986  H3'   C  1050      18.756  63.408 -26.874  1.00  0.00           H  
ATOM   2987  H1'   C  1050      21.186  65.164 -28.898  1.00  0.00           H  
ATOM   2988  H2'   C  1050      20.889  62.941 -27.605  1.00  0.00           H  
ATOM   2989 HO2'   C  1050      21.346  62.417 -29.603  1.00  0.00           H  
ATOM   2990  H42   C  1050      21.854  67.022 -22.649  1.00  0.00           H  
ATOM   2991  H41   C  1050      23.408  66.540 -23.131  1.00  0.00           H  
ATOM   2992  H5    C  1050      19.955  66.744 -24.118  1.00  0.00           H  
ATOM   2993  H6    C  1050      19.183  66.015 -26.179  1.00  0.00           H  
ATOM   2994  P     A  1051      18.334  60.802 -27.243  1.00  0.00           P  
ATOM   2995  OP2   A  1051      17.936  61.259 -25.888  1.00  0.00           O  
ATOM   2996  OP1   A  1051      17.602  59.680 -27.883  1.00  0.00           O  
ATOM   2997  O5'   A  1051      19.881  60.420 -27.199  1.00  0.00           O  
ATOM   2998  C5'   A  1051      20.478  59.677 -28.251  1.00  0.00           C  
ATOM   2999  C4'   A  1051      21.919  59.350 -27.949  1.00  0.00           C  
ATOM   3000  O4'   A  1051      22.712  60.555 -27.773  1.00  0.00           O  
ATOM   3001  C3'   A  1051      22.174  58.587 -26.658  1.00  0.00           C  
ATOM   3002  O3'   A  1051      21.947  57.194 -26.784  1.00  0.00           O  
ATOM   3003  C1'   A  1051      23.729  60.369 -26.816  1.00  0.00           C  
ATOM   3004  C2'   A  1051      23.656  58.887 -26.435  1.00  0.00           C  
ATOM   3005  O2'   A  1051      24.473  58.141 -27.327  1.00  0.00           O  
ATOM   3006  N1    A  1051      25.480  62.693 -22.564  1.00  0.00           N  
ATOM   3007  C2    A  1051      26.070  61.889 -23.458  1.00  0.00           C  
ATOM   3008  N3    A  1051      25.553  61.318 -24.544  1.00  0.00           N  
ATOM   3009  C4    A  1051      24.257  61.648 -24.684  1.00  0.00           C  
ATOM   3010  C5    A  1051      23.515  62.463 -23.850  1.00  0.00           C  
ATOM   3011  C6    A  1051      24.178  63.006 -22.735  1.00  0.00           C  
ATOM   3012  N6    A  1051      23.591  63.807 -21.843  1.00  0.00           N  
ATOM   3013  N7    A  1051      22.211  62.579 -24.310  1.00  0.00           N  
ATOM   3014  C8    A  1051      22.194  61.844 -25.395  1.00  0.00           C  
ATOM   3015  N9    A  1051      23.399  61.252 -25.681  1.00  0.00           N  
ATOM   3016  H5'   A  1051      20.436  60.202 -29.078  1.00  0.00           H  
ATOM   3017 H5''   A  1051      19.981  58.843 -28.377  1.00  0.00           H  
ATOM   3018  H4'   A  1051      22.276  58.831 -28.700  1.00  0.00           H  
ATOM   3019  H3'   A  1051      21.640  58.933 -25.913  1.00  0.00           H  
ATOM   3020  H1'   A  1051      24.630  60.578 -27.142  1.00  0.00           H  
ATOM   3021  H2'   A  1051      23.915  58.745 -25.500  1.00  0.00           H  
ATOM   3022 HO2'   A  1051      25.265  57.826 -26.844  1.00  0.00           H  
ATOM   3023  H2    A  1051      27.015  61.693 -23.288  1.00  0.00           H  
ATOM   3024  H61   A  1051      24.105  64.156 -21.085  1.00  0.00           H  
ATOM   3025  H62   A  1051      22.647  64.048 -21.947  1.00  0.00           H  
ATOM   3026  H8    A  1051      21.395  61.728 -25.951  1.00  0.00           H  
ATOM   3027  P     A  1052      21.666  56.300 -25.478  1.00  0.00           P  
ATOM   3028  OP2   A  1052      20.667  57.011 -24.641  1.00  0.00           O  
ATOM   3029  OP1   A  1052      21.396  54.909 -25.921  1.00  0.00           O  
ATOM   3030  O5'   A  1052      23.056  56.308 -24.699  1.00  0.00           O  
ATOM   3031  C5'   A  1052      24.121  55.460 -25.100  1.00  0.00           C  
ATOM   3032  C4'   A  1052      25.283  55.538 -24.141  1.00  0.00           C  
ATOM   3033  O4'   A  1052      25.740  56.913 -24.068  1.00  0.00           O  
ATOM   3034  C3'   A  1052      24.975  55.197 -22.691  1.00  0.00           C  
ATOM   3035  O3'   A  1052      25.002  53.805 -22.430  1.00  0.00           O  
ATOM   3036  C1'   A  1052      26.134  57.245 -22.752  1.00  0.00           C  
ATOM   3037  C2'   A  1052      26.081  55.941 -21.956  1.00  0.00           C  
ATOM   3038  O2'   A  1052      27.325  55.267 -22.080  1.00  0.00           O  
ATOM   3039  N1    A  1052      25.198  60.814 -19.155  1.00  0.00           N  
ATOM   3040  C2    A  1052      26.243  60.004 -19.369  1.00  0.00           C  
ATOM   3041  N3    A  1052      26.421  59.097 -20.326  1.00  0.00           N  
ATOM   3042  C4    A  1052      25.355  59.055 -21.146  1.00  0.00           C  
ATOM   3043  C5    A  1052      24.209  59.823 -21.054  1.00  0.00           C  
ATOM   3044  C6    A  1052      24.144  60.747 -19.996  1.00  0.00           C  
ATOM   3045  N6    A  1052      23.102  61.554 -19.782  1.00  0.00           N  
ATOM   3046  N7    A  1052      23.323  59.505 -22.075  1.00  0.00           N  
ATOM   3047  C8    A  1052      23.943  58.569 -22.749  1.00  0.00           C  
ATOM   3048  N9    A  1052      25.178  58.246 -22.243  1.00  0.00           N  
ATOM   3049  H5'   A  1052      24.425  55.728 -25.993  1.00  0.00           H  
ATOM   3050 H5''   A  1052      23.798  54.536 -25.137  1.00  0.00           H  
ATOM   3051  H4'   A  1052      26.017  54.967 -24.452  1.00  0.00           H  
ATOM   3052  H3'   A  1052      24.101  55.556 -22.429  1.00  0.00           H  
ATOM   3053  H1'   A  1052      27.043  57.612 -22.715  1.00  0.00           H  
ATOM   3054  H2'   A  1052      25.845  56.099 -21.017  1.00  0.00           H  
ATOM   3055 HO2'   A  1052      27.796  55.308 -21.222  1.00  0.00           H  
ATOM   3056  H2    A  1052      26.981  60.092 -18.730  1.00  0.00           H  
ATOM   3057  H61   A  1052      23.114  62.179 -19.026  1.00  0.00           H  
ATOM   3058  H62   A  1052      22.327  61.523 -20.380  1.00  0.00           H  
ATOM   3059  H8    A  1052      23.560  58.137 -23.542  1.00  0.00           H  
ATOM   3060  P     A  1053      24.213  53.204 -21.166  1.00  0.00           P  
ATOM   3061  OP2   A  1053      22.851  53.795 -21.151  1.00  0.00           O  
ATOM   3062  OP1   A  1053      24.373  51.729 -21.181  1.00  0.00           O  
ATOM   3063  O5'   A  1053      25.010  53.773 -19.909  1.00  0.00           O  
ATOM   3064  C5'   A  1053      26.240  53.193 -19.502  1.00  0.00           C  
ATOM   3065  C4'   A  1053      26.753  53.817 -18.229  1.00  0.00           C  
ATOM   3066  O4'   A  1053      26.941  55.244 -18.397  1.00  0.00           O  
ATOM   3067  C3'   A  1053      25.847  53.694 -17.013  1.00  0.00           C  
ATOM   3068  O3'   A  1053      26.012  52.469 -16.320  1.00  0.00           O  
ATOM   3069  C1'   A  1053      26.513  55.934 -17.233  1.00  0.00           C  
ATOM   3070  C2'   A  1053      26.245  54.887 -16.163  1.00  0.00           C  
ATOM   3071  O2'   A  1053      27.446  54.634 -15.449  1.00  0.00           O  
ATOM   3072  N1    A  1053      23.353  59.742 -15.797  1.00  0.00           N  
ATOM   3073  C2    A  1053      24.456  59.229 -15.238  1.00  0.00           C  
ATOM   3074  N3    A  1053      25.232  58.236 -15.666  1.00  0.00           N  
ATOM   3075  C4    A  1053      24.768  57.738 -16.827  1.00  0.00           C  
ATOM   3076  C5    A  1053      23.650  58.160 -17.521  1.00  0.00           C  
ATOM   3077  C6    A  1053      22.915  59.220 -16.962  1.00  0.00           C  
ATOM   3078  N6    A  1053      21.814  59.732 -17.518  1.00  0.00           N  
ATOM   3079  N7    A  1053      23.481  57.413 -18.679  1.00  0.00           N  
ATOM   3080  C8    A  1053      24.484  56.571 -18.659  1.00  0.00           C  
ATOM   3081  N9    A  1053      25.304  56.711 -17.566  1.00  0.00           N  
ATOM   3082  H5'   A  1053      26.905  53.322 -20.211  1.00  0.00           H  
ATOM   3083 H5''   A  1053      26.110  52.233 -19.358  1.00  0.00           H  
ATOM   3084  H4'   A  1053      27.619  53.407 -18.021  1.00  0.00           H  
ATOM   3085  H3'   A  1053      24.912  53.781 -17.294  1.00  0.00           H  
ATOM   3086  H1'   A  1053      27.218  56.542 -16.925  1.00  0.00           H  
ATOM   3087  H2'   A  1053      25.517  55.160 -15.565  1.00  0.00           H  
ATOM   3088 HO2'   A  1053      27.365  55.006 -14.546  1.00  0.00           H  
ATOM   3089  H2    A  1053      24.732  59.644 -14.393  1.00  0.00           H  
ATOM   3090  H61   A  1053      21.343  60.472 -17.081  1.00  0.00           H  
ATOM   3091  H62   A  1053      21.478  59.369 -18.364  1.00  0.00           H  
ATOM   3092  H8    A  1053      24.636  55.901 -19.360  1.00  0.00           H  
ATOM   3093  P     A  1054      24.805  51.866 -15.447  1.00  0.00           P  
ATOM   3094  OP2   A  1054      23.574  51.907 -16.276  1.00  0.00           O  
ATOM   3095  OP1   A  1054      25.256  50.577 -14.866  1.00  0.00           O  
ATOM   3096  O5'   A  1054      24.632  52.910 -14.257  1.00  0.00           O  
ATOM   3097  C5'   A  1054      25.497  52.883 -13.131  1.00  0.00           C  
ATOM   3098  C4'   A  1054      25.068  53.873 -12.078  1.00  0.00           C  
ATOM   3099  O4'   A  1054      25.077  55.220 -12.645  1.00  0.00           O  
ATOM   3100  C3'   A  1054      23.642  53.728 -11.567  1.00  0.00           C  
ATOM   3101  O3'   A  1054      23.509  52.730 -10.570  1.00  0.00           O  
ATOM   3102  C1'   A  1054      23.983  55.957 -12.152  1.00  0.00           C  
ATOM   3103  C2'   A  1054      23.323  55.121 -11.055  1.00  0.00           C  
ATOM   3104  O2'   A  1054      23.966  55.394  -9.818  1.00  0.00           O  
ATOM   3105  N1    A  1054      20.081  58.853 -13.867  1.00  0.00           N  
ATOM   3106  C2    A  1054      20.755  58.845 -12.710  1.00  0.00           C  
ATOM   3107  N3    A  1054      21.762  58.062 -12.329  1.00  0.00           N  
ATOM   3108  C4    A  1054      22.080  57.189 -13.302  1.00  0.00           C  
ATOM   3109  C5    A  1054      21.480  57.077 -14.542  1.00  0.00           C  
ATOM   3110  C6    A  1054      20.426  57.964 -14.823  1.00  0.00           C  
ATOM   3111  N6    A  1054      19.753  57.972 -15.976  1.00  0.00           N  
ATOM   3112  N7    A  1054      22.073  56.064 -15.284  1.00  0.00           N  
ATOM   3113  C8    A  1054      23.003  55.595 -14.489  1.00  0.00           C  
ATOM   3114  N9    A  1054      23.064  56.230 -13.273  1.00  0.00           N  
ATOM   3115  H5'   A  1054      26.407  53.101 -13.422  1.00  0.00           H  
ATOM   3116 H5''   A  1054      25.492  51.983 -12.745  1.00  0.00           H  
ATOM   3117  H4'   A  1054      25.683  53.836 -11.315  1.00  0.00           H  
ATOM   3118  H3'   A  1054      23.049  53.520 -12.320  1.00  0.00           H  
ATOM   3119  H1'   A  1054      24.296  56.805 -11.772  1.00  0.00           H  
ATOM   3120  H2'   A  1054      22.359  55.289 -11.008  1.00  0.00           H  
ATOM   3121 HO2'   A  1054      23.347  55.887  -9.240  1.00  0.00           H  
ATOM   3122  H2    A  1054      20.466  59.509 -12.050  1.00  0.00           H  
ATOM   3123  H61   A  1054      19.026  58.616 -16.115  1.00  0.00           H  
ATOM   3124  H62   A  1054      19.986  57.337 -16.685  1.00  0.00           H  
ATOM   3125  H8    A  1054      23.600  54.859 -14.739  1.00  0.00           H  
ATOM   3126  P     C  1055      22.151  51.879 -10.454  1.00  0.00           P  
ATOM   3127  OP2   C  1055      22.156  50.856 -11.530  1.00  0.00           O  
ATOM   3128  OP1   C  1055      21.993  51.455  -9.040  1.00  0.00           O  
ATOM   3129  O5'   C  1055      21.004  52.935 -10.782  1.00  0.00           O  
ATOM   3130  C5'   C  1055      20.253  53.542  -9.742  1.00  0.00           C  
ATOM   3131  C4'   C  1055      19.197  54.472 -10.288  1.00  0.00           C  
ATOM   3132  O4'   C  1055      19.725  55.233 -11.408  1.00  0.00           O  
ATOM   3133  C3'   C  1055      17.953  53.811 -10.860  1.00  0.00           C  
ATOM   3134  O3'   C  1055      17.003  53.466  -9.866  1.00  0.00           O  
ATOM   3135  C1'   C  1055      18.714  55.441 -12.372  1.00  0.00           C  
ATOM   3136  C2'   C  1055      17.416  54.904 -11.767  1.00  0.00           C  
ATOM   3137  O2'   C  1055      16.787  55.933 -11.016  1.00  0.00           O  
ATOM   3138  N1    C  1055      19.097  54.722 -13.612  1.00  0.00           N  
ATOM   3139  C2    C  1055      18.391  55.001 -14.788  1.00  0.00           C  
ATOM   3140  O2    C  1055      17.472  55.835 -14.760  1.00  0.00           O  
ATOM   3141  N3    C  1055      18.721  54.360 -15.933  1.00  0.00           N  
ATOM   3142  C4    C  1055      19.711  53.468 -15.937  1.00  0.00           C  
ATOM   3143  N4    C  1055      20.002  52.859 -17.089  1.00  0.00           N  
ATOM   3144  C5    C  1055      20.448  53.161 -14.758  1.00  0.00           C  
ATOM   3145  C6    C  1055      20.114  53.803 -13.633  1.00  0.00           C  
ATOM   3146  H5'   C  1055      20.860  54.051  -9.165  1.00  0.00           H  
ATOM   3147 H5''   C  1055      19.819  52.842  -9.211  1.00  0.00           H  
ATOM   3148  H4'   C  1055      18.932  55.097  -9.582  1.00  0.00           H  
ATOM   3149  H3'   C  1055      18.217  53.038 -11.401  1.00  0.00           H  
ATOM   3150  H1'   C  1055      18.608  56.395 -12.568  1.00  0.00           H  
ATOM   3151  H2'   C  1055      16.818  54.540 -12.452  1.00  0.00           H  
ATOM   3152 HO2'   C  1055      15.980  56.226 -11.488  1.00  0.00           H  
ATOM   3153  H42   C  1055      20.725  52.199 -17.125  1.00  0.00           H  
ATOM   3154  H41   C  1055      19.492  53.073 -17.899  1.00  0.00           H  
ATOM   3155  H5    C  1055      21.176  52.504 -14.771  1.00  0.00           H  
ATOM   3156  H6    C  1055      20.609  53.605 -12.811  1.00  0.00           H  
ATOM   3157  P     A  1056      16.566  51.937  -9.683  1.00  0.00           P  
ATOM   3158  OP2   A  1056      17.658  51.291  -8.913  1.00  0.00           O  
ATOM   3159  OP1   A  1056      15.192  51.972  -9.122  1.00  0.00           O  
ATOM   3160  O5'   A  1056      16.496  51.242 -11.116  1.00  0.00           O  
ATOM   3161  C5'   A  1056      15.928  51.919 -12.227  1.00  0.00           C  
ATOM   3162  C4'   A  1056      14.686  51.222 -12.725  1.00  0.00           C  
ATOM   3163  O4'   A  1056      14.690  49.816 -12.334  1.00  0.00           O  
ATOM   3164  C3'   A  1056      13.361  51.806 -12.259  1.00  0.00           C  
ATOM   3165  O3'   A  1056      12.416  51.941 -13.307  1.00  0.00           O  
ATOM   3166  C1'   A  1056      13.531  49.522 -11.565  1.00  0.00           C  
ATOM   3167  C2'   A  1056      12.945  50.861 -11.115  1.00  0.00           C  
ATOM   3168  O2'   A  1056      11.532  50.733 -11.041  1.00  0.00           O  
ATOM   3169  N1    A  1056      12.666  45.196  -8.903  1.00  0.00           N  
ATOM   3170  C2    A  1056      12.071  45.724  -9.980  1.00  0.00           C  
ATOM   3171  N3    A  1056      12.347  46.857 -10.623  1.00  0.00           N  
ATOM   3172  C4    A  1056      13.380  47.493 -10.041  1.00  0.00           C  
ATOM   3173  C5    A  1056      14.091  47.076  -8.932  1.00  0.00           C  
ATOM   3174  C6    A  1056      13.700  45.860  -8.344  1.00  0.00           C  
ATOM   3175  N6    A  1056      14.292  45.333  -7.269  1.00  0.00           N  
ATOM   3176  N7    A  1056      15.089  47.989  -8.618  1.00  0.00           N  
ATOM   3177  C8    A  1056      14.961  48.921  -9.529  1.00  0.00           C  
ATOM   3178  N9    A  1056      13.946  48.685 -10.424  1.00  0.00           N  
ATOM   3179  H5'   A  1056      16.587  51.953 -12.952  1.00  0.00           H  
ATOM   3180 H5''   A  1056      15.697  52.833 -11.962  1.00  0.00           H  
ATOM   3181  H4'   A  1056      14.723  51.259 -13.703  1.00  0.00           H  
ATOM   3182  H3'   A  1056      13.544  52.689 -11.875  1.00  0.00           H  
ATOM   3183  H1'   A  1056      12.866  49.039 -12.100  1.00  0.00           H  
ATOM   3184  H2'   A  1056      13.330  51.142 -10.259  1.00  0.00           H  
ATOM   3185 HO2'   A  1056      11.262  50.725 -10.099  1.00  0.00           H  
ATOM   3186  H2    A  1056      11.326  45.203 -10.347  1.00  0.00           H  
ATOM   3187  H61   A  1056      13.974  44.481  -6.904  1.00  0.00           H  
ATOM   3188  H62   A  1056      15.044  45.797  -6.847  1.00  0.00           H  
ATOM   3189  H8    A  1056      15.536  49.713  -9.569  1.00  0.00           H  
ATOM   3190  P     C  1057      12.050  53.397 -13.882  1.00  0.00           P  
ATOM   3191  OP2   C  1057      10.684  53.334 -14.459  1.00  0.00           O  
ATOM   3192  OP1   C  1057      12.356  54.397 -12.827  1.00  0.00           O  
ATOM   3193  O5'   C  1057      13.082  53.610 -15.076  1.00  0.00           O  
ATOM   3194  C5'   C  1057      14.428  53.983 -14.820  1.00  0.00           C  
ATOM   3195  C4'   C  1057      15.326  53.668 -15.992  1.00  0.00           C  
ATOM   3196  O4'   C  1057      15.317  52.238 -16.219  1.00  0.00           O  
ATOM   3197  C3'   C  1057      14.886  54.217 -17.340  1.00  0.00           C  
ATOM   3198  O3'   C  1057      15.289  55.560 -17.548  1.00  0.00           O  
ATOM   3199  C1'   C  1057      15.370  51.929 -17.595  1.00  0.00           C  
ATOM   3200  C2'   C  1057      15.547  53.256 -18.318  1.00  0.00           C  
ATOM   3201  O2'   C  1057      16.935  53.527 -18.452  1.00  0.00           O  
ATOM   3202  N1    C  1057      14.074  51.281 -17.915  1.00  0.00           N  
ATOM   3203  C2    C  1057      13.865  50.823 -19.222  1.00  0.00           C  
ATOM   3204  O2    C  1057      14.762  50.971 -20.067  1.00  0.00           O  
ATOM   3205  N3    C  1057      12.693  50.228 -19.540  1.00  0.00           N  
ATOM   3206  C4    C  1057      11.745  50.081 -18.614  1.00  0.00           C  
ATOM   3207  N4    C  1057      10.604  49.488 -18.974  1.00  0.00           N  
ATOM   3208  C5    C  1057      11.926  50.537 -17.278  1.00  0.00           C  
ATOM   3209  C6    C  1057      13.091  51.123 -16.974  1.00  0.00           C  
ATOM   3210  H5'   C  1057      14.749  53.497 -14.032  1.00  0.00           H  
ATOM   3211 H5''   C  1057      14.464  54.945 -14.640  1.00  0.00           H  
ATOM   3212  H4'   C  1057      16.241  53.965 -15.812  1.00  0.00           H  
ATOM   3213  H3'   C  1057      13.912  54.146 -17.429  1.00  0.00           H  
ATOM   3214  H1'   C  1057      16.104  51.329 -17.839  1.00  0.00           H  
ATOM   3215  H2'   C  1057      15.093  53.255 -19.186  1.00  0.00           H  
ATOM   3216 HO2'   C  1057      17.297  53.779 -17.578  1.00  0.00           H  
ATOM   3217  H42   C  1057       9.888  49.366 -18.316  1.00  0.00           H  
ATOM   3218  H41   C  1057      10.483  49.176 -19.895  1.00  0.00           H  
ATOM   3219  H5    C  1057      11.224  50.424 -16.604  1.00  0.00           H  
ATOM   3220  H6    C  1057      13.234  51.443 -16.060  1.00  0.00           H  
ATOM   3221  P     C  1058      14.287  56.607 -18.243  1.00  0.00           P  
ATOM   3222  OP2   C  1058      12.900  56.112 -18.054  1.00  0.00           O  
ATOM   3223  OP1   C  1058      14.650  57.969 -17.775  1.00  0.00           O  
ATOM   3224  O5'   C  1058      14.640  56.509 -19.793  1.00  0.00           O  
ATOM   3225  C5'   C  1058      15.984  56.371 -20.228  1.00  0.00           C  
ATOM   3226  C4'   C  1058      16.061  56.010 -21.692  1.00  0.00           C  
ATOM   3227  O4'   C  1058      15.844  54.593 -21.859  1.00  0.00           O  
ATOM   3228  C3'   C  1058      15.035  56.670 -22.600  1.00  0.00           C  
ATOM   3229  O3'   C  1058      15.447  57.942 -23.068  1.00  0.00           O  
ATOM   3230  C1'   C  1058      15.029  54.328 -22.982  1.00  0.00           C  
ATOM   3231  C2'   C  1058      14.877  55.653 -23.726  1.00  0.00           C  
ATOM   3232  O2'   C  1058      15.928  55.767 -24.674  1.00  0.00           O  
ATOM   3233  N1    C  1058      13.732  53.815 -22.476  1.00  0.00           N  
ATOM   3234  C2    C  1058      12.835  53.253 -23.393  1.00  0.00           C  
ATOM   3235  O2    C  1058      13.147  53.203 -24.593  1.00  0.00           O  
ATOM   3236  N3    C  1058      11.646  52.777 -22.957  1.00  0.00           N  
ATOM   3237  C4    C  1058      11.334  52.844 -21.663  1.00  0.00           C  
ATOM   3238  N4    C  1058      10.150  52.362 -21.278  1.00  0.00           N  
ATOM   3239  C5    C  1058      12.223  53.409 -20.705  1.00  0.00           C  
ATOM   3240  C6    C  1058      13.397  53.875 -21.148  1.00  0.00           C  
ATOM   3241  H5'   C  1058      16.419  55.668 -19.702  1.00  0.00           H  
ATOM   3242 H5''   C  1058      16.455  57.218 -20.083  1.00  0.00           H  
ATOM   3243  H4'   C  1058      16.954  56.236 -22.025  1.00  0.00           H  
ATOM   3244  H3'   C  1058      14.184  56.749 -22.121  1.00  0.00           H  
ATOM   3245  H1'   C  1058      15.430  53.666 -23.582  1.00  0.00           H  
ATOM   3246  H2'   C  1058      13.997  55.722 -24.151  1.00  0.00           H  
ATOM   3247 HO2'   C  1058      15.560  55.657 -25.575  1.00  0.00           H  
ATOM   3248  H42   C  1058       9.891  52.396 -20.334  1.00  0.00           H  
ATOM   3249  H41   C  1058       9.540  51.974 -21.940  1.00  0.00           H  
ATOM   3250  H5    C  1058      11.985  53.452 -19.756  1.00  0.00           H  
ATOM   3251  H6    C  1058      14.023  54.267 -20.505  1.00  0.00           H  
ATOM   3252  P     G  1059      14.359  59.089 -23.357  1.00  0.00           P  
ATOM   3253  OP2   G  1059      13.391  59.099 -22.230  1.00  0.00           O  
ATOM   3254  OP1   G  1059      15.085  60.335 -23.712  1.00  0.00           O  
ATOM   3255  O5'   G  1059      13.595  58.577 -24.658  1.00  0.00           O  
ATOM   3256  C5'   G  1059      14.241  58.557 -25.922  1.00  0.00           C  
ATOM   3257  C4'   G  1059      13.318  58.065 -27.009  1.00  0.00           C  
ATOM   3258  O4'   G  1059      12.994  56.662 -26.806  1.00  0.00           O  
ATOM   3259  C3'   G  1059      11.933  58.695 -27.044  1.00  0.00           C  
ATOM   3260  O3'   G  1059      11.928  59.990 -27.619  1.00  0.00           O  
ATOM   3261  C1'   G  1059      11.691  56.380 -27.247  1.00  0.00           C  
ATOM   3262  C2'   G  1059      11.187  57.675 -27.886  1.00  0.00           C  
ATOM   3263  O2'   G  1059      11.599  57.727 -29.244  1.00  0.00           O  
ATOM   3264  N1    G  1059       7.353  54.358 -25.512  1.00  0.00           N  
ATOM   3265  C2    G  1059       7.766  54.562 -26.806  1.00  0.00           C  
ATOM   3266  N2    G  1059       6.916  54.178 -27.770  1.00  0.00           N  
ATOM   3267  N3    G  1059       8.929  55.101 -27.134  1.00  0.00           N  
ATOM   3268  C4    G  1059       9.658  55.429 -26.047  1.00  0.00           C  
ATOM   3269  C5    G  1059       9.338  55.268 -24.715  1.00  0.00           C  
ATOM   3270  C6    G  1059       8.088  54.688 -24.378  1.00  0.00           C  
ATOM   3271  O6    G  1059       7.622  54.462 -23.255  1.00  0.00           O  
ATOM   3272  N7    G  1059      10.362  55.734 -23.903  1.00  0.00           N  
ATOM   3273  C8    G  1059      11.269  56.161 -24.739  1.00  0.00           C  
ATOM   3274  N9    G  1059      10.906  56.006 -26.055  1.00  0.00           N  
ATOM   3275  H5'   G  1059      15.021  57.966 -25.874  1.00  0.00           H  
ATOM   3276 H5''   G  1059      14.541  59.464 -26.143  1.00  0.00           H  
ATOM   3277  H4'   G  1059      13.768  58.159 -27.875  1.00  0.00           H  
ATOM   3278  H3'   G  1059      11.565  58.713 -26.136  1.00  0.00           H  
ATOM   3279  H1'   G  1059      11.651  55.654 -27.905  1.00  0.00           H  
ATOM   3280  H2'   G  1059      10.216  57.776 -27.797  1.00  0.00           H  
ATOM   3281 HO2'   G  1059      10.813  57.617 -29.821  1.00  0.00           H  
ATOM   3282  H1    G  1059       6.472  53.950 -25.375  1.00  0.00           H  
ATOM   3283  H22   G  1059       7.157  54.298 -28.713  1.00  0.00           H  
ATOM   3284  H21   G  1059       6.053  53.777 -27.536  1.00  0.00           H  
ATOM   3285  H8    G  1059      12.121  56.552 -24.456  1.00  0.00           H  
ATOM   3286  P     G  1060      10.654  60.952 -27.432  1.00  0.00           P  
ATOM   3287  OP2   G  1060      10.383  61.077 -25.977  1.00  0.00           O  
ATOM   3288  OP1   G  1060      10.877  62.175 -28.245  1.00  0.00           O  
ATOM   3289  O5'   G  1060       9.454  60.135 -28.089  1.00  0.00           O  
ATOM   3290  C5'   G  1060       9.244  60.151 -29.493  1.00  0.00           C  
ATOM   3291  C4'   G  1060       7.909  59.552 -29.861  1.00  0.00           C  
ATOM   3292  O4'   G  1060       7.800  58.202 -29.340  1.00  0.00           O  
ATOM   3293  C3'   G  1060       6.683  60.271 -29.319  1.00  0.00           C  
ATOM   3294  O3'   G  1060       6.277  61.361 -30.130  1.00  0.00           O  
ATOM   3295  C1'   G  1060       6.466  57.967 -28.906  1.00  0.00           C  
ATOM   3296  C2'   G  1060       5.637  59.167 -29.359  1.00  0.00           C  
ATOM   3297  O2'   G  1060       5.174  58.943 -30.683  1.00  0.00           O  
ATOM   3298  N1    G  1060       3.873  56.415 -24.809  1.00  0.00           N  
ATOM   3299  C2    G  1060       3.509  56.395 -26.134  1.00  0.00           C  
ATOM   3300  N2    G  1060       2.294  55.896 -26.410  1.00  0.00           N  
ATOM   3301  N3    G  1060       4.278  56.830 -27.118  1.00  0.00           N  
ATOM   3302  C4    G  1060       5.460  57.298 -26.666  1.00  0.00           C  
ATOM   3303  C5    G  1060       5.921  57.363 -25.368  1.00  0.00           C  
ATOM   3304  C6    G  1060       5.086  56.892 -24.322  1.00  0.00           C  
ATOM   3305  O6    G  1060       5.314  56.865 -23.107  1.00  0.00           O  
ATOM   3306  N7    G  1060       7.195  57.911 -25.324  1.00  0.00           N  
ATOM   3307  C8    G  1060       7.480  58.166 -26.572  1.00  0.00           C  
ATOM   3308  N9    G  1060       6.472  57.818 -27.439  1.00  0.00           N  
ATOM   3309  H5'   G  1060       9.956  59.639 -29.929  1.00  0.00           H  
ATOM   3310 H5''   G  1060       9.277  61.078 -29.811  1.00  0.00           H  
ATOM   3311  H4'   G  1060       7.836  59.517 -30.838  1.00  0.00           H  
ATOM   3312  H3'   G  1060       6.847  60.532 -28.390  1.00  0.00           H  
ATOM   3313  H1'   G  1060       6.109  57.151 -29.316  1.00  0.00           H  
ATOM   3314  H2'   G  1060       4.897  59.350 -28.742  1.00  0.00           H  
ATOM   3315 HO2'   G  1060       4.206  58.787 -30.660  1.00  0.00           H  
ATOM   3316  H1    G  1060       3.230  56.068 -24.156  1.00  0.00           H  
ATOM   3317  H22   G  1060       1.981  55.856 -27.338  1.00  0.00           H  
ATOM   3318  H21   G  1060       1.719  55.571 -25.686  1.00  0.00           H  
ATOM   3319  H8    G  1060       8.328  58.564 -26.861  1.00  0.00           H  
ATOM   3320  P     G  1061       5.476  62.595 -29.483  1.00  0.00           P  
ATOM   3321  OP2   G  1061       6.186  63.847 -29.848  1.00  0.00           O  
ATOM   3322  OP1   G  1061       4.039  62.440 -29.825  1.00  0.00           O  
ATOM   3323  O5'   G  1061       5.635  62.377 -27.913  1.00  0.00           O  
ATOM   3324  C5'   G  1061       4.639  61.692 -27.167  1.00  0.00           C  
ATOM   3325  C4'   G  1061       5.135  61.319 -25.792  1.00  0.00           C  
ATOM   3326  O4'   G  1061       6.431  61.924 -25.538  1.00  0.00           O  
ATOM   3327  C3'   G  1061       4.297  61.813 -24.623  1.00  0.00           C  
ATOM   3328  O3'   G  1061       3.158  61.006 -24.378  1.00  0.00           O  
ATOM   3329  C1'   G  1061       6.574  62.189 -24.170  1.00  0.00           C  
ATOM   3330  C2'   G  1061       5.293  61.716 -23.480  1.00  0.00           C  
ATOM   3331  O2'   G  1061       5.461  60.372 -23.055  1.00  0.00           O  
ATOM   3332  N1    G  1061       7.490  65.994 -20.914  1.00  0.00           N  
ATOM   3333  C2    G  1061       7.342  64.650 -20.669  1.00  0.00           C  
ATOM   3334  N2    G  1061       7.452  64.263 -19.389  1.00  0.00           N  
ATOM   3335  N3    G  1061       7.105  63.750 -21.609  1.00  0.00           N  
ATOM   3336  C4    G  1061       7.024  64.309 -22.834  1.00  0.00           C  
ATOM   3337  C5    G  1061       7.156  65.635 -23.186  1.00  0.00           C  
ATOM   3338  C6    G  1061       7.410  66.591 -22.168  1.00  0.00           C  
ATOM   3339  O6    G  1061       7.559  67.813 -22.279  1.00  0.00           O  
ATOM   3340  N7    G  1061       7.005  65.800 -24.556  1.00  0.00           N  
ATOM   3341  C8    G  1061       6.788  64.593 -25.004  1.00  0.00           C  
ATOM   3342  N9    G  1061       6.786  63.641 -24.013  1.00  0.00           N  
ATOM   3343  H5'   G  1061       4.384  60.877 -27.648  1.00  0.00           H  
ATOM   3344 H5''   G  1061       3.853  62.270 -27.078  1.00  0.00           H  
ATOM   3345  H4'   G  1061       5.214  60.343 -25.737  1.00  0.00           H  
ATOM   3346  H3'   G  1061       4.012  62.741 -24.750  1.00  0.00           H  
ATOM   3347  H1'   G  1061       7.342  61.705 -23.799  1.00  0.00           H  
ATOM   3348  H2'   G  1061       5.044  62.304 -22.736  1.00  0.00           H  
ATOM   3349 HO2'   G  1061       5.522  60.351 -22.077  1.00  0.00           H  
ATOM   3350  H1    G  1061       7.664  66.579 -20.147  1.00  0.00           H  
ATOM   3351  H22   G  1061       7.356  63.316 -19.154  1.00  0.00           H  
ATOM   3352  H21   G  1061       7.628  64.924 -18.688  1.00  0.00           H  
ATOM   3353  H8    G  1061       6.642  64.388 -25.950  1.00  0.00           H  
ATOM   3354  P     C  1062       1.784  61.678 -23.885  1.00  0.00           P  
ATOM   3355  OP2   C  1062       1.705  63.043 -24.462  1.00  0.00           O  
ATOM   3356  OP1   C  1062       0.684  60.711 -24.136  1.00  0.00           O  
ATOM   3357  O5'   C  1062       1.965  61.817 -22.309  1.00  0.00           O  
ATOM   3358  C5'   C  1062       2.180  60.674 -21.495  1.00  0.00           C  
ATOM   3359  C4'   C  1062       2.499  61.056 -20.070  1.00  0.00           C  
ATOM   3360  O4'   C  1062       3.762  61.759 -20.032  1.00  0.00           O  
ATOM   3361  C3'   C  1062       1.539  62.032 -19.407  1.00  0.00           C  
ATOM   3362  O3'   C  1062       0.401  61.396 -18.852  1.00  0.00           O  
ATOM   3363  C1'   C  1062       3.733  62.792 -19.071  1.00  0.00           C  
ATOM   3364  C2'   C  1062       2.403  62.695 -18.346  1.00  0.00           C  
ATOM   3365  O2'   C  1062       2.552  61.859 -17.208  1.00  0.00           O  
ATOM   3366  N1    C  1062       3.891  64.082 -19.787  1.00  0.00           N  
ATOM   3367  C2    C  1062       4.258  65.213 -19.047  1.00  0.00           C  
ATOM   3368  O2    C  1062       4.437  65.105 -17.825  1.00  0.00           O  
ATOM   3369  N3    C  1062       4.409  66.401 -19.677  1.00  0.00           N  
ATOM   3370  C4    C  1062       4.210  66.491 -20.991  1.00  0.00           C  
ATOM   3371  N4    C  1062       4.371  67.684 -21.570  1.00  0.00           N  
ATOM   3372  C5    C  1062       3.836  65.361 -21.772  1.00  0.00           C  
ATOM   3373  C6    C  1062       3.690  64.190 -21.139  1.00  0.00           C  
ATOM   3374  H5'   C  1062       2.927  60.157 -21.862  1.00  0.00           H  
ATOM   3375 H5''   C  1062       1.372  60.120 -21.504  1.00  0.00           H  
ATOM   3376  H4'   C  1062       2.563  60.249 -19.518  1.00  0.00           H  
ATOM   3377  H3'   C  1062       1.247  62.700 -20.062  1.00  0.00           H  
ATOM   3378  H1'   C  1062       4.461  62.687 -18.424  1.00  0.00           H  
ATOM   3379  H2'   C  1062       2.057  63.579 -18.104  1.00  0.00           H  
ATOM   3380 HO2'   C  1062       2.503  62.410 -16.399  1.00  0.00           H  
ATOM   3381  H42   C  1062       4.232  67.782 -22.534  1.00  0.00           H  
ATOM   3382  H41   C  1062       4.627  68.460 -21.029  1.00  0.00           H  
ATOM   3383  H5    C  1062       3.692  65.436 -22.738  1.00  0.00           H  
ATOM   3384  H6    C  1062       3.434  63.401 -21.658  1.00  0.00           H  
ATOM   3385  P     C  1063      -0.996  62.185 -18.749  1.00  0.00           P  
ATOM   3386  OP2   C  1063      -1.335  62.700 -20.099  1.00  0.00           O  
ATOM   3387  OP1   C  1063      -1.963  61.315 -18.032  1.00  0.00           O  
ATOM   3388  O5'   C  1063      -0.667  63.431 -17.813  1.00  0.00           O  
ATOM   3389  C5'   C  1063      -0.647  63.297 -16.400  1.00  0.00           C  
ATOM   3390  C4'   C  1063      -0.233  64.582 -15.724  1.00  0.00           C  
ATOM   3391  O4'   C  1063       0.978  65.113 -16.321  1.00  0.00           O  
ATOM   3392  C3'   C  1063      -1.209  65.743 -15.837  1.00  0.00           C  
ATOM   3393  O3'   C  1063      -2.320  65.618 -14.966  1.00  0.00           O  
ATOM   3394  C1'   C  1063       0.979  66.536 -16.165  1.00  0.00           C  
ATOM   3395  C2'   C  1063      -0.325  66.937 -15.498  1.00  0.00           C  
ATOM   3396  O2'   C  1063      -0.119  67.044 -14.097  1.00  0.00           O  
ATOM   3397  N1    C  1063       1.166  67.197 -17.480  1.00  0.00           N  
ATOM   3398  C2    C  1063       1.500  68.557 -17.499  1.00  0.00           C  
ATOM   3399  O2    C  1063       1.628  69.165 -16.424  1.00  0.00           O  
ATOM   3400  N3    C  1063       1.677  69.184 -18.684  1.00  0.00           N  
ATOM   3401  C4    C  1063       1.534  68.510 -19.825  1.00  0.00           C  
ATOM   3402  N4    C  1063       1.718  69.170 -20.971  1.00  0.00           N  
ATOM   3403  C5    C  1063       1.194  67.127 -19.840  1.00  0.00           C  
ATOM   3404  C6    C  1063       1.023  66.517 -18.661  1.00  0.00           C  
ATOM   3405  H5'   C  1063      -0.014  62.590 -16.156  1.00  0.00           H  
ATOM   3406 H5''   C  1063      -1.542  63.047 -16.090  1.00  0.00           H  
ATOM   3407  H4'   C  1063      -0.071  64.395 -14.776  1.00  0.00           H  
ATOM   3408  H3'   C  1063      -1.532  65.825 -16.759  1.00  0.00           H  
ATOM   3409  H1'   C  1063       1.727  66.765 -15.575  1.00  0.00           H  
ATOM   3410  H2'   C  1063      -0.684  67.767 -15.875  1.00  0.00           H  
ATOM   3411 HO2'   C  1063      -0.154  67.988 -13.839  1.00  0.00           H  
ATOM   3412  H42   C  1063       1.619  68.702 -21.826  1.00  0.00           H  
ATOM   3413  H41   C  1063       1.950  70.122 -20.956  1.00  0.00           H  
ATOM   3414  H5    C  1063       1.092  66.639 -20.684  1.00  0.00           H  
ATOM   3415  H6    C  1063       0.789  65.566 -18.650  1.00  0.00           H  
ATOM   3416  P     A  1064      -3.715  66.328 -15.328  1.00  0.00           P  
ATOM   3417  OP2   A  1064      -3.978  66.115 -16.774  1.00  0.00           O  
ATOM   3418  OP1   A  1064      -4.724  65.899 -14.327  1.00  0.00           O  
ATOM   3419  O5'   A  1064      -3.427  67.880 -15.104  1.00  0.00           O  
ATOM   3420  C5'   A  1064      -3.357  68.426 -13.796  1.00  0.00           C  
ATOM   3421  C4'   A  1064      -3.163  69.922 -13.830  1.00  0.00           C  
ATOM   3422  O4'   A  1064      -1.963  70.243 -14.571  1.00  0.00           O  
ATOM   3423  C3'   A  1064      -4.260  70.721 -14.517  1.00  0.00           C  
ATOM   3424  O3'   A  1064      -5.391  70.936 -13.690  1.00  0.00           O  
ATOM   3425  C1'   A  1064      -2.131  71.537 -15.176  1.00  0.00           C  
ATOM   3426  C2'   A  1064      -3.558  72.015 -14.925  1.00  0.00           C  
ATOM   3427  O2'   A  1064      -3.543  72.951 -13.857  1.00  0.00           O  
ATOM   3428  N1    A  1064      -0.828  74.277 -19.342  1.00  0.00           N  
ATOM   3429  C2    A  1064      -1.078  74.630 -18.074  1.00  0.00           C  
ATOM   3430  N3    A  1064      -1.412  73.863 -17.038  1.00  0.00           N  
ATOM   3431  C4    A  1064      -1.488  72.572 -17.407  1.00  0.00           C  
ATOM   3432  C5    A  1064      -1.259  72.057 -18.669  1.00  0.00           C  
ATOM   3433  C6    A  1064      -0.912  72.972 -19.679  1.00  0.00           C  
ATOM   3434  N6    A  1064      -0.664  72.621 -20.943  1.00  0.00           N  
ATOM   3435  N7    A  1064      -1.429  70.679 -18.675  1.00  0.00           N  
ATOM   3436  C8    A  1064      -1.750  70.397 -17.436  1.00  0.00           C  
ATOM   3437  N9    A  1064      -1.804  71.496 -16.614  1.00  0.00           N  
ATOM   3438  H5'   A  1064      -2.605  68.018 -13.318  1.00  0.00           H  
ATOM   3439 H5''   A  1064      -4.187  68.222 -13.318  1.00  0.00           H  
ATOM   3440  H4'   A  1064      -3.063  70.247 -12.910  1.00  0.00           H  
ATOM   3441  H3'   A  1064      -4.539  70.236 -15.322  1.00  0.00           H  
ATOM   3442  H1'   A  1064      -1.502  72.132 -14.715  1.00  0.00           H  
ATOM   3443  H2'   A  1064      -3.952  72.397 -15.737  1.00  0.00           H  
ATOM   3444 HO2'   A  1064      -3.712  73.847 -14.216  1.00  0.00           H  
ATOM   3445  H2    A  1064      -1.003  75.588 -17.882  1.00  0.00           H  
ATOM   3446  H61   A  1064      -0.426  73.305 -21.603  1.00  0.00           H  
ATOM   3447  H62   A  1064      -0.718  71.680 -21.210  1.00  0.00           H  
ATOM   3448  H8    A  1064      -1.935  69.486 -17.125  1.00  0.00           H  
ATOM   3449  P     U  1065      -6.848  71.112 -14.344  1.00  0.00           P  
ATOM   3450  OP2   U  1065      -7.022  70.052 -15.369  1.00  0.00           O  
ATOM   3451  OP1   U  1065      -7.835  71.237 -13.242  1.00  0.00           O  
ATOM   3452  O5'   U  1065      -6.767  72.515 -15.094  1.00  0.00           O  
ATOM   3453  C5'   U  1065      -6.984  73.730 -14.394  1.00  0.00           C  
ATOM   3454  C4'   U  1065      -7.309  74.865 -15.335  1.00  0.00           C  
ATOM   3455  O4'   U  1065      -6.117  75.216 -16.085  1.00  0.00           O  
ATOM   3456  C3'   U  1065      -8.362  74.577 -16.394  1.00  0.00           C  
ATOM   3457  O3'   U  1065      -9.686  74.718 -15.911  1.00  0.00           O  
ATOM   3458  C1'   U  1065      -6.513  75.712 -17.357  1.00  0.00           C  
ATOM   3459  C2'   U  1065      -8.028  75.569 -17.501  1.00  0.00           C  
ATOM   3460  O2'   U  1065      -8.635  76.830 -17.256  1.00  0.00           O  
ATOM   3461  N1    U  1065      -5.777  74.995 -18.426  1.00  0.00           N  
ATOM   3462  C2    U  1065      -5.193  75.765 -19.415  1.00  0.00           C  
ATOM   3463  O2    U  1065      -5.259  76.982 -19.438  1.00  0.00           O  
ATOM   3464  N3    U  1065      -4.521  75.059 -20.383  1.00  0.00           N  
ATOM   3465  C4    U  1065      -4.377  73.690 -20.465  1.00  0.00           C  
ATOM   3466  O4    U  1065      -3.741  73.204 -21.401  1.00  0.00           O  
ATOM   3467  C5    U  1065      -5.007  72.958 -19.408  1.00  0.00           C  
ATOM   3468  C6    U  1065      -5.666  73.621 -18.452  1.00  0.00           C  
ATOM   3469  H5'   U  1065      -6.176  73.957 -13.888  1.00  0.00           H  
ATOM   3470 H5''   U  1065      -7.730  73.611 -13.770  1.00  0.00           H  
ATOM   3471  H4'   U  1065      -7.589  75.645 -14.813  1.00  0.00           H  
ATOM   3472  H3'   U  1065      -8.231  73.667 -16.731  1.00  0.00           H  
ATOM   3473  H1'   U  1065      -6.275  76.663 -17.380  1.00  0.00           H  
ATOM   3474  H2'   U  1065      -8.272  75.214 -18.381  1.00  0.00           H  
ATOM   3475 HO2'   U  1065      -8.972  77.192 -18.103  1.00  0.00           H  
ATOM   3476  H3    U  1065      -4.100  75.586 -21.093  1.00  0.00           H  
ATOM   3477  H5    U  1065      -4.954  71.980 -19.386  1.00  0.00           H  
ATOM   3478  H6    U  1065      -6.090  73.097 -17.741  1.00  0.00           H  
ATOM   3479  P     U  1066     -10.851  73.752 -16.449  1.00  0.00           P  
ATOM   3480  OP2   U  1066     -10.296  72.379 -16.556  1.00  0.00           O  
ATOM   3481  OP1   U  1066     -12.065  73.992 -15.628  1.00  0.00           O  
ATOM   3482  O5'   U  1066     -11.140  74.283 -17.923  1.00  0.00           O  
ATOM   3483  C5'   U  1066     -12.470  74.413 -18.404  1.00  0.00           C  
ATOM   3484  C4'   U  1066     -12.504  74.981 -19.801  1.00  0.00           C  
ATOM   3485  O4'   U  1066     -11.192  75.506 -20.137  1.00  0.00           O  
ATOM   3486  C3'   U  1066     -12.780  73.990 -20.922  1.00  0.00           C  
ATOM   3487  O3'   U  1066     -14.155  73.678 -21.058  1.00  0.00           O  
ATOM   3488  C1'   U  1066     -10.939  75.298 -21.496  1.00  0.00           C  
ATOM   3489  C2'   U  1066     -12.228  74.754 -22.118  1.00  0.00           C  
ATOM   3490  O2'   U  1066     -13.082  75.830 -22.480  1.00  0.00           O  
ATOM   3491  N1    U  1066      -9.812  74.341 -21.612  1.00  0.00           N  
ATOM   3492  C2    U  1066      -9.319  74.097 -22.880  1.00  0.00           C  
ATOM   3493  O2    U  1066      -9.766  74.628 -23.882  1.00  0.00           O  
ATOM   3494  N3    U  1066      -8.275  73.206 -22.938  1.00  0.00           N  
ATOM   3495  C4    U  1066      -7.686  72.545 -21.881  1.00  0.00           C  
ATOM   3496  O4    U  1066      -6.753  71.770 -22.097  1.00  0.00           O  
ATOM   3497  C5    U  1066      -8.248  72.846 -20.600  1.00  0.00           C  
ATOM   3498  C6    U  1066      -9.263  73.711 -20.514  1.00  0.00           C  
ATOM   3499  H5'   U  1066     -12.969  75.007 -17.806  1.00  0.00           H  
ATOM   3500 H5''   U  1066     -12.896  73.530 -18.408  1.00  0.00           H  
ATOM   3501  H4'   U  1066     -13.158  75.709 -19.830  1.00  0.00           H  
ATOM   3502  H3'   U  1066     -12.252  73.179 -20.773  1.00  0.00           H  
ATOM   3503  H1'   U  1066     -10.697  76.139 -21.939  1.00  0.00           H  
ATOM   3504  H2'   U  1066     -12.056  74.157 -22.876  1.00  0.00           H  
ATOM   3505 HO2'   U  1066     -13.130  75.884 -23.458  1.00  0.00           H  
ATOM   3506  H3    U  1066      -7.911  73.018 -23.828  1.00  0.00           H  
ATOM   3507  H5    U  1066      -7.889  72.422 -19.792  1.00  0.00           H  
ATOM   3508  H6    U  1066      -9.630  73.900 -19.626  1.00  0.00           H  
ATOM   3509  P     A  1067     -14.639  72.146 -21.075  1.00  0.00           P  
ATOM   3510  OP2   A  1067     -13.579  71.321 -20.443  1.00  0.00           O  
ATOM   3511  OP1   A  1067     -16.024  72.095 -20.544  1.00  0.00           O  
ATOM   3512  O5'   A  1067     -14.692  71.777 -22.625  1.00  0.00           O  
ATOM   3513  C5'   A  1067     -15.213  72.693 -23.575  1.00  0.00           C  
ATOM   3514  C4'   A  1067     -14.733  72.378 -24.970  1.00  0.00           C  
ATOM   3515  O4'   A  1067     -13.412  72.938 -25.155  1.00  0.00           O  
ATOM   3516  C3'   A  1067     -14.556  70.904 -25.298  1.00  0.00           C  
ATOM   3517  O3'   A  1067     -15.742  70.295 -25.776  1.00  0.00           O  
ATOM   3518  C1'   A  1067     -12.575  72.039 -25.830  1.00  0.00           C  
ATOM   3519  C2'   A  1067     -13.491  70.957 -26.385  1.00  0.00           C  
ATOM   3520  O2'   A  1067     -14.038  71.393 -27.620  1.00  0.00           O  
ATOM   3521  N1    A  1067      -8.065  69.657 -25.091  1.00  0.00           N  
ATOM   3522  C2    A  1067      -8.713  70.034 -26.201  1.00  0.00           C  
ATOM   3523  N3    A  1067      -9.886  70.651 -26.321  1.00  0.00           N  
ATOM   3524  C4    A  1067     -10.424  70.889 -25.112  1.00  0.00           C  
ATOM   3525  C5    A  1067      -9.880  70.562 -23.884  1.00  0.00           C  
ATOM   3526  C6    A  1067      -8.633  69.911 -23.892  1.00  0.00           C  
ATOM   3527  N6    A  1067      -7.988  69.534 -22.786  1.00  0.00           N  
ATOM   3528  N7    A  1067     -10.718  70.963 -22.853  1.00  0.00           N  
ATOM   3529  C8    A  1067     -11.733  71.516 -23.470  1.00  0.00           C  
ATOM   3530  N9    A  1067     -11.622  71.506 -24.839  1.00  0.00           N  
ATOM   3531  H5'   A  1067     -14.927  73.600 -23.336  1.00  0.00           H  
ATOM   3532 H5''   A  1067     -16.192  72.652 -23.557  1.00  0.00           H  
ATOM   3533  H4'   A  1067     -15.349  72.783 -25.616  1.00  0.00           H  
ATOM   3534  H3'   A  1067     -14.197  70.440 -24.511  1.00  0.00           H  
ATOM   3535  H1'   A  1067     -12.080  72.456 -26.567  1.00  0.00           H  
ATOM   3536  H2'   A  1067     -13.027  70.098 -26.476  1.00  0.00           H  
ATOM   3537 HO2'   A  1067     -13.999  70.656 -28.264  1.00  0.00           H  
ATOM   3538  H2    A  1067      -8.258  69.826 -27.044  1.00  0.00           H  
ATOM   3539  H61   A  1067      -7.119  69.084 -22.855  1.00  0.00           H  
ATOM   3540  H62   A  1067      -8.380  69.709 -21.906  1.00  0.00           H  
ATOM   3541  H8    A  1067     -12.502  71.900 -22.998  1.00  0.00           H  
ATOM   3542  P     A  1068     -15.939  68.704 -25.656  1.00  0.00           P  
ATOM   3543  OP2   A  1068     -15.392  68.270 -24.346  1.00  0.00           O  
ATOM   3544  OP1   A  1068     -17.346  68.387 -26.006  1.00  0.00           O  
ATOM   3545  O5'   A  1068     -15.001  68.113 -26.801  1.00  0.00           O  
ATOM   3546  C5'   A  1068     -15.531  67.274 -27.817  1.00  0.00           C  
ATOM   3547  C4'   A  1068     -14.493  66.944 -28.860  1.00  0.00           C  
ATOM   3548  O4'   A  1068     -13.353  67.839 -28.722  1.00  0.00           O  
ATOM   3549  C3'   A  1068     -13.856  65.566 -28.755  1.00  0.00           C  
ATOM   3550  O3'   A  1068     -14.675  64.535 -29.277  1.00  0.00           O  
ATOM   3551  C1'   A  1068     -12.181  67.181 -29.083  1.00  0.00           C  
ATOM   3552  C2'   A  1068     -12.641  65.826 -29.633  1.00  0.00           C  
ATOM   3553  O2'   A  1068     -13.014  65.973 -30.996  1.00  0.00           O  
ATOM   3554  N1    A  1068      -7.659  65.759 -27.062  1.00  0.00           N  
ATOM   3555  C2    A  1068      -8.119  65.773 -28.320  1.00  0.00           C  
ATOM   3556  N3    A  1068      -9.309  66.157 -28.776  1.00  0.00           N  
ATOM   3557  C4    A  1068     -10.094  66.572 -27.766  1.00  0.00           C  
ATOM   3558  C5    A  1068      -9.764  66.616 -26.425  1.00  0.00           C  
ATOM   3559  C6    A  1068      -8.473  66.184 -26.071  1.00  0.00           C  
ATOM   3560  N6    A  1068      -8.015  66.169 -24.818  1.00  0.00           N  
ATOM   3561  N7    A  1068     -10.825  67.103 -25.674  1.00  0.00           N  
ATOM   3562  C8    A  1068     -11.758  67.337 -26.564  1.00  0.00           C  
ATOM   3563  N9    A  1068     -11.383  67.039 -27.851  1.00  0.00           N  
ATOM   3564  H5'   A  1068     -16.283  67.730 -28.248  1.00  0.00           H  
ATOM   3565 H5''   A  1068     -15.852  66.442 -27.410  1.00  0.00           H  
ATOM   3566  H4'   A  1068     -14.887  67.065 -29.749  1.00  0.00           H  
ATOM   3567  H3'   A  1068     -13.588  65.406 -27.825  1.00  0.00           H  
ATOM   3568  H1'   A  1068     -11.650  67.646 -29.764  1.00  0.00           H  
ATOM   3569  H2'   A  1068     -11.958  65.133 -29.516  1.00  0.00           H  
ATOM   3570 HO2'   A  1068     -12.350  65.521 -31.558  1.00  0.00           H  
ATOM   3571  H2    A  1068      -7.489  65.456 -29.001  1.00  0.00           H  
ATOM   3572  H61   A  1068      -7.104  65.856 -24.632  1.00  0.00           H  
ATOM   3573  H62   A  1068      -8.587  66.473 -24.082  1.00  0.00           H  
ATOM   3574  H8    A  1068     -12.642  67.693 -26.332  1.00  0.00           H  
ATOM   3575  P     U  1069     -15.022  63.247 -28.381  1.00  0.00           P  
ATOM   3576  OP2   U  1069     -15.042  63.669 -26.958  1.00  0.00           O  
ATOM   3577  OP1   U  1069     -16.216  62.587 -28.968  1.00  0.00           O  
ATOM   3578  O5'   U  1069     -13.772  62.283 -28.593  1.00  0.00           O  
ATOM   3579  C5'   U  1069     -13.585  61.588 -29.817  1.00  0.00           C  
ATOM   3580  C4'   U  1069     -12.148  61.167 -30.005  1.00  0.00           C  
ATOM   3581  O4'   U  1069     -11.290  62.298 -29.723  1.00  0.00           O  
ATOM   3582  C3'   U  1069     -11.644  60.073 -29.077  1.00  0.00           C  
ATOM   3583  O3'   U  1069     -11.996  58.772 -29.511  1.00  0.00           O  
ATOM   3584  C1'   U  1069     -10.114  61.868 -29.086  1.00  0.00           C  
ATOM   3585  C2'   U  1069     -10.143  60.334 -29.056  1.00  0.00           C  
ATOM   3586  O2'   U  1069      -9.517  59.831 -30.227  1.00  0.00           O  
ATOM   3587  N1    U  1069     -10.080  62.457 -27.725  1.00  0.00           N  
ATOM   3588  C2    U  1069      -8.915  62.299 -26.998  1.00  0.00           C  
ATOM   3589  O2    U  1069      -7.938  61.708 -27.425  1.00  0.00           O  
ATOM   3590  N3    U  1069      -8.929  62.861 -25.745  1.00  0.00           N  
ATOM   3591  C4    U  1069      -9.967  63.550 -25.154  1.00  0.00           C  
ATOM   3592  O4    U  1069      -9.826  63.996 -24.015  1.00  0.00           O  
ATOM   3593  C5    U  1069     -11.140  63.674 -25.965  1.00  0.00           C  
ATOM   3594  C6    U  1069     -11.153  63.138 -27.189  1.00  0.00           C  
ATOM   3595  H5'   U  1069     -13.846  62.173 -30.559  1.00  0.00           H  
ATOM   3596 H5''   U  1069     -14.154  60.791 -29.822  1.00  0.00           H  
ATOM   3597  H4'   U  1069     -12.021  60.886 -30.934  1.00  0.00           H  
ATOM   3598  H3'   U  1069     -12.008  60.218 -28.179  1.00  0.00           H  
ATOM   3599  H1'   U  1069      -9.326  62.166 -29.588  1.00  0.00           H  
ATOM   3600  H2'   U  1069      -9.728  59.979 -28.242  1.00  0.00           H  
ATOM   3601 HO2'   U  1069     -10.101  59.159 -30.638  1.00  0.00           H  
ATOM   3602  H3    U  1069      -8.113  62.760 -25.213  1.00  0.00           H  
ATOM   3603  H5    U  1069     -11.927  64.150 -25.625  1.00  0.00           H  
ATOM   3604  H6    U  1069     -11.967  63.236 -27.724  1.00  0.00           H  
ATOM   3605  P     A  1070     -12.039  57.553 -28.465  1.00  0.00           P  
ATOM   3606  OP2   A  1070     -12.024  58.122 -27.095  1.00  0.00           O  
ATOM   3607  OP1   A  1070     -13.135  56.638 -28.869  1.00  0.00           O  
ATOM   3608  O5'   A  1070     -10.655  56.797 -28.699  1.00  0.00           O  
ATOM   3609  C5'   A  1070     -10.613  55.388 -28.866  1.00  0.00           C  
ATOM   3610  C4'   A  1070      -9.241  54.919 -29.280  1.00  0.00           C  
ATOM   3611  O4'   A  1070      -8.319  56.038 -29.346  1.00  0.00           O  
ATOM   3612  C3'   A  1070      -8.558  53.939 -28.339  1.00  0.00           C  
ATOM   3613  O3'   A  1070      -8.946  52.595 -28.561  1.00  0.00           O  
ATOM   3614  C1'   A  1070      -7.033  55.674 -28.875  1.00  0.00           C  
ATOM   3615  C2'   A  1070      -7.075  54.170 -28.600  1.00  0.00           C  
ATOM   3616  O2'   A  1070      -6.643  53.480 -29.764  1.00  0.00           O  
ATOM   3617  N1    A  1070      -3.866  56.476 -24.891  1.00  0.00           N  
ATOM   3618  C2    A  1070      -3.817  55.623 -25.922  1.00  0.00           C  
ATOM   3619  N3    A  1070      -4.677  55.467 -26.926  1.00  0.00           N  
ATOM   3620  C4    A  1070      -5.707  56.325 -26.807  1.00  0.00           C  
ATOM   3621  C5    A  1070      -5.896  57.258 -25.805  1.00  0.00           C  
ATOM   3622  C6    A  1070      -4.913  57.324 -24.801  1.00  0.00           C  
ATOM   3623  N6    A  1070      -4.962  58.172 -23.772  1.00  0.00           N  
ATOM   3624  N7    A  1070      -7.071  57.967 -26.011  1.00  0.00           N  
ATOM   3625  C8    A  1070      -7.558  57.456 -27.114  1.00  0.00           C  
ATOM   3626  N9    A  1070      -6.783  56.457 -27.650  1.00  0.00           N  
ATOM   3627  H5'   A  1070     -11.261  55.128 -29.555  1.00  0.00           H  
ATOM   3628 H5''   A  1070     -10.857  54.957 -28.021  1.00  0.00           H  
ATOM   3629  H4'   A  1070      -9.300  54.511 -30.170  1.00  0.00           H  
ATOM   3630  H3'   A  1070      -8.756  54.192 -27.412  1.00  0.00           H  
ATOM   3631  H1'   A  1070      -6.332  55.865 -29.534  1.00  0.00           H  
ATOM   3632  H2'   A  1070      -6.532  53.937 -27.818  1.00  0.00           H  
ATOM   3633 HO2'   A  1070      -5.760  53.092 -29.595  1.00  0.00           H  
ATOM   3634  H2    A  1070      -3.037  55.030 -25.941  1.00  0.00           H  
ATOM   3635  H61   A  1070      -4.246  58.172 -23.102  1.00  0.00           H  
ATOM   3636  H62   A  1070      -5.712  58.797 -23.687  1.00  0.00           H  
ATOM   3637  H8    A  1070      -8.398  57.758 -27.519  1.00  0.00           H  
ATOM   3638  P     G  1071      -9.694  51.767 -27.404  1.00  0.00           P  
ATOM   3639  OP2   G  1071     -11.121  52.177 -27.395  1.00  0.00           O  
ATOM   3640  OP1   G  1071      -9.342  50.333 -27.562  1.00  0.00           O  
ATOM   3641  O5'   G  1071      -9.022  52.293 -26.058  1.00  0.00           O  
ATOM   3642  C5'   G  1071      -8.098  51.488 -25.341  1.00  0.00           C  
ATOM   3643  C4'   G  1071      -7.260  52.313 -24.396  1.00  0.00           C  
ATOM   3644  O4'   G  1071      -7.145  53.699 -24.825  1.00  0.00           O  
ATOM   3645  C3'   G  1071      -7.780  52.428 -22.971  1.00  0.00           C  
ATOM   3646  O3'   G  1071      -7.483  51.290 -22.180  1.00  0.00           O  
ATOM   3647  C1'   G  1071      -7.149  54.567 -23.718  1.00  0.00           C  
ATOM   3648  C2'   G  1071      -7.033  53.659 -22.495  1.00  0.00           C  
ATOM   3649  O2'   G  1071      -5.663  53.371 -22.258  1.00  0.00           O  
ATOM   3650  N1    G  1071     -10.263  57.761 -21.264  1.00  0.00           N  
ATOM   3651  C2    G  1071      -9.039  57.267 -20.882  1.00  0.00           C  
ATOM   3652  N2    G  1071      -8.578  57.675 -19.690  1.00  0.00           N  
ATOM   3653  N3    G  1071      -8.317  56.435 -21.615  1.00  0.00           N  
ATOM   3654  C4    G  1071      -8.926  56.128 -22.779  1.00  0.00           C  
ATOM   3655  C5    G  1071     -10.145  56.565 -23.255  1.00  0.00           C  
ATOM   3656  C6    G  1071     -10.909  57.458 -22.459  1.00  0.00           C  
ATOM   3657  O6    G  1071     -12.012  57.958 -22.705  1.00  0.00           O  
ATOM   3658  N7    G  1071     -10.414  56.016 -24.500  1.00  0.00           N  
ATOM   3659  C8    G  1071      -9.374  55.269 -24.755  1.00  0.00           C  
ATOM   3660  N9    G  1071      -8.434  55.291 -23.753  1.00  0.00           N  
ATOM   3661  H5'   G  1071      -7.508  51.034 -25.978  1.00  0.00           H  
ATOM   3662 H5''   G  1071      -8.592  50.815 -24.827  1.00  0.00           H  
ATOM   3663  H4'   G  1071      -6.356  51.936 -24.362  1.00  0.00           H  
ATOM   3664  H3'   G  1071      -8.742  52.611 -22.993  1.00  0.00           H  
ATOM   3665  H1'   G  1071      -6.411  55.212 -23.717  1.00  0.00           H  
ATOM   3666  H2'   G  1071      -7.462  54.058 -21.708  1.00  0.00           H  
ATOM   3667 HO2'   G  1071      -5.135  53.676 -23.026  1.00  0.00           H  
ATOM   3668  H1    G  1071     -10.718  58.373 -20.648  1.00  0.00           H  
ATOM   3669  H22   G  1071      -7.709  57.356 -19.366  1.00  0.00           H  
ATOM   3670  H21   G  1071      -9.106  58.291 -19.142  1.00  0.00           H  
ATOM   3671  H8    G  1071      -9.275  54.746 -25.577  1.00  0.00           H  
ATOM   3672  P     C  1072      -8.606  50.169 -21.925  1.00  0.00           P  
ATOM   3673  OP2   C  1072      -9.871  50.633 -22.547  1.00  0.00           O  
ATOM   3674  OP1   C  1072      -8.038  48.853 -22.313  1.00  0.00           O  
ATOM   3675  O5'   C  1072      -8.803  50.172 -20.344  1.00  0.00           O  
ATOM   3676  C5'   C  1072      -7.769  50.618 -19.481  1.00  0.00           C  
ATOM   3677  C4'   C  1072      -8.253  51.694 -18.540  1.00  0.00           C  
ATOM   3678  O4'   C  1072      -8.376  52.959 -19.224  1.00  0.00           O  
ATOM   3679  C3'   C  1072      -9.655  51.513 -17.979  1.00  0.00           C  
ATOM   3680  O3'   C  1072      -9.698  50.625 -16.875  1.00  0.00           O  
ATOM   3681  C1'   C  1072      -9.386  53.744 -18.636  1.00  0.00           C  
ATOM   3682  C2'   C  1072      -9.941  52.920 -17.490  1.00  0.00           C  
ATOM   3683  O2'   C  1072      -9.212  53.212 -16.307  1.00  0.00           O  
ATOM   3684  N1    C  1072     -10.407  54.025 -19.675  1.00  0.00           N  
ATOM   3685  C2    C  1072     -11.324  55.058 -19.445  1.00  0.00           C  
ATOM   3686  O2    C  1072     -11.258  55.702 -18.386  1.00  0.00           O  
ATOM   3687  N3    C  1072     -12.265  55.334 -20.376  1.00  0.00           N  
ATOM   3688  C4    C  1072     -12.316  54.626 -21.505  1.00  0.00           C  
ATOM   3689  N4    C  1072     -13.262  54.935 -22.396  1.00  0.00           N  
ATOM   3690  C5    C  1072     -11.399  53.570 -21.769  1.00  0.00           C  
ATOM   3691  C6    C  1072     -10.472  53.307 -20.840  1.00  0.00           C  
ATOM   3692  H5'   C  1072      -7.033  50.974 -20.021  1.00  0.00           H  
ATOM   3693 H5''   C  1072      -7.442  49.858 -18.955  1.00  0.00           H  
ATOM   3694  H4'   C  1072      -7.601  51.797 -17.816  1.00  0.00           H  
ATOM   3695  H3'   C  1072     -10.267  51.281 -18.708  1.00  0.00           H  
ATOM   3696  H1'   C  1072      -9.037  54.590 -18.285  1.00  0.00           H  
ATOM   3697  H2'   C  1072     -10.902  53.068 -17.369  1.00  0.00           H  
ATOM   3698 HO2'   C  1072      -9.784  53.721 -15.696  1.00  0.00           H  
ATOM   3699  H42   C  1072     -13.325  54.433 -23.235  1.00  0.00           H  
ATOM   3700  H41   C  1072     -13.892  55.662 -22.210  1.00  0.00           H  
ATOM   3701  H5    C  1072     -11.444  53.056 -22.602  1.00  0.00           H  
ATOM   3702  H6    C  1072      -9.831  52.584 -21.004  1.00  0.00           H  
ATOM   3703  P     G  1073     -10.951  49.637 -16.681  1.00  0.00           P  
ATOM   3704  OP2   G  1073     -11.511  49.336 -18.023  1.00  0.00           O  
ATOM   3705  OP1   G  1073     -10.527  48.523 -15.796  1.00  0.00           O  
ATOM   3706  O5'   G  1073     -12.018  50.517 -15.889  1.00  0.00           O  
ATOM   3707  C5'   G  1073     -11.782  50.913 -14.546  1.00  0.00           C  
ATOM   3708  C4'   G  1073     -12.802  51.921 -14.078  1.00  0.00           C  
ATOM   3709  O4'   G  1073     -12.715  53.082 -14.937  1.00  0.00           O  
ATOM   3710  C3'   G  1073     -14.258  51.491 -14.174  1.00  0.00           C  
ATOM   3711  O3'   G  1073     -14.663  50.664 -13.096  1.00  0.00           O  
ATOM   3712  C1'   G  1073     -14.009  53.635 -15.135  1.00  0.00           C  
ATOM   3713  C2'   G  1073     -14.998  52.821 -14.299  1.00  0.00           C  
ATOM   3714  O2'   G  1073     -15.156  53.444 -13.032  1.00  0.00           O  
ATOM   3715  N1    G  1073     -17.116  55.293 -18.811  1.00  0.00           N  
ATOM   3716  C2    G  1073     -17.126  55.572 -17.466  1.00  0.00           C  
ATOM   3717  N2    G  1073     -18.089  56.402 -17.037  1.00  0.00           N  
ATOM   3718  N3    G  1073     -16.256  55.075 -16.602  1.00  0.00           N  
ATOM   3719  C4    G  1073     -15.360  54.262 -17.199  1.00  0.00           C  
ATOM   3720  C5    G  1073     -15.262  53.918 -18.531  1.00  0.00           C  
ATOM   3721  C6    G  1073     -16.202  54.458 -19.447  1.00  0.00           C  
ATOM   3722  O6    G  1073     -16.282  54.274 -20.667  1.00  0.00           O  
ATOM   3723  N7    G  1073     -14.198  53.053 -18.740  1.00  0.00           N  
ATOM   3724  C8    G  1073     -13.677  52.890 -17.554  1.00  0.00           C  
ATOM   3725  N9    G  1073     -14.333  53.594 -16.574  1.00  0.00           N  
ATOM   3726  H5'   G  1073     -10.888  51.308 -14.481  1.00  0.00           H  
ATOM   3727 H5''   G  1073     -11.825  50.122 -13.967  1.00  0.00           H  
ATOM   3728  H4'   G  1073     -12.611  52.195 -13.156  1.00  0.00           H  
ATOM   3729  H3'   G  1073     -14.370  51.001 -15.014  1.00  0.00           H  
ATOM   3730  H1'   G  1073     -14.009  54.565 -14.827  1.00  0.00           H  
ATOM   3731  H2'   G  1073     -15.856  52.713 -14.760  1.00  0.00           H  
ATOM   3732 HO2'   G  1073     -15.054  52.768 -12.329  1.00  0.00           H  
ATOM   3733  H1    G  1073     -17.805  55.712 -19.367  1.00  0.00           H  
ATOM   3734  H22   G  1073     -18.146  56.637 -16.087  1.00  0.00           H  
ATOM   3735  H21   G  1073     -18.737  56.774 -17.671  1.00  0.00           H  
ATOM   3736  H8    G  1073     -12.897  52.322 -17.382  1.00  0.00           H  
ATOM   3737  P     U  1074     -15.976  49.749 -13.230  1.00  0.00           P  
ATOM   3738  OP2   U  1074     -15.726  48.739 -14.289  1.00  0.00           O  
ATOM   3739  OP1   U  1074     -16.367  49.302 -11.868  1.00  0.00           O  
ATOM   3740  O5'   U  1074     -17.094  50.753 -13.759  1.00  0.00           O  
ATOM   3741  C5'   U  1074     -17.860  51.534 -12.854  1.00  0.00           C  
ATOM   3742  C4'   U  1074     -19.067  52.141 -13.527  1.00  0.00           C  
ATOM   3743  O4'   U  1074     -18.651  53.035 -14.596  1.00  0.00           O  
ATOM   3744  C3'   U  1074     -20.001  51.170 -14.232  1.00  0.00           C  
ATOM   3745  O3'   U  1074     -20.833  50.454 -13.337  1.00  0.00           O  
ATOM   3746  C1'   U  1074     -19.632  53.035 -15.597  1.00  0.00           C  
ATOM   3747  C2'   U  1074     -20.777  52.155 -15.098  1.00  0.00           C  
ATOM   3748  O2'   U  1074     -21.672  52.933 -14.316  1.00  0.00           O  
ATOM   3749  N1    U  1074     -19.029  52.519 -16.849  1.00  0.00           N  
ATOM   3750  C2    U  1074     -19.668  52.834 -18.034  1.00  0.00           C  
ATOM   3751  O2    U  1074     -20.684  53.506 -18.084  1.00  0.00           O  
ATOM   3752  N3    U  1074     -19.074  52.335 -19.167  1.00  0.00           N  
ATOM   3753  C4    U  1074     -17.931  51.568 -19.238  1.00  0.00           C  
ATOM   3754  O4    U  1074     -17.521  51.194 -20.338  1.00  0.00           O  
ATOM   3755  C5    U  1074     -17.324  51.281 -17.974  1.00  0.00           C  
ATOM   3756  C6    U  1074     -17.881  51.756 -16.855  1.00  0.00           C  
ATOM   3757  H5'   U  1074     -17.298  52.254 -12.498  1.00  0.00           H  
ATOM   3758 H5''   U  1074     -18.159  50.966 -12.115  1.00  0.00           H  
ATOM   3759  H4'   U  1074     -19.580  52.648 -12.864  1.00  0.00           H  
ATOM   3760  H3'   U  1074     -19.525  50.534 -14.806  1.00  0.00           H  
ATOM   3761  H1'   U  1074     -19.967  53.944 -15.748  1.00  0.00           H  
ATOM   3762  H2'   U  1074     -21.240  51.700 -15.832  1.00  0.00           H  
ATOM   3763 HO2'   U  1074     -22.514  53.041 -14.807  1.00  0.00           H  
ATOM   3764  H3    U  1074     -19.511  52.547 -20.018  1.00  0.00           H  
ATOM   3765  H5    U  1074     -16.506  50.742 -17.930  1.00  0.00           H  
ATOM   3766  H6    U  1074     -17.447  51.545 -16.003  1.00  0.00           H  
ATOM   3767  P     G  1075     -21.583  49.118 -13.822  1.00  0.00           P  
ATOM   3768  OP2   G  1075     -20.579  48.240 -14.477  1.00  0.00           O  
ATOM   3769  OP1   G  1075     -22.381  48.597 -12.683  1.00  0.00           O  
ATOM   3770  O5'   G  1075     -22.596  49.628 -14.941  1.00  0.00           O  
ATOM   3771  C5'   G  1075     -23.824  50.245 -14.585  1.00  0.00           C  
ATOM   3772  C4'   G  1075     -24.696  50.482 -15.794  1.00  0.00           C  
ATOM   3773  O4'   G  1075     -24.021  51.343 -16.744  1.00  0.00           O  
ATOM   3774  C3'   G  1075     -25.034  49.253 -16.624  1.00  0.00           C  
ATOM   3775  O3'   G  1075     -26.080  48.478 -16.064  1.00  0.00           O  
ATOM   3776  C1'   G  1075     -24.355  50.984 -18.056  1.00  0.00           C  
ATOM   3777  C2'   G  1075     -25.441  49.919 -17.934  1.00  0.00           C  
ATOM   3778  O2'   G  1075     -26.708  50.549 -17.820  1.00  0.00           O  
ATOM   3779  N1    G  1075     -22.055  49.836 -22.450  1.00  0.00           N  
ATOM   3780  C2    G  1075     -23.310  50.350 -22.228  1.00  0.00           C  
ATOM   3781  N2    G  1075     -24.055  50.591 -23.317  1.00  0.00           N  
ATOM   3782  N3    G  1075     -23.800  50.609 -21.027  1.00  0.00           N  
ATOM   3783  C4    G  1075     -22.922  50.307 -20.047  1.00  0.00           C  
ATOM   3784  C5    G  1075     -21.648  49.792 -20.162  1.00  0.00           C  
ATOM   3785  C6    G  1075     -21.135  49.519 -21.456  1.00  0.00           C  
ATOM   3786  O6    G  1075     -20.029  49.061 -21.765  1.00  0.00           O  
ATOM   3787  N7    G  1075     -21.070  49.626 -18.911  1.00  0.00           N  
ATOM   3788  C8    G  1075     -21.985  50.035 -18.075  1.00  0.00           C  
ATOM   3789  N9    G  1075     -23.133  50.462 -18.697  1.00  0.00           N  
ATOM   3790  H5'   G  1075     -23.638  51.103 -14.152  1.00  0.00           H  
ATOM   3791 H5''   G  1075     -24.302  49.666 -13.955  1.00  0.00           H  
ATOM   3792  H4'   G  1075     -25.529  50.909 -15.503  1.00  0.00           H  
ATOM   3793  H3'   G  1075     -24.254  48.680 -16.772  1.00  0.00           H  
ATOM   3794  H1'   G  1075     -24.698  51.742 -18.575  1.00  0.00           H  
ATOM   3795  H2'   G  1075     -25.416  49.285 -18.682  1.00  0.00           H  
ATOM   3796 HO2'   G  1075     -26.575  51.510 -17.682  1.00  0.00           H  
ATOM   3797  H1    G  1075     -21.786  49.680 -23.379  1.00  0.00           H  
ATOM   3798  H22   G  1075     -24.960  50.958 -23.220  1.00  0.00           H  
ATOM   3799  H21   G  1075     -23.699  50.402 -24.210  1.00  0.00           H  
ATOM   3800  H8    G  1075     -21.864  50.037 -17.103  1.00  0.00           H  
ATOM   3801  P     C  1076     -26.195  46.911 -16.404  1.00  0.00           P  
ATOM   3802  OP2   C  1076     -24.839  46.316 -16.295  1.00  0.00           O  
ATOM   3803  OP1   C  1076     -27.310  46.347 -15.602  1.00  0.00           O  
ATOM   3804  O5'   C  1076     -26.626  46.878 -17.937  1.00  0.00           O  
ATOM   3805  C5'   C  1076     -27.841  47.474 -18.366  1.00  0.00           C  
ATOM   3806  C4'   C  1076     -28.081  47.253 -19.840  1.00  0.00           C  
ATOM   3807  O4'   C  1076     -27.172  48.054 -20.631  1.00  0.00           O  
ATOM   3808  C3'   C  1076     -27.873  45.835 -20.347  1.00  0.00           C  
ATOM   3809  O3'   C  1076     -29.001  45.003 -20.140  1.00  0.00           O  
ATOM   3810  C1'   C  1076     -26.756  47.343 -21.778  1.00  0.00           C  
ATOM   3811  C2'   C  1076     -27.605  46.076 -21.824  1.00  0.00           C  
ATOM   3812  O2'   C  1076     -28.808  46.352 -22.527  1.00  0.00           O  
ATOM   3813  N1    C  1076     -25.311  47.047 -21.613  1.00  0.00           N  
ATOM   3814  C2    C  1076     -24.547  46.803 -22.762  1.00  0.00           C  
ATOM   3815  O2    C  1076     -25.096  46.840 -23.874  1.00  0.00           O  
ATOM   3816  N3    C  1076     -23.228  46.531 -22.639  1.00  0.00           N  
ATOM   3817  C4    C  1076     -22.662  46.497 -21.433  1.00  0.00           C  
ATOM   3818  N4    C  1076     -21.357  46.225 -21.361  1.00  0.00           N  
ATOM   3819  C5    C  1076     -23.410  46.740 -20.247  1.00  0.00           C  
ATOM   3820  C6    C  1076     -24.715  47.009 -20.380  1.00  0.00           C  
ATOM   3821  H5'   C  1076     -27.805  48.437 -18.188  1.00  0.00           H  
ATOM   3822 H5''   C  1076     -28.584  47.083 -17.860  1.00  0.00           H  
ATOM   3823  H4'   C  1076     -28.999  47.530 -20.039  1.00  0.00           H  
ATOM   3824  H3'   C  1076     -27.088  45.423 -19.930  1.00  0.00           H  
ATOM   3825  H1'   C  1076     -26.893  47.852 -22.603  1.00  0.00           H  
ATOM   3826  H2'   C  1076     -27.114  45.330 -22.226  1.00  0.00           H  
ATOM   3827 HO2'   C  1076     -28.781  45.900 -23.395  1.00  0.00           H  
ATOM   3828  H42   C  1076     -20.911  46.192 -20.489  1.00  0.00           H  
ATOM   3829  H41   C  1076     -20.845  46.057 -22.180  1.00  0.00           H  
ATOM   3830  H5    C  1076     -22.985  46.713 -19.364  1.00  0.00           H  
ATOM   3831  H6    C  1076     -25.247  47.179 -19.576  1.00  0.00           H  
ATOM   3832  P     G  1077     -28.808  43.425 -19.898  1.00  0.00           P  
ATOM   3833  OP2   G  1077     -27.595  43.233 -19.064  1.00  0.00           O  
ATOM   3834  OP1   G  1077     -30.107  42.867 -19.444  1.00  0.00           O  
ATOM   3835  O5'   G  1077     -28.504  42.846 -21.352  1.00  0.00           O  
ATOM   3836  C5'   G  1077     -29.532  42.748 -22.326  1.00  0.00           C  
ATOM   3837  C4'   G  1077     -29.003  42.222 -23.638  1.00  0.00           C  
ATOM   3838  O4'   G  1077     -28.064  43.132 -24.260  1.00  0.00           O  
ATOM   3839  C3'   G  1077     -28.223  40.918 -23.568  1.00  0.00           C  
ATOM   3840  O3'   G  1077     -29.060  39.776 -23.491  1.00  0.00           O  
ATOM   3841  C1'   G  1077     -27.033  42.428 -24.910  1.00  0.00           C  
ATOM   3842  C2'   G  1077     -27.447  40.956 -24.875  1.00  0.00           C  
ATOM   3843  O2'   G  1077     -28.289  40.677 -25.984  1.00  0.00           O  
ATOM   3844  N1    G  1077     -21.950  42.139 -24.894  1.00  0.00           N  
ATOM   3845  C2    G  1077     -22.843  41.781 -25.874  1.00  0.00           C  
ATOM   3846  N2    G  1077     -22.318  41.278 -27.002  1.00  0.00           N  
ATOM   3847  N3    G  1077     -24.155  41.905 -25.760  1.00  0.00           N  
ATOM   3848  C4    G  1077     -24.511  42.425 -24.567  1.00  0.00           C  
ATOM   3849  C5    G  1077     -23.701  42.816 -23.522  1.00  0.00           C  
ATOM   3850  C6    G  1077     -22.295  42.677 -23.657  1.00  0.00           C  
ATOM   3851  O6    G  1077     -21.410  42.966 -22.844  1.00  0.00           O  
ATOM   3852  N7    G  1077     -24.458  43.302 -22.466  1.00  0.00           N  
ATOM   3853  C8    G  1077     -25.692  43.200 -22.880  1.00  0.00           C  
ATOM   3854  N9    G  1077     -25.796  42.676 -24.145  1.00  0.00           N  
ATOM   3855  H5'   G  1077     -29.922  43.635 -22.471  1.00  0.00           H  
ATOM   3856 H5''   G  1077     -30.229  42.143 -21.996  1.00  0.00           H  
ATOM   3857  H4'   G  1077     -29.776  42.099 -24.228  1.00  0.00           H  
ATOM   3858  H3'   G  1077     -27.606  40.915 -22.808  1.00  0.00           H  
ATOM   3859  H1'   G  1077     -26.903  42.708 -25.841  1.00  0.00           H  
ATOM   3860  H2'   G  1077     -26.670  40.359 -24.849  1.00  0.00           H  
ATOM   3861 HO2'   G  1077     -27.804  40.107 -26.617  1.00  0.00           H  
ATOM   3862  H1    G  1077     -20.997  42.007 -25.077  1.00  0.00           H  
ATOM   3863  H22   G  1077     -22.907  41.005 -27.737  1.00  0.00           H  
ATOM   3864  H21   G  1077     -21.348  41.183 -27.094  1.00  0.00           H  
ATOM   3865  H8    G  1077     -26.465  43.470 -22.341  1.00  0.00           H  
ATOM   3866  P     G  1078     -28.487  38.393 -22.908  1.00  0.00           P  
ATOM   3867  OP2   G  1078     -27.768  38.690 -21.643  1.00  0.00           O  
ATOM   3868  OP1   G  1078     -29.591  37.399 -22.909  1.00  0.00           O  
ATOM   3869  O5'   G  1078     -27.411  37.934 -23.990  1.00  0.00           O  
ATOM   3870  C5'   G  1078     -27.815  37.317 -25.203  1.00  0.00           C  
ATOM   3871  C4'   G  1078     -26.627  36.872 -26.021  1.00  0.00           C  
ATOM   3872  O4'   G  1078     -25.733  37.995 -26.270  1.00  0.00           O  
ATOM   3873  C3'   G  1078     -25.715  35.845 -25.367  1.00  0.00           C  
ATOM   3874  O3'   G  1078     -26.188  34.516 -25.507  1.00  0.00           O  
ATOM   3875  C1'   G  1078     -24.388  37.567 -26.295  1.00  0.00           C  
ATOM   3876  C2'   G  1078     -24.433  36.042 -26.163  1.00  0.00           C  
ATOM   3877  O2'   G  1078     -24.538  35.469 -27.459  1.00  0.00           O  
ATOM   3878  N1    G  1078     -19.910  38.600 -24.104  1.00  0.00           N  
ATOM   3879  C2    G  1078     -20.178  37.924 -25.269  1.00  0.00           C  
ATOM   3880  N2    G  1078     -19.116  37.459 -25.945  1.00  0.00           N  
ATOM   3881  N3    G  1078     -21.397  37.718 -25.741  1.00  0.00           N  
ATOM   3882  C4    G  1078     -22.344  38.249 -24.940  1.00  0.00           C  
ATOM   3883  C5    G  1078     -22.184  38.942 -23.759  1.00  0.00           C  
ATOM   3884  C6    G  1078     -20.871  39.156 -23.264  1.00  0.00           C  
ATOM   3885  O6    G  1078     -20.521  39.746 -22.236  1.00  0.00           O  
ATOM   3886  N7    G  1078     -23.413  39.324 -23.240  1.00  0.00           N  
ATOM   3887  C8    G  1078     -24.282  38.865 -24.099  1.00  0.00           C  
ATOM   3888  N9    G  1078     -23.702  38.203 -25.154  1.00  0.00           N  
ATOM   3889  H5'   G  1078     -28.342  37.956 -25.727  1.00  0.00           H  
ATOM   3890 H5''   G  1078     -28.371  36.538 -24.996  1.00  0.00           H  
ATOM   3891  H4'   G  1078     -26.947  36.515 -26.876  1.00  0.00           H  
ATOM   3892  H3'   G  1078     -25.566  36.035 -24.418  1.00  0.00           H  
ATOM   3893  H1'   G  1078     -23.931  37.810 -27.127  1.00  0.00           H  
ATOM   3894  H2'   G  1078     -23.652  35.700 -25.678  1.00  0.00           H  
ATOM   3895 HO2'   G  1078     -23.687  35.038 -27.687  1.00  0.00           H  
ATOM   3896  H1    G  1078     -18.971  38.700 -23.842  1.00  0.00           H  
ATOM   3897  H22   G  1078     -19.246  36.968 -26.784  1.00  0.00           H  
ATOM   3898  H21   G  1078     -18.211  37.608 -25.603  1.00  0.00           H  
ATOM   3899  H8    G  1078     -25.250  38.981 -24.000  1.00  0.00           H  
ATOM   3900  P     A  1079     -25.696  33.373 -24.489  1.00  0.00           P  
ATOM   3901  OP2   A  1079     -25.915  33.865 -23.106  1.00  0.00           O  
ATOM   3902  OP1   A  1079     -26.301  32.087 -24.915  1.00  0.00           O  
ATOM   3903  O5'   A  1079     -24.125  33.286 -24.738  1.00  0.00           O  
ATOM   3904  C5'   A  1079     -23.600  32.552 -25.833  1.00  0.00           C  
ATOM   3905  C4'   A  1079     -22.092  32.564 -25.837  1.00  0.00           C  
ATOM   3906  O4'   A  1079     -21.633  33.936 -25.743  1.00  0.00           O  
ATOM   3907  C3'   A  1079     -21.416  31.906 -24.643  1.00  0.00           C  
ATOM   3908  O3'   A  1079     -21.273  30.504 -24.790  1.00  0.00           O  
ATOM   3909  C1'   A  1079     -20.468  34.033 -24.934  1.00  0.00           C  
ATOM   3910  C2'   A  1079     -20.070  32.613 -24.572  1.00  0.00           C  
ATOM   3911  O2'   A  1079     -19.174  32.115 -25.554  1.00  0.00           O  
ATOM   3912  N1    A  1079     -18.690  36.453 -20.747  1.00  0.00           N  
ATOM   3913  C2    A  1079     -18.077  35.757 -21.713  1.00  0.00           C  
ATOM   3914  N3    A  1079     -18.602  35.153 -22.776  1.00  0.00           N  
ATOM   3915  C4    A  1079     -19.937  35.314 -22.804  1.00  0.00           C  
ATOM   3916  C5    A  1079     -20.707  36.001 -21.885  1.00  0.00           C  
ATOM   3917  C6    A  1079     -20.032  36.597 -20.805  1.00  0.00           C  
ATOM   3918  N6    A  1079     -20.642  37.290 -19.841  1.00  0.00           N  
ATOM   3919  N7    A  1079     -22.049  35.957 -22.238  1.00  0.00           N  
ATOM   3920  C8    A  1079     -22.059  35.256 -23.345  1.00  0.00           C  
ATOM   3921  N9    A  1079     -20.815  34.834 -23.745  1.00  0.00           N  
ATOM   3922  H5'   A  1079     -23.924  32.948 -26.669  1.00  0.00           H  
ATOM   3923 H5''   A  1079     -23.912  31.625 -25.777  1.00  0.00           H  
ATOM   3924  H4'   A  1079     -21.747  32.158 -26.660  1.00  0.00           H  
ATOM   3925  H3'   A  1079     -21.935  32.092 -23.832  1.00  0.00           H  
ATOM   3926  H1'   A  1079     -19.731  34.465 -25.416  1.00  0.00           H  
ATOM   3927  H2'   A  1079     -19.686  32.565 -23.671  1.00  0.00           H  
ATOM   3928 HO2'   A  1079     -18.279  32.045 -25.162  1.00  0.00           H  
ATOM   3929  H2    A  1079     -17.104  35.683 -21.625  1.00  0.00           H  
ATOM   3930  H61   A  1079     -20.117  37.683 -19.112  1.00  0.00           H  
ATOM   3931  H62   A  1079     -21.615  37.408 -19.862  1.00  0.00           H  
ATOM   3932  H8    A  1079     -22.880  35.051 -23.841  1.00  0.00           H  
ATOM   3933  P     G  1080     -21.148  29.564 -23.493  1.00  0.00           P  
ATOM   3934  OP2   G  1080     -22.193  29.978 -22.522  1.00  0.00           O  
ATOM   3935  OP1   G  1080     -21.089  28.152 -23.951  1.00  0.00           O  
ATOM   3936  O5'   G  1080     -19.727  29.942 -22.878  1.00  0.00           O  
ATOM   3937  C5'   G  1080     -18.526  29.477 -23.477  1.00  0.00           C  
ATOM   3938  C4'   G  1080     -17.312  29.918 -22.699  1.00  0.00           C  
ATOM   3939  O4'   G  1080     -17.564  31.250 -22.148  1.00  0.00           O  
ATOM   3940  C3'   G  1080     -16.923  29.043 -21.517  1.00  0.00           C  
ATOM   3941  O3'   G  1080     -15.545  29.129 -21.194  1.00  0.00           O  
ATOM   3942  C1'   G  1080     -17.447  31.201 -20.744  1.00  0.00           C  
ATOM   3943  C2'   G  1080     -17.640  29.735 -20.367  1.00  0.00           C  
ATOM   3944  O2'   G  1080     -16.994  29.488 -19.127  1.00  0.00           O  
ATOM   3945  N1    G  1080     -18.565  34.463 -16.998  1.00  0.00           N  
ATOM   3946  C2    G  1080     -17.393  33.794 -17.254  1.00  0.00           C  
ATOM   3947  N2    G  1080     -16.381  34.020 -16.403  1.00  0.00           N  
ATOM   3948  N3    G  1080     -17.223  32.964 -18.270  1.00  0.00           N  
ATOM   3949  C4    G  1080     -18.337  32.852 -19.023  1.00  0.00           C  
ATOM   3950  C5    G  1080     -19.556  33.475 -18.855  1.00  0.00           C  
ATOM   3951  C6    G  1080     -19.725  34.362 -17.761  1.00  0.00           C  
ATOM   3952  O6    G  1080     -20.729  35.010 -17.443  1.00  0.00           O  
ATOM   3953  N7    G  1080     -20.445  33.093 -19.849  1.00  0.00           N  
ATOM   3954  C8    G  1080     -19.765  32.260 -20.589  1.00  0.00           C  
ATOM   3955  N9    G  1080     -18.479  32.069 -20.145  1.00  0.00           N  
ATOM   3956  H5'   G  1080     -18.467  29.829 -24.390  1.00  0.00           H  
ATOM   3957 H5''   G  1080     -18.546  28.498 -23.513  1.00  0.00           H  
ATOM   3958  H4'   G  1080     -16.549  29.982 -23.312  1.00  0.00           H  
ATOM   3959  H3'   G  1080     -17.250  28.123 -21.592  1.00  0.00           H  
ATOM   3960  H1'   G  1080     -16.560  31.499 -20.451  1.00  0.00           H  
ATOM   3961  H2'   G  1080     -18.590  29.495 -20.335  1.00  0.00           H  
ATOM   3962 HO2'   G  1080     -17.483  28.788 -18.646  1.00  0.00           H  
ATOM   3963  H1    G  1080     -18.589  35.056 -16.219  1.00  0.00           H  
ATOM   3964  H22   G  1080     -15.520  33.570 -16.535  1.00  0.00           H  
ATOM   3965  H21   G  1080     -16.500  34.633 -15.648  1.00  0.00           H  
ATOM   3966  H8    G  1080     -20.134  31.817 -21.381  1.00  0.00           H  
ATOM   3967  P     U  1081     -14.797  27.884 -20.505  1.00  0.00           P  
ATOM   3968  OP2   U  1081     -14.921  26.716 -21.412  1.00  0.00           O  
ATOM   3969  OP1   U  1081     -13.451  28.338 -20.072  1.00  0.00           O  
ATOM   3970  O5'   U  1081     -15.663  27.590 -19.201  1.00  0.00           O  
ATOM   3971  C5'   U  1081     -15.047  27.484 -17.926  1.00  0.00           C  
ATOM   3972  C4'   U  1081     -15.915  26.728 -16.949  1.00  0.00           C  
ATOM   3973  O4'   U  1081     -17.301  26.905 -17.330  1.00  0.00           O  
ATOM   3974  C3'   U  1081     -15.711  25.222 -16.898  1.00  0.00           C  
ATOM   3975  O3'   U  1081     -14.746  24.827 -15.939  1.00  0.00           O  
ATOM   3976  C1'   U  1081     -18.007  25.703 -17.153  1.00  0.00           C  
ATOM   3977  C2'   U  1081     -17.077  24.730 -16.433  1.00  0.00           C  
ATOM   3978  O2'   U  1081     -17.233  24.892 -15.030  1.00  0.00           O  
ATOM   3979  N1    U  1081     -18.419  25.203 -18.487  1.00  0.00           N  
ATOM   3980  C2    U  1081     -18.986  23.943 -18.541  1.00  0.00           C  
ATOM   3981  O2    U  1081     -19.154  23.246 -17.556  1.00  0.00           O  
ATOM   3982  N3    U  1081     -19.353  23.522 -19.796  1.00  0.00           N  
ATOM   3983  C4    U  1081     -19.214  24.216 -20.979  1.00  0.00           C  
ATOM   3984  O4    U  1081     -19.594  23.699 -22.031  1.00  0.00           O  
ATOM   3985  C5    U  1081     -18.621  25.512 -20.847  1.00  0.00           C  
ATOM   3986  C6    U  1081     -18.256  25.947 -19.637  1.00  0.00           C  
ATOM   3987  H5'   U  1081     -14.882  28.384 -17.575  1.00  0.00           H  
ATOM   3988 H5''   U  1081     -14.192  27.015 -18.021  1.00  0.00           H  
ATOM   3989  H4'   U  1081     -15.774  27.095 -16.052  1.00  0.00           H  
ATOM   3990  H3'   U  1081     -15.539  24.889 -17.803  1.00  0.00           H  
ATOM   3991  H1'   U  1081     -18.804  25.855 -16.603  1.00  0.00           H  
ATOM   3992  H2'   U  1081     -17.239  23.804 -16.710  1.00  0.00           H  
ATOM   3993 HO2'   U  1081     -17.694  24.107 -14.667  1.00  0.00           H  
ATOM   3994  H3    U  1081     -19.756  22.631 -19.857  1.00  0.00           H  
ATOM   3995  H5    U  1081     -18.485  26.075 -21.638  1.00  0.00           H  
ATOM   3996  H6    U  1081     -17.851  26.836 -19.573  1.00  0.00           H  
ATOM   3997  P     G  1082     -13.383  24.117 -16.408  1.00  0.00           P  
ATOM   3998  OP2   G  1082     -12.905  24.805 -17.634  1.00  0.00           O  
ATOM   3999  OP1   G  1082     -12.487  24.015 -15.227  1.00  0.00           O  
ATOM   4000  O5'   G  1082     -13.833  22.644 -16.813  1.00  0.00           O  
ATOM   4001  C5'   G  1082     -13.808  21.587 -15.865  1.00  0.00           C  
ATOM   4002  C4'   G  1082     -14.847  20.539 -16.176  1.00  0.00           C  
ATOM   4003  O4'   G  1082     -16.087  21.141 -16.624  1.00  0.00           O  
ATOM   4004  C3'   G  1082     -14.481  19.536 -17.260  1.00  0.00           C  
ATOM   4005  O3'   G  1082     -13.735  18.436 -16.767  1.00  0.00           O  
ATOM   4006  C1'   G  1082     -16.643  20.417 -17.686  1.00  0.00           C  
ATOM   4007  C2'   G  1082     -15.860  19.106 -17.754  1.00  0.00           C  
ATOM   4008  O2'   G  1082     -16.456  18.170 -16.868  1.00  0.00           O  
ATOM   4009  N1    G  1082     -17.495  20.733 -22.695  1.00  0.00           N  
ATOM   4010  C2    G  1082     -17.826  19.733 -21.813  1.00  0.00           C  
ATOM   4011  N2    G  1082     -18.470  18.675 -22.328  1.00  0.00           N  
ATOM   4012  N3    G  1082     -17.549  19.766 -20.520  1.00  0.00           N  
ATOM   4013  C4    G  1082     -16.901  20.898 -20.172  1.00  0.00           C  
ATOM   4014  C5    G  1082     -16.525  21.956 -20.972  1.00  0.00           C  
ATOM   4015  C6    G  1082     -16.828  21.907 -22.357  1.00  0.00           C  
ATOM   4016  O6    G  1082     -16.578  22.746 -23.230  1.00  0.00           O  
ATOM   4017  N7    G  1082     -15.877  22.931 -20.227  1.00  0.00           N  
ATOM   4018  C8    G  1082     -15.871  22.458 -19.011  1.00  0.00           C  
ATOM   4019  N9    G  1082     -16.476  21.229 -18.906  1.00  0.00           N  
ATOM   4020  H5'   G  1082     -13.980  21.953 -14.973  1.00  0.00           H  
ATOM   4021 H5''   G  1082     -12.921  21.171 -15.874  1.00  0.00           H  
ATOM   4022  H4'   G  1082     -15.035  20.027 -15.361  1.00  0.00           H  
ATOM   4023  H3'   G  1082     -14.005  20.000 -17.979  1.00  0.00           H  
ATOM   4024  H1'   G  1082     -17.595  20.221 -17.551  1.00  0.00           H  
ATOM   4025  H2'   G  1082     -15.821  18.763 -18.672  1.00  0.00           H  
ATOM   4026 HO2'   G  1082     -16.913  17.480 -17.393  1.00  0.00           H  
ATOM   4027  H1    G  1082     -17.747  20.613 -23.634  1.00  0.00           H  
ATOM   4028  H22   G  1082     -18.732  17.930 -21.746  1.00  0.00           H  
ATOM   4029  H21   G  1082     -18.679  18.643 -23.285  1.00  0.00           H  
ATOM   4030  H8    G  1082     -15.476  22.932 -18.250  1.00  0.00           H  
ATOM   4031  P     A  1083     -12.244  18.166 -17.304  1.00  0.00           P  
ATOM   4032  OP2   A  1083     -11.456  17.576 -16.193  1.00  0.00           O  
ATOM   4033  OP1   A  1083     -12.344  17.445 -18.597  1.00  0.00           O  
ATOM   4034  O5'   A  1083     -11.670  19.624 -17.594  1.00  0.00           O  
ATOM   4035  C5'   A  1083     -11.687  20.166 -18.907  1.00  0.00           C  
ATOM   4036  C4'   A  1083     -10.293  20.308 -19.466  1.00  0.00           C  
ATOM   4037  O4'   A  1083      -9.392  20.692 -18.400  1.00  0.00           O  
ATOM   4038  C3'   A  1083      -9.686  19.051 -20.070  1.00  0.00           C  
ATOM   4039  O3'   A  1083     -10.044  18.860 -21.428  1.00  0.00           O  
ATOM   4040  C1'   A  1083      -8.131  20.094 -18.609  1.00  0.00           C  
ATOM   4041  C2'   A  1083      -8.187  19.290 -19.909  1.00  0.00           C  
ATOM   4042  O2'   A  1083      -7.677  20.092 -20.964  1.00  0.00           O  
ATOM   4043  N1    A  1083      -4.390  17.728 -15.971  1.00  0.00           N  
ATOM   4044  C2    A  1083      -4.372  18.482 -17.077  1.00  0.00           C  
ATOM   4045  N3    A  1083      -5.386  19.068 -17.712  1.00  0.00           N  
ATOM   4046  C4    A  1083      -6.549  18.814 -17.086  1.00  0.00           C  
ATOM   4047  C5    A  1083      -6.726  18.058 -15.942  1.00  0.00           C  
ATOM   4048  C6    A  1083      -5.574  17.493 -15.366  1.00  0.00           C  
ATOM   4049  N6    A  1083      -5.591  16.741 -14.264  1.00  0.00           N  
ATOM   4050  N7    A  1083      -8.067  18.016 -15.585  1.00  0.00           N  
ATOM   4051  C8    A  1083      -8.660  18.735 -16.505  1.00  0.00           C  
ATOM   4052  N9    A  1083      -7.801  19.249 -17.446  1.00  0.00           N  
ATOM   4053  H5'   A  1083     -12.113  21.048 -18.883  1.00  0.00           H  
ATOM   4054 H5''   A  1083     -12.207  19.576 -19.490  1.00  0.00           H  
ATOM   4055  H4'   A  1083     -10.297  21.006 -20.154  1.00  0.00           H  
ATOM   4056  H3'   A  1083      -9.945  18.276 -19.529  1.00  0.00           H  
ATOM   4057  H1'   A  1083      -7.462  20.806 -18.695  1.00  0.00           H  
ATOM   4058  H2'   A  1083      -7.696  18.445 -19.824  1.00  0.00           H  
ATOM   4059 HO2'   A  1083      -6.801  19.745 -21.233  1.00  0.00           H  
ATOM   4060  H2    A  1083      -3.488  18.623 -17.477  1.00  0.00           H  
ATOM   4061  H61   A  1083      -4.754  16.373 -13.909  1.00  0.00           H  
ATOM   4062  H62   A  1083      -6.438  16.557 -13.808  1.00  0.00           H  
ATOM   4063  H8    A  1083      -9.628  18.891 -16.522  1.00  0.00           H  
ATOM   4064  P     U  1084      -9.946  17.399 -22.090  1.00  0.00           P  
ATOM   4065  OP2   U  1084      -9.838  16.404 -20.994  1.00  0.00           O  
ATOM   4066  OP1   U  1084     -11.036  17.273 -23.091  1.00  0.00           O  
ATOM   4067  O5'   U  1084      -8.559  17.423 -22.873  1.00  0.00           O  
ATOM   4068  C5'   U  1084      -8.463  16.937 -24.203  1.00  0.00           C  
ATOM   4069  C4'   U  1084      -8.773  18.014 -25.213  1.00  0.00           C  
ATOM   4070  O4'   U  1084      -7.601  18.848 -25.402  1.00  0.00           O  
ATOM   4071  C3'   U  1084      -9.143  17.538 -26.609  1.00  0.00           C  
ATOM   4072  O3'   U  1084     -10.519  17.227 -26.742  1.00  0.00           O  
ATOM   4073  C1'   U  1084      -7.472  19.233 -26.762  1.00  0.00           C  
ATOM   4074  C2'   U  1084      -8.701  18.693 -27.502  1.00  0.00           C  
ATOM   4075  O2'   U  1084      -9.686  19.715 -27.545  1.00  0.00           O  
ATOM   4076  N1    U  1084      -6.206  18.658 -27.279  1.00  0.00           N  
ATOM   4077  C2    U  1084      -5.693  19.206 -28.440  1.00  0.00           C  
ATOM   4078  O2    U  1084      -6.229  20.122 -29.038  1.00  0.00           O  
ATOM   4079  N3    U  1084      -4.520  18.643 -28.881  1.00  0.00           N  
ATOM   4080  C4    U  1084      -3.822  17.609 -28.295  1.00  0.00           C  
ATOM   4081  O4    U  1084      -2.779  17.212 -28.816  1.00  0.00           O  
ATOM   4082  C5    U  1084      -4.412  17.092 -27.098  1.00  0.00           C  
ATOM   4083  C6    U  1084      -5.553  17.622 -26.645  1.00  0.00           C  
ATOM   4084  H5'   U  1084      -9.096  16.199 -24.320  1.00  0.00           H  
ATOM   4085 H5''   U  1084      -7.554  16.607 -24.359  1.00  0.00           H  
ATOM   4086  H4'   U  1084      -9.507  18.566 -24.872  1.00  0.00           H  
ATOM   4087  H3'   U  1084      -8.610  16.747 -26.832  1.00  0.00           H  
ATOM   4088  H1'   U  1084      -7.445  20.209 -26.850  1.00  0.00           H  
ATOM   4089  H2'   U  1084      -8.462  18.382 -28.400  1.00  0.00           H  
ATOM   4090 HO2'   U  1084      -9.750  20.059 -28.462  1.00  0.00           H  
ATOM   4091  H3    U  1084      -4.139  19.016 -29.703  1.00  0.00           H  
ATOM   4092  H5    U  1084      -3.983  16.355 -26.614  1.00  0.00           H  
ATOM   4093  H6    U  1084      -5.937  17.250 -25.825  1.00  0.00           H  
ATOM   4094  P     U  1085     -10.979  15.734 -27.116  1.00  0.00           P  
ATOM   4095  OP2   U  1085     -10.432  14.814 -26.087  1.00  0.00           O  
ATOM   4096  OP1   U  1085     -12.440  15.755 -27.380  1.00  0.00           O  
ATOM   4097  O5'   U  1085     -10.234  15.434 -28.492  1.00  0.00           O  
ATOM   4098  C5'   U  1085     -10.610  16.104 -29.686  1.00  0.00           C  
ATOM   4099  C4'   U  1085      -9.625  15.850 -30.800  1.00  0.00           C  
ATOM   4100  O4'   U  1085      -8.328  16.387 -30.432  1.00  0.00           O  
ATOM   4101  C3'   U  1085      -9.350  14.391 -31.132  1.00  0.00           C  
ATOM   4102  O3'   U  1085     -10.317  13.828 -31.999  1.00  0.00           O  
ATOM   4103  C1'   U  1085      -7.288  15.543 -30.899  1.00  0.00           C  
ATOM   4104  C2'   U  1085      -7.948  14.442 -31.730  1.00  0.00           C  
ATOM   4105  O2'   U  1085      -7.983  14.855 -33.089  1.00  0.00           O  
ATOM   4106  N1    U  1085      -6.567  15.004 -29.721  1.00  0.00           N  
ATOM   4107  C2    U  1085      -5.289  14.518 -29.931  1.00  0.00           C  
ATOM   4108  O2    U  1085      -4.748  14.519 -31.023  1.00  0.00           O  
ATOM   4109  N3    U  1085      -4.661  14.030 -28.812  1.00  0.00           N  
ATOM   4110  C4    U  1085      -5.166  13.975 -27.531  1.00  0.00           C  
ATOM   4111  O4    U  1085      -4.474  13.503 -26.627  1.00  0.00           O  
ATOM   4112  C5    U  1085      -6.492  14.494 -27.389  1.00  0.00           C  
ATOM   4113  C6    U  1085      -7.127  14.978 -28.461  1.00  0.00           C  
ATOM   4114  H5'   U  1085     -10.652  17.067 -29.511  1.00  0.00           H  
ATOM   4115 H5''   U  1085     -11.495  15.789 -29.964  1.00  0.00           H  
ATOM   4116  H4'   U  1085      -9.940  16.303 -31.610  1.00  0.00           H  
ATOM   4117  H3'   U  1085      -9.322  13.871 -30.302  1.00  0.00           H  
ATOM   4118  H1'   U  1085      -6.660  16.041 -31.464  1.00  0.00           H  
ATOM   4119  H2'   U  1085      -7.480  13.588 -31.623  1.00  0.00           H  
ATOM   4120 HO2'   U  1085      -7.336  14.324 -33.601  1.00  0.00           H  
ATOM   4121  H3    U  1085      -3.754  13.680 -28.939  1.00  0.00           H  
ATOM   4122  H5    U  1085      -6.930  14.496 -26.512  1.00  0.00           H  
ATOM   4123  H6    U  1085      -8.034  15.326 -28.338  1.00  0.00           H  
ATOM   4124  P     U  1086     -10.586  12.244 -31.993  1.00  0.00           P  
ATOM   4125  OP2   U  1086      -9.869  11.661 -30.831  1.00  0.00           O  
ATOM   4126  OP1   U  1086     -12.048  12.025 -32.139  1.00  0.00           O  
ATOM   4127  O5'   U  1086      -9.875  11.727 -33.321  1.00  0.00           O  
ATOM   4128  C5'   U  1086      -9.511  10.364 -33.471  1.00  0.00           C  
ATOM   4129  C4'   U  1086      -8.071  10.215 -33.897  1.00  0.00           C  
ATOM   4130  O4'   U  1086      -7.276  11.153 -33.128  1.00  0.00           O  
ATOM   4131  C3'   U  1086      -7.437   8.854 -33.655  1.00  0.00           C  
ATOM   4132  O3'   U  1086      -7.663   7.941 -34.714  1.00  0.00           O  
ATOM   4133  C1'   U  1086      -6.036  10.570 -32.800  1.00  0.00           C  
ATOM   4134  C2'   U  1086      -5.960   9.193 -33.467  1.00  0.00           C  
ATOM   4135  O2'   U  1086      -5.300   9.325 -34.718  1.00  0.00           O  
ATOM   4136  N1    U  1086      -5.901  10.489 -31.326  1.00  0.00           N  
ATOM   4137  C2    U  1086      -4.802   9.814 -30.829  1.00  0.00           C  
ATOM   4138  O2    U  1086      -3.960   9.297 -31.542  1.00  0.00           O  
ATOM   4139  N3    U  1086      -4.718   9.765 -29.459  1.00  0.00           N  
ATOM   4140  C4    U  1086      -5.603  10.309 -28.552  1.00  0.00           C  
ATOM   4141  O4    U  1086      -5.389  10.178 -27.346  1.00  0.00           O  
ATOM   4142  C5    U  1086      -6.716  10.992 -29.138  1.00  0.00           C  
ATOM   4143  C6    U  1086      -6.821  11.056 -30.469  1.00  0.00           C  
ATOM   4144  H5'   U  1086     -10.088   9.952 -34.148  1.00  0.00           H  
ATOM   4145 H5''   U  1086      -9.640   9.902 -32.617  1.00  0.00           H  
ATOM   4146  H4'   U  1086      -8.000  10.426 -34.851  1.00  0.00           H  
ATOM   4147  H3'   U  1086      -7.785   8.480 -32.818  1.00  0.00           H  
ATOM   4148  H1'   U  1086      -5.325  11.142 -33.160  1.00  0.00           H  
ATOM   4149  H2'   U  1086      -5.512   8.541 -32.889  1.00  0.00           H  
ATOM   4150 HO2'   U  1086      -4.335   9.401 -34.563  1.00  0.00           H  
ATOM   4151  H3    U  1086      -3.947   9.291 -29.086  1.00  0.00           H  
ATOM   4152  H5    U  1086      -7.394  11.410 -28.567  1.00  0.00           H  
ATOM   4153  H6    U  1086      -7.592  11.528 -30.845  1.00  0.00           H  
ATOM   4154  P     A  1087      -7.490   6.371 -34.459  1.00  0.00           P  
ATOM   4155  OP2   A  1087      -8.619   5.975 -33.579  1.00  0.00           O  
ATOM   4156  OP1   A  1087      -7.355   5.753 -35.802  1.00  0.00           O  
ATOM   4157  O5'   A  1087      -6.134   6.120 -33.661  1.00  0.00           O  
ATOM   4158  C5'   A  1087      -4.878   6.192 -34.319  1.00  0.00           C  
ATOM   4159  C4'   A  1087      -3.750   6.397 -33.340  1.00  0.00           C  
ATOM   4160  O4'   A  1087      -3.730   5.259 -32.437  1.00  0.00           O  
ATOM   4161  C3'   A  1087      -2.356   6.508 -33.940  1.00  0.00           C  
ATOM   4162  O3'   A  1087      -1.518   7.405 -33.233  1.00  0.00           O  
ATOM   4163  C1'   A  1087      -2.462   4.627 -32.486  1.00  0.00           C  
ATOM   4164  C2'   A  1087      -1.815   5.085 -33.795  1.00  0.00           C  
ATOM   4165  O2'   A  1087      -0.404   5.086 -33.629  1.00  0.00           O  
ATOM   4166  N1    A  1087      -0.603   0.069 -30.963  1.00  0.00           N  
ATOM   4167  C2    A  1087      -0.139   1.318 -30.835  1.00  0.00           C  
ATOM   4168  N3    A  1087      -0.675   2.462 -31.256  1.00  0.00           N  
ATOM   4169  C4    A  1087      -1.841   2.236 -31.887  1.00  0.00           C  
ATOM   4170  C5    A  1087      -2.446   1.010 -32.096  1.00  0.00           C  
ATOM   4171  C6    A  1087      -1.778  -0.123 -31.601  1.00  0.00           C  
ATOM   4172  N6    A  1087      -2.239  -1.369 -31.729  1.00  0.00           N  
ATOM   4173  N7    A  1087      -3.642   1.165 -32.784  1.00  0.00           N  
ATOM   4174  C8    A  1087      -3.733   2.458 -32.970  1.00  0.00           C  
ATOM   4175  N9    A  1087      -2.677   3.168 -32.453  1.00  0.00           N  
ATOM   4176  H5'   A  1087      -4.890   6.939 -34.953  1.00  0.00           H  
ATOM   4177 H5''   A  1087      -4.726   5.358 -34.812  1.00  0.00           H  
ATOM   4178  H4'   A  1087      -3.929   7.199 -32.805  1.00  0.00           H  
ATOM   4179  H3'   A  1087      -2.396   6.780 -34.881  1.00  0.00           H  
ATOM   4180  H1'   A  1087      -1.893   4.891 -31.732  1.00  0.00           H  
ATOM   4181  H2'   A  1087      -2.093   4.517 -34.544  1.00  0.00           H  
ATOM   4182 HO2'   A  1087      -0.023   4.343 -34.143  1.00  0.00           H  
ATOM   4183  H2    A  1087       0.716   1.403 -30.364  1.00  0.00           H  
ATOM   4184  H61   A  1087      -1.728  -2.121 -31.363  1.00  0.00           H  
ATOM   4185  H62   A  1087      -3.089  -1.533 -32.188  1.00  0.00           H  
ATOM   4186  H8    A  1087      -4.485   2.880 -33.437  1.00  0.00           H  
ATOM   4187  P     C  1088      -1.275   8.893 -33.790  1.00  0.00           P  
ATOM   4188  OP2   C  1088      -0.572   8.788 -35.093  1.00  0.00           O  
ATOM   4189  OP1   C  1088      -2.562   9.630 -33.708  1.00  0.00           O  
ATOM   4190  O5'   C  1088      -0.270   9.540 -32.737  1.00  0.00           O  
ATOM   4191  C5'   C  1088       0.409   8.735 -31.785  1.00  0.00           C  
ATOM   4192  C4'   C  1088      -0.479   8.388 -30.615  1.00  0.00           C  
ATOM   4193  O4'   C  1088      -0.002   7.156 -30.009  1.00  0.00           O  
ATOM   4194  C3'   C  1088      -0.468   9.369 -29.452  1.00  0.00           C  
ATOM   4195  O3'   C  1088      -1.361  10.453 -29.636  1.00  0.00           O  
ATOM   4196  C1'   C  1088      -0.085   7.215 -28.606  1.00  0.00           C  
ATOM   4197  C2'   C  1088      -0.882   8.480 -28.292  1.00  0.00           C  
ATOM   4198  O2'   C  1088      -2.268   8.174 -28.335  1.00  0.00           O  
ATOM   4199  N1    C  1088       1.304   7.282 -28.088  1.00  0.00           N  
ATOM   4200  C2    C  1088       1.518   7.036 -26.726  1.00  0.00           C  
ATOM   4201  O2    C  1088       0.548   6.774 -25.998  1.00  0.00           O  
ATOM   4202  N3    C  1088       2.775   7.090 -26.228  1.00  0.00           N  
ATOM   4203  C4    C  1088       3.800   7.375 -27.031  1.00  0.00           C  
ATOM   4204  N4    C  1088       5.022   7.418 -26.496  1.00  0.00           N  
ATOM   4205  C5    C  1088       3.615   7.630 -28.420  1.00  0.00           C  
ATOM   4206  C6    C  1088       2.368   7.573 -28.901  1.00  0.00           C  
ATOM   4207  H5'   C  1088       1.194   9.220 -31.458  1.00  0.00           H  
ATOM   4208 H5''   C  1088       0.702   7.907 -32.220  1.00  0.00           H  
ATOM   4209  H4'   C  1088      -1.402   8.264 -30.916  1.00  0.00           H  
ATOM   4210  H3'   C  1088       0.438   9.705 -29.290  1.00  0.00           H  
ATOM   4211  H1'   C  1088      -0.542   6.442 -28.216  1.00  0.00           H  
ATOM   4212  H2'   C  1088      -0.622   8.862 -27.428  1.00  0.00           H  
ATOM   4213 HO2'   C  1088      -2.387   7.279 -28.714  1.00  0.00           H  
ATOM   4214  H42   C  1088       5.796   7.624 -27.060  1.00  0.00           H  
ATOM   4215  H41   C  1088       5.145   7.242 -25.540  1.00  0.00           H  
ATOM   4216  H5    C  1088       4.375   7.838 -29.003  1.00  0.00           H  
ATOM   4217  H6    C  1088       2.220   7.745 -29.854  1.00  0.00           H  
ATOM   4218  P     G  1089      -1.018  11.897 -29.017  1.00  0.00           P  
ATOM   4219  OP2   G  1089       0.434  12.143 -29.202  1.00  0.00           O  
ATOM   4220  OP1   G  1089      -2.002  12.873 -29.552  1.00  0.00           O  
ATOM   4221  O5'   G  1089      -1.295  11.723 -27.457  1.00  0.00           O  
ATOM   4222  C5'   G  1089      -2.492  11.119 -26.992  1.00  0.00           C  
ATOM   4223  C4'   G  1089      -2.465  10.914 -25.497  1.00  0.00           C  
ATOM   4224  O4'   G  1089      -1.606   9.795 -25.149  1.00  0.00           O  
ATOM   4225  C3'   G  1089      -1.878  12.053 -24.678  1.00  0.00           C  
ATOM   4226  O3'   G  1089      -2.808  13.094 -24.431  1.00  0.00           O  
ATOM   4227  C1'   G  1089      -0.985  10.015 -23.914  1.00  0.00           C  
ATOM   4228  C2'   G  1089      -1.540  11.333 -23.382  1.00  0.00           C  
ATOM   4229  O2'   G  1089      -2.709  11.072 -22.618  1.00  0.00           O  
ATOM   4230  N1    G  1089       3.670   9.916 -21.855  1.00  0.00           N  
ATOM   4231  C2    G  1089       2.443   9.812 -21.247  1.00  0.00           C  
ATOM   4232  N2    G  1089       2.450   9.662 -19.914  1.00  0.00           N  
ATOM   4233  N3    G  1089       1.291   9.852 -21.896  1.00  0.00           N  
ATOM   4234  C4    G  1089       1.465  10.007 -23.225  1.00  0.00           C  
ATOM   4235  C5    G  1089       2.644  10.120 -23.932  1.00  0.00           C  
ATOM   4236  C6    G  1089       3.873  10.076 -23.223  1.00  0.00           C  
ATOM   4237  O6    G  1089       5.023  10.159 -23.669  1.00  0.00           O  
ATOM   4238  N7    G  1089       2.394  10.266 -25.289  1.00  0.00           N  
ATOM   4239  C8    G  1089       1.092  10.240 -25.381  1.00  0.00           C  
ATOM   4240  N9    G  1089       0.466  10.085 -24.168  1.00  0.00           N  
ATOM   4241  H5'   G  1089      -2.605  10.251 -27.432  1.00  0.00           H  
ATOM   4242 H5''   G  1089      -3.251  11.695 -27.222  1.00  0.00           H  
ATOM   4243  H4'   G  1089      -3.374  10.716 -25.188  1.00  0.00           H  
ATOM   4244  H3'   G  1089      -1.056  12.367 -25.107  1.00  0.00           H  
ATOM   4245  H1'   G  1089      -1.169   9.299 -23.270  1.00  0.00           H  
ATOM   4246  H2'   G  1089      -0.870  11.824 -22.862  1.00  0.00           H  
ATOM   4247 HO2'   G  1089      -2.512  11.228 -21.671  1.00  0.00           H  
ATOM   4248  H1    G  1089       4.465   9.874 -21.284  1.00  0.00           H  
ATOM   4249  H22   G  1089       1.603   9.583 -19.425  1.00  0.00           H  
ATOM   4250  H21   G  1089       3.299   9.632 -19.426  1.00  0.00           H  
ATOM   4251  H8    G  1089       0.611  10.321 -26.231  1.00  0.00           H  
ATOM   4252  P     C  1090      -2.290  14.571 -24.067  1.00  0.00           P  
ATOM   4253  OP2   C  1090      -1.208  14.927 -25.020  1.00  0.00           O  
ATOM   4254  OP1   C  1090      -3.476  15.456 -23.940  1.00  0.00           O  
ATOM   4255  O5'   C  1090      -1.641  14.407 -22.622  1.00  0.00           O  
ATOM   4256  C5'   C  1090      -2.452  14.367 -21.458  1.00  0.00           C  
ATOM   4257  C4'   C  1090      -1.620  14.301 -20.200  1.00  0.00           C  
ATOM   4258  O4'   C  1090      -0.737  13.148 -20.232  1.00  0.00           O  
ATOM   4259  C3'   C  1090      -0.651  15.452 -19.977  1.00  0.00           C  
ATOM   4260  O3'   C  1090      -1.266  16.587 -19.392  1.00  0.00           O  
ATOM   4261  C1'   C  1090       0.491  13.423 -19.581  1.00  0.00           C  
ATOM   4262  C2'   C  1090       0.328  14.827 -18.993  1.00  0.00           C  
ATOM   4263  O2'   C  1090      -0.242  14.723 -17.696  1.00  0.00           O  
ATOM   4264  N1    C  1090       1.551  13.366 -20.618  1.00  0.00           N  
ATOM   4265  C2    C  1090       2.885  13.287 -20.202  1.00  0.00           C  
ATOM   4266  O2    C  1090       3.141  13.268 -18.988  1.00  0.00           O  
ATOM   4267  N3    C  1090       3.871  13.234 -21.127  1.00  0.00           N  
ATOM   4268  C4    C  1090       3.570  13.257 -22.425  1.00  0.00           C  
ATOM   4269  N4    C  1090       4.575  13.202 -23.303  1.00  0.00           N  
ATOM   4270  C5    C  1090       2.224  13.337 -22.881  1.00  0.00           C  
ATOM   4271  C6    C  1090       1.257  13.388 -21.957  1.00  0.00           C  
ATOM   4272  H5'   C  1090      -3.031  13.578 -21.499  1.00  0.00           H  
ATOM   4273 H5''   C  1090      -3.010  15.172 -21.430  1.00  0.00           H  
ATOM   4274  H4'   C  1090      -2.219  14.213 -19.430  1.00  0.00           H  
ATOM   4275  H3'   C  1090      -0.190  15.654 -20.817  1.00  0.00           H  
ATOM   4276  H1'   C  1090       0.705  12.795 -18.861  1.00  0.00           H  
ATOM   4277  H2'   C  1090       1.179  15.312 -18.977  1.00  0.00           H  
ATOM   4278 HO2'   C  1090       0.398  15.066 -17.038  1.00  0.00           H  
ATOM   4279  H42   C  1090       4.387  13.217 -24.264  1.00  0.00           H  
ATOM   4280  H41   C  1090       5.500  13.148 -22.985  1.00  0.00           H  
ATOM   4281  H5    C  1090       2.012  13.353 -23.838  1.00  0.00           H  
ATOM   4282  H6    C  1090       0.325  13.444 -22.250  1.00  0.00           H  
ATOM   4283  P     G  1091      -0.771  18.066 -19.781  1.00  0.00           P  
ATOM   4284  OP2   G  1091      -0.354  18.050 -21.207  1.00  0.00           O  
ATOM   4285  OP1   G  1091      -1.804  19.032 -19.329  1.00  0.00           O  
ATOM   4286  O5'   G  1091       0.532  18.284 -18.889  1.00  0.00           O  
ATOM   4287  C5'   G  1091       0.433  18.442 -17.482  1.00  0.00           C  
ATOM   4288  C4'   G  1091       1.787  18.378 -16.820  1.00  0.00           C  
ATOM   4289  O4'   G  1091       2.430  17.106 -17.111  1.00  0.00           O  
ATOM   4290  C3'   G  1091       2.797  19.426 -17.264  1.00  0.00           C  
ATOM   4291  O3'   G  1091       2.667  20.651 -16.562  1.00  0.00           O  
ATOM   4292  C1'   G  1091       3.836  17.293 -17.336  1.00  0.00           C  
ATOM   4293  C2'   G  1091       4.132  18.747 -16.966  1.00  0.00           C  
ATOM   4294  O2'   G  1091       4.445  18.811 -15.582  1.00  0.00           O  
ATOM   4295  N1    G  1091       7.453  16.556 -20.841  1.00  0.00           N  
ATOM   4296  C2    G  1091       7.577  16.817 -19.499  1.00  0.00           C  
ATOM   4297  N2    G  1091       8.828  16.894 -19.020  1.00  0.00           N  
ATOM   4298  N3    G  1091       6.551  16.991 -18.682  1.00  0.00           N  
ATOM   4299  C4    G  1091       5.370  16.882 -19.325  1.00  0.00           C  
ATOM   4300  C5    G  1091       5.136  16.623 -20.659  1.00  0.00           C  
ATOM   4301  C6    G  1091       6.246  16.439 -21.524  1.00  0.00           C  
ATOM   4302  O6    G  1091       6.245  16.201 -22.737  1.00  0.00           O  
ATOM   4303  N7    G  1091       3.774  16.590 -20.924  1.00  0.00           N  
ATOM   4304  C8    G  1091       3.215  16.825 -19.768  1.00  0.00           C  
ATOM   4305  N9    G  1091       4.124  17.011 -18.755  1.00  0.00           N  
ATOM   4306  H5'   G  1091      -0.135  17.731 -17.119  1.00  0.00           H  
ATOM   4307 H5''   G  1091       0.022  19.310 -17.286  1.00  0.00           H  
ATOM   4308  H4'   G  1091       1.670  18.455 -15.850  1.00  0.00           H  
ATOM   4309  H3'   G  1091       2.715  19.563 -18.230  1.00  0.00           H  
ATOM   4310  H1'   G  1091       4.369  16.697 -16.770  1.00  0.00           H  
ATOM   4311  H2'   G  1091       4.853  19.114 -17.518  1.00  0.00           H  
ATOM   4312 HO2'   G  1091       5.404  18.983 -15.479  1.00  0.00           H  
ATOM   4313  H1    G  1091       8.276  16.443 -21.361  1.00  0.00           H  
ATOM   4314  H22   G  1091       8.978  17.078 -18.069  1.00  0.00           H  
ATOM   4315  H21   G  1091       9.593  16.766 -19.619  1.00  0.00           H  
ATOM   4316  H8    G  1091       2.245  16.864 -19.637  1.00  0.00           H  
ATOM   4317  P     U  1092       3.193  22.019 -17.221  1.00  0.00           P  
ATOM   4318  OP2   U  1092       2.668  22.092 -18.607  1.00  0.00           O  
ATOM   4319  OP1   U  1092       2.914  23.125 -16.270  1.00  0.00           O  
ATOM   4320  O5'   U  1092       4.772  21.825 -17.302  1.00  0.00           O  
ATOM   4321  C5'   U  1092       5.592  22.030 -16.161  1.00  0.00           C  
ATOM   4322  C4'   U  1092       7.057  21.904 -16.497  1.00  0.00           C  
ATOM   4323  O4'   U  1092       7.277  20.635 -17.153  1.00  0.00           O  
ATOM   4324  C3'   U  1092       7.611  22.930 -17.474  1.00  0.00           C  
ATOM   4325  O3'   U  1092       7.979  24.147 -16.849  1.00  0.00           O  
ATOM   4326  C1'   U  1092       8.283  20.763 -18.146  1.00  0.00           C  
ATOM   4327  C2'   U  1092       8.797  22.202 -18.087  1.00  0.00           C  
ATOM   4328  O2'   U  1092       9.930  22.251 -17.230  1.00  0.00           O  
ATOM   4329  N1    U  1092       7.684  20.433 -19.462  1.00  0.00           N  
ATOM   4330  C2    U  1092       8.555  20.211 -20.513  1.00  0.00           C  
ATOM   4331  O2    U  1092       9.767  20.274 -20.399  1.00  0.00           O  
ATOM   4332  N3    U  1092       7.956  19.908 -21.711  1.00  0.00           N  
ATOM   4333  C4    U  1092       6.605  19.808 -21.964  1.00  0.00           C  
ATOM   4334  O4    U  1092       6.222  19.527 -23.101  1.00  0.00           O  
ATOM   4335  C5    U  1092       5.765  20.051 -20.831  1.00  0.00           C  
ATOM   4336  C6    U  1092       6.321  20.346 -19.652  1.00  0.00           C  
ATOM   4337  H5'   U  1092       5.363  21.363 -15.479  1.00  0.00           H  
ATOM   4338 H5''   U  1092       5.423  22.925 -15.802  1.00  0.00           H  
ATOM   4339  H4'   U  1092       7.576  21.935 -15.667  1.00  0.00           H  
ATOM   4340  H3'   U  1092       6.947  23.101 -18.173  1.00  0.00           H  
ATOM   4341  H1'   U  1092       9.024  20.148 -17.963  1.00  0.00           H  
ATOM   4342  H2'   U  1092       9.005  22.544 -18.981  1.00  0.00           H  
ATOM   4343 HO2'   U  1092      10.734  22.390 -17.773  1.00  0.00           H  
ATOM   4344  H3    U  1092       8.555  19.747 -22.470  1.00  0.00           H  
ATOM   4345  H5    U  1092       4.790  20.000 -20.920  1.00  0.00           H  
ATOM   4346  H6    U  1092       5.725  20.509 -18.893  1.00  0.00           H  
ATOM   4347  P     U  1093       7.957  25.522 -17.678  1.00  0.00           P  
ATOM   4348  OP2   U  1093       6.611  25.669 -18.287  1.00  0.00           O  
ATOM   4349  OP1   U  1093       8.487  26.597 -16.802  1.00  0.00           O  
ATOM   4350  O5'   U  1093       9.006  25.281 -18.853  1.00  0.00           O  
ATOM   4351  C5'   U  1093      10.402  25.280 -18.595  1.00  0.00           C  
ATOM   4352  C4'   U  1093      11.200  25.048 -19.854  1.00  0.00           C  
ATOM   4353  O4'   U  1093      10.836  23.779 -20.436  1.00  0.00           O  
ATOM   4354  C3'   U  1093      10.934  26.008 -21.003  1.00  0.00           C  
ATOM   4355  O3'   U  1093      11.621  27.239 -20.866  1.00  0.00           O  
ATOM   4356  C1'   U  1093      10.968  23.806 -21.842  1.00  0.00           C  
ATOM   4357  C2'   U  1093      11.451  25.210 -22.193  1.00  0.00           C  
ATOM   4358  O2'   U  1093      12.870  25.216 -22.239  1.00  0.00           O  
ATOM   4359  N1    U  1093       9.628  23.514 -22.406  1.00  0.00           N  
ATOM   4360  C2    U  1093       9.578  23.069 -23.714  1.00  0.00           C  
ATOM   4361  O2    U  1093      10.571  22.911 -24.402  1.00  0.00           O  
ATOM   4362  N3    U  1093       8.317  22.811 -24.194  1.00  0.00           N  
ATOM   4363  C4    U  1093       7.125  22.950 -23.516  1.00  0.00           C  
ATOM   4364  O4    U  1093       6.069  22.677 -24.089  1.00  0.00           O  
ATOM   4365  C5    U  1093       7.254  23.414 -22.169  1.00  0.00           C  
ATOM   4366  C6    U  1093       8.469  23.672 -21.676  1.00  0.00           C  
ATOM   4367  H5'   U  1093      10.607  24.570 -17.951  1.00  0.00           H  
ATOM   4368 H5''   U  1093      10.657  26.144 -18.210  1.00  0.00           H  
ATOM   4369  H4'   U  1093      12.153  25.030 -19.625  1.00  0.00           H  
ATOM   4370  H3'   U  1093       9.968  26.141 -21.095  1.00  0.00           H  
ATOM   4371  H1'   U  1093      11.613  23.149 -22.180  1.00  0.00           H  
ATOM   4372  H2'   U  1093      11.060  25.526 -23.034  1.00  0.00           H  
ATOM   4373 HO2'   U  1093      13.159  25.310 -23.171  1.00  0.00           H  
ATOM   4374  H3    U  1093       8.259  22.494 -25.119  1.00  0.00           H  
ATOM   4375  H5    U  1093       6.457  23.541 -21.612  1.00  0.00           H  
ATOM   4376  H6    U  1093       8.531  23.990 -20.752  1.00  0.00           H  
ATOM   4377  P     A  1094      11.067  28.560 -21.595  1.00  0.00           P  
ATOM   4378  OP2   A  1094       9.593  28.598 -21.419  1.00  0.00           O  
ATOM   4379  OP1   A  1094      11.889  29.711 -21.147  1.00  0.00           O  
ATOM   4380  O5'   A  1094      11.372  28.305 -23.138  1.00  0.00           O  
ATOM   4381  C5'   A  1094      12.688  28.440 -23.652  1.00  0.00           C  
ATOM   4382  C4'   A  1094      12.723  28.232 -25.146  1.00  0.00           C  
ATOM   4383  O4'   A  1094      12.260  26.901 -25.487  1.00  0.00           O  
ATOM   4384  C3'   A  1094      11.774  29.095 -25.963  1.00  0.00           C  
ATOM   4385  O3'   A  1094      12.201  30.442 -26.068  1.00  0.00           O  
ATOM   4386  C1'   A  1094      11.687  26.883 -26.776  1.00  0.00           C  
ATOM   4387  C2'   A  1094      11.741  28.331 -27.277  1.00  0.00           C  
ATOM   4388  O2'   A  1094      12.939  28.524 -28.015  1.00  0.00           O  
ATOM   4389  N1    A  1094       7.646  24.690 -29.102  1.00  0.00           N  
ATOM   4390  C2    A  1094       8.864  25.030 -29.544  1.00  0.00           C  
ATOM   4391  N3    A  1094       9.870  25.599 -28.883  1.00  0.00           N  
ATOM   4392  C4    A  1094       9.527  25.829 -27.603  1.00  0.00           C  
ATOM   4393  C5    A  1094       8.316  25.536 -27.004  1.00  0.00           C  
ATOM   4394  C6    A  1094       7.335  24.934 -27.811  1.00  0.00           C  
ATOM   4395  N6    A  1094       6.120  24.596 -27.372  1.00  0.00           N  
ATOM   4396  N7    A  1094       8.325  25.914 -25.668  1.00  0.00           N  
ATOM   4397  C8    A  1094       9.521  26.419 -25.493  1.00  0.00           C  
ATOM   4398  N9    A  1094      10.302  26.399 -26.622  1.00  0.00           N  
ATOM   4399  H5'   A  1094      13.269  27.777 -23.224  1.00  0.00           H  
ATOM   4400 H5''   A  1094      13.023  29.337 -23.447  1.00  0.00           H  
ATOM   4401  H4'   A  1094      13.648  28.329 -25.458  1.00  0.00           H  
ATOM   4402  H3'   A  1094      10.886  29.078 -25.548  1.00  0.00           H  
ATOM   4403  H1'   A  1094      12.168  26.303 -27.403  1.00  0.00           H  
ATOM   4404  H2'   A  1094      10.947  28.560 -27.805  1.00  0.00           H  
ATOM   4405 HO2'   A  1094      13.384  29.334 -27.693  1.00  0.00           H  
ATOM   4406  H2    A  1094       9.040  24.832 -30.488  1.00  0.00           H  
ATOM   4407  H61   A  1094       5.477  24.178 -27.983  1.00  0.00           H  
ATOM   4408  H62   A  1094       5.872  24.763 -26.439  1.00  0.00           H  
ATOM   4409  H8    A  1094       9.830  26.778 -24.634  1.00  0.00           H  
ATOM   4410  P     U  1095      11.183  31.575 -26.582  1.00  0.00           P  
ATOM   4411  OP2   U  1095      10.041  31.629 -25.636  1.00  0.00           O  
ATOM   4412  OP1   U  1095      11.967  32.806 -26.859  1.00  0.00           O  
ATOM   4413  O5'   U  1095      10.648  31.008 -27.971  1.00  0.00           O  
ATOM   4414  C5'   U  1095      11.360  31.240 -29.177  1.00  0.00           C  
ATOM   4415  C4'   U  1095      10.557  30.828 -30.386  1.00  0.00           C  
ATOM   4416  O4'   U  1095      10.086  29.465 -30.214  1.00  0.00           O  
ATOM   4417  C3'   U  1095       9.279  31.613 -30.642  1.00  0.00           C  
ATOM   4418  O3'   U  1095       9.499  32.807 -31.372  1.00  0.00           O  
ATOM   4419  C1'   U  1095       8.805  29.305 -30.803  1.00  0.00           C  
ATOM   4420  C2'   U  1095       8.427  30.639 -31.437  1.00  0.00           C  
ATOM   4421  O2'   U  1095       8.809  30.621 -32.805  1.00  0.00           O  
ATOM   4422  N1    U  1095       7.848  28.894 -29.747  1.00  0.00           N  
ATOM   4423  C2    U  1095       6.719  28.208 -30.152  1.00  0.00           C  
ATOM   4424  O2    U  1095       6.487  27.935 -31.317  1.00  0.00           O  
ATOM   4425  N3    U  1095       5.863  27.847 -29.140  1.00  0.00           N  
ATOM   4426  C4    U  1095       6.015  28.096 -27.793  1.00  0.00           C  
ATOM   4427  O4    U  1095       5.153  27.706 -27.005  1.00  0.00           O  
ATOM   4428  C5    U  1095       7.206  28.810 -27.448  1.00  0.00           C  
ATOM   4429  C6    U  1095       8.058  29.173 -28.413  1.00  0.00           C  
ATOM   4430  H5'   U  1095      12.194  30.728 -29.158  1.00  0.00           H  
ATOM   4431 H5''   U  1095      11.571  32.195 -29.245  1.00  0.00           H  
ATOM   4432  H4'   U  1095      11.133  30.870 -31.177  1.00  0.00           H  
ATOM   4433  H3'   U  1095       8.835  31.794 -29.787  1.00  0.00           H  
ATOM   4434  H1'   U  1095       8.837  28.615 -31.499  1.00  0.00           H  
ATOM   4435  H2'   U  1095       7.472  30.827 -31.330  1.00  0.00           H  
ATOM   4436 HO2'   U  1095       8.003  30.567 -33.361  1.00  0.00           H  
ATOM   4437  H3    U  1095       5.055  27.359 -29.405  1.00  0.00           H  
ATOM   4438  H5    U  1095       7.396  29.030 -26.512  1.00  0.00           H  
ATOM   4439  H6    U  1095       8.865  29.661 -28.151  1.00  0.00           H  
ATOM   4440  P     U  1096       9.240  34.236 -30.685  1.00  0.00           P  
ATOM   4441  OP2   U  1096       9.346  34.064 -29.214  1.00  0.00           O  
ATOM   4442  OP1   U  1096      10.095  35.238 -31.370  1.00  0.00           O  
ATOM   4443  O5'   U  1096       7.721  34.562 -31.035  1.00  0.00           O  
ATOM   4444  C5'   U  1096       7.339  34.935 -32.351  1.00  0.00           C  
ATOM   4445  C4'   U  1096       5.923  34.516 -32.661  1.00  0.00           C  
ATOM   4446  O4'   U  1096       5.774  33.110 -32.352  1.00  0.00           O  
ATOM   4447  C3'   U  1096       4.832  35.178 -31.833  1.00  0.00           C  
ATOM   4448  O3'   U  1096       4.451  36.447 -32.333  1.00  0.00           O  
ATOM   4449  C1'   U  1096       4.481  32.852 -31.823  1.00  0.00           C  
ATOM   4450  C2'   U  1096       3.702  34.164 -31.910  1.00  0.00           C  
ATOM   4451  O2'   U  1096       3.035  34.222 -33.163  1.00  0.00           O  
ATOM   4452  N1    U  1096       4.650  32.389 -30.425  1.00  0.00           N  
ATOM   4453  C2    U  1096       3.524  31.919 -29.775  1.00  0.00           C  
ATOM   4454  O2    U  1096       2.425  31.871 -30.299  1.00  0.00           O  
ATOM   4455  N3    U  1096       3.729  31.501 -28.483  1.00  0.00           N  
ATOM   4456  C4    U  1096       4.918  31.506 -27.786  1.00  0.00           C  
ATOM   4457  O4    U  1096       4.939  31.096 -26.624  1.00  0.00           O  
ATOM   4458  C5    U  1096       6.040  32.006 -28.520  1.00  0.00           C  
ATOM   4459  C6    U  1096       5.869  32.418 -29.781  1.00  0.00           C  
ATOM   4460  H5'   U  1096       7.946  34.509 -32.992  1.00  0.00           H  
ATOM   4461 H5''   U  1096       7.411  35.908 -32.440  1.00  0.00           H  
ATOM   4462  H4'   U  1096       5.730  34.657 -33.610  1.00  0.00           H  
ATOM   4463  H3'   U  1096       5.123  35.261 -30.902  1.00  0.00           H  
ATOM   4464  H1'   U  1096       4.010  32.163 -32.339  1.00  0.00           H  
ATOM   4465  H2'   U  1096       3.077  34.259 -31.162  1.00  0.00           H  
ATOM   4466 HO2'   U  1096       2.071  34.119 -33.016  1.00  0.00           H  
ATOM   4467  H3    U  1096       2.943  31.164 -28.004  1.00  0.00           H  
ATOM   4468  H5    U  1096       6.926  32.044 -28.103  1.00  0.00           H  
ATOM   4469  H6    U  1096       6.652  32.756 -30.262  1.00  0.00           H  
ATOM   4470  P     G  1097       3.956  37.598 -31.327  1.00  0.00           P  
ATOM   4471  OP2   G  1097       4.753  37.491 -30.079  1.00  0.00           O  
ATOM   4472  OP1   G  1097       3.929  38.882 -32.073  1.00  0.00           O  
ATOM   4473  O5'   G  1097       2.452  37.194 -30.988  1.00  0.00           O  
ATOM   4474  C5'   G  1097       1.419  37.360 -31.947  1.00  0.00           C  
ATOM   4475  C4'   G  1097       0.093  36.866 -31.424  1.00  0.00           C  
ATOM   4476  O4'   G  1097       0.217  35.464 -31.076  1.00  0.00           O  
ATOM   4477  C3'   G  1097      -0.402  37.515 -30.140  1.00  0.00           C  
ATOM   4478  O3'   G  1097      -1.091  38.733 -30.367  1.00  0.00           O  
ATOM   4479  C1'   G  1097      -0.528  35.175 -29.903  1.00  0.00           C  
ATOM   4480  C2'   G  1097      -1.318  36.444 -29.572  1.00  0.00           C  
ATOM   4481  O2'   G  1097      -2.561  36.410 -30.260  1.00  0.00           O  
ATOM   4482  N1    G  1097       0.064  33.298 -25.208  1.00  0.00           N  
ATOM   4483  C2    G  1097      -1.086  33.492 -25.933  1.00  0.00           C  
ATOM   4484  N2    G  1097      -2.234  33.141 -25.334  1.00  0.00           N  
ATOM   4485  N3    G  1097      -1.112  33.992 -27.158  1.00  0.00           N  
ATOM   4486  C4    G  1097       0.125  34.291 -27.607  1.00  0.00           C  
ATOM   4487  C5    G  1097       1.335  34.136 -26.965  1.00  0.00           C  
ATOM   4488  C6    G  1097       1.348  33.598 -25.652  1.00  0.00           C  
ATOM   4489  O6    G  1097       2.319  33.384 -24.917  1.00  0.00           O  
ATOM   4490  N7    G  1097       2.380  34.563 -27.772  1.00  0.00           N  
ATOM   4491  C8    G  1097       1.797  34.962 -28.870  1.00  0.00           C  
ATOM   4492  N9    G  1097       0.431  34.825 -28.837  1.00  0.00           N  
ATOM   4493  H5'   G  1097       1.650  36.859 -32.757  1.00  0.00           H  
ATOM   4494 H5''   G  1097       1.341  38.311 -32.171  1.00  0.00           H  
ATOM   4495  H4'   G  1097      -0.583  36.967 -32.127  1.00  0.00           H  
ATOM   4496  H3'   G  1097       0.355  37.648 -29.534  1.00  0.00           H  
ATOM   4497  H1'   G  1097      -1.149  34.430 -30.041  1.00  0.00           H  
ATOM   4498  H2'   G  1097      -1.441  36.551 -28.606  1.00  0.00           H  
ATOM   4499 HO2'   G  1097      -3.281  36.266 -29.611  1.00  0.00           H  
ATOM   4500  H1    G  1097      -0.024  32.920 -24.308  1.00  0.00           H  
ATOM   4501  H22   G  1097      -3.087  33.256 -25.804  1.00  0.00           H  
ATOM   4502  H21   G  1097      -2.223  32.769 -24.428  1.00  0.00           H  
ATOM   4503  H8    G  1097       2.286  35.323 -29.639  1.00  0.00           H  
ATOM   4504  P     U  1098      -1.221  39.819 -29.188  1.00  0.00           P  
ATOM   4505  OP2   U  1098       0.138  40.075 -28.649  1.00  0.00           O  
ATOM   4506  OP1   U  1098      -2.036  40.952 -29.694  1.00  0.00           O  
ATOM   4507  O5'   U  1098      -2.064  39.068 -28.065  1.00  0.00           O  
ATOM   4508  C5'   U  1098      -3.478  38.979 -28.151  1.00  0.00           C  
ATOM   4509  C4'   U  1098      -4.069  38.303 -26.938  1.00  0.00           C  
ATOM   4510  O4'   U  1098      -3.316  37.094 -26.730  1.00  0.00           O  
ATOM   4511  C3'   U  1098      -3.902  39.034 -25.615  1.00  0.00           C  
ATOM   4512  O3'   U  1098      -4.891  40.026 -25.402  1.00  0.00           O  
ATOM   4513  C1'   U  1098      -3.262  36.786 -25.347  1.00  0.00           C  
ATOM   4514  C2'   U  1098      -4.016  37.902 -24.619  1.00  0.00           C  
ATOM   4515  O2'   U  1098      -5.369  37.509 -24.440  1.00  0.00           O  
ATOM   4516  N1    U  1098      -1.837  36.714 -24.944  1.00  0.00           N  
ATOM   4517  C2    U  1098      -1.559  36.166 -23.705  1.00  0.00           C  
ATOM   4518  O2    U  1098      -2.422  35.749 -22.953  1.00  0.00           O  
ATOM   4519  N3    U  1098      -0.226  36.119 -23.375  1.00  0.00           N  
ATOM   4520  C4    U  1098       0.836  36.556 -24.138  1.00  0.00           C  
ATOM   4521  O4    U  1098       1.981  36.445 -23.699  1.00  0.00           O  
ATOM   4522  C5    U  1098       0.472  37.111 -25.406  1.00  0.00           C  
ATOM   4523  C6    U  1098      -0.817  37.168 -25.754  1.00  0.00           C  
ATOM   4524  H5'   U  1098      -3.717  38.465 -28.951  1.00  0.00           H  
ATOM   4525 H5''   U  1098      -3.852  39.881 -28.227  1.00  0.00           H  
ATOM   4526  H4'   U  1098      -5.008  38.092 -27.120  1.00  0.00           H  
ATOM   4527  H3'   U  1098      -3.001  39.417 -25.570  1.00  0.00           H  
ATOM   4528  H1'   U  1098      -3.697  35.928 -25.159  1.00  0.00           H  
ATOM   4529  H2'   U  1098      -3.589  38.129 -23.767  1.00  0.00           H  
ATOM   4530 HO2'   U  1098      -5.524  37.321 -23.490  1.00  0.00           H  
ATOM   4531  H3    U  1098      -0.007  35.734 -22.501  1.00  0.00           H  
ATOM   4532  H5    U  1098       1.164  37.446 -26.015  1.00  0.00           H  
ATOM   4533  H6    U  1098      -1.040  37.553 -26.626  1.00  0.00           H  
ATOM   4534  P     U  1099      -4.597  41.265 -24.423  1.00  0.00           P  
ATOM   4535  OP2   U  1099      -3.346  41.924 -24.878  1.00  0.00           O  
ATOM   4536  OP1   U  1099      -5.844  42.062 -24.301  1.00  0.00           O  
ATOM   4537  O5'   U  1099      -4.309  40.582 -23.013  1.00  0.00           O  
ATOM   4538  C5'   U  1099      -5.374  40.146 -22.183  1.00  0.00           C  
ATOM   4539  C4'   U  1099      -4.866  39.459 -20.939  1.00  0.00           C  
ATOM   4540  O4'   U  1099      -3.861  38.486 -21.332  1.00  0.00           O  
ATOM   4541  C3'   U  1099      -4.103  40.332 -19.955  1.00  0.00           C  
ATOM   4542  O3'   U  1099      -4.953  41.094 -19.117  1.00  0.00           O  
ATOM   4543  C1'   U  1099      -2.915  38.353 -20.313  1.00  0.00           C  
ATOM   4544  C2'   U  1099      -3.335  39.285 -19.176  1.00  0.00           C  
ATOM   4545  O2'   U  1099      -4.184  38.586 -18.278  1.00  0.00           O  
ATOM   4546  N1    U  1099      -1.577  38.694 -20.856  1.00  0.00           N  
ATOM   4547  C2    U  1099      -0.484  38.431 -20.050  1.00  0.00           C  
ATOM   4548  O2    U  1099      -0.579  37.941 -18.939  1.00  0.00           O  
ATOM   4549  N3    U  1099       0.733  38.762 -20.594  1.00  0.00           N  
ATOM   4550  C4    U  1099       0.966  39.319 -21.833  1.00  0.00           C  
ATOM   4551  O4    U  1099       2.124  39.561 -22.179  1.00  0.00           O  
ATOM   4552  C5    U  1099      -0.210  39.563 -22.611  1.00  0.00           C  
ATOM   4553  C6    U  1099      -1.408  39.249 -22.107  1.00  0.00           C  
ATOM   4554  H5'   U  1099      -5.936  39.520 -22.686  1.00  0.00           H  
ATOM   4555 H5''   U  1099      -5.914  40.921 -21.921  1.00  0.00           H  
ATOM   4556  H4'   U  1099      -5.614  39.000 -20.504  1.00  0.00           H  
ATOM   4557  H3'   U  1099      -3.478  40.902 -20.447  1.00  0.00           H  
ATOM   4558  H1'   U  1099      -2.906  37.428 -19.986  1.00  0.00           H  
ATOM   4559  H2'   U  1099      -2.563  39.675 -18.716  1.00  0.00           H  
ATOM   4560 HO2'   U  1099      -3.706  38.440 -17.435  1.00  0.00           H  
ATOM   4561  H3    U  1099       1.520  38.585 -20.039  1.00  0.00           H  
ATOM   4562  H5    U  1099      -0.138  39.956 -23.506  1.00  0.00           H  
ATOM   4563  H6    U  1099      -2.197  39.426 -22.658  1.00  0.00           H  
ATOM   4564  P     C  1100      -4.426  42.463 -18.460  1.00  0.00           P  
ATOM   4565  OP2   C  1100      -3.279  42.949 -19.266  1.00  0.00           O  
ATOM   4566  OP1   C  1100      -5.598  43.349 -18.243  1.00  0.00           O  
ATOM   4567  O5'   C  1100      -3.875  42.019 -17.033  1.00  0.00           O  
ATOM   4568  C5'   C  1100      -4.743  41.468 -16.054  1.00  0.00           C  
ATOM   4569  C4'   C  1100      -4.021  41.202 -14.756  1.00  0.00           C  
ATOM   4570  O4'   C  1100      -3.172  40.037 -14.929  1.00  0.00           O  
ATOM   4571  C3'   C  1100      -3.047  42.275 -14.298  1.00  0.00           C  
ATOM   4572  O3'   C  1100      -3.674  43.318 -13.572  1.00  0.00           O  
ATOM   4573  C1'   C  1100      -1.914  40.233 -14.361  1.00  0.00           C  
ATOM   4574  C2'   C  1100      -2.065  41.456 -13.463  1.00  0.00           C  
ATOM   4575  O2'   C  1100      -2.640  41.072 -12.222  1.00  0.00           O  
ATOM   4576  N1    C  1100      -0.958  40.464 -15.472  1.00  0.00           N  
ATOM   4577  C2    C  1100       0.412  40.464 -15.182  1.00  0.00           C  
ATOM   4578  O2    C  1100       0.784  40.272 -14.014  1.00  0.00           O  
ATOM   4579  N3    C  1100       1.305  40.672 -16.177  1.00  0.00           N  
ATOM   4580  C4    C  1100       0.880  40.876 -17.423  1.00  0.00           C  
ATOM   4581  N4    C  1100       1.797  41.077 -18.373  1.00  0.00           N  
ATOM   4582  C5    C  1100      -0.505  40.883 -17.752  1.00  0.00           C  
ATOM   4583  C6    C  1100      -1.379  40.674 -16.759  1.00  0.00           C  
ATOM   4584  H5'   C  1100      -5.113  40.626 -16.393  1.00  0.00           H  
ATOM   4585 H5''   C  1100      -5.477  42.096 -15.889  1.00  0.00           H  
ATOM   4586  H4'   C  1100      -4.685  41.021 -14.058  1.00  0.00           H  
ATOM   4587  H3'   C  1100      -2.584  42.646 -15.078  1.00  0.00           H  
ATOM   4588  H1'   C  1100      -1.610  39.473 -13.823  1.00  0.00           H  
ATOM   4589  H2'   C  1100      -1.217  41.932 -13.337  1.00  0.00           H  
ATOM   4590 HO2'   C  1100      -3.309  40.375 -12.382  1.00  0.00           H  
ATOM   4591  H42   C  1100       1.517  41.230 -19.299  1.00  0.00           H  
ATOM   4592  H41   C  1100       2.750  41.072 -18.143  1.00  0.00           H  
ATOM   4593  H5    C  1100      -0.808  41.033 -18.672  1.00  0.00           H  
ATOM   4594  H6    C  1100      -2.336  40.675 -16.965  1.00  0.00           H  
ATOM   4595  P     U  1101      -3.443  44.851 -13.996  1.00  0.00           P  
ATOM   4596  OP2   U  1101      -3.891  45.012 -15.402  1.00  0.00           O  
ATOM   4597  OP1   U  1101      -4.024  45.715 -12.936  1.00  0.00           O  
ATOM   4598  O5'   U  1101      -1.860  45.026 -13.959  1.00  0.00           O  
ATOM   4599  C5'   U  1101      -1.192  45.382 -12.759  1.00  0.00           C  
ATOM   4600  C4'   U  1101       0.307  45.296 -12.908  1.00  0.00           C  
ATOM   4601  O4'   U  1101       0.678  44.126 -13.677  1.00  0.00           O  
ATOM   4602  C3'   U  1101       0.974  46.444 -13.650  1.00  0.00           C  
ATOM   4603  O3'   U  1101       1.234  47.563 -12.822  1.00  0.00           O  
ATOM   4604  C1'   U  1101       1.805  44.400 -14.478  1.00  0.00           C  
ATOM   4605  C2'   U  1101       2.277  45.802 -14.102  1.00  0.00           C  
ATOM   4606  O2'   U  1101       3.203  45.708 -13.030  1.00  0.00           O  
ATOM   4607  N1    U  1101       1.390  44.308 -15.899  1.00  0.00           N  
ATOM   4608  C2    U  1101       2.395  44.220 -16.845  1.00  0.00           C  
ATOM   4609  O2    U  1101       3.580  44.215 -16.559  1.00  0.00           O  
ATOM   4610  N3    U  1101       1.964  44.136 -18.147  1.00  0.00           N  
ATOM   4611  C4    U  1101       0.660  44.132 -18.592  1.00  0.00           C  
ATOM   4612  O4    U  1101       0.434  44.052 -19.801  1.00  0.00           O  
ATOM   4613  C5    U  1101      -0.326  44.226 -17.559  1.00  0.00           C  
ATOM   4614  C6    U  1101       0.066  44.307 -16.283  1.00  0.00           C  
ATOM   4615  H5'   U  1101      -1.477  44.776 -12.043  1.00  0.00           H  
ATOM   4616 H5''   U  1101      -1.436  46.300 -12.517  1.00  0.00           H  
ATOM   4617  H4'   U  1101       0.709  45.223 -12.018  1.00  0.00           H  
ATOM   4618  H3'   U  1101       0.436  46.676 -14.436  1.00  0.00           H  
ATOM   4619  H1'   U  1101       2.528  43.759 -14.309  1.00  0.00           H  
ATOM   4620  H2'   U  1101       2.661  46.272 -14.872  1.00  0.00           H  
ATOM   4621 HO2'   U  1101       4.101  45.917 -13.364  1.00  0.00           H  
ATOM   4622  H3    U  1101       2.660  44.074 -18.833  1.00  0.00           H  
ATOM   4623  H5    U  1101      -1.279  44.229 -17.785  1.00  0.00           H  
ATOM   4624  H6    U  1101      -0.627  44.371 -15.595  1.00  0.00           H  
ATOM   4625  P     G  1102       0.227  48.815 -12.812  1.00  0.00           P  
ATOM   4626  OP2   G  1102      -0.800  48.570 -11.768  1.00  0.00           O  
ATOM   4627  OP1   G  1102       1.038  50.058 -12.767  1.00  0.00           O  
ATOM   4628  O5'   G  1102      -0.489  48.745 -14.234  1.00  0.00           O  
ATOM   4629  C5'   G  1102       0.114  49.320 -15.383  1.00  0.00           C  
ATOM   4630  C4'   G  1102      -0.614  48.931 -16.645  1.00  0.00           C  
ATOM   4631  O4'   G  1102      -1.499  47.815 -16.361  1.00  0.00           O  
ATOM   4632  C3'   G  1102      -1.545  49.982 -17.230  1.00  0.00           C  
ATOM   4633  O3'   G  1102      -0.874  50.917 -18.058  1.00  0.00           O  
ATOM   4634  C1'   G  1102      -2.736  47.959 -17.036  1.00  0.00           C  
ATOM   4635  C2'   G  1102      -2.537  49.126 -18.006  1.00  0.00           C  
ATOM   4636  O2'   G  1102      -1.965  48.640 -19.211  1.00  0.00           O  
ATOM   4637  N1    G  1102      -7.709  48.058 -15.953  1.00  0.00           N  
ATOM   4638  C2    G  1102      -7.075  47.695 -17.116  1.00  0.00           C  
ATOM   4639  N2    G  1102      -7.864  47.306 -18.128  1.00  0.00           N  
ATOM   4640  N3    G  1102      -5.762  47.711 -17.277  1.00  0.00           N  
ATOM   4641  C4    G  1102      -5.121  48.127 -16.165  1.00  0.00           C  
ATOM   4642  C5    G  1102      -5.658  48.511 -14.955  1.00  0.00           C  
ATOM   4643  C6    G  1102      -7.068  48.490 -14.795  1.00  0.00           C  
ATOM   4644  O6    G  1102      -7.735  48.793 -13.799  1.00  0.00           O  
ATOM   4645  N7    G  1102      -4.658  48.871 -14.063  1.00  0.00           N  
ATOM   4646  C8    G  1102      -3.551  48.702 -14.734  1.00  0.00           C  
ATOM   4647  N9    G  1102      -3.759  48.252 -16.016  1.00  0.00           N  
ATOM   4648  H5'   G  1102       1.044  49.016 -15.443  1.00  0.00           H  
ATOM   4649 H5''   G  1102       0.103  50.297 -15.295  1.00  0.00           H  
ATOM   4650  H4'   G  1102       0.044  48.657 -17.319  1.00  0.00           H  
ATOM   4651  H3'   G  1102      -2.012  50.440 -16.501  1.00  0.00           H  
ATOM   4652  H1'   G  1102      -2.995  47.158 -17.538  1.00  0.00           H  
ATOM   4653  H2'   G  1102      -3.375  49.607 -18.171  1.00  0.00           H  
ATOM   4654 HO2'   G  1102      -2.637  48.680 -19.923  1.00  0.00           H  
ATOM   4655  H1    G  1102      -8.687  48.011 -15.935  1.00  0.00           H  
ATOM   4656  H22   G  1102      -7.467  47.035 -18.983  1.00  0.00           H  
ATOM   4657  H21   G  1102      -8.837  47.291 -18.016  1.00  0.00           H  
ATOM   4658  H8    G  1102      -2.663  48.878 -14.361  1.00  0.00           H  
ATOM   4659  P     C  1103      -1.248  52.478 -17.981  1.00  0.00           P  
ATOM   4660  OP2   C  1103      -2.087  52.692 -16.776  1.00  0.00           O  
ATOM   4661  OP1   C  1103       0.003  53.259 -18.152  1.00  0.00           O  
ATOM   4662  O5'   C  1103      -2.158  52.721 -19.266  1.00  0.00           O  
ATOM   4663  C5'   C  1103      -2.473  51.655 -20.149  1.00  0.00           C  
ATOM   4664  C4'   C  1103      -2.453  52.102 -21.591  1.00  0.00           C  
ATOM   4665  O4'   C  1103      -2.177  53.527 -21.659  1.00  0.00           O  
ATOM   4666  C3'   C  1103      -1.379  51.481 -22.470  1.00  0.00           C  
ATOM   4667  O3'   C  1103      -1.727  50.188 -22.937  1.00  0.00           O  
ATOM   4668  C1'   C  1103      -1.378  53.801 -22.781  1.00  0.00           C  
ATOM   4669  C2'   C  1103      -1.258  52.506 -23.583  1.00  0.00           C  
ATOM   4670  O2'   C  1103      -2.343  52.410 -24.493  1.00  0.00           O  
ATOM   4671  N1    C  1103      -0.062  54.291 -22.302  1.00  0.00           N  
ATOM   4672  C2    C  1103       0.812  54.868 -23.233  1.00  0.00           C  
ATOM   4673  O2    C  1103       0.463  54.950 -24.421  1.00  0.00           O  
ATOM   4674  N3    C  1103       2.017  55.324 -22.823  1.00  0.00           N  
ATOM   4675  C4    C  1103       2.368  55.223 -21.541  1.00  0.00           C  
ATOM   4676  N4    C  1103       3.568  55.686 -21.181  1.00  0.00           N  
ATOM   4677  C5    C  1103       1.504  54.642 -20.570  1.00  0.00           C  
ATOM   4678  C6    C  1103       0.313  54.196 -20.988  1.00  0.00           C  
ATOM   4679  H5'   C  1103      -3.365  51.314 -19.933  1.00  0.00           H  
ATOM   4680 H5''   C  1103      -1.817  50.937 -20.029  1.00  0.00           H  
ATOM   4681  H4'   C  1103      -3.330  51.929 -21.991  1.00  0.00           H  
ATOM   4682  H3'   C  1103      -0.530  51.428 -21.984  1.00  0.00           H  
ATOM   4683  H1'   C  1103      -1.799  54.487 -23.339  1.00  0.00           H  
ATOM   4684  H2'   C  1103      -0.394  52.437 -24.041  1.00  0.00           H  
ATOM   4685 HO2'   C  1103      -2.757  51.526 -24.405  1.00  0.00           H  
ATOM   4686  H42   C  1103       3.856  55.627 -20.247  1.00  0.00           H  
ATOM   4687  H41   C  1103       4.161  56.085 -21.852  1.00  0.00           H  
ATOM   4688  H5    C  1103       1.771  54.573 -19.630  1.00  0.00           H  
ATOM   4689  H6    C  1103      -0.295  53.792 -20.335  1.00  0.00           H  
ATOM   4690  P     C  1104      -0.579  49.113 -23.270  1.00  0.00           P  
ATOM   4691  OP2   C  1104       0.425  49.156 -22.177  1.00  0.00           O  
ATOM   4692  OP1   C  1104      -1.238  47.827 -23.610  1.00  0.00           O  
ATOM   4693  O5'   C  1104       0.107  49.679 -24.593  1.00  0.00           O  
ATOM   4694  C5'   C  1104      -0.531  49.558 -25.855  1.00  0.00           C  
ATOM   4695  C4'   C  1104       0.307  50.148 -26.962  1.00  0.00           C  
ATOM   4696  O4'   C  1104       0.609  51.530 -26.667  1.00  0.00           O  
ATOM   4697  C3'   C  1104       1.680  49.527 -27.167  1.00  0.00           C  
ATOM   4698  O3'   C  1104       1.634  48.310 -27.892  1.00  0.00           O  
ATOM   4699  C1'   C  1104       1.906  51.873 -27.114  1.00  0.00           C  
ATOM   4700  C2'   C  1104       2.450  50.658 -27.853  1.00  0.00           C  
ATOM   4701  O2'   C  1104       2.107  50.754 -29.227  1.00  0.00           O  
ATOM   4702  N1    C  1104       2.720  52.220 -25.923  1.00  0.00           N  
ATOM   4703  C2    C  1104       3.963  52.834 -26.122  1.00  0.00           C  
ATOM   4704  O2    C  1104       4.345  53.067 -27.279  1.00  0.00           O  
ATOM   4705  N3    C  1104       4.725  53.160 -25.053  1.00  0.00           N  
ATOM   4706  C4    C  1104       4.292  52.898 -23.820  1.00  0.00           C  
ATOM   4707  N4    C  1104       5.077  53.237 -22.794  1.00  0.00           N  
ATOM   4708  C5    C  1104       3.034  52.274 -23.583  1.00  0.00           C  
ATOM   4709  C6    C  1104       2.289  51.957 -24.649  1.00  0.00           C  
ATOM   4710  H5'   C  1104      -1.393  50.024 -25.822  1.00  0.00           H  
ATOM   4711 H5''   C  1104      -0.688  48.609 -26.044  1.00  0.00           H  
ATOM   4712  H4'   C  1104      -0.191  50.100 -27.804  1.00  0.00           H  
ATOM   4713  H3'   C  1104       2.087  49.363 -26.291  1.00  0.00           H  
ATOM   4714  H1'   C  1104       1.883  52.638 -27.726  1.00  0.00           H  
ATOM   4715  H2'   C  1104       3.417  50.560 -27.727  1.00  0.00           H  
ATOM   4716 HO2'   C  1104       2.917  50.939 -29.747  1.00  0.00           H  
ATOM   4717  H42   C  1104       4.788  53.058 -21.876  1.00  0.00           H  
ATOM   4718  H41   C  1104       5.943  53.666 -22.961  1.00  0.00           H  
ATOM   4719  H5    C  1104       2.724  52.086 -22.673  1.00  0.00           H  
ATOM   4720  H6    C  1104       1.421  51.527 -24.507  1.00  0.00           H  
ATOM   4721  P     G  1105       2.812  47.228 -27.731  1.00  0.00           P  
ATOM   4722  OP2   G  1105       3.022  46.989 -26.281  1.00  0.00           O  
ATOM   4723  OP1   G  1105       2.511  46.083 -28.628  1.00  0.00           O  
ATOM   4724  O5'   G  1105       4.101  47.973 -28.300  1.00  0.00           O  
ATOM   4725  C5'   G  1105       4.325  48.076 -29.698  1.00  0.00           C  
ATOM   4726  C4'   G  1105       5.644  48.745 -30.000  1.00  0.00           C  
ATOM   4727  O4'   G  1105       5.726  50.035 -29.366  1.00  0.00           O  
ATOM   4728  C3'   G  1105       6.883  48.055 -29.450  1.00  0.00           C  
ATOM   4729  O3'   G  1105       7.301  46.955 -30.240  1.00  0.00           O  
ATOM   4730  C1'   G  1105       7.049  50.344 -29.004  1.00  0.00           C  
ATOM   4731  C2'   G  1105       7.891  49.191 -29.516  1.00  0.00           C  
ATOM   4732  O2'   G  1105       8.284  49.454 -30.856  1.00  0.00           O  
ATOM   4733  N1    G  1105       9.736  51.773 -24.923  1.00  0.00           N  
ATOM   4734  C2    G  1105      10.066  51.842 -26.254  1.00  0.00           C  
ATOM   4735  N2    G  1105      11.269  52.359 -26.544  1.00  0.00           N  
ATOM   4736  N3    G  1105       9.275  51.435 -27.233  1.00  0.00           N  
ATOM   4737  C4    G  1105       8.107  50.943 -26.768  1.00  0.00           C  
ATOM   4738  C5    G  1105       7.680  50.831 -25.462  1.00  0.00           C  
ATOM   4739  C6    G  1105       8.539  51.271 -24.421  1.00  0.00           C  
ATOM   4740  O6    G  1105       8.341  51.255 -23.201  1.00  0.00           O  
ATOM   4741  N7    G  1105       6.411  50.272 -25.404  1.00  0.00           N  
ATOM   4742  C8    G  1105       6.096  50.058 -26.653  1.00  0.00           C  
ATOM   4743  N9    G  1105       7.079  50.443 -27.532  1.00  0.00           N  
ATOM   4744  H5'   G  1105       3.602  48.599 -30.101  1.00  0.00           H  
ATOM   4745 H5''   G  1105       4.325  47.177 -30.089  1.00  0.00           H  
ATOM   4746  H4'   G  1105       5.738  48.842 -30.971  1.00  0.00           H  
ATOM   4747  H3'   G  1105       6.763  47.758 -28.525  1.00  0.00           H  
ATOM   4748  H1'   G  1105       7.372  51.183 -29.394  1.00  0.00           H  
ATOM   4749  H2'   G  1105       8.665  49.019 -28.939  1.00  0.00           H  
ATOM   4750 HO2'   G  1105       9.246  49.639 -30.876  1.00  0.00           H  
ATOM   4751  H1    G  1105      10.393  52.102 -24.274  1.00  0.00           H  
ATOM   4752  H22   G  1105      11.559  52.433 -27.477  1.00  0.00           H  
ATOM   4753  H21   G  1105      11.861  52.662 -25.824  1.00  0.00           H  
ATOM   4754  H8    G  1105       5.243  49.665 -26.933  1.00  0.00           H  
ATOM   4755  P     G  1106       8.215  45.800 -29.597  1.00  0.00           P  
ATOM   4756  OP2   G  1106       7.506  45.262 -28.408  1.00  0.00           O  
ATOM   4757  OP1   G  1106       8.626  44.878 -30.687  1.00  0.00           O  
ATOM   4758  O5'   G  1106       9.513  46.572 -29.090  1.00  0.00           O  
ATOM   4759  C5'   G  1106      10.569  46.889 -29.984  1.00  0.00           C  
ATOM   4760  C4'   G  1106      11.658  47.677 -29.299  1.00  0.00           C  
ATOM   4761  O4'   G  1106      11.083  48.659 -28.432  1.00  0.00           O  
ATOM   4762  C3'   G  1106      12.529  46.902 -28.322  1.00  0.00           C  
ATOM   4763  O3'   G  1106      13.515  46.114 -28.966  1.00  0.00           O  
ATOM   4764  C1'   G  1106      11.980  48.990 -27.396  1.00  0.00           C  
ATOM   4765  C2'   G  1106      13.170  48.060 -27.553  1.00  0.00           C  
ATOM   4766  O2'   G  1106      14.166  48.713 -28.326  1.00  0.00           O  
ATOM   4767  N1    G  1106      12.165  49.520 -22.336  1.00  0.00           N  
ATOM   4768  C2    G  1106      13.097  49.863 -23.286  1.00  0.00           C  
ATOM   4769  N2    G  1106      14.230  50.421 -22.834  1.00  0.00           N  
ATOM   4770  N3    G  1106      12.932  49.674 -24.585  1.00  0.00           N  
ATOM   4771  C4    G  1106      11.741  49.103 -24.865  1.00  0.00           C  
ATOM   4772  C5    G  1106      10.742  48.724 -23.993  1.00  0.00           C  
ATOM   4773  C6    G  1106      10.932  48.932 -22.603  1.00  0.00           C  
ATOM   4774  O6    G  1106      10.165  48.663 -21.671  1.00  0.00           O  
ATOM   4775  N7    G  1106       9.670  48.173 -24.681  1.00  0.00           N  
ATOM   4776  C8    G  1106      10.030  48.226 -25.935  1.00  0.00           C  
ATOM   4777  N9    G  1106      11.275  48.780 -26.118  1.00  0.00           N  
ATOM   4778  H5'   G  1106      10.211  47.417 -30.728  1.00  0.00           H  
ATOM   4779 H5''   G  1106      10.949  46.058 -30.337  1.00  0.00           H  
ATOM   4780  H4'   G  1106      12.233  48.108 -29.966  1.00  0.00           H  
ATOM   4781  H3'   G  1106      12.004  46.357 -27.701  1.00  0.00           H  
ATOM   4782  H1'   G  1106      12.283  49.921 -27.452  1.00  0.00           H  
ATOM   4783  H2'   G  1106      13.517  47.772 -26.682  1.00  0.00           H  
ATOM   4784 HO2'   G  1106      14.968  48.834 -27.776  1.00  0.00           H  
ATOM   4785  H1    G  1106      12.384  49.702 -21.399  1.00  0.00           H  
ATOM   4786  H22   G  1106      14.931  50.686 -23.466  1.00  0.00           H  
ATOM   4787  H21   G  1106      14.360  50.564 -21.874  1.00  0.00           H  
ATOM   4788  H8    G  1106       9.469  47.905 -26.671  1.00  0.00           H  
ATOM   4789  P     G  1107      13.497  44.514 -28.811  1.00  0.00           P  
ATOM   4790  OP2   G  1107      12.220  44.011 -29.377  1.00  0.00           O  
ATOM   4791  OP1   G  1107      14.787  43.987 -29.326  1.00  0.00           O  
ATOM   4792  O5'   G  1107      13.464  44.279 -27.235  1.00  0.00           O  
ATOM   4793  C5'   G  1107      13.831  45.315 -26.336  1.00  0.00           C  
ATOM   4794  C4'   G  1107      14.370  44.759 -25.041  1.00  0.00           C  
ATOM   4795  O4'   G  1107      15.769  45.060 -24.903  1.00  0.00           O  
ATOM   4796  C3'   G  1107      13.687  45.244 -23.771  1.00  0.00           C  
ATOM   4797  O3'   G  1107      13.387  44.193 -22.868  1.00  0.00           O  
ATOM   4798  C1'   G  1107      15.937  46.093 -23.935  1.00  0.00           C  
ATOM   4799  C2'   G  1107      14.675  46.165 -23.074  1.00  0.00           C  
ATOM   4800  O2'   G  1107      15.010  45.679 -21.782  1.00  0.00           O  
ATOM   4801  N1    G  1107      17.579  50.900 -23.602  1.00  0.00           N  
ATOM   4802  C2    G  1107      17.481  49.940 -22.625  1.00  0.00           C  
ATOM   4803  N2    G  1107      17.872  50.303 -21.393  1.00  0.00           N  
ATOM   4804  N3    G  1107      17.035  48.713 -22.836  1.00  0.00           N  
ATOM   4805  C4    G  1107      16.686  48.518 -24.125  1.00  0.00           C  
ATOM   4806  C5    G  1107      16.744  49.408 -25.177  1.00  0.00           C  
ATOM   4807  C6    G  1107      17.225  50.721 -24.936  1.00  0.00           C  
ATOM   4808  O6    G  1107      17.352  51.654 -25.738  1.00  0.00           O  
ATOM   4809  N7    G  1107      16.293  48.817 -26.349  1.00  0.00           N  
ATOM   4810  C8    G  1107      15.973  47.601 -25.994  1.00  0.00           C  
ATOM   4811  N9    G  1107      16.187  47.353 -24.660  1.00  0.00           N  
ATOM   4812  H5'   G  1107      13.045  45.866 -26.144  1.00  0.00           H  
ATOM   4813 H5''   G  1107      14.519  45.873 -26.755  1.00  0.00           H  
ATOM   4814  H4'   G  1107      14.261  43.785 -25.044  1.00  0.00           H  
ATOM   4815  H3'   G  1107      12.906  45.783 -24.012  1.00  0.00           H  
ATOM   4816  H1'   G  1107      16.708  45.885 -23.367  1.00  0.00           H  
ATOM   4817  H2'   G  1107      14.345  47.088 -23.040  1.00  0.00           H  
ATOM   4818 HO2'   G  1107      15.062  46.435 -21.160  1.00  0.00           H  
ATOM   4819  H1    G  1107      17.923  51.780 -23.342  1.00  0.00           H  
ATOM   4820  H22   G  1107      17.825  49.659 -20.656  1.00  0.00           H  
ATOM   4821  H21   G  1107      18.204  51.209 -21.229  1.00  0.00           H  
ATOM   4822  H8    G  1107      15.618  46.934 -26.618  1.00  0.00           H  
ATOM   4823  P     C  1108      11.866  43.911 -22.457  1.00  0.00           P  
ATOM   4824  OP2   C  1108      11.104  45.120 -22.857  1.00  0.00           O  
ATOM   4825  OP1   C  1108      11.521  42.596 -23.055  1.00  0.00           O  
ATOM   4826  O5'   C  1108      11.773  43.770 -20.873  1.00  0.00           O  
ATOM   4827  C5'   C  1108      12.772  43.075 -20.142  1.00  0.00           C  
ATOM   4828  C4'   C  1108      12.567  43.208 -18.653  1.00  0.00           C  
ATOM   4829  O4'   C  1108      11.701  44.340 -18.376  1.00  0.00           O  
ATOM   4830  C3'   C  1108      11.844  42.058 -17.971  1.00  0.00           C  
ATOM   4831  O3'   C  1108      12.695  40.961 -17.687  1.00  0.00           O  
ATOM   4832  C1'   C  1108      10.911  44.087 -17.233  1.00  0.00           C  
ATOM   4833  C2'   C  1108      11.337  42.720 -16.699  1.00  0.00           C  
ATOM   4834  O2'   C  1108      12.384  42.890 -15.755  1.00  0.00           O  
ATOM   4835  N1    C  1108       9.491  44.107 -17.661  1.00  0.00           N  
ATOM   4836  C2    C  1108       8.498  44.107 -16.673  1.00  0.00           C  
ATOM   4837  O2    C  1108       8.833  44.089 -15.479  1.00  0.00           O  
ATOM   4838  N3    C  1108       7.195  44.126 -17.037  1.00  0.00           N  
ATOM   4839  C4    C  1108       6.862  44.144 -18.327  1.00  0.00           C  
ATOM   4840  N4    C  1108       5.564  44.162 -18.639  1.00  0.00           N  
ATOM   4841  C5    C  1108       7.847  44.145 -19.356  1.00  0.00           C  
ATOM   4842  C6    C  1108       9.132  44.127 -18.984  1.00  0.00           C  
ATOM   4843  H5'   C  1108      13.651  43.440 -20.378  1.00  0.00           H  
ATOM   4844 H5''   C  1108      12.744  42.126 -20.385  1.00  0.00           H  
ATOM   4845  H4'   C  1108      13.432  43.345 -18.213  1.00  0.00           H  
ATOM   4846  H3'   C  1108      11.089  41.746 -18.512  1.00  0.00           H  
ATOM   4847  H1'   C  1108      11.052  44.762 -16.538  1.00  0.00           H  
ATOM   4848  H2'   C  1108      10.581  42.228 -16.316  1.00  0.00           H  
ATOM   4849 HO2'   C  1108      12.042  42.694 -14.858  1.00  0.00           H  
ATOM   4850  H42   C  1108       5.287  44.176 -19.579  1.00  0.00           H  
ATOM   4851  H41   C  1108       4.889  44.161 -17.929  1.00  0.00           H  
ATOM   4852  H5    C  1108       7.592  44.159 -20.302  1.00  0.00           H  
ATOM   4853  H6    C  1108       9.825  44.127 -19.676  1.00  0.00           H  
ATOM   4854  P     G  1109      12.157  39.455 -17.856  1.00  0.00           P  
ATOM   4855  OP2   G  1109      11.131  39.452 -18.929  1.00  0.00           O  
ATOM   4856  OP1   G  1109      13.333  38.555 -17.961  1.00  0.00           O  
ATOM   4857  O5'   G  1109      11.425  39.149 -16.473  1.00  0.00           O  
ATOM   4858  C5'   G  1109      11.994  39.563 -15.240  1.00  0.00           C  
ATOM   4859  C4'   G  1109      11.078  39.266 -14.079  1.00  0.00           C  
ATOM   4860  O4'   G  1109      10.185  40.400 -13.948  1.00  0.00           O  
ATOM   4861  C3'   G  1109      10.177  38.049 -14.234  1.00  0.00           C  
ATOM   4862  O3'   G  1109      10.799  36.844 -13.821  1.00  0.00           O  
ATOM   4863  C1'   G  1109       8.869  39.937 -13.722  1.00  0.00           C  
ATOM   4864  C2'   G  1109       8.949  38.438 -13.422  1.00  0.00           C  
ATOM   4865  O2'   G  1109       9.169  38.249 -12.032  1.00  0.00           O  
ATOM   4866  N1    G  1109       4.175  40.496 -15.611  1.00  0.00           N  
ATOM   4867  C2    G  1109       4.573  40.206 -14.328  1.00  0.00           C  
ATOM   4868  N2    G  1109       3.595  40.042 -13.425  1.00  0.00           N  
ATOM   4869  N3    G  1109       5.836  40.086 -13.956  1.00  0.00           N  
ATOM   4870  C4    G  1109       6.687  40.280 -14.985  1.00  0.00           C  
ATOM   4871  C5    G  1109       6.394  40.574 -16.300  1.00  0.00           C  
ATOM   4872  C6    G  1109       5.035  40.701 -16.686  1.00  0.00           C  
ATOM   4873  O6    G  1109       4.572  40.957 -17.803  1.00  0.00           O  
ATOM   4874  N7    G  1109       7.556  40.699 -17.048  1.00  0.00           N  
ATOM   4875  C8    G  1109       8.517  40.482 -16.191  1.00  0.00           C  
ATOM   4876  N9    G  1109       8.060  40.222 -14.921  1.00  0.00           N  
ATOM   4877  H5'   G  1109      12.166  40.527 -15.274  1.00  0.00           H  
ATOM   4878 H5''   G  1109      12.844  39.091 -15.106  1.00  0.00           H  
ATOM   4879  H4'   G  1109      11.588  39.179 -13.247  1.00  0.00           H  
ATOM   4880  H3'   G  1109       9.918  37.971 -15.175  1.00  0.00           H  
ATOM   4881  H1'   G  1109       8.486  40.404 -12.950  1.00  0.00           H  
ATOM   4882  H2'   G  1109       8.149  37.963 -13.731  1.00  0.00           H  
ATOM   4883 HO2'   G  1109       8.357  37.880 -11.627  1.00  0.00           H  
ATOM   4884  H1    G  1109       3.213  40.564 -15.784  1.00  0.00           H  
ATOM   4885  H22   G  1109       3.819  39.834 -12.493  1.00  0.00           H  
ATOM   4886  H21   G  1109       2.657  40.130 -13.693  1.00  0.00           H  
ATOM   4887  H8    G  1109       9.467  40.503 -16.429  1.00  0.00           H  
ATOM   4888  P     G  1110      10.372  35.446 -14.489  1.00  0.00           P  
ATOM   4889  OP2   G  1110       9.964  35.712 -15.892  1.00  0.00           O  
ATOM   4890  OP1   G  1110      11.445  34.457 -14.211  1.00  0.00           O  
ATOM   4891  O5'   G  1110       9.075  35.008 -13.673  1.00  0.00           O  
ATOM   4892  C5'   G  1110       7.985  34.372 -14.323  1.00  0.00           C  
ATOM   4893  C4'   G  1110       6.731  34.428 -13.487  1.00  0.00           C  
ATOM   4894  O4'   G  1110       6.287  35.803 -13.435  1.00  0.00           O  
ATOM   4895  C3'   G  1110       5.537  33.652 -14.020  1.00  0.00           C  
ATOM   4896  O3'   G  1110       5.510  32.305 -13.578  1.00  0.00           O  
ATOM   4897  C1'   G  1110       4.904  35.903 -13.713  1.00  0.00           C  
ATOM   4898  C2'   G  1110       4.342  34.482 -13.584  1.00  0.00           C  
ATOM   4899  O2'   G  1110       4.012  34.236 -12.224  1.00  0.00           O  
ATOM   4900  N1    G  1110       1.704  37.552 -17.312  1.00  0.00           N  
ATOM   4901  C2    G  1110       1.435  37.101 -16.043  1.00  0.00           C  
ATOM   4902  N2    G  1110       0.144  37.084 -15.679  1.00  0.00           N  
ATOM   4903  N3    G  1110       2.362  36.695 -15.191  1.00  0.00           N  
ATOM   4904  C4    G  1110       3.602  36.777 -15.718  1.00  0.00           C  
ATOM   4905  C5    G  1110       3.979  37.212 -16.971  1.00  0.00           C  
ATOM   4906  C6    G  1110       2.974  37.644 -17.875  1.00  0.00           C  
ATOM   4907  O6    G  1110       3.106  38.066 -19.029  1.00  0.00           O  
ATOM   4908  N7    G  1110       5.356  37.142 -17.124  1.00  0.00           N  
ATOM   4909  C8    G  1110       5.784  36.673 -15.983  1.00  0.00           C  
ATOM   4910  N9    G  1110       4.773  36.430 -15.085  1.00  0.00           N  
ATOM   4911  H5'   G  1110       8.216  33.435 -14.492  1.00  0.00           H  
ATOM   4912 H5''   G  1110       7.819  34.819 -15.180  1.00  0.00           H  
ATOM   4913  H4'   G  1110       6.923  34.128 -12.573  1.00  0.00           H  
ATOM   4914  H3'   G  1110       5.589  33.667 -14.998  1.00  0.00           H  
ATOM   4915  H1'   G  1110       4.438  36.498 -13.089  1.00  0.00           H  
ATOM   4916  H2'   G  1110       3.572  34.344 -14.175  1.00  0.00           H  
ATOM   4917 HO2'   G  1110       4.399  33.377 -11.953  1.00  0.00           H  
ATOM   4918  H1    G  1110       0.945  37.831 -17.866  1.00  0.00           H  
ATOM   4919  H22   G  1110      -0.108  36.772 -14.784  1.00  0.00           H  
ATOM   4920  H21   G  1110      -0.548  37.383 -16.304  1.00  0.00           H  
ATOM   4921  H8    G  1110       6.730  36.512 -15.788  1.00  0.00           H  
ATOM   4922  P     A  1111       5.026  31.138 -14.572  1.00  0.00           P  
ATOM   4923  OP2   A  1111       5.791  31.265 -15.837  1.00  0.00           O  
ATOM   4924  OP1   A  1111       5.050  29.857 -13.823  1.00  0.00           O  
ATOM   4925  O5'   A  1111       3.505  31.501 -14.878  1.00  0.00           O  
ATOM   4926  C5'   A  1111       2.476  31.168 -13.958  1.00  0.00           C  
ATOM   4927  C4'   A  1111       1.122  31.603 -14.460  1.00  0.00           C  
ATOM   4928  O4'   A  1111       1.137  33.011 -14.812  1.00  0.00           O  
ATOM   4929  C3'   A  1111       0.634  30.930 -15.733  1.00  0.00           C  
ATOM   4930  O3'   A  1111       0.061  29.655 -15.503  1.00  0.00           O  
ATOM   4931  C1'   A  1111       0.289  33.256 -15.920  1.00  0.00           C  
ATOM   4932  C2'   A  1111      -0.408  31.928 -16.226  1.00  0.00           C  
ATOM   4933  O2'   A  1111      -1.603  31.843 -15.463  1.00  0.00           O  
ATOM   4934  N1    A  1111       0.358  35.150 -20.712  1.00  0.00           N  
ATOM   4935  C2    A  1111      -0.646  34.809 -19.893  1.00  0.00           C  
ATOM   4936  N3    A  1111      -0.592  34.321 -18.656  1.00  0.00           N  
ATOM   4937  C4    A  1111       0.684  34.184 -18.254  1.00  0.00           C  
ATOM   4938  C5    A  1111       1.819  34.491 -18.981  1.00  0.00           C
[truncated: 56,134 more chars]
