# Supplementary material for: Consistent global structures of complex RNA states through multidimensional chemical mapping
Source: eLife. 2015 Jun 2;4:e07600. doi: 10.7554/eLife.07600 (PMC4495719; doi:10.7554/eLife.07600)
Supplement: Source code 1. — Models of HoxA9 5′-UTR 957–1132 IRES domain generated by MCM. DOI: http://dx.doi.org/10.7554/eLife.07600.025 [file elife07600s003.zip › Supplementary File 3/HoxA9_IRES_models/Explicit_pk34/c.0.10.pdb]

ATOM      1  C5'   C   957       0.284  -3.155  19.518  1.00  0.00           C  
ATOM      2  C4'   C   957       0.345  -4.596  19.963  1.00  0.00           C  
ATOM      3  O4'   C   957      -0.942  -4.988  20.516  1.00  0.00           O  
ATOM      4  C3'   C   957       0.605  -5.624  18.873  1.00  0.00           C  
ATOM      5  O3'   C   957       1.983  -5.794  18.591  1.00  0.00           O  
ATOM      6  C1'   C   957      -1.203  -6.342  20.202  1.00  0.00           C  
ATOM      7  C2'   C   957       0.026  -6.892  19.489  1.00  0.00           C  
ATOM      8  O2'   C   957       0.911  -7.448  20.449  1.00  0.00           O  
ATOM      9  N1    C   957      -2.421  -6.409  19.358  1.00  0.00           N  
ATOM     10  C2    C   957      -2.765  -7.638  18.783  1.00  0.00           C  
ATOM     11  O2    C   957      -2.046  -8.628  18.992  1.00  0.00           O  
ATOM     12  N3    C   957      -3.872  -7.726  18.009  1.00  0.00           N  
ATOM     13  C4    C   957      -4.627  -6.649  17.799  1.00  0.00           C  
ATOM     14  N4    C   957      -5.710  -6.783  17.029  1.00  0.00           N  
ATOM     15  C5    C   957      -4.305  -5.385  18.369  1.00  0.00           C  
ATOM     16  C6    C   957      -3.209  -5.310  19.133  1.00  0.00           C  
ATOM     17  H4'   C   957       1.029  -4.690  20.658  1.00  0.00           H  
ATOM     18  H3'   C   957       0.134  -5.395  18.045  1.00  0.00           H  
ATOM     19  H1'   C   957      -1.349  -6.849  21.028  1.00  0.00           H  
ATOM     20  H2'   C   957      -0.219  -7.545  18.801  1.00  0.00           H  
ATOM     21 HO2'   C   957       0.908  -8.423  20.360  1.00  0.00           H  
ATOM     22  H42   C   957      -6.285  -6.009  16.855  1.00  0.00           H  
ATOM     23  H41   C   957      -5.928  -7.654  16.637  1.00  0.00           H  
ATOM     24  H5    C   957      -4.867  -4.598  18.209  1.00  0.00           H  
ATOM     25  H6    C   957      -2.970  -4.449  19.534  1.00  0.00           H  
ATOM     26  P     U   958       2.513  -5.725  17.074  1.00  0.00           P  
ATOM     27  OP2   U   958       1.666  -4.755  16.336  1.00  0.00           O  
ATOM     28  OP1   U   958       3.986  -5.537  17.109  1.00  0.00           O  
ATOM     29  O5'   U   958       2.215  -7.179  16.497  1.00  0.00           O  
ATOM     30  C5'   U   958       1.932  -7.373  15.119  1.00  0.00           C  
ATOM     31  C4'   U   958       0.638  -8.122  14.916  1.00  0.00           C  
ATOM     32  O4'   U   958      -0.341  -7.672  15.890  1.00  0.00           O  
ATOM     33  C3'   U   958      -0.060  -7.905  13.582  1.00  0.00           C  
ATOM     34  O3'   U   958       0.518  -8.654  12.527  1.00  0.00           O  
ATOM     35  C1'   U   958      -1.627  -7.673  15.319  1.00  0.00           C  
ATOM     36  C2'   U   958      -1.503  -8.266  13.914  1.00  0.00           C  
ATOM     37  O2'   U   958      -1.679  -9.675  13.979  1.00  0.00           O  
ATOM     38  N1    U   958      -2.145  -6.284  15.299  1.00  0.00           N  
ATOM     39  C2    U   958      -3.388  -6.082  14.728  1.00  0.00           C  
ATOM     40  O2    U   958      -4.056  -6.983  14.253  1.00  0.00           O  
ATOM     41  N3    U   958      -3.827  -4.781  14.733  1.00  0.00           N  
ATOM     42  C4    U   958      -3.165  -3.682  15.239  1.00  0.00           C  
ATOM     43  O4    U   958      -3.695  -2.572  15.167  1.00  0.00           O  
ATOM     44  C5    U   958      -1.886  -3.966  15.814  1.00  0.00           C  
ATOM     45  C6    U   958      -1.435  -5.224  15.824  1.00  0.00           C  
ATOM     46  H5'   U   958       2.663  -7.884  14.712  1.00  0.00           H  
ATOM     47 H5''   U   958       1.868  -6.500  14.680  1.00  0.00           H  
ATOM     48  H4'   U   958       0.793  -9.081  15.040  1.00  0.00           H  
ATOM     49  H3'   U   958      -0.026  -6.953  13.356  1.00  0.00           H  
ATOM     50  H1'   U   958      -2.225  -8.236  15.855  1.00  0.00           H  
ATOM     51  H2'   U   958      -2.130  -7.852  13.286  1.00  0.00           H  
ATOM     52 HO2'   U   958      -2.537  -9.909  13.566  1.00  0.00           H  
ATOM     53  H3    U   958      -4.705  -4.616  14.333  1.00  0.00           H  
ATOM     54  H5    U   958      -1.346  -3.244  16.198  1.00  0.00           H  
ATOM     55  H6    U   958      -0.556  -5.393  16.222  1.00  0.00           H  
ATOM     56  P     U   959       1.138  -7.905  11.248  1.00  0.00           P  
ATOM     57  OP2   U   959       1.953  -6.763  11.735  1.00  0.00           O  
ATOM     58  OP1   U   959       1.760  -8.930  10.371  1.00  0.00           O  
ATOM     59  O5'   U   959      -0.135  -7.316  10.493  1.00  0.00           O  
ATOM     60  C5'   U   959      -1.049  -8.173   9.826  1.00  0.00           C  
ATOM     61  C4'   U   959      -2.402  -7.526   9.663  1.00  0.00           C  
ATOM     62  O4'   U   959      -2.794  -6.971  10.944  1.00  0.00           O  
ATOM     63  C3'   U   959      -2.472  -6.355   8.695  1.00  0.00           C  
ATOM     64  O3'   U   959      -2.686  -6.757   7.354  1.00  0.00           O  
ATOM     65  C1'   U   959      -3.442  -5.718  10.769  1.00  0.00           C  
ATOM     66  C2'   U   959      -3.584  -5.479   9.264  1.00  0.00           C  
ATOM     67  O2'   U   959      -4.863  -5.937   8.848  1.00  0.00           O  
ATOM     68  N1    U   959      -2.625  -4.671  11.430  1.00  0.00           N  
ATOM     69  C2    U   959      -3.183  -3.410  11.537  1.00  0.00           C  
ATOM     70  O2    U   959      -4.294  -3.136  11.118  1.00  0.00           O  
ATOM     71  N3    U   959      -2.391  -2.474  12.156  1.00  0.00           N  
ATOM     72  C4    U   959      -1.126  -2.663  12.669  1.00  0.00           C  
ATOM     73  O4    U   959      -0.540  -1.717  13.198  1.00  0.00           O  
ATOM     74  C5    U   959      -0.613  -3.991  12.523  1.00  0.00           C  
ATOM     75  C6    U   959      -1.363  -4.923  11.925  1.00  0.00           C  
ATOM     76  H5'   U   959      -1.151  -8.998  10.347  1.00  0.00           H  
ATOM     77 H5''   U   959      -0.693  -8.395   8.941  1.00  0.00           H  
ATOM     78  H4'   U   959      -3.067  -8.195   9.398  1.00  0.00           H  
ATOM     79  H3'   U   959      -1.624  -5.867   8.753  1.00  0.00           H  
ATOM     80  H1'   U   959      -4.332  -5.741  11.178  1.00  0.00           H  
ATOM     81  H2'   U   959      -3.448  -4.535   9.040  1.00  0.00           H  
ATOM     82 HO2'   U   959      -5.427  -5.163   8.639  1.00  0.00           H  
ATOM     83  H3    U   959      -2.767  -1.574  12.242  1.00  0.00           H  
ATOM     84  H5    U   959       0.279  -4.216  12.860  1.00  0.00           H  
ATOM     85  H6    U   959      -0.990  -5.824  11.837  1.00  0.00           H  
ATOM     86  P     C   960      -1.569  -6.469   6.235  1.00  0.00           P  
ATOM     87  OP2   C   960      -0.234  -6.618   6.867  1.00  0.00           O  
ATOM     88  OP1   C   960      -1.905  -7.275   5.033  1.00  0.00           O  
ATOM     89  O5'   C   960      -1.774  -4.932   5.870  1.00  0.00           O  
ATOM     90  C5'   C   960      -2.975  -4.256   6.210  1.00  0.00           C  
ATOM     91  C4'   C   960      -2.721  -3.120   7.171  1.00  0.00           C  
ATOM     92  O4'   C   960      -1.599  -3.326   8.073  1.00  0.00           O  
ATOM     93  C3'   C   960      -2.236  -1.817   6.555  1.00  0.00           C  
ATOM     94  O3'   C   960      -3.241  -1.149   5.811  1.00  0.00           O  
ATOM     95  C1'   C   960      -1.140  -2.081   8.554  1.00  0.00           C  
ATOM     96  C2'   C   960      -1.674  -0.991   7.671  1.00  0.00           C  
ATOM     97  O2'   C   960      -2.698  -0.281   8.351  1.00  0.00           O  
ATOM     98  N1    C   960       0.343  -2.119   8.569  1.00  0.00           N  
ATOM     99  C2    C   960       1.036  -0.936   8.856  1.00  0.00           C  
ATOM    100  O2    C   960       0.395   0.100   9.088  1.00  0.00           O  
ATOM    101  N3    C   960       2.388  -0.944   8.876  1.00  0.00           N  
ATOM    102  C4    C   960       3.054  -2.070   8.623  1.00  0.00           C  
ATOM    103  N4    C   960       4.388  -2.030   8.653  1.00  0.00           N  
ATOM    104  C5    C   960       2.380  -3.289   8.327  1.00  0.00           C  
ATOM    105  C6    C   960       1.042  -3.269   8.311  1.00  0.00           C  
ATOM    106  H5'   C   960      -3.594  -4.893   6.625  1.00  0.00           H  
ATOM    107 H5''   C   960      -3.382  -3.899   5.394  1.00  0.00           H  
ATOM    108  H4'   C   960      -3.552  -2.949   7.661  1.00  0.00           H  
ATOM    109  H3'   C   960      -1.510  -2.078   5.951  1.00  0.00           H  
ATOM    110  H1'   C   960      -1.472  -1.948   9.466  1.00  0.00           H  
ATOM    111  H2'   C   960      -0.968  -0.392   7.352  1.00  0.00           H  
ATOM    112 HO2'   C   960      -2.375   0.619   8.565  1.00  0.00           H  
ATOM    113  H42   C   960       4.906  -2.842   8.472  1.00  0.00           H  
ATOM    114  H41   C   960       4.849  -1.189   8.857  1.00  0.00           H  
ATOM    115  H5    C   960       2.878  -4.112   8.143  1.00  0.00           H  
ATOM    116  H6    C   960       0.559  -4.098   8.110  1.00  0.00           H  
ATOM    117  P     G   961      -3.047  -0.895   4.236  1.00  0.00           P  
ATOM    118  OP2   G   961      -3.120  -2.209   3.546  1.00  0.00           O  
ATOM    119  OP1   G   961      -3.965   0.199   3.829  1.00  0.00           O  
ATOM    120  O5'   G   961      -1.552  -0.356   4.113  1.00  0.00           O  
ATOM    121  C5'   G   961      -1.223   0.973   4.489  1.00  0.00           C  
ATOM    122  C4'   G   961       0.260   1.227   4.387  1.00  0.00           C  
ATOM    123  O4'   G   961       0.968   0.538   5.453  1.00  0.00           O  
ATOM    124  C3'   G   961       0.946   0.684   3.142  1.00  0.00           C  
ATOM    125  O3'   G   961       0.731   1.490   1.996  1.00  0.00           O  
ATOM    126  C1'   G   961       2.239   0.138   5.022  1.00  0.00           C  
ATOM    127  C2'   G   961       2.397   0.684   3.602  1.00  0.00           C  
ATOM    128  O2'   G   961       2.926   2.000   3.669  1.00  0.00           O  
ATOM    129  N1    G   961       5.169  -4.017   5.277  1.00  0.00           N  
ATOM    130  C2    G   961       5.531  -2.692   5.265  1.00  0.00           C  
ATOM    131  N2    G   961       6.845  -2.433   5.330  1.00  0.00           N  
ATOM    132  N3    G   961       4.668  -1.691   5.196  1.00  0.00           N  
ATOM    133  C4    G   961       3.392  -2.128   5.136  1.00  0.00           C  
ATOM    134  C5    G   961       2.925  -3.425   5.142  1.00  0.00           C  
ATOM    135  C6    G   961       3.861  -4.489   5.216  1.00  0.00           C  
ATOM    136  O6    G   961       3.645  -5.706   5.233  1.00  0.00           O  
ATOM    137  N7    G   961       1.540  -3.450   5.068  1.00  0.00           N  
ATOM    138  C8    G   961       1.196  -2.191   5.019  1.00  0.00           C  
ATOM    139  N9    G   961       2.270  -1.336   5.057  1.00  0.00           N  
ATOM    140  H5'   G   961      -1.511   1.124   5.414  1.00  0.00           H  
ATOM    141 H5''   G   961      -1.697   1.598   3.901  1.00  0.00           H  
ATOM    142  H4'   G   961       0.428   2.191   4.448  1.00  0.00           H  
ATOM    143  H3'   G   961       0.670  -0.236   2.951  1.00  0.00           H  
ATOM    144  H1'   G   961       2.955   0.494   5.589  1.00  0.00           H  
ATOM    145  H2'   G   961       2.956   0.095   3.052  1.00  0.00           H  
ATOM    146 HO2'   G   961       2.377   2.594   3.116  1.00  0.00           H  
ATOM    147  H1    G   961       5.886  -4.683   5.331  1.00  0.00           H  
ATOM    148  H22   G   961       7.163  -1.505   5.326  1.00  0.00           H  
ATOM    149  H21   G   961       7.490  -3.168   5.382  1.00  0.00           H  
ATOM    150  H8    G   961       0.266  -1.889   4.962  1.00  0.00           H  
ATOM    151  P     U   962       1.126   0.942   0.538  1.00  0.00           P  
ATOM    152  OP2   U   962       0.249  -0.215   0.229  1.00  0.00           O  
ATOM    153  OP1   U   962       1.169   2.099  -0.393  1.00  0.00           O  
ATOM    154  O5'   U   962       2.613   0.400   0.720  1.00  0.00           O  
ATOM    155  C5'   U   962       3.730   1.255   0.526  1.00  0.00           C  
ATOM    156  C4'   U   962       5.031   0.493   0.586  1.00  0.00           C  
ATOM    157  O4'   U   962       5.051  -0.359   1.763  1.00  0.00           O  
ATOM    158  C3'   U   962       5.280  -0.498  -0.540  1.00  0.00           C  
ATOM    159  O3'   U   962       5.730   0.119  -1.732  1.00  0.00           O  
ATOM    160  C1'   U   962       5.810  -1.510   1.507  1.00  0.00           C  
ATOM    161  C2'   U   962       6.362  -1.360   0.088  1.00  0.00           C  
ATOM    162  O2'   U   962       7.605  -0.673   0.134  1.00  0.00           O  
ATOM    163  N1    U   962       4.912  -2.683   1.640  1.00  0.00           N  
ATOM    164  C2    U   962       5.503  -3.933   1.653  1.00  0.00           C  
ATOM    165  O2    U   962       6.707  -4.100   1.561  1.00  0.00           O  
ATOM    166  N3    U   962       4.633  -4.988   1.778  1.00  0.00           N  
ATOM    167  C4    U   962       3.261  -4.925   1.889  1.00  0.00           C  
ATOM    168  O4    U   962       2.614  -5.969   1.995  1.00  0.00           O  
ATOM    169  C5    U   962       2.719  -3.601   1.870  1.00  0.00           C  
ATOM    170  C6    U   962       3.543  -2.555   1.750  1.00  0.00           C  
ATOM    171  H5'   U   962       3.730   1.943   1.224  1.00  0.00           H  
ATOM    172 H5''   U   962       3.654   1.687  -0.350  1.00  0.00           H  
ATOM    173  H4'   U   962       5.769   1.134   0.647  1.00  0.00           H  
ATOM    174  H3'   U   962       4.472  -1.031  -0.685  1.00  0.00           H  
ATOM    175  H1'   U   962       6.557  -1.601   2.136  1.00  0.00           H  
ATOM    176  H2'   U   962       6.442  -2.224  -0.367  1.00  0.00           H  
ATOM    177 HO2'   U   962       8.325  -1.301  -0.087  1.00  0.00           H  
ATOM    178  H3    U   962       5.032  -5.883   1.789  1.00  0.00           H  
ATOM    179  H5    U   962       1.751  -3.462   1.944  1.00  0.00           H  
ATOM    180  H6    U   962       3.148  -1.660   1.737  1.00  0.00           H  
ATOM    181  P     U   963       5.219  -0.410  -3.161  1.00  0.00           P  
ATOM    182  OP2   U   963       3.908  -1.076  -2.961  1.00  0.00           O  
ATOM    183  OP1   U   963       5.335   0.706  -4.133  1.00  0.00           O  
ATOM    184  O5'   U   963       6.283  -1.525  -3.561  1.00  0.00           O  
ATOM    185  C5'   U   963       7.675  -1.302  -3.387  1.00  0.00           C  
ATOM    186  C4'   U   963       8.468  -2.575  -3.552  1.00  0.00           C  
ATOM    187  O4'   U   963       8.369  -3.369  -2.339  1.00  0.00           O  
ATOM    188  C3'   U   963       7.991  -3.526  -4.639  1.00  0.00           C  
ATOM    189  O3'   U   963       8.500  -3.203  -5.921  1.00  0.00           O  
ATOM    190  C1'   U   963       8.296  -4.742  -2.644  1.00  0.00           C  
ATOM    191  C2'   U   963       8.557  -4.852  -4.148  1.00  0.00           C  
ATOM    192  O2'   U   963       9.957  -4.929  -4.376  1.00  0.00           O  
ATOM    193  N1    U   963       6.937  -5.204  -2.274  1.00  0.00           N  
ATOM    194  C2    U   963       6.757  -6.564  -2.105  1.00  0.00           C  
ATOM    195  O2    U   963       7.654  -7.377  -2.246  1.00  0.00           O  
ATOM    196  N3    U   963       5.483  -6.945  -1.761  1.00  0.00           N  
ATOM    197  C4    U   963       4.391  -6.124  -1.574  1.00  0.00           C  
ATOM    198  O4    U   963       3.306  -6.621  -1.267  1.00  0.00           O  
ATOM    199  C5    U   963       4.652  -4.730  -1.765  1.00  0.00           C  
ATOM    200  C6    U   963       5.884  -4.331  -2.099  1.00  0.00           C  
ATOM    201  H5'   U   963       7.831  -0.944  -2.489  1.00  0.00           H  
ATOM    202 H5''   U   963       7.979  -0.648  -4.050  1.00  0.00           H  
ATOM    203  H4'   U   963       9.407  -2.344  -3.708  1.00  0.00           H  
ATOM    204  H3'   U   963       7.012  -3.564  -4.628  1.00  0.00           H  
ATOM    205  H1'   U   963       8.963  -5.275  -2.162  1.00  0.00           H  
ATOM    206  H2'   U   963       8.083  -5.613  -4.544  1.00  0.00           H  
ATOM    207 HO2'   U   963      10.182  -5.836  -4.673  1.00  0.00           H  
ATOM    208  H3    U   963       5.333  -7.905  -1.637  1.00  0.00           H  
ATOM    209  H5    U   963       3.933  -4.073  -1.651  1.00  0.00           H  
ATOM    210  H6    U   963       6.036  -3.372  -2.225  1.00  0.00           H  
ATOM    211  P     G   964       7.738  -3.703  -7.244  1.00  0.00           P  
ATOM    212  OP2   G   964       6.285  -3.453  -7.060  1.00  0.00           O  
ATOM    213  OP1   G   964       8.438  -3.130  -8.423  1.00  0.00           O  
ATOM    214  O5'   G   964       7.971  -5.279  -7.252  1.00  0.00           O  
ATOM    215  C5'   G   964       9.200  -5.832  -7.695  1.00  0.00           C  
ATOM    216  C4'   G   964       9.132  -7.337  -7.782  1.00  0.00           C  
ATOM    217  O4'   G   964       8.851  -7.830  -6.442  1.00  0.00           O  
ATOM    218  C3'   G   964       7.997  -7.906  -8.619  1.00  0.00           C  
ATOM    219  O3'   G   964       8.313  -7.988  -9.998  1.00  0.00           O  
ATOM    220  C1'   G   964       7.970  -8.931  -6.520  1.00  0.00           C  
ATOM    221  C2'   G   964       7.831  -9.280  -7.998  1.00  0.00           C  
ATOM    222  O2'   G   964       8.888 -10.149  -8.380  1.00  0.00           O  
ATOM    223  N1    G   964       3.526 -10.558  -4.643  1.00  0.00           N  
ATOM    224  C2    G   964       4.574 -11.281  -5.160  1.00  0.00           C  
ATOM    225  N2    G   964       4.424 -12.614  -5.183  1.00  0.00           N  
ATOM    226  N3    G   964       5.689 -10.738  -5.621  1.00  0.00           N  
ATOM    227  C4    G   964       5.674  -9.393  -5.524  1.00  0.00           C  
ATOM    228  C5    G   964       4.681  -8.577  -5.025  1.00  0.00           C  
ATOM    229  C6    G   964       3.490  -9.172  -4.533  1.00  0.00           C  
ATOM    230  O6    G   964       2.495  -8.619  -4.051  1.00  0.00           O  
ATOM    231  N7    G   964       5.054  -7.242  -5.101  1.00  0.00           N  
ATOM    232  C8    G   964       6.244  -7.270  -5.636  1.00  0.00           C  
ATOM    233  N9    G   964       6.681  -8.542  -5.917  1.00  0.00           N  
ATOM    234  H5'   G   964       9.910  -5.579  -7.069  1.00  0.00           H  
ATOM    235 H5''   G   964       9.413  -5.470  -8.581  1.00  0.00           H  
ATOM    236  H4'   G   964       9.998  -7.676  -8.093  1.00  0.00           H  
ATOM    237  H3'   G   964       7.188  -7.376  -8.466  1.00  0.00           H  
ATOM    238  H1'   G   964       8.338  -9.700  -6.036  1.00  0.00           H  
ATOM    239  H2'   G   964       6.953  -9.664  -8.204  1.00  0.00           H  
ATOM    240 HO2'   G   964       8.521 -11.041  -8.553  1.00  0.00           H  
ATOM    241  H1    G   964       2.744 -11.056  -4.326  1.00  0.00           H  
ATOM    242  H22   G   964       5.139 -13.181  -5.541  1.00  0.00           H  
ATOM    243  H21   G   964       3.601 -13.023  -4.843  1.00  0.00           H  
ATOM    244  H8    G   964       6.772  -6.465  -5.818  1.00  0.00           H  
ATOM    245  P     G   965       7.138  -8.082 -11.091  1.00  0.00           P  
ATOM    246  OP2   G   965       6.131  -7.037 -10.776  1.00  0.00           O  
ATOM    247  OP1   G   965       7.764  -8.117 -12.438  1.00  0.00           O  
ATOM    248  O5'   G   965       6.473  -9.505 -10.821  1.00  0.00           O  
ATOM    249  C5'   G   965       7.082 -10.696 -11.296  1.00  0.00           C  
ATOM    250  C4'   G   965       6.219 -11.904 -11.028  1.00  0.00           C  
ATOM    251  O4'   G   965       5.917 -12.002  -9.613  1.00  0.00           O  
ATOM    252  C3'   G   965       4.831 -11.884 -11.651  1.00  0.00           C  
ATOM    253  O3'   G   965       4.822 -12.328 -12.997  1.00  0.00           O  
ATOM    254  C1'   G   965       4.613 -12.505  -9.412  1.00  0.00           C  
ATOM    255  C2'   G   965       4.098 -12.889 -10.793  1.00  0.00           C  
ATOM    256  O2'   G   965       4.503 -14.217 -11.094  1.00  0.00           O  
ATOM    257  N1    G   965       0.286 -11.284  -7.024  1.00  0.00           N  
ATOM    258  C2    G   965       0.718 -12.505  -7.481  1.00  0.00           C  
ATOM    259  N2    G   965      -0.108 -13.543  -7.278  1.00  0.00           N  
ATOM    260  N3    G   965       1.875 -12.699  -8.092  1.00  0.00           N  
ATOM    261  C4    G   965       2.579 -11.554  -8.215  1.00  0.00           C  
ATOM    262  C5    G   965       2.240 -10.285  -7.794  1.00  0.00           C  
ATOM    263  C6    G   965       0.995 -10.092  -7.140  1.00  0.00           C  
ATOM    264  O6    G   965       0.515  -9.044  -6.693  1.00  0.00           O  
ATOM    265  N7    G   965       3.240  -9.377  -8.109  1.00  0.00           N  
ATOM    266  C8    G   965       4.152 -10.096  -8.705  1.00  0.00           C  
ATOM    267  N9    G   965       3.816 -11.424  -8.802  1.00  0.00           N  
ATOM    268  H5'   G   965       7.945 -10.815 -10.849  1.00  0.00           H  
ATOM    269 H5''   G   965       7.230 -10.617 -12.261  1.00  0.00           H  
ATOM    270  H4'   G   965       6.707 -12.710 -11.301  1.00  0.00           H  
ATOM    271  H3'   G   965       4.435 -10.997 -11.526  1.00  0.00           H  
ATOM    272  H1'   G   965       4.597 -13.292  -8.828  1.00  0.00           H  
ATOM    273  H2'   G   965       3.126 -12.781 -10.864  1.00  0.00           H  
ATOM    274 HO2'   G   965       3.716 -14.801 -11.082  1.00  0.00           H  
ATOM    275  H1    G   965      -0.588 -11.246  -6.583  1.00  0.00           H  
ATOM    276  H22   G   965       0.147 -14.439  -7.582  1.00  0.00           H  
ATOM    277  H21   G   965      -0.967 -13.407  -6.826  1.00  0.00           H  
ATOM    278  H8    G   965       4.992  -9.725  -9.047  1.00  0.00           H  
ATOM    279  P     C   966       3.630 -11.893 -13.983  1.00  0.00           P  
ATOM    280  OP2   C   966       3.375 -10.444 -13.787  1.00  0.00           O  
ATOM    281  OP1   C   966       3.946 -12.405 -15.341  1.00  0.00           O  
ATOM    282  O5'   C   966       2.366 -12.695 -13.438  1.00  0.00           O  
ATOM    283  C5'   C   966       2.198 -14.075 -13.725  1.00  0.00           C  
ATOM    284  C4'   C   966       0.912 -14.613 -13.145  1.00  0.00           C  
ATOM    285  O4'   C   966       0.876 -14.311 -11.726  1.00  0.00           O  
ATOM    286  C3'   C   966      -0.372 -13.997 -13.678  1.00  0.00           C  
ATOM    287  O3'   C   966      -0.809 -14.592 -14.888  1.00  0.00           O  
ATOM    288  C1'   C   966      -0.448 -13.966 -11.321  1.00  0.00           C  
ATOM    289  C2'   C   966      -1.349 -14.203 -12.528  1.00  0.00           C  
ATOM    290  O2'   C   966      -1.828 -15.540 -12.493  1.00  0.00           O  
ATOM    291  N1    C   966      -0.453 -12.547 -10.885  1.00  0.00           N  
ATOM    292  C2    C   966      -1.561 -12.075 -10.170  1.00  0.00           C  
ATOM    293  O2    C   966      -2.498 -12.850  -9.924  1.00  0.00           O  
ATOM    294  N3    C   966      -1.590 -10.786  -9.760  1.00  0.00           N  
ATOM    295  C4    C   966      -0.571  -9.974 -10.037  1.00  0.00           C  
ATOM    296  N4    C   966      -0.643  -8.710  -9.613  1.00  0.00           N  
ATOM    297  C5    C   966       0.569 -10.422 -10.763  1.00  0.00           C  
ATOM    298  C6    C   966       0.587 -11.700 -11.162  1.00  0.00           C  
ATOM    299  H5'   C   966       2.952 -14.574 -13.347  1.00  0.00           H  
ATOM    300 H5''   C   966       2.186 -14.200 -14.697  1.00  0.00           H  
ATOM    301  H4'   C   966       0.891 -15.584 -13.271  1.00  0.00           H  
ATOM    302  H3'   C   966      -0.238 -13.036 -13.813  1.00  0.00           H  
ATOM    303  H1'   C   966      -0.744 -14.535 -10.581  1.00  0.00           H  
ATOM    304  H2'   C   966      -2.083 -13.556 -12.562  1.00  0.00           H  
ATOM    305 HO2'   C   966      -2.782 -15.532 -12.273  1.00  0.00           H  
ATOM    306  H42   C   966       0.090  -8.088  -9.801  1.00  0.00           H  
ATOM    307  H41   C   966      -1.430  -8.404  -9.115  1.00  0.00           H  
ATOM    308  H5    C   966       1.314  -9.818 -10.961  1.00  0.00           H  
ATOM    309  H6    C   966       1.363 -12.027 -11.662  1.00  0.00           H  
ATOM    310  P     C   967      -1.749 -13.769 -15.900  1.00  0.00           P  
ATOM    311  OP2   C   967      -1.147 -12.427 -16.099  1.00  0.00           O  
ATOM    312  OP1   C   967      -2.022 -14.632 -17.078  1.00  0.00           O  
ATOM    313  O5'   C   967      -3.113 -13.585 -15.098  1.00  0.00           O  
ATOM    314  C5'   C   967      -4.061 -14.638 -15.020  1.00  0.00           C  
ATOM    315  C4'   C   967      -5.319 -14.204 -14.308  1.00  0.00           C  
ATOM    316  O4'   C   967      -4.969 -13.698 -12.992  1.00  0.00           O  
ATOM    317  C3'   C   967      -6.079 -13.046 -14.937  1.00  0.00           C  
ATOM    318  O3'   C   967      -6.961 -13.459 -15.966  1.00  0.00           O  
ATOM    319  C1'   C   967      -5.833 -12.631 -12.626  1.00  0.00           C  
ATOM    320  C2'   C   967      -6.858 -12.492 -13.755  1.00  0.00           C  
ATOM    321  O2'   C   967      -7.988 -13.300 -13.458  1.00  0.00           O  
ATOM    322  N1    C   967      -5.010 -11.408 -12.459  1.00  0.00           N  
ATOM    323  C2    C   967      -5.577 -10.310 -11.800  1.00  0.00           C  
ATOM    324  O2    C   967      -6.741 -10.390 -11.379  1.00  0.00           O  
ATOM    325  N3    C   967      -4.847  -9.183 -11.634  1.00  0.00           N  
ATOM    326  C4    C   967      -3.598  -9.122 -12.095  1.00  0.00           C  
ATOM    327  N4    C   967      -2.916  -7.989 -11.909  1.00  0.00           N  
ATOM    328  C5    C   967      -2.993 -10.220 -12.769  1.00  0.00           C  
ATOM    329  C6    C   967      -3.725 -11.330 -12.927  1.00  0.00           C  
ATOM    330  H5'   C   967      -3.663 -15.391 -14.535  1.00  0.00           H  
ATOM    331 H5''   C   967      -4.292 -14.928 -15.927  1.00  0.00           H  
ATOM    332  H4'   C   967      -5.909 -14.979 -14.210  1.00  0.00           H  
ATOM    333  H3'   C   967      -5.441 -12.371 -15.247  1.00  0.00           H  
ATOM    334  H1'   C   967      -6.302 -12.826 -11.788  1.00  0.00           H  
ATOM    335  H2'   C   967      -7.110 -11.557 -13.899  1.00  0.00           H  
ATOM    336 HO2'   C   967      -8.744 -12.721 -13.228  1.00  0.00           H  
ATOM    337  H42   C   967      -1.995  -7.913 -12.236  1.00  0.00           H  
ATOM    338  H41   C   967      -3.336  -7.235 -11.445  1.00  0.00           H  
ATOM    339  H5    C   967      -2.074 -10.166 -13.105  1.00  0.00           H  
ATOM    340  H6    C   967      -3.326 -12.097 -13.388  1.00  0.00           H  
ATOM    341  P     A   968      -7.404 -12.425 -17.114  1.00  0.00           P  
ATOM    342  OP2   A   968      -6.193 -11.696 -17.568  1.00  0.00           O  
ATOM    343  OP1   A   968      -8.232 -13.160 -18.103  1.00  0.00           O  
ATOM    344  O5'   A   968      -8.347 -11.388 -16.356  1.00  0.00           O  
ATOM    345  C5'   A   968      -9.701 -11.707 -16.071  1.00  0.00           C  
ATOM    346  C4'   A   968     -10.426 -10.540 -15.448  1.00  0.00           C  
ATOM    347  O4'   A   968      -9.763 -10.157 -14.224  1.00  0.00           O  
ATOM    348  C3'   A   968     -10.448  -9.256 -16.263  1.00  0.00           C  
ATOM    349  O3'   A   968     -11.505  -9.215 -17.206  1.00  0.00           O  
ATOM    350  C1'   A   968      -9.787  -8.753 -14.055  1.00  0.00           C  
ATOM    351  C2'   A   968     -10.652  -8.200 -15.188  1.00  0.00           C  
ATOM    352  O2'   A   968     -12.005  -8.157 -14.758  1.00  0.00           O  
ATOM    353  N1    A   968      -6.553  -4.864 -13.068  1.00  0.00           N  
ATOM    354  C2    A   968      -7.869  -5.014 -12.867  1.00  0.00           C  
ATOM    355  N3    A   968      -8.649  -6.055 -13.148  1.00  0.00           N  
ATOM    356  C4    A   968      -7.935  -7.047 -13.710  1.00  0.00           C  
ATOM    357  C5    A   968      -6.579  -7.040 -13.980  1.00  0.00           C  
ATOM    358  C6    A   968      -5.865  -5.879 -13.633  1.00  0.00           C  
ATOM    359  N6    A   968      -4.554  -5.728 -13.834  1.00  0.00           N  
ATOM    360  N7    A   968      -6.189  -8.238 -14.563  1.00  0.00           N  
ATOM    361  C8    A   968      -7.299  -8.930 -14.631  1.00  0.00           C  
ATOM    362  N9    A   968      -8.395  -8.270 -14.132  1.00  0.00           N  
ATOM    363  H5'   A   968      -9.727 -12.467 -15.452  1.00  0.00           H  
ATOM    364 H5''   A   968     -10.153 -11.957 -16.903  1.00  0.00           H  
ATOM    365  H4'   A   968     -11.345 -10.811 -15.243  1.00  0.00           H  
ATOM    366  H3'   A   968      -9.571  -9.126 -16.682  1.00  0.00           H  
ATOM    367  H1'   A   968     -10.175  -8.494 -13.193  1.00  0.00           H  
ATOM    368  H2'   A   968     -10.336  -7.320 -15.484  1.00  0.00           H  
ATOM    369 HO2'   A   968     -12.267  -7.222 -14.626  1.00  0.00           H  
ATOM    370  H2    A   968      -8.321  -4.249 -12.454  1.00  0.00           H  
ATOM    371  H61   A   968      -4.111  -4.894 -13.571  1.00  0.00           H  
ATOM    372  H62   A   968      -4.034  -6.451 -14.243  1.00  0.00           H  
ATOM    373  H8    A   968      -7.343  -9.836 -15.003  1.00  0.00           H  
ATOM    374  P     C   969     -11.397  -8.269 -18.501  1.00  0.00           P  
ATOM    375  OP2   C   969     -10.091  -8.532 -19.156  1.00  0.00           O  
ATOM    376  OP1   C   969     -12.651  -8.414 -19.282  1.00  0.00           O  
ATOM    377  O5'   C   969     -11.359  -6.795 -17.899  1.00  0.00           O  
ATOM    378  C5'   C   969     -12.550  -6.149 -17.475  1.00  0.00           C  
ATOM    379  C4'   C   969     -12.286  -4.735 -17.018  1.00  0.00           C  
ATOM    380  O4'   C   969     -11.277  -4.739 -15.977  1.00  0.00           O  
ATOM    381  C3'   C   969     -11.730  -3.785 -18.068  1.00  0.00           C  
ATOM    382  O3'   C   969     -12.738  -3.199 -18.872  1.00  0.00           O  
ATOM    383  C1'   C   969     -10.460  -3.590 -16.085  1.00  0.00           C  
ATOM    384  C2'   C   969     -11.028  -2.737 -17.217  1.00  0.00           C  
ATOM    385  O2'   C   969     -11.955  -1.809 -16.675  1.00  0.00           O  
ATOM    386  N1    C   969      -9.069  -4.031 -16.355  1.00  0.00           N  
ATOM    387  C2    C   969      -8.024  -3.141 -16.078  1.00  0.00           C  
ATOM    388  O2    C   969      -8.289  -2.018 -15.621  1.00  0.00           O  
ATOM    389  N3    C   969      -6.747  -3.519 -16.315  1.00  0.00           N  
ATOM    390  C4    C   969      -6.489  -4.730 -16.807  1.00  0.00           C  
ATOM    391  N4    C   969      -5.213  -5.060 -17.024  1.00  0.00           N  
ATOM    392  C5    C   969      -7.528  -5.658 -17.099  1.00  0.00           C  
ATOM    393  C6    C   969      -8.788  -5.273 -16.860  1.00  0.00           C  
ATOM    394  H5'   C   969     -12.941  -6.657 -16.733  1.00  0.00           H  
ATOM    395 H5''   C   969     -13.186  -6.131 -18.220  1.00  0.00           H  
ATOM    396  H4'   C   969     -13.116  -4.360 -16.657  1.00  0.00           H  
ATOM    397  H3'   C   969     -11.065  -4.257 -18.611  1.00  0.00           H  
ATOM    398  H1'   C   969     -10.483  -3.075 -15.252  1.00  0.00           H  
ATOM    399  H2'   C   969     -10.316  -2.288 -17.718  1.00  0.00           H  
ATOM    400 HO2'   C   969     -11.567  -0.910 -16.713  1.00  0.00           H  
ATOM    401  H42   C   969      -4.990  -5.943 -17.385  1.00  0.00           H  
ATOM    402  H41   C   969      -4.500  -4.418 -16.823  1.00  0.00           H  
ATOM    403  H5    C   969      -7.329  -6.547 -17.460  1.00  0.00           H  
ATOM    404  H6    C   969      -9.517  -5.897 -17.054  1.00  0.00           H  
ATOM    405  P     A   970     -12.393  -2.687 -20.356  1.00  0.00           P  
ATOM    406  OP2   A   970     -11.631  -3.758 -21.047  1.00  0.00           O  
ATOM    407  OP1   A   970     -13.641  -2.164 -20.966  1.00  0.00           O  
ATOM    408  O5'   A   970     -11.407  -1.457 -20.119  1.00  0.00           O  
ATOM    409  C5'   A   970     -11.910  -0.178 -19.763  1.00  0.00           C  
ATOM    410  C4'   A   970     -10.809   0.851 -19.696  1.00  0.00           C  
ATOM    411  O4'   A   970      -9.797   0.459 -18.741  1.00  0.00           O  
ATOM    412  C3'   A   970     -10.025   1.073 -20.980  1.00  0.00           C  
ATOM    413  O3'   A   970     -10.664   1.969 -21.873  1.00  0.00           O  
ATOM    414  C1'   A   970      -8.519   0.839 -19.193  1.00  0.00           C  
ATOM    415  C2'   A   970      -8.741   1.669 -20.454  1.00  0.00           C  
ATOM    416  O2'   A   970      -8.918   3.029 -20.086  1.00  0.00           O  
ATOM    417  N1    A   970      -3.900  -1.446 -19.191  1.00  0.00           N  
ATOM    418  C2    A   970      -4.292  -0.209 -18.860  1.00  0.00           C  
ATOM    419  N3    A   970      -5.514   0.320 -18.885  1.00  0.00           N  
ATOM    420  C4    A   970      -6.414  -0.582 -19.313  1.00  0.00           C  
ATOM    421  C5    A   970      -6.164  -1.889 -19.689  1.00  0.00           C  
ATOM    422  C6    A   970      -4.830  -2.328 -19.617  1.00  0.00           C  
ATOM    423  N6    A   970      -4.438  -3.560 -19.948  1.00  0.00           N  
ATOM    424  N7    A   970      -7.337  -2.522 -20.074  1.00  0.00           N  
ATOM    425  C8    A   970      -8.256  -1.599 -19.926  1.00  0.00           C  
ATOM    426  N9    A   970      -7.767  -0.400 -19.468  1.00  0.00           N  
ATOM    427  H5'   A   970     -12.345  -0.238 -18.886  1.00  0.00           H  
ATOM    428 H5''   A   970     -12.571   0.103 -20.429  1.00  0.00           H  
ATOM    429  H4'   A   970     -11.192   1.706 -19.409  1.00  0.00           H  
ATOM    430  H3'   A   970      -9.836   0.206 -21.396  1.00  0.00           H  
ATOM    431  H1'   A   970      -8.032   1.376 -18.531  1.00  0.00           H  
ATOM    432  H2'   A   970      -8.005   1.557 -21.091  1.00  0.00           H  
ATOM    433 HO2'   A   970      -8.106   3.528 -20.313  1.00  0.00           H  
ATOM    434  H2    A   970      -3.580   0.391 -18.557  1.00  0.00           H  
ATOM    435  H61   A   970      -3.492  -3.809 -19.877  1.00  0.00           H  
ATOM    436  H62   A   970      -5.095  -4.217 -20.259  1.00  0.00           H  
ATOM    437  H8    A   970      -9.204  -1.751 -20.124  1.00  0.00           H  
ATOM    438  P     A   971     -10.782   1.606 -23.434  1.00  0.00           P  
ATOM    439  OP2   A   971      -9.986   0.378 -23.683  1.00  0.00           O  
ATOM    440  OP1   A   971     -12.219   1.637 -23.807  1.00  0.00           O  
ATOM    441  O5'   A   971     -10.057   2.820 -24.167  1.00  0.00           O  
ATOM    442  C5'   A   971      -9.064   2.587 -25.155  1.00  0.00           C  
ATOM    443  C4'   A   971      -7.731   3.163 -24.749  1.00  0.00           C  
ATOM    444  O4'   A   971      -7.367   2.622 -23.457  1.00  0.00           O  
ATOM    445  C3'   A   971      -6.554   2.824 -25.650  1.00  0.00           C  
ATOM    446  O3'   A   971      -6.406   3.726 -26.733  1.00  0.00           O  
ATOM    447  C1'   A   971      -5.993   2.345 -23.415  1.00  0.00           C  
ATOM    448  C2'   A   971      -5.389   2.959 -24.682  1.00  0.00           C  
ATOM    449  O2'   A   971      -5.078   4.323 -24.438  1.00  0.00           O  
ATOM    450  N1    A   971      -2.788  -1.598 -22.559  1.00  0.00           N  
ATOM    451  C2    A   971      -2.617  -0.270 -22.506  1.00  0.00           C  
ATOM    452  N3    A   971      -3.496   0.701 -22.741  1.00  0.00           N  
ATOM    453  C4    A   971      -4.694   0.187 -23.072  1.00  0.00           C  
ATOM    454  C5    A   971      -5.023  -1.152 -23.168  1.00  0.00           C  
ATOM    455  C6    A   971      -4.004  -2.080 -22.893  1.00  0.00           C  
ATOM    456  N6    A   971      -4.173  -3.403 -22.947  1.00  0.00           N  
ATOM    457  N7    A   971      -6.354  -1.305 -23.533  1.00  0.00           N  
ATOM    458  C8    A   971      -6.792  -0.075 -23.646  1.00  0.00           C  
ATOM    459  N9    A   971      -5.841   0.878 -23.381  1.00  0.00           N  
ATOM    460  H5'   A   971      -9.347   3.001 -25.998  1.00  0.00           H  
ATOM    461 H5''   A   971      -8.967   1.622 -25.291  1.00  0.00           H  
ATOM    462  H4'   A   971      -7.813   4.138 -24.683  1.00  0.00           H  
ATOM    463  H3'   A   971      -6.632   1.891 -25.943  1.00  0.00           H  
ATOM    464  H1'   A   971      -5.562   2.737 -22.626  1.00  0.00           H  
ATOM    465  H2'   A   971      -4.606   2.457 -24.990  1.00  0.00           H  
ATOM    466 HO2'   A   971      -4.104   4.426 -24.403  1.00  0.00           H  
ATOM    467  H2    A   971      -1.716   0.028 -22.258  1.00  0.00           H  
ATOM    468  H61   A   971      -3.424  -4.002 -22.744  1.00  0.00           H  
ATOM    469  H62   A   971      -5.047  -3.777 -23.187  1.00  0.00           H  
ATOM    470  H8    A   971      -7.714   0.143 -23.897  1.00  0.00           H  
ATOM    471  P     U   972      -6.038   3.177 -28.198  1.00  0.00           P  
ATOM    472  OP2   U   972      -7.038   2.143 -28.566  1.00  0.00           O  
ATOM    473  OP1   U   972      -5.828   4.346 -29.089  1.00  0.00           O  
ATOM    474  O5'   U   972      -4.633   2.453 -27.995  1.00  0.00           O  
ATOM    475  C5'   U   972      -3.451   3.206 -27.764  1.00  0.00           C  
ATOM    476  C4'   U   972      -2.244   2.314 -27.609  1.00  0.00           C  
ATOM    477  O4'   U   972      -2.437   1.473 -26.441  1.00  0.00           O  
ATOM    478  C3'   U   972      -1.970   1.351 -28.754  1.00  0.00           C  
ATOM    479  O3'   U   972      -1.172   1.921 -29.777  1.00  0.00           O  
ATOM    480  C1'   U   972      -1.921   0.178 -26.681  1.00  0.00           C  
ATOM    481  C2'   U   972      -1.261   0.181 -28.066  1.00  0.00           C  
ATOM    482  O2'   U   972       0.127   0.441 -27.910  1.00  0.00           O  
ATOM    483  N1    U   972      -3.037  -0.794 -26.592  1.00  0.00           N  
ATOM    484  C2    U   972      -2.714  -2.099 -26.270  1.00  0.00           C  
ATOM    485  O2    U   972      -1.571  -2.469 -26.061  1.00  0.00           O  
ATOM    486  N3    U   972      -3.779  -2.963 -26.198  1.00  0.00           N  
ATOM    487  C4    U   972      -5.108  -2.664 -26.412  1.00  0.00           C  
ATOM    488  O4    U   972      -5.951  -3.556 -26.310  1.00  0.00           O  
ATOM    489  C5    U   972      -5.368  -1.296 -26.741  1.00  0.00           C  
ATOM    490  C6    U   972      -4.349  -0.433 -26.816  1.00  0.00           C  
ATOM    491  H5'   U   972      -3.564   3.735 -26.947  1.00  0.00           H  
ATOM    492 H5''   U   972      -3.305   3.811 -28.520  1.00  0.00           H  
ATOM    493  H4'   U   972      -1.452   2.874 -27.480  1.00  0.00           H  
ATOM    494  H3'   U   972      -2.821   1.033 -29.119  1.00  0.00           H  
ATOM    495  H1'   U   972      -1.246  -0.039 -26.003  1.00  0.00           H  
ATOM    496  H2'   U   972      -1.421  -0.663 -28.537  1.00  0.00           H  
ATOM    497 HO2'   U   972       0.628  -0.382 -28.094  1.00  0.00           H  
ATOM    498  H3    U   972      -3.571  -3.893 -25.971  1.00  0.00           H  
ATOM    499  H5    U   972      -6.285  -0.995 -26.909  1.00  0.00           H  
ATOM    500  H6    U   972      -4.553   0.497 -27.044  1.00  0.00           H  
ATOM    501  P     U   973      -1.785   2.160 -31.243  1.00  0.00           P  
ATOM    502  OP2   U   973      -1.005   1.342 -32.205  1.00  0.00           O  
ATOM    503  OP1   U   973      -3.258   1.989 -31.159  1.00  0.00           O  
ATOM    504  O5'   U   973      -1.483   3.695 -31.541  1.00  0.00           O  
ATOM    505  C5'   U   973      -2.521   4.663 -31.507  1.00  0.00           C  
ATOM    506  C4'   U   973      -3.030   4.984 -32.890  1.00  0.00           C  
ATOM    507  O4'   U   973      -1.924   5.122 -33.824  1.00  0.00           O  
ATOM    508  C3'   U   973      -4.005   3.985 -33.495  1.00  0.00           C  
ATOM    509  O3'   U   973      -4.979   4.594 -34.323  1.00  0.00           O  
ATOM    510  C1'   U   973      -2.152   4.256 -34.930  1.00  0.00           C  
ATOM    511  C2'   U   973      -3.120   3.180 -34.443  1.00  0.00           C  
ATOM    512  O2'   U   973      -3.864   2.689 -35.548  1.00  0.00           O  
ATOM    513  N1    U   973      -0.847   3.690 -35.351  1.00  0.00           N  
ATOM    514  C2    U   973      -0.517   3.794 -36.690  1.00  0.00           C  
ATOM    515  O2    U   973      -1.242   4.321 -37.515  1.00  0.00           O  
ATOM    516  N3    U   973       0.699   3.257 -37.033  1.00  0.00           N  
ATOM    517  C4    U   973       1.602   2.638 -36.195  1.00  0.00           C  
ATOM    518  O4    U   973       2.658   2.204 -36.657  1.00  0.00           O  
ATOM    519  C5    U   973       1.194   2.567 -34.825  1.00  0.00           C  
ATOM    520  C6    U   973       0.015   3.083 -34.462  1.00  0.00           C  
ATOM    521  H5'   U   973      -2.179   5.483 -31.094  1.00  0.00           H  
ATOM    522 H5''   U   973      -3.262   4.318 -30.967  1.00  0.00           H  
ATOM    523  H4'   U   973      -3.517   5.833 -32.859  1.00  0.00           H  
ATOM    524  H3'   U   973      -4.337   3.392 -32.790  1.00  0.00           H  
ATOM    525  H1'   U   973      -2.556   4.736 -35.684  1.00  0.00           H  
ATOM    526  H2'   U   973      -2.652   2.460 -33.972  1.00  0.00           H  
ATOM    527 HO2'   U   973      -3.570   1.775 -35.750  1.00  0.00           H  
ATOM    528  H3    U   973       0.952   3.319 -37.977  1.00  0.00           H  
ATOM    529  H5    U   973       1.775   2.145 -34.158  1.00  0.00           H  
ATOM    530  H6    U   973      -0.242   3.021 -33.520  1.00  0.00           H  
ATOM    531  P     A   974      -6.480   4.802 -33.790  1.00  0.00           P  
ATOM    532  OP2   A   974      -7.164   3.485 -33.817  1.00  0.00           O  
ATOM    533  OP1   A   974      -6.415   5.570 -32.521  1.00  0.00           O  
ATOM    534  O5'   A   974      -7.156   5.731 -34.894  1.00  0.00           O  
ATOM    535  C5'   A   974      -6.387   6.282 -35.953  1.00  0.00           C  
ATOM    536  C4'   A   974      -6.928   5.876 -37.301  1.00  0.00           C  
ATOM    537  O4'   A   974      -6.424   4.566 -37.667  1.00  0.00           O  
ATOM    538  C3'   A   974      -8.438   5.720 -37.394  1.00  0.00           C  
ATOM    539  O3'   A   974      -9.114   6.955 -37.556  1.00  0.00           O  
ATOM    540  C1'   A   974      -7.363   3.905 -38.497  1.00  0.00           C  
ATOM    541  C2'   A   974      -8.589   4.813 -38.620  1.00  0.00           C  
ATOM    542  O2'   A   974      -8.487   5.555 -39.826  1.00  0.00           O  
ATOM    543  N1    A   974      -9.781  -0.607 -39.084  1.00  0.00           N  
ATOM    544  C2    A   974      -9.652   0.456 -39.887  1.00  0.00           C  
ATOM    545  N3    A   974      -9.007   1.601 -39.671  1.00  0.00           N  
ATOM    546  C4    A   974      -8.437   1.602 -38.453  1.00  0.00           C  
ATOM    547  C5    A   974      -8.481   0.585 -37.517  1.00  0.00           C  
ATOM    548  C6    A   974      -9.195  -0.574 -37.867  1.00  0.00           C  
ATOM    549  N6    A   974      -9.325  -1.634 -37.067  1.00  0.00           N  
ATOM    550  N7    A   974      -7.777   0.940 -36.374  1.00  0.00           N  
ATOM    551  C8    A   974      -7.330   2.143 -36.641  1.00  0.00           C  
ATOM    552  N9    A   974      -7.692   2.605 -37.882  1.00  0.00           N  
ATOM    553  H5'   A   974      -5.461   5.970 -35.873  1.00  0.00           H  
ATOM    554 H5''   A   974      -6.401   7.259 -35.884  1.00  0.00           H  
ATOM    555  H4'   A   974      -6.631   6.527 -37.971  1.00  0.00           H  
ATOM    556  H3'   A   974      -8.762   5.248 -36.599  1.00  0.00           H  
ATOM    557  H1'   A   974      -6.976   3.757 -39.386  1.00  0.00           H  
ATOM    558  H2'   A   974      -9.419   4.293 -38.582  1.00  0.00           H  
ATOM    559 HO2'   A   974      -9.148   5.217 -40.465  1.00  0.00           H  
ATOM    560  H2    A   974     -10.096   0.382 -40.758  1.00  0.00           H  
ATOM    561  H61   A   974      -9.835  -2.415 -37.367  1.00  0.00           H  
ATOM    562  H62   A   974      -8.908  -1.633 -36.180  1.00  0.00           H  
ATOM    563  H8    A   974      -6.788   2.664 -36.012  1.00  0.00           H  
ATOM    564  P     A   975     -10.638   7.111 -37.069  1.00  0.00           P  
ATOM    565  OP2   A   975     -10.878   6.127 -35.984  1.00  0.00           O  
ATOM    566  OP1   A   975     -10.898   8.552 -36.824  1.00  0.00           O  
ATOM    567  O5'   A   975     -11.494   6.664 -38.337  1.00  0.00           O  
ATOM    568  C5'   A   975     -12.295   7.600 -39.043  1.00  0.00           C  
ATOM    569  C4'   A   975     -13.660   7.744 -38.418  1.00  0.00           C  
ATOM    570  O4'   A   975     -13.427   8.042 -37.007  1.00  0.00           O  
ATOM    571  C3'   A   975     -14.497   8.917 -38.906  1.00  0.00           C  
ATOM    572  O3'   A   975     -15.151   8.658 -40.135  1.00  0.00           O  
ATOM    573  C1'   A   975     -14.237   9.129 -36.653  1.00  0.00           C  
ATOM    574  C2'   A   975     -15.353   9.220 -37.669  1.00  0.00           C  
ATOM    575  O2'   A   975     -16.323   8.205 -37.453  1.00  0.00           O  
ATOM    576  N1    A   975     -12.258  12.849 -33.687  1.00  0.00           N  
ATOM    577  C2    A   975     -13.021  11.786 -33.407  1.00  0.00           C  
ATOM    578  N3    A   975     -13.502  10.855 -34.230  1.00  0.00           N  
ATOM    579  C4    A   975     -13.118  11.097 -35.496  1.00  0.00           C  
ATOM    580  C5    A   975     -12.335  12.147 -35.939  1.00  0.00           C  
ATOM    581  C6    A   975     -11.889  13.062 -34.969  1.00  0.00           C  
ATOM    582  N6    A   975     -11.129  14.123 -35.247  1.00  0.00           N  
ATOM    583  N7    A   975     -12.145  12.072 -37.312  1.00  0.00           N  
ATOM    584  C8    A   975     -12.806  10.996 -37.662  1.00  0.00           C  
ATOM    585  N9    A   975     -13.419  10.356 -36.614  1.00  0.00           N  
ATOM    586  H5'   A   975     -12.399   7.298 -39.969  1.00  0.00           H  
ATOM    587 H5''   A   975     -11.848   8.472 -39.039  1.00  0.00           H  
ATOM    588  H4'   A   975     -14.146   6.899 -38.519  1.00  0.00           H  
ATOM    589  H3'   A   975     -13.907   9.678 -39.090  1.00  0.00           H  
ATOM    590  H1'   A   975     -14.617   8.961 -35.765  1.00  0.00           H  
ATOM    591  H2'   A   975     -15.762  10.109 -37.724  1.00  0.00           H  
ATOM    592 HO2'   A   975     -17.164   8.624 -37.174  1.00  0.00           H  
ATOM    593  H2    A   975     -13.261  11.676 -32.463  1.00  0.00           H  
ATOM    594  H61   A   975     -10.848  14.727 -34.528  1.00  0.00           H  
ATOM    595  H62   A   975     -10.849  14.298 -36.170  1.00  0.00           H  
ATOM    596  H8    A   975     -12.857  10.678 -38.588  1.00  0.00           H  
ATOM    597  P     A   976     -14.408   8.966 -41.527  1.00  0.00           P  
ATOM    598  OP2   A   976     -13.531  10.147 -41.328  1.00  0.00           O  
ATOM    599  OP1   A   976     -13.826   7.696 -42.029  1.00  0.00           O  
ATOM    600  O5'   A   976     -15.589   9.390 -42.509  1.00  0.00           O  
ATOM    601  C5'   A   976     -16.405   8.410 -43.133  1.00  0.00           C  
ATOM    602  C4'   A   976     -17.841   8.863 -43.229  1.00  0.00           C  
ATOM    603  O4'   A   976     -18.240   9.502 -41.978  1.00  0.00           O  
ATOM    604  C3'   A   976     -18.139   9.913 -44.288  1.00  0.00           C  
ATOM    605  O3'   A   976     -18.456   9.353 -45.551  1.00  0.00           O  
ATOM    606  C1'   A   976     -19.005  10.652 -42.217  1.00  0.00           C  
ATOM    607  C2'   A   976     -19.345  10.637 -43.705  1.00  0.00           C  
ATOM    608  O2'   A   976     -20.537   9.890 -43.897  1.00  0.00           O  
ATOM    609  N1    A   976     -18.766  15.794 -41.973  1.00  0.00           N  
ATOM    610  C2    A   976     -19.722  14.956 -42.393  1.00  0.00           C  
ATOM    611  N3    A   976     -19.718  13.625 -42.429  1.00  0.00           N  
ATOM    612  C4    A   976     -18.554  13.141 -41.961  1.00  0.00           C  
ATOM    613  C5    A   976     -17.480  13.874 -41.494  1.00  0.00           C  
ATOM    614  C6    A   976     -17.609  15.274 -41.507  1.00  0.00           C  
ATOM    615  N6    A   976     -16.656  16.110 -41.089  1.00  0.00           N  
ATOM    616  N7    A   976     -16.451  13.034 -41.090  1.00  0.00           N  
ATOM    617  C8    A   976     -16.919  11.832 -41.318  1.00  0.00           C  
ATOM    618  N9    A   976     -18.187  11.822 -41.845  1.00  0.00           N  
ATOM    619  H5'   A   976     -16.367   7.581 -42.610  1.00  0.00           H  
ATOM    620 H5''   A   976     -16.064   8.235 -44.034  1.00  0.00           H  
ATOM    621  H4'   A   976     -18.411   8.081 -43.384  1.00  0.00           H  
ATOM    622  H3'   A   976     -17.385  10.538 -44.343  1.00  0.00           H  
ATOM    623  H1'   A   976     -19.835  10.654 -41.693  1.00  0.00           H  
ATOM    624  H2'   A   976     -19.425  11.547 -44.062  1.00  0.00           H  
ATOM    625 HO2'   A   976     -21.263  10.503 -44.133  1.00  0.00           H  
ATOM    626  H2    A   976     -20.541  15.383 -42.721  1.00  0.00           H  
ATOM    627  H61   A   976     -16.804  17.078 -41.123  1.00  0.00           H  
ATOM    628  H62   A   976     -15.809  15.756 -40.747  1.00  0.00           H  
ATOM    629  H8    A   976     -16.410  11.015 -41.131  1.00  0.00           H  
ATOM    630  P     A   977     -17.540   9.678 -46.831  1.00  0.00           P  
ATOM    631  OP2   A   977     -16.163   9.205 -46.544  1.00  0.00           O  
ATOM    632  OP1   A   977     -18.248   9.187 -48.040  1.00  0.00           O  
ATOM    633  O5'   A   977     -17.512  11.271 -46.890  1.00  0.00           O  
ATOM    634  C5'   A   977     -18.287  11.979 -47.845  1.00  0.00           C  
ATOM    635  C4'   A   977     -18.481  13.420 -47.443  1.00  0.00           C  
ATOM    636  O4'   A   977     -18.531  13.543 -45.998  1.00  0.00           O  
ATOM    637  C3'   A   977     -17.382  14.384 -47.864  1.00  0.00           C  
ATOM    638  O3'   A   977     -17.550  14.874 -49.183  1.00  0.00           O  
ATOM    639  C1'   A   977     -17.869  14.705 -45.569  1.00  0.00           C  
ATOM    640  C2'   A   977     -17.554  15.501 -46.843  1.00  0.00           C  
ATOM    641  O2'   A   977     -18.668  16.322 -47.161  1.00  0.00           O  
ATOM    642  N1    A   977     -13.578  16.210 -43.144  1.00  0.00           N  
ATOM    643  C2    A   977     -14.574  16.895 -43.720  1.00  0.00           C  
ATOM    644  N3    A   977     -15.663  16.439 -44.335  1.00  0.00           N  
ATOM    645  C4    A   977     -15.684  15.094 -44.330  1.00  0.00           C  
ATOM    646  C5    A   977     -14.735  14.254 -43.778  1.00  0.00           C  
ATOM    647  C6    A   977     -13.630  14.860 -43.155  1.00  0.00           C  
ATOM    648  N6    A   977     -12.637  14.178 -42.581  1.00  0.00           N  
ATOM    649  N7    A   977     -15.091  12.924 -43.963  1.00  0.00           N  
ATOM    650  C8    A   977     -16.227  12.990 -44.611  1.00  0.00           C  
ATOM    651  N9    A   977     -16.646  14.273 -44.867  1.00  0.00           N  
ATOM    652  H5'   A   977     -19.164  11.550 -47.928  1.00  0.00           H  
ATOM    653 H5''   A   977     -17.833  11.948 -48.713  1.00  0.00           H  
ATOM    654  H4'   A   977     -19.330  13.741 -47.813  1.00  0.00           H  
ATOM    655  H3'   A   977     -16.510  13.953 -47.736  1.00  0.00           H  
ATOM    656  H1'   A   977     -18.414  15.256 -44.968  1.00  0.00           H  
ATOM    657  H2'   A   977     -16.732  16.026 -46.743  1.00  0.00           H  
ATOM    658 HO2'   A   977     -18.434  17.257 -46.986  1.00  0.00           H  
ATOM    659  H2    A   977     -14.489  17.871 -43.685  1.00  0.00           H  
ATOM    660  H61   A   977     -11.892  14.657 -42.162  1.00  0.00           H  
ATOM    661  H62   A   977     -12.653  13.198 -42.577  1.00  0.00           H  
ATOM    662  H8    A   977     -16.732  12.197 -44.889  1.00  0.00           H  
ATOM    663  P     C   978     -16.268  15.284 -50.061  1.00  0.00           P  
ATOM    664  OP2   C   978     -15.276  14.183 -49.970  1.00  0.00           O  
ATOM    665  OP1   C   978     -16.748  15.730 -51.394  1.00  0.00           O  
ATOM    666  O5'   C   978     -15.670  16.551 -49.305  1.00  0.00           O  
ATOM    667  C5'   C   978     -14.471  17.168 -49.749  1.00  0.00           C  
ATOM    668  C4'   C   978     -13.490  17.359 -48.618  1.00  0.00           C  
ATOM    669  O4'   C   978     -13.939  16.581 -47.482  1.00  0.00           O  
ATOM    670  C3'   C   978     -12.070  16.877 -48.874  1.00  0.00           C  
ATOM    671  O3'   C   978     -11.290  17.815 -49.595  1.00  0.00           O  
ATOM    672  C1'   C   978     -12.819  16.136 -46.766  1.00  0.00           C  
ATOM    673  C2'   C   978     -11.551  16.638 -47.465  1.00  0.00           C  
ATOM    674  O2'   C   978     -11.131  17.851 -46.858  1.00  0.00           O  
ATOM    675  N1    C   978     -12.861  14.656 -46.669  1.00  0.00           N  
ATOM    676  C2    C   978     -11.864  14.009 -45.928  1.00  0.00           C  
ATOM    677  O2    C   978     -10.982  14.686 -45.380  1.00  0.00           O  
ATOM    678  N3    C   978     -11.880  12.660 -45.824  1.00  0.00           N  
ATOM    679  C4    C   978     -12.839  11.955 -46.424  1.00  0.00           C  
ATOM    680  N4    C   978     -12.815  10.626 -46.294  1.00  0.00           N  
ATOM    681  C5    C   978     -13.866  12.582 -47.185  1.00  0.00           C  
ATOM    682  C6    C   978     -13.841  13.917 -47.279  1.00  0.00           C  
ATOM    683  H5'   C   978     -14.686  18.042 -50.136  1.00  0.00           H  
ATOM    684 H5''   C   978     -14.059  16.606 -50.437  1.00  0.00           H  
ATOM    685  H4'   C   978     -13.468  18.308 -48.377  1.00  0.00           H  
ATOM    686  H3'   C   978     -12.100  16.025 -49.355  1.00  0.00           H  
ATOM    687  H1'   C   978     -12.866  16.523 -45.867  1.00  0.00           H  
ATOM    688  H2'   C   978     -10.840  15.963 -47.455  1.00  0.00           H  
ATOM    689 HO2'   C   978     -10.447  17.652 -46.186  1.00  0.00           H  
ATOM    690  H42   C   978     -13.506  10.080 -46.723  1.00  0.00           H  
ATOM    691  H41   C   978     -12.106  10.198 -45.770  1.00  0.00           H  
ATOM    692  H5    C   978     -14.568  12.055 -47.621  1.00  0.00           H  
ATOM    693  H6    C   978     -14.539  14.367 -47.798  1.00  0.00           H  
ATOM    694  P     A   979     -10.172  17.308 -50.633  1.00  0.00           P  
ATOM    695  OP2   A   979     -10.705  16.114 -51.335  1.00  0.00           O  
ATOM    696  OP1   A   979      -9.712  18.478 -51.422  1.00  0.00           O  
ATOM    697  O5'   A   979      -8.968  16.836 -49.702  1.00  0.00           O  
ATOM    698  C5'   A   979      -8.185  15.702 -50.043  1.00  0.00           C  
ATOM    699  C4'   A   979      -7.450  15.156 -48.845  1.00  0.00           C  
ATOM    700  O4'   A   979      -8.409  14.683 -47.868  1.00  0.00           O  
ATOM    701  C3'   A   979      -6.548  13.959 -49.104  1.00  0.00           C  
ATOM    702  O3'   A   979      -5.242  14.327 -49.514  1.00  0.00           O  
ATOM    703  C1'   A   979      -7.983  13.474 -47.277  1.00  0.00           C  
ATOM    704  C2'   A   979      -6.550  13.236 -47.760  1.00  0.00           C  
ATOM    705  O2'   A   979      -5.652  13.848 -46.846  1.00  0.00           O  
ATOM    706  N1    A   979     -11.984  12.227 -50.276  1.00  0.00           N  
ATOM    707  C2    A   979     -11.324  13.377 -50.087  1.00  0.00           C  
ATOM    708  N3    A   979     -10.290  13.632 -49.290  1.00  0.00           N  
ATOM    709  C4    A   979      -9.923  12.525 -48.619  1.00  0.00           C  
ATOM    710  C5    A   979     -10.503  11.273 -48.706  1.00  0.00           C  
ATOM    711  C6    A   979     -11.590  11.134 -49.587  1.00  0.00           C  
ATOM    712  N6    A   979     -12.249   9.989 -49.775  1.00  0.00           N  
ATOM    713  N7    A   979      -9.858  10.375 -47.867  1.00  0.00           N  
ATOM    714  C8    A   979      -8.919  11.091 -47.301  1.00  0.00           C  
ATOM    715  N9    A   979      -8.900  12.402 -47.710  1.00  0.00           N  
ATOM    716  H5'   A   979      -7.532  15.958 -50.728  1.00  0.00           H  
ATOM    717 H5''   A   979      -8.770  15.005 -50.405  1.00  0.00           H  
ATOM    718  H4'   A   979      -6.914  15.873 -48.447  1.00  0.00           H  
ATOM    719  H3'   A   979      -6.966  13.381 -49.777  1.00  0.00           H  
ATOM    720  H1'   A   979      -7.991  13.536 -46.299  1.00  0.00           H  
ATOM    721  H2'   A   979      -6.364  12.279 -47.867  1.00  0.00           H  
ATOM    722 HO2'   A   979      -5.188  13.149 -46.339  1.00  0.00           H  
ATOM    723  H2    A   979     -11.650  14.139 -50.611  1.00  0.00           H  
ATOM    724  H61   A   979     -13.001   9.953 -50.403  1.00  0.00           H  
ATOM    725  H62   A   979     -11.981   9.183 -49.286  1.00  0.00           H  
ATOM    726  H8    A   979      -8.288  10.726 -46.645  1.00  0.00           H  
ATOM    727  P     A   980      -4.590  13.663 -50.824  1.00  0.00           P  
ATOM    728  OP2   A   980      -5.550  12.666 -51.361  1.00  0.00           O  
ATOM    729  OP1   A   980      -4.102  14.758 -51.700  1.00  0.00           O  
ATOM    730  O5'   A   980      -3.322  12.875 -50.266  1.00  0.00           O  
ATOM    731  C5'   A   980      -3.286  11.456 -50.271  1.00  0.00           C  
ATOM    732  C4'   A   980      -2.282  10.931 -51.266  1.00  0.00           C  
ATOM    733  O4'   A   980      -2.226  11.832 -52.399  1.00  0.00           O  
ATOM    734  C3'   A   980      -0.843  10.847 -50.782  1.00  0.00           C  
ATOM    735  O3'   A   980      -0.568   9.660 -50.059  1.00  0.00           O  
ATOM    736  C1'   A   980      -0.919  11.830 -52.940  1.00  0.00           C  
ATOM    737  C2'   A   980      -0.044  10.911 -52.083  1.00  0.00           C  
ATOM    738  O2'   A   980       0.029   9.636 -52.705  1.00  0.00           O  
ATOM    739  N1    A   980       3.253  14.824 -53.364  1.00  0.00           N  
ATOM    740  C2    A   980       3.096  13.494 -53.365  1.00  0.00           C  
ATOM    741  N3    A   980       1.978  12.780 -53.250  1.00  0.00           N  
ATOM    742  C4    A   980       0.910  13.586 -53.119  1.00  0.00           C  
ATOM    743  C5    A   980       0.913  14.968 -53.099  1.00  0.00           C  
ATOM    744  C6    A   980       2.160  15.605 -53.230  1.00  0.00           C  
ATOM    745  N6    A   980       2.318  16.931 -53.228  1.00  0.00           N  
ATOM    746  N7    A   980      -0.377  15.459 -52.948  1.00  0.00           N  
ATOM    747  C8    A   980      -1.118  14.381 -52.881  1.00  0.00           C  
ATOM    748  N9    A   980      -0.405  13.212 -52.977  1.00  0.00           N  
ATOM    749  H5'   A   980      -4.175  11.114 -50.503  1.00  0.00           H  
ATOM    750 H5''   A   980      -3.045  11.139 -49.376  1.00  0.00           H  
ATOM    751  H4'   A   980      -2.571  10.045 -51.571  1.00  0.00           H  
ATOM    752  H3'   A   980      -0.638  11.641 -50.243  1.00  0.00           H  
ATOM    753  H1'   A   980      -0.968  11.475 -53.853  1.00  0.00           H  
ATOM    754  H2'   A   980       0.845  11.298 -51.940  1.00  0.00           H  
ATOM    755 HO2'   A   980      -0.159   8.945 -52.037  1.00  0.00           H  
ATOM    756  H2    A   980       3.920  12.973 -53.465  1.00  0.00           H  
ATOM    757  H61   A   980       3.213  17.317 -53.323  1.00  0.00           H  
ATOM    758  H62   A   980       1.539  17.517 -53.133  1.00  0.00           H  
ATOM    759  H8    A   980      -2.092  14.407 -52.771  1.00  0.00           H  
ATOM    760  P     A   981      -0.126   9.737 -48.516  1.00  0.00           P  
ATOM    761  OP2   A   981      -1.197  10.436 -47.764  1.00  0.00           O  
ATOM    762  OP1   A   981       0.303   8.380 -48.092  1.00  0.00           O  
ATOM    763  O5'   A   981       1.160  10.678 -48.531  1.00  0.00           O  
ATOM    764  C5'   A   981       2.291  10.381 -47.726  1.00  0.00           C  
ATOM    765  C4'   A   981       3.486  11.211 -48.121  1.00  0.00           C  
ATOM    766  O4'   A   981       3.207  11.796 -49.413  1.00  0.00           O  
ATOM    767  C3'   A   981       3.795  12.404 -47.228  1.00  0.00           C  
ATOM    768  O3'   A   981       4.765  12.117 -46.236  1.00  0.00           O  
ATOM    769  C1'   A   981       3.581  13.139 -49.483  1.00  0.00           C  
ATOM    770  C2'   A   981       4.371  13.431 -48.202  1.00  0.00           C  
ATOM    771  O2'   A   981       5.748  13.188 -48.452  1.00  0.00           O  
ATOM    772  N1    A   981       1.416  17.813 -49.650  1.00  0.00           N  
ATOM    773  C2    A   981       2.693  17.414 -49.595  1.00  0.00           C  
ATOM    774  N3    A   981       3.187  16.178 -49.554  1.00  0.00           N  
ATOM    775  C4    A   981       2.196  15.269 -49.573  1.00  0.00           C  
ATOM    776  C5    A   981       0.839  15.525 -49.629  1.00  0.00           C  
ATOM    777  C6    A   981       0.445  16.874 -49.669  1.00  0.00           C  
ATOM    778  N6    A   981      -0.828  17.273 -49.723  1.00  0.00           N  
ATOM    779  N7    A   981       0.116  14.339 -49.634  1.00  0.00           N  
ATOM    780  C8    A   981       1.037  13.409 -49.582  1.00  0.00           C  
ATOM    781  N9    A   981       2.319  13.901 -49.544  1.00  0.00           N  
ATOM    782  H5'   A   981       2.514   9.432 -47.826  1.00  0.00           H  
ATOM    783 H5''   A   981       2.073  10.560 -46.788  1.00  0.00           H  
ATOM    784  H4'   A   981       4.272  10.629 -48.180  1.00  0.00           H  
ATOM    785  H3'   A   981       2.957  12.754 -46.859  1.00  0.00           H  
ATOM    786  H1'   A   981       4.133  13.359 -50.263  1.00  0.00           H  
ATOM    787  H2'   A   981       4.214  14.348 -47.891  1.00  0.00           H  
ATOM    788 HO2'   A   981       6.190  14.039 -48.652  1.00  0.00           H  
ATOM    789  H2    A   981       3.359  18.133 -49.584  1.00  0.00           H  
ATOM    790  H61   A   981      -1.041  18.229 -49.749  1.00  0.00           H  
ATOM    791  H62   A   981      -1.549  16.610 -49.738  1.00  0.00           H  
ATOM    792  H8    A   981       0.831  12.451 -49.572  1.00  0.00           H  
ATOM    793  P     C   982       4.629  12.752 -44.766  1.00  0.00           P  
ATOM    794  OP2   C   982       3.394  12.212 -44.143  1.00  0.00           O  
ATOM    795  OP1   C   982       5.932  12.587 -44.072  1.00  0.00           O  
ATOM    796  O5'   C   982       4.408  14.306 -45.035  1.00  0.00           O  
ATOM    797  C5'   C   982       5.346  15.267 -44.575  1.00  0.00           C  
ATOM    798  C4'   C   982       4.917  16.673 -44.916  1.00  0.00           C  
ATOM    799  O4'   C   982       4.196  16.592 -46.177  1.00  0.00           O  
ATOM    800  C3'   C   982       3.901  17.309 -43.981  1.00  0.00           C  
ATOM    801  O3'   C   982       4.499  17.946 -42.865  1.00  0.00           O  
ATOM    802  C1'   C   982       3.135  17.497 -46.186  1.00  0.00           C  
ATOM    803  C2'   C   982       3.252  18.320 -44.906  1.00  0.00           C  
ATOM    804  O2'   C   982       4.108  19.430 -45.136  1.00  0.00           O  
ATOM    805  N1    C   982       1.867  16.729 -46.247  1.00  0.00           N  
ATOM    806  C2    C   982       0.664  17.439 -46.357  1.00  0.00           C  
ATOM    807  O2    C   982       0.694  18.678 -46.398  1.00  0.00           O  
ATOM    808  N3    C   982      -0.506  16.763 -46.415  1.00  0.00           N  
ATOM    809  C4    C   982      -0.511  15.431 -46.369  1.00  0.00           C  
ATOM    810  N4    C   982      -1.689  14.805 -46.429  1.00  0.00           N  
ATOM    811  C5    C   982       0.694  14.680 -46.257  1.00  0.00           C  
ATOM    812  C6    C   982       1.845  15.360 -46.201  1.00  0.00           C  
ATOM    813  H5'   C   982       6.216  15.089 -44.990  1.00  0.00           H  
ATOM    814 H5''   C   982       5.434  15.187 -43.602  1.00  0.00           H  
ATOM    815  H4'   C   982       5.716  17.232 -45.014  1.00  0.00           H  
ATOM    816  H3'   C   982       3.242  16.635 -43.712  1.00  0.00           H  
ATOM    817  H1'   C   982       3.192  18.095 -46.959  1.00  0.00           H  
ATOM    818  H2'   C   982       2.376  18.602 -44.571  1.00  0.00           H  
ATOM    819 HO2'   C   982       3.575  20.252 -45.127  1.00  0.00           H  
ATOM    820  H42   C   982      -1.726  13.827 -46.397  1.00  0.00           H  
ATOM    821  H41   C   982      -2.517  15.326 -46.506  1.00  0.00           H  
ATOM    822  H5    C   982       0.680  13.701 -46.223  1.00  0.00           H  
ATOM    823  H6    C   982       2.685  14.862 -46.124  1.00  0.00           H  
ATOM    824  P     C   983       5.975  18.572 -42.987  1.00  0.00           P  
ATOM    825  OP2   C   983       6.950  17.548 -42.535  1.00  0.00           O  
ATOM    826  OP1   C   983       6.110  19.167 -44.341  1.00  0.00           O  
ATOM    827  O5'   C   983       5.979  19.760 -41.925  1.00  0.00           O  
ATOM    828  C5'   C   983       4.810  20.528 -41.685  1.00  0.00           C  
ATOM    829  C4'   C   983       5.101  21.732 -40.823  1.00  0.00           C  
ATOM    830  O4'   C   983       5.354  21.287 -39.464  1.00  0.00           O  
ATOM    831  C3'   C   983       6.345  22.530 -41.184  1.00  0.00           C  
ATOM    832  O3'   C   983       6.135  23.421 -42.265  1.00  0.00           O  
ATOM    833  C1'   C   983       6.378  22.097 -38.880  1.00  0.00           C  
ATOM    834  C2'   C   983       6.647  23.231 -39.868  1.00  0.00           C  
ATOM    835  O2'   C   983       5.735  24.292 -39.630  1.00  0.00           O  
ATOM    836  N1    C   983       7.573  21.243 -38.663  1.00  0.00           N  
ATOM    837  C2    C   983       8.264  21.362 -37.451  1.00  0.00           C  
ATOM    838  O2    C   983       7.862  22.171 -36.601  1.00  0.00           O  
ATOM    839  N3    C   983       9.356  20.595 -37.228  1.00  0.00           N  
ATOM    840  C4    C   983       9.768  19.734 -38.158  1.00  0.00           C  
ATOM    841  N4    C   983      10.851  18.998 -37.894  1.00  0.00           N  
ATOM    842  C5    C   983       9.089  19.590 -39.400  1.00  0.00           C  
ATOM    843  C6    C   983       8.009  20.353 -39.609  1.00  0.00           C  
ATOM    844  H5'   C   983       4.145  19.966 -41.235  1.00  0.00           H  
ATOM    845 H5''   C   983       4.445  20.830 -42.543  1.00  0.00           H  
ATOM    846  H4'   C   983       4.320  22.322 -40.831  1.00  0.00           H  
ATOM    847  H3'   C   983       7.074  21.912 -41.401  1.00  0.00           H  
ATOM    848  H1'   C   983       6.090  22.477 -38.024  1.00  0.00           H  
ATOM    849  H2'   C   983       7.577  23.537 -39.831  1.00  0.00           H  
ATOM    850 HO2'   C   983       6.222  25.052 -39.248  1.00  0.00           H  
ATOM    851  H42   C   983      11.179  18.355 -38.557  1.00  0.00           H  
ATOM    852  H41   C   983      11.317  19.100 -37.038  1.00  0.00           H  
ATOM    853  H5    C   983       9.399  18.953 -40.077  1.00  0.00           H  
ATOM    854  H6    C   983       7.527  20.268 -40.457  1.00  0.00           H  
ATOM    855  P     A   984       7.345  23.789 -43.257  1.00  0.00           P  
ATOM    856  OP2   A   984       7.607  22.610 -44.120  1.00  0.00           O  
ATOM    857  OP1   A   984       7.048  25.103 -43.879  1.00  0.00           O  
ATOM    858  O5'   A   984       8.595  23.975 -42.286  1.00  0.00           O  
ATOM    859  C5'   A   984       9.010  25.268 -41.871  1.00  0.00           C  
ATOM    860  C4'   A   984      10.386  25.238 -41.255  1.00  0.00           C  
ATOM    861  O4'   A   984      10.495  24.137 -40.310  1.00  0.00           O  
ATOM    862  C3'   A   984      11.537  24.954 -42.207  1.00  0.00           C  
ATOM    863  O3'   A   984      11.919  26.087 -42.969  1.00  0.00           O  
ATOM    864  C1'   A   984      11.793  23.590 -40.336  1.00  0.00           C  
ATOM    865  C2'   A   984      12.610  24.523 -41.224  1.00  0.00           C  
ATOM    866  O2'   A   984      13.078  25.623 -40.458  1.00  0.00           O  
ATOM    867  N1    A   984      13.997  18.959 -40.843  1.00  0.00           N  
ATOM    868  C2    A   984      14.381  20.075 -40.209  1.00  0.00           C  
ATOM    869  N3    A   984      13.757  21.247 -40.117  1.00  0.00           N  
ATOM    870  C4    A   984      12.589  21.217 -40.783  1.00  0.00           C  
ATOM    871  C5    A   984      12.060  20.148 -41.481  1.00  0.00           C  
ATOM    872  C6    A   984      12.818  18.963 -41.501  1.00  0.00           C  
ATOM    873  N6    A   984      12.436  17.851 -42.134  1.00  0.00           N  
ATOM    874  N7    A   984      10.835  20.484 -42.040  1.00  0.00           N  
ATOM    875  C8    A   984      10.653  21.729 -41.674  1.00  0.00           C  
ATOM    876  N9    A   984      11.676  22.236 -40.910  1.00  0.00           N  
ATOM    877  H5'   A   984       8.372  25.612 -41.211  1.00  0.00           H  
ATOM    878 H5''   A   984       9.020  25.866 -42.647  1.00  0.00           H  
ATOM    879  H4'   A   984      10.537  26.079 -40.774  1.00  0.00           H  
ATOM    880  H3'   A   984      11.296  24.203 -42.789  1.00  0.00           H  
ATOM    881  H1'   A   984      12.211  23.534 -39.450  1.00  0.00           H  
ATOM    882  H2'   A   984      13.344  24.056 -41.675  1.00  0.00           H  
ATOM    883 HO2'   A   984      12.355  26.278 -40.366  1.00  0.00           H  
ATOM    884  H2    A   984      15.244  20.020 -39.746  1.00  0.00           H  
ATOM    885  H61   A   984      13.007  17.055 -42.113  1.00  0.00           H  
ATOM    886  H62   A   984      11.584  17.830 -42.618  1.00  0.00           H  
ATOM    887  H8    A   984       9.861  22.249 -41.922  1.00  0.00           H  
ATOM    888  P     G   985      11.847  26.042 -44.574  1.00  0.00           P  
ATOM    889  OP2   G   985      12.079  24.640 -45.006  1.00  0.00           O  
ATOM    890  OP1   G   985      10.611  26.746 -45.000  1.00  0.00           O  
ATOM    891  O5'   G   985      13.097  26.915 -45.040  1.00  0.00           O  
ATOM    892  C5'   G   985      12.914  28.105 -45.793  1.00  0.00           C  
ATOM    893  C4'   G   985      14.215  28.845 -45.983  1.00  0.00           C  
ATOM    894  O4'   G   985      14.992  28.926 -44.766  1.00  0.00           O  
ATOM    895  C3'   G   985      15.227  28.188 -46.910  1.00  0.00           C  
ATOM    896  O3'   G   985      14.900  28.337 -48.281  1.00  0.00           O  
ATOM    897  C1'   G   985      16.348  29.153 -45.068  1.00  0.00           C  
ATOM    898  C2'   G   985      16.461  29.019 -46.590  1.00  0.00           C  
ATOM    899  O2'   G   985      16.379  30.312 -47.173  1.00  0.00           O  
ATOM    900  N1    G   985      21.006  27.390 -44.014  1.00  0.00           N  
ATOM    901  C2    G   985      20.632  28.467 -44.780  1.00  0.00           C  
ATOM    902  N2    G   985      21.625  29.173 -45.341  1.00  0.00           N  
ATOM    903  N3    G   985      19.375  28.830 -44.981  1.00  0.00           N  
ATOM    904  C4    G   985      18.507  28.014 -44.346  1.00  0.00           C  
ATOM    905  C5    G   985      18.776  26.915 -43.559  1.00  0.00           C  
ATOM    906  C6    G   985      20.128  26.537 -43.352  1.00  0.00           C  
ATOM    907  O6    G   985      20.571  25.593 -42.687  1.00  0.00           O  
ATOM    908  N7    G   985      17.602  26.346 -43.088  1.00  0.00           N  
ATOM    909  C8    G   985      16.657  27.096 -43.588  1.00  0.00           C  
ATOM    910  N9    G   985      17.136  28.126 -44.360  1.00  0.00           N  
ATOM    911  H5'   G   985      12.281  28.687 -45.323  1.00  0.00           H  
ATOM    912 H5''   G   985      12.545  27.875 -46.671  1.00  0.00           H  
ATOM    913  H4'   G   985      14.010  29.742 -46.321  1.00  0.00           H  
ATOM    914  H3'   G   985      15.404  27.251 -46.686  1.00  0.00           H  
ATOM    915  H1'   G   985      16.652  30.043 -44.795  1.00  0.00           H  
ATOM    916  H2'   G   985      17.285  28.556 -46.849  1.00  0.00           H  
ATOM    917 HO2'   G   985      17.261  30.561 -47.522  1.00  0.00           H  
ATOM    918  H1    G   985      21.965  27.205 -43.927  1.00  0.00           H  
ATOM    919  H22   G   985      21.418  29.953 -45.898  1.00  0.00           H  
ATOM    920  H21   G   985      22.558  28.911 -45.197  1.00  0.00           H  
ATOM    921  H8    G   985      15.703  26.939 -43.427  1.00  0.00           H  
ATOM    922  P     A   986      14.740  27.042 -49.219  1.00  0.00           P  
ATOM    923  OP2   A   986      14.983  25.838 -48.385  1.00  0.00           O  
ATOM    924  OP1   A   986      13.466  27.171 -49.969  1.00  0.00           O  
ATOM    925  O5'   A   986      15.940  27.170 -50.260  1.00  0.00           O  
ATOM    926  C5'   A   986      16.229  28.409 -50.890  1.00  0.00           C  
ATOM    927  C4'   A   986      17.699  28.542 -51.203  1.00  0.00           C  
ATOM    928  O4'   A   986      18.426  28.891 -49.995  1.00  0.00           O  
ATOM    929  C3'   A   986      18.396  27.277 -51.682  1.00  0.00           C  
ATOM    930  O3'   A   986      18.248  27.056 -53.073  1.00  0.00           O  
ATOM    931  C1'   A   986      19.679  28.230 -49.953  1.00  0.00           C  
ATOM    932  C2'   A   986      19.846  27.544 -51.307  1.00  0.00           C  
ATOM    933  O2'   A   986      20.454  28.449 -52.216  1.00  0.00           O  
ATOM    934  N1    A   986      22.463  25.264 -46.791  1.00  0.00           N  
ATOM    935  C2    A   986      22.809  26.097 -47.780  1.00  0.00           C  
ATOM    936  N3    A   986      22.031  26.840 -48.565  1.00  0.00           N  
ATOM    937  C4    A   986      20.735  26.666 -48.250  1.00  0.00           C  
ATOM    938  C5    A   986      20.225  25.845 -47.261  1.00  0.00           C  
ATOM    939  C6    A   986      21.153  25.112 -46.500  1.00  0.00           C  
ATOM    940  N6    A   986      20.809  24.281 -45.515  1.00  0.00           N  
ATOM    941  N7    A   986      18.839  25.922 -47.226  1.00  0.00           N  
ATOM    942  C8    A   986      18.548  26.773 -48.178  1.00  0.00           C  
ATOM    943  N9    A   986      19.647  27.264 -48.839  1.00  0.00           N  
ATOM    944  H5'   A   986      15.962  29.141 -50.295  1.00  0.00           H  
ATOM    945 H5''   A   986      15.718  28.473 -51.723  1.00  0.00           H  
ATOM    946  H4'   A   986      17.819  29.254 -51.865  1.00  0.00           H  
ATOM    947  H3'   A   986      18.065  26.512 -51.165  1.00  0.00           H  
ATOM    948  H1'   A   986      20.416  28.863 -49.816  1.00  0.00           H  
ATOM    949  H2'   A   986      20.355  26.710 -51.228  1.00  0.00           H  
ATOM    950 HO2'   A   986      21.370  28.152 -52.396  1.00  0.00           H  
ATOM    951  H2    A   986      23.771  26.171 -47.951  1.00  0.00           H  
ATOM    952  H61   A   986      21.502  23.796 -45.018  1.00  0.00           H  
ATOM    953  H62   A   986      19.865  24.155 -45.286  1.00  0.00           H  
ATOM    954  H8    A   986      17.629  27.036 -48.399  1.00  0.00           H  
ATOM    955  P     U   987      18.347  25.566 -53.669  1.00  0.00           P  
ATOM    956  OP2   U   987      17.516  24.676 -52.819  1.00  0.00           O  
ATOM    957  OP1   U   987      18.089  25.637 -55.130  1.00  0.00           O  
ATOM    958  O5'   U   987      19.874  25.167 -53.457  1.00  0.00           O  
ATOM    959  C5'   U   987      20.890  25.700 -54.292  1.00  0.00           C  
ATOM    960  C4'   U   987      22.251  25.157 -53.930  1.00  0.00           C  
ATOM    961  O4'   U   987      22.547  25.435 -52.535  1.00  0.00           O  
ATOM    962  C3'   U   987      22.421  23.650 -54.038  1.00  0.00           C  
ATOM    963  O3'   U   987      22.674  23.214 -55.362  1.00  0.00           O  
ATOM    964  C1'   U   987      23.308  24.375 -51.979  1.00  0.00           C  
ATOM    965  C2'   U   987      23.610  23.401 -53.118  1.00  0.00           C  
ATOM    966  O2'   U   987      24.830  23.775 -53.741  1.00  0.00           O  
ATOM    967  N1    U   987      22.516  23.745 -50.895  1.00  0.00           N  
ATOM    968  C2    U   987      23.182  22.880 -50.047  1.00  0.00           C  
ATOM    969  O2    U   987      24.369  22.624 -50.156  1.00  0.00           O  
ATOM    970  N3    U   987      22.409  22.321 -49.059  1.00  0.00           N  
ATOM    971  C4    U   987      21.065  22.532 -48.836  1.00  0.00           C  
ATOM    972  O4    U   987      20.509  21.952 -47.902  1.00  0.00           O  
ATOM    973  C5    U   987      20.442  23.439 -49.751  1.00  0.00           C  
ATOM    974  C6    U   987      21.171  23.998 -50.722  1.00  0.00           C  
ATOM    975  H5'   U   987      20.901  26.676 -54.199  1.00  0.00           H  
ATOM    976 H5''   U   987      20.693  25.470 -55.223  1.00  0.00           H  
ATOM    977  H4'   U   987      22.925  25.598 -54.488  1.00  0.00           H  
ATOM    978  H3'   U   987      21.629  23.208 -53.669  1.00  0.00           H  
ATOM    979  H1'   U   987      24.152  24.711 -51.610  1.00  0.00           H  
ATOM    980  H2'   U   987      23.633  22.473 -52.804  1.00  0.00           H  
ATOM    981 HO2'   U   987      25.518  23.112 -53.521  1.00  0.00           H  
ATOM    982  H3    U   987      22.862  21.705 -48.448  1.00  0.00           H  
ATOM    983  H5    U   987      19.488  23.648 -49.666  1.00  0.00           H  
ATOM    984  H6    U   987      20.721  24.614 -51.336  1.00  0.00           H  
ATOM    985  P     C   988      22.339  21.704 -55.795  1.00  0.00           P  
ATOM    986  OP2   C   988      20.973  21.378 -55.314  1.00  0.00           O  
ATOM    987  OP1   C   988      22.663  21.556 -57.237  1.00  0.00           O  
ATOM    988  O5'   C   988      23.377  20.825 -54.965  1.00  0.00           O  
ATOM    989  C5'   C   988      24.728  20.702 -55.385  1.00  0.00           C  
ATOM    990  C4'   C   988      25.493  19.729 -54.521  1.00  0.00           C  
ATOM    991  O4'   C   988      25.443  20.165 -53.137  1.00  0.00           O  
ATOM    992  C3'   C   988      24.951  18.309 -54.469  1.00  0.00           C  
ATOM    993  O3'   C   988      25.376  17.515 -55.563  1.00  0.00           O  
ATOM    994  C1'   C   988      25.393  19.035 -52.283  1.00  0.00           C  
ATOM    995  C2'   C   988      25.539  17.801 -53.167  1.00  0.00           C  
ATOM    996  O2'   C   988      26.916  17.487 -53.311  1.00  0.00           O  
ATOM    997  N1    C   988      24.104  19.052 -51.548  1.00  0.00           N  
ATOM    998  C2    C   988      23.982  18.257 -50.401  1.00  0.00           C  
ATOM    999  O2    C   988      24.946  17.566 -50.037  1.00  0.00           O  
ATOM   1000  N3    C   988      22.818  18.255 -49.712  1.00  0.00           N  
ATOM   1001  C4    C   988      21.796  19.005 -50.125  1.00  0.00           C  
ATOM   1002  N4    C   988      20.667  18.972 -49.413  1.00  0.00           N  
ATOM   1003  C5    C   988      21.888  19.824 -51.286  1.00  0.00           C  
ATOM   1004  C6    C   988      23.045  19.818 -51.959  1.00  0.00           C  
ATOM   1005  H5'   C   988      25.159  21.581 -55.335  1.00  0.00           H  
ATOM   1006 H5''   C   988      24.746  20.388 -56.313  1.00  0.00           H  
ATOM   1007  H4'   C   988      26.427  19.712 -54.817  1.00  0.00           H  
ATOM   1008  H3'   C   988      23.974  18.338 -54.396  1.00  0.00           H  
ATOM   1009  H1'   C   988      26.134  19.062 -51.643  1.00  0.00           H  
ATOM   1010  H2'   C   988      25.029  17.041 -52.817  1.00  0.00           H  
ATOM   1011 HO2'   C   988      27.111  16.665 -52.815  1.00  0.00           H  
ATOM   1012  H42   C   988      19.898  19.512 -49.690  1.00  0.00           H  
ATOM   1013  H41   C   988      20.607  18.407 -48.615  1.00  0.00           H  
ATOM   1014  H5    C   988      21.132  20.373 -51.581  1.00  0.00           H  
ATOM   1015  H6    C   988      23.128  20.375 -52.760  1.00  0.00           H  
ATOM   1016  P     G   989      24.488  16.267 -56.050  1.00  0.00           P  
ATOM   1017  OP2   G   989      23.059  16.668 -55.986  1.00  0.00           O  
ATOM   1018  OP1   G   989      25.054  15.770 -57.331  1.00  0.00           O  
ATOM   1019  O5'   G   989      24.739  15.156 -54.937  1.00  0.00           O  
ATOM   1020  C5'   G   989      25.968  14.447 -54.879  1.00  0.00           C  
ATOM   1021  C4'   G   989      25.978  13.446 -53.750  1.00  0.00           C  
ATOM   1022  O4'   G   989      25.806  14.112 -52.471  1.00  0.00           O  
ATOM   1023  C3'   G   989      24.854  12.421 -53.757  1.00  0.00           C  
ATOM   1024  O3'   G   989      25.107  11.328 -54.624  1.00  0.00           O  
ATOM   1025  C1'   G   989      25.046  13.320 -51.584  1.00  0.00           C  
ATOM   1026  C2'   G   989      24.839  11.984 -52.296  1.00  0.00           C  
ATOM   1027  O2'   G   989      25.933  11.128 -52.002  1.00  0.00           O  
ATOM   1028  N1    G   989      20.890  13.668 -48.664  1.00  0.00           N  
ATOM   1029  C2    G   989      21.956  12.807 -48.568  1.00  0.00           C  
ATOM   1030  N2    G   989      21.916  11.918 -47.564  1.00  0.00           N  
ATOM   1031  N3    G   989      22.989  12.814 -49.396  1.00  0.00           N  
ATOM   1032  C4    G   989      22.869  13.767 -50.344  1.00  0.00           C  
ATOM   1033  C5    G   989      21.848  14.676 -50.527  1.00  0.00           C  
ATOM   1034  C6    G   989      20.747  14.656 -49.633  1.00  0.00           C  
ATOM   1035  O6    G   989      19.744  15.381 -49.629  1.00  0.00           O  
ATOM   1036  N7    G   989      22.103  15.490 -51.621  1.00  0.00           N  
ATOM   1037  C8    G   989      23.253  15.070 -52.075  1.00  0.00           C  
ATOM   1038  N9    G   989      23.773  14.027 -51.347  1.00  0.00           N  
ATOM   1039  H5'   G   989      26.700  15.085 -54.747  1.00  0.00           H  
ATOM   1040 H5''   G   989      26.104  13.974 -55.727  1.00  0.00           H  
ATOM   1041  H4'   G   989      26.842  12.983 -53.744  1.00  0.00           H  
ATOM   1042  H3'   G   989      24.011  12.869 -53.975  1.00  0.00           H  
ATOM   1043  H1'   G   989      25.498  13.167 -50.728  1.00  0.00           H  
ATOM   1044  H2'   G   989      23.982  11.575 -52.052  1.00  0.00           H  
ATOM   1045 HO2'   G   989      25.629  10.416 -51.401  1.00  0.00           H  
ATOM   1046  H1    G   989      20.175  13.580 -48.000  1.00  0.00           H  
ATOM   1047  H22   G   989      22.650  11.279 -47.446  1.00  0.00           H  
ATOM   1048  H21   G   989      21.155  11.907 -46.947  1.00  0.00           H  
ATOM   1049  H8    G   989      23.699  15.460 -52.856  1.00  0.00           H  
ATOM   1050  P     U   990      23.892  10.421 -55.156  1.00  0.00           P  
ATOM   1051  OP2   U   990      22.930  11.308 -55.856  1.00  0.00           O  
ATOM   1052  OP1   U   990      24.468   9.253 -55.871  1.00  0.00           O  
ATOM   1053  O5'   U   990      23.196   9.890 -53.825  1.00  0.00           O  
ATOM   1054  C5'   U   990      23.707   8.760 -53.135  1.00  0.00           C  
ATOM   1055  C4'   U   990      22.886   8.436 -51.911  1.00  0.00           C  
ATOM   1056  O4'   U   990      22.702   9.645 -51.128  1.00  0.00           O  
ATOM   1057  C3'   U   990      21.465   7.959 -52.165  1.00  0.00           C  
ATOM   1058  O3'   U   990      21.391   6.580 -52.482  1.00  0.00           O  
ATOM   1059  C1'   U   990      21.430   9.631 -50.507  1.00  0.00           C  
ATOM   1060  C2'   U   990      20.809   8.271 -50.827  1.00  0.00           C  
ATOM   1061  O2'   U   990      21.197   7.334 -49.832  1.00  0.00           O  
ATOM   1062  N1    U   990      20.642  10.756 -51.067  1.00  0.00           N  
ATOM   1063  C2    U   990      19.482  11.105 -50.401  1.00  0.00           C  
ATOM   1064  O2    U   990      19.094  10.537 -49.395  1.00  0.00           O  
ATOM   1065  N3    U   990      18.785  12.152 -50.954  1.00  0.00           N  
ATOM   1066  C4    U   990      19.121  12.870 -52.082  1.00  0.00           C  
ATOM   1067  O4    U   990      18.387  13.787 -52.455  1.00  0.00           O  
ATOM   1068  C5    U   990      20.333  12.453 -52.718  1.00  0.00           C  
ATOM   1069  C6    U   990      21.031  11.438 -52.200  1.00  0.00           C  
ATOM   1070  H5'   U   990      24.630   8.944 -52.861  1.00  0.00           H  
ATOM   1071 H5''   U   990      23.700   7.987 -53.737  1.00  0.00           H  
ATOM   1072  H4'   U   990      23.368   7.774 -51.374  1.00  0.00           H  
ATOM   1073  H3'   U   990      21.060   8.510 -52.866  1.00  0.00           H  
ATOM   1074  H1'   U   990      21.498   9.735 -49.534  1.00  0.00           H  
ATOM   1075  H2'   U   990      19.834   8.328 -50.909  1.00  0.00           H  
ATOM   1076 HO2'   U   990      20.419   7.115 -49.278  1.00  0.00           H  
ATOM   1077  H3    U   990      17.959  12.416 -50.498  1.00  0.00           H  
ATOM   1078  H5    U   990      20.648  12.909 -53.527  1.00  0.00           H  
ATOM   1079  H6    U   990      21.857  11.171 -52.654  1.00  0.00           H  
ATOM   1080  P     G   991      20.109   5.994 -53.252  1.00  0.00           P  
ATOM   1081  OP2   G   991      19.778   6.920 -54.365  1.00  0.00           O  
ATOM   1082  OP1   G   991      20.361   4.559 -53.541  1.00  0.00           O  
ATOM   1083  O5'   G   991      18.938   6.081 -52.174  1.00  0.00           O  
ATOM   1084  C5'   G   991      18.816   5.105 -51.150  1.00  0.00           C  
ATOM   1085  C4'   G   991      17.589   5.339 -50.305  1.00  0.00           C  
ATOM   1086  O4'   G   991      17.568   6.701 -49.750  1.00  0.00           O  
ATOM   1087  C3'   G   991      16.254   5.267 -51.031  1.00  0.00           C  
ATOM   1088  O3'   G   991      15.835   3.937 -51.288  1.00  0.00           O  
ATOM   1089  C1'   G   991      16.252   7.137 -49.597  1.00  0.00           C  
ATOM   1090  C2'   G   991      15.354   5.975 -50.020  1.00  0.00           C  
ATOM   1091  O2'   G   991      15.096   5.151 -48.893  1.00  0.00           O  
ATOM   1092  N1    G   991      13.340  11.176 -50.659  1.00  0.00           N  
ATOM   1093  C2    G   991      13.175  10.207 -49.699  1.00  0.00           C  
ATOM   1094  N2    G   991      12.093  10.325 -48.915  1.00  0.00           N  
ATOM   1095  N3    G   991      14.009   9.196 -49.518  1.00  0.00           N  
ATOM   1096  C4    G   991      15.039   9.230 -50.390  1.00  0.00           C  
ATOM   1097  C5    G   991      15.297  10.150 -51.384  1.00  0.00           C  
ATOM   1098  C6    G   991      14.393  11.229 -51.567  1.00  0.00           C  
ATOM   1099  O6    G   991      14.448  12.148 -52.393  1.00  0.00           O  
ATOM   1100  N7    G   991      16.463   9.829 -52.063  1.00  0.00           N  
ATOM   1101  C8    G   991      16.885   8.739 -51.481  1.00  0.00           C  
ATOM   1102  N9    G   991      16.069   8.321 -50.458  1.00  0.00           N  
ATOM   1103  H5'   G   991      19.611   5.141 -50.578  1.00  0.00           H  
ATOM   1104 H5''   G   991      18.758   4.216 -51.560  1.00  0.00           H  
ATOM   1105  H4'   G   991      17.594   4.706 -49.556  1.00  0.00           H  
ATOM   1106  H3'   G   991      16.309   5.790 -51.857  1.00  0.00           H  
ATOM   1107  H1'   G   991      16.059   7.377 -48.667  1.00  0.00           H  
ATOM   1108  H2'   G   991      14.524   6.291 -50.436  1.00  0.00           H  
ATOM   1109 HO2'   G   991      14.159   5.257 -48.627  1.00  0.00           H  
ATOM   1110  H1    G   991      12.665  11.884 -50.711  1.00  0.00           H  
ATOM   1111  H22   G   991      11.923   9.663 -48.212  1.00  0.00           H  
ATOM   1112  H21   G   991      11.471  11.071 -49.042  1.00  0.00           H  
ATOM   1113  H8    G   991      17.702   8.269 -51.748  1.00  0.00           H  
ATOM   1114  P     G   992      14.845   3.638 -52.509  1.00  0.00           P  
ATOM   1115  OP2   G   992      14.418   4.965 -53.021  1.00  0.00           O  
ATOM   1116  OP1   G   992      15.573   2.705 -53.406  1.00  0.00           O  
ATOM   1117  O5'   G   992      13.555   2.884 -51.955  1.00  0.00           O  
ATOM   1118  C5'   G   992      12.802   3.422 -50.878  1.00  0.00           C  
ATOM   1119  C4'   G   992      11.608   4.201 -51.371  1.00  0.00           C  
ATOM   1120  O4'   G   992      11.795   5.622 -51.163  1.00  0.00           O  
ATOM   1121  C3'   G   992      11.308   4.093 -52.858  1.00  0.00           C  
ATOM   1122  O3'   G   992      10.606   2.908 -53.196  1.00  0.00           O  
ATOM   1123  C1'   G   992      11.096   6.319 -52.154  1.00  0.00           C  
ATOM   1124  C2'   G   992      10.391   5.290 -53.030  1.00  0.00           C  
ATOM   1125  O2'   G   992       9.099   5.030 -52.499  1.00  0.00           O  
ATOM   1126  N1    G   992      11.622  10.106 -55.516  1.00  0.00           N  
ATOM   1127  C2    G   992      10.478   9.559 -54.988  1.00  0.00           C  
ATOM   1128  N2    G   992       9.318  10.086 -55.406  1.00  0.00           N  
ATOM   1129  N3    G   992      10.470   8.567 -54.112  1.00  0.00           N  
ATOM   1130  C4    G   992      11.718   8.157 -53.801  1.00  0.00           C  
ATOM   1131  C5    G   992      12.923   8.635 -54.270  1.00  0.00           C  
ATOM   1132  C6    G   992      12.917   9.699 -55.210  1.00  0.00           C  
ATOM   1133  O6    G   992      13.881  10.261 -55.743  1.00  0.00           O  
ATOM   1134  N7    G   992      13.983   7.943 -53.702  1.00  0.00           N  
ATOM   1135  C8    G   992      13.414   7.073 -52.913  1.00  0.00           C  
ATOM   1136  N9    G   992      12.042   7.148 -52.924  1.00  0.00           N  
ATOM   1137  H5'   G   992      13.377   4.016 -50.351  1.00  0.00           H  
ATOM   1138 H5''   G   992      12.492   2.688 -50.307  1.00  0.00           H  
ATOM   1139  H4'   G   992      10.823   3.904 -50.865  1.00  0.00           H  
ATOM   1140  H3'   G   992      12.101   4.168 -53.426  1.00  0.00           H  
ATOM   1141  H1'   G   992      10.428   6.896 -51.728  1.00  0.00           H  
ATOM   1142  H2'   G   992      10.347   5.578 -53.966  1.00  0.00           H  
ATOM   1143 HO2'   G   992       8.468   5.687 -52.860  1.00  0.00           H  
ATOM   1144  H1    G   992      11.521  10.839 -56.159  1.00  0.00           H  
ATOM   1145  H22   G   992       8.469   9.736 -55.063  1.00  0.00           H  
ATOM   1146  H21   G   992       9.316  10.820 -56.054  1.00  0.00           H  
ATOM   1147  H8    G   992      13.915   6.432 -52.367  1.00  0.00           H  
ATOM   1148  P     A   993      10.971   2.110 -54.542  1.00  0.00           P  
ATOM   1149  OP2   A   993      12.028   2.870 -55.255  1.00  0.00           O  
ATOM   1150  OP1   A   993      11.202   0.688 -54.187  1.00  0.00           O  
ATOM   1151  O5'   A   993       9.637   2.191 -55.410  1.00  0.00           O  
ATOM   1152  C5'   A   993       8.816   3.349 -55.380  1.00  0.00           C  
ATOM   1153  C4'   A   993       7.505   3.118 -56.088  1.00  0.00           C  
ATOM   1154  O4'   A   993       6.470   2.884 -55.103  1.00  0.00           O  
ATOM   1155  C3'   A   993       6.990   4.273 -56.934  1.00  0.00           C  
ATOM   1156  O3'   A   993       7.544   4.296 -58.238  1.00  0.00           O  
ATOM   1157  C1'   A   993       5.253   3.378 -55.588  1.00  0.00           C  
ATOM   1158  C2'   A   993       5.491   4.025 -56.954  1.00  0.00           C  
ATOM   1159  O2'   A   993       5.137   3.093 -57.965  1.00  0.00           O  
ATOM   1160  N1    A   993       1.956   7.258 -54.799  1.00  0.00           N  
ATOM   1161  C2    A   993       2.256   6.540 -55.888  1.00  0.00           C  
ATOM   1162  N3    A   993       3.127   5.542 -56.023  1.00  0.00           N  
ATOM   1163  C4    A   993       3.744   5.288 -54.856  1.00  0.00           C  
ATOM   1164  C5    A   993       3.542   5.940 -53.654  1.00  0.00           C  
ATOM   1165  C6    A   993       2.594   6.978 -53.642  1.00  0.00           C  
ATOM   1166  N6    A   993       2.294   7.695 -52.557  1.00  0.00           N  
ATOM   1167  N7    A   993       4.357   5.407 -52.664  1.00  0.00           N  
ATOM   1168  C8    A   993       5.022   4.460 -53.280  1.00  0.00           C  
ATOM   1169  N9    A   993       4.701   4.333 -54.609  1.00  0.00           N  
ATOM   1170  H5'   A   993       9.290   4.088 -55.818  1.00  0.00           H  
ATOM   1171 H5''   A   993       8.639   3.592 -54.448  1.00  0.00           H  
ATOM   1172  H4'   A   993       7.583   2.321 -56.654  1.00  0.00           H  
ATOM   1173  H3'   A   993       7.181   5.126 -56.489  1.00  0.00           H  
ATOM   1174  H1'   A   993       4.639   2.621 -55.689  1.00  0.00           H  
ATOM   1175  H2'   A   993       4.989   4.863 -57.039  1.00  0.00           H  
ATOM   1176 HO2'   A   993       4.306   3.388 -58.393  1.00  0.00           H  
ATOM   1177  H2    A   993       1.765   6.783 -56.701  1.00  0.00           H  
ATOM   1178  H61   A   993       1.623   8.407 -52.610  1.00  0.00           H  
ATOM   1179  H62   A   993       2.744   7.509 -51.707  1.00  0.00           H  
ATOM   1180  H8    A   993       5.687   3.896 -52.833  1.00  0.00           H  
ATOM   1181  P     G   994       8.672   5.376 -58.618  1.00  0.00           P  
ATOM   1182  OP2   G   994       9.879   5.086 -57.804  1.00  0.00           O  
ATOM   1183  OP1   G   994       8.779   5.428 -60.098  1.00  0.00           O  
ATOM   1184  O5'   G   994       8.062   6.762 -58.119  1.00  0.00           O  
ATOM   1185  C5'   G   994       7.648   7.752 -59.049  1.00  0.00           C  
ATOM   1186  C4'   G   994       6.535   8.604 -58.491  1.00  0.00           C  
ATOM   1187  O4'   G   994       5.816   7.842 -57.493  1.00  0.00           O  
ATOM   1188  C3'   G   994       6.964   9.865 -57.755  1.00  0.00           C  
ATOM   1189  O3'   G   994       7.212  10.956 -58.625  1.00  0.00           O  
ATOM   1190  C1'   G   994       5.375   8.698 -56.473  1.00  0.00           C  
ATOM   1191  C2'   G   994       5.791  10.120 -56.818  1.00  0.00           C  
ATOM   1192  O2'   G   994       4.722  10.766 -57.494  1.00  0.00           O  
ATOM   1193  N1    G   994       5.275   9.221 -51.411  1.00  0.00           N  
ATOM   1194  C2    G   994       4.537   9.869 -52.371  1.00  0.00           C  
ATOM   1195  N2    G   994       3.653  10.777 -51.931  1.00  0.00           N  
ATOM   1196  N3    G   994       4.654   9.643 -53.670  1.00  0.00           N  
ATOM   1197  C4    G   994       5.585   8.704 -53.937  1.00  0.00           C  
ATOM   1198  C5    G   994       6.375   7.999 -53.054  1.00  0.00           C  
ATOM   1199  C6    G   994       6.240   8.251 -51.664  1.00  0.00           C  
ATOM   1200  O6    G   994       6.849   7.728 -50.724  1.00  0.00           O  
ATOM   1201  N7    G   994       7.209   7.120 -53.731  1.00  0.00           N  
ATOM   1202  C8    G   994       6.916   7.304 -54.990  1.00  0.00           C  
ATOM   1203  N9    G   994       5.939   8.250 -55.186  1.00  0.00           N  
ATOM   1204  H5'   G   994       7.336   7.313 -59.867  1.00  0.00           H  
ATOM   1205 H5''   G   994       8.413   8.326 -59.266  1.00  0.00           H  
ATOM   1206  H4'   G   994       5.916   8.851 -59.210  1.00  0.00           H  
ATOM   1207  H3'   G   994       7.771   9.682 -57.232  1.00  0.00           H  
ATOM   1208  H1'   G   994       4.397   8.643 -56.438  1.00  0.00           H  
ATOM   1209  H2'   G   994       6.070  10.618 -56.021  1.00  0.00           H  
ATOM   1210 HO2'   G   994       4.575  11.647 -57.090  1.00  0.00           H  
ATOM   1211  H1    G   994       5.113   9.461 -50.474  1.00  0.00           H  
ATOM   1212  H22   G   994       3.098  11.270 -52.571  1.00  0.00           H  
ATOM   1213  H21   G   994       3.560  10.949 -50.971  1.00  0.00           H  
ATOM   1214  H8    G   994       7.349   6.815 -55.721  1.00  0.00           H  
ATOM   1215  P     C   995       8.691  11.577 -58.740  1.00  0.00           P  
ATOM   1216  OP2   C   995       9.090  12.068 -57.397  1.00  0.00           O  
ATOM   1217  OP1   C   995       9.549  10.592 -59.446  1.00  0.00           O  
ATOM   1218  O5'   C   995       8.506  12.840 -59.693  1.00  0.00           O  
ATOM   1219  C5'   C   995       9.093  12.872 -60.985  1.00  0.00           C  
ATOM   1220  C4'   C   995       8.583  14.035 -61.800  1.00  0.00           C  
ATOM   1221  O4'   C   995       7.283  13.675 -62.332  1.00  0.00           O  
ATOM   1222  C3'   C   995       8.302  15.319 -61.035  1.00  0.00           C  
ATOM   1223  O3'   C   995       9.463  16.106 -60.832  1.00  0.00           O  
ATOM   1224  C1'   C   995       6.466  14.812 -62.417  1.00  0.00           C  
ATOM   1225  C2'   C   995       7.278  16.008 -61.929  1.00  0.00           C  
ATOM   1226  O2'   C   995       7.903  16.633 -63.041  1.00  0.00           O  
ATOM   1227  N1    C   995       5.253  14.581 -61.593  1.00  0.00           N  
ATOM   1228  C2    C   995       4.208  15.510 -61.674  1.00  0.00           C  
ATOM   1229  O2    C   995       4.325  16.490 -62.425  1.00  0.00           O  
ATOM   1230  N3    C   995       3.091  15.323 -60.934  1.00  0.00           N  
ATOM   1231  C4    C   995       2.989  14.261 -60.135  1.00  0.00           C  
ATOM   1232  N4    C   995       1.869  14.117 -59.423  1.00  0.00           N  
ATOM   1233  C5    C   995       4.034  13.300 -60.029  1.00  0.00           C  
ATOM   1234  C6    C   995       5.134  13.495 -60.767  1.00  0.00           C  
ATOM   1235  H5'   C   995       8.882  12.037 -61.452  1.00  0.00           H  
ATOM   1236 H5''   C   995      10.065  12.949 -60.892  1.00  0.00           H  
ATOM   1237  H4'   C   995       9.190  14.235 -62.543  1.00  0.00           H  
ATOM   1238  H3'   C   995       7.897  15.114 -60.166  1.00  0.00           H  
ATOM   1239  H1'   C   995       6.204  14.959 -63.349  1.00  0.00           H  
ATOM   1240  H2'   C   995       6.726  16.639 -61.422  1.00  0.00           H  
ATOM   1241 HO2'   C   995       7.472  17.497 -63.206  1.00  0.00           H  
ATOM   1242  H42   C   995       1.764  13.348 -58.826  1.00  0.00           H  
ATOM   1243  H41   C   995       1.152  14.782 -59.497  1.00  0.00           H  
ATOM   1244  H5    C   995       3.950  12.522 -59.439  1.00  0.00           H  
ATOM   1245  H6    C   995       5.863  12.844 -60.708  1.00  0.00           H  
ATOM   1246  P     U   996       9.692  16.862 -59.432  1.00  0.00           P  
ATOM   1247  OP2   U   996       9.920  15.834 -58.386  1.00  0.00           O  
ATOM   1248  OP1   U   996      10.703  17.929 -59.645  1.00  0.00           O  
ATOM   1249  O5'   U   996       8.292  17.562 -59.139  1.00  0.00           O  
ATOM   1250  C5'   U   996       7.972  18.823 -59.708  1.00  0.00           C  
ATOM   1251  C4'   U   996       6.645  19.339 -59.211  1.00  0.00           C  
ATOM   1252  O4'   U   996       5.582  18.388 -59.547  1.00  0.00           O  
ATOM   1253  C3'   U   996       6.508  19.494 -57.704  1.00  0.00           C  
ATOM   1254  O3'   U   996       7.049  20.711 -57.221  1.00  0.00           O  
ATOM   1255  C1'   U   996       4.613  18.387 -58.535  1.00  0.00           C  
ATOM   1256  C2'   U   996       4.994  19.435 -57.502  1.00  0.00           C  
ATOM   1257  O2'   U   996       4.381  20.671 -57.838  1.00  0.00           O  
ATOM   1258  N1    U   996       4.527  17.026 -57.951  1.00  0.00           N  
ATOM   1259  C2    U   996       3.402  16.731 -57.204  1.00  0.00           C  
ATOM   1260  O2    U   996       2.501  17.529 -57.013  1.00  0.00           O  
ATOM   1261  N3    U   996       3.365  15.461 -56.684  1.00  0.00           N  
ATOM   1262  C4    U   996       4.317  14.474 -56.829  1.00  0.00           C  
ATOM   1263  O4    U   996       4.138  13.378 -56.297  1.00  0.00           O  
ATOM   1264  C5    U   996       5.453  14.850 -57.615  1.00  0.00           C  
ATOM   1265  C6    U   996       5.514  16.081 -58.134  1.00  0.00           C  
ATOM   1266  H5'   U   996       7.934  18.732 -60.683  1.00  0.00           H  
ATOM   1267 H5''   U   996       8.673  19.466 -59.474  1.00  0.00           H  
ATOM   1268  H4'   U   996       6.453  20.200 -59.636  1.00  0.00           H  
ATOM   1269  H3'   U   996       6.939  18.745 -57.242  1.00  0.00           H  
ATOM   1270  H1'   U   996       3.749  18.625 -58.933  1.00  0.00           H  
ATOM   1271  H2'   U   996       4.764  19.151 -56.593  1.00  0.00           H  
ATOM   1272 HO2'   U   996       3.686  20.873 -57.177  1.00  0.00           H  
ATOM   1273  H3    U   996       2.576  15.231 -56.150  1.00  0.00           H  
ATOM   1274  H5    U   996       6.178  14.211 -57.771  1.00  0.00           H  
ATOM   1275  H6    U   996       6.301  16.314 -58.667  1.00  0.00           H  
ATOM   1276  P     G   997       7.738  20.771 -55.771  1.00  0.00           P  
ATOM   1277  OP2   G   997       9.072  20.125 -55.869  1.00  0.00           O  
ATOM   1278  OP1   G   997       7.633  22.165 -55.269  1.00  0.00           O  
ATOM   1279  O5'   G   997       6.809  19.849 -54.863  1.00  0.00           O  
ATOM   1280  C5'   G   997       6.012  20.409 -53.830  1.00  0.00           C  
ATOM   1281  C4'   G   997       5.614  19.370 -52.812  1.00  0.00           C  
ATOM   1282  O4'   G   997       5.218  18.178 -53.533  1.00  0.00           O  
ATOM   1283  C3'   G   997       6.728  18.857 -51.912  1.00  0.00           C  
ATOM   1284  O3'   G   997       7.008  19.726 -50.828  1.00  0.00           O  
ATOM   1285  C1'   G   997       5.548  17.034 -52.792  1.00  0.00           C  
ATOM   1286  C2'   G   997       6.167  17.511 -51.480  1.00  0.00           C  
ATOM   1287  O2'   G   997       5.146  17.666 -50.505  1.00  0.00           O  
ATOM   1288  N1    G   997       8.144  12.664 -53.079  1.00  0.00           N  
ATOM   1289  C2    G   997       7.293  13.113 -52.098  1.00  0.00           C  
ATOM   1290  N2    G   997       7.105  12.293 -51.053  1.00  0.00           N  
ATOM   1291  N3    G   997       6.671  14.279 -52.137  1.00  0.00           N  
ATOM   1292  C4    G   997       6.971  14.975 -53.253  1.00  0.00           C  
ATOM   1293  C5    G   997       7.806  14.619 -54.292  1.00  0.00           C  
ATOM   1294  C6    G   997       8.468  13.364 -54.237  1.00  0.00           C  
ATOM   1295  O6    G   997       9.247  12.868 -55.059  1.00  0.00           O  
ATOM   1296  N7    G   997       7.846  15.615 -55.257  1.00  0.00           N  
ATOM   1297  C8    G   997       7.051  16.542 -54.796  1.00  0.00           C  
ATOM   1298  N9    G   997       6.487  16.219 -53.586  1.00  0.00           N  
ATOM   1299  H5'   G   997       5.204  20.797 -54.224  1.00  0.00           H  
ATOM   1300 H5''   G   997       6.521  21.118 -53.383  1.00  0.00           H  
ATOM   1301  H4'   G   997       4.870  19.678 -52.253  1.00  0.00           H  
ATOM   1302  H3'   G   997       7.547  18.713 -52.428  1.00  0.00           H  
ATOM   1303  H1'   G   997       4.742  16.509 -52.600  1.00  0.00           H  
ATOM   1304  H2'   G   997       6.877  16.909 -51.170  1.00  0.00           H  
ATOM   1305 HO2'   G   997       5.231  18.551 -50.092  1.00  0.00           H  
ATOM   1306  H1    G   997       8.556  11.783 -52.956  1.00  0.00           H  
ATOM   1307  H22   G   997       6.509  12.560 -50.322  1.00  0.00           H  
ATOM   1308  H21   G   997       7.563  11.428 -51.017  1.00  0.00           H  
ATOM   1309  H8    G   997       6.874  17.383 -55.267  1.00  0.00           H  
ATOM   1310  P     C   998       8.429  19.652 -50.080  1.00  0.00           P  
ATOM   1311  OP2   C   998       9.495  19.675 -51.113  1.00  0.00           O  
ATOM   1312  OP1   C   998       8.433  20.670 -48.999  1.00  0.00           O  
ATOM   1313  O5'   C   998       8.432  18.212 -49.399  1.00  0.00           O  
ATOM   1314  C5'   C   998       7.619  17.937 -48.269  1.00  0.00           C  
ATOM   1315  C4'   C   998       7.713  16.489 -47.853  1.00  0.00           C  
ATOM   1316  O4'   C   998       7.639  15.630 -49.019  1.00  0.00           O  
ATOM   1317  C3'   C   998       9.023  16.060 -47.211  1.00  0.00           C  
ATOM   1318  O3'   C   998       9.100  16.394 -45.836  1.00  0.00           O  
ATOM   1319  C1'   C   998       8.441  14.478 -48.845  1.00  0.00           C  
ATOM   1320  C2'   C   998       8.985  14.555 -47.421  1.00  0.00           C  
ATOM   1321  O2'   C   998       8.067  13.935 -46.533  1.00  0.00           O  
ATOM   1322  N1    C   998       9.521  14.472 -49.862  1.00  0.00           N  
ATOM   1323  C2    C   998      10.412  13.391 -49.881  1.00  0.00           C  
ATOM   1324  O2    C   998      10.272  12.477 -49.053  1.00  0.00           O  
ATOM   1325  N3    C   998      11.406  13.362 -50.798  1.00  0.00           N  
ATOM   1326  C4    C   998      11.534  14.356 -51.676  1.00  0.00           C  
ATOM   1327  N4    C   998      12.530  14.285 -52.563  1.00  0.00           N  
ATOM   1328  C5    C   998      10.647  15.469 -51.683  1.00  0.00           C  
ATOM   1329  C6    C   998       9.666  15.487 -50.772  1.00  0.00           C  
ATOM   1330  H5'   C   998       6.687  18.147 -48.487  1.00  0.00           H  
ATOM   1331 H5''   C   998       7.908  18.503 -47.523  1.00  0.00           H  
ATOM   1332  H4'   C   998       6.976  16.277 -47.242  1.00  0.00           H  
ATOM   1333  H3'   C   998       9.793  16.446 -47.679  1.00  0.00           H  
ATOM   1334  H1'   C   998       7.900  13.666 -48.940  1.00  0.00           H  
ATOM   1335  H2'   C   998       9.879  14.161 -47.351  1.00  0.00           H  
ATOM   1336 HO2'   C   998       7.272  13.661 -47.035  1.00  0.00           H  
ATOM   1337  H42   C   998      12.651  15.000 -53.221  1.00  0.00           H  
ATOM   1338  H41   C   998      13.140  13.518 -52.554  1.00  0.00           H  
ATOM   1339  H5    C   998      10.749  16.196 -52.333  1.00  0.00           H  
ATOM   1340  H6    C   998       9.045  16.244 -50.760  1.00  0.00           H  
ATOM   1341  P     G   999      10.492  16.887 -45.201  1.00  0.00           P  
ATOM   1342  OP2   G   999      11.339  17.413 -46.301  1.00  0.00           O  
ATOM   1343  OP1   G   999      10.185  17.753 -44.033  1.00  0.00           O  
ATOM   1344  O5'   G   999      11.165  15.549 -44.657  1.00  0.00           O  
ATOM   1345  C5'   G   999      10.382  14.541 -44.034  1.00  0.00           C  
ATOM   1346  C4'   G   999      11.148  13.248 -43.902  1.00  0.00           C  
ATOM   1347  O4'   G   999      11.256  12.577 -45.191  1.00  0.00           O  
ATOM   1348  C3'   G   999      12.606  13.375 -43.488  1.00  0.00           C  
ATOM   1349  O3'   G   999      12.769  13.620 -42.101  1.00  0.00           O  
ATOM   1350  C1'   G   999      12.444  11.840 -45.261  1.00  0.00           C  
ATOM   1351  C2'   G   999      13.160  12.026 -43.924  1.00  0.00           C  
ATOM   1352  O2'   G   999      12.763  10.993 -43.032  1.00  0.00           O  
ATOM   1353  N1    G   999      16.569  11.277 -48.191  1.00  0.00           N  
ATOM   1354  C2    G   999      16.130  10.506 -47.142  1.00  0.00           C  
ATOM   1355  N2    G   999      16.886   9.443 -46.827  1.00  0.00           N  
ATOM   1356  N3    G   999      15.030  10.757 -46.451  1.00  0.00           N  
ATOM   1357  C4    G   999      14.393  11.859 -46.898  1.00  0.00           C  
ATOM   1358  C5    G   999      14.746  12.697 -47.935  1.00  0.00           C  
ATOM   1359  C6    G   999      15.928  12.417 -48.668  1.00  0.00           C  
ATOM   1360  O6    G   999      16.409  13.040 -49.621  1.00  0.00           O  
ATOM   1361  N7    G   999      13.822  13.722 -48.077  1.00  0.00           N  
ATOM   1362  C8    G   999      12.941  13.494 -47.141  1.00  0.00           C  
ATOM   1363  N9    G   999      13.226  12.380 -46.389  1.00  0.00           N  
ATOM   1364  H5'   G   999       9.578  14.383 -44.571  1.00  0.00           H  
ATOM   1365 H5''   G   999      10.116  14.848 -43.142  1.00  0.00           H  
ATOM   1366  H4'   G   999      10.685  12.666 -43.262  1.00  0.00           H  
ATOM   1367  H3'   G   999      13.049  14.087 -43.994  1.00  0.00           H  
ATOM   1368  H1'   G   999      12.273  10.886 -45.409  1.00  0.00           H  
ATOM   1369  H2'   G   999      14.134  12.055 -44.034  1.00  0.00           H  
ATOM   1370 HO2'   G   999      13.511  10.372 -42.910  1.00  0.00           H  
ATOM   1371  H1    G   999      17.398  11.006 -48.639  1.00  0.00           H  
ATOM   1372  H22   G   999      16.622   8.857 -46.087  1.00  0.00           H  
ATOM   1373  H21   G   999      17.702   9.251 -47.334  1.00  0.00           H  
ATOM   1374  H8    G   999      12.155  14.061 -46.991  1.00  0.00           H  
ATOM   1375  P     C  1000      14.097  14.345 -41.560  1.00  0.00           P  
ATOM   1376  OP2   C  1000      14.275  15.609 -42.319  1.00  0.00           O  
ATOM   1377  OP1   C  1000      14.027  14.384 -40.077  1.00  0.00           O  
ATOM   1378  O5'   C  1000      15.273  13.353 -41.971  1.00  0.00           O  
ATOM   1379  C5'   C  1000      15.448  12.112 -41.304  1.00  0.00           C  
ATOM   1380  C4'   C  1000      16.732  11.434 -41.715  1.00  0.00           C  
ATOM   1381  O4'   C  1000      16.675  11.166 -43.129  1.00  0.00           O  
ATOM   1382  C3'   C  1000      18.001  12.261 -41.574  1.00  0.00           C  
ATOM   1383  O3'   C  1000      18.501  12.284 -40.248  1.00  0.00           O  
ATOM   1384  C1'   C  1000      17.949  11.335 -43.741  1.00  0.00           C  
ATOM   1385  C2'   C  1000      18.934  11.685 -42.634  1.00  0.00           C  
ATOM   1386  O2'   C  1000      19.561  10.495 -42.177  1.00  0.00           O  
ATOM   1387  N1    C  1000      17.840  12.411 -44.758  1.00  0.00           N  
ATOM   1388  C2    C  1000      18.832  12.500 -45.742  1.00  0.00           C  
ATOM   1389  O2    C  1000      19.767  11.684 -45.735  1.00  0.00           O  
ATOM   1390  N3    C  1000      18.755  13.471 -46.681  1.00  0.00           N  
ATOM   1391  C4    C  1000      17.741  14.335 -46.666  1.00  0.00           C  
ATOM   1392  N4    C  1000      17.706  15.277 -47.612  1.00  0.00           N  
ATOM   1393  C5    C  1000      16.717  14.273 -45.679  1.00  0.00           C  
ATOM   1394  C6    C  1000      16.803  13.307 -44.756  1.00  0.00           C  
ATOM   1395  H5'   C  1000      14.693  11.525 -41.519  1.00  0.00           H  
ATOM   1396 H5''   C  1000      15.465  12.269 -40.337  1.00  0.00           H  
ATOM   1397  H4'   C  1000      16.848  10.591 -41.230  1.00  0.00           H  
ATOM   1398  H3'   C  1000      17.768  13.173 -41.845  1.00  0.00           H  
ATOM   1399  H1'   C  1000      18.234  10.505 -44.175  1.00  0.00           H  
ATOM   1400  H2'   C  1000      19.590  12.349 -42.932  1.00  0.00           H  
ATOM   1401 HO2'   C  1000      20.495  10.493 -42.471  1.00  0.00           H  
ATOM   1402  H42   C  1000      16.974  15.927 -47.628  1.00  0.00           H  
ATOM   1403  H41   C  1000      18.413  15.317 -48.289  1.00  0.00           H  
ATOM   1404  H5    C  1000      15.974  14.913 -45.677  1.00  0.00           H  
ATOM   1405  H6    C  1000      16.108  13.247 -44.069  1.00  0.00           H  
ATOM   1406  P     G  1001      19.521  13.438 -39.789  1.00  0.00           P  
ATOM   1407  OP2   G  1001      19.312  14.614 -40.672  1.00  0.00           O  
ATOM   1408  OP1   G  1001      19.406  13.596 -38.317  1.00  0.00           O  
ATOM   1409  O5'   G  1001      20.960  12.832 -40.108  1.00  0.00           O  
ATOM   1410  C5'   G  1001      22.136  13.603 -39.914  1.00  0.00           C  
ATOM   1411  C4'   G  1001      23.154  13.345 -40.997  1.00  0.00           C  
ATOM   1412  O4'   G  1001      22.455  12.965 -42.196  1.00  0.00           O  
ATOM   1413  C3'   G  1001      23.957  14.551 -41.460  1.00  0.00           C  
ATOM   1414  O3'   G  1001      25.033  14.865 -40.593  1.00  0.00           O  
ATOM   1415  C1'   G  1001      23.142  13.441 -43.344  1.00  0.00           C  
ATOM   1416  C2'   G  1001      24.400  14.135 -42.850  1.00  0.00           C  
ATOM   1417  O2'   G  1001      25.465  13.197 -42.792  1.00  0.00           O  
ATOM   1418  N1    G  1001      22.601  16.580 -47.315  1.00  0.00           N  
ATOM   1419  C2    G  1001      23.684  15.823 -46.940  1.00  0.00           C  
ATOM   1420  N2    G  1001      24.770  15.909 -47.724  1.00  0.00           N  
ATOM   1421  N3    G  1001      23.704  15.037 -45.877  1.00  0.00           N  
ATOM   1422  C4    G  1001      22.534  15.069 -45.203  1.00  0.00           C  
ATOM   1423  C5    G  1001      21.394  15.789 -45.492  1.00  0.00           C  
ATOM   1424  C6    G  1001      21.387  16.629 -46.636  1.00  0.00           C  
ATOM   1425  O6    G  1001      20.473  17.346 -47.059  1.00  0.00           O  
ATOM   1426  N7    G  1001      20.405  15.544 -44.550  1.00  0.00           N  
ATOM   1427  C8    G  1001      20.951  14.696 -43.721  1.00  0.00           C  
ATOM   1428  N9    G  1001      22.241  14.365 -44.059  1.00  0.00           N  
ATOM   1429  H5'   G  1001      22.528  13.376 -39.046  1.00  0.00           H  
ATOM   1430 H5''   G  1001      21.898  14.554 -39.919  1.00  0.00           H  
ATOM   1431  H4'   G  1001      23.773  12.631 -40.736  1.00  0.00           H  
ATOM   1432  H3'   G  1001      23.365  15.328 -41.531  1.00  0.00           H  
ATOM   1433  H1'   G  1001      23.389  12.701 -43.938  1.00  0.00           H  
ATOM   1434  H2'   G  1001      24.630  14.912 -43.402  1.00  0.00           H  
ATOM   1435 HO2'   G  1001      26.114  13.406 -43.497  1.00  0.00           H  
ATOM   1436  H1    G  1001      22.688  17.130 -48.121  1.00  0.00           H  
ATOM   1437  H22   G  1001      25.573  15.390 -47.506  1.00  0.00           H  
ATOM   1438  H21   G  1001      24.763  16.489 -48.513  1.00  0.00           H  
ATOM   1439  H8    G  1001      20.487  14.332 -42.939  1.00  0.00           H  
ATOM   1440  P     A  1002      25.215  16.363 -40.041  1.00  0.00           P  
ATOM   1441  OP2   A  1002      23.996  17.134 -40.394  1.00  0.00           O  
ATOM   1442  OP1   A  1002      25.647  16.282 -38.623  1.00  0.00           O  
ATOM   1443  O5'   A  1002      26.429  16.944 -40.894  1.00  0.00           O  
ATOM   1444  C5'   A  1002      27.357  16.075 -41.526  1.00  0.00           C  
ATOM   1445  C4'   A  1002      27.949  16.701 -42.763  1.00  0.00           C  
ATOM   1446  O4'   A  1002      27.170  16.375 -43.931  1.00  0.00           O  
ATOM   1447  C3'   A  1002      28.005  18.221 -42.780  1.00  0.00           C  
ATOM   1448  O3'   A  1002      29.128  18.743 -42.092  1.00  0.00           O  
ATOM   1449  C1'   A  1002      27.139  17.474 -44.811  1.00  0.00           C  
ATOM   1450  C2'   A  1002      28.111  18.505 -44.260  1.00  0.00           C  
ATOM   1451  O2'   A  1002      29.417  18.228 -44.745  1.00  0.00           O  
ATOM   1452  N1    A  1002      23.770  20.443 -47.337  1.00  0.00           N  
ATOM   1453  C2    A  1002      25.059  20.158 -47.557  1.00  0.00           C  
ATOM   1454  N3    A  1002      25.878  19.375 -46.857  1.00  0.00           N  
ATOM   1455  C4    A  1002      25.238  18.839 -45.803  1.00  0.00           C  
ATOM   1456  C5    A  1002      23.917  19.038 -45.447  1.00  0.00           C  
ATOM   1457  C6    A  1002      23.156  19.888 -46.270  1.00  0.00           C  
ATOM   1458  N6    A  1002      21.871  20.173 -46.051  1.00  0.00           N  
ATOM   1459  N7    A  1002      23.605  18.322 -44.300  1.00  0.00           N  
ATOM   1460  C8    A  1002      24.726  17.716 -43.993  1.00  0.00           C  
ATOM   1461  N9    A  1002      25.756  17.985 -44.860  1.00  0.00           N  
ATOM   1462  H5'   A  1002      26.900  15.244 -41.776  1.00  0.00           H  
ATOM   1463 H5''   A  1002      28.078  15.865 -40.897  1.00  0.00           H  
ATOM   1464  H4'   A  1002      28.858  16.350 -42.875  1.00  0.00           H  
ATOM   1465  H3'   A  1002      27.188  18.618 -42.410  1.00  0.00           H  
ATOM   1466  H1'   A  1002      27.422  17.209 -45.712  1.00  0.00           H  
ATOM   1467  H2'   A  1002      27.831  19.420 -44.471  1.00  0.00           H  
ATOM   1468 HO2'   A  1002      29.667  18.916 -45.396  1.00  0.00           H  
ATOM   1469  H2    A  1002      25.457  20.586 -48.344  1.00  0.00           H  
ATOM   1470  H61   A  1002      21.392  20.774 -46.660  1.00  0.00           H  
ATOM   1471  H62   A  1002      21.405  19.782 -45.283  1.00  0.00           H  
ATOM   1472  H8    A  1002      24.820  17.127 -43.215  1.00  0.00           H  
ATOM   1473  P     U  1003      29.122  20.264 -41.572  1.00  0.00           P  
ATOM   1474  OP2   U  1003      27.862  20.486 -40.820  1.00  0.00           O  
ATOM   1475  OP1   U  1003      30.427  20.530 -40.915  1.00  0.00           O  
ATOM   1476  O5'   U  1003      29.058  21.127 -42.909  1.00  0.00           O  
ATOM   1477  C5'   U  1003      30.234  21.412 -43.651  1.00  0.00           C  
ATOM   1478  C4'   U  1003      29.969  22.402 -44.758  1.00  0.00           C  
ATOM   1479  O4'   U  1003      28.842  21.927 -45.525  1.00  0.00           O  
ATOM   1480  C3'   U  1003      29.559  23.801 -44.322  1.00  0.00           C  
ATOM   1481  O3'   U  1003      30.664  24.627 -44.001  1.00  0.00           O  
ATOM   1482  C1'   U  1003      28.091  23.028 -45.993  1.00  0.00           C  
ATOM   1483  C2'   U  1003      28.788  24.303 -45.528  1.00  0.00           C  
ATOM   1484  O2'   U  1003      29.667  24.750 -46.551  1.00  0.00           O  
ATOM   1485  N1    U  1003      26.705  22.924 -45.475  1.00  0.00           N  
ATOM   1486  C2    U  1003      25.745  23.714 -46.080  1.00  0.00           C  
ATOM   1487  O2    U  1003      25.991  24.474 -47.001  1.00  0.00           O  
ATOM   1488  N3    U  1003      24.477  23.584 -45.569  1.00  0.00           N  
ATOM   1489  C4    U  1003      24.077  22.764 -44.536  1.00  0.00           C  
ATOM   1490  O4    U  1003      22.894  22.760 -44.190  1.00  0.00           O  
ATOM   1491  C5    U  1003      25.123  21.976 -43.959  1.00  0.00           C  
ATOM   1492  C6    U  1003      26.366  22.081 -44.438  1.00  0.00           C  
ATOM   1493  H5'   U  1003      30.574  20.580 -44.043  1.00  0.00           H  
ATOM   1494 H5''   U  1003      30.912  21.782 -43.048  1.00  0.00           H  
ATOM   1495  H4'   U  1003      30.746  22.471 -45.350  1.00  0.00           H  
ATOM   1496  H3'   U  1003      28.960  23.749 -43.548  1.00  0.00           H  
ATOM   1497  H1'   U  1003      28.074  23.009 -46.973  1.00  0.00           H  
ATOM   1498  H2'   U  1003      28.142  24.996 -45.278  1.00  0.00           H  
ATOM   1499 HO2'   U  1003      29.299  25.564 -46.954  1.00  0.00           H  
ATOM   1500  H3    U  1003      23.781  24.136 -45.983  1.00  0.00           H  
ATOM   1501  H5    U  1003      24.928  21.363 -43.219  1.00  0.00           H  
ATOM   1502  H6    U  1003      27.064  21.533 -44.025  1.00  0.00           H  
ATOM   1503  P     C  1004      30.614  25.576 -42.705  1.00  0.00           P  
ATOM   1504  OP2   C  1004      29.290  25.403 -42.057  1.00  0.00           O  
ATOM   1505  OP1   C  1004      31.852  25.344 -41.918  1.00  0.00           O  
ATOM   1506  O5'   C  1004      30.682  27.050 -43.304  1.00  0.00           O  
ATOM   1507  C5'   C  1004      29.925  28.106 -42.732  1.00  0.00           C  
ATOM   1508  C4'   C  1004      29.080  28.810 -43.766  1.00  0.00           C  
ATOM   1509  O4'   C  1004      28.384  27.824 -44.560  1.00  0.00           O  
ATOM   1510  C3'   C  1004      27.969  29.700 -43.230  1.00  0.00           C  
ATOM   1511  O3'   C  1004      28.424  30.990 -42.860  1.00  0.00           O  
ATOM   1512  C1'   C  1004      27.078  28.269 -44.855  1.00  0.00           C  
ATOM   1513  C2'   C  1004      26.969  29.713 -44.373  1.00  0.00           C  
ATOM   1514  O2'   C  1004      27.377  30.581 -45.419  1.00  0.00           O  
ATOM   1515  N1    C  1004      26.121  27.370 -44.164  1.00  0.00           N  
ATOM   1516  C2    C  1004      24.750  27.611 -44.322  1.00  0.00           C  
ATOM   1517  O2    C  1004      24.380  28.562 -45.028  1.00  0.00           O  
ATOM   1518  N3    C  1004      23.856  26.806 -43.704  1.00  0.00           N  
ATOM   1519  C4    C  1004      24.280  25.791 -42.951  1.00  0.00           C  
ATOM   1520  N4    C  1004      23.362  25.023 -42.360  1.00  0.00           N  
ATOM   1521  C5    C  1004      25.666  25.520 -42.770  1.00  0.00           C  
ATOM   1522  C6    C  1004      26.541  26.322 -43.387  1.00  0.00           C  
ATOM   1523  H5'   C  1004      30.537  28.754 -42.325  1.00  0.00           H  
ATOM   1524 H5''   C  1004      29.339  27.739 -42.038  1.00  0.00           H  
ATOM   1525  H4'   C  1004      29.656  29.341 -44.354  1.00  0.00           H  
ATOM   1526  H3'   C  1004      27.560  29.268 -42.452  1.00  0.00           H  
ATOM   1527  H1'   C  1004      26.916  28.239 -45.820  1.00  0.00           H  
ATOM   1528  H2'   C  1004      26.062  29.919 -44.063  1.00  0.00           H  
ATOM   1529 HO2'   C  1004      26.594  31.060 -45.761  1.00  0.00           H  
ATOM   1530  H42   C  1004      23.641  24.269 -41.800  1.00  0.00           H  
ATOM   1531  H41   C  1004      22.408  25.213 -42.486  1.00  0.00           H  
ATOM   1532  H5    C  1004      25.968  24.771 -42.215  1.00  0.00           H  
ATOM   1533  H6    C  1004      27.499  26.152 -43.275  1.00  0.00           H  
ATOM   1534  P     C  1005      27.887  31.680 -41.511  1.00  0.00           P  
ATOM   1535  OP2   C  1005      28.256  30.807 -40.369  1.00  0.00           O  
ATOM   1536  OP1   C  1005      28.321  33.101 -41.519  1.00  0.00           O  
ATOM   1537  O5'   C  1005      26.302  31.649 -41.666  1.00  0.00           O  
ATOM   1538  C5'   C  1005      25.527  32.822 -41.473  1.00  0.00           C  
ATOM   1539  C4'   C  1005      24.124  32.657 -42.004  1.00  0.00           C  
ATOM   1540  O4'   C  1005      23.982  31.352 -42.607  1.00  0.00           O  
ATOM   1541  C3'   C  1005      23.007  32.708 -40.973  1.00  0.00           C  
ATOM   1542  O3'   C  1005      22.629  34.032 -40.635  1.00  0.00           O  
ATOM   1543  C1'   C  1005      22.691  30.828 -42.360  1.00  0.00           C  
ATOM   1544  C2'   C  1005      21.894  31.921 -41.655  1.00  0.00           C  
ATOM   1545  O2'   C  1005      21.226  32.711 -42.628  1.00  0.00           O  
ATOM   1546  N1    C  1005      22.854  29.617 -41.518  1.00  0.00           N  
ATOM   1547  C2    C  1005      21.703  28.940 -41.097  1.00  0.00           C  
ATOM   1548  O2    C  1005      20.589  29.370 -41.436  1.00  0.00           O  
ATOM   1549  N3    C  1005      21.824  27.833 -40.329  1.00  0.00           N  
ATOM   1550  C4    C  1005      23.032  27.392 -39.978  1.00  0.00           C  
ATOM   1551  N4    C  1005      23.103  26.296 -39.219  1.00  0.00           N  
ATOM   1552  C5    C  1005      24.221  28.058 -40.389  1.00  0.00           C  
ATOM   1553  C6    C  1005      24.089  29.151 -41.150  1.00  0.00           C  
ATOM   1554  H5'   C  1005      25.958  33.570 -41.938  1.00  0.00           H  
ATOM   1555 H5''   C  1005      25.484  33.023 -40.515  1.00  0.00           H  
ATOM   1556  H4'   C  1005      23.962  33.341 -42.686  1.00  0.00           H  
ATOM   1557  H3'   C  1005      23.290  32.231 -40.166  1.00  0.00           H  
ATOM   1558  H1'   C  1005      22.238  30.586 -43.195  1.00  0.00           H  
ATOM   1559  H2'   C  1005      21.268  31.546 -41.001  1.00  0.00           H  
ATOM   1560 HO2'   C  1005      20.266  32.518 -42.592  1.00  0.00           H  
ATOM   1561  H42   C  1005      23.976  25.947 -38.944  1.00  0.00           H  
ATOM   1562  H41   C  1005      22.282  25.841 -38.936  1.00  0.00           H  
ATOM   1563  H5    C  1005      25.105  27.725 -40.126  1.00  0.00           H  
ATOM   1564  H6    C  1005      24.896  29.623 -41.443  1.00  0.00           H  
ATOM   1565  P     C  1006      22.279  34.407 -39.111  1.00  0.00           P  
ATOM   1566  OP2   C  1006      23.531  34.329 -38.318  1.00  0.00           O  
ATOM   1567  OP1   C  1006      21.492  35.667 -39.118  1.00  0.00           O  
ATOM   1568  O5'   C  1006      21.317  33.230 -38.634  1.00  0.00           O  
ATOM   1569  C5'   C  1006      19.976  33.152 -39.093  1.00  0.00           C  
ATOM   1570  C4'   C  1006      19.401  31.770 -38.901  1.00  0.00           C  
ATOM   1571  O4'   C  1006      19.531  31.460 -37.504  1.00  0.00           O  
ATOM   1572  C3'   C  1006      17.915  31.617 -39.186  1.00  0.00           C  
ATOM   1573  O3'   C  1006      17.647  31.214 -40.518  1.00  0.00           O  
ATOM   1574  C1'   C  1006      18.387  30.754 -37.040  1.00  0.00           C  
ATOM   1575  C2'   C  1006      17.487  30.512 -38.242  1.00  0.00           C  
ATOM   1576  O2'   C  1006      17.780  29.234 -38.787  1.00  0.00           O  
ATOM   1577  N1    C  1006      17.730  31.588 -36.003  1.00  0.00           N  
ATOM   1578  C2    C  1006      16.632  31.054 -35.317  1.00  0.00           C  
ATOM   1579  O2    C  1006      16.243  29.909 -35.594  1.00  0.00           O  
ATOM   1580  N3    C  1006      16.016  31.793 -34.367  1.00  0.00           N  
ATOM   1581  C4    C  1006      16.453  33.021 -34.088  1.00  0.00           C  
ATOM   1582  N4    C  1006      15.813  33.715 -33.143  1.00  0.00           N  
ATOM   1583  C5    C  1006      17.565  33.593 -34.767  1.00  0.00           C  
ATOM   1584  C6    C  1006      18.168  32.852 -35.705  1.00  0.00           C  
ATOM   1585  H5'   C  1006      19.951  33.379 -40.046  1.00  0.00           H  
ATOM   1586 H5''   C  1006      19.431  33.797 -38.596  1.00  0.00           H  
ATOM   1587  H4'   C  1006      19.894  31.099 -39.418  1.00  0.00           H  
ATOM   1588  H3'   C  1006      17.435  32.439 -38.955  1.00  0.00           H  
ATOM   1589  H1'   C  1006      18.644  29.892 -36.651  1.00  0.00           H  
ATOM   1590  H2'   C  1006      16.541  30.596 -38.004  1.00  0.00           H  
ATOM   1591 HO2'   C  1006      17.038  28.624 -38.589  1.00  0.00           H  
ATOM   1592  H42   C  1006      16.110  34.620 -32.915  1.00  0.00           H  
ATOM   1593  H41   C  1006      15.047  33.318 -32.678  1.00  0.00           H  
ATOM   1594  H5    C  1006      17.880  34.497 -34.555  1.00  0.00           H  
ATOM   1595  H6    C  1006      18.935  33.228 -36.183  1.00  0.00           H  
ATOM   1596  P     U  1007      16.424  31.869 -41.330  1.00  0.00           P  
ATOM   1597  OP2   U  1007      16.260  33.269 -40.862  1.00  0.00           O  
ATOM   1598  OP1   U  1007      16.633  31.598 -42.775  1.00  0.00           O  
ATOM   1599  O5'   U  1007      15.153  31.037 -40.850  1.00  0.00           O  
ATOM   1600  C5'   U  1007      14.953  29.699 -41.281  1.00  0.00           C  
ATOM   1601  C4'   U  1007      13.728  29.088 -40.647  1.00  0.00           C  
ATOM   1602  O4'   U  1007      13.955  29.084 -39.227  1.00  0.00           O  
ATOM   1603  C3'   U  1007      12.437  29.882 -40.779  1.00  0.00           C  
ATOM   1604  O3'   U  1007      11.768  29.651 -42.005  1.00  0.00           O  
ATOM   1605  C1'   U  1007      12.737  29.216 -38.542  1.00  0.00           C  
ATOM   1606  C2'   U  1007      11.640  29.375 -39.597  1.00  0.00           C  
ATOM   1607  O2'   U  1007      11.070  28.103 -39.869  1.00  0.00           O  
ATOM   1608  N1    U  1007      12.853  30.408 -37.667  1.00  0.00           N  
ATOM   1609  C2    U  1007      11.877  30.578 -36.702  1.00  0.00           C  
ATOM   1610  O2    U  1007      10.949  29.803 -36.549  1.00  0.00           O  
ATOM   1611  N3    U  1007      12.025  31.694 -35.915  1.00  0.00           N  
ATOM   1612  C4    U  1007      13.026  32.639 -35.991  1.00  0.00           C  
ATOM   1613  O4    U  1007      13.020  33.591 -35.208  1.00  0.00           O  
ATOM   1614  C5    U  1007      14.000  32.398 -37.011  1.00  0.00           C  
ATOM   1615  C6    U  1007      13.881  31.318 -37.791  1.00  0.00           C  
ATOM   1616  H5'   U  1007      15.738  29.165 -41.039  1.00  0.00           H  
ATOM   1617 H5''   U  1007      14.846  29.689 -42.255  1.00  0.00           H  
ATOM   1618  H4'   U  1007      13.625  28.172 -40.978  1.00  0.00           H  
ATOM   1619  H3'   U  1007      12.631  30.834 -40.655  1.00  0.00           H  
ATOM   1620  H1'   U  1007      12.545  28.427 -37.993  1.00  0.00           H  
ATOM   1621  H2'   U  1007      10.962  30.024 -39.317  1.00  0.00           H  
ATOM   1622 HO2'   U  1007      11.790  27.455 -40.015  1.00  0.00           H  
ATOM   1623  H3    U  1007      11.344  31.834 -35.225  1.00  0.00           H  
ATOM   1624  H5    U  1007      14.748  33.019 -37.136  1.00  0.00           H  
ATOM   1625  H6    U  1007      14.559  31.176 -38.483  1.00  0.00           H  
ATOM   1626  P     U  1008      11.015  30.856 -42.756  1.00  0.00           P  
ATOM   1627  OP2   U  1008      11.824  32.088 -42.572  1.00  0.00           O  
ATOM   1628  OP1   U  1008      10.671  30.401 -44.127  1.00  0.00           O  
ATOM   1629  O5'   U  1008       9.658  31.031 -41.939  1.00  0.00           O  
ATOM   1630  C5'   U  1008       8.709  29.978 -41.867  1.00  0.00           C  
ATOM   1631  C4'   U  1008       7.591  30.300 -40.907  1.00  0.00           C  
ATOM   1632  O4'   U  1008       8.075  30.320 -39.556  1.00  0.00           O  
ATOM   1633  C3'   U  1008       6.968  31.681 -41.043  1.00  0.00           C  
ATOM   1634  O3'   U  1008       5.988  31.748 -42.064  1.00  0.00           O  
ATOM   1635  C1'   U  1008       7.426  31.305 -38.790  1.00  0.00           C  
ATOM   1636  C2'   U  1008       6.323  31.853 -39.685  1.00  0.00           C  
ATOM   1637  O2'   U  1008       5.163  31.043 -39.559  1.00  0.00           O  
ATOM   1638  N1    U  1008       8.440  32.333 -38.453  1.00  0.00           N  
ATOM   1639  C2    U  1008       8.169  33.159 -37.378  1.00  0.00           C  
ATOM   1640  O2    U  1008       7.151  33.074 -36.713  1.00  0.00           O  
ATOM   1641  N3    U  1008       9.136  34.094 -37.103  1.00  0.00           N  
ATOM   1642  C4    U  1008      10.322  34.288 -37.779  1.00  0.00           C  
ATOM   1643  O4    U  1008      11.091  35.176 -37.409  1.00  0.00           O  
ATOM   1644  C5    U  1008      10.536  33.397 -38.879  1.00  0.00           C  
ATOM   1645  C6    U  1008       9.611  32.476 -39.168  1.00  0.00           C  
ATOM   1646  H5'   U  1008       9.161  29.161 -41.569  1.00  0.00           H  
ATOM   1647 H5''   U  1008       8.331  29.827 -42.758  1.00  0.00           H  
ATOM   1648  H4'   U  1008       6.902  29.607 -40.980  1.00  0.00           H  
ATOM   1649  H3'   U  1008       7.678  32.346 -41.155  1.00  0.00           H  
ATOM   1650  H1'   U  1008       7.028  30.959 -37.963  1.00  0.00           H  
ATOM   1651  H2'   U  1008       6.130  32.795 -39.496  1.00  0.00           H  
ATOM   1652 HO2'   U  1008       4.380  31.623 -39.444  1.00  0.00           H  
ATOM   1653  H3    U  1008       8.964  34.690 -36.345  1.00  0.00           H  
ATOM   1654  H5    U  1008      11.353  33.463 -39.415  1.00  0.00           H  
ATOM   1655  H6    U  1008       9.779  31.880 -39.926  1.00  0.00           H  
ATOM   1656  P     U  1009       5.897  33.041 -43.014  1.00  0.00           P  
ATOM   1657  OP2   U  1009       7.195  33.757 -42.940  1.00  0.00           O  
ATOM   1658  OP1   U  1009       5.373  32.606 -44.334  1.00  0.00           O  
ATOM   1659  O5'   U  1009       4.790  33.952 -42.320  1.00  0.00           O  
ATOM   1660  C5'   U  1009       3.586  33.386 -41.824  1.00  0.00           C  
ATOM   1661  C4'   U  1009       3.136  34.062 -40.552  1.00  0.00           C  
ATOM   1662  O4'   U  1009       4.167  33.859 -39.551  1.00  0.00           O  
ATOM   1663  C3'   U  1009       2.956  35.570 -40.622  1.00  0.00           C  
ATOM   1664  O3'   U  1009       1.682  35.954 -41.109  1.00  0.00           O  
ATOM   1665  C1'   U  1009       4.281  35.013 -38.734  1.00  0.00           C  
ATOM   1666  C2'   U  1009       3.167  35.973 -39.165  1.00  0.00           C  
ATOM   1667  O2'   U  1009       2.009  35.713 -38.385  1.00  0.00           O  
ATOM   1668  N1    U  1009       5.632  35.595 -38.924  1.00  0.00           N  
ATOM   1669  C2    U  1009       6.062  36.511 -37.981  1.00  0.00           C  
ATOM   1670  O2    U  1009       5.389  36.846 -37.023  1.00  0.00           O  
ATOM   1671  N3    U  1009       7.318  37.023 -38.198  1.00  0.00           N  
ATOM   1672  C4    U  1009       8.171  36.723 -39.239  1.00  0.00           C  
ATOM   1673  O4    U  1009       9.273  37.271 -39.295  1.00  0.00           O  
ATOM   1674  C5    U  1009       7.659  35.769 -40.175  1.00  0.00           C  
ATOM   1675  C6    U  1009       6.440  35.253 -39.988  1.00  0.00           C  
ATOM   1676  H5'   U  1009       3.730  32.433 -41.646  1.00  0.00           H  
ATOM   1677 H5''   U  1009       2.885  33.482 -42.502  1.00  0.00           H  
ATOM   1678  H4'   U  1009       2.299  33.649 -40.255  1.00  0.00           H  
ATOM   1679  H3'   U  1009       3.668  35.955 -41.173  1.00  0.00           H  
ATOM   1680  H1'   U  1009       4.159  34.779 -37.789  1.00  0.00           H  
ATOM   1681  H2'   U  1009       3.452  36.908 -39.088  1.00  0.00           H  
ATOM   1682 HO2'   U  1009       1.842  36.478 -37.795  1.00  0.00           H  
ATOM   1683  H3    U  1009       7.643  37.674 -37.542  1.00  0.00           H  
ATOM   1684  H5    U  1009       8.199  35.496 -40.946  1.00  0.00           H  
ATOM   1685  H6    U  1009       6.112  34.603 -40.642  1.00  0.00           H  
ATOM   1686  P     G  1010       1.562  36.948 -42.365  1.00  0.00           P  
ATOM   1687  OP2   G  1010       2.922  37.143 -42.929  1.00  0.00           O  
ATOM   1688  OP1   G  1010       0.468  36.453 -43.241  1.00  0.00           O  
ATOM   1689  O5'   G  1010       1.091  38.328 -41.722  1.00  0.00           O  
ATOM   1690  C5'   G  1010      -0.100  38.406 -40.953  1.00  0.00           C  
ATOM   1691  C4'   G  1010      -0.081  39.592 -40.021  1.00  0.00           C  
ATOM   1692  O4'   G  1010       0.776  39.314 -38.876  1.00  0.00           O  
ATOM   1693  C3'   G  1010       0.476  40.885 -40.597  1.00  0.00           C  
ATOM   1694  O3'   G  1010      -0.484  41.620 -41.338  1.00  0.00           O  
ATOM   1695  C1'   G  1010       1.530  40.455 -38.530  1.00  0.00           C  
ATOM   1696  C2'   G  1010       0.940  41.610 -39.341  1.00  0.00           C  
ATOM   1697  O2'   G  1010      -0.158  42.162 -38.629  1.00  0.00           O  
ATOM   1698  N1    G  1010       6.401  41.792 -37.898  1.00  0.00           N  
ATOM   1699  C2    G  1010       5.267  42.331 -37.341  1.00  0.00           C  
ATOM   1700  N2    G  1010       5.448  43.364 -36.504  1.00  0.00           N  
ATOM   1701  N3    G  1010       4.044  41.892 -37.585  1.00  0.00           N  
ATOM   1702  C4    G  1010       4.042  40.853 -38.446  1.00  0.00           C  
ATOM   1703  C5    G  1010       5.116  40.240 -39.057  1.00  0.00           C  
ATOM   1704  C6    G  1010       6.423  40.722 -38.787  1.00  0.00           C  
ATOM   1705  O6    G  1010       7.502  40.312 -39.231  1.00  0.00           O  
ATOM   1706  N7    G  1010       4.691  39.202 -39.875  1.00  0.00           N  
ATOM   1707  C8    G  1010       3.392  39.203 -39.748  1.00  0.00           C  
ATOM   1708  N9    G  1010       2.932  40.178 -38.896  1.00  0.00           N  
ATOM   1709  H5'   G  1010      -0.194  37.585 -40.426  1.00  0.00           H  
ATOM   1710 H5''   G  1010      -0.866  38.486 -41.559  1.00  0.00           H  
ATOM   1711  H4'   G  1010      -0.993  39.757 -39.700  1.00  0.00           H  
ATOM   1712  H3'   G  1010       1.251  40.678 -41.160  1.00  0.00           H  
ATOM   1713  H1'   G  1010       1.478  40.667 -37.574  1.00  0.00           H  
ATOM   1714  H2'   G  1010       1.617  42.288 -39.547  1.00  0.00           H  
ATOM   1715 HO2'   G  1010       0.094  43.047 -38.290  1.00  0.00           H  
ATOM   1716  H1    G  1010       7.262  42.191 -37.652  1.00  0.00           H  
ATOM   1717  H22   G  1010       4.675  43.789 -36.076  1.00  0.00           H  
ATOM   1718  H21   G  1010       6.352  43.695 -36.318  1.00  0.00           H  
ATOM   1719  H8    G  1010       2.805  38.571 -40.214  1.00  0.00           H  
ATOM   1720  P     C  1011      -0.010  42.639 -42.487  1.00  0.00           P  
ATOM   1721  OP2   C  1011       0.975  41.937 -43.347  1.00  0.00           O  
ATOM   1722  OP1   C  1011      -1.223  43.238 -43.099  1.00  0.00           O  
ATOM   1723  O5'   C  1011       0.758  43.786 -41.692  1.00  0.00           O  
ATOM   1724  C5'   C  1011       0.044  44.753 -40.936  1.00  0.00           C  
ATOM   1725  C4'   C  1011       0.968  45.787 -40.339  1.00  0.00           C  
ATOM   1726  O4'   C  1011       1.909  45.115 -39.464  1.00  0.00           O  
ATOM   1727  C3'   C  1011       1.847  46.546 -41.320  1.00  0.00           C  
ATOM   1728  O3'   C  1011       1.200  47.675 -41.883  1.00  0.00           O  
ATOM   1729  C1'   C  1011       3.183  45.729 -39.557  1.00  0.00           C  
ATOM   1730  C2'   C  1011       3.011  46.966 -40.441  1.00  0.00           C  
ATOM   1731  O2'   C  1011       2.665  48.076 -39.625  1.00  0.00           O  
ATOM   1732  N1    C  1011       4.134  44.749 -40.137  1.00  0.00           N  
ATOM   1733  C2    C  1011       5.506  44.975 -39.971  1.00  0.00           C  
ATOM   1734  O2    C  1011       5.884  45.980 -39.350  1.00  0.00           O  
ATOM   1735  N3    C  1011       6.394  44.096 -40.491  1.00  0.00           N  
ATOM   1736  C4    C  1011       5.962  43.024 -41.155  1.00  0.00           C  
ATOM   1737  N4    C  1011       6.875  42.185 -41.651  1.00  0.00           N  
ATOM   1738  C5    C  1011       4.575  42.767 -41.342  1.00  0.00           C  
ATOM   1739  C6    C  1011       3.705  43.642 -40.822  1.00  0.00           C  
ATOM   1740  H5'   C  1011      -0.439  44.300 -40.214  1.00  0.00           H  
ATOM   1741 H5''   C  1011      -0.602  45.202 -41.521  1.00  0.00           H  
ATOM   1742  H4'   C  1011       0.435  46.423 -39.819  1.00  0.00           H  
ATOM   1743  H3'   C  1011       2.168  45.930 -42.011  1.00  0.00           H  
ATOM   1744  H1'   C  1011       3.500  46.007 -38.673  1.00  0.00           H  
ATOM   1745  H2'   C  1011       3.815  47.144 -40.972  1.00  0.00           H  
ATOM   1746 HO2'   C  1011       3.426  48.692 -39.584  1.00  0.00           H  
ATOM   1747  H42   C  1011       6.589  41.388 -42.144  1.00  0.00           H  
ATOM   1748  H41   C  1011       7.829  42.366 -41.521  1.00  0.00           H  
ATOM   1749  H5    C  1011       4.267  41.975 -41.831  1.00  0.00           H  
ATOM   1750  H6    C  1011       2.746  43.482 -40.940  1.00  0.00           H  
ATOM   1751  P     A  1012       1.672  48.250 -43.307  1.00  0.00           P  
ATOM   1752  OP2   A  1012       1.862  47.101 -44.228  1.00  0.00           O  
ATOM   1753  OP1   A  1012       0.752  49.351 -43.687  1.00  0.00           O  
ATOM   1754  O5'   A  1012       3.103  48.885 -43.011  1.00  0.00           O  
ATOM   1755  C5'   A  1012       3.223  50.161 -42.399  1.00  0.00           C  
ATOM   1756  C4'   A  1012       4.660  50.615 -42.339  1.00  0.00           C  
ATOM   1757  O4'   A  1012       5.421  49.648 -41.573  1.00  0.00           O  
ATOM   1758  C3'   A  1012       5.394  50.681 -43.669  1.00  0.00           C  
ATOM   1759  O3'   A  1012       5.209  51.914 -44.344  1.00  0.00           O  
ATOM   1760  C1'   A  1012       6.724  49.517 -42.112  1.00  0.00           C  
ATOM   1761  C2'   A  1012       6.846  50.529 -43.245  1.00  0.00           C  
ATOM   1762  O2'   A  1012       7.361  51.746 -42.724  1.00  0.00           O  
ATOM   1763  N1    A  1012      10.049  45.823 -43.471  1.00  0.00           N  
ATOM   1764  C2    A  1012      10.225  47.082 -43.052  1.00  0.00           C  
ATOM   1765  N3    A  1012       9.313  47.991 -42.714  1.00  0.00           N  
ATOM   1766  C4    A  1012       8.072  47.489 -42.843  1.00  0.00           C  
ATOM   1767  C5    A  1012       7.732  46.216 -43.261  1.00  0.00           C  
ATOM   1768  C6    A  1012       8.790  45.349 -43.588  1.00  0.00           C  
ATOM   1769  N6    A  1012       8.616  44.094 -44.007  1.00  0.00           N  
ATOM   1770  N7    A  1012       6.354  46.054 -43.269  1.00  0.00           N  
ATOM   1771  C8    A  1012       5.898  47.213 -42.862  1.00  0.00           C  
ATOM   1772  N9    A  1012       6.883  48.129 -42.586  1.00  0.00           N  
ATOM   1773  H5'   A  1012       2.864  50.114 -41.488  1.00  0.00           H  
ATOM   1774 H5''   A  1012       2.703  50.813 -42.913  1.00  0.00           H  
ATOM   1775  H4'   A  1012       4.698  51.487 -41.895  1.00  0.00           H  
ATOM   1776  H3'   A  1012       5.136  49.911 -44.218  1.00  0.00           H  
ATOM   1777  H1'   A  1012       7.401  49.709 -41.429  1.00  0.00           H  
ATOM   1778  H2'   A  1012       7.400  50.183 -43.976  1.00  0.00           H  
ATOM   1779 HO2'   A  1012       8.286  51.855 -43.026  1.00  0.00           H  
ATOM   1780  H2    A  1012      11.158  47.377 -42.984  1.00  0.00           H  
ATOM   1781  H61   A  1012       9.393  43.536 -44.221  1.00  0.00           H  
ATOM   1782  H62   A  1012       7.711  43.729 -44.100  1.00  0.00           H  
ATOM   1783  H8    A  1012       4.942  47.408 -42.765  1.00  0.00           H  
ATOM   1784  P     U  1013       5.325  51.984 -45.945  1.00  0.00           P  
ATOM   1785  OP2   U  1013       4.462  50.918 -46.515  1.00  0.00           O  
ATOM   1786  OP1   U  1013       5.120  53.395 -46.361  1.00  0.00           O  
ATOM   1787  O5'   U  1013       6.843  51.599 -46.239  1.00  0.00           O  
ATOM   1788  C5'   U  1013       7.895  52.509 -45.954  1.00  0.00           C  
ATOM   1789  C4'   U  1013       9.218  52.014 -46.483  1.00  0.00           C  
ATOM   1790  O4'   U  1013       9.617  50.864 -45.709  1.00  0.00           O  
ATOM   1791  C3'   U  1013       9.220  51.509 -47.918  1.00  0.00           C  
ATOM   1792  O3'   U  1013       9.359  52.547 -48.871  1.00  0.00           O  
ATOM   1793  C1'   U  1013      10.248  49.928 -46.556  1.00  0.00           C  
ATOM   1794  C2'   U  1013      10.410  50.579 -47.923  1.00  0.00           C  
ATOM   1795  O2'   U  1013      11.630  51.306 -47.963  1.00  0.00           O  
ATOM   1796  N1    U  1013       9.416  48.702 -46.612  1.00  0.00           N  
ATOM   1797  C2    U  1013      10.058  47.518 -46.924  1.00  0.00           C  
ATOM   1798  O2    U  1013      11.254  47.448 -47.148  1.00  0.00           O  
ATOM   1799  N3    U  1013       9.249  46.409 -46.963  1.00  0.00           N  
ATOM   1800  C4    U  1013       7.891  46.362 -46.730  1.00  0.00           C  
ATOM   1801  O4    U  1013       7.302  45.282 -46.805  1.00  0.00           O  
ATOM   1802  C5    U  1013       7.294  47.623 -46.413  1.00  0.00           C  
ATOM   1803  C6    U  1013       8.059  48.719 -46.366  1.00  0.00           C  
ATOM   1804  H5'   U  1013       7.963  52.624 -44.983  1.00  0.00           H  
ATOM   1805 H5''   U  1013       7.690  53.374 -46.365  1.00  0.00           H  
ATOM   1806  H4'   U  1013       9.884  52.725 -46.382  1.00  0.00           H  
ATOM   1807  H3'   U  1013       8.404  50.990 -48.078  1.00  0.00           H  
ATOM   1808  H1'   U  1013      11.133  49.704 -46.198  1.00  0.00           H  
ATOM   1809  H2'   U  1013      10.354  49.927 -48.651  1.00  0.00           H  
ATOM   1810 HO2'   U  1013      12.260  50.840 -48.551  1.00  0.00           H  
ATOM   1811  H3    U  1013       9.684  45.559 -47.183  1.00  0.00           H  
ATOM   1812  H5    U  1013       6.333  47.683 -46.231  1.00  0.00           H  
ATOM   1813  H6    U  1013       7.627  49.570 -46.148  1.00  0.00           H  
ATOM   1814  P     A  1014       9.066  52.264 -50.425  1.00  0.00           P  
ATOM   1815  OP2   A  1014       7.627  51.927 -50.567  1.00  0.00           O  
ATOM   1816  OP1   A  1014       9.639  53.383 -51.213  1.00  0.00           O  
ATOM   1817  O5'   A  1014       9.912  50.952 -50.744  1.00  0.00           O  
ATOM   1818  C5'   A  1014      11.225  51.043 -51.276  1.00  0.00           C  
ATOM   1819  C4'   A  1014      11.708  49.710 -51.789  1.00  0.00           C  
ATOM   1820  O4'   A  1014      11.419  48.672 -50.788  1.00  0.00           O  
ATOM   1821  C3'   A  1014      11.030  49.194 -53.049  1.00  0.00           C  
ATOM   1822  O3'   A  1014      11.681  49.606 -54.238  1.00  0.00           O  
ATOM   1823  C1'   A  1014      11.088  47.446 -51.388  1.00  0.00           C  
ATOM   1824  C2'   A  1014      11.140  47.680 -52.890  1.00  0.00           C  
ATOM   1825  O2'   A  1014      12.395  47.203 -53.353  1.00  0.00           O  
ATOM   1826  N1    A  1014       7.635  43.670 -50.776  1.00  0.00           N  
ATOM   1827  C2    A  1014       8.883  43.679 -51.263  1.00  0.00           C  
ATOM   1828  N3    A  1014       9.727  44.700 -51.394  1.00  0.00           N  
ATOM   1829  C4    A  1014       9.167  45.839 -50.951  1.00  0.00           C  
ATOM   1830  C5    A  1014       7.897  45.988 -50.425  1.00  0.00           C  
ATOM   1831  C6    A  1014       7.103  44.831 -50.339  1.00  0.00           C  
ATOM   1832  N6    A  1014       5.859  44.822 -49.855  1.00  0.00           N  
ATOM   1833  N7    A  1014       7.664  47.311 -50.074  1.00  0.00           N  
ATOM   1834  C8    A  1014       8.779  47.922 -50.391  1.00  0.00           C  
ATOM   1835  N9    A  1014       9.732  47.091 -50.927  1.00  0.00           N  
ATOM   1836  H5'   A  1014      11.834  51.355 -50.573  1.00  0.00           H  
ATOM   1837 H5''   A  1014      11.229  51.690 -52.011  1.00  0.00           H  
ATOM   1838  H4'   A  1014      12.677  49.758 -51.934  1.00  0.00           H  
ATOM   1839  H3'   A  1014      10.083  49.450 -53.032  1.00  0.00           H  
ATOM   1840  H1'   A  1014      11.713  46.729 -51.149  1.00  0.00           H  
ATOM   1841  H2'   A  1014      10.392  47.218 -53.325  1.00  0.00           H  
ATOM   1842 HO2'   A  1014      12.258  46.360 -53.832  1.00  0.00           H  
ATOM   1843  H2    A  1014       9.223  42.810 -51.566  1.00  0.00           H  
ATOM   1844  H61   A  1014       5.353  43.983 -49.821  1.00  0.00           H  
ATOM   1845  H62   A  1014       5.452  45.653 -49.532  1.00  0.00           H  
ATOM   1846  H8    A  1014       8.919  48.883 -50.258  1.00  0.00           H  
ATOM   1847  P     A  1015      10.982  50.676 -55.213  1.00  0.00           P  
ATOM   1848  OP2   A  1015      10.382  49.936 -56.352  1.00  0.00           O  
ATOM   1849  OP1   A  1015      10.130  51.566 -54.385  1.00  0.00           O  
ATOM   1850  O5'   A  1015      12.199  51.538 -55.773  1.00  0.00           O  
ATOM   1851  C5'   A  1015      12.280  52.934 -55.522  1.00  0.00           C  
ATOM   1852  C4'   A  1015      13.218  53.617 -56.485  1.00  0.00           C  
ATOM   1853  O4'   A  1015      14.185  52.654 -56.982  1.00  0.00           O  
ATOM   1854  C3'   A  1015      12.583  54.181 -57.747  1.00  0.00           C  
ATOM   1855  O3'   A  1015      12.016  55.465 -57.556  1.00  0.00           O  
ATOM   1856  C1'   A  1015      14.502  52.937 -58.328  1.00  0.00           C  
ATOM   1857  C2'   A  1015      13.777  54.234 -58.689  1.00  0.00           C  
ATOM   1858  O2'   A  1015      14.621  55.336 -58.389  1.00  0.00           O  
ATOM   1859  N1    A  1015      14.539  50.784 -63.009  1.00  0.00           N  
ATOM   1860  C2    A  1015      15.081  51.912 -62.533  1.00  0.00           C  
ATOM   1861  N3    A  1015      15.032  52.413 -61.300  1.00  0.00           N  
ATOM   1862  C4    A  1015      14.320  51.612 -60.489  1.00  0.00           C  
ATOM   1863  C5    A  1015      13.703  50.423 -60.832  1.00  0.00           C  
ATOM   1864  C6    A  1015      13.830  50.001 -62.168  1.00  0.00           C  
ATOM   1865  N6    A  1015      13.289  48.877 -62.643  1.00  0.00           N  
ATOM   1866  N7    A  1015      13.059  49.870 -59.734  1.00  0.00           N  
ATOM   1867  C8    A  1015      13.297  50.722 -58.768  1.00  0.00           C  
ATOM   1868  N9    A  1015      14.054  51.800 -59.154  1.00  0.00           N  
ATOM   1869  H5'   A  1015      12.602  53.076 -54.607  1.00  0.00           H  
ATOM   1870 H5''   A  1015      11.387  53.328 -55.610  1.00  0.00           H  
ATOM   1871  H4'   A  1015      13.691  54.333 -56.013  1.00  0.00           H  
ATOM   1872  H3'   A  1015      11.924  53.541 -58.090  1.00  0.00           H  
ATOM   1873  H1'   A  1015      15.469  53.061 -58.440  1.00  0.00           H  
ATOM   1874  H2'   A  1015      13.494  54.238 -59.628  1.00  0.00           H  
ATOM   1875 HO2'   A  1015      14.933  55.737 -59.227  1.00  0.00           H  
ATOM   1876  H2    A  1015      15.586  52.444 -63.184  1.00  0.00           H  
ATOM   1877  H61   A  1015      13.412  48.635 -63.585  1.00  0.00           H  
ATOM   1878  H62   A  1015      12.771  48.293 -62.051  1.00  0.00           H  
ATOM   1879  H8    A  1015      12.964  50.601 -57.853  1.00  0.00           H  
ATOM   1880  P     A  1016      10.454  55.710 -57.846  1.00  0.00           P  
ATOM   1881  OP2   A  1016       9.798  54.385 -57.977  1.00  0.00           O  
ATOM   1882  OP1   A  1016       9.947  56.684 -56.848  1.00  0.00           O  
ATOM   1883  O5'   A  1016      10.433  56.412 -59.276  1.00  0.00           O  
ATOM   1884  C5'   A  1016      11.475  57.292 -59.671  1.00  0.00           C  
ATOM   1885  C4'   A  1016      11.716  57.233 -61.159  1.00  0.00           C  
ATOM   1886  O4'   A  1016      12.612  56.110 -61.494  1.00  0.00           O  
ATOM   1887  C3'   A  1016      10.486  57.009 -62.026  1.00  0.00           C  
ATOM   1888  O3'   A  1016       9.648  58.149 -62.106  1.00  0.00           O  
ATOM   1889  C1'   A  1016      12.253  55.513 -62.707  1.00  0.00           C  
ATOM   1890  C2'   A  1016      11.171  56.453 -63.297  1.00  0.00           C  
ATOM   1891  O2'   A  1016      11.819  57.485 -64.026  1.00  0.00           O  
ATOM   1892  N1    A  1016      11.079  50.807 -64.446  1.00  0.00           N  
ATOM   1893  C2    A  1016      11.602  51.883 -65.046  1.00  0.00           C  
ATOM   1894  N3    A  1016      11.882  53.080 -64.533  1.00  0.00           N  
ATOM   1895  C4    A  1016      11.563  53.123 -63.227  1.00  0.00           C  
ATOM   1896  C5    A  1016      11.020  52.099 -62.473  1.00  0.00           C  
ATOM   1897  C6    A  1016      10.771  50.883 -63.133  1.00  0.00           C  
ATOM   1898  N6    A  1016      10.249  49.809 -62.536  1.00  0.00           N  
ATOM   1899  N7    A  1016      10.825  52.507 -61.160  1.00  0.00           N  
ATOM   1900  C8    A  1016      11.249  53.747 -61.150  1.00  0.00           C  
ATOM   1901  N9    A  1016      11.709  54.185 -62.368  1.00  0.00           N  
ATOM   1902  H5'   A  1016      12.300  57.041 -59.204  1.00  0.00           H  
ATOM   1903 H5''   A  1016      11.233  58.208 -59.422  1.00  0.00           H  
ATOM   1904  H4'   A  1016      12.142  58.069 -61.445  1.00  0.00           H  
ATOM   1905  H3'   A  1016       9.923  56.321 -61.612  1.00  0.00           H  
ATOM   1906  H1'   A  1016      12.983  55.412 -63.354  1.00  0.00           H  
ATOM   1907  H2'   A  1016      10.540  55.954 -63.856  1.00  0.00           H  
ATOM   1908 HO2'   A  1016      11.694  57.325 -64.984  1.00  0.00           H  
ATOM   1909  H2    A  1016      11.808  51.776 -65.999  1.00  0.00           H  
ATOM   1910  H61   A  1016      10.099  48.988 -63.049  1.00  0.00           H  
ATOM   1911  H62   A  1016      10.018  49.841 -61.584  1.00  0.00           H  
ATOM   1912  H8    A  1016      11.237  54.310 -60.348  1.00  0.00           H  
ATOM   1913  P     A  1017       8.116  57.995 -62.566  1.00  0.00           P  
ATOM   1914  OP2   A  1017       7.479  56.966 -61.707  1.00  0.00           O  
ATOM   1915  OP1   A  1017       7.522  59.352 -62.649  1.00  0.00           O  
ATOM   1916  O5'   A  1017       8.215  57.408 -64.045  1.00  0.00           O  
ATOM   1917  C5'   A  1017       8.469  58.261 -65.152  1.00  0.00           C  
ATOM   1918  C4'   A  1017       8.292  57.536 -66.462  1.00  0.00           C  
ATOM   1919  O4'   A  1017       9.115  56.342 -66.436  1.00  0.00           O  
ATOM   1920  C3'   A  1017       6.887  57.035 -66.763  1.00  0.00           C  
ATOM   1921  O3'   A  1017       6.099  57.982 -67.464  1.00  0.00           O  
ATOM   1922  C1'   A  1017       8.439  55.280 -67.075  1.00  0.00           C  
ATOM   1923  C2'   A  1017       7.138  55.839 -67.658  1.00  0.00           C  
ATOM   1924  O2'   A  1017       7.372  56.240 -69.000  1.00  0.00           O  
ATOM   1925  N1    A  1017       7.915  50.208 -66.331  1.00  0.00           N  
ATOM   1926  C2    A  1017       8.153  50.937 -67.429  1.00  0.00           C  
ATOM   1927  N3    A  1017       8.277  52.257 -67.552  1.00  0.00           N  
ATOM   1928  C4    A  1017       8.129  52.861 -66.359  1.00  0.00           C  
ATOM   1929  C5    A  1017       7.882  52.247 -65.145  1.00  0.00           C  
ATOM   1930  C6    A  1017       7.772  50.846 -65.149  1.00  0.00           C  
ATOM   1931  N6    A  1017       7.535  50.118 -64.056  1.00  0.00           N  
ATOM   1932  N7    A  1017       7.790  53.190 -64.130  1.00  0.00           N  
ATOM   1933  C8    A  1017       7.981  54.332 -64.742  1.00  0.00           C  
ATOM   1934  N9    A  1017       8.193  54.207 -66.093  1.00  0.00           N  
ATOM   1935  H5'   A  1017       9.389  58.595 -65.094  1.00  0.00           H  
ATOM   1936 H5''   A  1017       7.851  59.020 -65.120  1.00  0.00           H  
ATOM   1937  H4'   A  1017       8.584  58.122 -67.191  1.00  0.00           H  
ATOM   1938  H3'   A  1017       6.470  56.727 -65.930  1.00  0.00           H  
ATOM   1939  H1'   A  1017       9.000  54.935 -67.802  1.00  0.00           H  
ATOM   1940  H2'   A  1017       6.411  55.185 -67.596  1.00  0.00           H  
ATOM   1941 HO2'   A  1017       6.922  55.613 -69.603  1.00  0.00           H  
ATOM   1942  H2    A  1017       8.249  50.426 -68.261  1.00  0.00           H  
ATOM   1943  H61   A  1017       7.469  49.142 -64.121  1.00  0.00           H  
ATOM   1944  H62   A  1017       7.427  50.559 -63.187  1.00  0.00           H  
ATOM   1945  H8    A  1017       7.973  55.196 -64.279  1.00  0.00           H  
ATOM   1946  P     A  1018       4.782  58.600 -66.782  1.00  0.00           P  
ATOM   1947  OP2   A  1018       5.213  59.535 -65.713  1.00  0.00           O  
ATOM   1948  OP1   A  1018       3.887  59.082 -67.863  1.00  0.00           O  
ATOM   1949  O5'   A  1018       4.084  57.347 -66.086  1.00  0.00           O  
ATOM   1950  C5'   A  1018       3.129  57.525 -65.051  1.00  0.00           C  
ATOM   1951  C4'   A  1018       1.720  57.496 -65.586  1.00  0.00           C  
ATOM   1952  O4'   A  1018       1.841  57.358 -67.023  1.00  0.00           O  
ATOM   1953  C3'   A  1018       0.862  56.320 -65.144  1.00  0.00           C  
ATOM   1954  O3'   A  1018       0.029  56.625 -64.040  1.00  0.00           O  
ATOM   1955  C1'   A  1018       0.876  56.438 -67.550  1.00  0.00           C  
ATOM   1956  C2'   A  1018       0.059  55.911 -66.382  1.00  0.00           C  
ATOM   1957  O2'   A  1018      -1.204  56.560 -66.413  1.00  0.00           O  
ATOM   1958  N1    A  1018       0.505  51.844 -69.854  1.00  0.00           N  
ATOM   1959  C2    A  1018      -0.404  52.630 -69.263  1.00  0.00           C  
ATOM   1960  N3    A  1018      -0.238  53.816 -68.682  1.00  0.00           N  
ATOM   1961  C4    A  1018       1.050  54.200 -68.743  1.00  0.00           C  
ATOM   1962  C5    A  1018       2.095  53.501 -69.317  1.00  0.00           C  
ATOM   1963  C6    A  1018       1.789  52.259 -69.900  1.00  0.00           C  
ATOM   1964  N6    A  1018       2.694  51.474 -70.489  1.00  0.00           N  
ATOM   1965  N7    A  1018       3.284  54.208 -69.193  1.00  0.00           N  
ATOM   1966  C8    A  1018       2.936  55.299 -68.557  1.00  0.00           C  
ATOM   1967  N9    A  1018       1.598  55.361 -68.254  1.00  0.00           N  
ATOM   1968  H5'   A  1018       3.288  58.389 -64.615  1.00  0.00           H  
ATOM   1969 H5''   A  1018       3.235  56.810 -64.390  1.00  0.00           H  
ATOM   1970  H4'   A  1018       1.275  58.339 -65.355  1.00  0.00           H  
ATOM   1971  H3'   A  1018       1.446  55.569 -64.905  1.00  0.00           H  
ATOM   1972  H1'   A  1018       0.284  56.900 -68.180  1.00  0.00           H  
ATOM   1973  H2'   A  1018      -0.031  54.937 -66.446  1.00  0.00           H  
ATOM   1974 HO2'   A  1018      -1.881  55.923 -66.724  1.00  0.00           H  
ATOM   1975  H2    A  1018      -1.320  52.283 -69.257  1.00  0.00           H  
ATOM   1976  H61   A  1018       2.420  50.617 -70.878  1.00  0.00           H  
ATOM   1977  H62   A  1018       3.631  51.755 -70.534  1.00  0.00           H  
ATOM   1978  H8    A  1018       3.572  56.006 -68.319  1.00  0.00           H  
ATOM   1979  P     C  1019       0.235  55.868 -62.638  1.00  0.00           P  
ATOM   1980  OP2   C  1019       1.570  55.219 -62.657  1.00  0.00           O  
ATOM   1981  OP1   C  1019      -0.103  56.818 -61.548  1.00  0.00           O  
ATOM   1982  O5'   C  1019      -0.871  54.721 -62.652  1.00  0.00           O  
ATOM   1983  C5'   C  1019      -0.557  53.400 -62.238  1.00  0.00           C  
ATOM   1984  C4'   C  1019      -0.991  52.378 -63.261  1.00  0.00           C  
ATOM   1985  O4'   C  1019      -0.665  52.872 -64.586  1.00  0.00           O  
ATOM   1986  C3'   C  1019      -0.293  51.028 -63.198  1.00  0.00           C  
ATOM   1987  O3'   C  1019      -0.857  50.159 -62.231  1.00  0.00           O  
ATOM   1988  C1'   C  1019      -0.260  51.806 -65.401  1.00  0.00           C  
ATOM   1989  C2'   C  1019      -0.502  50.523 -64.612  1.00  0.00           C  
ATOM   1990  O2'   C  1019      -1.840  50.089 -64.811  1.00  0.00           O  
ATOM   1991  N1    C  1019       1.171  51.994 -65.746  1.00  0.00           N  
ATOM   1992  C2    C  1019       1.767  51.085 -66.629  1.00  0.00           C  
ATOM   1993  O2    C  1019       1.088  50.157 -67.093  1.00  0.00           O  
ATOM   1994  N3    C  1019       3.070  51.235 -66.960  1.00  0.00           N  
ATOM   1995  C4    C  1019       3.779  52.240 -66.447  1.00  0.00           C  
ATOM   1996  N4    C  1019       5.062  52.348 -66.802  1.00  0.00           N  
ATOM   1997  C5    C  1019       3.203  53.181 -65.547  1.00  0.00           C  
ATOM   1998  C6    C  1019       1.912  53.024 -65.228  1.00  0.00           C  
ATOM   1999  H5'   C  1019      -1.010  53.215 -61.389  1.00  0.00           H  
ATOM   2000 H5''   C  1019       0.411  53.328 -62.106  1.00  0.00           H  
ATOM   2001  H4'   C  1019      -1.960  52.253 -63.190  1.00  0.00           H  
ATOM   2002  H3'   C  1019       0.664  51.166 -63.035  1.00  0.00           H  
ATOM   2003  H1'   C  1019      -0.793  51.785 -66.223  1.00  0.00           H  
ATOM   2004  H2'   C  1019       0.144  49.823 -64.842  1.00  0.00           H  
ATOM   2005 HO2'   C  1019      -1.834  49.274 -65.354  1.00  0.00           H  
ATOM   2006  H42   C  1019       5.609  53.077 -66.443  1.00  0.00           H  
ATOM   2007  H41   C  1019       5.455  51.699 -67.422  1.00  0.00           H  
ATOM   2008  H5    C  1019       3.732  53.918 -65.176  1.00  0.00           H  
ATOM   2009  H6    C  1019       1.498  53.660 -64.610  1.00  0.00           H  
ATOM   2010  P     A  1020      -0.091  48.810 -61.835  1.00  0.00           P  
ATOM   2011  OP2   A  1020       1.333  49.033 -62.189  1.00  0.00           O  
ATOM   2012  OP1   A  1020      -0.462  48.531 -60.425  1.00  0.00           O  
ATOM   2013  O5'   A  1020      -0.641  47.616 -62.735  1.00  0.00           O  
ATOM   2014  C5'   A  1020      -1.764  46.850 -62.323  1.00  0.00           C  
ATOM   2015  C4'   A  1020      -1.787  45.498 -62.991  1.00  0.00           C  
ATOM   2016  O4'   A  1020      -1.523  44.505 -61.975  1.00  0.00           O  
ATOM   2017  C3'   A  1020      -3.087  45.116 -63.681  1.00  0.00           C  
ATOM   2018  O3'   A  1020      -2.891  44.305 -64.826  1.00  0.00           O  
ATOM   2019  C1'   A  1020      -2.570  43.548 -61.980  1.00  0.00           C  
ATOM   2020  C2'   A  1020      -3.771  44.243 -62.631  1.00  0.00           C  
ATOM   2021  O2'   A  1020      -4.598  43.260 -63.238  1.00  0.00           O  
ATOM   2022  N1    A  1020      -0.546  42.633 -57.330  1.00  0.00           N  
ATOM   2023  C2    A  1020       0.004  42.995 -58.496  1.00  0.00           C  
ATOM   2024  N3    A  1020      -0.583  43.217 -59.670  1.00  0.00           N  
ATOM   2025  C4    A  1020      -1.911  43.027 -59.581  1.00  0.00           C  
ATOM   2026  C5    A  1020      -2.620  42.654 -58.454  1.00  0.00           C  
ATOM   2027  C6    A  1020      -1.883  42.451 -57.274  1.00  0.00           C  
ATOM   2028  N6    A  1020      -2.430  42.089 -56.112  1.00  0.00           N  
ATOM   2029  N7    A  1020      -3.976  42.555 -58.738  1.00  0.00           N  
ATOM   2030  C8    A  1020      -4.054  42.865 -60.009  1.00  0.00           C  
ATOM   2031  N9    A  1020      -2.842  43.162 -60.582  1.00  0.00           N  
ATOM   2032  H5'   A  1020      -2.584  47.334 -62.555  1.00  0.00           H  
ATOM   2033 H5''   A  1020      -1.729  46.727 -61.352  1.00  0.00           H  
ATOM   2034  H4'   A  1020      -1.056  45.450 -63.643  1.00  0.00           H  
ATOM   2035  H3'   A  1020      -3.626  45.897 -63.930  1.00  0.00           H  
ATOM   2036  H1'   A  1020      -2.334  42.750 -62.499  1.00  0.00           H  
ATOM   2037  H2'   A  1020      -4.267  44.784 -61.981  1.00  0.00           H  
ATOM   2038 HO2'   A  1020      -5.419  43.167 -62.712  1.00  0.00           H  
ATOM   2039  H2    A  1020       0.977  43.115 -58.483  1.00  0.00           H  
ATOM   2040  H61   A  1020      -1.864  41.962 -55.322  1.00  0.00           H  
ATOM   2041  H62   A  1020      -3.398  41.951 -56.047  1.00  0.00           H  
ATOM   2042  H8    A  1020      -4.900  42.883 -60.504  1.00  0.00           H  
ATOM   2043  P     U  1021      -3.159  44.900 -66.294  1.00  0.00           P  
ATOM   2044  OP2   U  1021      -3.341  43.759 -67.226  1.00  0.00           O  
ATOM   2045  OP1   U  1021      -4.219  45.935 -66.185  1.00  0.00           O  
ATOM   2046  O5'   U  1021      -1.794  45.631 -66.669  1.00  0.00           O  
ATOM   2047  C5'   U  1021      -1.789  46.967 -67.149  1.00  0.00           C  
ATOM   2048  C4'   U  1021      -0.413  47.392 -67.600  1.00  0.00           C  
ATOM   2049  O4'   U  1021       0.545  46.780 -66.701  1.00  0.00           O  
ATOM   2050  C3'   U  1021       0.007  46.935 -68.989  1.00  0.00           C  
ATOM   2051  O3'   U  1021      -0.419  47.815 -70.014  1.00  0.00           O  
ATOM   2052  C1'   U  1021       1.737  46.513 -67.420  1.00  0.00           C  
ATOM   2053  C2'   U  1021       1.529  46.920 -68.885  1.00  0.00           C  
ATOM   2054  O2'   U  1021       2.071  48.218 -69.084  1.00  0.00           O  
ATOM   2055  N1    U  1021       2.088  45.079 -67.279  1.00  0.00           N  
ATOM   2056  C2    U  1021       3.363  44.702 -67.660  1.00  0.00           C  
ATOM   2057  O2    U  1021       4.187  45.486 -68.097  1.00  0.00           O  
ATOM   2058  N3    U  1021       3.643  43.366 -67.512  1.00  0.00           N  
ATOM   2059  C4    U  1021       2.799  42.387 -67.032  1.00  0.00           C  
ATOM   2060  O4    U  1021       3.201  41.224 -66.959  1.00  0.00           O  
ATOM   2061  C5    U  1021       1.498  42.851 -66.657  1.00  0.00           C  
ATOM   2062  C6    U  1021       1.198  44.147 -66.790  1.00  0.00           C  
ATOM   2063  H5'   U  1021      -2.088  47.564 -66.432  1.00  0.00           H  
ATOM   2064 H5''   U  1021      -2.409  47.038 -67.904  1.00  0.00           H  
ATOM   2065  H4'   U  1021      -0.314  48.364 -67.544  1.00  0.00           H  
ATOM   2066  H3'   U  1021      -0.332  46.036 -69.176  1.00  0.00           H  
ATOM   2067  H1'   U  1021       2.450  47.062 -67.031  1.00  0.00           H  
ATOM   2068  H2'   U  1021       1.924  46.266 -69.498  1.00  0.00           H  
ATOM   2069 HO2'   U  1021       1.727  48.818 -68.388  1.00  0.00           H  
ATOM   2070  H3    U  1021       4.541  43.077 -67.776  1.00  0.00           H  
ATOM   2071  H5    U  1021       0.833  42.223 -66.304  1.00  0.00           H  
ATOM   2072  H6    U  1021       0.302  44.439 -66.527  1.00  0.00           H  
ATOM   2073  P     A  1022      -1.462  47.313 -71.129  1.00  0.00           P  
ATOM   2074  OP2   A  1022      -2.405  46.366 -70.484  1.00  0.00           O  
ATOM   2075  OP1   A  1022      -1.989  48.507 -71.836  1.00  0.00           O  
ATOM   2076  O5'   A  1022      -0.562  46.490 -72.154  1.00  0.00           O  
ATOM   2077  C5'   A  1022      -0.473  46.875 -73.518  1.00  0.00           C  
ATOM   2078  C4'   A  1022       0.514  46.020 -74.272  1.00  0.00           C  
ATOM   2079  O4'   A  1022       1.672  45.756 -73.438  1.00  0.00           O  
ATOM   2080  C3'   A  1022       0.028  44.635 -74.671  1.00  0.00           C  
ATOM   2081  O3'   A  1022      -0.726  44.636 -75.872  1.00  0.00           O  
ATOM   2082  C1'   A  1022       2.140  44.438 -73.656  1.00  0.00           C  
ATOM   2083  C2'   A  1022       1.336  43.874 -74.826  1.00  0.00           C  
ATOM   2084  O2'   A  1022       1.991  44.209 -76.040  1.00  0.00           O  
ATOM   2085  N1    A  1022       2.948  39.999 -71.166  1.00  0.00           N  
ATOM   2086  C2    A  1022       3.301  40.424 -72.386  1.00  0.00           C  
ATOM   2087  N3    A  1022       3.057  41.595 -72.972  1.00  0.00           N  
ATOM   2088  C4    A  1022       2.354  42.398 -72.154  1.00  0.00           C  
ATOM   2089  C5    A  1022       1.920  42.103 -70.875  1.00  0.00           C  
ATOM   2090  C6    A  1022       2.243  40.831 -70.370  1.00  0.00           C  
ATOM   2091  N6    A  1022       1.891  40.406 -69.154  1.00  0.00           N  
ATOM   2092  N7    A  1022       1.223  43.175 -70.334  1.00  0.00           N  
ATOM   2093  C8    A  1022       1.252  44.079 -71.282  1.00  0.00           C  
ATOM   2094  N9    A  1022       1.920  43.676 -72.412  1.00  0.00           N  
ATOM   2095  H5'   A  1022      -0.187  47.812 -73.568  1.00  0.00           H  
ATOM   2096 H5''   A  1022      -1.355  46.789 -73.934  1.00  0.00           H  
ATOM   2097  H4'   A  1022       0.803  46.498 -75.078  1.00  0.00           H  
ATOM   2098  H3'   A  1022      -0.495  44.230 -73.947  1.00  0.00           H  
ATOM   2099  H1'   A  1022       3.094  44.428 -73.881  1.00  0.00           H  
ATOM   2100  H2'   A  1022       1.205  42.906 -74.738  1.00  0.00           H  
ATOM   2101 HO2'   A  1022       2.376  43.396 -76.429  1.00  0.00           H  
ATOM   2102  H2    A  1022       3.811  39.783 -72.924  1.00  0.00           H  
ATOM   2103  H61   A  1022       2.146  39.508 -68.856  1.00  0.00           H  
ATOM   2104  H62   A  1022       1.380  40.993 -68.559  1.00  0.00           H  
ATOM   2105  H8    A  1022       0.835  44.962 -71.192  1.00  0.00           H  
ATOM   2106  P     U  1023      -2.222  44.049 -75.887  1.00  0.00           P  
ATOM   2107  OP2   U  1023      -2.744  44.088 -74.498  1.00  0.00           O  
ATOM   2108  OP1   U  1023      -2.972  44.729 -76.974  1.00  0.00           O  
ATOM   2109  O5'   U  1023      -2.032  42.522 -76.300  1.00  0.00           O  
ATOM   2110  C5'   U  1023      -1.661  42.165 -77.623  1.00  0.00           C  
ATOM   2111  C4'   U  1023      -0.941  40.840 -77.662  1.00  0.00           C  
ATOM   2112  O4'   U  1023       0.145  40.820 -76.702  1.00  0.00           O  
ATOM   2113  C3'   U  1023      -1.759  39.620 -77.265  1.00  0.00           C  
ATOM   2114  O3'   U  1023      -2.616  39.168 -78.298  1.00  0.00           O  
ATOM   2115  C1'   U  1023       0.320  39.518 -76.177  1.00  0.00           C  
ATOM   2116  C2'   U  1023      -0.663  38.622 -76.932  1.00  0.00           C  
ATOM   2117  O2'   U  1023      -0.040  38.130 -78.110  1.00  0.00           O  
ATOM   2118  N1    U  1023       0.022  39.581 -74.726  1.00  0.00           N  
ATOM   2119  C2    U  1023       0.259  38.439 -73.983  1.00  0.00           C  
ATOM   2120  O2    U  1023       0.693  37.409 -74.467  1.00  0.00           O  
ATOM   2121  N3    U  1023      -0.030  38.545 -72.645  1.00  0.00           N  
ATOM   2122  C4    U  1023      -0.523  39.651 -71.984  1.00  0.00           C  
ATOM   2123  O4    U  1023      -0.733  39.587 -70.772  1.00  0.00           O  
ATOM   2124  C5    U  1023      -0.743  40.795 -72.816  1.00  0.00           C  
ATOM   2125  C6    U  1023      -0.468  40.720 -74.122  1.00  0.00           C  
ATOM   2126  H5'   U  1023      -1.073  42.858 -77.988  1.00  0.00           H  
ATOM   2127 H5''   U  1023      -2.467  42.106 -78.177  1.00  0.00           H  
ATOM   2128  H4'   U  1023      -0.566  40.709 -78.557  1.00  0.00           H  
ATOM   2129  H3'   U  1023      -2.272  39.826 -76.456  1.00  0.00           H  
ATOM   2130  H1'   U  1023       1.231  39.179 -76.308  1.00  0.00           H  
ATOM   2131  H2'   U  1023      -0.999  37.894 -76.369  1.00  0.00           H  
ATOM   2132 HO2'   U  1023       0.131  37.170 -78.004  1.00  0.00           H  
ATOM   2133  H3    U  1023       0.130  37.747 -72.100  1.00  0.00           H  
ATOM   2134  H5    U  1023      -1.091  41.626 -72.430  1.00  0.00           H  
ATOM   2135  H6    U  1023      -0.629  41.515 -74.670  1.00  0.00           H  
ATOM   2136  P     G  1024      -4.191  39.002 -78.028  1.00  0.00           P  
ATOM   2137  OP2   G  1024      -4.511  39.675 -76.743  1.00  0.00           O  
ATOM   2138  OP1   G  1024      -4.915  39.398 -79.263  1.00  0.00           O  
ATOM   2139  O5'   G  1024      -4.385  37.434 -77.824  1.00  0.00           O  
ATOM   2140  C5'   G  1024      -3.936  36.511 -78.805  1.00  0.00           C  
ATOM   2141  C4'   G  1024      -3.602  35.172 -78.195  1.00  0.00           C  
ATOM   2142  O4'   G  1024      -2.450  35.275 -77.322  1.00  0.00           O  
ATOM   2143  C3'   G  1024      -4.678  34.552 -77.315  1.00  0.00           C  
ATOM   2144  O3'   G  1024      -5.661  33.849 -78.056  1.00  0.00           O  
ATOM   2145  C1'   G  1024      -2.606  34.450 -76.177  1.00  0.00           C  
ATOM   2146  C2'   G  1024      -3.867  33.623 -76.421  1.00  0.00           C  
ATOM   2147  O2'   G  1024      -3.510  32.431 -77.106  1.00  0.00           O  
ATOM   2148  N1    G  1024      -2.877  34.739 -71.102  1.00  0.00           N  
ATOM   2149  C2    G  1024      -2.740  33.635 -71.909  1.00  0.00           C  
ATOM   2150  N2    G  1024      -2.664  32.449 -71.287  1.00  0.00           N  
ATOM   2151  N3    G  1024      -2.680  33.688 -73.229  1.00  0.00           N  
ATOM   2152  C4    G  1024      -2.771  34.954 -73.688  1.00  0.00           C  
ATOM   2153  C5    G  1024      -2.910  36.123 -72.970  1.00  0.00           C  
ATOM   2154  C6    G  1024      -2.972  36.051 -71.554  1.00  0.00           C  
ATOM   2155  O6    G  1024      -3.094  36.975 -70.741  1.00  0.00           O  
ATOM   2156  N7    G  1024      -2.966  37.220 -73.818  1.00  0.00           N  
ATOM   2157  C8    G  1024      -2.864  36.708 -75.015  1.00  0.00           C  
ATOM   2158  N9    G  1024      -2.742  35.339 -75.009  1.00  0.00           N  
ATOM   2159  H5'   G  1024      -3.137  36.871 -79.242  1.00  0.00           H  
ATOM   2160 H5''   G  1024      -4.641  36.389 -79.476  1.00  0.00           H  
ATOM   2161  H4'   G  1024      -3.389  34.540 -78.913  1.00  0.00           H  
ATOM   2162  H3'   G  1024      -5.087  35.252 -76.766  1.00  0.00           H  
ATOM   2163  H1'   G  1024      -1.843  33.849 -76.044  1.00  0.00           H  
ATOM   2164  H2'   G  1024      -4.337  33.432 -75.582  1.00  0.00           H  
ATOM   2165 HO2'   G  1024      -3.597  31.672 -76.493  1.00  0.00           H  
ATOM   2166  H1    G  1024      -2.911  34.592 -70.134  1.00  0.00           H  
ATOM   2167  H22   G  1024      -2.566  31.626 -71.812  1.00  0.00           H  
ATOM   2168  H21   G  1024      -2.707  32.401 -70.310  1.00  0.00           H  
ATOM   2169  H8    G  1024      -2.872  37.246 -75.833  1.00  0.00           H  
ATOM   2170  P     G  1025      -7.161  33.725 -77.492  1.00  0.00           P  
ATOM   2171  OP2   G  1025      -7.565  35.052 -76.963  1.00  0.00           O  
ATOM   2172  OP1   G  1025      -7.991  33.066 -78.532  1.00  0.00           O  
ATOM   2173  O5'   G  1025      -7.028  32.723 -76.260  1.00  0.00           O  
ATOM   2174  C5'   G  1025      -6.898  31.324 -76.469  1.00  0.00           C  
ATOM   2175  C4'   G  1025      -6.798  30.576 -75.163  1.00  0.00           C  
ATOM   2176  O4'   G  1025      -5.709  31.111 -74.383  1.00  0.00           O  
ATOM   2177  C3'   G  1025      -8.003  30.681 -74.240  1.00  0.00           C  
ATOM   2178  O3'   G  1025      -9.014  29.733 -74.540  1.00  0.00           O  
ATOM   2179  C1'   G  1025      -6.048  31.126 -72.996  1.00  0.00           C  
ATOM   2180  C2'   G  1025      -7.406  30.444 -72.864  1.00  0.00           C  
ATOM   2181  O2'   G  1025      -7.203  29.059 -72.621  1.00  0.00           O  
ATOM   2182  N1    G  1025      -6.373  34.238 -68.980  1.00  0.00           N  
ATOM   2183  C2    G  1025      -6.375  32.865 -69.024  1.00  0.00           C  
ATOM   2184  N2    G  1025      -6.475  32.231 -67.846  1.00  0.00           N  
ATOM   2185  N3    G  1025      -6.283  32.161 -70.141  1.00  0.00           N  
ATOM   2186  C4    G  1025      -6.190  32.953 -71.230  1.00  0.00           C  
ATOM   2187  C5    G  1025      -6.179  34.331 -71.295  1.00  0.00           C  
ATOM   2188  C6    G  1025      -6.278  35.073 -70.089  1.00  0.00           C  
ATOM   2189  O6    G  1025      -6.287  36.300 -69.938  1.00  0.00           O  
ATOM   2190  N7    G  1025      -6.068  34.761 -72.609  1.00  0.00           N  
ATOM   2191  C8    G  1025      -6.014  33.659 -73.307  1.00  0.00           C  
ATOM   2192  N9    G  1025      -6.083  32.526 -72.533  1.00  0.00           N  
ATOM   2193  H5'   G  1025      -6.092  31.153 -76.998  1.00  0.00           H  
ATOM   2194 H5''   G  1025      -7.680  31.001 -76.964  1.00  0.00           H  
ATOM   2195  H4'   G  1025      -6.622  29.630 -75.352  1.00  0.00           H  
ATOM   2196  H3'   G  1025      -8.359  31.592 -74.278  1.00  0.00           H  
ATOM   2197  H1'   G  1025      -5.381  30.627 -72.479  1.00  0.00           H  
ATOM   2198  H2'   G  1025      -7.948  30.860 -72.160  1.00  0.00           H  
ATOM   2199 HO2'   G  1025      -7.768  28.542 -73.233  1.00  0.00           H  
ATOM   2200  H1    G  1025      -6.446  34.664 -68.100  1.00  0.00           H  
ATOM   2201  H22   G  1025      -6.481  31.251 -67.816  1.00  0.00           H  
ATOM   2202  H21   G  1025      -6.543  32.745 -67.015  1.00  0.00           H  
ATOM   2203  H8    G  1025      -5.932  33.643 -74.283  1.00  0.00           H  
ATOM   2204  P     C  1026     -10.546  30.038 -74.159  1.00  0.00           P  
ATOM   2205  OP2   C  1026     -10.903  31.366 -74.718  1.00  0.00           O  
ATOM   2206  OP1   C  1026     -11.355  28.847 -74.522  1.00  0.00           O  
ATOM   2207  O5'   C  1026     -10.532  30.158 -72.571  1.00  0.00           O  
ATOM   2208  C5'   C  1026     -10.457  29.000 -71.752  1.00  0.00           C  
ATOM   2209  C4'   C  1026     -10.635  29.338 -70.292  1.00  0.00           C  
ATOM   2210  O4'   C  1026      -9.590  30.228 -69.834  1.00  0.00           O  
ATOM   2211  C3'   C  1026     -11.916  30.072 -69.925  1.00  0.00           C  
ATOM   2212  O3'   C  1026     -13.028  29.205 -69.781  1.00  0.00           O  
ATOM   2213  C1'   C  1026     -10.094  31.065 -68.806  1.00  0.00           C  
ATOM   2214  C2'   C  1026     -11.555  30.692 -68.584  1.00  0.00           C  
ATOM   2215  O2'   C  1026     -11.634  29.736 -67.537  1.00  0.00           O  
ATOM   2216  N1    C  1026      -9.931  32.478 -69.228  1.00  0.00           N  
ATOM   2217  C2    C  1026      -9.886  33.468 -68.238  1.00  0.00           C  
ATOM   2218  O2    C  1026      -9.984  33.137 -67.047  1.00  0.00           O  
ATOM   2219  N3    C  1026      -9.738  34.764 -68.597  1.00  0.00           N  
ATOM   2220  C4    C  1026      -9.636  35.093 -69.885  1.00  0.00           C  
ATOM   2221  N4    C  1026      -9.492  36.384 -70.192  1.00  0.00           N  
ATOM   2222  C5    C  1026      -9.679  34.111 -70.915  1.00  0.00           C  
ATOM   2223  C6    C  1026      -9.824  32.832 -70.548  1.00  0.00           C  
ATOM   2224  H5'   C  1026      -9.582  28.577 -71.878  1.00  0.00           H  
ATOM   2225 H5''   C  1026     -11.159  28.372 -72.023  1.00  0.00           H  
ATOM   2226  H4'   C  1026     -10.586  28.511 -69.769  1.00  0.00           H  
ATOM   2227  H3'   C  1026     -12.078  30.785 -70.578  1.00  0.00           H  
ATOM   2228  H1'   C  1026      -9.593  30.913 -67.977  1.00  0.00           H  
ATOM   2229  H2'   C  1026     -12.103  31.482 -68.395  1.00  0.00           H  
ATOM   2230 HO2'   C  1026     -12.030  30.158 -66.747  1.00  0.00           H  
ATOM   2231  H42   C  1026      -9.414  36.659 -71.129  1.00  0.00           H  
ATOM   2232  H41   C  1026      -9.464  37.057 -69.480  1.00  0.00           H  
ATOM   2233  H5    C  1026      -9.603  34.363 -71.859  1.00  0.00           H  
ATOM   2234  H6    C  1026      -9.856  32.142 -71.242  1.00  0.00           H  
ATOM   2235  P     U  1027     -14.479  29.695 -70.228  1.00  0.00           P  
ATOM   2236  OP2   U  1027     -14.323  30.220 -71.608  1.00  0.00           O  
ATOM   2237  OP1   U  1027     -15.391  28.551 -69.976  1.00  0.00           O  
ATOM   2238  O5'   U  1027     -14.928  30.901 -69.289  1.00  0.00           O  
ATOM   2239  C5'   U  1027     -15.863  31.869 -69.742  1.00  0.00           C  
ATOM   2240  C4'   U  1027     -17.280  31.359 -69.651  1.00  0.00           C  
ATOM   2241  O4'   U  1027     -17.647  31.119 -68.268  1.00  0.00           O  
ATOM   2242  C3'   U  1027     -18.368  32.316 -70.116  1.00  0.00           C  
ATOM   2243  O3'   U  1027     -18.507  32.353 -71.525  1.00  0.00           O  
ATOM   2244  C1'   U  1027     -19.037  31.287 -68.105  1.00  0.00           C  
ATOM   2245  C2'   U  1027     -19.599  31.698 -69.467  1.00  0.00           C  
ATOM   2246  O2'   U  1027     -20.024  30.533 -70.161  1.00  0.00           O  
ATOM   2247  N1    U  1027     -19.259  32.324 -67.068  1.00  0.00           N  
ATOM   2248  C2    U  1027     -20.570  32.614 -66.738  1.00  0.00           C  
ATOM   2249  O2    U  1027     -21.525  32.061 -67.255  1.00  0.00           O  
ATOM   2250  N3    U  1027     -20.727  33.580 -65.774  1.00  0.00           N  
ATOM   2251  C4    U  1027     -19.731  34.272 -65.119  1.00  0.00           C  
ATOM   2252  O4    U  1027     -20.035  35.115 -64.273  1.00  0.00           O  
ATOM   2253  C5    U  1027     -18.401  33.919 -65.512  1.00  0.00           C  
ATOM   2254  C6    U  1027     -18.218  32.982 -66.447  1.00  0.00           C  
ATOM   2255  H5'   U  1027     -15.664  32.093 -70.675  1.00  0.00           H  
ATOM   2256 H5''   U  1027     -15.779  32.676 -69.193  1.00  0.00           H  
ATOM   2257  H4'   U  1027     -17.355  30.525 -70.159  1.00  0.00           H  
ATOM   2258  H3'   U  1027     -18.238  33.218 -69.758  1.00  0.00           H  
ATOM   2259  H1'   U  1027     -19.458  30.448 -67.821  1.00  0.00           H  
ATOM   2260  H2'   U  1027     -20.326  32.348 -69.373  1.00  0.00           H  
ATOM   2261 HO2'   U  1027     -21.004  30.525 -70.202  1.00  0.00           H  
ATOM   2262  H3    U  1027     -21.649  33.801 -65.525  1.00  0.00           H  
ATOM   2263  H5    U  1027     -17.630  34.361 -65.097  1.00  0.00           H  
ATOM   2264  H6    U  1027     -17.299  32.759 -66.699  1.00  0.00           H  
ATOM   2265  P     U  1028     -18.639  33.760 -72.289  1.00  0.00           P  
ATOM   2266  OP2   U  1028     -18.115  34.820 -71.391  1.00  0.00           O  
ATOM   2267  OP1   U  1028     -18.066  33.601 -73.650  1.00  0.00           O  
ATOM   2268  O5'   U  1028     -20.211  33.972 -72.438  1.00  0.00           O  
ATOM   2269  C5'   U  1028     -21.053  32.909 -72.857  1.00  0.00           C  
ATOM   2270  C4'   U  1028     -22.503  33.192 -72.546  1.00  0.00           C  
ATOM   2271  O4'   U  1028     -22.749  32.951 -71.135  1.00  0.00           O  
ATOM   2272  C3'   U  1028     -22.954  34.635 -72.709  1.00  0.00           C  
ATOM   2273  O3'   U  1028     -23.226  34.981 -74.055  1.00  0.00           O  
ATOM   2274  C1'   U  1028     -23.727  33.841 -70.649  1.00  0.00           C  
ATOM   2275  C2'   U  1028     -24.201  34.662 -71.846  1.00  0.00           C  
ATOM   2276  O2'   U  1028     -25.281  33.994 -72.482  1.00  0.00           O  
ATOM   2277  N1    U  1028     -23.094  34.682 -69.605  1.00  0.00           N  
ATOM   2278  C2    U  1028     -23.936  35.404 -68.781  1.00  0.00           C  
ATOM   2279  O2    U  1028     -25.150  35.375 -68.879  1.00  0.00           O  
ATOM   2280  N3    U  1028     -23.306  36.168 -67.829  1.00  0.00           N  
ATOM   2281  C4    U  1028     -21.948  36.282 -67.620  1.00  0.00           C  
ATOM   2282  O4    U  1028     -21.534  37.014 -66.719  1.00  0.00           O  
ATOM   2283  C5    U  1028     -21.138  35.506 -68.509  1.00  0.00           C  
ATOM   2284  C6    U  1028     -21.726  34.753 -69.445  1.00  0.00           C  
ATOM   2285  H5'   U  1028     -20.783  32.087 -72.397  1.00  0.00           H  
ATOM   2286 H5''   U  1028     -20.953  32.783 -73.823  1.00  0.00           H  
ATOM   2287  H4'   U  1028     -23.063  32.588 -73.076  1.00  0.00           H  
ATOM   2288  H3'   U  1028     -22.278  35.230 -72.324  1.00  0.00           H  
ATOM   2289  H1'   U  1028     -24.492  33.363 -70.263  1.00  0.00           H  
ATOM   2290  H2'   U  1028     -24.441  35.577 -71.591  1.00  0.00           H  
ATOM   2291 HO2'   U  1028     -26.106  34.499 -72.324  1.00  0.00           H  
ATOM   2292  H3    U  1028     -23.884  36.688 -67.234  1.00  0.00           H  
ATOM   2293  H5    U  1028     -20.161  35.527 -68.432  1.00  0.00           H  
ATOM   2294  H6    U  1028     -21.151  34.233 -70.042  1.00  0.00           H  
ATOM   2295  P     U  1029     -23.193  36.520 -74.517  1.00  0.00           P  
ATOM   2296  OP2   U  1029     -21.959  37.137 -73.971  1.00  0.00           O  
ATOM   2297  OP1   U  1029     -23.453  36.567 -75.979  1.00  0.00           O  
ATOM   2298  O5'   U  1029     -24.442  37.172 -73.773  1.00  0.00           O  
ATOM   2299  C5'   U  1029     -25.766  36.935 -74.227  1.00  0.00           C  
ATOM   2300  C4'   U  1029     -26.770  37.776 -73.476  1.00  0.00           C  
ATOM   2301  O4'   U  1029     -26.676  37.450 -72.064  1.00  0.00           O  
ATOM   2302  C3'   U  1029     -26.534  39.278 -73.494  1.00  0.00           C  
ATOM   2303  O3'   U  1029     -27.030  39.902 -74.665  1.00  0.00           O  
ATOM   2304  C1'   U  1029     -26.951  38.597 -71.286  1.00  0.00           C  
ATOM   2305  C2'   U  1029     -27.309  39.715 -72.262  1.00  0.00           C  
ATOM   2306  O2'   U  1029     -28.709  39.698 -72.502  1.00  0.00           O  
ATOM   2307  N1    U  1029     -25.741  38.912 -70.489  1.00  0.00           N  
ATOM   2308  C2    U  1029     -25.897  39.772 -69.418  1.00  0.00           C  
ATOM   2309  O2    U  1029     -26.968  40.267 -69.113  1.00  0.00           O  
ATOM   2310  N3    U  1029     -24.751  40.035 -68.709  1.00  0.00           N  
ATOM   2311  C4    U  1029     -23.489  39.538 -68.955  1.00  0.00           C  
ATOM   2312  O4    U  1029     -22.555  39.871 -68.224  1.00  0.00           O  
ATOM   2313  C5    U  1029     -23.402  38.655 -70.078  1.00  0.00           C  
ATOM   2314  C6    U  1029     -24.503  38.381 -70.785  1.00  0.00           C  
ATOM   2315  H5'   U  1029     -25.984  35.988 -74.098  1.00  0.00           H  
ATOM   2316 H5''   U  1029     -25.821  37.150 -75.181  1.00  0.00           H  
ATOM   2317  H4'   U  1029     -27.669  37.561 -73.803  1.00  0.00           H  
ATOM   2318  H3'   U  1029     -25.580  39.456 -73.362  1.00  0.00           H  
ATOM   2319  H1'   U  1029     -27.707  38.441 -70.682  1.00  0.00           H  
ATOM   2320  H2'   U  1029     -27.008  40.590 -71.940  1.00  0.00           H  
ATOM   2321 HO2'   U  1029     -29.116  40.482 -72.077  1.00  0.00           H  
ATOM   2322  H3    U  1029     -24.840  40.642 -67.946  1.00  0.00           H  
ATOM   2323  H5    U  1029     -22.542  38.254 -70.325  1.00  0.00           H  
ATOM   2324  H6    U  1029     -24.417  37.775 -71.549  1.00  0.00           H  
ATOM   2325  P     U  1030     -26.439  41.319 -75.139  1.00  0.00           P  
ATOM   2326  OP2   U  1030     -24.959  41.258 -75.031  1.00  0.00           O  
ATOM   2327  OP1   U  1030     -27.066  41.668 -76.440  1.00  0.00           O  
ATOM   2328  O5'   U  1030     -26.972  42.345 -74.044  1.00  0.00           O  
ATOM   2329  C5'   U  1030     -28.312  42.812 -74.073  1.00  0.00           C  
ATOM   2330  C4'   U  1030     -28.560  43.860 -73.016  1.00  0.00           C  
ATOM   2331  O4'   U  1030     -28.271  43.299 -71.704  1.00  0.00           O  
ATOM   2332  C3'   U  1030     -27.660  45.086 -73.063  1.00  0.00           C  
ATOM   2333  O3'   U  1030     -28.080  46.045 -74.016  1.00  0.00           O  
ATOM   2334  C1'   U  1030     -27.713  44.287 -70.864  1.00  0.00           C  
ATOM   2335  C2'   U  1030     -27.773  45.599 -71.639  1.00  0.00           C  
ATOM   2336  O2'   U  1030     -29.030  46.222 -71.416  1.00  0.00           O  
ATOM   2337  N1    U  1030     -26.321  43.886 -70.544  1.00  0.00           N  
ATOM   2338  C2    U  1030     -25.729  44.483 -69.447  1.00  0.00           C  
ATOM   2339  O2    U  1030     -26.296  45.306 -68.750  1.00  0.00           O  
ATOM   2340  N3    U  1030     -24.441  44.081 -69.189  1.00  0.00           N  
ATOM   2341  C4    U  1030     -23.698  43.163 -69.901  1.00  0.00           C  
ATOM   2342  O4    U  1030     -22.548  42.908 -69.542  1.00  0.00           O  
ATOM   2343  C5    U  1030     -24.375  42.586 -71.022  1.00  0.00           C  
ATOM   2344  C6    U  1030     -25.630  42.959 -71.295  1.00  0.00           C  
ATOM   2345  H5'   U  1030     -28.917  42.056 -73.920  1.00  0.00           H  
ATOM   2346 H5''   U  1030     -28.497  43.198 -74.954  1.00  0.00           H  
ATOM   2347  H4'   U  1030     -29.501  44.127 -73.050  1.00  0.00           H  
ATOM   2348  H3'   U  1030     -26.738  44.803 -73.235  1.00  0.00           H  
ATOM   2349  H1'   U  1030     -28.223  44.380 -70.031  1.00  0.00           H  
ATOM   2350  H2'   U  1030     -27.029  46.194 -71.412  1.00  0.00           H  
ATOM   2351 HO2'   U  1030     -28.896  47.022 -70.865  1.00  0.00           H  
ATOM   2352  H3    U  1030     -24.002  44.492 -68.416  1.00  0.00           H  
ATOM   2353  H5    U  1030     -23.922  41.923 -71.584  1.00  0.00           H  
ATOM   2354  H6    U  1030     -26.071  42.550 -72.068  1.00  0.00           H  
ATOM   2355  P     G  1031     -27.037  47.121 -74.596  1.00  0.00           P  
ATOM   2356  OP2   G  1031     -25.782  46.405 -74.941  1.00  0.00           O  
ATOM   2357  OP1   G  1031     -27.733  47.924 -75.633  1.00  0.00           O  
ATOM   2358  O5'   G  1031     -26.736  48.074 -73.355  1.00  0.00           O  
ATOM   2359  C5'   G  1031     -27.659  49.081 -72.968  1.00  0.00           C  
ATOM   2360  C4'   G  1031     -27.112  49.934 -71.851  1.00  0.00           C  
ATOM   2361  O4'   G  1031     -26.812  49.098 -70.698  1.00  0.00           O  
ATOM   2362  C3'   G  1031     -25.796  50.643 -72.135  1.00  0.00           C  
ATOM   2363  O3'   G  1031     -25.964  51.854 -72.852  1.00  0.00           O  
ATOM   2364  C1'   G  1031     -25.627  49.536 -70.067  1.00  0.00           C  
ATOM   2365  C2'   G  1031     -25.245  50.860 -70.733  1.00  0.00           C  
ATOM   2366  O2'   G  1031     -25.915  51.926 -70.075  1.00  0.00           O  
ATOM   2367  N1    G  1031     -21.113  47.747 -68.536  1.00  0.00           N  
ATOM   2368  C2    G  1031     -21.822  48.833 -68.083  1.00  0.00           C  
ATOM   2369  N2    G  1031     -21.260  49.540 -67.091  1.00  0.00           N  
ATOM   2370  N3    G  1031     -22.998  49.201 -68.566  1.00  0.00           N  
ATOM   2371  C4    G  1031     -23.416  48.384 -69.556  1.00  0.00           C  
ATOM   2372  C5    G  1031     -22.785  47.276 -70.081  1.00  0.00           C  
ATOM   2373  C6    G  1031     -21.525  46.893 -69.555  1.00  0.00           C  
ATOM   2374  O6    G  1031     -20.808  45.941 -69.887  1.00  0.00           O  
ATOM   2375  N7    G  1031     -23.548  46.708 -71.091  1.00  0.00           N  
ATOM   2376  C8    G  1031     -24.609  47.466 -71.160  1.00  0.00           C  
ATOM   2377  N9    G  1031     -24.593  48.501 -70.257  1.00  0.00           N  
ATOM   2378  H5'   G  1031     -28.489  48.656 -72.669  1.00  0.00           H  
ATOM   2379 H5''   G  1031     -27.852  49.651 -73.742  1.00  0.00           H  
ATOM   2380  H4'   G  1031     -27.789  50.596 -71.597  1.00  0.00           H  
ATOM   2381  H3'   G  1031     -25.204  50.037 -72.626  1.00  0.00           H  
ATOM   2382  H1'   G  1031     -25.770  49.682 -69.109  1.00  0.00           H  
ATOM   2383  H2'   G  1031     -24.274  50.995 -70.745  1.00  0.00           H  
ATOM   2384 HO2'   G  1031     -25.260  52.452 -69.571  1.00  0.00           H  
ATOM   2385  H1    G  1031     -20.250  47.559 -68.112  1.00  0.00           H  
ATOM   2386  H22   G  1031     -21.721  50.325 -66.727  1.00  0.00           H  
ATOM   2387  H21   G  1031     -20.390  49.273 -66.729  1.00  0.00           H  
ATOM   2388  H8    G  1031     -25.341  47.311 -71.792  1.00  0.00           H  
ATOM   2389  P     C  1032     -24.737  52.479 -73.681  1.00  0.00           P  
ATOM   2390  OP2   C  1032     -24.149  51.401 -74.515  1.00  0.00           O  
ATOM   2391  OP1   C  1032     -25.208  53.731 -74.326  1.00  0.00           O  
ATOM   2392  O5'   C  1032     -23.674  52.872 -72.561  1.00  0.00           O  
ATOM   2393  C5'   C  1032     -23.811  54.071 -71.814  1.00  0.00           C  
ATOM   2394  C4'   C  1032     -22.610  54.320 -70.934  1.00  0.00           C  
ATOM   2395  O4'   C  1032     -22.406  53.170 -70.079  1.00  0.00           O  
ATOM   2396  C3'   C  1032     -21.279  54.491 -71.650  1.00  0.00           C  
ATOM   2397  O3'   C  1032     -21.057  55.818 -72.094  1.00  0.00           O  
ATOM   2398  C1'   C  1032     -21.019  52.909 -69.925  1.00  0.00           C  
ATOM   2399  C2'   C  1032     -20.255  54.028 -70.629  1.00  0.00           C  
ATOM   2400  O2'   C  1032     -19.963  55.054 -69.691  1.00  0.00           O  
ATOM   2401  N1    C  1032     -20.721  51.574 -70.500  1.00  0.00           N  
ATOM   2402  C2    C  1032     -19.533  50.937 -70.121  1.00  0.00           C  
ATOM   2403  O2    C  1032     -18.770  51.502 -69.323  1.00  0.00           O  
ATOM   2404  N3    C  1032     -19.238  49.719 -70.631  1.00  0.00           N  
ATOM   2405  C4    C  1032     -20.074  49.133 -71.488  1.00  0.00           C  
ATOM   2406  N4    C  1032     -19.741  47.931 -71.966  1.00  0.00           N  
ATOM   2407  C5    C  1032     -21.288  49.755 -71.894  1.00  0.00           C  
ATOM   2408  C6    C  1032     -21.570  50.959 -71.382  1.00  0.00           C  
ATOM   2409  H5'   C  1032     -24.611  54.007 -71.252  1.00  0.00           H  
ATOM   2410 H5''   C  1032     -23.914  54.823 -72.434  1.00  0.00           H  
ATOM   2411  H4'   C  1032     -22.784  55.108 -70.380  1.00  0.00           H  
ATOM   2412  H3'   C  1032     -21.246  53.885 -72.420  1.00  0.00           H  
ATOM   2413  H1'   C  1032     -20.789  52.912 -68.972  1.00  0.00           H  
ATOM   2414  H2'   C  1032     -19.443  53.693 -71.063  1.00  0.00           H  
ATOM   2415 HO2'   C  1032     -20.225  55.918 -70.071  1.00  0.00           H  
ATOM   2416  H42   C  1032     -20.335  47.474 -72.597  1.00  0.00           H  
ATOM   2417  H41   C  1032     -18.904  47.507 -71.685  1.00  0.00           H  
ATOM   2418  H5    C  1032     -21.898  49.316 -72.524  1.00  0.00           H  
ATOM   2419  H6    C  1032     -22.402  51.403 -71.648  1.00  0.00           H  
ATOM   2420  P     U  1033     -19.933  56.122 -73.203  1.00  0.00           P  
ATOM   2421  OP2   U  1033     -20.405  55.570 -74.497  1.00  0.00           O  
ATOM   2422  OP1   U  1033     -19.569  57.559 -73.106  1.00  0.00           O  
ATOM   2423  O5'   U  1033     -18.680  55.262 -72.727  1.00  0.00           O  
ATOM   2424  C5'   U  1033     -17.651  55.845 -71.942  1.00  0.00           C  
ATOM   2425  C4'   U  1033     -16.439  54.950 -71.859  1.00  0.00           C  
ATOM   2426  O4'   U  1033     -16.888  53.679 -71.342  1.00  0.00           O  
ATOM   2427  C3'   U  1033     -15.810  54.548 -73.184  1.00  0.00           C  
ATOM   2428  O3'   U  1033     -14.978  55.556 -73.730  1.00  0.00           O  
ATOM   2429  C1'   U  1033     -16.128  52.645 -71.922  1.00  0.00           C  
ATOM   2430  C2'   U  1033     -15.048  53.304 -72.769  1.00  0.00           C  
ATOM   2431  O2'   U  1033     -13.925  53.633 -71.964  1.00  0.00           O  
ATOM   2432  N1    U  1033     -17.024  51.780 -72.728  1.00  0.00           N  
ATOM   2433  C2    U  1033     -16.558  50.521 -73.057  1.00  0.00           C  
ATOM   2434  O2    U  1033     -15.463  50.106 -72.717  1.00  0.00           O  
ATOM   2435  N3    U  1033     -17.421  49.756 -73.802  1.00  0.00           N  
ATOM   2436  C4    U  1033     -18.678  50.112 -74.245  1.00  0.00           C  
ATOM   2437  O4    U  1033     -19.335  49.310 -74.909  1.00  0.00           O  
ATOM   2438  C5    U  1033     -19.094  51.428 -73.866  1.00  0.00           C  
ATOM   2439  C6    U  1033     -18.273  52.194 -73.140  1.00  0.00           C  
ATOM   2440  H5'   U  1033     -17.991  56.006 -71.037  1.00  0.00           H  
ATOM   2441 H5''   U  1033     -17.389  56.700 -72.342  1.00  0.00           H  
ATOM   2442  H4'   U  1033     -15.790  55.353 -71.247  1.00  0.00           H  
ATOM   2443  H3'   U  1033     -16.518  54.308 -73.817  1.00  0.00           H  
ATOM   2444  H1'   U  1033     -15.703  52.107 -71.220  1.00  0.00           H  
ATOM   2445  H2'   U  1033     -14.792  52.764 -73.545  1.00  0.00           H  
ATOM   2446 HO2'   U  1033     -13.171  53.062 -72.220  1.00  0.00           H  
ATOM   2447  H3    U  1033     -17.110  48.860 -74.047  1.00  0.00           H  
ATOM   2448  H5    U  1033     -19.974  51.765 -74.137  1.00  0.00           H  
ATOM   2449  H6    U  1033     -18.581  53.091 -72.895  1.00  0.00           H  
ATOM   2450  P     A  1034     -14.617  55.530 -75.288  1.00  0.00           P  
ATOM   2451  OP2   A  1034     -15.888  55.229 -75.994  1.00  0.00           O  
ATOM   2452  OP1   A  1034     -13.909  56.805 -75.564  1.00  0.00           O  
ATOM   2453  O5'   A  1034     -13.604  54.332 -75.567  1.00  0.00           O  
ATOM   2454  C5'   A  1034     -14.042  53.138 -76.199  1.00  0.00           C  
ATOM   2455  C4'   A  1034     -13.543  53.048 -77.619  1.00  0.00           C  
ATOM   2456  O4'   A  1034     -14.629  53.399 -78.520  1.00  0.00           O  
ATOM   2457  C3'   A  1034     -12.419  54.002 -77.993  1.00  0.00           C  
ATOM   2458  O3'   A  1034     -11.138  53.519 -77.629  1.00  0.00           O  
ATOM   2459  C1'   A  1034     -14.115  54.113 -79.627  1.00  0.00           C  
ATOM   2460  C2'   A  1034     -12.595  54.138 -79.500  1.00  0.00           C  
ATOM   2461  O2'   A  1034     -12.055  53.016 -80.185  1.00  0.00           O  
ATOM   2462  N1    A  1034     -16.067  57.963 -82.443  1.00  0.00           N  
ATOM   2463  C2    A  1034     -15.584  56.759 -82.776  1.00  0.00           C  
ATOM   2464  N3    A  1034     -15.090  55.804 -81.990  1.00  0.00           N  
ATOM   2465  C4    A  1034     -15.119  56.187 -80.701  1.00  0.00           C  
ATOM   2466  C5    A  1034     -15.585  57.390 -80.205  1.00  0.00           C  
ATOM   2467  C6    A  1034     -16.082  58.316 -81.139  1.00  0.00           C  
ATOM   2468  N6    A  1034     -16.563  59.516 -80.808  1.00  0.00           N  
ATOM   2469  N7    A  1034     -15.458  57.433 -78.823  1.00  0.00           N  
ATOM   2470  C8    A  1034     -14.928  56.274 -78.520  1.00  0.00           C  
ATOM   2471  N9    A  1034     -14.696  55.469 -79.609  1.00  0.00           N  
ATOM   2472  H5'   A  1034     -15.022  53.120 -76.203  1.00  0.00           H  
ATOM   2473 H5''   A  1034     -13.711  52.368 -75.694  1.00  0.00           H  
ATOM   2474  H4'   A  1034     -13.257  52.131 -77.811  1.00  0.00           H  
ATOM   2475  H3'   A  1034     -12.567  54.873 -77.568  1.00  0.00           H  
ATOM   2476  H1'   A  1034     -14.365  53.662 -80.461  1.00  0.00           H  
ATOM   2477  H2'   A  1034     -12.220  54.981 -79.831  1.00  0.00           H  
ATOM   2478 HO2'   A  1034     -11.585  53.328 -80.986  1.00  0.00           H  
ATOM   2479  H2    A  1034     -15.595  56.551 -83.734  1.00  0.00           H  
ATOM   2480  H61   A  1034     -16.897  60.120 -81.505  1.00  0.00           H  
ATOM   2481  H62   A  1034     -16.584  59.794 -79.869  1.00  0.00           H  
ATOM   2482  H8    A  1034     -14.716  56.006 -77.601  1.00  0.00           H  
ATOM   2483  P     U  1035      -9.921  54.545 -77.407  1.00  0.00           P  
ATOM   2484  OP2   U  1035     -10.378  55.606 -76.474  1.00  0.00           O  
ATOM   2485  OP1   U  1035      -8.706  53.755 -77.081  1.00  0.00           O  
ATOM   2486  O5'   U  1035      -9.709  55.207 -78.840  1.00  0.00           O  
ATOM   2487  C5'   U  1035      -8.952  54.547 -79.844  1.00  0.00           C  
ATOM   2488  C4'   U  1035      -8.748  55.424 -81.055  1.00  0.00           C  
ATOM   2489  O4'   U  1035     -10.029  55.788 -81.647  1.00  0.00           O  
ATOM   2490  C3'   U  1035      -8.070  56.762 -80.807  1.00  0.00           C  
ATOM   2491  O3'   U  1035      -6.658  56.667 -80.755  1.00  0.00           O  
ATOM   2492  C1'   U  1035      -9.975  57.096 -82.170  1.00  0.00           C  
ATOM   2493  C2'   U  1035      -8.539  57.584 -82.002  1.00  0.00           C  
ATOM   2494  O2'   U  1035      -7.803  57.257 -83.172  1.00  0.00           O  
ATOM   2495  N1    U  1035     -10.944  57.930 -81.417  1.00  0.00           N  
ATOM   2496  C2    U  1035     -11.403  59.078 -82.036  1.00  0.00           C  
ATOM   2497  O2    U  1035     -11.050  59.420 -83.151  1.00  0.00           O  
ATOM   2498  N3    U  1035     -12.298  59.817 -81.303  1.00  0.00           N  
ATOM   2499  C4    U  1035     -12.772  59.535 -80.039  1.00  0.00           C  
ATOM   2500  O4    U  1035     -13.577  60.303 -79.510  1.00  0.00           O  
ATOM   2501  C5    U  1035     -12.254  58.333 -79.461  1.00  0.00           C  
ATOM   2502  C6    U  1035     -11.382  57.593 -80.154  1.00  0.00           C  
ATOM   2503  H5'   U  1035      -9.425  53.732 -80.116  1.00  0.00           H  
ATOM   2504 H5''   U  1035      -8.078  54.302 -79.477  1.00  0.00           H  
ATOM   2505  H4'   U  1035      -8.225  54.922 -81.713  1.00  0.00           H  
ATOM   2506  H3'   U  1035      -8.396  57.166 -79.975  1.00  0.00           H  
ATOM   2507  H1'   U  1035     -10.210  57.106 -83.122  1.00  0.00           H  
ATOM   2508  H2'   U  1035      -8.508  58.545 -81.812  1.00  0.00           H  
ATOM   2509 HO2'   U  1035      -7.623  58.078 -83.676  1.00  0.00           H  
ATOM   2510  H3    U  1035     -12.636  60.635 -81.723  1.00  0.00           H  
ATOM   2511  H5    U  1035     -12.537  58.054 -78.565  1.00  0.00           H  
ATOM   2512  H6    U  1035     -11.042  56.776 -79.736  1.00  0.00           H  
ATOM   2513  P     A  1036      -5.796  57.808 -80.023  1.00  0.00           P  
ATOM   2514  OP2   A  1036      -6.165  57.813 -78.585  1.00  0.00           O  
ATOM   2515  OP1   A  1036      -4.375  57.635 -80.416  1.00  0.00           O  
ATOM   2516  O5'   A  1036      -6.325  59.165 -80.672  1.00  0.00           O  
ATOM   2517  C5'   A  1036      -5.776  59.654 -81.886  1.00  0.00           C  
ATOM   2518  C4'   A  1036      -6.439  60.939 -82.316  1.00  0.00           C  
ATOM   2519  O4'   A  1036      -7.892  60.818 -82.383  1.00  0.00           O  
ATOM   2520  C3'   A  1036      -6.269  62.124 -81.378  1.00  0.00           C  
ATOM   2521  O3'   A  1036      -4.977  62.702 -81.443  1.00  0.00           O  
ATOM   2522  C1'   A  1036      -8.500  62.035 -82.077  1.00  0.00           C  
ATOM   2523  C2'   A  1036      -7.352  63.038 -81.945  1.00  0.00           C  
ATOM   2524  O2'   A  1036      -6.993  63.526 -83.229  1.00  0.00           O  
ATOM   2525  N1    A  1036     -12.107  63.875 -78.890  1.00  0.00           N  
ATOM   2526  C2    A  1036     -11.640  64.309 -80.068  1.00  0.00           C  
ATOM   2527  N3    A  1036     -10.698  63.780 -80.846  1.00  0.00           N  
ATOM   2528  C4    A  1036     -10.201  62.658 -80.294  1.00  0.00           C  
ATOM   2529  C5    A  1036     -10.579  62.088 -79.093  1.00  0.00           C  
ATOM   2530  C6    A  1036     -11.588  62.744 -78.365  1.00  0.00           C  
ATOM   2531  N6    A  1036     -12.053  62.313 -77.191  1.00  0.00           N  
ATOM   2532  N7    A  1036      -9.849  60.933 -78.847  1.00  0.00           N  
ATOM   2533  C8    A  1036      -9.060  60.833 -79.888  1.00  0.00           C  
ATOM   2534  N9    A  1036      -9.220  61.843 -80.804  1.00  0.00           N  
ATOM   2535  H5'   A  1036      -5.900  58.981 -82.588  1.00  0.00           H  
ATOM   2536 H5''   A  1036      -4.818  59.815 -81.764  1.00  0.00           H  
ATOM   2537  H4'   A  1036      -6.082  61.178 -83.197  1.00  0.00           H  
ATOM   2538  H3'   A  1036      -6.477  61.908 -80.444  1.00  0.00           H  
ATOM   2539  H1'   A  1036      -9.127  62.346 -82.764  1.00  0.00           H  
ATOM   2540  H2'   A  1036      -7.567  63.767 -81.326  1.00  0.00           H  
ATOM   2541 HO2'   A  1036      -7.266  64.465 -83.301  1.00  0.00           H  
ATOM   2542  H2    A  1036     -12.050  65.133 -80.405  1.00  0.00           H  
ATOM   2543  H61   A  1036     -12.759  62.813 -76.730  1.00  0.00           H  
ATOM   2544  H62   A  1036     -11.692  61.495 -76.791  1.00  0.00           H  
ATOM   2545  H8    A  1036      -8.415  60.103 -80.002  1.00  0.00           H  
ATOM   2546  P     A  1037      -4.410  63.555 -80.205  1.00  0.00           P  
ATOM   2547  OP2   A  1037      -4.482  62.706 -78.990  1.00  0.00           O  
ATOM   2548  OP1   A  1037      -3.111  64.148 -80.611  1.00  0.00           O  
ATOM   2549  O5'   A  1037      -5.463  64.740 -80.040  1.00  0.00           O  
ATOM   2550  C5'   A  1037      -5.564  65.767 -81.015  1.00  0.00           C  
ATOM   2551  C4'   A  1037      -6.700  66.711 -80.711  1.00  0.00           C  
ATOM   2552  O4'   A  1037      -7.920  65.946 -80.620  1.00  0.00           O  
ATOM   2553  C3'   A  1037      -6.629  67.430 -79.372  1.00  0.00           C  
ATOM   2554  O3'   A  1037      -5.909  68.649 -79.434  1.00  0.00           O  
ATOM   2555  C1'   A  1037      -8.728  66.419 -79.564  1.00  0.00           C  
ATOM   2556  C2'   A  1037      -8.095  67.728 -79.109  1.00  0.00           C  
ATOM   2557  O2'   A  1037      -8.560  68.789 -79.931  1.00  0.00           O  
ATOM   2558  N1    A  1037     -10.788  64.842 -75.111  1.00  0.00           N  
ATOM   2559  C2    A  1037     -11.038  65.900 -75.894  1.00  0.00           C  
ATOM   2560  N3    A  1037     -10.463  66.250 -77.043  1.00  0.00           N  
ATOM   2561  C4    A  1037      -9.511  65.364 -77.388  1.00  0.00           C  
ATOM   2562  C5    A  1037      -9.142  64.231 -76.687  1.00  0.00           C  
ATOM   2563  C6    A  1037      -9.827  63.971 -75.487  1.00  0.00           C  
ATOM   2564  N6    A  1037      -9.578  62.918 -74.706  1.00  0.00           N  
ATOM   2565  N7    A  1037      -8.124  63.557 -77.348  1.00  0.00           N  
ATOM   2566  C8    A  1037      -7.905  64.285 -78.415  1.00  0.00           C  
ATOM   2567  N9    A  1037      -8.710  65.394 -78.503  1.00  0.00           N  
ATOM   2568  H5'   A  1037      -5.714  65.360 -81.894  1.00  0.00           H  
ATOM   2569 H5''   A  1037      -4.725  66.272 -81.037  1.00  0.00           H  
ATOM   2570  H4'   A  1037      -6.789  67.377 -81.424  1.00  0.00           H  
ATOM   2571  H3'   A  1037      -6.247  66.867 -78.666  1.00  0.00           H  
ATOM   2572  H1'   A  1037      -9.654  66.584 -79.842  1.00  0.00           H  
ATOM   2573  H2'   A  1037      -8.261  67.905 -78.159  1.00  0.00           H  
ATOM   2574 HO2'   A  1037      -7.791  69.307 -80.248  1.00  0.00           H  
ATOM   2575  H2    A  1037     -11.744  66.501 -75.577  1.00  0.00           H  
ATOM   2576  H61   A  1037     -10.090  62.789 -73.880  1.00  0.00           H  
ATOM   2577  H62   A  1037      -8.886  62.273 -74.959  1.00  0.00           H  
ATOM   2578  H8    A  1037      -7.229  64.059 -79.088  1.00  0.00           H  
ATOM   2579  P     A  1038      -4.887  69.044 -78.259  1.00  0.00           P  
ATOM   2580  OP2   A  1038      -3.789  68.044 -78.249  1.00  0.00           O  
ATOM   2581  OP1   A  1038      -4.565  70.486 -78.394  1.00  0.00           O  
ATOM   2582  O5'   A  1038      -5.739  68.852 -76.926  1.00  0.00           O  
ATOM   2583  C5'   A  1038      -5.133  68.369 -75.736  1.00  0.00           C  
ATOM   2584  C4'   A  1038      -5.326  69.327 -74.588  1.00  0.00           C  
ATOM   2585  O4'   A  1038      -5.189  70.674 -75.088  1.00  0.00           O  
ATOM   2586  C3'   A  1038      -6.705  69.329 -73.945  1.00  0.00           C  
ATOM   2587  O3'   A  1038      -6.848  68.344 -72.937  1.00  0.00           O  
ATOM   2588  C1'   A  1038      -6.074  71.556 -74.425  1.00  0.00           C  
ATOM   2589  C2'   A  1038      -6.830  70.745 -73.381  1.00  0.00           C  
ATOM   2590  O2'   A  1038      -6.161  70.862 -72.134  1.00  0.00           O  
ATOM   2591  N1    A  1038      -9.975  74.804 -75.312  1.00  0.00           N  
ATOM   2592  C2    A  1038      -9.322  74.465 -74.193  1.00  0.00           C  
ATOM   2593  N3    A  1038      -8.314  73.610 -74.033  1.00  0.00           N  
ATOM   2594  C4    A  1038      -7.969  73.058 -75.210  1.00  0.00           C  
ATOM   2595  C5    A  1038      -8.544  73.305 -76.442  1.00  0.00           C  
ATOM   2596  C6    A  1038      -9.603  74.231 -76.477  1.00  0.00           C  
ATOM   2597  N6    A  1038     -10.254  74.568 -77.592  1.00  0.00           N  
ATOM   2598  N7    A  1038      -7.927  72.553 -77.432  1.00  0.00           N  
ATOM   2599  C8    A  1038      -7.007  71.879 -76.787  1.00  0.00           C  
ATOM   2600  N9    A  1038      -6.976  72.136 -75.438  1.00  0.00           N  
ATOM   2601  H5'   A  1038      -4.173  68.248 -75.893  1.00  0.00           H  
ATOM   2602 H5''   A  1038      -5.530  67.505 -75.502  1.00  0.00           H  
ATOM   2603  H4'   A  1038      -4.653  69.171 -73.893  1.00  0.00           H  
ATOM   2604  H3'   A  1038      -7.385  69.183 -74.636  1.00  0.00           H  
ATOM   2605  H1'   A  1038      -5.575  72.274 -73.981  1.00  0.00           H  
ATOM   2606  H2'   A  1038      -7.767  71.026 -73.319  1.00  0.00           H  
ATOM   2607 HO2'   A  1038      -6.703  71.414 -71.532  1.00  0.00           H  
ATOM   2608  H2    A  1038      -9.631  74.909 -73.375  1.00  0.00           H  
ATOM   2609  H61   A  1038     -10.985  75.221 -77.554  1.00  0.00           H  
ATOM   2610  H62   A  1038     -10.001  74.166 -78.449  1.00  0.00           H  
ATOM   2611  H8    A  1038      -6.397  71.250 -77.226  1.00  0.00           H  
ATOM   2612  P     A  1039      -7.918  67.157 -73.113  1.00  0.00           P  
ATOM   2613  OP2   A  1039      -7.743  66.578 -74.468  1.00  0.00           O  
ATOM   2614  OP1   A  1039      -7.829  66.277 -71.921  1.00  0.00           O  
ATOM   2615  O5'   A  1039      -9.327  67.900 -73.073  1.00  0.00           O  
ATOM   2616  C5'   A  1039     -10.089  67.954 -71.876  1.00  0.00           C  
ATOM   2617  C4'   A  1039     -10.940  69.198 -71.817  1.00  0.00           C  
ATOM   2618  O4'   A  1039     -10.238  70.163 -72.603  1.00  0.00           O  
ATOM   2619  C3'   A  1039     -12.299  69.110 -72.495  1.00  0.00           C  
ATOM   2620  O3'   A  1039     -13.336  68.726 -71.609  1.00  0.00           O  
ATOM   2621  C1'   A  1039     -11.125  70.932 -73.373  1.00  0.00           C  
ATOM   2622  C2'   A  1039     -12.533  70.524 -73.012  1.00  0.00           C  
ATOM   2623  O2'   A  1039     -13.017  71.375 -71.984  1.00  0.00           O  
ATOM   2624  N1    A  1039     -12.223  72.188 -78.248  1.00  0.00           N  
ATOM   2625  C2    A  1039     -12.708  72.620 -77.077  1.00  0.00           C  
ATOM   2626  N3    A  1039     -12.376  72.249 -75.842  1.00  0.00           N  
ATOM   2627  C4    A  1039     -11.415  71.308 -75.870  1.00  0.00           C  
ATOM   2628  C5    A  1039     -10.820  70.766 -76.994  1.00  0.00           C  
ATOM   2629  C6    A  1039     -11.259  71.243 -78.241  1.00  0.00           C  
ATOM   2630  N6    A  1039     -10.777  70.814 -79.410  1.00  0.00           N  
ATOM   2631  N7    A  1039      -9.868  69.821 -76.637  1.00  0.00           N  
ATOM   2632  C8    A  1039      -9.909  69.813 -75.327  1.00  0.00           C  
ATOM   2633  N9    A  1039     -10.823  70.689 -74.796  1.00  0.00           N  
ATOM   2634  H5'   A  1039      -9.480  67.947 -71.109  1.00  0.00           H  
ATOM   2635 H5''   A  1039     -10.670  67.167 -71.830  1.00  0.00           H  
ATOM   2636  H4'   A  1039     -11.060  69.547 -70.909  1.00  0.00           H  
ATOM   2637  H3'   A  1039     -12.259  68.472 -73.238  1.00  0.00           H  
ATOM   2638  H1'   A  1039     -10.999  71.883 -73.170  1.00  0.00           H  
ATOM   2639  H2'   A  1039     -13.123  70.527 -73.795  1.00  0.00           H  
ATOM   2640 HO2'   A  1039     -13.708  71.962 -72.355  1.00  0.00           H  
ATOM   2641  H2    A  1039     -13.406  73.305 -77.136  1.00  0.00           H  
ATOM   2642  H61   A  1039     -11.123  71.185 -80.249  1.00  0.00           H  
ATOM   2643  H62   A  1039     -10.077  70.129 -79.430  1.00  0.00           H  
ATOM   2644  H8    A  1039      -9.339  69.234 -74.778  1.00  0.00           H  
ATOM   2645  P     A  1040     -14.452  67.670 -72.080  1.00  0.00           P  
ATOM   2646  OP2   A  1040     -13.760  66.540 -72.750  1.00  0.00           O  
ATOM   2647  OP1   A  1040     -15.349  67.402 -70.929  1.00  0.00           O  
ATOM   2648  O5'   A  1040     -15.287  68.459 -73.184  1.00  0.00           O  
ATOM   2649  C5'   A  1040     -16.116  69.555 -72.826  1.00  0.00           C  
ATOM   2650  C4'   A  1040     -16.805  70.145 -74.030  1.00  0.00           C  
ATOM   2651  O4'   A  1040     -15.852  70.919 -74.809  1.00  0.00           O  
ATOM   2652  C3'   A  1040     -17.315  69.151 -75.061  1.00  0.00           C  
ATOM   2653  O3'   A  1040     -18.556  68.568 -74.703  1.00  0.00           O  
ATOM   2654  C1'   A  1040     -16.068  70.749 -76.179  1.00  0.00           C  
ATOM   2655  C2'   A  1040     -17.417  70.051 -76.284  1.00  0.00           C  
ATOM   2656  O2'   A  1040     -18.467  70.997 -76.141  1.00  0.00           O  
ATOM   2657  N1    A  1040     -13.430  69.055 -80.269  1.00  0.00           N  
ATOM   2658  C2    A  1040     -14.468  69.893 -80.151  1.00  0.00           C  
ATOM   2659  N3    A  1040     -15.107  70.291 -79.053  1.00  0.00           N  
ATOM   2660  C4    A  1040     -14.570  69.723 -77.958  1.00  0.00           C  
ATOM   2661  C5    A  1040     -13.504  68.844 -77.920  1.00  0.00           C  
ATOM   2662  C6    A  1040     -12.914  68.502 -79.150  1.00  0.00           C  
ATOM   2663  N6    A  1040     -11.881  67.666 -79.268  1.00  0.00           N  
ATOM   2664  N7    A  1040     -13.228  68.466 -76.613  1.00  0.00           N  
ATOM   2665  C8    A  1040     -14.117  69.114 -75.903  1.00  0.00           C  
ATOM   2666  N9    A  1040     -14.962  69.895 -76.653  1.00  0.00           N  
ATOM   2667  H5'   A  1040     -15.566  70.246 -72.401  1.00  0.00           H  
ATOM   2668 H5''   A  1040     -16.793  69.249 -72.187  1.00  0.00           H  
ATOM   2669  H4'   A  1040     -17.549  70.718 -73.747  1.00  0.00           H  
ATOM   2670  H3'   A  1040     -16.663  68.439 -75.233  1.00  0.00           H  
ATOM   2671  H1'   A  1040     -16.088  71.578 -76.703  1.00  0.00           H  
ATOM   2672  H2'   A  1040     -17.508  69.529 -77.108  1.00  0.00           H  
ATOM   2673 HO2'   A  1040     -18.929  71.092 -76.999  1.00  0.00           H  
ATOM   2674  H2    A  1040     -14.804  70.267 -80.992  1.00  0.00           H  
ATOM   2675  H61   A  1040     -11.511  67.466 -80.154  1.00  0.00           H  
ATOM   2676  H62   A  1040     -11.490  67.253 -78.470  1.00  0.00           H  
ATOM   2677  H8    A  1040     -14.175  69.048 -74.926  1.00  0.00           H  
ATOM   2678  P     U  1041     -19.045  67.210 -75.411  1.00  0.00           P  
ATOM   2679  OP2   U  1041     -17.888  66.282 -75.473  1.00  0.00           O  
ATOM   2680  OP1   U  1041     -20.302  66.774 -74.751  1.00  0.00           O  
ATOM   2681  O5'   U  1041     -19.399  67.658 -76.899  1.00  0.00           O  
ATOM   2682  C5'   U  1041     -20.585  68.384 -77.179  1.00  0.00           C  
ATOM   2683  C4'   U  1041     -20.776  68.588 -78.662  1.00  0.00           C  
ATOM   2684  O4'   U  1041     -19.586  69.219 -79.242  1.00  0.00           O  
ATOM   2685  C3'   U  1041     -20.964  67.328 -79.493  1.00  0.00           C  
ATOM   2686  O3'   U  1041     -22.286  66.822 -79.440  1.00  0.00           O  
ATOM   2687  C1'   U  1041     -19.363  68.710 -80.537  1.00  0.00           C  
ATOM   2688  C2'   U  1041     -20.553  67.814 -80.883  1.00  0.00           C  
ATOM   2689  O2'   U  1041     -21.576  68.602 -81.475  1.00  0.00           O  
ATOM   2690  N1    U  1041     -18.080  67.966 -80.538  1.00  0.00           N  
ATOM   2691  C2    U  1041     -17.560  67.607 -81.768  1.00  0.00           C  
ATOM   2692  O2    U  1041     -18.105  67.874 -82.825  1.00  0.00           O  
ATOM   2693  N3    U  1041     -16.371  66.921 -81.721  1.00  0.00           N  
ATOM   2694  C4    U  1041     -15.663  66.563 -80.594  1.00  0.00           C  
ATOM   2695  O4    U  1041     -14.605  65.943 -80.717  1.00  0.00           O  
ATOM   2696  C5    U  1041     -16.260  66.967 -79.358  1.00  0.00           C  
ATOM   2697  C6    U  1041     -17.416  67.638 -79.375  1.00  0.00           C  
ATOM   2698  H5'   U  1041     -20.535  69.259 -76.741  1.00  0.00           H  
ATOM   2699 H5''   U  1041     -21.354  67.892 -76.824  1.00  0.00           H  
ATOM   2700  H4'   U  1041     -21.547  69.177 -78.802  1.00  0.00           H  
ATOM   2701  H3'   U  1041     -20.341  66.631 -79.200  1.00  0.00           H  
ATOM   2702  H1'   U  1041     -19.313  69.444 -81.185  1.00  0.00           H  
ATOM   2703  H2'   U  1041     -20.290  67.068 -81.461  1.00  0.00           H  
ATOM   2704 HO2'   U  1041     -21.666  68.351 -82.419  1.00  0.00           H  
ATOM   2705  H3    U  1041     -15.986  66.657 -82.582  1.00  0.00           H  
ATOM   2706  H5    U  1041     -15.823  66.755 -78.506  1.00  0.00           H  
ATOM   2707  H6    U  1041     -17.805  67.902 -78.516  1.00  0.00           H  
ATOM   2708  P     U  1042     -22.542  65.239 -79.335  1.00  0.00           P  
ATOM   2709  OP2   U  1042     -21.223  64.559 -79.336  1.00  0.00           O  
ATOM   2710  OP1   U  1042     -23.491  65.000 -78.218  1.00  0.00           O  
ATOM   2711  O5'   U  1042     -23.285  64.878 -80.698  1.00  0.00           O  
ATOM   2712  C5'   U  1042     -24.005  65.865 -81.420  1.00  0.00           C  
ATOM   2713  C4'   U  1042     -24.160  65.491 -82.873  1.00  0.00           C  
ATOM   2714  O4'   U  1042     -22.995  65.889 -83.636  1.00  0.00           O  
ATOM   2715  C3'   U  1042     -24.289  64.005 -83.172  1.00  0.00           C  
ATOM   2716  O3'   U  1042     -25.600  63.510 -82.965  1.00  0.00           O  
ATOM   2717  C1'   U  1042     -22.796  65.003 -84.711  1.00  0.00           C  
ATOM   2718  C2'   U  1042     -23.930  63.975 -84.655  1.00  0.00           C  
ATOM   2719  O2'   U  1042     -25.011  64.433 -85.455  1.00  0.00           O  
ATOM   2720  N1    U  1042     -21.462  64.379 -84.542  1.00  0.00           N  
ATOM   2721  C2    U  1042     -20.956  63.672 -85.618  1.00  0.00           C  
ATOM   2722  O2    U  1042     -21.552  63.548 -86.673  1.00  0.00           O  
ATOM   2723  N3    U  1042     -19.718  63.112 -85.416  1.00  0.00           N  
ATOM   2724  C4    U  1042     -18.949  63.182 -84.274  1.00  0.00           C  
ATOM   2725  O4    U  1042     -17.852  62.622 -84.248  1.00  0.00           O  
ATOM   2726  C5    U  1042     -19.536  63.929 -83.203  1.00  0.00           C  
ATOM   2727  C6    U  1042     -20.739  64.486 -83.373  1.00  0.00           C  
ATOM   2728  H5'   U  1042     -23.526  66.718 -81.359  1.00  0.00           H  
ATOM   2729 H5''   U  1042     -24.894  65.968 -81.021  1.00  0.00           H  
ATOM   2730  H4'   U  1042     -24.947  65.954 -83.227  1.00  0.00           H  
ATOM   2731  H3'   U  1042     -23.656  63.465 -82.655  1.00  0.00           H  
ATOM   2732  H1'   U  1042     -22.828  65.473 -85.571  1.00  0.00           H  
ATOM   2733  H2'   U  1042     -23.625  63.087 -84.933  1.00  0.00           H  
ATOM   2734 HO2'   U  1042     -25.072  63.875 -86.259  1.00  0.00           H  
ATOM   2735  H3    U  1042     -19.341  62.606 -86.166  1.00  0.00           H  
ATOM   2736  H5    U  1042     -19.058  64.032 -82.354  1.00  0.00           H  
ATOM   2737  H6    U  1042     -21.119  64.991 -82.625  1.00  0.00           H  
ATOM   2738  P     A  1043     -25.835  61.953 -82.644  1.00  0.00           P  
ATOM   2739  OP2   A  1043     -24.944  61.576 -81.518  1.00  0.00           O  
ATOM   2740  OP1   A  1043     -27.297  61.722 -82.532  1.00  0.00           O  
ATOM   2741  O5'   A  1043     -25.317  61.207 -83.953  1.00  0.00           O  
ATOM   2742  C5'   A  1043     -26.112  61.159 -85.128  1.00  0.00           C  
ATOM   2743  C4'   A  1043     -25.490  60.280 -86.183  1.00  0.00           C  
ATOM   2744  O4'   A  1043     -24.213  60.817 -86.613  1.00  0.00           O  
ATOM   2745  C3'   A  1043     -25.179  58.851 -85.763  1.00  0.00           C  
ATOM   2746  O3'   A  1043     -26.303  57.992 -85.847  1.00  0.00           O  
ATOM   2747  C1'   A  1043     -23.272  59.781 -86.820  1.00  0.00           C  
ATOM   2748  C2'   A  1043     -24.054  58.468 -86.720  1.00  0.00           C  
ATOM   2749  O2'   A  1043     -24.561  58.136 -88.004  1.00  0.00           O  
ATOM   2750  N1    A  1043     -18.636  58.229 -85.193  1.00  0.00           N  
ATOM   2751  C2    A  1043     -19.361  57.918 -86.275  1.00  0.00           C  
ATOM   2752  N3    A  1043     -20.563  58.360 -86.638  1.00  0.00           N  
ATOM   2753  C4    A  1043     -21.040  59.235 -85.734  1.00  0.00           C  
ATOM   2754  C5    A  1043     -20.413  59.653 -84.575  1.00  0.00           C  
ATOM   2755  C6    A  1043     -19.144  59.111 -84.306  1.00  0.00           C  
ATOM   2756  N6    A  1043     -18.421  59.420 -83.227  1.00  0.00           N  
ATOM   2757  N7    A  1043     -21.206  60.563 -83.890  1.00  0.00           N  
ATOM   2758  C8    A  1043     -22.276  60.673 -84.637  1.00  0.00           C  
ATOM   2759  N9    A  1043     -22.243  59.897 -85.770  1.00  0.00           N  
ATOM   2760  H5'   A  1043     -26.210  62.067 -85.485  1.00  0.00           H  
ATOM   2761 H5''   A  1043     -26.998  60.808 -84.901  1.00  0.00           H  
ATOM   2762  H4'   A  1043     -26.098  60.259 -86.951  1.00  0.00           H  
ATOM   2763  H3'   A  1043     -24.838  58.845 -84.844  1.00  0.00           H  
ATOM   2764  H1'   A  1043     -22.847  59.841 -87.702  1.00  0.00           H  
ATOM   2765  H2'   A  1043     -23.499  57.750 -86.351  1.00  0.00           H  
ATOM   2766 HO2'   A  1043     -24.045  57.386 -88.366  1.00  0.00           H  
ATOM   2767  H2    A  1043     -18.948  57.273 -86.887  1.00  0.00           H  
ATOM   2768  H61   A  1043     -17.541  59.009 -83.093  1.00  0.00           H  
ATOM   2769  H62   A  1043     -18.769  60.058 -82.570  1.00  0.00           H  
ATOM   2770  H8    A  1043     -23.031  61.255 -84.409  1.00  0.00           H  
ATOM   2771  P     U  1044     -26.359  56.647 -84.970  1.00  0.00           P  
ATOM   2772  OP2   U  1044     -26.426  57.035 -83.539  1.00  0.00           O  
ATOM   2773  OP1   U  1044     -27.409  55.767 -85.543  1.00  0.00           O  
ATOM   2774  O5'   U  1044     -24.945  55.960 -85.229  1.00  0.00           O  
ATOM   2775  C5'   U  1044     -24.759  55.057 -86.308  1.00  0.00           C  
ATOM   2776  C4'   U  1044     -23.417  54.372 -86.237  1.00  0.00           C  
ATOM   2777  O4'   U  1044     -22.360  55.354 -86.099  1.00  0.00           O  
ATOM   2778  C3'   U  1044     -23.192  53.460 -85.041  1.00  0.00           C  
ATOM   2779  O3'   U  1044     -23.805  52.192 -85.189  1.00  0.00           O  
ATOM   2780  C1'   U  1044     -21.286  54.802 -85.365  1.00  0.00           C  
ATOM   2781  C2'   U  1044     -21.675  53.367 -85.009  1.00  0.00           C  
ATOM   2782  O2'   U  1044     -21.192  52.488 -86.016  1.00  0.00           O  
ATOM   2783  N1    U  1044     -21.063  55.640 -84.162  1.00  0.00           N  
ATOM   2784  C2    U  1044     -19.816  55.571 -83.568  1.00  0.00           C  
ATOM   2785  O2    U  1044     -18.916  54.865 -83.989  1.00  0.00           O  
ATOM   2786  N3    U  1044     -19.656  56.364 -82.458  1.00  0.00           N  
ATOM   2787  C4    U  1044     -20.593  57.200 -81.890  1.00  0.00           C  
ATOM   2788  O4    U  1044     -20.295  57.850 -80.887  1.00  0.00           O  
ATOM   2789  C5    U  1044     -21.859  57.220 -82.558  1.00  0.00           C  
ATOM   2790  C6    U  1044     -22.043  56.459 -83.642  1.00  0.00           C  
ATOM   2791  H5'   U  1044     -24.821  55.552 -87.152  1.00  0.00           H  
ATOM   2792 H5''   U  1044     -25.465  54.378 -86.283  1.00  0.00           H  
ATOM   2793  H4'   U  1044     -23.275  53.858 -87.059  1.00  0.00           H  
ATOM   2794  H3'   U  1044     -23.515  53.879 -84.217  1.00  0.00           H  
ATOM   2795  H1'   U  1044     -20.470  54.790 -85.908  1.00  0.00           H  
ATOM   2796  H2'   U  1044     -21.350  53.113 -84.121  1.00  0.00           H  
ATOM   2797 HO2'   U  1044     -21.718  51.661 -85.996  1.00  0.00           H  
ATOM   2798  H3    U  1044     -18.779  56.330 -82.022  1.00  0.00           H  
ATOM   2799  H5    U  1044     -22.585  57.788 -82.223  1.00  0.00           H  
ATOM   2800  H6    U  1044     -22.918  56.489 -84.080  1.00  0.00           H  
ATOM   2801  P     G  1045     -24.525  51.490 -83.936  1.00  0.00           P  
ATOM   2802  OP2   G  1045     -24.726  52.520 -82.885  1.00  0.00           O  
ATOM   2803  OP1   G  1045     -25.690  50.722 -84.445  1.00  0.00           O  
ATOM   2804  O5'   G  1045     -23.443  50.447 -83.404  1.00  0.00           O  
ATOM   2805  C5'   G  1045     -23.797  49.096 -83.150  1.00  0.00           C  
ATOM   2806  C4'   G  1045     -22.833  48.138 -83.806  1.00  0.00           C  
ATOM   2807  O4'   G  1045     -22.021  48.917 -84.717  1.00  0.00           O  
ATOM   2808  C3'   G  1045     -21.815  47.481 -82.886  1.00  0.00           C  
ATOM   2809  O3'   G  1045     -22.302  46.296 -82.280  1.00  0.00           O  
ATOM   2810  C1'   G  1045     -20.692  48.457 -84.685  1.00  0.00           C  
ATOM   2811  C2'   G  1045     -20.679  47.188 -83.850  1.00  0.00           C  
ATOM   2812  O2'   G  1045     -20.981  46.075 -84.680  1.00  0.00           O  
ATOM   2813  N1    G  1045     -15.950  50.142 -83.913  1.00  0.00           N  
ATOM   2814  C2    G  1045     -16.381  49.011 -84.563  1.00  0.00           C  
ATOM   2815  N2    G  1045     -15.427  48.220 -85.077  1.00  0.00           N  
ATOM   2816  N3    G  1045     -17.654  48.678 -84.700  1.00  0.00           N  
ATOM   2817  C4    G  1045     -18.477  49.579 -84.125  1.00  0.00           C  
ATOM   2818  C5    G  1045     -18.150  50.739 -83.454  1.00  0.00           C  
ATOM   2819  C6    G  1045     -16.781  51.084 -83.314  1.00  0.00           C  
ATOM   2820  O6    G  1045     -16.288  52.070 -82.754  1.00  0.00           O  
ATOM   2821  N7    G  1045     -19.292  51.392 -83.013  1.00  0.00           N  
ATOM   2822  C8    G  1045     -20.274  50.632 -83.415  1.00  0.00           C  
ATOM   2823  N9    G  1045     -19.851  49.517 -84.096  1.00  0.00           N  
ATOM   2824  H5'   G  1045     -24.698  48.930 -83.497  1.00  0.00           H  
ATOM   2825 H5''   G  1045     -23.793  48.941 -82.182  1.00  0.00           H  
ATOM   2826  H4'   G  1045     -23.302  47.441 -84.312  1.00  0.00           H  
ATOM   2827  H3'   G  1045     -21.516  48.099 -82.188  1.00  0.00           H  
ATOM   2828  H1'   G  1045     -20.376  48.255 -85.590  1.00  0.00           H  
ATOM   2829  H2'   G  1045     -19.829  47.069 -83.378  1.00  0.00           H  
ATOM   2830 HO2'   G  1045     -20.325  46.032 -85.406  1.00  0.00           H  
ATOM   2831  H1    G  1045     -14.984  50.299 -83.867  1.00  0.00           H  
ATOM   2832  H22   G  1045     -15.676  47.399 -85.552  1.00  0.00           H  
ATOM   2833  H21   G  1045     -14.483  48.460 -84.980  1.00  0.00           H  
ATOM   2834  H8    G  1045     -21.217  50.838 -83.248  1.00  0.00           H  
ATOM   2835  P     A  1046     -21.685  45.791 -80.884  1.00  0.00           P  
ATOM   2836  OP2   A  1046     -21.724  46.925 -79.927  1.00  0.00           O  
ATOM   2837  OP1   A  1046     -22.340  44.508 -80.528  1.00  0.00           O  
ATOM   2838  O5'   A  1046     -20.158  45.488 -81.226  1.00  0.00           O  
ATOM   2839  C5'   A  1046     -19.797  44.359 -82.007  1.00  0.00           C  
ATOM   2840  C4'   A  1046     -18.303  44.269 -82.193  1.00  0.00           C  
ATOM   2841  O4'   A  1046     -17.836  45.459 -82.881  1.00  0.00           O  
ATOM   2842  C3'   A  1046     -17.472  44.247 -80.918  1.00  0.00           C  
ATOM   2843  O3'   A  1046     -17.366  42.954 -80.348  1.00  0.00           O  
ATOM   2844  C1'   A  1046     -16.600  45.898 -82.354  1.00  0.00           C  
ATOM   2845  C2'   A  1046     -16.137  44.790 -81.410  1.00  0.00           C  
ATOM   2846  O2'   A  1046     -15.426  43.812 -82.154  1.00  0.00           O  
ATOM   2847  N1    A  1046     -14.485  50.092 -80.234  1.00  0.00           N  
ATOM   2848  C2    A  1046     -13.953  49.030 -80.853  1.00  0.00           C  
ATOM   2849  N3    A  1046     -14.563  47.972 -81.382  1.00  0.00           N  
ATOM   2850  C4    A  1046     -15.896  48.065 -81.228  1.00  0.00           C  
ATOM   2851  C5    A  1046     -16.588  49.093 -80.614  1.00  0.00           C  
ATOM   2852  C6    A  1046     -15.827  50.155 -80.096  1.00  0.00           C  
ATOM   2853  N6    A  1046     -16.356  51.213 -79.478  1.00  0.00           N  
ATOM   2854  N7    A  1046     -17.955  48.848 -80.642  1.00  0.00           N  
ATOM   2855  C8    A  1046     -18.056  47.698 -81.261  1.00  0.00           C  
ATOM   2856  N9    A  1046     -16.848  47.167 -81.644  1.00  0.00           N  
ATOM   2857  H5'   A  1046     -20.224  44.429 -82.887  1.00  0.00           H  
ATOM   2858 H5''   A  1046     -20.113  43.546 -81.562  1.00  0.00           H  
ATOM   2859  H4'   A  1046     -18.081  43.479 -82.729  1.00  0.00           H  
ATOM   2860  H3'   A  1046     -17.850  44.861 -80.253  1.00  0.00           H  
ATOM   2861  H1'   A  1046     -15.921  46.040 -83.048  1.00  0.00           H  
ATOM   2862  H2'   A  1046     -15.601  45.147 -80.671  1.00  0.00           H  
ATOM   2863 HO2'   A  1046     -14.480  43.844 -81.899  1.00  0.00           H  
ATOM   2864  H2    A  1046     -12.975  49.032 -80.927  1.00  0.00           H  
ATOM   2865  H61   A  1046     -15.773  51.923 -79.136  1.00  0.00           H  
ATOM   2866  H62   A  1046     -17.327  51.281 -79.366  1.00  0.00           H  
ATOM   2867  H8    A  1046     -18.914  47.257 -81.435  1.00  0.00           H  
ATOM   2868  P     C  1047     -17.003  42.785 -78.792  1.00  0.00           P  
ATOM   2869  OP2   C  1047     -17.854  43.722 -78.016  1.00  0.00           O  
ATOM   2870  OP1   C  1047     -17.026  41.335 -78.470  1.00  0.00           O  
ATOM   2871  O5'   C  1047     -15.495  43.287 -78.690  1.00  0.00           O  
ATOM   2872  C5'   C  1047     -14.419  42.451 -79.088  1.00  0.00           C  
ATOM   2873  C4'   C  1047     -13.081  43.086 -78.796  1.00  0.00           C  
ATOM   2874  O4'   C  1047     -13.052  44.425 -79.355  1.00  0.00           O  
ATOM   2875  C3'   C  1047     -12.753  43.311 -77.328  1.00  0.00           C  
ATOM   2876  O3'   C  1047     -12.304  42.136 -76.676  1.00  0.00           O  
ATOM   2877  C1'   C  1047     -12.250  45.250 -78.555  1.00  0.00           C  
ATOM   2878  C2'   C  1047     -11.672  44.381 -77.436  1.00  0.00           C  
ATOM   2879  O2'   C  1047     -10.437  43.824 -77.861  1.00  0.00           O  
ATOM   2880  N1    C  1047     -13.080  46.364 -78.032  1.00  0.00           N  
ATOM   2881  C2    C  1047     -12.447  47.377 -77.300  1.00  0.00           C  
ATOM   2882  O2    C  1047     -11.223  47.314 -77.112  1.00  0.00           O  
ATOM   2883  N3    C  1047     -13.181  48.404 -76.813  1.00  0.00           N  
ATOM   2884  C4    C  1047     -14.495  48.448 -77.029  1.00  0.00           C  
ATOM   2885  N4    C  1047     -15.179  49.480 -76.528  1.00  0.00           N  
ATOM   2886  C5    C  1047     -15.168  47.434 -77.767  1.00  0.00           C  
ATOM   2887  C6    C  1047     -14.432  46.423 -78.246  1.00  0.00           C  
ATOM   2888  H5'   C  1047     -14.488  42.280 -80.051  1.00  0.00           H  
ATOM   2889 H5''   C  1047     -14.480  41.600 -78.607  1.00  0.00           H  
ATOM   2890  H4'   C  1047     -12.367  42.553 -79.202  1.00  0.00           H  
ATOM   2891  H3'   C  1047     -13.523  43.674 -76.842  1.00  0.00           H  
ATOM   2892  H1'   C  1047     -11.516  45.614 -79.092  1.00  0.00           H  
ATOM   2893  H2'   C  1047     -11.575  44.879 -76.598  1.00  0.00           H  
ATOM   2894 HO2'   C  1047      -9.707  44.244 -77.361  1.00  0.00           H  
ATOM   2895  H42   C  1047     -16.146  49.541 -76.670  1.00  0.00           H  
ATOM   2896  H41   C  1047     -14.712  50.176 -76.019  1.00  0.00           H  
ATOM   2897  H5    C  1047     -16.135  47.475 -77.921  1.00  0.00           H  
ATOM   2898  H6    C  1047     -14.876  45.716 -78.757  1.00  0.00           H  
ATOM   2899  P     U  1048     -13.128  41.536 -75.432  1.00  0.00           P  
ATOM   2900  OP2   U  1048     -14.560  41.877 -75.623  1.00  0.00           O  
ATOM   2901  OP1   U  1048     -12.727  40.117 -75.257  1.00  0.00           O  
ATOM   2902  O5'   U  1048     -12.587  42.359 -74.180  1.00  0.00           O  
ATOM   2903  C5'   U  1048     -11.236  42.245 -73.759  1.00  0.00           C  
ATOM   2904  C4'   U  1048     -10.704  43.554 -73.232  1.00  0.00           C  
ATOM   2905  O4'   U  1048     -10.973  44.576 -74.201  1.00  0.00           O  
ATOM   2906  C3'   U  1048     -11.351  44.076 -71.958  1.00  0.00           C  
ATOM   2907  O3'   U  1048     -10.752  43.562 -70.782  1.00  0.00           O  
ATOM   2908  C1'   U  1048     -11.271  45.785 -73.557  1.00  0.00           C  
ATOM   2909  C2'   U  1048     -11.018  45.538 -72.073  1.00  0.00           C  
ATOM   2910  O2'   U  1048      -9.648  45.778 -71.788  1.00  0.00           O  
ATOM   2911  N1    U  1048     -12.691  46.106 -73.840  1.00  0.00           N  
ATOM   2912  C2    U  1048     -13.167  47.321 -73.382  1.00  0.00           C  
ATOM   2913  O2    U  1048     -12.477  48.118 -72.770  1.00  0.00           O  
ATOM   2914  N3    U  1048     -14.486  47.575 -73.668  1.00  0.00           N  
ATOM   2915  C4    U  1048     -15.362  46.757 -74.349  1.00  0.00           C  
ATOM   2916  O4    U  1048     -16.523  47.129 -74.526  1.00  0.00           O  
ATOM   2917  C5    U  1048     -14.801  45.517 -74.793  1.00  0.00           C  
ATOM   2918  C6    U  1048     -13.519  45.245 -74.529  1.00  0.00           C  
ATOM   2919  H5'   U  1048     -10.688  41.961 -74.520  1.00  0.00           H  
ATOM   2920 H5''   U  1048     -11.178  41.569 -73.052  1.00  0.00           H  
ATOM   2921  H4'   U  1048      -9.736  43.496 -73.094  1.00  0.00           H  
ATOM   2922  H3'   U  1048     -12.318  43.931 -71.915  1.00  0.00           H  
ATOM   2923  H1'   U  1048     -10.704  46.524 -73.862  1.00  0.00           H  
ATOM   2924  H2'   U  1048     -11.606  46.085 -71.511  1.00  0.00           H  
ATOM   2925 HO2'   U  1048      -9.572  46.588 -71.240  1.00  0.00           H  
ATOM   2926  H3    U  1048     -14.843  48.431 -73.352  1.00  0.00           H  
ATOM   2927  H5    U  1048     -15.352  44.875 -75.286  1.00  0.00           H  
ATOM   2928  H6    U  1048     -13.159  44.390 -74.843  1.00  0.00           H  
ATOM   2929  P     G  1049     -11.563  42.545 -69.839  1.00  0.00           P  
ATOM   2930  OP2   G  1049     -12.934  42.400 -70.392  1.00  0.00           O  
ATOM   2931  OP1   G  1049     -10.723  41.337 -69.633  1.00  0.00           O  
ATOM   2932  O5'   G  1049     -11.672  43.312 -68.446  1.00  0.00           O  
ATOM   2933  C5'   G  1049     -10.524  43.887 -67.839  1.00  0.00           C  
ATOM   2934  C4'   G  1049     -10.821  45.255 -67.277  1.00  0.00           C  
ATOM   2935  O4'   G  1049     -11.088  46.181 -68.361  1.00  0.00           O  
ATOM   2936  C3'   G  1049     -12.055  45.360 -66.394  1.00  0.00           C  
ATOM   2937  O3'   G  1049     -11.802  45.005 -65.045  1.00  0.00           O  
ATOM   2938  C1'   G  1049     -12.166  47.046 -68.047  1.00  0.00           C  
ATOM   2939  C2'   G  1049     -12.478  46.810 -66.566  1.00  0.00           C  
ATOM   2940  O2'   G  1049     -11.674  47.679 -65.782  1.00  0.00           O  
ATOM   2941  N1    G  1049     -16.699  48.467 -69.878  1.00  0.00           N  
ATOM   2942  C2    G  1049     -15.863  49.124 -69.009  1.00  0.00           C  
ATOM   2943  N2    G  1049     -16.283  50.318 -68.565  1.00  0.00           N  
ATOM   2944  N3    G  1049     -14.697  48.647 -68.603  1.00  0.00           N  
ATOM   2945  C4    G  1049     -14.429  47.440 -69.143  1.00  0.00           C  
ATOM   2946  C5    G  1049     -15.195  46.699 -70.019  1.00  0.00           C  
ATOM   2947  C6    G  1049     -16.443  47.222 -70.446  1.00  0.00           C  
ATOM   2948  O6    G  1049     -17.266  46.718 -71.219  1.00  0.00           O  
ATOM   2949  N7    G  1049     -14.563  45.506 -70.339  1.00  0.00           N  
ATOM   2950  C8    G  1049     -13.446  45.541 -69.664  1.00  0.00           C  
ATOM   2951  N9    G  1049     -13.301  46.686 -68.918  1.00  0.00           N  
ATOM   2952  H5'   G  1049      -9.813  43.963 -68.508  1.00  0.00           H  
ATOM   2953 H5''   G  1049     -10.220  43.302 -67.114  1.00  0.00           H  
ATOM   2954  H4'   G  1049     -10.041  45.570 -66.773  1.00  0.00           H  
ATOM   2955  H3'   G  1049     -12.753  44.775 -66.754  1.00  0.00           H  
ATOM   2956  H1'   G  1049     -11.934  47.988 -68.186  1.00  0.00           H  
ATOM   2957  H2'   G  1049     -13.433  46.931 -66.378  1.00  0.00           H  
ATOM   2958 HO2'   G  1049     -12.243  48.374 -65.390  1.00  0.00           H  
ATOM   2959  H1    G  1049     -17.542  48.906 -70.117  1.00  0.00           H  
ATOM   2960  H22   G  1049     -15.728  50.833 -67.943  1.00  0.00           H  
ATOM   2961  H21   G  1049     -17.145  50.677 -68.861  1.00  0.00           H  
ATOM   2962  H8    G  1049     -12.779  44.824 -69.689  1.00  0.00           H  
ATOM   2963  P     C  1050     -12.998  44.473 -64.112  1.00  0.00           P  
ATOM   2964  OP2   C  1050     -13.718  43.405 -64.850  1.00  0.00           O  
ATOM   2965  OP1   C  1050     -12.438  44.185 -62.767  1.00  0.00           O  
ATOM   2966  O5'   C  1050     -13.972  45.726 -63.981  1.00  0.00           O  
ATOM   2967  C5'   C  1050     -13.683  46.784 -63.079  1.00  0.00           C  
ATOM   2968  C4'   C  1050     -14.784  47.816 -63.060  1.00  0.00           C  
ATOM   2969  O4'   C  1050     -15.000  48.310 -64.397  1.00  0.00           O  
ATOM   2970  C3'   C  1050     -16.157  47.324 -62.629  1.00  0.00           C  
ATOM   2971  O3'   C  1050     -16.319  47.302 -61.221  1.00  0.00           O  
ATOM   2972  C1'   C  1050     -16.380  48.568 -64.614  1.00  0.00           C  
ATOM   2973  C2'   C  1050     -17.082  48.336 -63.283  1.00  0.00           C  
ATOM   2974  O2'   C  1050     -17.111  49.554 -62.554  1.00  0.00           O  
ATOM   2975  N1    C  1050     -16.865  47.650 -65.674  1.00  0.00           N  
ATOM   2976  C2    C  1050     -18.076  47.950 -66.310  1.00  0.00           C  
ATOM   2977  O2    C  1050     -18.704  48.964 -65.971  1.00  0.00           O  
ATOM   2978  N3    C  1050     -18.540  47.129 -67.281  1.00  0.00           N  
ATOM   2979  C4    C  1050     -17.847  46.045 -67.627  1.00  0.00           C  
ATOM   2980  N4    C  1050     -18.343  45.264 -68.590  1.00  0.00           N  
ATOM   2981  C5    C  1050     -16.613  45.712 -66.999  1.00  0.00           C  
ATOM   2982  C6    C  1050     -16.164  46.532 -66.041  1.00  0.00           C  
ATOM   2983  H5'   C  1050     -12.846  47.214 -63.349  1.00  0.00           H  
ATOM   2984 H5''   C  1050     -13.576  46.414 -62.177  1.00  0.00           H  
ATOM   2985  H4'   C  1050     -14.520  48.563 -62.484  1.00  0.00           H  
ATOM   2986  H3'   C  1050     -16.330  46.429 -62.986  1.00  0.00           H  
ATOM   2987  H1'   C  1050     -16.522  49.495 -64.895  1.00  0.00           H  
ATOM   2988  H2'   C  1050     -17.982  47.968 -63.410  1.00  0.00           H  
ATOM   2989 HO2'   C  1050     -18.029  49.893 -62.534  1.00  0.00           H  
ATOM   2990  H42   C  1050     -17.858  44.460 -68.866  1.00  0.00           H  
ATOM   2991  H41   C  1050     -19.194  45.496 -69.019  1.00  0.00           H  
ATOM   2992  H5    C  1050     -16.110  44.912 -67.261  1.00  0.00           H  
ATOM   2993  H6    C  1050     -15.316  46.320 -65.597  1.00  0.00           H  
ATOM   2994  P     A  1051     -17.400  46.321 -60.547  1.00  0.00           P  
ATOM   2995  OP2   A  1051     -17.269  44.986 -61.184  1.00  0.00           O  
ATOM   2996  OP1   A  1051     -17.280  46.446 -59.073  1.00  0.00           O  
ATOM   2997  O5'   A  1051     -18.803  46.938 -60.982  1.00  0.00           O  
ATOM   2998  C5'   A  1051     -19.348  48.060 -60.303  1.00  0.00           C  
ATOM   2999  C4'   A  1051     -20.735  48.387 -60.798  1.00  0.00           C  
ATOM   3000  O4'   A  1051     -20.701  48.705 -62.215  1.00  0.00           O  
ATOM   3001  C3'   A  1051     -21.760  47.267 -60.699  1.00  0.00           C  
ATOM   3002  O3'   A  1051     -22.342  47.160 -59.412  1.00  0.00           O  
ATOM   3003  C1'   A  1051     -21.858  48.211 -62.856  1.00  0.00           C  
ATOM   3004  C2'   A  1051     -22.777  47.678 -61.756  1.00  0.00           C  
ATOM   3005  O2'   A  1051     -23.606  48.732 -61.290  1.00  0.00           O  
ATOM   3006  N1    A  1051     -23.144  45.377 -66.963  1.00  0.00           N  
ATOM   3007  C2    A  1051     -23.793  46.338 -66.294  1.00  0.00           C  
ATOM   3008  N3    A  1051     -23.398  47.036 -65.231  1.00  0.00           N  
ATOM   3009  C4    A  1051     -22.167  46.657 -64.844  1.00  0.00           C  
ATOM   3010  C5    A  1051     -21.377  45.686 -65.430  1.00  0.00           C  
ATOM   3011  C6    A  1051     -21.909  45.021 -66.549  1.00  0.00           C  
ATOM   3012  N6    A  1051     -21.263  44.062 -67.217  1.00  0.00           N  
ATOM   3013  N7    A  1051     -20.167  45.568 -64.760  1.00  0.00           N  
ATOM   3014  C8    A  1051     -20.252  46.455 -63.800  1.00  0.00           C  
ATOM   3015  N9    A  1051     -21.436  47.151 -63.791  1.00  0.00           N  
ATOM   3016  H5'   A  1051     -18.766  48.835 -60.448  1.00  0.00           H  
ATOM   3017 H5''   A  1051     -19.388  47.866 -59.344  1.00  0.00           H  
ATOM   3018  H4'   A  1051     -21.067  49.165 -60.303  1.00  0.00           H  
ATOM   3019  H3'   A  1051     -21.356  46.407 -60.942  1.00  0.00           H  
ATOM   3020  H1'   A  1051     -22.321  48.919 -63.353  1.00  0.00           H  
ATOM   3021  H2'   A  1051     -23.303  46.910 -62.065  1.00  0.00           H  
ATOM   3022 HO2'   A  1051     -24.525  48.570 -61.588  1.00  0.00           H  
ATOM   3023  H2    A  1051     -24.685  46.560 -66.635  1.00  0.00           H  
ATOM   3024  H61   A  1051     -21.686  43.634 -67.991  1.00  0.00           H  
ATOM   3025  H62   A  1051     -20.366  43.788 -66.935  1.00  0.00           H  
ATOM   3026  H8    A  1051     -19.536  46.607 -63.147  1.00  0.00           H  
ATOM   3027  P     A  1052     -23.000  45.773 -58.936  1.00  0.00           P  
ATOM   3028  OP2   A  1052     -22.039  44.682 -59.235  1.00  0.00           O  
ATOM   3029  OP1   A  1052     -23.499  45.952 -57.550  1.00  0.00           O  
ATOM   3030  O5'   A  1052     -24.260  45.595 -59.895  1.00  0.00           O  
ATOM   3031  C5'   A  1052     -25.470  46.296 -59.646  1.00  0.00           C  
ATOM   3032  C4'   A  1052     -26.584  45.813 -60.540  1.00  0.00           C  
ATOM   3033  O4'   A  1052     -26.149  46.034 -61.901  1.00  0.00           O  
ATOM   3034  C3'   A  1052     -26.857  44.317 -60.516  1.00  0.00           C  
ATOM   3035  O3'   A  1052     -27.799  43.940 -59.527  1.00  0.00           O  
ATOM   3036  C1'   A  1052     -26.653  45.018 -62.738  1.00  0.00           C  
ATOM   3037  C2'   A  1052     -27.519  44.116 -61.863  1.00  0.00           C  
ATOM   3038  O2'   A  1052     -28.853  44.605 -61.859  1.00  0.00           O  
ATOM   3039  N1    A  1052     -25.039  41.874 -66.488  1.00  0.00           N  
ATOM   3040  C2    A  1052     -26.239  42.396 -66.205  1.00  0.00           C  
ATOM   3041  N3    A  1052     -26.590  43.209 -65.211  1.00  0.00           N  
ATOM   3042  C4    A  1052     -25.530  43.492 -64.432  1.00  0.00           C  
ATOM   3043  C5    A  1052     -24.237  43.032 -64.595  1.00  0.00           C  
ATOM   3044  C6    A  1052     -23.996  42.178 -65.686  1.00  0.00           C  
ATOM   3045  N6    A  1052     -22.800  41.657 -65.968  1.00  0.00           N  
ATOM   3046  N7    A  1052     -23.409  43.533 -63.599  1.00  0.00           N  
ATOM   3047  C8    A  1052     -24.207  44.273 -62.870  1.00  0.00           C  
ATOM   3048  N9    A  1052     -25.506  44.294 -63.317  1.00  0.00           N  
ATOM   3049  H5'   A  1052     -25.324  47.253 -59.806  1.00  0.00           H  
ATOM   3050 H5''   A  1052     -25.730  46.165 -58.711  1.00  0.00           H  
ATOM   3051  H4'   A  1052     -27.425  46.291 -60.382  1.00  0.00           H  
ATOM   3052  H3'   A  1052     -26.048  43.772 -60.413  1.00  0.00           H  
ATOM   3053  H1'   A  1052     -27.200  45.394 -63.459  1.00  0.00           H  
ATOM   3054  H2'   A  1052     -27.476  43.180 -62.149  1.00  0.00           H  
ATOM   3055 HO2'   A  1052     -29.421  43.984 -62.360  1.00  0.00           H  
ATOM   3056  H2    A  1052     -26.962  42.144 -66.818  1.00  0.00           H  
ATOM   3057  H61   A  1052     -22.693  41.067 -66.744  1.00  0.00           H  
ATOM   3058  H62   A  1052     -22.028  41.864 -65.400  1.00  0.00           H  
ATOM   3059  H8    A  1052     -23.906  44.767 -62.079  1.00  0.00           H  
ATOM   3060  P     A  1053     -27.822  42.435 -58.964  1.00  0.00           P  
ATOM   3061  OP2   A  1053     -26.421  42.021 -58.700  1.00  0.00           O  
ATOM   3062  OP1   A  1053     -28.826  42.366 -57.873  1.00  0.00           O  
ATOM   3063  O5'   A  1053     -28.366  41.574 -60.189  1.00  0.00           O  
ATOM   3064  C5'   A  1053     -29.754  41.527 -60.488  1.00  0.00           C  
ATOM   3065  C4'   A  1053     -30.041  40.601 -61.643  1.00  0.00           C  
ATOM   3066  O4'   A  1053     -29.231  41.013 -62.789  1.00  0.00           O  
ATOM   3067  C3'   A  1053     -29.553  39.169 -61.488  1.00  0.00           C  
ATOM   3068  O3'   A  1053     -30.326  38.415 -60.570  1.00  0.00           O  
ATOM   3069  C1'   A  1053     -28.982  39.925 -63.639  1.00  0.00           C  
ATOM   3070  C2'   A  1053     -29.631  38.731 -62.959  1.00  0.00           C  
ATOM   3071  O2'   A  1053     -30.979  38.617 -63.391  1.00  0.00           O  
ATOM   3072  N1    A  1053     -25.046  37.766 -66.169  1.00  0.00           N  
ATOM   3073  C2    A  1053     -26.373  37.696 -66.339  1.00  0.00           C  
ATOM   3074  N3    A  1053     -27.342  38.285 -65.642  1.00  0.00           N  
ATOM   3075  C4    A  1053     -26.828  39.033 -64.651  1.00  0.00           C  
ATOM   3076  C5    A  1053     -25.489  39.204 -64.351  1.00  0.00           C  
ATOM   3077  C6    A  1053     -24.562  38.527 -65.164  1.00  0.00           C  
ATOM   3078  N6    A  1053     -23.240  38.596 -64.995  1.00  0.00           N  
ATOM   3079  N7    A  1053     -25.334  40.048 -63.260  1.00  0.00           N  
ATOM   3080  C8    A  1053     -26.562  40.364 -62.930  1.00  0.00           C  
ATOM   3081  N9    A  1053     -27.517  39.785 -63.730  1.00  0.00           N  
ATOM   3082  H5'   A  1053     -30.063  42.428 -60.716  1.00  0.00           H  
ATOM   3083 H5''   A  1053     -30.241  41.213 -59.698  1.00  0.00           H  
ATOM   3084  H4'   A  1053     -30.993  40.588 -61.876  1.00  0.00           H  
ATOM   3085  H3'   A  1053     -28.611  39.137 -61.217  1.00  0.00           H  
ATOM   3086  H1'   A  1053     -29.357  40.030 -64.539  1.00  0.00           H  
ATOM   3087  H2'   A  1053     -29.128  37.904 -63.115  1.00  0.00           H  
ATOM   3088 HO2'   A  1053     -31.064  37.826 -63.963  1.00  0.00           H  
ATOM   3089  H2    A  1053     -26.672  37.130 -67.082  1.00  0.00           H  
ATOM   3090  H61   A  1053     -22.643  38.101 -65.594  1.00  0.00           H  
ATOM   3091  H62   A  1053     -22.866  39.143 -64.272  1.00  0.00           H  
ATOM   3092  H8    A  1053     -26.779  40.958 -62.181  1.00  0.00           H  
ATOM   3093  P     A  1054     -29.743  37.051 -59.952  1.00  0.00           P  
ATOM   3094  OP2   A  1054     -28.378  37.325 -59.438  1.00  0.00           O  
ATOM   3095  OP1   A  1054     -30.770  36.482 -59.043  1.00  0.00           O  
ATOM   3096  O5'   A  1054     -29.610  36.084 -61.212  1.00  0.00           O  
ATOM   3097  C5'   A  1054     -30.762  35.534 -61.834  1.00  0.00           C  
ATOM   3098  C4'   A  1054     -30.392  34.559 -62.923  1.00  0.00           C  
ATOM   3099  O4'   A  1054     -29.576  35.223 -63.921  1.00  0.00           O  
ATOM   3100  C3'   A  1054     -29.540  33.373 -62.496  1.00  0.00           C  
ATOM   3101  O3'   A  1054     -30.300  32.324 -61.922  1.00  0.00           O  
ATOM   3102  C1'   A  1054     -28.569  34.354 -64.404  1.00  0.00           C  
ATOM   3103  C2'   A  1054     -28.849  32.979 -63.798  1.00  0.00           C  
ATOM   3104  O2'   A  1054     -29.726  32.266 -64.658  1.00  0.00           O  
ATOM   3105  N1    A  1054     -23.460  34.199 -65.064  1.00  0.00           N  
ATOM   3106  C2    A  1054     -24.464  33.533 -65.649  1.00  0.00           C  
ATOM   3107  N3    A  1054     -25.774  33.622 -65.428  1.00  0.00           N  
ATOM   3108  C4    A  1054     -26.034  34.530 -64.470  1.00  0.00           C  
ATOM   3109  C5    A  1054     -25.110  35.292 -63.779  1.00  0.00           C  
ATOM   3110  C6    A  1054     -23.755  35.104 -64.106  1.00  0.00           C  
ATOM   3111  N6    A  1054     -22.754  35.766 -63.523  1.00  0.00           N  
ATOM   3112  N7    A  1054     -25.745  36.122 -62.865  1.00  0.00           N  
ATOM   3113  C8    A  1054     -27.016  35.848 -63.022  1.00  0.00           C  
ATOM   3114  N9    A  1054     -27.264  34.893 -63.977  1.00  0.00           N  
ATOM   3115  H5'   A  1054     -31.294  36.260 -62.222  1.00  0.00           H  
ATOM   3116 H5''   A  1054     -31.300  35.071 -61.159  1.00  0.00           H  
ATOM   3117  H4'   A  1054     -31.210  34.225 -63.347  1.00  0.00           H  
ATOM   3118  H3'   A  1054     -28.864  33.673 -61.852  1.00  0.00           H  
ATOM   3119  H1'   A  1054     -28.592  34.289 -65.382  1.00  0.00           H  
ATOM   3120  H2'   A  1054     -28.019  32.484 -63.633  1.00  0.00           H  
ATOM   3121 HO2'   A  1054     -29.231  31.537 -65.084  1.00  0.00           H  
ATOM   3122  H2    A  1054     -24.197  32.888 -66.337  1.00  0.00           H  
ATOM   3123  H61   A  1054     -21.828  35.592 -63.794  1.00  0.00           H  
ATOM   3124  H62   A  1054     -22.944  36.428 -62.826  1.00  0.00           H  
ATOM   3125  H8    A  1054     -27.726  36.284 -62.504  1.00  0.00           H  
ATOM   3126  P     C  1055     -29.677  31.428 -60.741  1.00  0.00           P  
ATOM   3127  OP2   C  1055     -29.763  32.204 -59.479  1.00  0.00           O  
ATOM   3128  OP1   C  1055     -30.291  30.078 -60.816  1.00  0.00           O  
ATOM   3129  O5'   C  1055     -28.138  31.291 -61.132  1.00  0.00           O  
ATOM   3130  C5'   C  1055     -27.642  30.107 -61.738  1.00  0.00           C  
ATOM   3131  C4'   C  1055     -26.161  30.199 -62.011  1.00  0.00           C  
ATOM   3132  O4'   C  1055     -25.812  31.525 -62.496  1.00  0.00           O  
ATOM   3133  C3'   C  1055     -25.246  30.012 -60.811  1.00  0.00           C  
ATOM   3134  O3'   C  1055     -25.021  28.649 -60.494  1.00  0.00           O  
ATOM   3135  C1'   C  1055     -24.540  31.901 -62.025  1.00  0.00           C  
ATOM   3136  C2'   C  1055     -23.970  30.686 -61.291  1.00  0.00           C  
ATOM   3137  O2'   C  1055     -23.272  29.866 -62.217  1.00  0.00           O  
ATOM   3138  N1    C  1055     -24.704  33.073 -61.130  1.00  0.00           N  
ATOM   3139  C2    C  1055     -23.555  33.745 -60.696  1.00  0.00           C  
ATOM   3140  O2    C  1055     -22.441  33.344 -61.069  1.00  0.00           O  
ATOM   3141  N3    C  1055     -23.677  34.817 -59.880  1.00  0.00           N  
ATOM   3142  C4    C  1055     -24.884  35.228 -59.494  1.00  0.00           C  
ATOM   3143  N4    C  1055     -24.957  36.290 -58.688  1.00  0.00           N  
ATOM   3144  C5    C  1055     -26.072  34.566 -59.916  1.00  0.00           C  
ATOM   3145  C6    C  1055     -25.939  33.508 -60.724  1.00  0.00           C  
ATOM   3146  H5'   C  1055     -28.115  29.960 -62.584  1.00  0.00           H  
ATOM   3147 H5''   C  1055     -27.811  29.348 -61.142  1.00  0.00           H  
ATOM   3148  H4'   C  1055     -25.928  29.536 -62.693  1.00  0.00           H  
ATOM   3149  H3'   C  1055     -25.595  30.471 -60.019  1.00  0.00           H  
ATOM   3150  H1'   C  1055     -23.945  32.137 -62.766  1.00  0.00           H  
ATOM   3151  H2'   C  1055     -23.400  30.950 -60.540  1.00  0.00           H  
ATOM   3152 HO2'   C  1055     -22.311  29.927 -62.038  1.00  0.00           H  
ATOM   3153  H42   C  1055     -25.830  36.617 -58.386  1.00  0.00           H  
ATOM   3154  H41   C  1055     -24.137  36.743 -58.398  1.00  0.00           H  
ATOM   3155  H5    C  1055     -26.956  34.876 -59.626  1.00  0.00           H  
ATOM   3156  H6    C  1055     -26.744  33.039 -61.025  1.00  0.00           H  
ATOM   3157  P     A  1056     -24.797  28.199 -58.967  1.00  0.00           P  
ATOM   3158  OP2   A  1056     -25.617  29.086 -58.102  1.00  0.00           O  
ATOM   3159  OP1   A  1056     -24.976  26.728 -58.889  1.00  0.00           O  
ATOM   3160  O5'   A  1056     -23.262  28.525 -58.691  1.00  0.00           O  
ATOM   3161  C5'   A  1056     -22.811  28.861 -57.387  1.00  0.00           C  
ATOM   3162  C4'   A  1056     -22.031  30.152 -57.385  1.00  0.00           C  
ATOM   3163  O4'   A  1056     -22.698  31.100 -58.247  1.00  0.00           O  
ATOM   3164  C3'   A  1056     -21.927  30.866 -56.046  1.00  0.00           C  
ATOM   3165  O3'   A  1056     -20.821  30.434 -55.272  1.00  0.00           O  
ATOM   3166  C1'   A  1056     -22.721  32.384 -57.666  1.00  0.00           C  
ATOM   3167  C2'   A  1056     -21.792  32.323 -56.451  1.00  0.00           C  
ATOM   3168  O2'   A  1056     -20.467  32.621 -56.866  1.00  0.00           O  
ATOM   3169  N1    A  1056     -25.842  35.388 -54.875  1.00  0.00           N  
ATOM   3170  C2    A  1056     -24.511  35.365 -55.024  1.00  0.00           C  
ATOM   3171  N3    A  1056     -23.762  34.554 -55.768  1.00  0.00           N  
ATOM   3172  C4    A  1056     -24.531  33.668 -56.426  1.00  0.00           C  
ATOM   3173  C5    A  1056     -25.909  33.568 -56.375  1.00  0.00           C  
ATOM   3174  C6    A  1056     -26.585  34.485 -55.550  1.00  0.00           C  
ATOM   3175  N6    A  1056     -27.911  34.508 -55.401  1.00  0.00           N  
ATOM   3176  N7    A  1056     -26.356  32.534 -57.187  1.00  0.00           N  
ATOM   3177  C8    A  1056     -25.257  32.041 -57.702  1.00  0.00           C  
ATOM   3178  N9    A  1056     -24.115  32.680 -57.285  1.00  0.00           N  
ATOM   3179  H5'   A  1056     -22.237  28.141 -57.052  1.00  0.00           H  
ATOM   3180 H5''   A  1056     -23.585  28.954 -56.794  1.00  0.00           H  
ATOM   3181  H4'   A  1056     -21.128  29.991 -57.730  1.00  0.00           H  
ATOM   3182  H3'   A  1056     -22.750  30.734 -55.531  1.00  0.00           H  
ATOM   3183  H1'   A  1056     -22.399  33.071 -58.287  1.00  0.00           H  
ATOM   3184  H2'   A  1056     -22.093  32.923 -55.737  1.00  0.00           H  
ATOM   3185 HO2'   A  1056     -20.216  33.503 -56.521  1.00  0.00           H  
ATOM   3186  H2    A  1056     -24.019  36.040 -54.512  1.00  0.00           H  
ATOM   3187  H61   A  1056     -28.326  35.173 -54.811  1.00  0.00           H  
ATOM   3188  H62   A  1056     -28.470  33.863 -55.881  1.00  0.00           H  
ATOM   3189  H8    A  1056     -25.251  31.286 -58.328  1.00  0.00           H  
ATOM   3190  P     C  1057     -20.861  30.552 -53.670  1.00  0.00           P  
ATOM   3191  OP2   C  1057     -22.129  29.943 -53.195  1.00  0.00           O  
ATOM   3192  OP1   C  1057     -19.565  30.057 -53.140  1.00  0.00           O  
ATOM   3193  O5'   C  1057     -20.935  32.121 -53.400  1.00  0.00           O  
ATOM   3194  C5'   C  1057     -22.151  32.736 -53.000  1.00  0.00           C  
ATOM   3195  C4'   C  1057     -21.928  33.751 -51.906  1.00  0.00           C  
ATOM   3196  O4'   C  1057     -21.332  33.101 -50.765  1.00  0.00           O  
ATOM   3197  C3'   C  1057     -20.961  34.880 -52.226  1.00  0.00           C  
ATOM   3198  O3'   C  1057     -21.569  35.944 -52.937  1.00  0.00           O  
ATOM   3199  C1'   C  1057     -20.428  33.982 -50.117  1.00  0.00           C  
ATOM   3200  C2'   C  1057     -20.506  35.317 -50.844  1.00  0.00           C  
ATOM   3201  O2'   C  1057     -21.483  36.131 -50.212  1.00  0.00           O  
ATOM   3202  N1    C  1057     -19.071  33.385 -50.178  1.00  0.00           N  
ATOM   3203  C2    C  1057     -18.041  34.001 -49.457  1.00  0.00           C  
ATOM   3204  O2    C  1057     -18.290  35.020 -48.795  1.00  0.00           O  
ATOM   3205  N3    C  1057     -16.794  33.477 -49.495  1.00  0.00           N  
ATOM   3206  C4    C  1057     -16.552  32.382 -50.215  1.00  0.00           C  
ATOM   3207  N4    C  1057     -15.306  31.900 -50.223  1.00  0.00           N  
ATOM   3208  C5    C  1057     -17.577  31.732 -50.959  1.00  0.00           C  
ATOM   3209  C6    C  1057     -18.806  32.259 -50.913  1.00  0.00           C  
ATOM   3210  H5'   C  1057     -22.766  32.045 -52.676  1.00  0.00           H  
ATOM   3211 H5''   C  1057     -22.552  33.183 -53.774  1.00  0.00           H  
ATOM   3212  H4'   C  1057     -22.788  34.136 -51.639  1.00  0.00           H  
ATOM   3213  H3'   C  1057     -20.189  34.538 -52.724  1.00  0.00           H  
ATOM   3214  H1'   C  1057     -20.687  34.109 -49.181  1.00  0.00           H  
ATOM   3215  H2'   C  1057     -19.632  35.759 -50.876  1.00  0.00           H  
ATOM   3216 HO2'   C  1057     -21.033  36.860 -49.736  1.00  0.00           H  
ATOM   3217  H42   C  1057     -15.096  31.097 -50.742  1.00  0.00           H  
ATOM   3218  H41   C  1057     -14.603  32.351 -49.710  1.00  0.00           H  
ATOM   3219  H5    C  1057     -17.389  30.927 -51.485  1.00  0.00           H  
ATOM   3220  H6    C  1057     -19.525  31.827 -51.418  1.00  0.00           H  
ATOM   3221  P     C  1058     -20.743  36.741 -54.063  1.00  0.00           P  
ATOM   3222  OP2   C  1058     -19.831  35.780 -54.732  1.00  0.00           O  
ATOM   3223  OP1   C  1058     -21.710  37.522 -54.876  1.00  0.00           O  
ATOM   3224  O5'   C  1058     -19.854  37.770 -53.233  1.00  0.00           O  
ATOM   3225  C5'   C  1058     -20.456  38.796 -52.459  1.00  0.00           C  
ATOM   3226  C4'   C  1058     -19.430  39.583 -51.681  1.00  0.00           C  
ATOM   3227  O4'   C  1058     -18.815  38.696 -50.713  1.00  0.00           O  
ATOM   3228  C3'   C  1058     -18.218  40.063 -52.466  1.00  0.00           C  
ATOM   3229  O3'   C  1058     -18.468  41.253 -53.194  1.00  0.00           O  
ATOM   3230  C1'   C  1058     -17.436  39.011 -50.530  1.00  0.00           C  
ATOM   3231  C2'   C  1058     -17.140  40.214 -51.400  1.00  0.00           C  
ATOM   3232  O2'   C  1058     -17.327  41.401 -50.643  1.00  0.00           O  
ATOM   3233  N1    C  1058     -16.636  37.823 -50.920  1.00  0.00           N  
ATOM   3234  C2    C  1058     -15.276  37.799 -50.586  1.00  0.00           C  
ATOM   3235  O2    C  1058     -14.784  38.763 -49.980  1.00  0.00           O  
ATOM   3236  N3    C  1058     -14.525  36.728 -50.930  1.00  0.00           N  
ATOM   3237  C4    C  1058     -15.077  35.705 -51.582  1.00  0.00           C  
ATOM   3238  N4    C  1058     -14.297  34.669 -51.900  1.00  0.00           N  
ATOM   3239  C5    C  1058     -16.456  35.699 -51.936  1.00  0.00           C  
ATOM   3240  C6    C  1058     -17.190  36.764 -51.590  1.00  0.00           C  
ATOM   3241  H5'   C  1058     -21.091  38.392 -51.832  1.00  0.00           H  
ATOM   3242 H5''   C  1058     -20.940  39.404 -53.057  1.00  0.00           H  
ATOM   3243  H4'   C  1058     -19.882  40.317 -51.216  1.00  0.00           H  
ATOM   3244  H3'   C  1058     -17.942  39.364 -53.094  1.00  0.00           H  
ATOM   3245  H1'   C  1058     -17.251  39.236 -49.595  1.00  0.00           H  
ATOM   3246  H2'   C  1058     -16.243  40.171 -51.790  1.00  0.00           H  
ATOM   3247 HO2'   C  1058     -16.455  41.813 -50.473  1.00  0.00           H  
ATOM   3248  H42   C  1058     -14.673  33.902 -52.379  1.00  0.00           H  
ATOM   3249  H41   C  1058     -13.348  34.677 -51.655  1.00  0.00           H  
ATOM   3250  H5    C  1058     -16.854  34.942 -52.415  1.00  0.00           H  
ATOM   3251  H6    C  1058     -18.141  36.779 -51.825  1.00  0.00           H  
ATOM   3252  P     G  1059     -17.592  41.603 -54.496  1.00  0.00           P  
ATOM   3253  OP2   G  1059     -17.497  40.377 -55.329  1.00  0.00           O  
ATOM   3254  OP1   G  1059     -18.127  42.855 -55.089  1.00  0.00           O  
ATOM   3255  O5'   G  1059     -16.142  41.915 -53.913  1.00  0.00           O  
ATOM   3256  C5'   G  1059     -15.856  43.163 -53.299  1.00  0.00           C  
ATOM   3257  C4'   G  1059     -14.390  43.296 -52.970  1.00  0.00           C  
ATOM   3258  O4'   G  1059     -14.013  42.214 -52.085  1.00  0.00           O  
ATOM   3259  C3'   G  1059     -13.428  43.166 -54.141  1.00  0.00           C  
ATOM   3260  O3'   G  1059     -13.291  44.368 -54.880  1.00  0.00           O  
ATOM   3261  C1'   G  1059     -12.690  41.795 -52.377  1.00  0.00           C  
ATOM   3262  C2'   G  1059     -12.151  42.763 -53.428  1.00  0.00           C  
ATOM   3263  O2'   G  1059     -11.553  43.873 -52.773  1.00  0.00           O  
ATOM   3264  N1    G  1059     -10.026  37.590 -53.443  1.00  0.00           N  
ATOM   3265  C2    G  1059      -9.593  38.797 -52.951  1.00  0.00           C  
ATOM   3266  N2    G  1059      -8.278  38.905 -52.708  1.00  0.00           N  
ATOM   3267  N3    G  1059     -10.390  39.826 -52.712  1.00  0.00           N  
ATOM   3268  C4    G  1059     -11.677  39.548 -53.011  1.00  0.00           C  
ATOM   3269  C5    G  1059     -12.212  38.377 -53.506  1.00  0.00           C  
ATOM   3270  C6    G  1059     -11.346  37.282 -53.758  1.00  0.00           C  
ATOM   3271  O6    G  1059     -11.629  36.161 -54.197  1.00  0.00           O  
ATOM   3272  N7    G  1059     -13.584  38.497 -53.678  1.00  0.00           N  
ATOM   3273  C8    G  1059     -13.853  39.714 -53.292  1.00  0.00           C  
ATOM   3274  N9    G  1059     -12.742  40.407 -52.874  1.00  0.00           N  
ATOM   3275  H5'   G  1059     -16.378  43.241 -52.474  1.00  0.00           H  
ATOM   3276 H5''   G  1059     -16.114  43.886 -53.910  1.00  0.00           H  
ATOM   3277  H4'   G  1059     -14.244  44.154 -52.517  1.00  0.00           H  
ATOM   3278  H3'   G  1059     -13.727  42.437 -54.723  1.00  0.00           H  
ATOM   3279  H1'   G  1059     -12.125  41.833 -51.577  1.00  0.00           H  
ATOM   3280  H2'   G  1059     -11.523  42.320 -54.037  1.00  0.00           H  
ATOM   3281 HO2'   G  1059     -10.579  43.811 -52.865  1.00  0.00           H  
ATOM   3282  H1    G  1059      -9.354  36.890 -53.585  1.00  0.00           H  
ATOM   3283  H22   G  1059      -7.912  39.743 -52.355  1.00  0.00           H  
ATOM   3284  H21   G  1059      -7.682  38.148 -52.882  1.00  0.00           H  
ATOM   3285  H8    G  1059     -14.756  40.094 -53.298  1.00  0.00           H  
ATOM   3286  P     G  1060     -12.783  44.325 -56.404  1.00  0.00           P  
ATOM   3287  OP2   G  1060     -13.588  43.309 -57.128  1.00  0.00           O  
ATOM   3288  OP1   G  1060     -12.733  45.720 -56.913  1.00  0.00           O  
ATOM   3289  O5'   G  1060     -11.287  43.786 -56.299  1.00  0.00           O  
ATOM   3290  C5'   G  1060     -10.254  44.603 -55.769  1.00  0.00           C  
ATOM   3291  C4'   G  1060      -8.897  43.971 -55.958  1.00  0.00           C  
ATOM   3292  O4'   G  1060      -8.812  42.721 -55.216  1.00  0.00           O  
ATOM   3293  C3'   G  1060      -8.562  43.518 -57.371  1.00  0.00           C  
ATOM   3294  O3'   G  1060      -8.249  44.595 -58.238  1.00  0.00           O  
ATOM   3295  C1'   G  1060      -7.950  41.796 -55.880  1.00  0.00           C  
ATOM   3296  C2'   G  1060      -7.443  42.506 -57.138  1.00  0.00           C  
ATOM   3297  O2'   G  1060      -6.214  43.155 -56.845  1.00  0.00           O  
ATOM   3298  N1    G  1060      -7.900  36.806 -56.890  1.00  0.00           N  
ATOM   3299  C2    G  1060      -6.854  37.653 -56.616  1.00  0.00           C  
ATOM   3300  N2    G  1060      -5.630  37.104 -56.608  1.00  0.00           N  
ATOM   3301  N3    G  1060      -6.995  38.945 -56.366  1.00  0.00           N  
ATOM   3302  C4    G  1060      -8.287  39.330 -56.415  1.00  0.00           C  
ATOM   3303  C5    G  1060      -9.404  38.566 -56.679  1.00  0.00           C  
ATOM   3304  C6    G  1060      -9.239  37.182 -56.945  1.00  0.00           C  
ATOM   3305  O6    G  1060     -10.105  36.338 -57.201  1.00  0.00           O  
ATOM   3306  N7    G  1060     -10.554  39.342 -56.633  1.00  0.00           N  
ATOM   3307  C8    G  1060     -10.123  40.541 -56.348  1.00  0.00           C  
ATOM   3308  N9    G  1060      -8.759  40.605 -56.201  1.00  0.00           N  
ATOM   3309  H5'   G  1060     -10.413  44.740 -54.812  1.00  0.00           H  
ATOM   3310 H5''   G  1060     -10.269  45.471 -56.223  1.00  0.00           H  
ATOM   3311  H4'   G  1060      -8.212  44.584 -55.618  1.00  0.00           H  
ATOM   3312  H3'   G  1060      -9.337  43.057 -57.753  1.00  0.00           H  
ATOM   3313  H1'   G  1060      -7.187  41.532 -55.324  1.00  0.00           H  
ATOM   3314  H2'   G  1060      -7.355  41.887 -57.894  1.00  0.00           H  
ATOM   3315 HO2'   G  1060      -5.542  42.878 -57.503  1.00  0.00           H  
ATOM   3316  H1    G  1060      -7.689  35.865 -57.062  1.00  0.00           H  
ATOM   3317  H22   G  1060      -4.845  37.660 -56.418  1.00  0.00           H  
ATOM   3318  H21   G  1060      -5.517  36.149 -56.792  1.00  0.00           H  
ATOM   3319  H8    G  1060     -10.715  41.316 -56.248  1.00  0.00           H  
ATOM   3320  P     G  1061      -7.167  44.399 -59.410  1.00  0.00           P  
ATOM   3321  OP2   G  1061      -7.583  45.237 -60.564  1.00  0.00           O  
ATOM   3322  OP1   G  1061      -5.814  44.578 -58.824  1.00  0.00           O  
ATOM   3323  O5'   G  1061      -7.324  42.870 -59.829  1.00  0.00           O  
ATOM   3324  C5'   G  1061      -8.023  42.506 -61.010  1.00  0.00           C  
ATOM   3325  C4'   G  1061      -8.611  41.121 -60.901  1.00  0.00           C  
ATOM   3326  O4'   G  1061      -9.733  40.961 -61.802  1.00  0.00           O  
ATOM   3327  C3'   G  1061      -7.683  39.971 -61.264  1.00  0.00           C  
ATOM   3328  O3'   G  1061      -6.800  39.619 -60.212  1.00  0.00           O  
ATOM   3329  C1'   G  1061      -9.802  39.629 -62.247  1.00  0.00           C  
ATOM   3330  C2'   G  1061      -8.673  38.858 -61.560  1.00  0.00           C  
ATOM   3331  O2'   G  1061      -9.172  38.280 -60.362  1.00  0.00           O  
ATOM   3332  N1    G  1061      -9.699  36.798 -66.476  1.00  0.00           N  
ATOM   3333  C2    G  1061      -9.864  36.410 -65.169  1.00  0.00           C  
ATOM   3334  N2    G  1061     -10.024  35.096 -64.953  1.00  0.00           N  
ATOM   3335  N3    G  1061      -9.874  37.249 -64.145  1.00  0.00           N  
ATOM   3336  C4    G  1061      -9.700  38.528 -64.539  1.00  0.00           C  
ATOM   3337  C5    G  1061      -9.527  39.020 -65.815  1.00  0.00           C  
ATOM   3338  C6    G  1061      -9.519  38.110 -66.904  1.00  0.00           C  
ATOM   3339  O6    G  1061      -9.379  38.351 -68.108  1.00  0.00           O  
ATOM   3340  N7    G  1061      -9.383  40.400 -65.796  1.00  0.00           N  
ATOM   3341  C8    G  1061      -9.469  40.716 -64.532  1.00  0.00           C  
ATOM   3342  N9    G  1061      -9.662  39.629 -63.715  1.00  0.00           N  
ATOM   3343  H5'   G  1061      -7.404  42.532 -61.769  1.00  0.00           H  
ATOM   3344 H5''   G  1061      -8.746  43.149 -61.165  1.00  0.00           H  
ATOM   3345  H4'   G  1061      -8.922  40.999 -59.979  1.00  0.00           H  
ATOM   3346  H3'   G  1061      -7.159  40.180 -62.065  1.00  0.00           H  
ATOM   3347  H1'   G  1061     -10.665  39.233 -62.001  1.00  0.00           H  
ATOM   3348  H2'   G  1061      -8.287  38.182 -62.155  1.00  0.00           H  
ATOM   3349 HO2'   G  1061      -9.259  37.312 -60.487  1.00  0.00           H  
ATOM   3350  H1    G  1061      -9.708  36.098 -67.162  1.00  0.00           H  
ATOM   3351  H22   G  1061     -10.146  34.761 -64.040  1.00  0.00           H  
ATOM   3352  H21   G  1061     -10.018  34.469 -65.706  1.00  0.00           H  
ATOM   3353  H8    G  1061      -9.404  41.636 -64.202  1.00  0.00           H  
ATOM   3354  P     C  1062      -5.319  39.092 -60.543  1.00  0.00           P  
ATOM   3355  OP2   C  1062      -4.813  39.845 -61.718  1.00  0.00           O  
ATOM   3356  OP1   C  1062      -4.538  39.093 -59.280  1.00  0.00           O  
ATOM   3357  O5'   C  1062      -5.538  37.577 -60.984  1.00  0.00           O  
ATOM   3358  C5'   C  1062      -6.092  36.628 -60.085  1.00  0.00           C  
ATOM   3359  C4'   C  1062      -6.228  35.267 -60.725  1.00  0.00           C  
ATOM   3360  O4'   C  1062      -7.275  35.331 -61.725  1.00  0.00           O  
ATOM   3361  C3'   C  1062      -5.019  34.768 -61.501  1.00  0.00           C  
ATOM   3362  O3'   C  1062      -4.048  34.150 -60.674  1.00  0.00           O  
ATOM   3363  C1'   C  1062      -6.942  34.515 -62.824  1.00  0.00           C  
ATOM   3364  C2'   C  1062      -5.662  33.770 -62.447  1.00  0.00           C  
ATOM   3365  O2'   C  1062      -5.999  32.566 -61.774  1.00  0.00           O  
ATOM   3366  N1    C  1062      -6.760  35.383 -64.014  1.00  0.00           N  
ATOM   3367  C2    C  1062      -6.737  34.781 -65.278  1.00  0.00           C  
ATOM   3368  O2    C  1062      -6.868  33.550 -65.366  1.00  0.00           O  
ATOM   3369  N3    C  1062      -6.573  35.549 -66.379  1.00  0.00           N  
ATOM   3370  C4    C  1062      -6.434  36.869 -66.259  1.00  0.00           C  
ATOM   3371  N4    C  1062      -6.274  37.587 -67.373  1.00  0.00           N  
ATOM   3372  C5    C  1062      -6.452  37.511 -64.988  1.00  0.00           C  
ATOM   3373  C6    C  1062      -6.616  36.741 -63.906  1.00  0.00           C  
ATOM   3374  H5'   C  1062      -6.977  36.937 -59.800  1.00  0.00           H  
ATOM   3375 H5''   C  1062      -5.510  36.555 -59.300  1.00  0.00           H  
ATOM   3376  H4'   C  1062      -6.470  34.599 -60.051  1.00  0.00           H  
ATOM   3377  H3'   C  1062      -4.595  35.491 -62.009  1.00  0.00           H  
ATOM   3378  H1'   C  1062      -7.653  33.865 -63.000  1.00  0.00           H  
ATOM   3379  H2'   C  1062      -5.095  33.602 -63.229  1.00  0.00           H  
ATOM   3380 HO2'   C  1062      -5.824  31.808 -62.368  1.00  0.00           H  
ATOM   3381  H42   C  1062      -6.170  38.559 -67.318  1.00  0.00           H  
ATOM   3382  H41   C  1062      -6.262  37.141 -68.246  1.00  0.00           H  
ATOM   3383  H5    C  1062      -6.350  38.483 -64.910  1.00  0.00           H  
ATOM   3384  H6    C  1062      -6.631  37.164 -63.023  1.00  0.00           H  
ATOM   3385  P     C  1063      -2.504  34.127 -61.119  1.00  0.00           P  
ATOM   3386  OP2   C  1063      -2.131  35.495 -61.561  1.00  0.00           O  
ATOM   3387  OP1   C  1063      -1.725  33.467 -60.041  1.00  0.00           O  
ATOM   3388  O5'   C  1063      -2.483  33.174 -62.395  1.00  0.00           O  
ATOM   3389  C5'   C  1063      -2.772  31.789 -62.276  1.00  0.00           C  
ATOM   3390  C4'   C  1063      -2.577  31.064 -63.585  1.00  0.00           C  
ATOM   3391  O4'   C  1063      -3.604  31.464 -64.529  1.00  0.00           O  
ATOM   3392  C3'   C  1063      -1.287  31.366 -64.333  1.00  0.00           C  
ATOM   3393  O3'   C  1063      -0.176  30.643 -63.831  1.00  0.00           O  
ATOM   3394  C1'   C  1063      -3.083  31.478 -65.836  1.00  0.00           C  
ATOM   3395  C2'   C  1063      -1.653  30.947 -65.745  1.00  0.00           C  
ATOM   3396  O2'   C  1063      -1.667  29.533 -65.875  1.00  0.00           O  
ATOM   3397  N1    C  1063      -3.135  32.872 -66.342  1.00  0.00           N  
ATOM   3398  C2    C  1063      -3.036  33.081 -67.724  1.00  0.00           C  
ATOM   3399  O2    C  1063      -2.908  32.104 -68.477  1.00  0.00           O  
ATOM   3400  N3    C  1063      -3.081  34.342 -68.211  1.00  0.00           N  
ATOM   3401  C4    C  1063      -3.219  35.375 -67.381  1.00  0.00           C  
ATOM   3402  N4    C  1063      -3.259  36.602 -67.907  1.00  0.00           N  
ATOM   3403  C5    C  1063      -3.322  35.196 -65.972  1.00  0.00           C  
ATOM   3404  C6    C  1063      -3.277  33.944 -65.501  1.00  0.00           C  
ATOM   3405  H5'   C  1063      -3.701  31.680 -61.986  1.00  0.00           H  
ATOM   3406 H5''   C  1063      -2.178  31.396 -61.602  1.00  0.00           H  
ATOM   3407  H4'   C  1063      -2.637  30.098 -63.433  1.00  0.00           H  
ATOM   3408  H3'   C  1063      -1.082  32.324 -64.313  1.00  0.00           H  
ATOM   3409  H1'   C  1063      -3.605  30.896 -66.426  1.00  0.00           H  
ATOM   3410  H2'   C  1063      -1.065  31.366 -66.407  1.00  0.00           H  
ATOM   3411 HO2'   C  1063      -1.279  29.288 -66.741  1.00  0.00           H  
ATOM   3412  H42   C  1063      -3.359  37.382 -67.323  1.00  0.00           H  
ATOM   3413  H41   C  1063      -3.187  36.721 -68.877  1.00  0.00           H  
ATOM   3414  H5    C  1063      -3.424  35.962 -65.369  1.00  0.00           H  
ATOM   3415  H6    C  1063      -3.346  33.800 -64.535  1.00  0.00           H  
ATOM   3416  P     A  1064       1.299  31.278 -63.900  1.00  0.00           P  
ATOM   3417  OP2   A  1064       1.193  32.723 -63.577  1.00  0.00           O  
ATOM   3418  OP1   A  1064       2.210  30.414 -63.110  1.00  0.00           O  
ATOM   3419  O5'   A  1064       1.704  31.146 -65.436  1.00  0.00           O  
ATOM   3420  C5'   A  1064       1.690  29.885 -66.088  1.00  0.00           C  
ATOM   3421  C4'   A  1064       2.103  30.003 -67.533  1.00  0.00           C  
ATOM   3422  O4'   A  1064       1.004  30.543 -68.316  1.00  0.00           O  
ATOM   3423  C3'   A  1064       3.252  30.957 -67.823  1.00  0.00           C  
ATOM   3424  O3'   A  1064       4.525  30.350 -67.687  1.00  0.00           O  
ATOM   3425  C1'   A  1064       1.483  31.435 -69.303  1.00  0.00           C  
ATOM   3426  C2'   A  1064       3.003  31.345 -69.273  1.00  0.00           C  
ATOM   3427  O2'   A  1064       3.423  30.319 -70.161  1.00  0.00           O  
ATOM   3428  N1    A  1064       0.404  36.148 -71.085  1.00  0.00           N  
ATOM   3429  C2    A  1064       0.867  35.043 -71.684  1.00  0.00           C  
ATOM   3430  N3    A  1064       1.125  33.847 -71.159  1.00  0.00           N  
ATOM   3431  C4    A  1064       0.857  33.839 -69.841  1.00  0.00           C  
ATOM   3432  C5    A  1064       0.378  34.894 -69.087  1.00  0.00           C  
ATOM   3433  C6    A  1064       0.144  36.106 -69.761  1.00  0.00           C  
ATOM   3434  N6    A  1064      -0.316  37.208 -69.165  1.00  0.00           N  
ATOM   3435  N7    A  1064       0.220  34.516 -67.760  1.00  0.00           N  
ATOM   3436  C8    A  1064       0.601  33.263 -67.743  1.00  0.00           C  
ATOM   3437  N9    A  1064       0.999  32.788 -68.968  1.00  0.00           N  
ATOM   3438  H5'   A  1064       0.784  29.511 -66.044  1.00  0.00           H  
ATOM   3439 H5''   A  1064       2.307  29.279 -65.627  1.00  0.00           H  
ATOM   3440  H4'   A  1064       2.335  29.114 -67.875  1.00  0.00           H  
ATOM   3441  H3'   A  1064       3.207  31.744 -67.240  1.00  0.00           H  
ATOM   3442  H1'   A  1064       1.159  31.183 -70.193  1.00  0.00           H  
ATOM   3443  H2'   A  1064       3.418  32.207 -69.490  1.00  0.00           H  
ATOM   3444 HO2'   A  1064       3.853  30.729 -70.940  1.00  0.00           H  
ATOM   3445  H2    A  1064       1.039  35.126 -72.646  1.00  0.00           H  
ATOM   3446  H61   A  1064      -0.460  38.024 -69.688  1.00  0.00           H  
ATOM   3447  H62   A  1064      -0.513  37.200 -68.205  1.00  0.00           H  
ATOM   3448  H8    A  1064       0.601  32.715 -66.930  1.00  0.00           H  
ATOM   3449  P     U  1065       5.817  31.247 -67.357  1.00  0.00           P  
ATOM   3450  OP2   U  1065       5.467  32.161 -66.240  1.00  0.00           O  
ATOM   3451  OP1   U  1065       6.985  30.340 -67.225  1.00  0.00           O  
ATOM   3452  O5'   U  1065       6.020  32.127 -68.669  1.00  0.00           O  
ATOM   3453  C5'   U  1065       6.671  31.592 -69.812  1.00  0.00           C  
ATOM   3454  C4'   U  1065       6.870  32.639 -70.880  1.00  0.00           C  
ATOM   3455  O4'   U  1065       5.588  33.233 -71.228  1.00  0.00           O  
ATOM   3456  C3'   U  1065       7.698  33.852 -70.483  1.00  0.00           C  
ATOM   3457  O3'   U  1065       9.093  33.608 -70.523  1.00  0.00           O  
ATOM   3458  C1'   U  1065       5.759  34.587 -71.584  1.00  0.00           C  
ATOM   3459  C2'   U  1065       7.243  34.899 -71.489  1.00  0.00           C  
ATOM   3460  O2'   U  1065       7.840  34.692 -72.761  1.00  0.00           O  
ATOM   3461  N1    U  1065       4.949  35.417 -70.659  1.00  0.00           N  
ATOM   3462  C2    U  1065       4.559  36.664 -71.109  1.00  0.00           C  
ATOM   3463  O2    U  1065       4.848  37.096 -72.211  1.00  0.00           O  
ATOM   3464  N3    U  1065       3.810  37.396 -70.219  1.00  0.00           N  
ATOM   3465  C4    U  1065       3.421  37.018 -68.952  1.00  0.00           C  
ATOM   3466  O4    U  1065       2.747  37.792 -68.270  1.00  0.00           O  
ATOM   3467  C5    U  1065       3.861  35.716 -68.554  1.00  0.00           C  
ATOM   3468  C6    U  1065       4.590  34.981 -69.401  1.00  0.00           C  
ATOM   3469  H5'   U  1065       6.127  30.864 -70.177  1.00  0.00           H  
ATOM   3470 H5''   U  1065       7.544  31.237 -69.546  1.00  0.00           H  
ATOM   3471  H4'   U  1065       7.268  32.232 -71.676  1.00  0.00           H  
ATOM   3472  H3'   U  1065       7.445  34.144 -69.583  1.00  0.00           H  
ATOM   3473  H1'   U  1065       5.456  34.738 -72.505  1.00  0.00           H  
ATOM   3474  H2'   U  1065       7.397  35.810 -71.161  1.00  0.00           H  
ATOM   3475 HO2'   U  1065       8.140  35.555 -73.118  1.00  0.00           H  
ATOM   3476  H3    U  1065       3.523  38.284 -70.518  1.00  0.00           H  
ATOM   3477  H5    U  1065       3.629  35.365 -67.669  1.00  0.00           H  
ATOM   3478  H6    U  1065       4.879  34.094 -69.105  1.00  0.00           H  
ATOM   3479  P     U  1066       9.989  33.816 -69.205  1.00  0.00           P  
ATOM   3480  OP2   U  1066       9.080  33.840 -68.031  1.00  0.00           O  
ATOM   3481  OP1   U  1066      11.105  32.838 -69.249  1.00  0.00           O  
ATOM   3482  O5'   U  1066      10.603  35.274 -69.383  1.00  0.00           O  
ATOM   3483  C5'   U  1066      11.979  35.521 -69.138  1.00  0.00           C  
ATOM   3484  C4'   U  1066      12.493  36.676 -69.961  1.00  0.00           C  
ATOM   3485  O4'   U  1066      11.620  36.880 -71.107  1.00  0.00           O  
ATOM   3486  C3'   U  1066      12.488  38.038 -69.283  1.00  0.00           C  
ATOM   3487  O3'   U  1066      13.610  38.242 -68.444  1.00  0.00           O  
ATOM   3488  C1'   U  1066      11.554  38.259 -71.427  1.00  0.00           C  
ATOM   3489  C2'   U  1066      12.507  38.979 -70.477  1.00  0.00           C  
ATOM   3490  O2'   U  1066      13.798  39.039 -71.066  1.00  0.00           O  
ATOM   3491  N1    U  1066      10.149  38.700 -71.255  1.00  0.00           N  
ATOM   3492  C2    U  1066       9.834  39.981 -71.670  1.00  0.00           C  
ATOM   3493  O2    U  1066      10.650  40.741 -72.160  1.00  0.00           O  
ATOM   3494  N3    U  1066       8.522  40.345 -71.492  1.00  0.00           N  
ATOM   3495  C4    U  1066       7.511  39.577 -70.952  1.00  0.00           C  
ATOM   3496  O4    U  1066       6.378  40.050 -70.858  1.00  0.00           O  
ATOM   3497  C5    U  1066       7.910  38.264 -70.546  1.00  0.00           C  
ATOM   3498  C6    U  1066       9.181  37.883 -70.709  1.00  0.00           C  
ATOM   3499  H5'   U  1066      12.493  34.717 -69.361  1.00  0.00           H  
ATOM   3500 H5''   U  1066      12.103  35.727 -68.188  1.00  0.00           H  
ATOM   3501  H4'   U  1066      13.401  36.483 -70.277  1.00  0.00           H  
ATOM   3502  H3'   U  1066      11.669  38.170 -68.763  1.00  0.00           H  
ATOM   3503  H1'   U  1066      11.835  38.423 -72.352  1.00  0.00           H  
ATOM   3504  H2'   U  1066      12.177  39.870 -70.238  1.00  0.00           H  
ATOM   3505 HO2'   U  1066      13.990  39.966 -71.322  1.00  0.00           H  
ATOM   3506  H3    U  1066       8.277  41.249 -71.779  1.00  0.00           H  
ATOM   3507  H5    U  1066       7.256  37.650 -70.152  1.00  0.00           H  
ATOM   3508  H6    U  1066       9.429  36.980 -70.422  1.00  0.00           H  
ATOM   3509  P     A  1067      13.414  38.420 -66.859  1.00  0.00           P  
ATOM   3510  OP2   A  1067      12.159  37.728 -66.471  1.00  0.00           O  
ATOM   3511  OP1   A  1067      14.689  38.057 -66.193  1.00  0.00           O  
ATOM   3512  O5'   A  1067      13.189  39.987 -66.672  1.00  0.00           O  
ATOM   3513  C5'   A  1067      14.177  40.919 -67.083  1.00  0.00           C  
ATOM   3514  C4'   A  1067      13.557  42.162 -67.671  1.00  0.00           C  
ATOM   3515  O4'   A  1067      12.619  41.803 -68.718  1.00  0.00           O  
ATOM   3516  C3'   A  1067      12.738  43.015 -66.715  1.00  0.00           C  
ATOM   3517  O3'   A  1067      13.527  43.926 -65.969  1.00  0.00           O  
ATOM   3518  C1'   A  1067      11.494  42.656 -68.693  1.00  0.00           C  
ATOM   3519  C2'   A  1067      11.782  43.739 -67.655  1.00  0.00           C  
ATOM   3520  O2'   A  1067      12.421  44.834 -68.296  1.00  0.00           O  
ATOM   3521  N1    A  1067       6.371  42.600 -68.136  1.00  0.00           N  
ATOM   3522  C2    A  1067       7.227  43.565 -68.498  1.00  0.00           C  
ATOM   3523  N3    A  1067       8.551  43.511 -68.623  1.00  0.00           N  
ATOM   3524  C4    A  1067       9.007  42.281 -68.324  1.00  0.00           C  
ATOM   3525  C5    A  1067       8.252  41.189 -67.937  1.00  0.00           C  
ATOM   3526  C6    A  1067       6.862  41.376 -67.844  1.00  0.00           C  
ATOM   3527  N6    A  1067       6.008  40.415 -67.483  1.00  0.00           N  
ATOM   3528  N7    A  1067       9.065  40.086 -67.713  1.00  0.00           N  
ATOM   3529  C8    A  1067      10.272  40.528 -67.965  1.00  0.00           C  
ATOM   3530  N9    A  1067      10.311  41.848 -68.341  1.00  0.00           N  
ATOM   3531  H5'   A  1067      14.752  40.500 -67.757  1.00  0.00           H  
ATOM   3532 H5''   A  1067      14.723  41.169 -66.309  1.00  0.00           H  
ATOM   3533  H4'   A  1067      14.269  42.714 -68.057  1.00  0.00           H  
ATOM   3534  H3'   A  1067      12.235  42.445 -66.095  1.00  0.00           H  
ATOM   3535  H1'   A  1067      11.355  43.074 -69.570  1.00  0.00           H  
ATOM   3536  H2'   A  1067      10.964  44.017 -67.192  1.00  0.00           H  
ATOM   3537 HO2'   A  1067      11.796  45.587 -68.339  1.00  0.00           H  
ATOM   3538  H2    A  1067       6.821  44.434 -68.699  1.00  0.00           H  
ATOM   3539  H61   A  1067       5.048  40.606 -67.435  1.00  0.00           H  
ATOM   3540  H62   A  1067       6.341  39.520 -67.266  1.00  0.00           H  
ATOM   3541  H8    A  1067      11.073  39.968 -67.892  1.00  0.00           H  
ATOM   3542  P     A  1068      13.046  44.408 -64.513  1.00  0.00           P  
ATOM   3543  OP2   A  1068      13.020  43.222 -63.622  1.00  0.00           O  
ATOM   3544  OP1   A  1068      13.851  45.596 -64.133  1.00  0.00           O  
ATOM   3545  O5'   A  1068      11.542  44.884 -64.743  1.00  0.00           O  
ATOM   3546  C5'   A  1068      11.237  46.252 -64.969  1.00  0.00           C  
ATOM   3547  C4'   A  1068       9.749  46.497 -64.959  1.00  0.00           C  
ATOM   3548  O4'   A  1068       9.080  45.582 -65.869  1.00  0.00           O  
ATOM   3549  C3'   A  1068       9.044  46.267 -63.631  1.00  0.00           C  
ATOM   3550  O3'   A  1068       9.095  47.395 -62.774  1.00  0.00           O  
ATOM   3551  C1'   A  1068       7.848  45.150 -65.330  1.00  0.00           C  
ATOM   3552  C2'   A  1068       7.620  45.991 -64.070  1.00  0.00           C  
ATOM   3553  O2'   A  1068       6.950  47.190 -64.431  1.00  0.00           O  
ATOM   3554  N1    A  1068       5.339  40.821 -64.098  1.00  0.00           N  
ATOM   3555  C2    A  1068       4.918  42.071 -64.329  1.00  0.00           C  
ATOM   3556  N3    A  1068       5.627  43.153 -64.645  1.00  0.00           N  
ATOM   3557  C4    A  1068       6.937  42.856 -64.722  1.00  0.00           C  
ATOM   3558  C5    A  1068       7.520  41.621 -64.513  1.00  0.00           C  
ATOM   3559  C6    A  1068       6.661  40.557 -64.185  1.00  0.00           C  
ATOM   3560  N6    A  1068       7.080  39.311 -63.954  1.00  0.00           N  
ATOM   3561  N7    A  1068       8.896  41.694 -64.680  1.00  0.00           N  
ATOM   3562  C8    A  1068       9.110  42.951 -64.981  1.00  0.00           C  
ATOM   3563  N9    A  1068       7.968  43.712 -65.025  1.00  0.00           N  
ATOM   3564  H5'   A  1068      11.599  46.521 -65.840  1.00  0.00           H  
ATOM   3565 H5''   A  1068      11.656  46.794 -64.269  1.00  0.00           H  
ATOM   3566  H4'   A  1068       9.583  47.418 -65.251  1.00  0.00           H  
ATOM   3567  H3'   A  1068       9.418  45.491 -63.163  1.00  0.00           H  
ATOM   3568  H1'   A  1068       7.105  45.291 -65.955  1.00  0.00           H  
ATOM   3569  H2'   A  1068       7.125  45.488 -63.390  1.00  0.00           H  
ATOM   3570 HO2'   A  1068       6.018  47.135 -64.135  1.00  0.00           H  
ATOM   3571  H2    A  1068       3.950  42.210 -64.253  1.00  0.00           H  
ATOM   3572  H61   A  1068       6.433  38.610 -63.729  1.00  0.00           H  
ATOM   3573  H62   A  1068       8.034  39.096 -64.011  1.00  0.00           H  
ATOM   3574  H8    A  1068      10.003  43.314 -65.159  1.00  0.00           H  
ATOM   3575  P     U  1069       9.006  47.203 -61.181  1.00  0.00           P  
ATOM   3576  OP2   U  1069      10.037  46.213 -60.780  1.00  0.00           O  
ATOM   3577  OP1   U  1069       8.999  48.550 -60.555  1.00  0.00           O  
ATOM   3578  O5'   U  1069       7.574  46.545 -60.951  1.00  0.00           O  
ATOM   3579  C5'   U  1069       6.386  47.299 -61.140  1.00  0.00           C  
ATOM   3580  C4'   U  1069       5.153  46.446 -60.971  1.00  0.00           C  
ATOM   3581  O4'   U  1069       5.216  45.316 -61.879  1.00  0.00           O  
ATOM   3582  C3'   U  1069       4.963  45.805 -59.605  1.00  0.00           C  
ATOM   3583  O3'   U  1069       4.339  46.667 -58.670  1.00  0.00           O  
ATOM   3584  C1'   U  1069       4.621  44.183 -61.287  1.00  0.00           C  
ATOM   3585  C2'   U  1069       4.062  44.624 -59.934  1.00  0.00           C  
ATOM   3586  O2'   U  1069       2.713  45.037 -60.103  1.00  0.00           O  
ATOM   3587  N1    U  1069       5.661  43.134 -61.152  1.00  0.00           N  
ATOM   3588  C2    U  1069       5.226  41.841 -60.924  1.00  0.00           C  
ATOM   3589  O2    U  1069       4.049  41.541 -60.834  1.00  0.00           O  
ATOM   3590  N3    U  1069       6.223  40.904 -60.806  1.00  0.00           N  
ATOM   3591  C4    U  1069       7.582  41.121 -60.889  1.00  0.00           C  
ATOM   3592  O4    U  1069       8.355  40.170 -60.760  1.00  0.00           O  
ATOM   3593  C5    U  1069       7.958  42.481 -61.126  1.00  0.00           C  
ATOM   3594  C6    U  1069       7.008  43.414 -61.247  1.00  0.00           C  
ATOM   3595  H5'   U  1069       6.390  47.679 -62.043  1.00  0.00           H  
ATOM   3596 H5''   U  1069       6.362  48.027 -60.486  1.00  0.00           H  
ATOM   3597  H4'   U  1069       4.359  46.979 -61.183  1.00  0.00           H  
ATOM   3598  H3'   U  1069       5.815  45.494 -59.236  1.00  0.00           H  
ATOM   3599  H1'   U  1069       3.889  43.844 -61.844  1.00  0.00           H  
ATOM   3600  H2'   U  1069       4.141  43.914 -59.264  1.00  0.00           H  
ATOM   3601 HO2'   U  1069       2.122  44.373 -59.690  1.00  0.00           H  
ATOM   3602  H3    U  1069       5.937  39.981 -60.644  1.00  0.00           H  
ATOM   3603  H5    U  1069       8.904  42.726 -61.201  1.00  0.00           H  
ATOM   3604  H6    U  1069       7.290  44.337 -61.407  1.00  0.00           H  
ATOM   3605  P     A  1070       4.657  46.526 -57.102  1.00  0.00           P  
ATOM   3606  OP2   A  1070       6.120  46.695 -56.912  1.00  0.00           O  
ATOM   3607  OP1   A  1070       3.715  47.401 -56.360  1.00  0.00           O  
ATOM   3608  O5'   A  1070       4.290  45.012 -56.769  1.00  0.00           O  
ATOM   3609  C5'   A  1070       2.950  44.631 -56.494  1.00  0.00           C  
ATOM   3610  C4'   A  1070       2.817  43.135 -56.357  1.00  0.00           C  
ATOM   3611  O4'   A  1070       3.433  42.507 -57.509  1.00  0.00           O  
ATOM   3612  C3'   A  1070       3.553  42.504 -55.185  1.00  0.00           C  
ATOM   3613  O3'   A  1070       2.818  42.556 -53.975  1.00  0.00           O  
ATOM   3614  C1'   A  1070       4.157  41.356 -57.147  1.00  0.00           C  
ATOM   3615  C2'   A  1070       3.828  41.090 -55.684  1.00  0.00           C  
ATOM   3616  O2'   A  1070       2.662  40.282 -55.609  1.00  0.00           O  
ATOM   3617  N1    A  1070       8.929  39.416 -57.264  1.00  0.00           N  
ATOM   3618  C2    A  1070       7.735  38.856 -57.032  1.00  0.00           C  
ATOM   3619  N3    A  1070       6.530  39.421 -57.017  1.00  0.00           N  
ATOM   3620  C4    A  1070       6.619  40.737 -57.281  1.00  0.00           C  
ATOM   3621  C5    A  1070       7.772  41.454 -57.539  1.00  0.00           C  
ATOM   3622  C6    A  1070       8.983  40.740 -57.527  1.00  0.00           C  
ATOM   3623  N6    A  1070      10.174  41.297 -57.757  1.00  0.00           N  
ATOM   3624  N7    A  1070       7.477  42.791 -57.768  1.00  0.00           N  
ATOM   3625  C8    A  1070       6.174  42.851 -57.645  1.00  0.00           C  
ATOM   3626  N9    A  1070       5.589  41.644 -57.351  1.00  0.00           N  
ATOM   3627  H5'   A  1070       2.374  44.937 -57.226  1.00  0.00           H  
ATOM   3628 H5''   A  1070       2.660  45.055 -55.661  1.00  0.00           H  
ATOM   3629  H4'   A  1070       1.872  42.877 -56.313  1.00  0.00           H  
ATOM   3630  H3'   A  1070       4.408  42.968 -55.062  1.00  0.00           H  
ATOM   3631  H1'   A  1070       3.900  40.578 -57.685  1.00  0.00           H  
ATOM   3632  H2'   A  1070       4.584  40.683 -55.212  1.00  0.00           H  
ATOM   3633 HO2'   A  1070       2.919  39.378 -55.334  1.00  0.00           H  
ATOM   3634  H2    A  1070       7.751  37.893 -56.847  1.00  0.00           H  
ATOM   3635  H61   A  1070      10.985  40.747 -57.735  1.00  0.00           H  
ATOM   3636  H62   A  1070      10.238  42.256 -57.950  1.00  0.00           H  
ATOM   3637  H8    A  1070       5.664  43.681 -57.753  1.00  0.00           H  
ATOM   3638  P     G  1071       3.468  43.221 -52.664  1.00  0.00           P  
ATOM   3639  OP2   G  1071       4.188  44.451 -53.080  1.00  0.00           O  
ATOM   3640  OP1   G  1071       2.414  43.305 -51.620  1.00  0.00           O  
ATOM   3641  O5'   G  1071       4.550  42.154 -52.185  1.00  0.00           O  
ATOM   3642  C5'   G  1071       4.241  40.769 -52.148  1.00  0.00           C  
ATOM   3643  C4'   G  1071       5.480  39.920 -52.291  1.00  0.00           C  
ATOM   3644  O4'   G  1071       6.070  40.186 -53.595  1.00  0.00           O  
ATOM   3645  C3'   G  1071       6.568  40.147 -51.252  1.00  0.00           C  
ATOM   3646  O3'   G  1071       6.674  39.083 -50.321  1.00  0.00           O  
ATOM   3647  C1'   G  1071       7.498  40.465 -53.476  1.00  0.00           C  
ATOM   3648  C2'   G  1071       7.879  40.260 -52.019  1.00  0.00           C  
ATOM   3649  O2'   G  1071       8.620  39.050 -51.955  1.00  0.00           O  
ATOM   3650  N1    G  1071      10.988  43.752 -55.189  1.00  0.00           N  
ATOM   3651  C2    G  1071      11.129  42.431 -54.838  1.00  0.00           C  
ATOM   3652  N2    G  1071      12.360  41.911 -54.958  1.00  0.00           N  
ATOM   3653  N3    G  1071      10.136  41.672 -54.403  1.00  0.00           N  
ATOM   3654  C4    G  1071       8.971  42.351 -54.342  1.00  0.00           C  
ATOM   3655  C5    G  1071       8.724  43.667 -54.669  1.00  0.00           C  
ATOM   3656  C6    G  1071       9.798  44.470 -55.134  1.00  0.00           C  
ATOM   3657  O6    G  1071       9.780  45.658 -55.474  1.00  0.00           O  
ATOM   3658  N7    G  1071       7.388  43.982 -54.467  1.00  0.00           N  
ATOM   3659  C8    G  1071       6.857  42.873 -54.030  1.00  0.00           C  
ATOM   3660  N9    G  1071       7.761  41.843 -53.931  1.00  0.00           N  
ATOM   3661  H5'   G  1071       3.623  40.559 -52.878  1.00  0.00           H  
ATOM   3662 H5''   G  1071       3.808  40.561 -51.293  1.00  0.00           H  
ATOM   3663  H4'   G  1071       5.215  38.977 -52.273  1.00  0.00           H  
ATOM   3664  H3'   G  1071       6.358  40.974 -50.772  1.00  0.00           H  
ATOM   3665  H1'   G  1071       7.999  39.835 -54.036  1.00  0.00           H  
ATOM   3666  H2'   G  1071       8.409  41.027 -51.714  1.00  0.00           H  
ATOM   3667 HO2'   G  1071       9.576  39.258 -52.014  1.00  0.00           H  
ATOM   3668  H1    G  1071      11.787  44.227 -55.500  1.00  0.00           H  
ATOM   3669  H22   G  1071      12.520  40.973 -54.723  1.00  0.00           H  
ATOM   3670  H21   G  1071      13.100  42.466 -55.280  1.00  0.00           H  
ATOM   3671  H8    G  1071       5.909  42.784 -53.797  1.00  0.00           H  
ATOM   3672  P     C  1072       7.779  39.138 -49.155  1.00  0.00           P  
ATOM   3673  OP2   C  1072       7.965  40.557 -48.763  1.00  0.00           O  
ATOM   3674  OP1   C  1072       7.410  38.134 -48.125  1.00  0.00           O  
ATOM   3675  O5'   C  1072       9.116  38.643 -49.867  1.00  0.00           O  
ATOM   3676  C5'   C  1072       9.775  37.461 -49.440  1.00  0.00           C  
ATOM   3677  C4'   C  1072      10.930  37.109 -50.346  1.00  0.00           C  
ATOM   3678  O4'   C  1072      10.920  37.992 -51.486  1.00  0.00           O  
ATOM   3679  C3'   C  1072      12.321  37.277 -49.754  1.00  0.00           C  
ATOM   3680  O3'   C  1072      12.725  36.168 -48.969  1.00  0.00           O  
ATOM   3681  C1'   C  1072      12.251  38.242 -51.908  1.00  0.00           C  
ATOM   3682  C2'   C  1072      13.186  37.463 -50.994  1.00  0.00           C  
ATOM   3683  O2'   C  1072      13.490  36.216 -51.601  1.00  0.00           O  
ATOM   3684  N1    C  1072      12.500  39.704 -51.853  1.00  0.00           N  
ATOM   3685  C2    C  1072      13.689  40.198 -52.404  1.00  0.00           C  
ATOM   3686  O2    C  1072      14.494  39.406 -52.916  1.00  0.00           O  
ATOM   3687  N3    C  1072      13.939  41.527 -52.367  1.00  0.00           N  
ATOM   3688  C4    C  1072      13.058  42.358 -51.810  1.00  0.00           C  
ATOM   3689  N4    C  1072      13.348  43.661 -51.796  1.00  0.00           N  
ATOM   3690  C5    C  1072      11.841  41.888 -51.241  1.00  0.00           C  
ATOM   3691  C6    C  1072      11.604  40.571 -51.284  1.00  0.00           C  
ATOM   3692  H5'   C  1072       9.133  36.720 -49.438  1.00  0.00           H  
ATOM   3693 H5''   C  1072      10.112  37.594 -48.530  1.00  0.00           H  
ATOM   3694  H4'   C  1072      10.829  36.187 -50.661  1.00  0.00           H  
ATOM   3695  H3'   C  1072      12.354  38.087 -49.205  1.00  0.00           H  
ATOM   3696  H1'   C  1072      12.364  37.927 -52.828  1.00  0.00           H  
ATOM   3697  H2'   C  1072      13.997  37.974 -50.791  1.00  0.00           H  
ATOM   3698 HO2'   C  1072      14.421  36.226 -51.905  1.00  0.00           H  
ATOM   3699  H42   C  1072      12.721  44.297 -51.394  1.00  0.00           H  
ATOM   3700  H41   C  1072      14.187  43.981 -52.188  1.00  0.00           H  
ATOM   3701  H5    C  1072      11.199  42.506 -50.833  1.00  0.00           H  
ATOM   3702  H6    C  1072      10.772  40.228 -50.898  1.00  0.00           H  
ATOM   3703  P     G  1073      13.612  36.393 -47.648  1.00  0.00           P  
ATOM   3704  OP2   G  1073      12.692  36.714 -46.527  1.00  0.00           O  
ATOM   3705  OP1   G  1073      14.551  35.248 -47.522  1.00  0.00           O  
ATOM   3706  O5'   G  1073      14.467  37.697 -47.973  1.00  0.00           O  
ATOM   3707  C5'   G  1073      15.784  37.595 -48.492  1.00  0.00           C  
ATOM   3708  C4'   G  1073      16.461  38.941 -48.556  1.00  0.00           C  
ATOM   3709  O4'   G  1073      15.669  39.805 -49.404  1.00  0.00           O  
ATOM   3710  C3'   G  1073      16.565  39.699 -47.241  1.00  0.00           C  
ATOM   3711  O3'   G  1073      17.654  39.272 -46.440  1.00  0.00           O  
ATOM   3712  C1'   G  1073      15.680  41.123 -48.906  1.00  0.00           C  
ATOM   3713  C2'   G  1073      16.609  41.157 -47.691  1.00  0.00           C  
ATOM   3714  O2'   G  1073      17.914  41.527 -48.115  1.00  0.00           O  
ATOM   3715  N1    G  1073      12.497  44.944 -47.820  1.00  0.00           N  
ATOM   3716  C2    G  1073      13.837  44.981 -48.117  1.00  0.00           C  
ATOM   3717  N2    G  1073      14.412  46.193 -48.128  1.00  0.00           N  
ATOM   3718  N3    G  1073      14.564  43.908 -48.385  1.00  0.00           N  
ATOM   3719  C4    G  1073      13.833  42.776 -48.331  1.00  0.00           C  
ATOM   3720  C5    G  1073      12.492  42.630 -48.045  1.00  0.00           C  
ATOM   3721  C6    G  1073      11.724  43.789 -47.759  1.00  0.00           C  
ATOM   3722  O6    G  1073      10.521  43.867 -47.483  1.00  0.00           O  
ATOM   3723  N7    G  1073      12.120  41.294 -48.092  1.00  0.00           N  
ATOM   3724  C8    G  1073      13.221  40.663 -48.399  1.00  0.00           C  
ATOM   3725  N9    G  1073      14.298  41.502 -48.559  1.00  0.00           N  
ATOM   3726  H5'   G  1073      15.745  37.214 -49.394  1.00  0.00           H  
ATOM   3727 H5''   G  1073      16.309  37.000 -47.916  1.00  0.00           H  
ATOM   3728  H4'   G  1073      17.358  38.853 -48.944  1.00  0.00           H  
ATOM   3729  H3'   G  1073      15.730  39.559 -46.748  1.00  0.00           H  
ATOM   3730  H1'   G  1073      16.022  41.730 -49.595  1.00  0.00           H  
ATOM   3731  H2'   G  1073      16.270  41.759 -46.995  1.00  0.00           H  
ATOM   3732 HO2'   G  1073      18.102  42.439 -47.811  1.00  0.00           H  
ATOM   3733  H1    G  1073      12.048  45.796 -47.637  1.00  0.00           H  
ATOM   3734  H22   G  1073      15.367  46.281 -48.333  1.00  0.00           H  
ATOM   3735  H21   G  1073      13.880  46.992 -47.930  1.00  0.00           H  
ATOM   3736  H8    G  1073      13.273  39.691 -48.506  1.00  0.00           H  
ATOM   3737  P     U  1074      17.623  39.497 -44.849  1.00  0.00           P  
ATOM   3738  OP2   U  1074      16.477  38.730 -44.299  1.00  0.00           O  
ATOM   3739  OP1   U  1074      18.991  39.251 -44.323  1.00  0.00           O  
ATOM   3740  O5'   U  1074      17.303  41.049 -44.686  1.00  0.00           O  
ATOM   3741  C5'   U  1074      18.317  42.026 -44.868  1.00  0.00           C  
ATOM   3742  C4'   U  1074      17.882  43.380 -44.365  1.00  0.00           C  
ATOM   3743  O4'   U  1074      16.845  43.927 -45.226  1.00  0.00           O  
ATOM   3744  C3'   U  1074      17.238  43.409 -42.988  1.00  0.00           C  
ATOM   3745  O3'   U  1074      18.179  43.313 -41.934  1.00  0.00           O  
ATOM   3746  C1'   U  1074      15.975  44.716 -44.463  1.00  0.00           C  
ATOM   3747  C2'   U  1074      16.566  44.776 -43.055  1.00  0.00           C  
ATOM   3748  O2'   U  1074      17.523  45.823 -42.984  1.00  0.00           O  
ATOM   3749  N1    U  1074      14.642  44.068 -44.486  1.00  0.00           N  
ATOM   3750  C2    U  1074      13.549  44.861 -44.187  1.00  0.00           C  
ATOM   3751  O2    U  1074      13.641  46.044 -43.913  1.00  0.00           O  
ATOM   3752  N3    U  1074      12.336  44.218 -44.222  1.00  0.00           N  
ATOM   3753  C4    U  1074      12.105  42.891 -44.518  1.00  0.00           C  
ATOM   3754  O4    U  1074      10.951  42.461 -44.506  1.00  0.00           O  
ATOM   3755  C5    U  1074      13.281  42.132 -44.817  1.00  0.00           C  
ATOM   3756  C6    U  1074      14.475  42.733 -44.792  1.00  0.00           C  
ATOM   3757  H5'   U  1074      18.528  42.093 -45.823  1.00  0.00           H  
ATOM   3758 H5''   U  1074      19.120  41.748 -44.381  1.00  0.00           H  
ATOM   3759  H4'   U  1074      18.653  43.984 -44.366  1.00  0.00           H  
ATOM   3760  H3'   U  1074      16.556  42.715 -42.873  1.00  0.00           H  
ATOM   3761  H1'   U  1074      15.900  45.626 -44.820  1.00  0.00           H  
ATOM   3762  H2'   U  1074      15.874  44.870 -42.368  1.00  0.00           H  
ATOM   3763 HO2'   U  1074      17.167  46.543 -42.421  1.00  0.00           H  
ATOM   3764  H3    U  1074      11.548  44.762 -44.013  1.00  0.00           H  
ATOM   3765  H5    U  1074      13.211  41.180 -45.040  1.00  0.00           H  
ATOM   3766  H6    U  1074      15.265  42.192 -45.000  1.00  0.00           H  
ATOM   3767  P     G  1075      17.718  42.811 -40.479  1.00  0.00           P  
ATOM   3768  OP2   G  1075      16.910  41.577 -40.654  1.00  0.00           O  
ATOM   3769  OP1   G  1075      18.914  42.787 -39.599  1.00  0.00           O  
ATOM   3770  O5'   G  1075      16.749  43.965 -39.961  1.00  0.00           O  
ATOM   3771  C5'   G  1075      17.261  45.237 -39.594  1.00  0.00           C  
ATOM   3772  C4'   G  1075      16.183  46.126 -39.025  1.00  0.00           C  
ATOM   3773  O4'   G  1075      15.202  46.448 -40.043  1.00  0.00           O  
ATOM   3774  C3'   G  1075      15.338  45.522 -37.913  1.00  0.00           C  
ATOM   3775  O3'   G  1075      15.980  45.557 -36.650  1.00  0.00           O  
ATOM   3776  C1'   G  1075      13.922  46.541 -39.483  1.00  0.00           C  
ATOM   3777  C2'   G  1075      14.122  46.439 -37.973  1.00  0.00           C  
ATOM   3778  O2'   G  1075      14.420  47.726 -37.450  1.00  0.00           O  
ATOM   3779  N1    G  1075       9.250  44.664 -40.232  1.00  0.00           N  
ATOM   3780  C2    G  1075       9.633  45.848 -39.650  1.00  0.00           C  
ATOM   3781  N2    G  1075       8.646  46.641 -39.208  1.00  0.00           N  
ATOM   3782  N3    G  1075      10.892  46.229 -39.512  1.00  0.00           N  
ATOM   3783  C4    G  1075      11.754  45.316 -40.008  1.00  0.00           C  
ATOM   3784  C5    G  1075      11.475  44.106 -40.608  1.00  0.00           C  
ATOM   3785  C6    G  1075      10.120  43.709 -40.749  1.00  0.00           C  
ATOM   3786  O6    G  1075       9.669  42.674 -41.253  1.00  0.00           O  
ATOM   3787  N7    G  1075      12.645  43.461 -40.983  1.00  0.00           N  
ATOM   3788  C8    G  1075      13.596  44.275 -40.612  1.00  0.00           C  
ATOM   3789  N9    G  1075      13.125  45.419 -40.014  1.00  0.00           N  
ATOM   3790  H5'   G  1075      17.647  45.667 -40.385  1.00  0.00           H  
ATOM   3791 H5''   G  1075      17.965  45.116 -38.922  1.00  0.00           H  
ATOM   3792  H4'   G  1075      16.596  46.953 -38.698  1.00  0.00           H  
ATOM   3793  H3'   G  1075      15.069  44.602 -38.111  1.00  0.00           H  
ATOM   3794  H1'   G  1075      13.477  47.388 -39.697  1.00  0.00           H  
ATOM   3795  H2'   G  1075      13.347  46.037 -37.528  1.00  0.00           H  
ATOM   3796 HO2'   G  1075      15.217  47.663 -36.882  1.00  0.00           H  
ATOM   3797  H1    G  1075       8.290  44.474 -40.286  1.00  0.00           H  
ATOM   3798  H22   G  1075       8.860  47.499 -38.785  1.00  0.00           H  
ATOM   3799  H21   G  1075       7.711  46.366 -39.307  1.00  0.00           H  
ATOM   3800  H8    G  1075      14.548  44.088 -40.747  1.00  0.00           H  
ATOM   3801  P     C  1076      15.548  44.525 -35.496  1.00  0.00           P  
ATOM   3802  OP2   C  1076      15.498  43.165 -36.090  1.00  0.00           O  
ATOM   3803  OP1   C  1076      16.407  44.776 -34.310  1.00  0.00           O  
ATOM   3804  O5'   C  1076      14.061  44.958 -35.127  1.00  0.00           O  
ATOM   3805  C5'   C  1076      13.792  46.227 -34.549  1.00  0.00           C  
ATOM   3806  C4'   C  1076      12.338  46.370 -34.172  1.00  0.00           C  
ATOM   3807  O4'   C  1076      11.507  46.446 -35.354  1.00  0.00           O  
ATOM   3808  C3'   C  1076      11.739  45.230 -33.363  1.00  0.00           C  
ATOM   3809  O3'   C  1076      12.014  45.332 -31.977  1.00  0.00           O  
ATOM   3810  C1'   C  1076      10.286  45.769 -35.142  1.00  0.00           C  
ATOM   3811  C2'   C  1076      10.258  45.387 -33.665  1.00  0.00           C  
ATOM   3812  O2'   C  1076       9.692  46.457 -32.922  1.00  0.00           O  
ATOM   3813  N1    C  1076      10.276  44.581 -36.031  1.00  0.00           N  
ATOM   3814  C2    C  1076       9.039  44.029 -36.389  1.00  0.00           C  
ATOM   3815  O2    C  1076       7.997  44.543 -35.954  1.00  0.00           O  
ATOM   3816  N3    C  1076       9.002  42.946 -37.199  1.00  0.00           N  
ATOM   3817  C4    C  1076      10.136  42.412 -37.652  1.00  0.00           C  
ATOM   3818  N4    C  1076      10.051  41.343 -38.449  1.00  0.00           N  
ATOM   3819  C5    C  1076      11.408  42.949 -37.307  1.00  0.00           C  
ATOM   3820  C6    C  1076      11.433  44.021 -36.505  1.00  0.00           C  
ATOM   3821  H5'   C  1076      14.026  46.927 -35.193  1.00  0.00           H  
ATOM   3822 H5''   C  1076      14.343  46.334 -33.745  1.00  0.00           H  
ATOM   3823  H4'   C  1076      12.240  47.203 -33.665  1.00  0.00           H  
ATOM   3824  H3'   C  1076      12.056  44.362 -33.690  1.00  0.00           H  
ATOM   3825  H1'   C  1076       9.511  46.334 -35.343  1.00  0.00           H  
ATOM   3826  H2'   C  1076       9.772  44.549 -33.521  1.00  0.00           H  
ATOM   3827 HO2'   C  1076       8.803  46.192 -32.608  1.00  0.00           H  
ATOM   3828  H42   C  1076      10.867  40.928 -38.798  1.00  0.00           H  
ATOM   3829  H41   C  1076       9.174  40.976 -38.683  1.00  0.00           H  
ATOM   3830  H5    C  1076      12.237  42.549 -37.645  1.00  0.00           H  
ATOM   3831  H6    C  1076      12.298  44.405 -36.256  1.00  0.00           H  
ATOM   3832  P     G  1077      12.048  44.012 -31.060  1.00  0.00           P  
ATOM   3833  OP2   G  1077      12.792  42.960 -31.797  1.00  0.00           O  
ATOM   3834  OP1   G  1077      12.491  44.408 -29.698  1.00  0.00           O  
ATOM   3835  O5'   G  1077      10.521  43.565 -30.970  1.00  0.00           O  
ATOM   3836  C5'   G  1077       9.597  44.284 -30.166  1.00  0.00           C  
ATOM   3837  C4'   G  1077       8.226  43.656 -30.201  1.00  0.00           C  
ATOM   3838  O4'   G  1077       7.622  43.722 -31.516  1.00  0.00           O  
ATOM   3839  C3'   G  1077       8.162  42.173 -29.868  1.00  0.00           C  
ATOM   3840  O3'   G  1077       8.222  41.916 -28.475  1.00  0.00           O  
ATOM   3841  C1'   G  1077       6.837  42.576 -31.761  1.00  0.00           C  
ATOM   3842  C2'   G  1077       6.812  41.787 -30.452  1.00  0.00           C  
ATOM   3843  O2'   G  1077       5.746  42.256 -29.639  1.00  0.00           O  
ATOM   3844  N1    G  1077       6.293  38.970 -35.313  1.00  0.00           N  
ATOM   3845  C2    G  1077       5.382  39.442 -34.399  1.00  0.00           C  
ATOM   3846  N2    G  1077       4.163  38.883 -34.431  1.00  0.00           N  
ATOM   3847  N3    G  1077       5.645  40.393 -33.518  1.00  0.00           N  
ATOM   3848  C4    G  1077       6.913  40.843 -33.622  1.00  0.00           C  
ATOM   3849  C5    G  1077       7.899  40.441 -34.498  1.00  0.00           C  
ATOM   3850  C6    G  1077       7.604  39.419 -35.438  1.00  0.00           C  
ATOM   3851  O6    G  1077       8.344  38.926 -36.297  1.00  0.00           O  
ATOM   3852  N7    G  1077       9.070  41.153 -34.282  1.00  0.00           N  
ATOM   3853  C8    G  1077       8.780  41.960 -33.298  1.00  0.00           C  
ATOM   3854  N9    G  1077       7.488  41.825 -32.850  1.00  0.00           N  
ATOM   3855  H5'   G  1077       9.536  45.205 -30.494  1.00  0.00           H  
ATOM   3856 H5''   G  1077       9.920  44.295 -29.240  1.00  0.00           H  
ATOM   3857  H4'   G  1077       7.669  44.150 -29.563  1.00  0.00           H  
ATOM   3858  H3'   G  1077       8.878  41.678 -30.317  1.00  0.00           H  
ATOM   3859  H1'   G  1077       5.920  42.803 -32.023  1.00  0.00           H  
ATOM   3860  H2'   G  1077       6.751  40.821 -30.608  1.00  0.00           H  
ATOM   3861 HO2'   G  1077       5.046  41.571 -29.603  1.00  0.00           H  
ATOM   3862  H1    G  1077       5.999  38.263 -35.924  1.00  0.00           H  
ATOM   3863  H22   G  1077       3.472  39.180 -33.802  1.00  0.00           H  
ATOM   3864  H21   G  1077       3.961  38.178 -35.081  1.00  0.00           H  
ATOM   3865  H8    G  1077       9.420  42.598 -32.918  1.00  0.00           H  
ATOM   3866  P     G  1078       8.678  40.470 -27.940  1.00  0.00           P  
ATOM   3867  OP2   G  1078       9.926  40.091 -28.649  1.00  0.00           O  
ATOM   3868  OP1   G  1078       8.657  40.502 -26.455  1.00  0.00           O  
ATOM   3869  O5'   G  1078       7.517  39.494 -28.428  1.00  0.00           O  
ATOM   3870  C5'   G  1078       6.279  39.430 -27.736  1.00  0.00           C  
ATOM   3871  C4'   G  1078       5.397  38.334 -28.279  1.00  0.00           C  
ATOM   3872  O4'   G  1078       5.153  38.536 -29.702  1.00  0.00           O  
ATOM   3873  C3'   G  1078       5.971  36.926 -28.226  1.00  0.00           C  
ATOM   3874  O3'   G  1078       5.820  36.315 -26.956  1.00  0.00           O  
ATOM   3875  C1'   G  1078       5.011  37.289 -30.355  1.00  0.00           C  
ATOM   3876  C2'   G  1078       5.114  36.218 -29.265  1.00  0.00           C  
ATOM   3877  O2'   G  1078       3.814  35.945 -28.761  1.00  0.00           O  
ATOM   3878  N1    G  1078       6.722  34.819 -34.464  1.00  0.00           N  
ATOM   3879  C2    G  1078       5.566  34.628 -33.747  1.00  0.00           C  
ATOM   3880  N2    G  1078       4.754  33.650 -34.177  1.00  0.00           N  
ATOM   3881  N3    G  1078       5.228  35.342 -32.686  1.00  0.00           N  
ATOM   3882  C4    G  1078       6.154  36.278 -32.392  1.00  0.00           C  
ATOM   3883  C5    G  1078       7.339  36.552 -33.041  1.00  0.00           C  
ATOM   3884  C6    G  1078       7.690  35.778 -34.178  1.00  0.00           C  
ATOM   3885  O6    G  1078       8.697  35.867 -34.889  1.00  0.00           O  
ATOM   3886  N7    G  1078       8.010  37.597 -32.423  1.00  0.00           N  
ATOM   3887  C8    G  1078       7.236  37.934 -31.427  1.00  0.00           C  
ATOM   3888  N9    G  1078       6.094  37.175 -31.350  1.00  0.00           N  
ATOM   3889  H5'   G  1078       5.816  40.289 -27.828  1.00  0.00           H  
ATOM   3890 H5''   G  1078       6.452  39.261 -26.786  1.00  0.00           H  
ATOM   3891  H4'   G  1078       4.542  38.347 -27.799  1.00  0.00           H  
ATOM   3892  H3'   G  1078       6.916  36.904 -28.482  1.00  0.00           H  
ATOM   3893  H1'   G  1078       4.144  37.215 -30.805  1.00  0.00           H  
ATOM   3894  H2'   G  1078       5.551  35.407 -29.599  1.00  0.00           H  
ATOM   3895 HO2'   G  1078       3.529  35.062 -29.076  1.00  0.00           H  
ATOM   3896  H1    G  1078       6.880  34.237 -35.236  1.00  0.00           H  
ATOM   3897  H22   G  1078       3.915  33.468 -33.705  1.00  0.00           H  
ATOM   3898  H21   G  1078       4.998  33.118 -34.963  1.00  0.00           H  
ATOM   3899  H8    G  1078       7.449  38.656 -30.800  1.00  0.00           H  
ATOM   3900  P     A  1079       6.811  35.132 -26.507  1.00  0.00           P  
ATOM   3901  OP2   A  1079       8.204  35.575 -26.767  1.00  0.00           O  
ATOM   3902  OP1   A  1079       6.421  34.698 -25.142  1.00  0.00           O  
ATOM   3903  O5'   A  1079       6.476  33.945 -27.516  1.00  0.00           O  
ATOM   3904  C5'   A  1079       5.276  33.197 -27.389  1.00  0.00           C  
ATOM   3905  C4'   A  1079       5.211  32.078 -28.399  1.00  0.00           C  
ATOM   3906  O4'   A  1079       5.254  32.647 -29.732  1.00  0.00           O  
ATOM   3907  C3'   A  1079       6.390  31.118 -28.409  1.00  0.00           C  
ATOM   3908  O3'   A  1079       6.273  30.086 -27.445  1.00  0.00           O  
ATOM   3909  C1'   A  1079       6.015  31.822 -30.616  1.00  0.00           C  
ATOM   3910  C2'   A  1079       6.385  30.575 -29.831  1.00  0.00           C  
ATOM   3911  O2'   A  1079       5.370  29.597 -30.005  1.00  0.00           O  
ATOM   3912  N1    A  1079       9.970  32.111 -33.906  1.00  0.00           N  
ATOM   3913  C2    A  1079       8.979  31.222 -33.767  1.00  0.00           C  
ATOM   3914  N3    A  1079       7.980  31.207 -32.886  1.00  0.00           N  
ATOM   3915  C4    A  1079       8.056  32.268 -32.064  1.00  0.00           C  
ATOM   3916  C5    A  1079       9.014  33.265 -32.084  1.00  0.00           C  
ATOM   3917  C6    A  1079      10.017  33.166 -33.064  1.00  0.00           C  
ATOM   3918  N6    A  1079      11.006  34.051 -33.204  1.00  0.00           N  
ATOM   3919  N7    A  1079       8.772  34.198 -31.084  1.00  0.00           N  
ATOM   3920  C8    A  1079       7.692  33.752 -30.493  1.00  0.00           C  
ATOM   3921  N9    A  1079       7.204  32.588 -31.035  1.00  0.00           N  
ATOM   3922  H5'   A  1079       4.511  33.794 -27.524  1.00  0.00           H  
ATOM   3923 H5''   A  1079       5.229  32.817 -26.487  1.00  0.00           H  
ATOM   3924  H4'   A  1079       4.384  31.564 -28.288  1.00  0.00           H  
ATOM   3925  H3'   A  1079       7.218  31.618 -28.245  1.00  0.00           H  
ATOM   3926  H1'   A  1079       5.496  31.566 -31.408  1.00  0.00           H  
ATOM   3927  H2'   A  1079       7.267  30.234 -30.089  1.00  0.00           H  
ATOM   3928 HO2'   A  1079       5.721  28.870 -30.561  1.00  0.00           H  
ATOM   3929  H2    A  1079       8.990  30.476 -34.403  1.00  0.00           H  
ATOM   3930  H61   A  1079      11.678  33.929 -33.907  1.00  0.00           H  
ATOM   3931  H62   A  1079      11.061  34.824 -32.604  1.00  0.00           H  
ATOM   3932  H8    A  1079       7.270  34.208 -29.734  1.00  0.00           H  
ATOM   3933  P     G  1080       7.589  29.362 -26.873  1.00  0.00           P  
ATOM   3934  OP2   G  1080       8.570  30.414 -26.507  1.00  0.00           O  
ATOM   3935  OP1   G  1080       7.162  28.369 -25.853  1.00  0.00           O  
ATOM   3936  O5'   G  1080       8.166  28.563 -28.125  1.00  0.00           O  
ATOM   3937  C5'   G  1080       7.555  27.360 -28.567  1.00  0.00           C  
ATOM   3938  C4'   G  1080       8.269  26.783 -29.764  1.00  0.00           C  
ATOM   3939  O4'   G  1080       8.790  27.884 -30.577  1.00  0.00           O  
ATOM   3940  C3'   G  1080       9.460  25.886 -29.463  1.00  0.00           C  
ATOM   3941  O3'   G  1080       9.691  24.916 -30.471  1.00  0.00           O  
ATOM   3942  C1'   G  1080      10.170  27.713 -30.763  1.00  0.00           C  
ATOM   3943  C2'   G  1080      10.623  26.860 -29.581  1.00  0.00           C  
ATOM   3944  O2'   G  1080      11.827  26.193 -29.929  1.00  0.00           O  
ATOM   3945  N1    G  1080      13.774  30.608 -32.896  1.00  0.00           N  
ATOM   3946  C2    G  1080      13.424  29.307 -33.166  1.00  0.00           C  
ATOM   3947  N2    G  1080      14.122  28.691 -34.131  1.00  0.00           N  
ATOM   3948  N3    G  1080      12.458  28.656 -32.538  1.00  0.00           N  
ATOM   3949  C4    G  1080      11.861  29.421 -31.600  1.00  0.00           C  
ATOM   3950  C5    G  1080      12.134  30.727 -31.252  1.00  0.00           C  
ATOM   3951  C6    G  1080      13.172  31.413 -31.934  1.00  0.00           C  
ATOM   3952  O6    G  1080      13.565  32.574 -31.770  1.00  0.00           O  
ATOM   3953  N7    G  1080      11.290  31.153 -30.236  1.00  0.00           N  
ATOM   3954  C8    G  1080      10.535  30.118 -29.988  1.00  0.00           C  
ATOM   3955  N9    G  1080      10.827  29.033 -30.780  1.00  0.00           N  
ATOM   3956  H5'   G  1080       6.623  27.543 -28.807  1.00  0.00           H  
ATOM   3957 H5''   G  1080       7.574  26.706 -27.837  1.00  0.00           H  
ATOM   3958  H4'   G  1080       7.623  26.284 -30.307  1.00  0.00           H  
ATOM   3959  H3'   G  1080       9.445  25.513 -28.558  1.00  0.00           H  
ATOM   3960  H1'   G  1080      10.364  27.241 -31.600  1.00  0.00           H  
ATOM   3961  H2'   G  1080      10.728  27.400 -28.769  1.00  0.00           H  
ATOM   3962 HO2'   G  1080      12.568  26.585 -29.420  1.00  0.00           H  
ATOM   3963  H1    G  1080      14.504  31.000 -33.419  1.00  0.00           H  
ATOM   3964  H22   G  1080      13.916  27.762 -34.368  1.00  0.00           H  
ATOM   3965  H21   G  1080      14.838  29.166 -34.601  1.00  0.00           H  
ATOM   3966  H8    G  1080       9.830  30.116 -29.308  1.00  0.00           H  
ATOM   3967  P     U  1081       9.252  23.388 -30.237  1.00  0.00           P  
ATOM   3968  OP2   U  1081       8.170  23.371 -29.222  1.00  0.00           O  
ATOM   3969  OP1   U  1081       9.023  22.766 -31.566  1.00  0.00           O  
ATOM   3970  O5'   U  1081      10.543  22.712 -29.593  1.00  0.00           O  
ATOM   3971  C5'   U  1081      10.937  23.012 -28.263  1.00  0.00           C  
ATOM   3972  C4'   U  1081      12.236  22.335 -27.900  1.00  0.00           C  
ATOM   3973  O4'   U  1081      13.092  23.371 -27.356  1.00  0.00           O  
ATOM   3974  C3'   U  1081      12.155  21.259 -26.828  1.00  0.00           C  
ATOM   3975  O3'   U  1081      11.949  19.962 -27.359  1.00  0.00           O  
ATOM   3976  C1'   U  1081      13.847  22.831 -26.284  1.00  0.00           C  
ATOM   3977  C2'   U  1081      13.508  21.344 -26.132  1.00  0.00           C  
ATOM   3978  O2'   U  1081      14.488  20.577 -26.817  1.00  0.00           O  
ATOM   3979  N1    U  1081      13.563  23.602 -25.049  1.00  0.00           N  
ATOM   3980  C2    U  1081      14.507  23.546 -24.040  1.00  0.00           C  
ATOM   3981  O2    U  1081      15.538  22.902 -24.128  1.00  0.00           O  
ATOM   3982  N3    U  1081      14.203  24.275 -22.917  1.00  0.00           N  
ATOM   3983  C4    U  1081      13.076  25.038 -22.701  1.00  0.00           C  
ATOM   3984  O4    U  1081      12.947  25.637 -21.632  1.00  0.00           O  
ATOM   3985  C5    U  1081      12.144  25.050 -23.787  1.00  0.00           C  
ATOM   3986  C6    U  1081      12.415  24.350 -24.893  1.00  0.00           C  
ATOM   3987  H5'   U  1081      10.237  22.710 -27.646  1.00  0.00           H  
ATOM   3988 H5''   U  1081      11.047  23.981 -28.172  1.00  0.00           H  
ATOM   3989  H4'   U  1081      12.630  21.952 -28.711  1.00  0.00           H  
ATOM   3990  H3'   U  1081      11.457  21.498 -26.183  1.00  0.00           H  
ATOM   3991  H1'   U  1081      14.795  22.924 -26.515  1.00  0.00           H  
ATOM   3992  H2'   U  1081      13.443  21.087 -25.188  1.00  0.00           H  
ATOM   3993 HO2'   U  1081      14.784  19.844 -26.237  1.00  0.00           H  
ATOM   3994  H3    U  1081      14.859  24.249 -22.189  1.00  0.00           H  
ATOM   3995  H5    U  1081      11.314  25.568 -23.720  1.00  0.00           H  
ATOM   3996  H6    U  1081      11.762  24.373 -25.622  1.00  0.00           H  
ATOM   3997  P     G  1082      11.197  18.841 -26.488  1.00  0.00           P  
ATOM   3998  OP2   G  1082      10.570  19.510 -25.320  1.00  0.00           O  
ATOM   3999  OP1   G  1082      10.358  18.030 -27.407  1.00  0.00           O  
ATOM   4000  O5'   G  1082      12.376  17.914 -25.951  1.00  0.00           O  
ATOM   4001  C5'   G  1082      12.456  17.557 -24.579  1.00  0.00           C  
ATOM   4002  C4'   G  1082      13.819  17.859 -24.007  1.00  0.00           C  
ATOM   4003  O4'   G  1082      14.104  19.263 -24.193  1.00  0.00           O  
ATOM   4004  C3'   G  1082      13.989  17.600 -22.517  1.00  0.00           C  
ATOM   4005  O3'   G  1082      14.564  16.334 -22.238  1.00  0.00           O  
ATOM   4006  C1'   G  1082      14.570  19.844 -22.999  1.00  0.00           C  
ATOM   4007  C2'   G  1082      14.967  18.674 -22.093  1.00  0.00           C  
ATOM   4008  O2'   G  1082      16.305  18.301 -22.392  1.00  0.00           O  
ATOM   4009  N1    G  1082      13.174  23.047 -19.297  1.00  0.00           N  
ATOM   4010  C2    G  1082      14.393  22.456 -19.529  1.00  0.00           C  
ATOM   4011  N2    G  1082      15.373  22.755 -18.663  1.00  0.00           N  
ATOM   4012  N3    G  1082      14.635  21.633 -20.536  1.00  0.00           N  
ATOM   4013  C4    G  1082      13.544  21.442 -21.306  1.00  0.00           C  
ATOM   4014  C5    G  1082      12.283  21.983 -21.163  1.00  0.00           C  
ATOM   4015  C6    G  1082      12.037  22.864 -20.078  1.00  0.00           C  
ATOM   4016  O6    G  1082      10.987  23.445 -19.781  1.00  0.00           O  
ATOM   4017  N7    G  1082      11.438  21.536 -22.168  1.00  0.00           N  
ATOM   4018  C8    G  1082      12.185  20.746 -22.890  1.00  0.00           C  
ATOM   4019  N9    G  1082      13.473  20.644 -22.424  1.00  0.00           N  
ATOM   4020  H5'   G  1082      12.275  16.599 -24.486  1.00  0.00           H  
ATOM   4021 H5''   G  1082      11.780  18.060 -24.078  1.00  0.00           H  
ATOM   4022  H4'   G  1082      14.489  17.326 -24.484  1.00  0.00           H  
ATOM   4023  H3'   G  1082      13.135  17.752 -22.064  1.00  0.00           H  
ATOM   4024  H1'   G  1082      15.350  20.419 -23.150  1.00  0.00           H  
ATOM   4025  H2'   G  1082      14.858  18.907 -21.147  1.00  0.00           H  
ATOM   4026 HO2'   G  1082      16.346  17.328 -22.507  1.00  0.00           H  
ATOM   4027  H1    G  1082      13.098  23.643 -18.523  1.00  0.00           H  
ATOM   4028  H22   G  1082      16.264  22.363 -18.778  1.00  0.00           H  
ATOM   4029  H21   G  1082      15.201  23.364 -17.915  1.00  0.00           H  
ATOM   4030  H8    G  1082      11.859  20.275 -23.685  1.00  0.00           H  
ATOM   4031  P     A  1083      13.773  15.271 -21.330  1.00  0.00           P  
ATOM   4032  OP2   A  1083      12.922  14.445 -22.223  1.00  0.00           O  
ATOM   4033  OP1   A  1083      14.754  14.610 -20.434  1.00  0.00           O  
ATOM   4034  O5'   A  1083      12.813  16.171 -20.431  1.00  0.00           O  
ATOM   4035  C5'   A  1083      12.664  15.916 -19.042  1.00  0.00           C  
ATOM   4036  C4'   A  1083      13.034  17.122 -18.215  1.00  0.00           C  
ATOM   4037  O4'   A  1083      14.367  16.961 -17.696  1.00  0.00           O  
ATOM   4038  C3'   A  1083      13.093  18.448 -18.957  1.00  0.00           C  
ATOM   4039  O3'   A  1083      11.823  19.061 -19.099  1.00  0.00           O  
ATOM   4040  C1'   A  1083      14.934  18.232 -17.463  1.00  0.00           C  
ATOM   4041  C2'   A  1083      13.974  19.284 -18.041  1.00  0.00           C  
ATOM   4042  O2'   A  1083      13.223  19.846 -16.975  1.00  0.00           O  
ATOM   4043  N1    A  1083      19.259  15.651 -18.551  1.00  0.00           N  
ATOM   4044  C2    A  1083      18.136  15.297 -17.914  1.00  0.00           C  
ATOM   4045  N3    A  1083      17.046  16.021 -17.665  1.00  0.00           N  
ATOM   4046  C4    A  1083      17.180  17.265 -18.157  1.00  0.00           C  
ATOM   4047  C5    A  1083      18.273  17.776 -18.833  1.00  0.00           C  
ATOM   4048  C6    A  1083      19.361  16.908 -19.033  1.00  0.00           C  
ATOM   4049  N6    A  1083      20.482  17.261 -19.667  1.00  0.00           N  
ATOM   4050  N7    A  1083      18.054  19.099 -19.191  1.00  0.00           N  
ATOM   4051  C8    A  1083      16.854  19.355 -18.730  1.00  0.00           C  
ATOM   4052  N9    A  1083      16.267  18.289 -18.093  1.00  0.00           N  
ATOM   4053  H5'   A  1083      13.244  15.167 -18.790  1.00  0.00           H  
ATOM   4054 H5''   A  1083      11.733  15.676 -18.858  1.00  0.00           H  
ATOM   4055  H4'   A  1083      12.406  17.197 -17.466  1.00  0.00           H  
ATOM   4056  H3'   A  1083      13.549  18.317 -19.815  1.00  0.00           H  
ATOM   4057  H1'   A  1083      15.024  18.368 -16.496  1.00  0.00           H  
ATOM   4058  H2'   A  1083      14.464  19.971 -18.541  1.00  0.00           H  
ATOM   4059 HO2'   A  1083      13.530  20.762 -16.816  1.00  0.00           H  
ATOM   4060  H2    A  1083      18.112  14.374 -17.584  1.00  0.00           H  
ATOM   4061  H61   A  1083      21.208  16.611 -19.776  1.00  0.00           H  
ATOM   4062  H62   A  1083      20.578  18.168 -20.025  1.00  0.00           H  
ATOM   4063  H8    A  1083      16.416  20.226 -18.831  1.00  0.00           H  
ATOM   4064  P     U  1084      10.717  18.946 -17.909  1.00  0.00           P  
ATOM   4065  OP2   U  1084       9.494  19.601 -18.438  1.00  0.00           O  
ATOM   4066  OP1   U  1084      10.678  17.508 -17.539  1.00  0.00           O  
ATOM   4067  O5'   U  1084      11.206  19.769 -16.636  1.00  0.00           O  
ATOM   4068  C5'   U  1084      10.342  20.687 -15.984  1.00  0.00           C  
ATOM   4069  C4'   U  1084       9.375  19.985 -15.064  1.00  0.00           C  
ATOM   4070  O4'   U  1084       8.992  18.716 -15.642  1.00  0.00           O  
ATOM   4071  C3'   U  1084       9.921  19.574 -13.705  1.00  0.00           C  
ATOM   4072  O3'   U  1084      10.025  20.657 -12.799  1.00  0.00           O  
ATOM   4073  C1'   U  1084       8.676  17.812 -14.604  1.00  0.00           C  
ATOM   4074  C2'   U  1084       8.885  18.540 -13.280  1.00  0.00           C  
ATOM   4075  O2'   U  1084       7.672  19.162 -12.880  1.00  0.00           O  
ATOM   4076  N1    U  1084       9.545  16.618 -14.733  1.00  0.00           N  
ATOM   4077  C2    U  1084       9.138  15.468 -14.082  1.00  0.00           C  
ATOM   4078  O2    U  1084       8.115  15.403 -13.423  1.00  0.00           O  
ATOM   4079  N3    U  1084       9.973  14.388 -14.229  1.00  0.00           N  
ATOM   4080  C4    U  1084      11.150  14.338 -14.945  1.00  0.00           C  
ATOM   4081  O4    U  1084      11.792  13.287 -14.981  1.00  0.00           O  
ATOM   4082  C5    U  1084      11.509  15.563 -15.592  1.00  0.00           C  
ATOM   4083  C6    U  1084      10.713  16.630 -15.466  1.00  0.00           C  
ATOM   4084  H5'   U  1084       9.835  21.184 -16.660  1.00  0.00           H  
ATOM   4085 H5''   U  1084      10.880  21.317 -15.461  1.00  0.00           H  
ATOM   4086  H4'   U  1084       8.577  20.537 -14.930  1.00  0.00           H  
ATOM   4087  H3'   U  1084      10.796  19.141 -13.789  1.00  0.00           H  
ATOM   4088  H1'   U  1084       7.737  17.540 -14.678  1.00  0.00           H  
ATOM   4089  H2'   U  1084       9.234  17.947 -12.583  1.00  0.00           H  
ATOM   4090 HO2'   U  1084       7.316  18.695 -12.095  1.00  0.00           H  
ATOM   4091  H3    U  1084       9.703  13.563 -13.775  1.00  0.00           H  
ATOM   4092  H5    U  1084      12.330  15.619 -16.124  1.00  0.00           H  
ATOM   4093  H6    U  1084      10.980  17.457 -15.918  1.00  0.00           H  
ATOM   4094  P     U  1085      10.744  20.456 -11.376  1.00  0.00           P  
ATOM   4095  OP2   U  1085      11.516  19.189 -11.427  1.00  0.00           O  
ATOM   4096  OP1   U  1085      11.435  21.723 -11.027  1.00  0.00           O  
ATOM   4097  O5'   U  1085       9.536  20.257 -10.358  1.00  0.00           O  
ATOM   4098  C5'   U  1085       9.768  19.835  -9.023  1.00  0.00           C  
ATOM   4099  C4'   U  1085       8.782  20.454  -8.063  1.00  0.00           C  
ATOM   4100  O4'   U  1085       8.760  21.846  -8.416  1.00  0.00           O  
ATOM   4101  C3'   U  1085       7.339  19.992  -8.194  1.00  0.00           C  
ATOM   4102  O3'   U  1085       6.574  20.227  -7.026  1.00  0.00           O  
ATOM   4103  C1'   U  1085       7.444  22.189  -8.788  1.00  0.00           C  
ATOM   4104  C2'   U  1085       6.797  20.908  -9.273  1.00  0.00           C  
ATOM   4105  O2'   U  1085       5.381  21.001  -9.206  1.00  0.00           O  
ATOM   4106  N1    U  1085       7.510  23.224  -9.848  1.00  0.00           N  
ATOM   4107  C2    U  1085       6.753  24.366  -9.664  1.00  0.00           C  
ATOM   4108  O2    U  1085       6.052  24.548  -8.684  1.00  0.00           O  
ATOM   4109  N3    U  1085       6.846  25.295 -10.670  1.00  0.00           N  
ATOM   4110  C4    U  1085       7.601  25.204 -11.820  1.00  0.00           C  
ATOM   4111  O4    U  1085       7.578  26.128 -12.634  1.00  0.00           O  
ATOM   4112  C5    U  1085       8.358  23.995 -11.944  1.00  0.00           C  
ATOM   4113  C6    U  1085       8.287  23.074 -10.978  1.00  0.00           C  
ATOM   4114  H5'   U  1085      10.676  20.094  -8.759  1.00  0.00           H  
ATOM   4115 H5''   U  1085       9.688  18.859  -8.977  1.00  0.00           H  
ATOM   4116  H4'   U  1085       9.055  20.377  -7.125  1.00  0.00           H  
ATOM   4117  H3'   U  1085       7.269  19.046  -8.439  1.00  0.00           H  
ATOM   4118  H1'   U  1085       6.936  22.538  -8.025  1.00  0.00           H  
ATOM   4119  H2'   U  1085       7.099  20.633 -10.164  1.00  0.00           H  
ATOM   4120 HO2'   U  1085       5.017  21.000 -10.116  1.00  0.00           H  
ATOM   4121  H3    U  1085       6.317  26.112 -10.560  1.00  0.00           H  
ATOM   4122  H5    U  1085       8.924  23.846 -12.730  1.00  0.00           H  
ATOM   4123  H6    U  1085       8.814  22.255 -11.086  1.00  0.00           H  
ATOM   4124  P     U  1086       6.742  19.273  -5.743  1.00  0.00           P  
ATOM   4125  OP2   U  1086       8.172  18.887  -5.643  1.00  0.00           O  
ATOM   4126  OP1   U  1086       6.076  19.931  -4.590  1.00  0.00           O  
ATOM   4127  O5'   U  1086       5.904  17.971  -6.119  1.00  0.00           O  
ATOM   4128  C5'   U  1086       4.988  17.981  -7.203  1.00  0.00           C  
ATOM   4129  C4'   U  1086       3.747  17.181  -6.891  1.00  0.00           C  
ATOM   4130  O4'   U  1086       4.069  16.395  -5.732  1.00  0.00           O  
ATOM   4131  C3'   U  1086       2.495  17.983  -6.574  1.00  0.00           C  
ATOM   4132  O3'   U  1086       1.352  17.526  -7.275  1.00  0.00           O  
ATOM   4133  C1'   U  1086       3.039  16.554  -4.720  1.00  0.00           C  
ATOM   4134  C2'   U  1086       2.230  17.789  -5.089  1.00  0.00           C  
ATOM   4135  O2'   U  1086       0.862  17.496  -4.844  1.00  0.00           O  
ATOM   4136  N1    U  1086       3.689  16.684  -3.393  1.00  0.00           N  
ATOM   4137  C2    U  1086       3.130  15.976  -2.345  1.00  0.00           C  
ATOM   4138  O2    U  1086       2.148  15.267  -2.470  1.00  0.00           O  
ATOM   4139  N3    U  1086       3.766  16.126  -1.137  1.00  0.00           N  
ATOM   4140  C4    U  1086       4.878  16.895  -0.872  1.00  0.00           C  
ATOM   4141  O4    U  1086       5.333  16.927   0.273  1.00  0.00           O  
ATOM   4142  C5    U  1086       5.402  17.599  -2.003  1.00  0.00           C  
ATOM   4143  C6    U  1086       4.804  17.470  -3.191  1.00  0.00           C  
ATOM   4144  H5'   U  1086       5.424  17.599  -7.993  1.00  0.00           H  
ATOM   4145 H5''   U  1086       4.730  18.906  -7.396  1.00  0.00           H  
ATOM   4146  H4'   U  1086       3.547  16.556  -7.618  1.00  0.00           H  
ATOM   4147  H3'   U  1086       2.656  18.922  -6.800  1.00  0.00           H  
ATOM   4148  H1'   U  1086       2.449  15.771  -4.717  1.00  0.00           H  
ATOM   4149  H2'   U  1086       2.535  18.559  -4.566  1.00  0.00           H  
ATOM   4150 HO2'   U  1086       0.573  17.972  -4.037  1.00  0.00           H  
ATOM   4151  H3    U  1086       3.385  15.633  -0.380  1.00  0.00           H  
ATOM   4152  H5    U  1086       6.193  18.170  -1.906  1.00  0.00           H  
ATOM   4153  H6    U  1086       5.181  17.962  -3.949  1.00  0.00           H  
ATOM   4154  P     A  1087       1.413  17.306  -8.866  1.00  0.00           P  
ATOM   4155  OP2   A  1087       1.716  15.876  -9.121  1.00  0.00           O  
ATOM   4156  OP1   A  1087       0.198  17.917  -9.461  1.00  0.00           O  
ATOM   4157  O5'   A  1087       2.673  18.166  -9.325  1.00  0.00           O  
ATOM   4158  C5'   A  1087       2.760  18.685 -10.644  1.00  0.00           C  
ATOM   4159  C4'   A  1087       3.902  18.065 -11.409  1.00  0.00           C  
ATOM   4160  O4'   A  1087       4.137  16.701 -10.970  1.00  0.00           O  
ATOM   4161  C3'   A  1087       3.699  17.920 -12.909  1.00  0.00           C  
ATOM   4162  O3'   A  1087       3.829  19.145 -13.608  1.00  0.00           O  
ATOM   4163  C1'   A  1087       4.595  15.946 -12.064  1.00  0.00           C  
ATOM   4164  C2'   A  1087       4.802  16.915 -13.221  1.00  0.00           C  
ATOM   4165  O2'   A  1087       6.086  17.514 -13.124  1.00  0.00           O  
ATOM   4166  N1    A  1087       3.637  11.497 -14.481  1.00  0.00           N  
ATOM   4167  C2    A  1087       4.744  12.243 -14.374  1.00  0.00           C  
ATOM   4168  N3    A  1087       4.924  13.393 -13.728  1.00  0.00           N  
ATOM   4169  C4    A  1087       3.785  13.785 -13.130  1.00  0.00           C  
ATOM   4170  C5    A  1087       2.570  13.126 -13.149  1.00  0.00           C  
ATOM   4171  C6    A  1087       2.511  11.918 -13.867  1.00  0.00           C  
ATOM   4172  N6    A  1087       1.408  11.174 -13.975  1.00  0.00           N  
ATOM   4173  N7    A  1087       1.619  13.828 -12.420  1.00  0.00           N  
ATOM   4174  C8    A  1087       2.270  14.877 -11.983  1.00  0.00           C  
ATOM   4175  N9    A  1087       3.586  14.916 -12.375  1.00  0.00           N  
ATOM   4176  H5'   A  1087       2.895  19.655 -10.598  1.00  0.00           H  
ATOM   4177 H5''   A  1087       1.922  18.502 -11.116  1.00  0.00           H  
ATOM   4178  H4'   A  1087       4.708  18.600 -11.249  1.00  0.00           H  
ATOM   4179  H3'   A  1087       2.831  17.517 -13.125  1.00  0.00           H  
ATOM   4180  H1'   A  1087       5.447  15.513 -11.845  1.00  0.00           H  
ATOM   4181  H2'   A  1087       4.664  16.489 -14.093  1.00  0.00           H  
ATOM   4182 HO2'   A  1087       6.770  16.818 -13.221  1.00  0.00           H  
ATOM   4183  H2    A  1087       5.534  11.893 -14.838  1.00  0.00           H  
ATOM   4184  H61   A  1087       1.428  10.340 -14.490  1.00  0.00           H  
ATOM   4185  H62   A  1087       0.579  11.460 -13.538  1.00  0.00           H  
ATOM   4186  H8    A  1087       1.856  15.572 -11.429  1.00  0.00           H  
ATOM   4187  P     C  1088       3.270  19.283 -15.109  1.00  0.00           P  
ATOM   4188  OP2   C  1088       1.805  19.045 -15.079  1.00  0.00           O  
ATOM   4189  OP1   C  1088       3.796  20.549 -15.681  1.00  0.00           O  
ATOM   4190  O5'   C  1088       3.951  18.071 -15.887  1.00  0.00           O  
ATOM   4191  C5'   C  1088       5.264  18.189 -16.416  1.00  0.00           C  
ATOM   4192  C4'   C  1088       5.713  16.912 -17.083  1.00  0.00           C  
ATOM   4193  O4'   C  1088       5.407  15.767 -16.255  1.00  0.00           O  
ATOM   4194  C3'   C  1088       5.055  16.586 -18.415  1.00  0.00           C  
ATOM   4195  O3'   C  1088       5.642  17.275 -19.505  1.00  0.00           O  
ATOM   4196  C1'   C  1088       5.010  14.672 -17.051  1.00  0.00           C  
ATOM   4197  C2'   C  1088       5.246  15.083 -18.505  1.00  0.00           C  
ATOM   4198  O2'   C  1088       6.578  14.748 -18.868  1.00  0.00           O  
ATOM   4199  N1    C  1088       3.580  14.391 -16.770  1.00  0.00           N  
ATOM   4200  C2    C  1088       3.021  13.213 -17.279  1.00  0.00           C  
ATOM   4201  O2    C  1088       3.731  12.444 -17.946  1.00  0.00           O  
ATOM   4202  N3    C  1088       1.720  12.933 -17.037  1.00  0.00           N  
ATOM   4203  C4    C  1088       0.978  13.775 -16.319  1.00  0.00           C  
ATOM   4204  N4    C  1088      -0.302  13.458 -16.106  1.00  0.00           N  
ATOM   4205  C5    C  1088       1.515  14.982 -15.788  1.00  0.00           C  
ATOM   4206  C6    C  1088       2.804  15.247 -16.033  1.00  0.00           C  
ATOM   4207  H5'   C  1088       5.883  18.404 -15.687  1.00  0.00           H  
ATOM   4208 H5''   C  1088       5.279  18.916 -17.073  1.00  0.00           H  
ATOM   4209  H4'   C  1088       6.682  16.961 -17.212  1.00  0.00           H  
ATOM   4210  H3'   C  1088       4.096  16.784 -18.377  1.00  0.00           H  
ATOM   4211  H1'   C  1088       5.544  13.875 -16.850  1.00  0.00           H  
ATOM   4212  H2'   C  1088       4.592  14.669 -19.105  1.00  0.00           H  
ATOM   4213 HO2'   C  1088       6.558  13.999 -19.499  1.00  0.00           H  
ATOM   4214  H42   C  1088      -0.873  14.057 -15.582  1.00  0.00           H  
ATOM   4215  H41   C  1088      -0.669  12.627 -16.474  1.00  0.00           H  
ATOM   4216  H5    C  1088       0.962  15.595 -15.260  1.00  0.00           H  
ATOM   4217  H6    C  1088       3.193  16.072 -15.676  1.00  0.00           H  
ATOM   4218  P     G  1089       4.807  17.508 -20.859  1.00  0.00           P  
ATOM   4219  OP2   G  1089       3.470  18.037 -20.489  1.00  0.00           O  
ATOM   4220  OP1   G  1089       5.664  18.270 -21.803  1.00  0.00           O  
ATOM   4221  O5'   G  1089       4.610  16.040 -21.448  1.00  0.00           O  
ATOM   4222  C5'   G  1089       5.652  15.397 -22.167  1.00  0.00           C  
ATOM   4223  C4'   G  1089       5.193  14.087 -22.756  1.00  0.00           C  
ATOM   4224  O4'   G  1089       4.686  13.234 -21.694  1.00  0.00           O  
ATOM   4225  C3'   G  1089       4.028  14.166 -23.732  1.00  0.00           C  
ATOM   4226  O3'   G  1089       4.430  14.511 -25.047  1.00  0.00           O  
ATOM   4227  C1'   G  1089       3.577  12.497 -22.147  1.00  0.00           C  
ATOM   4228  C2'   G  1089       3.475  12.754 -23.652  1.00  0.00           C  
ATOM   4229  O2'   G  1089       4.308  11.834 -24.343  1.00  0.00           O  
ATOM   4230  N1    G  1089      -1.351  11.720 -21.135  1.00  0.00           N  
ATOM   4231  C2    G  1089      -0.498  10.996 -21.932  1.00  0.00           C  
ATOM   4232  N2    G  1089      -1.020   9.921 -22.542  1.00  0.00           N  
ATOM   4233  N3    G  1089       0.776  11.301 -22.117  1.00  0.00           N  
ATOM   4234  C4    G  1089       1.136  12.407 -21.433  1.00  0.00           C  
ATOM   4235  C5    G  1089       0.363  13.200 -20.612  1.00  0.00           C  
ATOM   4236  C6    G  1089      -1.002  12.862 -20.422  1.00  0.00           C  
ATOM   4237  O6    G  1089      -1.850  13.440 -19.732  1.00  0.00           O  
ATOM   4238  N7    G  1089       1.111  14.248 -20.093  1.00  0.00           N  
ATOM   4239  C8    G  1089       2.302  14.076 -20.599  1.00  0.00           C  
ATOM   4240  N9    G  1089       2.387  12.978 -21.420  1.00  0.00           N  
ATOM   4241  H5'   G  1089       6.403  15.230 -21.560  1.00  0.00           H  
ATOM   4242 H5''   G  1089       5.952  15.987 -22.891  1.00  0.00           H  
ATOM   4243  H4'   G  1089       5.957  13.647 -23.185  1.00  0.00           H  
ATOM   4244  H3'   G  1089       3.364  14.799 -23.389  1.00  0.00           H  
ATOM   4245  H1'   G  1089       3.692  11.537 -21.987  1.00  0.00           H  
ATOM   4246  H2'   G  1089       2.548  12.712 -23.967  1.00  0.00           H  
ATOM   4247 HO2'   G  1089       3.745  11.188 -24.817  1.00  0.00           H  
ATOM   4248  H1    G  1089      -2.278  11.410 -21.063  1.00  0.00           H  
ATOM   4249  H22   G  1089      -0.458   9.366 -23.122  1.00  0.00           H  
ATOM   4250  H21   G  1089      -1.962   9.689 -22.409  1.00  0.00           H  
ATOM   4251  H8    G  1089       3.058  14.670 -20.410  1.00  0.00           H  
ATOM   4252  P     C  1090       3.367  15.134 -26.079  1.00  0.00           P  
ATOM   4253  OP2   C  1090       2.654  16.241 -25.394  1.00  0.00           O  
ATOM   4254  OP1   C  1090       4.071  15.397 -27.360  1.00  0.00           O  
ATOM   4255  O5'   C  1090       2.327  13.953 -26.323  1.00  0.00           O  
ATOM   4256  C5'   C  1090       2.654  12.853 -27.159  1.00  0.00           C  
ATOM   4257  C4'   C  1090       1.497  11.895 -27.299  1.00  0.00           C  
ATOM   4258  O4'   C  1090       1.023  11.471 -25.995  1.00  0.00           O  
ATOM   4259  C3'   C  1090       0.248  12.446 -27.970  1.00  0.00           C  
ATOM   4260  O3'   C  1090       0.325  12.420 -29.385  1.00  0.00           O  
ATOM   4261  C1'   C  1090      -0.372  11.273 -26.027  1.00  0.00           C  
ATOM   4262  C2'   C  1090      -0.808  11.474 -27.478  1.00  0.00           C  
ATOM   4263  O2'   C  1090      -0.727  10.234 -28.165  1.00  0.00           O  
ATOM   4264  N1    C  1090      -0.997  12.258 -25.110  1.00  0.00           N  
ATOM   4265  C2    C  1090      -2.336  12.072 -24.746  1.00  0.00           C  
ATOM   4266  O2    C  1090      -2.958  11.098 -25.198  1.00  0.00           O  
ATOM   4267  N3    C  1090      -2.929  12.956 -23.910  1.00  0.00           N  
ATOM   4268  C4    C  1090      -2.240  13.995 -23.439  1.00  0.00           C  
ATOM   4269  N4    C  1090      -2.866  14.841 -22.617  1.00  0.00           N  
ATOM   4270  C5    C  1090      -0.877  14.212 -23.789  1.00  0.00           C  
ATOM   4271  C6    C  1090      -0.301  13.330 -24.616  1.00  0.00           C  
ATOM   4272  H5'   C  1090       3.419  12.376 -26.775  1.00  0.00           H  
ATOM   4273 H5''   C  1090       2.900  13.189 -28.047  1.00  0.00           H  
ATOM   4274  H4'   C  1090       1.800  11.104 -27.791  1.00  0.00           H  
ATOM   4275  H3'   C  1090       0.061  13.341 -27.619  1.00  0.00           H  
ATOM   4276  H1'   C  1090      -0.610  10.366 -25.743  1.00  0.00           H  
ATOM   4277  H2'   C  1090      -1.706  11.862 -27.535  1.00  0.00           H  
ATOM   4278 HO2'   C  1090      -1.633   9.912 -28.351  1.00  0.00           H  
ATOM   4279  H42   C  1090      -2.386  15.614 -22.253  1.00  0.00           H  
ATOM   4280  H41   C  1090      -3.804  14.689 -22.378  1.00  0.00           H  
ATOM   4281  H5    C  1090      -0.378  14.978 -23.437  1.00  0.00           H  
ATOM   4282  H6    C  1090       0.636  13.462 -24.869  1.00  0.00           H  
ATOM   4283  P     G  1091      -0.574  13.425 -30.262  1.00  0.00           P  
ATOM   4284  OP2   G  1091      -0.512  14.767 -29.630  1.00  0.00           O  
ATOM   4285  OP1   G  1091      -0.186  13.265 -31.687  1.00  0.00           O  
ATOM   4286  O5'   G  1091      -2.056  12.867 -30.090  1.00  0.00           O  
ATOM   4287  C5'   G  1091      -2.493  11.723 -30.809  1.00  0.00           C  
ATOM   4288  C4'   G  1091      -3.958  11.448 -30.576  1.00  0.00           C  
ATOM   4289  O4'   G  1091      -4.173  11.240 -29.157  1.00  0.00           O  
ATOM   4290  C3'   G  1091      -4.913  12.581 -30.922  1.00  0.00           C  
ATOM   4291  O3'   G  1091      -5.264  12.609 -32.295  1.00  0.00           O  
ATOM   4292  C1'   G  1091      -5.412  11.787 -28.765  1.00  0.00           C  
ATOM   4293  C2'   G  1091      -6.109  12.265 -30.037  1.00  0.00           C  
ATOM   4294  O2'   G  1091      -6.881  11.201 -30.574  1.00  0.00           O  
ATOM   4295  N1    G  1091      -7.378  14.926 -25.273  1.00  0.00           N  
ATOM   4296  C2    G  1091      -7.990  13.933 -25.999  1.00  0.00           C  
ATOM   4297  N2    G  1091      -9.298  13.748 -25.769  1.00  0.00           N  
ATOM   4298  N3    G  1091      -7.366  13.176 -26.887  1.00  0.00           N  
ATOM   4299  C4    G  1091      -6.059  13.496 -26.994  1.00  0.00           C  
ATOM   4300  C5    G  1091      -5.352  14.466 -26.316  1.00  0.00           C  
ATOM   4301  C6    G  1091      -6.033  15.272 -25.367  1.00  0.00           C  
ATOM   4302  O6    G  1091      -5.582  16.184 -24.665  1.00  0.00           O  
ATOM   4303  N7    G  1091      -4.023  14.476 -26.714  1.00  0.00           N  
ATOM   4304  C8    G  1091      -3.947  13.529 -27.610  1.00  0.00           C  
ATOM   4305  N9    G  1091      -5.146  12.894 -27.828  1.00  0.00           N  
ATOM   4306  H5'   G  1091      -1.971  10.946 -30.521  1.00  0.00           H  
ATOM   4307 H5''   G  1091      -2.343  11.871 -31.766  1.00  0.00           H  
ATOM   4308  H4'   G  1091      -4.210  10.637 -31.066  1.00  0.00           H  
ATOM   4309  H3'   G  1091      -4.517  13.431 -30.642  1.00  0.00           H  
ATOM   4310  H1'   G  1091      -5.968  11.111 -28.323  1.00  0.00           H  
ATOM   4311  H2'   G  1091      -6.655  13.063 -29.873  1.00  0.00           H  
ATOM   4312 HO2'   G  1091      -6.679  11.110 -31.529  1.00  0.00           H  
ATOM   4313  H1    G  1091      -7.929  15.431 -24.639  1.00  0.00           H  
ATOM   4314  H22   G  1091      -9.788  13.053 -26.259  1.00  0.00           H  
ATOM   4315  H21   G  1091      -9.767  14.304 -25.114  1.00  0.00           H  
ATOM   4316  H8    G  1091      -3.119  13.296 -28.078  1.00  0.00           H  
ATOM   4317  P     U  1092      -5.785  13.972 -32.967  1.00  0.00           P  
ATOM   4318  OP2   U  1092      -4.784  15.033 -32.690  1.00  0.00           O  
ATOM   4319  OP1   U  1092      -6.171  13.675 -34.370  1.00  0.00           O  
ATOM   4320  O5'   U  1092      -7.111  14.320 -32.154  1.00  0.00           O  
ATOM   4321  C5'   U  1092      -8.328  13.640 -32.419  1.00  0.00           C  
ATOM   4322  C4'   U  1092      -9.492  14.286 -31.709  1.00  0.00           C  
ATOM   4323  O4'   U  1092      -9.229  14.278 -30.291  1.00  0.00           O  
ATOM   4324  C3'   U  1092      -9.688  15.774 -31.957  1.00  0.00           C  
ATOM   4325  O3'   U  1092     -10.329  16.050 -33.190  1.00  0.00           O  
ATOM   4326  C1'   U  1092      -9.846  15.386 -29.665  1.00  0.00           C  
ATOM   4327  C2'   U  1092     -10.542  16.178 -30.756  1.00  0.00           C  
ATOM   4328  O2'   U  1092     -11.880  15.724 -30.901  1.00  0.00           O  
ATOM   4329  N1    U  1092      -8.793  16.174 -28.982  1.00  0.00           N  
ATOM   4330  C2    U  1092      -9.201  17.043 -27.987  1.00  0.00           C  
ATOM   4331  O2    U  1092     -10.366  17.180 -27.659  1.00  0.00           O  
ATOM   4332  N3    U  1092      -8.191  17.751 -27.381  1.00  0.00           N  
ATOM   4333  C4    U  1092      -6.843  17.683 -27.663  1.00  0.00           C  
ATOM   4334  O4    U  1092      -6.057  18.388 -27.028  1.00  0.00           O  
ATOM   4335  C5    U  1092      -6.495  16.764 -28.703  1.00  0.00           C  
ATOM   4336  C6    U  1092      -7.458  16.060 -29.308  1.00  0.00           C  
ATOM   4337  H5'   U  1092      -8.247  12.711 -32.119  1.00  0.00           H  
ATOM   4338 H5''   U  1092      -8.498  13.651 -33.384  1.00  0.00           H  
ATOM   4339  H4'   U  1092     -10.302  13.767 -31.893  1.00  0.00           H  
ATOM   4340  H3'   U  1092      -8.820  16.226 -31.906  1.00  0.00           H  
ATOM   4341  H1'   U  1092     -10.511  15.092 -29.007  1.00  0.00           H  
ATOM   4342  H2'   U  1092     -10.502  17.144 -30.597  1.00  0.00           H  
ATOM   4343 HO2'   U  1092     -11.998  14.907 -30.372  1.00  0.00           H  
ATOM   4344  H3    U  1092      -8.459  18.373 -26.673  1.00  0.00           H  
ATOM   4345  H5    U  1092      -5.558  16.650 -28.968  1.00  0.00           H  
ATOM   4346  H6    U  1092      -7.194  15.439 -30.017  1.00  0.00           H  
ATOM   4347  P     U  1093     -10.163  17.490 -33.884  1.00  0.00           P  
ATOM   4348  OP2   U  1093      -8.711  17.781 -33.995  1.00  0.00           O  
ATOM   4349  OP1   U  1093     -11.013  17.514 -35.101  1.00  0.00           O  
ATOM   4350  O5'   U  1093     -10.789  18.502 -32.825  1.00  0.00           O  
ATOM   4351  C5'   U  1093     -12.190  18.547 -32.599  1.00  0.00           C  
ATOM   4352  C4'   U  1093     -12.554  19.580 -31.562  1.00  0.00           C  
ATOM   4353  O4'   U  1093     -11.845  19.336 -30.336  1.00  0.00           O  
ATOM   4354  C3'   U  1093     -12.174  21.017 -31.885  1.00  0.00           C  
ATOM   4355  O3'   U  1093     -13.107  21.658 -32.736  1.00  0.00           O  
ATOM   4356  C1'   U  1093     -11.571  20.540 -29.632  1.00  0.00           C  
ATOM   4357  C2'   U  1093     -12.149  21.655 -30.495  1.00  0.00           C  
ATOM   4358  O2'   U  1093     -13.463  21.945 -30.039  1.00  0.00           O  
ATOM   4359  N1    U  1093     -10.096  20.631 -29.509  1.00  0.00           N  
ATOM   4360  C2    U  1093      -9.595  21.437 -28.503  1.00  0.00           C  
ATOM   4361  O2    U  1093     -10.305  22.059 -27.733  1.00  0.00           O  
ATOM   4362  N3    U  1093      -8.225  21.489 -28.427  1.00  0.00           N  
ATOM   4363  C4    U  1093      -7.321  20.835 -29.237  1.00  0.00           C  
ATOM   4364  O4    U  1093      -6.114  20.986 -29.041  1.00  0.00           O  
ATOM   4365  C5    U  1093      -7.911  20.020 -30.255  1.00  0.00           C  
ATOM   4366  C6    U  1093      -9.243  19.949 -30.351  1.00  0.00           C  
ATOM   4367  H5'   U  1093     -12.492  17.666 -32.292  1.00  0.00           H  
ATOM   4368 H5''   U  1093     -12.643  18.765 -33.439  1.00  0.00           H  
ATOM   4369  H4'   U  1093     -13.515  19.523 -31.382  1.00  0.00           H  
ATOM   4370  H3'   U  1093     -11.272  21.034 -32.266  1.00  0.00           H  
ATOM   4371  H1'   U  1093     -11.974  20.582 -28.739  1.00  0.00           H  
ATOM   4372  H2'   U  1093     -11.575  22.449 -30.475  1.00  0.00           H  
ATOM   4373 HO2'   U  1093     -13.457  22.813 -29.581  1.00  0.00           H  
ATOM   4374  H3    U  1093      -7.849  22.055 -27.722  1.00  0.00           H  
ATOM   4375  H5    U  1093      -7.343  19.517 -30.876  1.00  0.00           H  
ATOM   4376  H6    U  1093      -9.622  19.386 -31.056  1.00  0.00           H  
ATOM   4377  P     A  1094     -12.612  22.367 -34.091  1.00  0.00           P  
ATOM   4378  OP2   A  1094     -11.289  21.799 -34.450  1.00  0.00           O  
ATOM   4379  OP1   A  1094     -13.725  22.312 -35.072  1.00  0.00           O  
ATOM   4380  O5'   A  1094     -12.397  23.889 -33.673  1.00  0.00           O  
ATOM   4381  C5'   A  1094     -13.460  24.650 -33.118  1.00  0.00           C  
ATOM   4382  C4'   A  1094     -12.948  25.855 -32.370  1.00  0.00           C  
ATOM   4383  O4'   A  1094     -12.404  25.431 -31.090  1.00  0.00           O  
ATOM   4384  C3'   A  1094     -11.809  26.616 -33.031  1.00  0.00           C  
ATOM   4385  O3'   A  1094     -12.252  27.526 -34.023  1.00  0.00           O  
ATOM   4386  C1'   A  1094     -11.292  26.242 -30.752  1.00  0.00           C  
ATOM   4387  C2'   A  1094     -11.163  27.315 -31.837  1.00  0.00           C  
ATOM   4388  O2'   A  1094     -11.908  28.460 -31.446  1.00  0.00           O  
ATOM   4389  N1    A  1094      -6.639  25.621 -28.626  1.00  0.00           N  
ATOM   4390  C2    A  1094      -7.570  26.575 -28.493  1.00  0.00           C  
ATOM   4391  N3    A  1094      -8.761  26.675 -29.078  1.00  0.00           N  
ATOM   4392  C4    A  1094      -8.977  25.631 -29.898  1.00  0.00           C  
ATOM   4393  C5    A  1094      -8.118  24.575 -30.138  1.00  0.00           C  
ATOM   4394  C6    A  1094      -6.888  24.586 -29.456  1.00  0.00           C  
ATOM   4395  N6    A  1094      -5.960  23.636 -29.588  1.00  0.00           N  
ATOM   4396  N7    A  1094      -8.678  23.683 -31.043  1.00  0.00           N  
ATOM   4397  C8    A  1094      -9.843  24.211 -31.325  1.00  0.00           C  
ATOM   4398  N9    A  1094     -10.090  25.391 -30.667  1.00  0.00           N  
ATOM   4399  H5'   A  1094     -13.971  24.084 -32.502  1.00  0.00           H  
ATOM   4400 H5''   A  1094     -14.051  24.949 -33.840  1.00  0.00           H  
ATOM   4401  H4'   A  1094     -13.693  26.472 -32.215  1.00  0.00           H  
ATOM   4402  H3'   A  1094     -11.174  25.975 -33.415  1.00  0.00           H  
ATOM   4403  H1'   A  1094     -11.449  26.673 -29.885  1.00  0.00           H  
ATOM   4404  H2'   A  1094     -10.225  27.536 -32.014  1.00  0.00           H  
ATOM   4405 HO2'   A  1094     -12.463  28.229 -30.672  1.00  0.00           H  
ATOM   4406  H2    A  1094      -7.341  27.304 -27.879  1.00  0.00           H  
ATOM   4407  H61   A  1094      -5.120  23.698 -29.086  1.00  0.00           H  
ATOM   4408  H62   A  1094      -6.118  22.875 -30.185  1.00  0.00           H  
ATOM   4409  H8    A  1094     -10.480  23.802 -31.948  1.00  0.00           H  
ATOM   4410  P     U  1095     -11.274  27.947 -35.227  1.00  0.00           P  
ATOM   4411  OP2   U  1095     -10.767  26.706 -35.863  1.00  0.00           O  
ATOM   4412  OP1   U  1095     -11.975  28.963 -36.055  1.00  0.00           O  
ATOM   4413  O5'   U  1095     -10.053  28.663 -34.498  1.00  0.00           O  
ATOM   4414  C5'   U  1095     -10.206  29.944 -33.905  1.00  0.00           C  
ATOM   4415  C4'   U  1095      -8.902  30.459 -33.346  1.00  0.00           C  
ATOM   4416  O4'   U  1095      -8.496  29.606 -32.240  1.00  0.00           O  
ATOM   4417  C3'   U  1095      -7.703  30.402 -34.281  1.00  0.00           C  
ATOM   4418  O3'   U  1095      -7.717  31.424 -35.261  1.00  0.00           O  
ATOM   4419  C1'   U  1095      -7.087  29.528 -32.199  1.00  0.00           C  
ATOM   4420  C2'   U  1095      -6.536  30.432 -33.301  1.00  0.00           C  
ATOM   4421  O2'   U  1095      -6.330  31.740 -32.786  1.00  0.00           O  
ATOM   4422  N1    U  1095      -6.674  28.114 -32.372  1.00  0.00           N  
ATOM   4423  C2    U  1095      -5.462  27.740 -31.822  1.00  0.00           C  
ATOM   4424  O2    U  1095      -4.739  28.511 -31.215  1.00  0.00           O  
ATOM   4425  N3    U  1095      -5.121  26.422 -32.006  1.00  0.00           N  
ATOM   4426  C4    U  1095      -5.850  25.459 -32.671  1.00  0.00           C  
ATOM   4427  O4    U  1095      -5.405  24.313 -32.752  1.00  0.00           O  
ATOM   4428  C5    U  1095      -7.092  25.918 -33.213  1.00  0.00           C  
ATOM   4429  C6    U  1095      -7.449  27.196 -33.047  1.00  0.00           C  
ATOM   4430  H5'   U  1095     -10.862  29.883 -33.179  1.00  0.00           H  
ATOM   4431 H5''   U  1095     -10.533  30.573 -34.581  1.00  0.00           H  
ATOM   4432  H4'   U  1095      -9.037  31.372 -33.019  1.00  0.00           H  
ATOM   4433  H3'   U  1095      -7.704  29.545 -34.756  1.00  0.00           H  
ATOM   4434  H1'   U  1095      -6.775  29.853 -31.328  1.00  0.00           H  
ATOM   4435  H2'   U  1095      -5.720  30.069 -33.703  1.00  0.00           H  
ATOM   4436 HO2'   U  1095      -5.366  31.913 -32.730  1.00  0.00           H  
ATOM   4437  H3    U  1095      -4.265  26.136 -31.625  1.00  0.00           H  
ATOM   4438  H5    U  1095      -7.676  25.300 -33.701  1.00  0.00           H  
ATOM   4439  H6    U  1095      -8.303  27.486 -33.429  1.00  0.00           H  
ATOM   4440  P     U  1096      -6.891  31.246 -36.628  1.00  0.00           P  
ATOM   4441  OP2   U  1096      -7.333  29.983 -37.270  1.00  0.00           O  
ATOM   4442  OP1   U  1096      -6.972  32.522 -37.384  1.00  0.00           O  
ATOM   4443  O5'   U  1096      -5.385  31.053 -36.146  1.00  0.00           O  
ATOM   4444  C5'   U  1096      -4.566  32.173 -35.846  1.00  0.00           C  
ATOM   4445  C4'   U  1096      -3.130  31.768 -35.617  1.00  0.00           C  
ATOM   4446  O4'   U  1096      -3.054  30.756 -34.578  1.00  0.00           O  
ATOM   4447  C3'   U  1096      -2.430  31.092 -36.785  1.00  0.00           C  
ATOM   4448  O3'   U  1096      -2.025  32.003 -37.791  1.00  0.00           O  
ATOM   4449  C1'   U  1096      -1.946  29.927 -34.817  1.00  0.00           C  
ATOM   4450  C2'   U  1096      -1.242  30.490 -36.049  1.00  0.00           C  
ATOM   4451  O2'   U  1096      -0.316  31.485 -35.636  1.00  0.00           O  
ATOM   4452  N1    U  1096      -2.444  28.547 -35.035  1.00  0.00           N  
ATOM   4453  C2    U  1096      -1.497  27.550 -35.175  1.00  0.00           C  
ATOM   4454  O2    U  1096      -0.298  27.759 -35.126  1.00  0.00           O  
ATOM   4455  N3    U  1096      -2.004  26.289 -35.374  1.00  0.00           N  
ATOM   4456  C4    U  1096      -3.333  25.929 -35.448  1.00  0.00           C  
ATOM   4457  O4    U  1096      -3.630  24.748 -35.633  1.00  0.00           O  
ATOM   4458  C5    U  1096      -4.256  27.012 -35.294  1.00  0.00           C  
ATOM   4459  C6    U  1096      -3.789  28.250 -35.098  1.00  0.00           C  
ATOM   4460  H5'   U  1096      -4.906  32.612 -35.039  1.00  0.00           H  
ATOM   4461 H5''   U  1096      -4.603  32.806 -36.594  1.00  0.00           H  
ATOM   4462  H4'   U  1096      -2.610  32.553 -35.347  1.00  0.00           H  
ATOM   4463  H3'   U  1096      -2.959  30.369 -37.182  1.00  0.00           H  
ATOM   4464  H1'   U  1096      -1.324  29.932 -34.059  1.00  0.00           H  
ATOM   4465  H2'   U  1096      -0.806  29.782 -36.567  1.00  0.00           H  
ATOM   4466 HO2'   U  1096       0.595  31.150 -35.772  1.00  0.00           H  
ATOM   4467  H3    U  1096      -1.350  25.567 -35.476  1.00  0.00           H  
ATOM   4468  H5    U  1096      -5.221  26.847 -35.332  1.00  0.00           H  
ATOM   4469  H6    U  1096      -4.441  28.974 -34.997  1.00  0.00           H  
ATOM   4470  P     G  1097      -2.211  31.631 -39.343  1.00  0.00           P  
ATOM   4471  OP2   G  1097      -3.214  30.540 -39.437  1.00  0.00           O  
ATOM   4472  OP1   G  1097      -2.427  32.893 -40.097  1.00  0.00           O  
ATOM   4473  O5'   G  1097      -0.795  31.038 -39.771  1.00  0.00           O  
ATOM   4474  C5'   G  1097       0.409  31.709 -39.431  1.00  0.00           C  
ATOM   4475  C4'   G  1097       1.605  30.800 -39.561  1.00  0.00           C  
ATOM   4476  O4'   G  1097       1.643  29.886 -38.447  1.00  0.00           O  
ATOM   4477  C3'   G  1097       1.611  29.872 -40.766  1.00  0.00           C  
ATOM   4478  O3'   G  1097       2.038  30.514 -41.956  1.00  0.00           O  
ATOM   4479  C1'   G  1097       2.062  28.617 -38.880  1.00  0.00           C  
ATOM   4480  C2'   G  1097       2.592  28.805 -40.296  1.00  0.00           C  
ATOM   4481  O2'   G  1097       3.920  29.305 -40.261  1.00  0.00           O  
ATOM   4482  N1    G  1097       0.386  23.823 -39.228  1.00  0.00           N  
ATOM   4483  C2    G  1097       1.666  24.311 -39.328  1.00  0.00           C  
ATOM   4484  N2    G  1097       2.632  23.407 -39.549  1.00  0.00           N  
ATOM   4485  N3    G  1097       1.979  25.591 -39.218  1.00  0.00           N  
ATOM   4486  C4    G  1097       0.892  26.360 -38.998  1.00  0.00           C  
ATOM   4487  C5    G  1097      -0.427  25.973 -38.882  1.00  0.00           C  
ATOM   4488  C6    G  1097      -0.748  24.596 -39.002  1.00  0.00           C  
ATOM   4489  O6    G  1097      -1.858  24.055 -38.929  1.00  0.00           O  
ATOM   4490  N7    G  1097      -1.244  27.071 -38.656  1.00  0.00           N  
ATOM   4491  C8    G  1097      -0.424  28.087 -38.639  1.00  0.00           C  
ATOM   4492  N9    G  1097       0.887  27.726 -38.840  1.00  0.00           N  
ATOM   4493  H5'   G  1097       0.348  32.028 -38.506  1.00  0.00           H  
ATOM   4494 H5''   G  1097       0.525  32.479 -40.027  1.00  0.00           H  
ATOM   4495  H4'   G  1097       2.420  31.345 -39.553  1.00  0.00           H  
ATOM   4496  H3'   G  1097       0.720  29.481 -40.875  1.00  0.00           H  
ATOM   4497  H1'   G  1097       2.770  28.248 -38.312  1.00  0.00           H  
ATOM   4498  H2'   G  1097       2.524  27.991 -40.838  1.00  0.00           H  
ATOM   4499 HO2'   G  1097       4.533  28.607 -40.575  1.00  0.00           H  
ATOM   4500  H1    G  1097       0.260  22.856 -39.324  1.00  0.00           H  
ATOM   4501  H22   G  1097       3.566  23.697 -39.629  1.00  0.00           H  
ATOM   4502  H21   G  1097       2.409  22.457 -39.632  1.00  0.00           H  
ATOM   4503  H8    G  1097      -0.715  29.012 -38.497  1.00  0.00           H  
ATOM   4504  P     U  1098       1.317  30.184 -43.354  1.00  0.00           P  
ATOM   4505  OP2   U  1098      -0.090  29.807 -43.068  1.00  0.00           O  
ATOM   4506  OP1   U  1098       1.602  31.299 -44.293  1.00  0.00           O  
ATOM   4507  O5'   U  1098       2.077  28.888 -43.883  1.00  0.00           O  
ATOM   4508  C5'   U  1098       3.495  28.819 -43.874  1.00  0.00           C  
ATOM   4509  C4'   U  1098       3.986  27.419 -44.148  1.00  0.00           C  
ATOM   4510  O4'   U  1098       3.724  26.570 -43.003  1.00  0.00           O  
ATOM   4511  C3'   U  1098       3.316  26.687 -45.301  1.00  0.00           C  
ATOM   4512  O3'   U  1098       3.865  27.021 -46.563  1.00  0.00           O  
ATOM   4513  C1'   U  1098       3.305  25.287 -43.424  1.00  0.00           C  
ATOM   4514  C2'   U  1098       3.543  25.233 -44.931  1.00  0.00           C  
ATOM   4515  O2'   U  1098       4.884  24.840 -45.183  1.00  0.00           O  
ATOM   4516  N1    U  1098       1.868  25.165 -43.076  1.00  0.00           N  
ATOM   4517  C2    U  1098       1.323  23.895 -43.085  1.00  0.00           C  
ATOM   4518  O2    U  1098       1.965  22.896 -43.360  1.00  0.00           O  
ATOM   4519  N3    U  1098      -0.009  23.831 -42.756  1.00  0.00           N  
ATOM   4520  C4    U  1098      -0.837  24.884 -42.428  1.00  0.00           C  
ATOM   4521  O4    U  1098      -2.018  24.663 -42.156  1.00  0.00           O  
ATOM   4522  C5    U  1098      -0.204  26.167 -42.439  1.00  0.00           C  
ATOM   4523  C6    U  1098       1.092  26.258 -42.754  1.00  0.00           C  
ATOM   4524  H5'   U  1098       3.823  29.106 -42.996  1.00  0.00           H  
ATOM   4525 H5''   U  1098       3.849  29.421 -44.561  1.00  0.00           H  
ATOM   4526  H4'   U  1098       4.953  27.448 -44.305  1.00  0.00           H  
ATOM   4527  H3'   U  1098       2.355  26.876 -45.288  1.00  0.00           H  
ATOM   4528  H1'   U  1098       3.806  24.563 -42.992  1.00  0.00           H  
ATOM   4529  H2'   U  1098       2.902  24.643 -45.381  1.00  0.00           H  
ATOM   4530 HO2'   U  1098       4.885  23.949 -45.591  1.00  0.00           H  
ATOM   4531  H3    U  1098      -0.416  22.940 -42.756  1.00  0.00           H  
ATOM   4532  H5    U  1098      -0.717  26.972 -42.217  1.00  0.00           H  
ATOM   4533  H6    U  1098       1.502  27.148 -42.756  1.00  0.00           H  
ATOM   4534  P     U  1099       2.938  27.018 -47.875  1.00  0.00           P  
ATOM   4535  OP2   U  1099       1.635  27.631 -47.518  1.00  0.00           O  
ATOM   4536  OP1   U  1099       3.730  27.579 -49.000  1.00  0.00           O  
ATOM   4537  O5'   U  1099       2.692  25.472 -48.169  1.00  0.00           O  
ATOM   4538  C5'   U  1099       3.782  24.570 -48.293  1.00  0.00           C  
ATOM   4539  C4'   U  1099       3.311  23.143 -48.423  1.00  0.00           C  
ATOM   4540  O4'   U  1099       2.833  22.671 -47.141  1.00  0.00           O  
ATOM   4541  C3'   U  1099       2.131  22.908 -49.353  1.00  0.00           C  
ATOM   4542  O3'   U  1099       2.517  22.739 -50.705  1.00  0.00           O  
ATOM   4543  C1'   U  1099       1.628  21.928 -47.273  1.00  0.00           C  
ATOM   4544  C2'   U  1099       1.493  21.659 -48.771  1.00  0.00           C  
ATOM   4545  O2'   U  1099       2.239  20.497 -49.104  1.00  0.00           O  
ATOM   4546  N1    U  1099       0.553  22.812 -46.761  1.00  0.00           N  
ATOM   4547  C2    U  1099      -0.669  22.225 -46.486  1.00  0.00           C  
ATOM   4548  O2    U  1099      -0.887  21.037 -46.644  1.00  0.00           O  
ATOM   4549  N3    U  1099      -1.633  23.081 -46.013  1.00  0.00           N  
ATOM   4550  C4    U  1099      -1.507  24.436 -45.793  1.00  0.00           C  
ATOM   4551  O4    U  1099      -2.472  25.071 -45.364  1.00  0.00           O  
ATOM   4552  C5    U  1099      -0.217  24.974 -46.099  1.00  0.00           C  
ATOM   4553  C6    U  1099       0.741  24.163 -46.559  1.00  0.00           C  
ATOM   4554  H5'   U  1099       4.352  24.647 -47.499  1.00  0.00           H  
ATOM   4555 H5''   U  1099       4.305  24.807 -49.087  1.00  0.00           H  
ATOM   4556  H4'   U  1099       4.066  22.586 -48.706  1.00  0.00           H  
ATOM   4557  H3'   U  1099       1.503  23.655 -49.271  1.00  0.00           H  
ATOM   4558  H1'   U  1099       1.605  21.076 -46.789  1.00  0.00           H  
ATOM   4559  H2'   U  1099       0.555  21.577 -49.040  1.00  0.00           H  
ATOM   4560 HO2'   U  1099       1.620  19.750 -49.245  1.00  0.00           H  
ATOM   4561  H3    U  1099      -2.507  22.686 -45.812  1.00  0.00           H  
ATOM   4562  H5    U  1099      -0.037  25.929 -45.972  1.00  0.00           H  
ATOM   4563  H6    U  1099       1.615  24.555 -46.762  1.00  0.00           H  
ATOM   4564  P     C  1100       1.480  23.063 -51.889  1.00  0.00           P  
ATOM   4565  OP2   C  1100       0.956  24.436 -51.680  1.00  0.00           O  
ATOM   4566  OP1   C  1100       2.131  22.715 -53.178  1.00  0.00           O  
ATOM   4567  O5'   C  1100       0.286  22.036 -51.648  1.00  0.00           O  
ATOM   4568  C5'   C  1100       0.397  20.680 -52.052  1.00  0.00           C  
ATOM   4569  C4'   C  1100      -0.911  19.943 -51.898  1.00  0.00           C  
ATOM   4570  O4'   C  1100      -1.355  19.950 -50.515  1.00  0.00           O  
ATOM   4571  C3'   C  1100      -2.089  20.498 -52.685  1.00  0.00           C  
ATOM   4572  O3'   C  1100      -2.108  20.061 -54.033  1.00  0.00           O  
ATOM   4573  C1'   C  1100      -2.770  19.997 -50.460  1.00  0.00           C  
ATOM   4574  C2'   C  1100      -3.287  19.962 -51.901  1.00  0.00           C  
ATOM   4575  O2'   C  1100      -3.571  18.615 -52.251  1.00  0.00           O  
ATOM   4576  N1    C  1100      -3.136  21.254 -49.760  1.00  0.00           N  
ATOM   4577  C2    C  1100      -4.414  21.352 -49.195  1.00  0.00           C  
ATOM   4578  O2    C  1100      -5.196  20.395 -49.296  1.00  0.00           O  
ATOM   4579  N3    C  1100      -4.772  22.487 -48.552  1.00  0.00           N  
ATOM   4580  C4    C  1100      -3.913  23.502 -48.458  1.00  0.00           C  
ATOM   4581  N4    C  1100      -4.311  24.602 -47.814  1.00  0.00           N  
ATOM   4582  C5    C  1100      -2.608  23.433 -49.022  1.00  0.00           C  
ATOM   4583  C6    C  1100      -2.264  22.306 -49.655  1.00  0.00           C  
ATOM   4584  H5'   C  1100       1.079  20.238 -51.504  1.00  0.00           H  
ATOM   4585 H5''   C  1100       0.672  20.648 -52.992  1.00  0.00           H  
ATOM   4586  H4'   C  1100      -0.783  19.012 -52.175  1.00  0.00           H  
ATOM   4587  H3'   C  1100      -2.082  21.476 -52.631  1.00  0.00           H  
ATOM   4588  H1'   C  1100      -3.134  19.232 -49.968  1.00  0.00           H  
ATOM   4589  H2'   C  1100      -4.073  20.537 -52.010  1.00  0.00           H  
ATOM   4590 HO2'   C  1100      -3.198  18.022 -51.567  1.00  0.00           H  
ATOM   4591  H42   C  1100      -3.703  25.365 -47.728  1.00  0.00           H  
ATOM   4592  H41   C  1100      -5.211  24.645 -47.428  1.00  0.00           H  
ATOM   4593  H5    C  1100      -1.983  24.185 -48.947  1.00  0.00           H  
ATOM   4594  H6    C  1100      -1.370  22.239 -50.050  1.00  0.00           H  
ATOM   4595  P     U  1101      -3.111  20.742 -55.089  1.00  0.00           P  
ATOM   4596  OP2   U  1101      -2.507  22.023 -55.535  1.00  0.00           O  
ATOM   4597  OP1   U  1101      -3.484  19.716 -56.096  1.00  0.00           O  
ATOM   4598  O5'   U  1101      -4.406  21.081 -54.226  1.00  0.00           O  
ATOM   4599  C5'   U  1101      -5.579  20.288 -54.329  1.00  0.00           C  
ATOM   4600  C4'   U  1101      -6.799  21.032 -53.845  1.00  0.00           C  
ATOM   4601  O4'   U  1101      -6.622  21.433 -52.463  1.00  0.00           O  
ATOM   4602  C3'   U  1101      -7.114  22.338 -54.558  1.00  0.00           C  
ATOM   4603  O3'   U  1101      -7.753  22.147 -55.808  1.00  0.00           O  
ATOM   4604  C1'   U  1101      -7.267  22.673 -52.230  1.00  0.00           C  
ATOM   4605  C2'   U  1101      -7.963  23.075 -53.532  1.00  0.00           C  
ATOM   4606  O2'   U  1101      -9.296  22.585 -53.519  1.00  0.00           O  
ATOM   4607  N1    U  1101      -6.244  23.661 -51.810  1.00  0.00           N  
ATOM   4608  C2    U  1101      -6.649  24.657 -50.941  1.00  0.00           C  
ATOM   4609  O2    U  1101      -7.789  24.749 -50.518  1.00  0.00           O  
ATOM   4610  N3    U  1101      -5.669  25.548 -50.579  1.00  0.00           N  
ATOM   4611  C4    U  1101      -4.352  25.548 -50.987  1.00  0.00           C  
ATOM   4612  O4    U  1101      -3.590  26.422 -50.572  1.00  0.00           O  
ATOM   4613  C5    U  1101      -4.005  24.488 -51.885  1.00  0.00           C  
ATOM   4614  C6    U  1101      -4.940  23.606 -52.253  1.00  0.00           C  
ATOM   4615  H5'   U  1101      -5.465  19.477 -53.790  1.00  0.00           H  
ATOM   4616 H5''   U  1101      -5.712  20.033 -55.266  1.00  0.00           H  
ATOM   4617  H4'   U  1101      -7.575  20.438 -53.904  1.00  0.00           H  
ATOM   4618  H3'   U  1101      -6.282  22.836 -54.702  1.00  0.00           H  
ATOM   4619  H1'   U  1101      -7.939  22.579 -51.521  1.00  0.00           H  
ATOM   4620  H2'   U  1101      -7.935  24.045 -53.672  1.00  0.00           H  
ATOM   4621 HO2'   U  1101      -9.913  23.340 -53.418  1.00  0.00           H  
ATOM   4622  H3    U  1101      -5.935  26.263 -49.963  1.00  0.00           H  
ATOM   4623  H5    U  1101      -3.090  24.411 -52.226  1.00  0.00           H  
ATOM   4624  H6    U  1101      -4.678  22.891 -52.869  1.00  0.00           H  
ATOM   4625  P     G  1102      -7.184  22.883 -57.102  1.00  0.00           P  
ATOM   4626  OP2   G  1102      -6.173  23.853 -56.610  1.00  0.00           O  
ATOM   4627  OP1   G  1102      -6.772  21.805 -58.038  1.00  0.00           O  
ATOM   4628  O5'   G  1102      -8.364  23.705 -57.788  1.00  0.00           O  
ATOM   4629  C5'   G  1102      -8.181  24.330 -59.049  1.00  0.00           C  
ATOM   4630  C4'   G  1102      -8.666  25.758 -59.036  1.00  0.00           C  
ATOM   4631  O4'   G  1102      -9.531  26.006 -57.900  1.00  0.00           O  
ATOM   4632  C3'   G  1102      -7.596  26.825 -58.862  1.00  0.00           C  
ATOM   4633  O3'   G  1102      -6.907  27.120 -60.065  1.00  0.00           O  
ATOM   4634  C1'   G  1102      -9.383  27.344 -57.444  1.00  0.00           C  
ATOM   4635  C2'   G  1102      -8.393  28.019 -58.379  1.00  0.00           C  
ATOM   4636  O2'   G  1102      -9.101  28.632 -59.447  1.00  0.00           O  
ATOM   4637  N1    G  1102      -9.458  29.535 -52.849  1.00  0.00           N  
ATOM   4638  C2    G  1102     -10.104  29.903 -54.004  1.00  0.00           C  
ATOM   4639  N2    G  1102     -10.873  31.000 -53.932  1.00  0.00           N  
ATOM   4640  N3    G  1102     -10.005  29.246 -55.148  1.00  0.00           N  
ATOM   4641  C4    G  1102      -9.194  28.173 -55.045  1.00  0.00           C  
ATOM   4642  C5    G  1102      -8.503  27.718 -53.942  1.00  0.00           C  
ATOM   4643  C6    G  1102      -8.618  28.433 -52.721  1.00  0.00           C  
ATOM   4644  O6    G  1102      -8.084  28.189 -51.632  1.00  0.00           O  
ATOM   4645  N7    G  1102      -7.778  26.576 -54.250  1.00  0.00           N  
ATOM   4646  C8    G  1102      -8.036  26.361 -55.511  1.00  0.00           C  
ATOM   4647  N9    G  1102      -8.888  27.291 -56.055  1.00  0.00           N  
ATOM   4648  H5'   G  1102      -8.677  23.829 -59.730  1.00  0.00           H  
ATOM   4649 H5''   G  1102      -7.227  24.318 -59.276  1.00  0.00           H  
ATOM   4650  H4'   G  1102      -9.155  25.931 -59.869  1.00  0.00           H  
ATOM   4651  H3'   G  1102      -6.949  26.550 -58.180  1.00  0.00           H  
ATOM   4652  H1'   G  1102     -10.236  27.827 -57.468  1.00  0.00           H  
ATOM   4653  H2'   G  1102      -7.825  28.662 -57.904  1.00  0.00           H  
ATOM   4654 HO2'   G  1102      -8.689  28.368 -60.296  1.00  0.00           H  
ATOM   4655  H1    G  1102      -9.598  30.089 -52.053  1.00  0.00           H  
ATOM   4656  H22   G  1102     -11.359  31.311 -54.725  1.00  0.00           H  
ATOM   4657  H21   G  1102     -10.952  31.492 -53.088  1.00  0.00           H  
ATOM   4658  H8    G  1102      -7.660  25.611 -56.018  1.00  0.00           H  
ATOM   4659  P     C  1103      -5.317  26.902 -60.158  1.00  0.00           P  
ATOM   4660  OP2   C  1103      -4.959  25.748 -59.296  1.00  0.00           O  
ATOM   4661  OP1   C  1103      -4.939  26.890 -61.595  1.00  0.00           O  
ATOM   4662  O5'   C  1103      -4.707  28.218 -59.500  1.00  0.00           O  
ATOM   4663  C5'   C  1103      -4.537  28.319 -58.095  1.00  0.00           C  
ATOM   4664  C4'   C  1103      -3.839  29.601 -57.708  1.00  0.00           C  
ATOM   4665  O4'   C  1103      -4.202  30.658 -58.630  1.00  0.00           O  
ATOM   4666  C3'   C  1103      -4.200  30.177 -56.348  1.00  0.00           C  
ATOM   4667  O3'   C  1103      -3.483  29.574 -55.285  1.00  0.00           O  
ATOM   4668  C1'   C  1103      -4.290  31.878 -57.944  1.00  0.00           C  
ATOM   4669  C2'   C  1103      -3.768  31.619 -56.538  1.00  0.00           C  
ATOM   4670  O2'   C  1103      -2.353  31.737 -56.528  1.00  0.00           O  
ATOM   4671  N1    C  1103      -5.714  32.296 -57.947  1.00  0.00           N  
ATOM   4672  C2    C  1103      -6.024  33.603 -57.550  1.00  0.00           C  
ATOM   4673  O2    C  1103      -5.107  34.366 -57.209  1.00  0.00           O  
ATOM   4674  N3    C  1103      -7.314  34.010 -57.545  1.00  0.00           N  
ATOM   4675  C4    C  1103      -8.281  33.171 -57.915  1.00  0.00           C  
ATOM   4676  N4    C  1103      -9.540  33.616 -57.894  1.00  0.00           N  
ATOM   4677  C5    C  1103      -7.999  31.836 -58.323  1.00  0.00           C  
ATOM   4678  C6    C  1103      -6.719  31.445 -58.326  1.00  0.00           C  
ATOM   4679  H5'   C  1103      -4.004  27.558 -57.782  1.00  0.00           H  
ATOM   4680 H5''   C  1103      -5.416  28.292 -57.663  1.00  0.00           H  
ATOM   4681  H4'   C  1103      -2.870  29.461 -57.747  1.00  0.00           H  
ATOM   4682  H3'   C  1103      -5.160  30.127 -56.157  1.00  0.00           H  
ATOM   4683  H1'   C  1103      -3.745  32.573 -58.367  1.00  0.00           H  
ATOM   4684  H2'   C  1103      -4.185  32.208 -55.876  1.00  0.00           H  
ATOM   4685 HO2'   C  1103      -2.103  32.548 -56.039  1.00  0.00           H  
ATOM   4686  H42   C  1103     -10.273  33.023 -58.161  1.00  0.00           H  
ATOM   4687  H41   C  1103      -9.730  34.535 -57.611  1.00  0.00           H  
ATOM   4688  H5    C  1103      -8.717  31.227 -58.595  1.00  0.00           H  
ATOM   4689  H6    C  1103      -6.505  30.531 -58.604  1.00  0.00           H  
ATOM   4690  P     C  1104      -4.010  29.713 -53.773  1.00  0.00           P  
ATOM   4691  OP2   C  1104      -5.442  29.323 -53.746  1.00  0.00           O  
ATOM   4692  OP1   C  1104      -3.044  29.019 -52.883  1.00  0.00           O  
ATOM   4693  O5'   C  1104      -3.918  31.276 -53.474  1.00  0.00           O  
ATOM   4694  C5'   C  1104      -2.683  31.880 -53.123  1.00  0.00           C  
ATOM   4695  C4'   C  1104      -2.851  33.344 -52.799  1.00  0.00           C  
ATOM   4696  O4'   C  1104      -3.565  33.990 -53.887  1.00  0.00           O  
ATOM   4697  C3'   C  1104      -3.698  33.667 -51.578  1.00  0.00           C  
ATOM   4698  O3'   C  1104      -2.968  33.596 -50.365  1.00  0.00           O  
ATOM   4699  C1'   C  1104      -4.386  35.023 -53.379  1.00  0.00           C  
ATOM   4700  C2'   C  1104      -4.130  35.097 -51.873  1.00  0.00           C  
ATOM   4701  O2'   C  1104      -3.075  36.015 -51.624  1.00  0.00           O  
ATOM   4702  N1    C  1104      -5.802  34.712 -53.695  1.00  0.00           N  
ATOM   4703  C2    C  1104      -6.754  35.730 -53.559  1.00  0.00           C  
ATOM   4704  O2    C  1104      -6.388  36.854 -53.180  1.00  0.00           O  
ATOM   4705  N3    C  1104      -8.051  35.473 -53.841  1.00  0.00           N  
ATOM   4706  C4    C  1104      -8.418  34.257 -54.246  1.00  0.00           C  
ATOM   4707  N4    C  1104      -9.710  34.048 -54.513  1.00  0.00           N  
ATOM   4708  C5    C  1104      -7.476  33.200 -54.393  1.00  0.00           C  
ATOM   4709  C6    C  1104      -6.195  33.467 -54.113  1.00  0.00           C  
ATOM   4710  H5'   C  1104      -2.058  31.788 -53.873  1.00  0.00           H  
ATOM   4711 H5''   C  1104      -2.313  31.420 -52.341  1.00  0.00           H  
ATOM   4712  H4'   C  1104      -1.973  33.767 -52.697  1.00  0.00           H  
ATOM   4713  H3'   C  1104      -4.479  33.079 -51.517  1.00  0.00           H  
ATOM   4714  H1'   C  1104      -4.141  35.879 -53.790  1.00  0.00           H  
ATOM   4715  H2'   C  1104      -4.941  35.335 -51.379  1.00  0.00           H  
ATOM   4716 HO2'   C  1104      -3.444  36.818 -51.201  1.00  0.00           H  
ATOM   4717  H42   C  1104     -10.012  33.166 -54.812  1.00  0.00           H  
ATOM   4718  H41   C  1104     -10.356  34.778 -54.409  1.00  0.00           H  
ATOM   4719  H5    C  1104      -7.755  32.309 -54.692  1.00  0.00           H  
ATOM   4720  H6    C  1104      -5.532  32.753 -54.208  1.00  0.00           H  
ATOM   4721  P     G  1105      -3.735  33.351 -48.973  1.00  0.00           P  
ATOM   4722  OP2   G  1105      -4.721  32.259 -49.178  1.00  0.00           O  
ATOM   4723  OP1   G  1105      -2.716  33.228 -47.900  1.00  0.00           O  
ATOM   4724  O5'   G  1105      -4.541  34.705 -48.733  1.00  0.00           O  
ATOM   4725  C5'   G  1105      -3.895  35.854 -48.207  1.00  0.00           C  
ATOM   4726  C4'   G  1105      -4.874  36.975 -47.957  1.00  0.00           C  
ATOM   4727  O4'   G  1105      -5.558  37.310 -49.187  1.00  0.00           O  
ATOM   4728  C3'   G  1105      -6.030  36.655 -47.021  1.00  0.00           C  
ATOM   4729  O3'   G  1105      -5.681  36.769 -45.652  1.00  0.00           O  
ATOM   4730  C1'   G  1105      -6.869  37.739 -48.920  1.00  0.00           C  
ATOM   4731  C2'   G  1105      -6.998  37.754 -47.395  1.00  0.00           C  
ATOM   4732  O2'   G  1105      -6.565  39.012 -46.899  1.00  0.00           O  
ATOM   4733  N1    G  1105     -11.664  36.774 -50.330  1.00  0.00           N  
ATOM   4734  C2    G  1105     -11.140  37.887 -49.718  1.00  0.00           C  
ATOM   4735  N2    G  1105     -12.002  38.877 -49.443  1.00  0.00           N  
ATOM   4736  N3    G  1105      -9.863  38.022 -49.399  1.00  0.00           N  
ATOM   4737  C4    G  1105      -9.139  36.937 -49.744  1.00  0.00           C  
ATOM   4738  C5    G  1105      -9.564  35.777 -50.358  1.00  0.00           C  
ATOM   4739  C6    G  1105     -10.936  35.646 -50.695  1.00  0.00           C  
ATOM   4740  O6    G  1105     -11.507  34.696 -51.243  1.00  0.00           O  
ATOM   4741  N7    G  1105      -8.505  34.900 -50.542  1.00  0.00           N  
ATOM   4742  C8    G  1105      -7.474  35.530 -50.047  1.00  0.00           C  
ATOM   4743  N9    G  1105      -7.788  36.770 -49.546  1.00  0.00           N  
ATOM   4744  H5'   G  1105      -3.215  36.158 -48.843  1.00  0.00           H  
ATOM   4745 H5''   G  1105      -3.458  35.616 -47.362  1.00  0.00           H  
ATOM   4746  H4'   G  1105      -4.398  37.762 -47.618  1.00  0.00           H  
ATOM   4747  H3'   G  1105      -6.420  35.771 -47.180  1.00  0.00           H  
ATOM   4748  H1'   G  1105      -7.050  38.636 -49.271  1.00  0.00           H  
ATOM   4749  H2'   G  1105      -7.910  37.543 -47.104  1.00  0.00           H  
ATOM   4750 HO2'   G  1105      -5.928  38.866 -46.169  1.00  0.00           H  
ATOM   4751  H1    G  1105     -12.624  36.773 -50.525  1.00  0.00           H  
ATOM   4752  H22   G  1105     -11.685  39.695 -49.006  1.00  0.00           H  
ATOM   4753  H21   G  1105     -12.949  38.784 -49.676  1.00  0.00           H  
ATOM   4754  H8    G  1105      -6.569  35.155 -50.034  1.00  0.00           H  
ATOM   4755  P     G  1106      -6.639  36.149 -44.521  1.00  0.00           P  
ATOM   4756  OP2   G  1106      -6.839  34.710 -44.826  1.00  0.00           O  
ATOM   4757  OP1   G  1106      -6.105  36.551 -43.194  1.00  0.00           O  
ATOM   4758  O5'   G  1106      -8.029  36.897 -44.739  1.00  0.00           O  
ATOM   4759  C5'   G  1106      -8.292  38.145 -44.115  1.00  0.00           C  
ATOM   4760  C4'   G  1106      -9.745  38.531 -44.236  1.00  0.00           C  
ATOM   4761  O4'   G  1106     -10.171  38.465 -45.622  1.00  0.00           O  
ATOM   4762  C3'   G  1106     -10.735  37.642 -43.498  1.00  0.00           C  
ATOM   4763  O3'   G  1106     -10.851  37.966 -42.123  1.00  0.00           O  
ATOM   4764  C1'   G  1106     -11.512  38.089 -45.666  1.00  0.00           C  
ATOM   4765  C2'   G  1106     -12.022  37.974 -44.226  1.00  0.00           C  
ATOM   4766  O2'   G  1106     -12.545  39.231 -43.820  1.00  0.00           O  
ATOM   4767  N1    G  1106     -14.630  34.897 -48.115  1.00  0.00           N  
ATOM   4768  C2    G  1106     -14.909  36.097 -47.507  1.00  0.00           C  
ATOM   4769  N2    G  1106     -16.186  36.506 -47.554  1.00  0.00           N  
ATOM   4770  N3    G  1106     -14.004  36.844 -46.897  1.00  0.00           N  
ATOM   4771  C4    G  1106     -12.775  36.286 -46.942  1.00  0.00           C  
ATOM   4772  C5    G  1106     -12.391  35.096 -47.523  1.00  0.00           C  
ATOM   4773  C6    G  1106     -13.373  34.305 -48.174  1.00  0.00           C  
ATOM   4774  O6    G  1106     -13.230  33.219 -48.748  1.00  0.00           O  
ATOM   4775  N7    G  1106     -11.031  34.880 -47.350  1.00  0.00           N  
ATOM   4776  C8    G  1106     -10.621  35.923 -46.680  1.00  0.00           C  
ATOM   4777  N9    G  1106     -11.627  36.815 -46.400  1.00  0.00           N  
ATOM   4778  H5'   G  1106      -7.741  38.836 -44.537  1.00  0.00           H  
ATOM   4779 H5''   G  1106      -8.055  38.083 -43.165  1.00  0.00           H  
ATOM   4780  H4'   G  1106      -9.846  39.452 -43.917  1.00  0.00           H  
ATOM   4781  H3'   G  1106     -10.536  36.691 -43.618  1.00  0.00           H  
ATOM   4782  H1'   G  1106     -12.017  38.784 -46.137  1.00  0.00           H  
ATOM   4783  H2'   G  1106     -12.687  37.259 -44.137  1.00  0.00           H  
ATOM   4784 HO2'   G  1106     -13.519  39.162 -43.745  1.00  0.00           H  
ATOM   4785  H1    G  1106     -15.373  34.420 -48.541  1.00  0.00           H  
ATOM   4786  H22   G  1106     -16.444  37.355 -47.137  1.00  0.00           H  
ATOM   4787  H21   G  1106     -16.862  35.959 -48.004  1.00  0.00           H  
ATOM   4788  H8    G  1106      -9.690  36.054 -46.407  1.00  0.00           H  
ATOM   4789  P     G  1107     -11.416  36.879 -41.083  1.00  0.00           P  
ATOM   4790  OP2   G  1107     -10.463  36.790 -39.947  1.00  0.00           O  
ATOM   4791  OP1   G  1107     -12.844  37.192 -40.820  1.00  0.00           O  
ATOM   4792  O5'   G  1107     -11.353  35.505 -41.887  1.00  0.00           O  
ATOM   4793  C5'   G  1107     -12.479  34.642 -41.946  1.00  0.00           C  
ATOM   4794  C4'   G  1107     -12.460  33.789 -43.190  1.00  0.00           C  
ATOM   4795  O4'   G  1107     -11.122  33.728 -43.736  1.00  0.00           O  
ATOM   4796  C3'   G  1107     -12.773  32.313 -42.992  1.00  0.00           C  
ATOM   4797  O3'   G  1107     -14.159  32.057 -42.845  1.00  0.00           O  
ATOM   4798  C1'   G  1107     -10.944  32.527 -44.465  1.00  0.00           C  
ATOM   4799  C2'   G  1107     -12.225  31.712 -44.277  1.00  0.00           C  
ATOM   4800  O2'   G  1107     -13.096  31.956 -45.373  1.00  0.00           O  
ATOM   4801  N1    G  1107      -8.443  28.102 -44.184  1.00  0.00           N  
ATOM   4802  C2    G  1107      -9.627  28.399 -44.815  1.00  0.00           C  
ATOM   4803  N2    G  1107     -10.229  27.387 -45.457  1.00  0.00           N  
ATOM   4804  N3    G  1107     -10.182  29.600 -44.817  1.00  0.00           N  
ATOM   4805  C4    G  1107      -9.448  30.497 -44.126  1.00  0.00           C  
ATOM   4806  C5    G  1107      -8.255  30.304 -43.461  1.00  0.00           C  
ATOM   4807  C6    G  1107      -7.671  29.011 -43.466  1.00  0.00           C  
ATOM   4808  O6    G  1107      -6.619  28.639 -42.935  1.00  0.00           O  
ATOM   4809  N7    G  1107      -7.822  31.484 -42.873  1.00  0.00           N  
ATOM   4810  C8    G  1107      -8.742  32.356 -43.185  1.00  0.00           C  
ATOM   4811  N9    G  1107      -9.757  31.825 -43.944  1.00  0.00           N  
ATOM   4812  H5'   G  1107     -13.297  35.182 -41.941  1.00  0.00           H  
ATOM   4813 H5''   G  1107     -12.477  34.059 -41.158  1.00  0.00           H  
ATOM   4814  H4'   G  1107     -13.053  34.190 -43.859  1.00  0.00           H  
ATOM   4815  H3'   G  1107     -12.262  31.976 -42.228  1.00  0.00           H  
ATOM   4816  H1'   G  1107     -10.817  32.721 -45.418  1.00  0.00           H  
ATOM   4817  H2'   G  1107     -12.032  30.756 -44.173  1.00  0.00           H  
ATOM   4818 HO2'   G  1107     -13.989  32.167 -45.029  1.00  0.00           H  
ATOM   4819  H1    G  1107      -8.116  27.180 -44.241  1.00  0.00           H  
ATOM   4820  H22   G  1107     -11.076  27.540 -45.926  1.00  0.00           H  
ATOM   4821  H21   G  1107      -9.824  26.495 -45.460  1.00  0.00           H  
ATOM   4822  H8    G  1107      -8.710  33.295 -42.906  1.00  0.00           H  
ATOM   4823  P     C  1108     -14.660  30.771 -42.021  1.00  0.00           P  
ATOM   4824  OP2   C  1108     -13.463  30.054 -41.514  1.00  0.00           O  
ATOM   4825  OP1   C  1108     -15.707  31.217 -41.066  1.00  0.00           O  
ATOM   4826  O5'   C  1108     -15.356  29.854 -43.122  1.00  0.00           O  
ATOM   4827  C5'   C  1108     -16.580  29.189 -42.849  1.00  0.00           C  
ATOM   4828  C4'   C  1108     -16.801  28.023 -43.781  1.00  0.00           C  
ATOM   4829  O4'   C  1108     -16.710  28.584 -45.108  1.00  0.00           O  
ATOM   4830  C3'   C  1108     -15.721  26.952 -43.783  1.00  0.00           C  
ATOM   4831  O3'   C  1108     -15.899  25.986 -42.761  1.00  0.00           O  
ATOM   4832  C1'   C  1108     -16.185  27.598 -45.982  1.00  0.00           C  
ATOM   4833  C2'   C  1108     -15.886  26.349 -45.163  1.00  0.00           C  
ATOM   4834  O2'   C  1108     -17.002  25.474 -45.212  1.00  0.00           O  
ATOM   4835  N1    C  1108     -14.977  28.133 -46.657  1.00  0.00           N  
ATOM   4836  C2    C  1108     -13.736  27.560 -46.351  1.00  0.00           C  
ATOM   4837  O2    C  1108     -13.683  26.632 -45.530  1.00  0.00           O  
ATOM   4838  N3    C  1108     -12.619  28.029 -46.952  1.00  0.00           N  
ATOM   4839  C4    C  1108     -12.702  29.028 -47.830  1.00  0.00           C  
ATOM   4840  N4    C  1108     -11.573  29.458 -48.400  1.00  0.00           N  
ATOM   4841  C5    C  1108     -13.948  29.632 -48.163  1.00  0.00           C  
ATOM   4842  C6    C  1108     -15.046  29.159 -47.562  1.00  0.00           C  
ATOM   4843  H5'   C  1108     -17.319  29.824 -42.951  1.00  0.00           H  
ATOM   4844 H5''   C  1108     -16.566  28.861 -41.925  1.00  0.00           H  
ATOM   4845  H4'   C  1108     -17.691  27.650 -43.615  1.00  0.00           H  
ATOM   4846  H3'   C  1108     -14.841  27.380 -43.717  1.00  0.00           H  
ATOM   4847  H1'   C  1108     -16.867  27.387 -46.653  1.00  0.00           H  
ATOM   4848  H2'   C  1108     -15.064  25.906 -45.461  1.00  0.00           H  
ATOM   4849 HO2'   C  1108     -16.767  24.685 -45.744  1.00  0.00           H  
ATOM   4850  H42   C  1108     -11.601  30.191 -49.049  1.00  0.00           H  
ATOM   4851  H41   C  1108     -10.717  29.041 -48.167  1.00  0.00           H  
ATOM   4852  H5    C  1108     -13.999  30.366 -48.811  1.00  0.00           H  
ATOM   4853  H6    C  1108     -15.913  29.561 -47.778  1.00  0.00           H  
ATOM   4854  P     G  1109     -14.623  25.361 -42.008  1.00  0.00           P  
ATOM   4855  OP2   G  1109     -13.501  26.326 -42.126  1.00  0.00           O  
ATOM   4856  OP1   G  1109     -15.060  24.903 -40.664  1.00  0.00           O  
ATOM   4857  O5'   G  1109     -14.258  24.073 -42.872  1.00  0.00           O  
ATOM   4858  C5'   G  1109     -13.505  23.008 -42.311  1.00  0.00           C  
ATOM   4859  C4'   G  1109     -13.203  21.943 -43.336  1.00  0.00           C  
ATOM   4860  O4'   G  1109     -13.038  22.613 -44.606  1.00  0.00           O  
ATOM   4861  C3'   G  1109     -11.886  21.201 -43.159  1.00  0.00           C  
ATOM   4862  O3'   G  1109     -11.982  20.112 -42.257  1.00  0.00           O  
ATOM   4863  C1'   G  1109     -12.080  21.935 -45.379  1.00  0.00           C  
ATOM   4864  C2'   G  1109     -11.702  20.697 -44.584  1.00  0.00           C  
ATOM   4865  O2'   G  1109     -12.616  19.652 -44.884  1.00  0.00           O  
ATOM   4866  N1    G  1109      -7.416  22.592 -47.311  1.00  0.00           N  
ATOM   4867  C2    G  1109      -8.238  21.493 -47.366  1.00  0.00           C  
ATOM   4868  N2    G  1109      -7.760  20.425 -48.021  1.00  0.00           N  
ATOM   4869  N3    G  1109      -9.442  21.443 -46.820  1.00  0.00           N  
ATOM   4870  C4    G  1109      -9.765  22.598 -46.202  1.00  0.00           C  
ATOM   4871  C5    G  1109      -9.019  23.752 -46.089  1.00  0.00           C  
ATOM   4872  C6    G  1109      -7.729  23.793 -46.679  1.00  0.00           C  
ATOM   4873  O6    G  1109      -6.915  24.723 -46.688  1.00  0.00           O  
ATOM   4874  N7    G  1109      -9.711  24.719 -45.374  1.00  0.00           N  
ATOM   4875  C8    G  1109     -10.844  24.147 -45.070  1.00  0.00           C  
ATOM   4876  N9    G  1109     -10.943  22.860 -45.542  1.00  0.00           N  
ATOM   4877  H5'   G  1109     -14.013  22.609 -41.575  1.00  0.00           H  
ATOM   4878 H5''   G  1109     -12.661  23.364 -41.961  1.00  0.00           H  
ATOM   4879  H4'   G  1109     -13.929  21.289 -43.407  1.00  0.00           H  
ATOM   4880  H3'   G  1109     -11.137  21.773 -42.893  1.00  0.00           H  
ATOM   4881  H1'   G  1109     -12.412  21.667 -46.262  1.00  0.00           H  
ATOM   4882  H2'   G  1109     -10.775  20.428 -44.753  1.00  0.00           H  
ATOM   4883 HO2'   G  1109     -12.193  19.029 -45.511  1.00  0.00           H  
ATOM   4884  H1    G  1109      -6.542  22.528 -47.748  1.00  0.00           H  
ATOM   4885  H22   G  1109      -8.303  19.611 -48.093  1.00  0.00           H  
ATOM   4886  H21   G  1109      -6.870  20.454 -48.428  1.00  0.00           H  
ATOM   4887  H8    G  1109     -11.552  24.591 -44.558  1.00  0.00           H  
ATOM   4888  P     G  1110     -10.683  19.613 -41.452  1.00  0.00           P  
ATOM   4889  OP2   G  1110      -9.840  20.800 -41.160  1.00  0.00           O  
ATOM   4890  OP1   G  1110     -11.138  18.743 -40.338  1.00  0.00           O  
ATOM   4891  O5'   G  1110      -9.905  18.702 -42.502  1.00  0.00           O  
ATOM   4892  C5'   G  1110     -10.338  17.379 -42.782  1.00  0.00           C  
ATOM   4893  C4'   G  1110      -9.267  16.581 -43.483  1.00  0.00           C  
ATOM   4894  O4'   G  1110      -8.930  17.191 -44.759  1.00  0.00           O  
ATOM   4895  C3'   G  1110      -7.926  16.493 -42.770  1.00  0.00           C  
ATOM   4896  O3'   G  1110      -7.903  15.505 -41.753  1.00  0.00           O  
ATOM   4897  C1'   G  1110      -7.550  17.043 -45.025  1.00  0.00           C  
ATOM   4898  C2'   G  1110      -7.001  16.134 -43.928  1.00  0.00           C  
ATOM   4899  O2'   G  1110      -7.165  14.778 -44.317  1.00  0.00           O  
ATOM   4900  N1    G  1110      -3.508  19.974 -46.017  1.00  0.00           N  
ATOM   4901  C2    G  1110      -3.688  18.630 -46.238  1.00  0.00           C  
ATOM   4902  N2    G  1110      -2.660  17.975 -46.797  1.00  0.00           N  
ATOM   4903  N3    G  1110      -4.796  17.974 -45.934  1.00  0.00           N  
ATOM   4904  C4    G  1110      -5.726  18.781 -45.381  1.00  0.00           C  
ATOM   4905  C5    G  1110      -5.646  20.133 -45.119  1.00  0.00           C  
ATOM   4906  C6    G  1110      -4.452  20.824 -45.449  1.00  0.00           C  
ATOM   4907  O6    G  1110      -4.187  22.022 -45.295  1.00  0.00           O  
ATOM   4908  N7    G  1110      -6.822  20.593 -44.543  1.00  0.00           N  
ATOM   4909  C8    G  1110      -7.581  19.534 -44.467  1.00  0.00           C  
ATOM   4910  N9    G  1110      -6.978  18.401 -44.958  1.00  0.00           N  
ATOM   4911  H5'   G  1110     -11.134  17.416 -43.352  1.00  0.00           H  
ATOM   4912 H5''   G  1110     -10.570  16.934 -41.940  1.00  0.00           H  
ATOM   4913  H4'   G  1110      -9.604  15.674 -43.638  1.00  0.00           H  
ATOM   4914  H3'   G  1110      -7.665  17.355 -42.385  1.00  0.00           H  
ATOM   4915  H1'   G  1110      -7.356  16.650 -45.901  1.00  0.00           H  
ATOM   4916  H2'   G  1110      -6.065  16.340 -43.719  1.00  0.00           H  
ATOM   4917 HO2'   G  1110      -6.617  14.605 -45.111  1.00  0.00           H  
ATOM   4918  H1    G  1110      -2.649  20.366 -46.279  1.00  0.00           H  
ATOM   4919  H22   G  1110      -2.731  17.014 -46.978  1.00  0.00           H  
ATOM   4920  H21   G  1110      -1.836  18.454 -47.025  1.00  0.00           H  
ATOM   4921  H8    G  1110      -8.488  19.546 -44.098  1.00  0.00           H  
ATOM   4922  P     A  1111      -7.016  15.727 -40.432  1.00  0.00           P  
ATOM   4923  OP2   A  1111      -7.150  17.147 -40.021  1.00  0.00           O  
ATOM   4924  OP1   A  1111      -7.349  14.649 -39.467  1.00  0.00           O  
ATOM   4925  O5'   A  1111      -5.520  15.498 -40.930  1.00  0.00           O  
ATOM   4926  C5'   A  1111      -5.177  14.364 -41.713  1.00  0.00           C  
ATOM   4927  C4'   A  1111      -3.760  14.449 -42.221  1.00  0.00           C  
ATOM   4928  O4'   A  1111      -3.697  15.390 -43.324  1.00  0.00           O  
ATOM   4929  C3'   A  1111      -2.726  14.962 -41.232  1.00  0.00           C  
ATOM   4930  O3'   A  1111      -2.178  13.938 -40.420  1.00  0.00           O  
ATOM   4931  C1'   A  1111      -2.535  16.193 -43.240  1.00  0.00           C  
ATOM   4932  C2'   A  1111      -1.668  15.553 -42.154  1.00  0.00           C  
ATOM   4933  O2'   A  1111      -0.870  14.535 -42.741  1.00  0.00           O  
ATOM   4934  N1    A  1111      -1.257  21.172 -42.886  1.00  0.00           N  
ATOM   4935  C2    A  1111      -0.576  20.095 -43.296  1.00  0.00           C  
ATOM   4936  N3    A  1111      -0.970  18.825 -43.362  1.00  0.00           N  
ATOM   4937  C4    A  1111      -2.241  18.700 -42.939  1.00  0.00           C  
ATOM   4938  C5    A  1111      -3.068  19.712 -42.489  1.00  0.00           C
[truncated: 56,134 more chars]
