# Supplementary material for: Consistent global structures of complex RNA states through multidimensional chemical mapping
Source: eLife. 2015 Jun 2;4:e07600. doi: 10.7554/eLife.07600 (PMC4495719; doi:10.7554/eLife.07600)
Supplement: Source code 1. — Models of HoxA9 5′-UTR 957–1132 IRES domain generated by MCM. DOI: http://dx.doi.org/10.7554/eLife.07600.025 [file elife07600s003.zip › Supplementary File 3/HoxA9_IRES_models/Explicit_pk34/c.0.11.pdb]

ATOM      1  C5'   C   957       7.180  -5.149  15.587  1.00  0.00           C  
ATOM      2  C4'   C   957       7.931  -6.422  15.896  1.00  0.00           C  
ATOM      3  O4'   C   957       7.578  -6.863  17.223  1.00  0.00           O  
ATOM      4  C3'   C   957       7.620  -7.616  15.008  1.00  0.00           C  
ATOM      5  O3'   C   957       8.407  -7.649  13.830  1.00  0.00           O  
ATOM      6  C1'   C   957       7.531  -8.276  17.266  1.00  0.00           C  
ATOM      7  C2'   C   957       7.989  -8.788  15.903  1.00  0.00           C  
ATOM      8  O2'   C   957       9.394  -8.993  15.930  1.00  0.00           O  
ATOM      9  N1    C   957       6.142  -8.689  17.585  1.00  0.00           N  
ATOM     10  C2    C   957       5.790 -10.033  17.409  1.00  0.00           C  
ATOM     11  O2    C   957       6.643 -10.833  16.995  1.00  0.00           O  
ATOM     12  N3    C   957       4.530 -10.435  17.693  1.00  0.00           N  
ATOM     13  C4    C   957       3.632  -9.555  18.137  1.00  0.00           C  
ATOM     14  N4    C   957       2.401  -9.997  18.404  1.00  0.00           N  
ATOM     15  C5    C   957       3.958  -8.182  18.326  1.00  0.00           C  
ATOM     16  C6    C   957       5.208  -7.796  18.043  1.00  0.00           C  
ATOM     17  H4'   C   957       8.895  -6.249  15.869  1.00  0.00           H  
ATOM     18  H3'   C   957       6.672  -7.645  14.762  1.00  0.00           H  
ATOM     19  H1'   C   957       8.138  -8.614  17.957  1.00  0.00           H  
ATOM     20  H2'   C   957       7.510  -9.602  15.643  1.00  0.00           H  
ATOM     21 HO2'   C   957       9.578  -9.955  15.914  1.00  0.00           H  
ATOM     22  H42   C   957       1.718  -9.375  18.732  1.00  0.00           H  
ATOM     23  H41   C   957       2.180 -10.943  18.272  1.00  0.00           H  
ATOM     24  H5    C   957       3.291  -7.543  18.653  1.00  0.00           H  
ATOM     25  H6    C   957       5.451  -6.856  18.166  1.00  0.00           H  
ATOM     26  P     U   958       7.726  -7.399  12.396  1.00  0.00           P  
ATOM     27  OP2   U   958       7.521  -5.938  12.233  1.00  0.00           O  
ATOM     28  OP1   U   958       8.506  -8.149  11.379  1.00  0.00           O  
ATOM     29  O5'   U   958       6.294  -8.086  12.524  1.00  0.00           O  
ATOM     30  C5'   U   958       5.947  -9.204  11.721  1.00  0.00           C  
ATOM     31  C4'   U   958       5.031 -10.153  12.454  1.00  0.00           C  
ATOM     32  O4'   U   958       4.959  -9.789  13.861  1.00  0.00           O  
ATOM     33  C3'   U   958       3.575 -10.154  12.014  1.00  0.00           C  
ATOM     34  O3'   U   958       3.344 -10.951  10.867  1.00  0.00           O  
ATOM     35  C1'   U   958       3.678 -10.076  14.367  1.00  0.00           C  
ATOM     36  C2'   U   958       2.873 -10.717  13.241  1.00  0.00           C  
ATOM     37  O2'   U   958       3.017 -12.129  13.314  1.00  0.00           O  
ATOM     38  N1    U   958       3.068  -8.812  14.846  1.00  0.00           N  
ATOM     39  C2    U   958       1.764  -8.874  15.301  1.00  0.00           C  
ATOM     40  O2    U   958       1.114  -9.905  15.322  1.00  0.00           O  
ATOM     41  N3    U   958       1.241  -7.681  15.735  1.00  0.00           N  
ATOM     42  C4    U   958       1.873  -6.456  15.760  1.00  0.00           C  
ATOM     43  O4    U   958       1.265  -5.470  16.180  1.00  0.00           O  
ATOM     44  C5    U   958       3.219  -6.468  15.275  1.00  0.00           C  
ATOM     45  C6    U   958       3.754  -7.616  14.848  1.00  0.00           C  
ATOM     46  H5'   U   958       6.764  -9.682  11.468  1.00  0.00           H  
ATOM     47 H5''   U   958       5.496  -8.888  10.911  1.00  0.00           H  
ATOM     48  H4'   U   958       5.385 -11.063  12.377  1.00  0.00           H  
ATOM     49  H3'   U   958       3.264  -9.241  11.840  1.00  0.00           H  
ATOM     50  H1'   U   958       3.747 -10.707  15.115  1.00  0.00           H  
ATOM     51  H2'   U   958       1.932 -10.447  13.273  1.00  0.00           H  
ATOM     52 HO2'   U   958       2.170 -12.521  13.613  1.00  0.00           H  
ATOM     53  H3    U   958       0.317  -7.702  16.061  1.00  0.00           H  
ATOM     54  H5    U   958       3.745  -5.641  15.258  1.00  0.00           H  
ATOM     55  H6    U   958       4.676  -7.598  14.520  1.00  0.00           H  
ATOM     56  P     U   959       2.829 -10.275   9.502  1.00  0.00           P  
ATOM     57  OP2   U   959       3.999  -9.663   8.824  1.00  0.00           O  
ATOM     58  OP1   U   959       1.999 -11.272   8.779  1.00  0.00           O  
ATOM     59  O5'   U   959       1.872  -9.100   9.992  1.00  0.00           O  
ATOM     60  C5'   U   959       0.462  -9.267  10.013  1.00  0.00           C  
ATOM     61  C4'   U   959      -0.210  -8.223  10.869  1.00  0.00           C  
ATOM     62  O4'   U   959       0.619  -7.868  12.000  1.00  0.00           O  
ATOM     63  C3'   U   959      -0.432  -6.865  10.220  1.00  0.00           C  
ATOM     64  O3'   U   959      -1.518  -6.856   9.311  1.00  0.00           O  
ATOM     65  C1'   U   959       0.312  -6.561  12.418  1.00  0.00           C  
ATOM     66  C2'   U   959      -0.732  -6.018  11.445  1.00  0.00           C  
ATOM     67  O2'   U   959      -2.033  -6.284  11.948  1.00  0.00           O  
ATOM     68  N1    U   959       1.563  -5.766  12.403  1.00  0.00           N  
ATOM     69  C2    U   959       1.478  -4.447  12.811  1.00  0.00           C  
ATOM     70  O2    U   959       0.436  -3.929  13.174  1.00  0.00           O  
ATOM     71  N3    U   959       2.661  -3.750  12.781  1.00  0.00           N  
ATOM     72  C4    U   959       3.896  -4.224  12.392  1.00  0.00           C  
ATOM     73  O4    U   959       4.869  -3.469  12.421  1.00  0.00           O  
ATOM     74  C5    U   959       3.909  -5.596  11.984  1.00  0.00           C  
ATOM     75  C6    U   959       2.771  -6.298  12.004  1.00  0.00           C  
ATOM     76  H5'   U   959       0.251 -10.156  10.369  1.00  0.00           H  
ATOM     77 H5''   U   959       0.119  -9.199   9.098  1.00  0.00           H  
ATOM     78  H4'   U   959      -1.072  -8.568  11.182  1.00  0.00           H  
ATOM     79  H3'   U   959       0.370  -6.532   9.766  1.00  0.00           H  
ATOM     80  H1'   U   959      -0.062  -6.561  13.325  1.00  0.00           H  
ATOM     81  H2'   U   959      -0.602  -5.064  11.262  1.00  0.00           H  
ATOM     82 HO2'   U   959      -2.446  -5.439  12.227  1.00  0.00           H  
ATOM     83  H3    U   959       2.622  -2.814  13.066  1.00  0.00           H  
ATOM     84  H5    U   959       4.745  -6.016  11.692  1.00  0.00           H  
ATOM     85  H6    U   959       2.806  -7.234  11.719  1.00  0.00           H  
ATOM     86  P     C   960      -1.272  -6.513   7.760  1.00  0.00           P  
ATOM     87  OP2   C   960      -0.341  -7.528   7.206  1.00  0.00           O  
ATOM     88  OP1   C   960      -2.596  -6.306   7.121  1.00  0.00           O  
ATOM     89  O5'   C   960      -0.515  -5.112   7.790  1.00  0.00           O  
ATOM     90  C5'   C   960      -1.149  -3.951   8.306  1.00  0.00           C  
ATOM     91  C4'   C   960      -0.168  -2.820   8.499  1.00  0.00           C  
ATOM     92  O4'   C   960       0.817  -3.198   9.496  1.00  0.00           O  
ATOM     93  C3'   C   960       0.676  -2.451   7.289  1.00  0.00           C  
ATOM     94  O3'   C   960      -0.009  -1.616   6.371  1.00  0.00           O  
ATOM     95  C1'   C   960       2.066  -2.629   9.186  1.00  0.00           C  
ATOM     96  C2'   C   960       1.891  -1.787   7.924  1.00  0.00           C  
ATOM     97  O2'   C   960       1.608  -0.446   8.296  1.00  0.00           O  
ATOM     98  N1    C   960       3.046  -3.728   8.998  1.00  0.00           N  
ATOM     99  C2    C   960       4.409  -3.406   8.968  1.00  0.00           C  
ATOM    100  O2    C   960       4.754  -2.221   9.098  1.00  0.00           O  
ATOM    101  N3    C   960       5.322  -4.389   8.799  1.00  0.00           N  
ATOM    102  C4    C   960       4.925  -5.653   8.662  1.00  0.00           C  
ATOM    103  N4    C   960       5.862  -6.590   8.497  1.00  0.00           N  
ATOM    104  C5    C   960       3.548  -6.014   8.687  1.00  0.00           C  
ATOM    105  C6    C   960       2.653  -5.033   8.856  1.00  0.00           C  
ATOM    106  H5'   C   960      -1.559  -4.169   9.169  1.00  0.00           H  
ATOM    107 H5''   C   960      -1.848  -3.665   7.682  1.00  0.00           H  
ATOM    108  H4'   C   960      -0.646  -2.022   8.807  1.00  0.00           H  
ATOM    109  H3'   C   960       0.960  -3.269   6.828  1.00  0.00           H  
ATOM    110  H1'   C   960       2.361  -2.051   9.920  1.00  0.00           H  
ATOM    111  H2'   C   960       2.676  -1.844   7.341  1.00  0.00           H  
ATOM    112 HO2'   C   960       2.385   0.114   8.088  1.00  0.00           H  
ATOM    113  H42   C   960       5.603  -7.529   8.394  1.00  0.00           H  
ATOM    114  H41   C   960       6.809  -6.339   8.480  1.00  0.00           H  
ATOM    115  H5    C   960       3.266  -6.947   8.586  1.00  0.00           H  
ATOM    116  H6    C   960       1.701  -5.260   8.876  1.00  0.00           H  
ATOM    117  P     G   961       0.342  -1.679   4.804  1.00  0.00           P  
ATOM    118  OP2   G   961       0.097  -3.066   4.333  1.00  0.00           O  
ATOM    119  OP1   G   961      -0.343  -0.544   4.133  1.00  0.00           O  
ATOM    120  O5'   G   961       1.911  -1.409   4.748  1.00  0.00           O  
ATOM    121  C5'   G   961       2.427  -0.089   4.825  1.00  0.00           C  
ATOM    122  C4'   G   961       3.927  -0.070   4.668  1.00  0.00           C  
ATOM    123  O4'   G   961       4.525  -0.887   5.707  1.00  0.00           O  
ATOM    124  C3'   G   961       4.473  -0.693   3.392  1.00  0.00           C  
ATOM    125  O3'   G   961       4.541   0.224   2.314  1.00  0.00           O  
ATOM    126  C1'   G   961       5.638  -1.609   5.220  1.00  0.00           C  
ATOM    127  C2'   G   961       5.881  -1.115   3.810  1.00  0.00           C  
ATOM    128  O2'   G   961       6.761  -0.001   3.858  1.00  0.00           O  
ATOM    129  N1    G   961       7.337  -6.392   4.823  1.00  0.00           N  
ATOM    130  C2    G   961       8.027  -5.208   4.726  1.00  0.00           C  
ATOM    131  N2    G   961       9.344  -5.304   4.492  1.00  0.00           N  
ATOM    132  N3    G   961       7.468  -4.015   4.849  1.00  0.00           N  
ATOM    133  C4    G   961       6.142  -4.100   5.080  1.00  0.00           C  
ATOM    134  C5    G   961       5.358  -5.229   5.196  1.00  0.00           C  
ATOM    135  C6    G   961       5.970  -6.502   5.061  1.00  0.00           C  
ATOM    136  O6    G   961       5.447  -7.620   5.131  1.00  0.00           O  
ATOM    137  N7    G   961       4.035  -4.889   5.436  1.00  0.00           N  
ATOM    138  C8    G   961       4.037  -3.583   5.462  1.00  0.00           C  
ATOM    139  N9    G   961       5.282  -3.040   5.254  1.00  0.00           N  
ATOM    140  H5'   G   961       2.191   0.297   5.694  1.00  0.00           H  
ATOM    141 H5''   G   961       2.024   0.454   4.115  1.00  0.00           H  
ATOM    142  H4'   G   961       4.262   0.849   4.742  1.00  0.00           H  
ATOM    143  H3'   G   961       3.961  -1.490   3.145  1.00  0.00           H  
ATOM    144  H1'   G   961       6.441  -1.460   5.762  1.00  0.00           H  
ATOM    145  H2'   G   961       6.229  -1.828   3.235  1.00  0.00           H  
ATOM    146 HO2'   G   961       6.384   0.727   3.320  1.00  0.00           H  
ATOM    147  H1    G   961       7.844  -7.223   4.717  1.00  0.00           H  
ATOM    148  H22   G   961       9.888  -4.492   4.412  1.00  0.00           H  
ATOM    149  H21   G   961       9.765  -6.184   4.399  1.00  0.00           H  
ATOM    150  H8    G   961       3.232  -3.047   5.615  1.00  0.00           H  
ATOM    151  P     U   962       4.486  -0.307   0.798  1.00  0.00           P  
ATOM    152  OP2   U   962       3.315  -1.210   0.669  1.00  0.00           O  
ATOM    153  OP1   U   962       4.613   0.865  -0.105  1.00  0.00           O  
ATOM    154  O5'   U   962       5.806  -1.187   0.651  1.00  0.00           O  
ATOM    155  C5'   U   962       7.082  -0.575   0.533  1.00  0.00           C  
ATOM    156  C4'   U   962       8.167  -1.594   0.286  1.00  0.00           C  
ATOM    157  O4'   U   962       8.158  -2.516   1.393  1.00  0.00           O  
ATOM    158  C3'   U   962       7.952  -2.530  -0.893  1.00  0.00           C  
ATOM    159  O3'   U   962       8.367  -1.971  -2.127  1.00  0.00           O  
ATOM    160  C1'   U   962       8.481  -3.828   0.959  1.00  0.00           C  
ATOM    161  C2'   U   962       8.766  -3.749  -0.520  1.00  0.00           C  
ATOM    162  O2'   U   962      10.154  -3.523  -0.723  1.00  0.00           O  
ATOM    163  N1    U   962       7.325  -4.706   1.263  1.00  0.00           N  
ATOM    164  C2    U   962       7.534  -6.071   1.191  1.00  0.00           C  
ATOM    165  O2    U   962       8.607  -6.566   0.893  1.00  0.00           O  
ATOM    166  N3    U   962       6.436  -6.844   1.481  1.00  0.00           N  
ATOM    167  C4    U   962       5.177  -6.403   1.829  1.00  0.00           C  
ATOM    168  O4    U   962       4.290  -7.227   2.060  1.00  0.00           O  
ATOM    169  C5    U   962       5.035  -4.980   1.884  1.00  0.00           C  
ATOM    170  C6    U   962       6.088  -4.204   1.607  1.00  0.00           C  
ATOM    171  H5'   U   962       7.281  -0.091   1.361  1.00  0.00           H  
ATOM    172 H5''   U   962       7.064   0.060  -0.213  1.00  0.00           H  
ATOM    173  H4'   U   962       9.030  -1.132   0.243  1.00  0.00           H  
ATOM    174  H3'   U   962       7.007  -2.784  -0.935  1.00  0.00           H  
ATOM    175  H1'   U   962       9.277  -4.166   1.423  1.00  0.00           H  
ATOM    176  H2'   U   962       8.456  -4.547  -0.996  1.00  0.00           H  
ATOM    177 HO2'   U   962      10.558  -4.333  -1.100  1.00  0.00           H  
ATOM    178  H3    U   962       6.562  -7.814   1.435  1.00  0.00           H  
ATOM    179  H5    U   962       4.174  -4.579   2.124  1.00  0.00           H  
ATOM    180  H6    U   962       5.966  -3.233   1.651  1.00  0.00           H  
ATOM    181  P     U   963       7.675  -2.438  -3.500  1.00  0.00           P  
ATOM    182  OP2   U   963       6.217  -2.572  -3.258  1.00  0.00           O  
ATOM    183  OP1   U   963       8.161  -1.548  -4.586  1.00  0.00           O  
ATOM    184  O5'   U   963       8.269  -3.894  -3.754  1.00  0.00           O  
ATOM    185  C5'   U   963       9.610  -4.071  -4.185  1.00  0.00           C  
ATOM    186  C4'   U   963       9.942  -5.529  -4.389  1.00  0.00           C  
ATOM    187  O4'   U   963       9.788  -6.264  -3.151  1.00  0.00           O  
ATOM    188  C3'   U   963       9.061  -6.286  -5.370  1.00  0.00           C  
ATOM    189  O3'   U   963       9.453  -6.106  -6.719  1.00  0.00           O  
ATOM    190  C1'   U   963       9.282  -7.561  -3.409  1.00  0.00           C  
ATOM    191  C2'   U   963       9.266  -7.726  -4.929  1.00  0.00           C  
ATOM    192  O2'   U   963      10.526  -8.221  -5.359  1.00  0.00           O  
ATOM    193  N1    U   963       7.922  -7.640  -2.821  1.00  0.00           N  
ATOM    194  C2    U   963       7.383  -8.901  -2.645  1.00  0.00           C  
ATOM    195  O2    U   963       7.971  -9.925  -2.949  1.00  0.00           O  
ATOM    196  N3    U   963       6.124  -8.926  -2.098  1.00  0.00           N  
ATOM    197  C4    U   963       5.362  -7.842  -1.716  1.00  0.00           C  
ATOM    198  O4    U   963       4.242  -8.029  -1.237  1.00  0.00           O  
ATOM    199  C5    U   963       5.984  -6.570  -1.926  1.00  0.00           C  
ATOM    200  C6    U   963       7.210  -6.517  -2.457  1.00  0.00           C  
ATOM    201  H5'   U   963      10.214  -3.697  -3.510  1.00  0.00           H  
ATOM    202 H5''   U   963       9.740  -3.593  -5.031  1.00  0.00           H  
ATOM    203  H4'   U   963      10.874  -5.602  -4.680  1.00  0.00           H  
ATOM    204  H3'   U   963       8.126  -6.034  -5.225  1.00  0.00           H  
ATOM    205  H1'   U   963       9.847  -8.258  -3.014  1.00  0.00           H  
ATOM    206  H2'   U   963       8.531  -8.301  -5.225  1.00  0.00           H  
ATOM    207 HO2'   U   963      10.419  -9.149  -5.658  1.00  0.00           H  
ATOM    208  H3    U   963       5.723  -9.810  -1.965  1.00  0.00           H  
ATOM    209  H5    U   963       5.514  -5.745  -1.682  1.00  0.00           H  
ATOM    210  H6    U   963       7.613  -5.635  -2.592  1.00  0.00           H  
ATOM    211  P     G   964       8.366  -6.210  -7.898  1.00  0.00           P  
ATOM    212  OP2   G   964       7.115  -5.564  -7.428  1.00  0.00           O  
ATOM    213  OP1   G   964       9.005  -5.746  -9.156  1.00  0.00           O  
ATOM    214  O5'   G   964       8.092  -7.774  -8.034  1.00  0.00           O  
ATOM    215  C5'   G   964       9.035  -8.627  -8.665  1.00  0.00           C  
ATOM    216  C4'   G   964       8.551 -10.055  -8.705  1.00  0.00           C  
ATOM    217  O4'   G   964       8.366 -10.505  -7.338  1.00  0.00           O  
ATOM    218  C3'   G   964       7.198 -10.283  -9.363  1.00  0.00           C  
ATOM    219  O3'   G   964       7.288 -10.455 -10.767  1.00  0.00           O  
ATOM    220  C1'   G   964       7.218 -11.332  -7.241  1.00  0.00           C  
ATOM    221  C2'   G   964       6.742 -11.568  -8.680  1.00  0.00           C  
ATOM    222  O2'   G   964       7.416 -12.700  -9.210  1.00  0.00           O  
ATOM    223  N1    G   964       2.840 -11.681  -4.666  1.00  0.00           N  
ATOM    224  C2    G   964       3.531 -12.651  -5.351  1.00  0.00           C  
ATOM    225  N2    G   964       2.990 -13.878  -5.354  1.00  0.00           N  
ATOM    226  N3    G   964       4.671 -12.436  -5.987  1.00  0.00           N  
ATOM    227  C4    G   964       5.073 -11.151  -5.884  1.00  0.00           C  
ATOM    228  C5    G   964       4.458 -10.108  -5.225  1.00  0.00           C  
ATOM    229  C6    G   964       3.235 -10.352  -4.547  1.00  0.00           C  
ATOM    230  O6    G   964       2.538  -9.558  -3.906  1.00  0.00           O  
ATOM    231  N7    G   964       5.195  -8.939  -5.357  1.00  0.00           N  
ATOM    232  C8    G   964       6.225  -9.287  -6.080  1.00  0.00           C  
ATOM    233  N9    G   964       6.213 -10.615  -6.434  1.00  0.00           N  
ATOM    234  H5'   G   964       9.881  -8.590  -8.171  1.00  0.00           H  
ATOM    235 H5''   G   964       9.187  -8.315  -9.581  1.00  0.00           H  
ATOM    236  H4'   G   964       9.229 -10.608  -9.147  1.00  0.00           H  
ATOM    237  H3'   G   964       6.595  -9.551  -9.120  1.00  0.00           H  
ATOM    238  H1'   G   964       7.421 -12.193  -6.819  1.00  0.00           H  
ATOM    239  H2'   G   964       5.768 -11.672  -8.724  1.00  0.00           H  
ATOM    240 HO2'   G   964       6.779 -13.440  -9.293  1.00  0.00           H  
ATOM    241  H1    G   964       2.004 -11.943  -4.228  1.00  0.00           H  
ATOM    242  H22   G   964       3.439 -14.611  -5.827  1.00  0.00           H  
ATOM    243  H21   G   964       2.146 -14.045  -4.885  1.00  0.00           H  
ATOM    244  H8    G   964       6.933  -8.664  -6.343  1.00  0.00           H  
ATOM    245  P     G   965       6.011 -10.167 -11.699  1.00  0.00           P  
ATOM    246  OP2   G   965       5.418  -8.871 -11.279  1.00  0.00           O  
ATOM    247  OP1   G   965       6.419 -10.363 -13.114  1.00  0.00           O  
ATOM    248  O5'   G   965       4.985 -11.325 -11.318  1.00  0.00           O  
ATOM    249  C5'   G   965       5.133 -12.634 -11.847  1.00  0.00           C  
ATOM    250  C4'   G   965       4.003 -13.536 -11.419  1.00  0.00           C  
ATOM    251  O4'   G   965       3.904 -13.578  -9.974  1.00  0.00           O  
ATOM    252  C3'   G   965       2.609 -13.113 -11.856  1.00  0.00           C  
ATOM    253  O3'   G   965       2.295 -13.522 -13.177  1.00  0.00           O  
ATOM    254  C1'   G   965       2.546 -13.659  -9.566  1.00  0.00           C  
ATOM    255  C2'   G   965       1.720 -13.811 -10.838  1.00  0.00           C  
ATOM    256  O2'   G   965       1.580 -15.193 -11.136  1.00  0.00           O  
ATOM    257  N1    G   965      -0.786 -11.330  -6.502  1.00  0.00           N  
ATOM    258  C2    G   965      -0.818 -12.601  -7.024  1.00  0.00           C  
ATOM    259  N2    G   965      -1.875 -13.355  -6.688  1.00  0.00           N  
ATOM    260  N3    G   965       0.117 -13.097  -7.816  1.00  0.00           N  
ATOM    261  C4    G   965       1.104 -12.208  -8.052  1.00  0.00           C  
ATOM    262  C5    G   965       1.232 -10.918  -7.580  1.00  0.00           C  
ATOM    263  C6    G   965       0.221 -10.398  -6.731  1.00  0.00           C  
ATOM    264  O6    G   965       0.153  -9.278  -6.211  1.00  0.00           O  
ATOM    265  N7    G   965       2.397 -10.333  -8.055  1.00  0.00           N  
ATOM    266  C8    G   965       2.946 -11.259  -8.793  1.00  0.00           C  
ATOM    267  N9    G   965       2.215 -12.422  -8.834  1.00  0.00           N  
ATOM    268  H5'   G   965       5.981 -13.012 -11.533  1.00  0.00           H  
ATOM    269 H5''   G   965       5.149 -12.583 -12.826  1.00  0.00           H  
ATOM    270  H4'   G   965       4.181 -14.444 -11.745  1.00  0.00           H  
ATOM    271  H3'   G   965       2.519 -12.144 -11.750  1.00  0.00           H  
ATOM    272  H1'   G   965       2.395 -14.433  -8.984  1.00  0.00           H  
ATOM    273  H2'   G   965       0.849 -13.367 -10.756  1.00  0.00           H  
ATOM    274 HO2'   G   965       0.653 -15.463 -10.970  1.00  0.00           H  
ATOM    275  H1    G   965      -1.529 -11.058  -5.924  1.00  0.00           H  
ATOM    276  H22   G   965      -1.952 -14.271  -7.031  1.00  0.00           H  
ATOM    277  H21   G   965      -2.572 -12.995  -6.102  1.00  0.00           H  
ATOM    278  H8    G   965       3.795 -11.137  -9.267  1.00  0.00           H  
ATOM    279  P     C   966       1.186 -12.727 -14.026  1.00  0.00           P  
ATOM    280  OP2   C   966       1.447 -11.273 -13.878  1.00  0.00           O  
ATOM    281  OP1   C   966       1.129 -13.328 -15.383  1.00  0.00           O  
ATOM    282  O5'   C   966      -0.183 -13.061 -13.283  1.00  0.00           O  
ATOM    283  C5'   C   966      -0.848 -14.296 -13.499  1.00  0.00           C  
ATOM    284  C4'   C   966      -2.187 -14.338 -12.803  1.00  0.00           C  
ATOM    285  O4'   C   966      -1.971 -14.113 -11.392  1.00  0.00           O  
ATOM    286  C3'   C   966      -3.188 -13.269 -13.213  1.00  0.00           C  
ATOM    287  O3'   C   966      -3.954 -13.636 -14.348  1.00  0.00           O  
ATOM    288  C1'   C   966      -3.040 -13.335 -10.867  1.00  0.00           C  
ATOM    289  C2'   C   966      -4.063 -13.151 -11.983  1.00  0.00           C  
ATOM    290  O2'   C   966      -5.011 -14.207 -11.922  1.00  0.00           O  
ATOM    291  N1    C   966      -2.500 -12.042 -10.378  1.00  0.00           N  
ATOM    292  C2    C   966      -3.272 -11.297  -9.478  1.00  0.00           C  
ATOM    293  O2    C   966      -4.376 -11.736  -9.119  1.00  0.00           O  
ATOM    294  N3    C   966      -2.803 -10.115  -9.017  1.00  0.00           N  
ATOM    295  C4    C   966      -1.615  -9.666  -9.418  1.00  0.00           C  
ATOM    296  N4    C   966      -1.192  -8.494  -8.937  1.00  0.00           N  
ATOM    297  C5    C   966      -0.806 -10.399 -10.332  1.00  0.00           C  
ATOM    298  C6    C   966      -1.280 -11.567 -10.781  1.00  0.00           C  
ATOM    299  H5'   C   966      -0.288 -15.024 -13.158  1.00  0.00           H  
ATOM    300 H5''   C   966      -0.985 -14.421 -14.461  1.00  0.00           H  
ATOM    301  H4'   C   966      -2.585 -15.222 -12.938  1.00  0.00           H  
ATOM    302  H3'   C   966      -2.717 -12.422 -13.354  1.00  0.00           H  
ATOM    303  H1'   C   966      -3.458 -13.816 -10.123  1.00  0.00           H  
ATOM    304  H2'   C   966      -4.495 -12.273 -11.934  1.00  0.00           H  
ATOM    305 HO2'   C   966      -5.868 -13.850 -11.609  1.00  0.00           H  
ATOM    306  H42   C   966      -0.323  -8.137  -9.212  1.00  0.00           H  
ATOM    307  H41   C   966      -1.752  -7.992  -8.308  1.00  0.00           H  
ATOM    308  H5    C   966       0.067 -10.060 -10.621  1.00  0.00           H  
ATOM    309  H6    C   966      -0.739 -12.086 -11.411  1.00  0.00           H  
ATOM    310  P     C   967      -4.580 -12.502 -15.300  1.00  0.00           P  
ATOM    311  OP2   C   967      -3.517 -11.510 -15.596  1.00  0.00           O  
ATOM    312  OP1   C   967      -5.283 -13.180 -16.420  1.00  0.00           O  
ATOM    313  O5'   C   967      -5.677 -11.794 -14.388  1.00  0.00           O  
ATOM    314  C5'   C   967      -6.948 -12.391 -14.179  1.00  0.00           C  
ATOM    315  C4'   C   967      -7.832 -11.529 -13.310  1.00  0.00           C  
ATOM    316  O4'   C   967      -7.299 -11.297 -12.000  1.00  0.00           O  
ATOM    317  C3'   C   967      -8.121 -10.129 -13.828  1.00  0.00           C  
ATOM    318  O3'   C   967      -9.009 -10.121 -14.933  1.00  0.00           O  
ATOM    319  C1'   C   967      -7.704 -10.033 -11.532  1.00  0.00           C  
ATOM    320  C2'   C   967      -8.658  -9.451 -12.562  1.00  0.00           C  
ATOM    321  O2'   C   967      -9.985  -9.869 -12.278  1.00  0.00           O  
ATOM    322  N1    C   967      -6.498  -9.190 -11.341  1.00  0.00           N  
ATOM    323  C2    C   967      -6.601  -8.057 -10.525  1.00  0.00           C  
ATOM    324  O2    C   967      -7.688  -7.792  -9.990  1.00  0.00           O  
ATOM    325  N3    C   967      -5.516  -7.272 -10.334  1.00  0.00           N  
ATOM    326  C4    C   967      -4.359  -7.578 -10.921  1.00  0.00           C  
ATOM    327  N4    C   967      -3.314  -6.774 -10.704  1.00  0.00           N  
ATOM    328  C5    C   967      -4.221  -8.722 -11.757  1.00  0.00           C  
ATOM    329  C6    C   967      -5.301  -9.492 -11.937  1.00  0.00           C  
ATOM    330  H5'   C   967      -6.824 -13.261 -13.746  1.00  0.00           H  
ATOM    331 H5''   C   967      -7.385 -12.524 -15.046  1.00  0.00           H  
ATOM    332  H4'   C   967      -8.694 -11.979 -13.193  1.00  0.00           H  
ATOM    333  H3'   C   967      -7.280  -9.704 -14.099  1.00  0.00           H  
ATOM    334  H1'   C   967      -8.173 -10.130 -10.677  1.00  0.00           H  
ATOM    335  H2'   C   967      -8.590  -8.476 -12.622  1.00  0.00           H  
ATOM    336 HO2'   C   967     -10.504  -9.098 -11.970  1.00  0.00           H  
ATOM    337  H42   C   967      -2.450  -6.972 -11.121  1.00  0.00           H  
ATOM    338  H41   C   967      -3.413  -5.987 -10.129  1.00  0.00           H  
ATOM    339  H5    C   967      -3.366  -8.939 -12.183  1.00  0.00           H  
ATOM    340  H6    C   967      -5.227 -10.284 -12.509  1.00  0.00           H  
ATOM    341  P     A   968      -9.041  -8.865 -15.936  1.00  0.00           P  
ATOM    342  OP2   A   968      -7.644  -8.564 -16.339  1.00  0.00           O  
ATOM    343  OP1   A   968     -10.064  -9.133 -16.977  1.00  0.00           O  
ATOM    344  O5'   A   968      -9.561  -7.662 -15.030  1.00  0.00           O  
ATOM    345  C5'   A   968     -10.926  -7.574 -14.649  1.00  0.00           C  
ATOM    346  C4'   A   968     -11.218  -6.283 -13.925  1.00  0.00           C  
ATOM    347  O4'   A   968     -10.504  -6.207 -12.661  1.00  0.00           O  
ATOM    348  C3'   A   968     -10.772  -5.010 -14.628  1.00  0.00           C  
ATOM    349  O3'   A   968     -11.658  -4.605 -15.657  1.00  0.00           O  
ATOM    350  C1'   A   968     -10.082  -4.886 -12.411  1.00  0.00           C  
ATOM    351  C2'   A   968     -10.737  -4.011 -13.483  1.00  0.00           C  
ATOM    352  O2'   A   968     -12.049  -3.648 -13.076  1.00  0.00           O  
ATOM    353  N1    A   968      -5.771  -2.344 -11.182  1.00  0.00           N  
ATOM    354  C2    A   968      -7.064  -2.092 -10.942  1.00  0.00           C  
ATOM    355  N3    A   968      -8.138  -2.798 -11.292  1.00  0.00           N  
ATOM    356  C4    A   968      -7.780  -3.898 -11.978  1.00  0.00           C  
ATOM    357  C5    A   968      -6.495  -4.291 -12.302  1.00  0.00           C  
ATOM    358  C6    A   968      -5.446  -3.457 -11.873  1.00  0.00           C  
ATOM    359  N6    A   968      -4.157  -3.707 -12.112  1.00  0.00           N  
ATOM    360  N7    A   968      -6.511  -5.481 -13.015  1.00  0.00           N  
ATOM    361  C8    A   968      -7.784  -5.777 -13.105  1.00  0.00           C  
ATOM    362  N9    A   968      -8.609  -4.862 -12.499  1.00  0.00           N  
ATOM    363  H5'   A   968     -11.143  -8.327 -14.059  1.00  0.00           H  
ATOM    364 H5''   A   968     -11.487  -7.626 -15.450  1.00  0.00           H  
ATOM    365  H4'   A   968     -12.178  -6.236 -13.736  1.00  0.00           H  
ATOM    366  H3'   A   968      -9.864  -5.135 -14.976  1.00  0.00           H  
ATOM    367  H1'   A   968     -10.362  -4.578 -11.523  1.00  0.00           H  
ATOM    368  H2'   A   968     -10.196  -3.225 -13.708  1.00  0.00           H  
ATOM    369 HO2'   A   968     -12.068  -2.688 -12.882  1.00  0.00           H  
ATOM    370  H2    A   968      -7.247  -1.271 -10.437  1.00  0.00           H  
ATOM    371  H61   A   968      -3.469  -3.089 -11.788  1.00  0.00           H  
ATOM    372  H62   A   968      -3.897  -4.510 -12.611  1.00  0.00           H  
ATOM    373  H8    A   968      -8.117  -6.577 -13.563  1.00  0.00           H  
ATOM    374  P     C   969     -11.134  -3.665 -16.851  1.00  0.00           P  
ATOM    375  OP2   C   969      -9.860  -4.233 -17.359  1.00  0.00           O  
ATOM    376  OP1   C   969     -12.263  -3.441 -17.789  1.00  0.00           O  
ATOM    377  O5'   C   969     -10.806  -2.280 -16.136  1.00  0.00           O  
ATOM    378  C5'   C   969     -11.847  -1.423 -15.694  1.00  0.00           C  
ATOM    379  C4'   C   969     -11.308  -0.115 -15.167  1.00  0.00           C  
ATOM    380  O4'   C   969     -10.404  -0.377 -14.070  1.00  0.00           O  
ATOM    381  C3'   C   969     -10.477   0.707 -16.139  1.00  0.00           C  
ATOM    382  O3'   C   969     -11.267   1.525 -16.985  1.00  0.00           O  
ATOM    383  C1'   C   969      -9.313   0.512 -14.122  1.00  0.00           C  
ATOM    384  C2'   C   969      -9.587   1.525 -15.219  1.00  0.00           C  
ATOM    385  O2'   C   969     -10.290   2.632 -14.674  1.00  0.00           O  
ATOM    386  N1    C   969      -8.078  -0.271 -14.375  1.00  0.00           N  
ATOM    387  C2    C   969      -6.844   0.315 -14.065  1.00  0.00           C  
ATOM    388  O2    C   969      -6.819   1.462 -13.593  1.00  0.00           O  
ATOM    389  N3    C   969      -5.703  -0.378 -14.285  1.00  0.00           N  
ATOM    390  C4    C   969      -5.757  -1.609 -14.793  1.00  0.00           C  
ATOM    391  N4    C   969      -4.606  -2.256 -14.994  1.00  0.00           N  
ATOM    392  C5    C   969      -6.995  -2.232 -15.119  1.00  0.00           C  
ATOM    393  C6    C   969      -8.117  -1.538 -14.896  1.00  0.00           C  
ATOM    394  H5'   C   969     -12.349  -1.872 -14.982  1.00  0.00           H  
ATOM    395 H5''   C   969     -12.451  -1.240 -16.444  1.00  0.00           H  
ATOM    396  H4'   C   969     -12.056   0.427 -14.843  1.00  0.00           H  
ATOM    397  H3'   C   969      -9.916   0.108 -16.673  1.00  0.00           H  
ATOM    398  H1'   C   969      -9.233   0.980 -13.265  1.00  0.00           H  
ATOM    399  H2'   C   969      -8.765   1.805 -15.672  1.00  0.00           H  
ATOM    400 HO2'   C   969      -9.696   3.411 -14.658  1.00  0.00           H  
ATOM    401  H42   C   969      -4.612  -3.162 -15.366  1.00  0.00           H  
ATOM    402  H41   C   969      -3.755  -1.823 -14.769  1.00  0.00           H  
ATOM    403  H5    C   969      -7.024  -3.139 -15.492  1.00  0.00           H  
ATOM    404  H6    C   969      -8.979  -1.949 -15.113  1.00  0.00           H  
ATOM    405  P     A   970     -10.959   1.593 -18.562  1.00  0.00           P  
ATOM    406  OP2   A   970     -12.253   1.719 -19.278  1.00  0.00           O  
ATOM    407  OP1   A   970      -9.897   2.606 -18.780  1.00  0.00           O  
ATOM    408  O5'   A   970     -10.349   0.159 -18.897  1.00  0.00           O  
ATOM    409  C5'   A   970     -10.512  -0.419 -20.183  1.00  0.00           C  
ATOM    410  C4'   A   970      -9.189  -0.845 -20.770  1.00  0.00           C  
ATOM    411  O4'   A   970      -8.748  -2.051 -20.106  1.00  0.00           O  
ATOM    412  C3'   A   970      -9.202  -1.212 -22.246  1.00  0.00           C  
ATOM    413  O3'   A   970      -9.043  -0.091 -23.098  1.00  0.00           O  
ATOM    414  C1'   A   970      -8.152  -2.918 -21.040  1.00  0.00           C  
ATOM    415  C2'   A   970      -8.008  -2.138 -22.348  1.00  0.00           C  
ATOM    416  O2'   A   970      -6.789  -1.410 -22.332  1.00  0.00           O  
ATOM    417  N1    A   970      -8.561  -7.718 -22.871  1.00  0.00           N  
ATOM    418  C2    A   970      -7.560  -6.828 -22.893  1.00  0.00           C  
ATOM    419  N3    A   970      -7.521  -5.594 -22.396  1.00  0.00           N  
ATOM    420  C4    A   970      -8.691  -5.280 -21.811  1.00  0.00           C  
ATOM    421  C5    A   970      -9.809  -6.087 -21.709  1.00  0.00           C  
ATOM    422  C6    A   970      -9.722  -7.371 -22.275  1.00  0.00           C  
ATOM    423  N6    A   970     -10.719  -8.258 -22.255  1.00  0.00           N  
ATOM    424  N7    A   970     -10.830  -5.428 -21.038  1.00  0.00           N  
ATOM    425  C8    A   970     -10.315  -4.257 -20.753  1.00  0.00           C  
ATOM    426  N9    A   970      -9.023  -4.099 -21.191  1.00  0.00           N  
ATOM    427  H5'   A   970     -10.930   0.237 -20.779  1.00  0.00           H  
ATOM    428 H5''   A   970     -11.096  -1.202 -20.111  1.00  0.00           H  
ATOM    429  H4'   A   970      -8.533  -0.132 -20.622  1.00  0.00           H  
ATOM    430  H3'   A   970     -10.021  -1.714 -22.446  1.00  0.00           H  
ATOM    431  H1'   A   970      -7.266  -3.203 -20.731  1.00  0.00           H  
ATOM    432  H2'   A   970      -8.072  -2.722 -23.132  1.00  0.00           H  
ATOM    433 HO2'   A   970      -6.123  -1.892 -22.864  1.00  0.00           H  
ATOM    434  H2    A   970      -6.740  -7.129 -23.337  1.00  0.00           H  
ATOM    435  H61   A   970     -10.599  -9.140 -22.666  1.00  0.00           H  
ATOM    436  H62   A   970     -11.571  -8.029 -21.827  1.00  0.00           H  
ATOM    437  H8    A   970     -10.807  -3.559 -20.272  1.00  0.00           H  
ATOM    438  P     A   971      -9.648  -0.116 -24.587  1.00  0.00           P  
ATOM    439  OP2   A   971     -11.081  -0.493 -24.495  1.00  0.00           O  
ATOM    440  OP1   A   971      -9.264   1.150 -25.261  1.00  0.00           O  
ATOM    441  O5'   A   971      -8.869  -1.310 -25.299  1.00  0.00           O  
ATOM    442  C5'   A   971      -7.486  -1.201 -25.599  1.00  0.00           C  
ATOM    443  C4'   A   971      -6.945  -2.480 -26.188  1.00  0.00           C  
ATOM    444  O4'   A   971      -7.088  -3.590 -25.266  1.00  0.00           O  
ATOM    445  C3'   A   971      -7.628  -2.971 -27.455  1.00  0.00           C  
ATOM    446  O3'   A   971      -7.140  -2.343 -28.628  1.00  0.00           O  
ATOM    447  C1'   A   971      -7.405  -4.775 -25.949  1.00  0.00           C  
ATOM    448  C2'   A   971      -7.267  -4.450 -27.438  1.00  0.00           C  
ATOM    449  O2'   A   971      -5.919  -4.657 -27.834  1.00  0.00           O  
ATOM    450  N1    A   971     -10.994  -8.472 -25.983  1.00  0.00           N  
ATOM    451  C2    A   971      -9.730  -8.440 -26.425  1.00  0.00           C  
ATOM    452  N3    A   971      -8.850  -7.442 -26.384  1.00  0.00           N  
ATOM    453  C4    A   971      -9.390  -6.356 -25.804  1.00  0.00           C  
ATOM    454  C5    A   971     -10.672  -6.236 -25.301  1.00  0.00           C  
ATOM    455  C6    A   971     -11.505  -7.365 -25.405  1.00  0.00           C  
ATOM    456  N6    A   971     -12.765  -7.397 -24.966  1.00  0.00           N  
ATOM    457  N7    A   971     -10.877  -4.968 -24.775  1.00  0.00           N  
ATOM    458  C8    A   971      -9.732  -4.360 -24.968  1.00  0.00           C  
ATOM    459  N9    A   971      -8.787  -5.141 -25.585  1.00  0.00           N  
ATOM    460  H5'   A   971      -6.995  -0.997 -24.775  1.00  0.00           H  
ATOM    461 H5''   A   971      -7.352  -0.472 -26.239  1.00  0.00           H  
ATOM    462  H4'   A   971      -5.990  -2.362 -26.379  1.00  0.00           H  
ATOM    463  H3'   A   971      -8.598  -2.869 -27.358  1.00  0.00           H  
ATOM    464  H1'   A   971      -6.800  -5.512 -25.719  1.00  0.00           H  
ATOM    465  H2'   A   971      -7.891  -4.978 -27.980  1.00  0.00           H  
ATOM    466 HO2'   A   971      -5.873  -5.452 -28.405  1.00  0.00           H  
ATOM    467  H2    A   971      -9.407  -9.270 -26.836  1.00  0.00           H  
ATOM    468  H61   A   971     -13.298  -8.214 -25.066  1.00  0.00           H  
ATOM    469  H62   A   971     -13.158  -6.605 -24.542  1.00  0.00           H  
ATOM    470  H8    A   971      -9.567  -3.432 -24.697  1.00  0.00           H  
ATOM    471  P     U   972      -8.107  -2.134 -29.895  1.00  0.00           P  
ATOM    472  OP2   U   972      -9.323  -1.420 -29.430  1.00  0.00           O  
ATOM    473  OP1   U   972      -7.298  -1.563 -31.002  1.00  0.00           O  
ATOM    474  O5'   U   972      -8.530  -3.614 -30.305  1.00  0.00           O  
ATOM    475  C5'   U   972      -7.572  -4.535 -30.803  1.00  0.00           C  
ATOM    476  C4'   U   972      -8.175  -5.899 -31.029  1.00  0.00           C  
ATOM    477  O4'   U   972      -8.603  -6.451 -29.751  1.00  0.00           O  
ATOM    478  C3'   U   972      -9.431  -5.943 -31.886  1.00  0.00           C  
ATOM    479  O3'   U   972      -9.153  -5.990 -33.274  1.00  0.00           O  
ATOM    480  C1'   U   972      -9.794  -7.178 -29.930  1.00  0.00           C  
ATOM    481  C2'   U   972     -10.042  -7.255 -31.439  1.00  0.00           C  
ATOM    482  O2'   U   972      -9.334  -8.362 -31.979  1.00  0.00           O  
ATOM    483  N1    U   972     -10.889  -6.478 -29.215  1.00  0.00           N  
ATOM    484  C2    U   972     -12.057  -7.186 -29.000  1.00  0.00           C  
ATOM    485  O2    U   972     -12.214  -8.337 -29.367  1.00  0.00           O  
ATOM    486  N3    U   972     -13.041  -6.498 -28.335  1.00  0.00           N  
ATOM    487  C4    U   972     -12.982  -5.201 -27.872  1.00  0.00           C  
ATOM    488  O4    U   972     -13.957  -4.721 -27.290  1.00  0.00           O  
ATOM    489  C5    U   972     -11.744  -4.530 -28.130  1.00  0.00           C  
ATOM    490  C6    U   972     -10.768  -5.177 -28.774  1.00  0.00           C  
ATOM    491  H5'   U   972      -6.838  -4.613 -30.157  1.00  0.00           H  
ATOM    492 H5''   U   972      -7.216  -4.199 -31.652  1.00  0.00           H  
ATOM    493  H4'   U   972      -7.494  -6.485 -31.420  1.00  0.00           H  
ATOM    494  H3'   U   972     -10.020  -5.203 -31.633  1.00  0.00           H  
ATOM    495  H1'   U   972      -9.701  -8.086 -29.571  1.00  0.00           H  
ATOM    496  H2'   U   972     -10.997  -7.298 -31.653  1.00  0.00           H  
ATOM    497 HO2'   U   972      -8.820  -8.063 -32.758  1.00  0.00           H  
ATOM    498  H3    U   972     -13.878  -6.982 -28.172  1.00  0.00           H  
ATOM    499  H5    U   972     -11.614  -3.604 -27.834  1.00  0.00           H  
ATOM    500  H6    U   972      -9.931  -4.696 -28.939  1.00  0.00           H  
ATOM    501  P     U   973     -10.237  -5.460 -34.335  1.00  0.00           P  
ATOM    502  OP2   U   973     -10.690  -4.116 -33.896  1.00  0.00           O  
ATOM    503  OP1   U   973      -9.672  -5.636 -35.697  1.00  0.00           O  
ATOM    504  O5'   U   973     -11.459  -6.470 -34.174  1.00  0.00           O  
ATOM    505  C5'   U   973     -11.342  -7.826 -34.575  1.00  0.00           C  
ATOM    506  C4'   U   973     -12.593  -8.610 -34.261  1.00  0.00           C  
ATOM    507  O4'   U   973     -12.871  -8.575 -32.841  1.00  0.00           O  
ATOM    508  C3'   U   973     -13.888  -8.068 -34.847  1.00  0.00           C  
ATOM    509  O3'   U   973     -14.155  -8.560 -36.148  1.00  0.00           O  
ATOM    510  C1'   U   973     -14.260  -8.557 -32.606  1.00  0.00           C  
ATOM    511  C2'   U   973     -14.946  -8.707 -33.929  1.00  0.00           C  
ATOM    512  O2'   U   973     -15.120 -10.086 -34.225  1.00  0.00           O  
ATOM    513  N1    U   973     -14.590  -7.271 -31.944  1.00  0.00           N  
ATOM    514  C2    U   973     -15.760  -7.223 -31.209  1.00  0.00           C  
ATOM    515  O2    U   973     -16.511  -8.175 -31.088  1.00  0.00           O  
ATOM    516  N3    U   973     -16.025  -6.013 -30.614  1.00  0.00           N  
ATOM    517  C4    U   973     -15.257  -4.870 -30.677  1.00  0.00           C  
ATOM    518  O4    U   973     -15.632  -3.856 -30.085  1.00  0.00           O  
ATOM    519  C5    U   973     -14.062  -4.994 -31.454  1.00  0.00           C  
ATOM    520  C6    U   973     -13.779  -6.160 -32.043  1.00  0.00           C  
ATOM    521  H5'   U   973     -10.584  -8.234 -34.106  1.00  0.00           H  
ATOM    522 H5''   U   973     -11.178  -7.862 -35.540  1.00  0.00           H  
ATOM    523  H4'   U   973     -12.457  -9.542 -34.528  1.00  0.00           H  
ATOM    524  H3'   U   973     -13.910  -7.095 -34.736  1.00  0.00           H  
ATOM    525  H1'   U   973     -14.520  -9.299 -32.021  1.00  0.00           H  
ATOM    526  H2'   U   973     -15.795  -8.219 -33.965  1.00  0.00           H  
ATOM    527 HO2'   U   973     -16.074 -10.305 -34.174  1.00  0.00           H  
ATOM    528  H3    U   973     -16.850  -5.957 -30.088  1.00  0.00           H  
ATOM    529  H5    U   973     -13.456  -4.230 -31.553  1.00  0.00           H  
ATOM    530  H6    U   973     -12.957  -6.219 -32.570  1.00  0.00           H  
ATOM    531  P     A   974     -15.189  -7.790 -37.107  1.00  0.00           P  
ATOM    532  OP2   A   974     -15.253  -6.373 -36.671  1.00  0.00           O  
ATOM    533  OP1   A   974     -14.838  -8.110 -38.513  1.00  0.00           O  
ATOM    534  O5'   A   974     -16.594  -8.469 -36.782  1.00  0.00           O  
ATOM    535  C5'   A   974     -17.539  -8.716 -37.812  1.00  0.00           C  
ATOM    536  C4'   A   974     -18.670  -7.718 -37.777  1.00  0.00           C  
ATOM    537  O4'   A   974     -18.760  -7.320 -36.402  1.00  0.00           O  
ATOM    538  C3'   A   974     -18.447  -6.428 -38.551  1.00  0.00           C  
ATOM    539  O3'   A   974     -19.245  -6.336 -39.718  1.00  0.00           O  
ATOM    540  C1'   A   974     -19.338  -6.049 -36.354  1.00  0.00           C  
ATOM    541  C2'   A   974     -18.971  -5.313 -37.632  1.00  0.00           C  
ATOM    542  O2'   A   974     -20.154  -4.728 -38.156  1.00  0.00           O  
ATOM    543  N1    A   974     -20.754  -3.126 -32.353  1.00  0.00           N  
ATOM    544  C2    A   974     -21.448  -3.672 -33.360  1.00  0.00           C  
ATOM    545  N3    A   974     -21.015  -4.423 -34.370  1.00  0.00           N  
ATOM    546  C4    A   974     -19.686  -4.608 -34.289  1.00  0.00           C  
ATOM    547  C5    A   974     -18.838  -4.113 -33.315  1.00  0.00           C  
ATOM    548  C6    A   974     -19.420  -3.332 -32.301  1.00  0.00           C  
ATOM    549  N6    A   974     -18.729  -2.788 -31.297  1.00  0.00           N  
ATOM    550  N7    A   974     -17.530  -4.510 -33.556  1.00  0.00           N  
ATOM    551  C8    A   974     -17.614  -5.224 -34.650  1.00  0.00           C  
ATOM    552  N9    A   974     -18.890  -5.326 -35.149  1.00  0.00           N  
ATOM    553  H5'   A   974     -17.906  -9.618 -37.701  1.00  0.00           H  
ATOM    554 H5''   A   974     -17.090  -8.659 -38.681  1.00  0.00           H  
ATOM    555  H4'   A   974     -19.492  -8.160 -38.075  1.00  0.00           H  
ATOM    556  H3'   A   974     -17.484  -6.290 -38.675  1.00  0.00           H  
ATOM    557  H1'   A   974     -20.309  -6.174 -36.318  1.00  0.00           H  
ATOM    558  H2'   A   974     -18.281  -4.640 -37.454  1.00  0.00           H  
ATOM    559 HO2'   A   974     -20.924  -5.269 -37.885  1.00  0.00           H  
ATOM    560  H2    A   974     -22.412  -3.492 -33.352  1.00  0.00           H  
ATOM    561  H61   A   974     -19.190  -2.253 -30.618  1.00  0.00           H  
ATOM    562  H62   A   974     -17.760  -2.924 -31.238  1.00  0.00           H  
ATOM    563  H8    A   974     -16.838  -5.647 -35.075  1.00  0.00           H  
ATOM    564  P     A   975     -19.075  -7.411 -40.901  1.00  0.00           P  
ATOM    565  OP2   A   975     -19.480  -6.763 -42.173  1.00  0.00           O  
ATOM    566  OP1   A   975     -17.724  -8.015 -40.783  1.00  0.00           O  
ATOM    567  O5'   A   975     -20.150  -8.536 -40.557  1.00  0.00           O  
ATOM    568  C5'   A   975     -20.702  -9.353 -41.579  1.00  0.00           C  
ATOM    569  C4'   A   975     -22.209  -9.343 -41.542  1.00  0.00           C  
ATOM    570  O4'   A   975     -22.620  -9.566 -40.169  1.00  0.00           O  
ATOM    571  C3'   A   975     -22.879  -8.045 -41.967  1.00  0.00           C  
ATOM    572  O3'   A   975     -23.124  -7.977 -43.361  1.00  0.00           O  
ATOM    573  C1'   A   975     -23.786  -8.791 -39.893  1.00  0.00           C  
ATOM    574  C2'   A   975     -24.189  -8.066 -41.182  1.00  0.00           C  
ATOM    575  O2'   A   975     -25.175  -8.840 -41.847  1.00  0.00           O  
ATOM    576  N1    A   975     -25.786  -5.794 -36.210  1.00  0.00           N  
ATOM    577  C2    A   975     -26.350  -6.591 -37.126  1.00  0.00           C  
ATOM    578  N3    A   975     -25.768  -7.345 -38.057  1.00  0.00           N  
ATOM    579  C4    A   975     -24.430  -7.227 -37.996  1.00  0.00           C  
ATOM    580  C5    A   975     -23.707  -6.449 -37.111  1.00  0.00           C  
ATOM    581  C6    A   975     -24.440  -5.699 -36.175  1.00  0.00           C  
ATOM    582  N6    A   975     -23.879  -4.903 -35.261  1.00  0.00           N  
ATOM    583  N7    A   975     -22.344  -6.579 -37.345  1.00  0.00           N  
ATOM    584  C8    A   975     -22.276  -7.419 -38.348  1.00  0.00           C  
ATOM    585  N9    A   975     -23.501  -7.852 -38.792  1.00  0.00           N  
ATOM    586  H5'   A   975     -20.385 -10.273 -41.459  1.00  0.00           H  
ATOM    587 H5''   A   975     -20.401  -9.023 -42.451  1.00  0.00           H  
ATOM    588  H4'   A   975     -22.545 -10.066 -42.113  1.00  0.00           H  
ATOM    589  H3'   A   975     -22.336  -7.288 -41.660  1.00  0.00           H  
ATOM    590  H1'   A   975     -24.505  -9.401 -39.624  1.00  0.00           H  
ATOM    591  H2'   A   975     -24.507  -7.158 -40.990  1.00  0.00           H  
ATOM    592 HO2'   A   975     -25.220  -9.725 -41.430  1.00  0.00           H  
ATOM    593  H2    A   975     -27.330  -6.625 -37.109  1.00  0.00           H  
ATOM    594  H61   A   975     -24.443  -4.404 -34.634  1.00  0.00           H  
ATOM    595  H62   A   975     -22.904  -4.819 -35.217  1.00  0.00           H  
ATOM    596  H8    A   975     -21.428  -7.710 -38.745  1.00  0.00           H  
ATOM    597  P     A   976     -23.516  -6.577 -44.045  1.00  0.00           P  
ATOM    598  OP2   A   976     -22.302  -5.724 -44.076  1.00  0.00           O  
ATOM    599  OP1   A   976     -24.241  -6.869 -45.307  1.00  0.00           O  
ATOM    600  O5'   A   976     -24.549  -5.925 -43.022  1.00  0.00           O  
ATOM    601  C5'   A   976     -25.948  -5.982 -43.262  1.00  0.00           C  
ATOM    602  C4'   A   976     -26.673  -4.844 -42.589  1.00  0.00           C  
ATOM    603  O4'   A   976     -26.602  -4.984 -41.143  1.00  0.00           O  
ATOM    604  C3'   A   976     -26.105  -3.454 -42.833  1.00  0.00           C  
ATOM    605  O3'   A   976     -26.490  -2.910 -44.084  1.00  0.00           O  
ATOM    606  C1'   A   976     -26.526  -3.716 -40.537  1.00  0.00           C  
ATOM    607  C2'   A   976     -26.674  -2.682 -41.655  1.00  0.00           C  
ATOM    608  O2'   A   976     -28.051  -2.392 -41.847  1.00  0.00           O  
ATOM    609  N1    A   976     -23.744  -1.274 -36.953  1.00  0.00           N  
ATOM    610  C2    A   976     -25.007  -1.120 -37.371  1.00  0.00           C  
ATOM    611  N3    A   976     -25.669  -1.792 -38.311  1.00  0.00           N  
ATOM    612  C4    A   976     -24.884  -2.735 -38.863  1.00  0.00           C  
ATOM    613  C5    A   976     -23.569  -3.011 -38.539  1.00  0.00           C  
ATOM    614  C6    A   976     -22.983  -2.230 -37.528  1.00  0.00           C  
ATOM    615  N6    A   976     -21.724  -2.382 -37.110  1.00  0.00           N  
ATOM    616  N7    A   976     -23.081  -4.053 -39.317  1.00  0.00           N  
ATOM    617  C8    A   976     -24.095  -4.376 -40.081  1.00  0.00           C  
ATOM    618  N9    A   976     -25.219  -3.619 -39.860  1.00  0.00           N  
ATOM    619  H5'   A   976     -26.297  -6.831 -42.918  1.00  0.00           H  
ATOM    620 H5''   A   976     -26.109  -5.939 -44.227  1.00  0.00           H  
ATOM    621  H4'   A   976     -27.614  -4.863 -42.860  1.00  0.00           H  
ATOM    622  H3'   A   976     -25.128  -3.488 -42.761  1.00  0.00           H  
ATOM    623  H1'   A   976     -27.244  -3.592 -39.881  1.00  0.00           H  
ATOM    624  H2'   A   976     -26.154  -1.871 -41.472  1.00  0.00           H  
ATOM    625 HO2'   A   976     -28.261  -2.460 -42.801  1.00  0.00           H  
ATOM    626  H2    A   976     -25.516  -0.413 -36.922  1.00  0.00           H  
ATOM    627  H61   A   976     -21.371  -1.806 -36.400  1.00  0.00           H  
ATOM    628  H62   A   976     -21.154  -3.069 -37.513  1.00  0.00           H  
ATOM    629  H8    A   976     -24.055  -5.093 -40.749  1.00  0.00           H  
ATOM    630  P     A   977     -25.554  -1.829 -44.817  1.00  0.00           P  
ATOM    631  OP2   A   977     -24.181  -2.388 -44.896  1.00  0.00           O  
ATOM    632  OP1   A   977     -26.241  -1.390 -46.057  1.00  0.00           O  
ATOM    633  O5'   A   977     -25.525  -0.597 -43.807  1.00  0.00           O  
ATOM    634  C5'   A   977     -26.695   0.169 -43.558  1.00  0.00           C  
ATOM    635  C4'   A   977     -26.415   1.322 -42.627  1.00  0.00           C  
ATOM    636  O4'   A   977     -26.128   0.799 -41.294  1.00  0.00           O  
ATOM    637  C3'   A   977     -25.208   2.180 -42.973  1.00  0.00           C  
ATOM    638  O3'   A   977     -25.498   3.188 -43.926  1.00  0.00           O  
ATOM    639  C1'   A   977     -25.073   1.520 -40.712  1.00  0.00           C  
ATOM    640  C2'   A   977     -24.844   2.746 -41.604  1.00  0.00           C  
ATOM    641  O2'   A   977     -25.740   3.778 -41.219  1.00  0.00           O  
ATOM    642  N1    A   977     -20.432   0.716 -38.621  1.00  0.00           N  
ATOM    643  C2    A   977     -21.340   1.684 -38.451  1.00  0.00           C  
ATOM    644  N3    A   977     -22.531   1.833 -39.029  1.00  0.00           N  
ATOM    645  C4    A   977     -22.771   0.826 -39.887  1.00  0.00           C  
ATOM    646  C5    A   977     -21.936  -0.240 -40.169  1.00  0.00           C  
ATOM    647  C6    A   977     -20.705  -0.282 -39.490  1.00  0.00           C  
ATOM    648  N6    A   977     -19.798  -1.247 -39.661  1.00  0.00           N  
ATOM    649  N7    A   977     -22.517  -1.084 -41.105  1.00  0.00           N  
ATOM    650  C8    A   977     -23.670  -0.520 -41.364  1.00  0.00           C  
ATOM    651  N9    A   977     -23.890   0.640 -40.662  1.00  0.00           N  
ATOM    652  H5'   A   977     -27.376  -0.409 -43.154  1.00  0.00           H  
ATOM    653 H5''   A   977     -27.036   0.518 -44.407  1.00  0.00           H  
ATOM    654  H4'   A   977     -27.209   1.896 -42.586  1.00  0.00           H  
ATOM    655  H3'   A   977     -24.484   1.602 -43.294  1.00  0.00           H  
ATOM    656  H1'   A   977     -25.299   1.815 -39.804  1.00  0.00           H  
ATOM    657  H2'   A   977     -23.911   3.045 -41.576  1.00  0.00           H  
ATOM    658 HO2'   A   977     -25.232   4.494 -40.784  1.00  0.00           H  
ATOM    659  H2    A   977     -21.094   2.384 -37.810  1.00  0.00           H  
ATOM    660  H61   A   977     -18.956  -1.222 -39.159  1.00  0.00           H  
ATOM    661  H62   A   977     -19.975  -1.980 -40.286  1.00  0.00           H  
ATOM    662  H8    A   977     -24.317  -0.891 -42.001  1.00  0.00           H  
ATOM    663  P     C   978     -24.368   3.669 -44.962  1.00  0.00           P  
ATOM    664  OP2   C   978     -23.974   2.502 -45.790  1.00  0.00           O  
ATOM    665  OP1   C   978     -24.849   4.909 -45.624  1.00  0.00           O  
ATOM    666  O5'   C   978     -23.132   4.055 -44.034  1.00  0.00           O  
ATOM    667  C5'   C   978     -23.190   5.182 -43.173  1.00  0.00           C  
ATOM    668  C4'   C   978     -21.854   5.462 -42.530  1.00  0.00           C  
ATOM    669  O4'   C   978     -21.589   4.453 -41.521  1.00  0.00           O  
ATOM    670  C3'   C   978     -20.640   5.375 -43.441  1.00  0.00           C  
ATOM    671  O3'   C   978     -20.468   6.531 -44.243  1.00  0.00           O  
ATOM    672  C1'   C   978     -20.205   4.167 -41.481  1.00  0.00           C  
ATOM    673  C2'   C   978     -19.533   5.181 -42.393  1.00  0.00           C  
ATOM    674  O2'   C   978     -19.288   6.381 -41.675  1.00  0.00           O  
ATOM    675  N1    C   978     -20.010   2.772 -41.948  1.00  0.00           N  
ATOM    676  C2    C   978     -18.824   2.114 -41.598  1.00  0.00           C  
ATOM    677  O2    C   978     -17.978   2.711 -40.914  1.00  0.00           O  
ATOM    678  N3    C   978     -18.621   0.842 -42.011  1.00  0.00           N  
ATOM    679  C4    C   978     -19.545   0.222 -42.745  1.00  0.00           C  
ATOM    680  N4    C   978     -19.302  -1.033 -43.130  1.00  0.00           N  
ATOM    681  C5    C   978     -20.760   0.863 -43.118  1.00  0.00           C  
ATOM    682  C6    C   978     -20.950   2.122 -42.703  1.00  0.00           C  
ATOM    683  H5'   C   978     -23.854   5.014 -42.472  1.00  0.00           H  
ATOM    684 H5''   C   978     -23.465   5.967 -43.692  1.00  0.00           H  
ATOM    685  H4'   C   978     -21.887   6.343 -42.103  1.00  0.00           H  
ATOM    686  H3'   C   978     -20.715   4.578 -44.006  1.00  0.00           H  
ATOM    687  H1'   C   978     -19.846   4.261 -40.574  1.00  0.00           H  
ATOM    688  H2'   C   978     -18.714   4.828 -42.798  1.00  0.00           H  
ATOM    689 HO2'   C   978     -18.324   6.477 -41.531  1.00  0.00           H  
ATOM    690  H42   C   978     -19.961  -1.516 -43.670  1.00  0.00           H  
ATOM    691  H41   C   978     -18.463  -1.471 -42.872  1.00  0.00           H  
ATOM    692  H5    C   978     -21.434   0.399 -43.658  1.00  0.00           H  
ATOM    693  H6    C   978     -21.780   2.580 -42.949  1.00  0.00           H  
ATOM    694  P     A   979     -19.560   6.468 -45.569  1.00  0.00           P  
ATOM    695  OP2   A   979     -19.944   5.253 -46.331  1.00  0.00           O  
ATOM    696  OP1   A   979     -19.615   7.797 -46.228  1.00  0.00           O  
ATOM    697  O5'   A   979     -18.082   6.254 -45.013  1.00  0.00           O  
ATOM    698  C5'   A   979     -17.357   7.330 -44.436  1.00  0.00           C  
ATOM    699  C4'   A   979     -15.942   6.929 -44.102  1.00  0.00           C  
ATOM    700  O4'   A   979     -15.904   5.890 -43.070  1.00  0.00           O  
ATOM    701  C3'   A   979     -15.134   6.324 -45.240  1.00  0.00           C  
ATOM    702  O3'   A   979     -14.618   7.297 -46.132  1.00  0.00           O  
ATOM    703  C1'   A   979     -14.845   4.997 -43.345  1.00  0.00           C  
ATOM    704  C2'   A   979     -14.026   5.609 -44.466  1.00  0.00           C  
ATOM    705  O2'   A   979     -13.094   6.535 -43.928  1.00  0.00           O  
ATOM    706  N1    A   979     -14.297  -0.121 -43.096  1.00  0.00           N  
ATOM    707  C2    A   979     -13.557   0.888 -42.618  1.00  0.00           C  
ATOM    708  N3    A   979     -13.759   2.200 -42.720  1.00  0.00           N  
ATOM    709  C4    A   979     -14.882   2.456 -43.414  1.00  0.00           C  
ATOM    710  C5    A   979     -15.743   1.527 -43.967  1.00  0.00           C  
ATOM    711  C6    A   979     -15.419   0.171 -43.788  1.00  0.00           C  
ATOM    712  N6    A   979     -16.155  -0.836 -44.265  1.00  0.00           N  
ATOM    713  N7    A   979     -16.798   2.159 -44.611  1.00  0.00           N  
ATOM    714  C8    A   979     -16.554   3.435 -44.436  1.00  0.00           C  
ATOM    715  N9    A   979     -15.410   3.687 -43.720  1.00  0.00           N  
ATOM    716  H5'   A   979     -17.810   7.617 -43.615  1.00  0.00           H  
ATOM    717 H5''   A   979     -17.337   8.078 -45.067  1.00  0.00           H  
ATOM    718  H4'   A   979     -15.462   7.712 -43.761  1.00  0.00           H  
ATOM    719  H3'   A   979     -15.686   5.665 -45.712  1.00  0.00           H  
ATOM    720  H1'   A   979     -14.282   4.894 -42.548  1.00  0.00           H  
ATOM    721  H2'   A   979     -13.585   4.928 -45.017  1.00  0.00           H  
ATOM    722 HO2'   A   979     -13.167   7.381 -44.416  1.00  0.00           H  
ATOM    723  H2    A   979     -12.753   0.623 -42.123  1.00  0.00           H  
ATOM    724  H61   A   979     -15.877  -1.763 -44.109  1.00  0.00           H  
ATOM    725  H62   A   979     -16.973  -0.648 -44.770  1.00  0.00           H  
ATOM    726  H8    A   979     -17.135   4.143 -44.785  1.00  0.00           H  
ATOM    727  P     A   980     -14.586   7.008 -47.712  1.00  0.00           P  
ATOM    728  OP2   A   980     -15.410   5.802 -47.976  1.00  0.00           O  
ATOM    729  OP1   A   980     -14.894   8.276 -48.419  1.00  0.00           O  
ATOM    730  O5'   A   980     -13.063   6.637 -48.005  1.00  0.00           O  
ATOM    731  C5'   A   980     -12.064   7.645 -48.049  1.00  0.00           C  
ATOM    732  C4'   A   980     -10.704   7.063 -48.347  1.00  0.00           C  
ATOM    733  O4'   A   980      -9.831   6.966 -47.191  1.00  0.00           O  
ATOM    734  C3'   A   980     -10.695   5.693 -49.008  1.00  0.00           C  
ATOM    735  O3'   A   980     -10.514   5.756 -50.412  1.00  0.00           O  
ATOM    736  C1'   A   980      -9.240   5.671 -47.081  1.00  0.00           C  
ATOM    737  C2'   A   980      -9.465   4.984 -48.433  1.00  0.00           C  
ATOM    738  O2'   A   980      -8.315   5.217 -49.234  1.00  0.00           O  
ATOM    739  N1    A   980      -8.964   4.100 -42.182  1.00  0.00           N  
ATOM    740  C2    A   980      -8.105   4.767 -42.963  1.00  0.00           C  
ATOM    741  N3    A   980      -8.241   5.144 -44.232  1.00  0.00           N  
ATOM    742  C4    A   980      -9.436   4.760 -44.716  1.00  0.00           C  
ATOM    743  C5    A   980     -10.422   4.070 -44.037  1.00  0.00           C  
ATOM    744  C6    A   980     -10.156   3.730 -42.698  1.00  0.00           C  
ATOM    745  N6    A   980     -11.011   3.064 -41.919  1.00  0.00           N  
ATOM    746  N7    A   980     -11.520   3.848 -44.857  1.00  0.00           N  
ATOM    747  C8    A   980     -11.178   4.400 -45.995  1.00  0.00           C  
ATOM    748  N9    A   980      -9.930   4.971 -45.981  1.00  0.00           N  
ATOM    749  H5'   A   980     -12.032   8.103 -47.183  1.00  0.00           H  
ATOM    750 H5''   A   980     -12.294   8.294 -48.746  1.00  0.00           H  
ATOM    751  H4'   A   980     -10.249   7.638 -48.997  1.00  0.00           H  
ATOM    752  H3'   A   980     -11.491   5.195 -48.727  1.00  0.00           H  
ATOM    753  H1'   A   980      -8.279   5.711 -46.892  1.00  0.00           H  
ATOM    754  H2'   A   980      -9.630   4.027 -48.303  1.00  0.00           H  
ATOM    755 HO2'   A   980      -7.608   4.594 -48.964  1.00  0.00           H  
ATOM    756  H2    A   980      -7.255   5.012 -42.540  1.00  0.00           H  
ATOM    757  H61   A   980     -10.769   2.855 -40.993  1.00  0.00           H  
ATOM    758  H62   A   980     -11.881   2.785 -42.273  1.00  0.00           H  
ATOM    759  H8    A   980     -11.761   4.404 -46.784  1.00  0.00           H  
ATOM    760  P     A   981     -11.157   4.634 -51.350  1.00  0.00           P  
ATOM    761  OP2   A   981     -12.383   5.238 -51.929  1.00  0.00           O  
ATOM    762  OP1   A   981     -10.067   4.180 -52.249  1.00  0.00           O  
ATOM    763  O5'   A   981     -11.598   3.397 -50.446  1.00  0.00           O  
ATOM    764  C5'   A   981     -10.806   2.220 -50.385  1.00  0.00           C  
ATOM    765  C4'   A   981     -11.533   1.099 -49.685  1.00  0.00           C  
ATOM    766  O4'   A   981     -12.814   0.925 -50.356  1.00  0.00           O  
ATOM    767  C3'   A   981     -10.841  -0.255 -49.698  1.00  0.00           C  
ATOM    768  O3'   A   981     -11.218  -1.081 -48.610  1.00  0.00           O  
ATOM    769  C1'   A   981     -12.829  -0.351 -50.964  1.00  0.00           C  
ATOM    770  C2'   A   981     -11.385  -0.852 -50.991  1.00  0.00           C  
ATOM    771  O2'   A   981     -11.385  -2.272 -50.942  1.00  0.00           O  
ATOM    772  N1    A   981     -12.397   2.313 -55.354  1.00  0.00           N  
ATOM    773  C2    A   981     -11.703   2.346 -54.209  1.00  0.00           C  
ATOM    774  N3    A   981     -11.870   1.623 -53.104  1.00  0.00           N  
ATOM    775  C4    A   981     -12.899   0.769 -53.245  1.00  0.00           C  
ATOM    776  C5    A   981     -13.704   0.620 -54.359  1.00  0.00           C  
ATOM    777  C6    A   981     -13.424   1.444 -55.464  1.00  0.00           C  
ATOM    778  N6    A   981     -14.116   1.412 -56.605  1.00  0.00           N  
ATOM    779  N7    A   981     -14.665  -0.359 -54.142  1.00  0.00           N  
ATOM    780  C8    A   981     -14.422  -0.772 -52.923  1.00  0.00           C  
ATOM    781  N9    A   981     -13.367  -0.133 -52.321  1.00  0.00           N  
ATOM    782  H5'   A   981      -9.978   2.416 -49.899  1.00  0.00           H  
ATOM    783 H5''   A   981     -10.583   1.937 -51.296  1.00  0.00           H  
ATOM    784  H4'   A   981     -11.715   1.353 -48.756  1.00  0.00           H  
ATOM    785  H3'   A   981      -9.864  -0.181 -49.722  1.00  0.00           H  
ATOM    786  H1'   A   981     -13.391  -1.000 -50.490  1.00  0.00           H  
ATOM    787  H2'   A   981     -10.900  -0.516 -51.774  1.00  0.00           H  
ATOM    788 HO2'   A   981     -11.495  -2.621 -51.851  1.00  0.00           H  
ATOM    789  H2    A   981     -10.968   2.994 -54.181  1.00  0.00           H  
ATOM    790  H61   A   981     -13.873   2.012 -57.342  1.00  0.00           H  
ATOM    791  H62   A   981     -14.865   0.789 -56.707  1.00  0.00           H  
ATOM    792  H8    A   981     -14.947  -1.473 -52.481  1.00  0.00           H  
ATOM    793  P     C   982     -10.387  -1.034 -47.235  1.00  0.00           P  
ATOM    794  OP2   C   982      -9.557  -2.262 -47.156  1.00  0.00           O  
ATOM    795  OP1   C   982      -9.738   0.298 -47.135  1.00  0.00           O  
ATOM    796  O5'   C   982     -11.506  -1.121 -46.104  1.00  0.00           O  
ATOM    797  C5'   C   982     -11.482  -2.154 -45.131  1.00  0.00           C  
ATOM    798  C4'   C   982     -12.866  -2.682 -44.844  1.00  0.00           C  
ATOM    799  O4'   C   982     -13.449  -3.163 -46.087  1.00  0.00           O  
ATOM    800  C3'   C   982     -12.947  -3.875 -43.904  1.00  0.00           C  
ATOM    801  O3'   C   982     -12.933  -3.502 -42.536  1.00  0.00           O  
ATOM    802  C1'   C   982     -14.184  -4.322 -45.846  1.00  0.00           C  
ATOM    803  C2'   C   982     -14.264  -4.505 -44.330  1.00  0.00           C  
ATOM    804  O2'   C   982     -15.372  -3.775 -43.824  1.00  0.00           O  
ATOM    805  N1    C   982     -13.491  -5.451 -46.514  1.00  0.00           N  
ATOM    806  C2    C   982     -14.011  -6.741 -46.349  1.00  0.00           C  
ATOM    807  O2    C   982     -15.026  -6.901 -45.655  1.00  0.00           O  
ATOM    808  N3    C   982     -13.398  -7.788 -46.948  1.00  0.00           N  
ATOM    809  C4    C   982     -12.309  -7.590 -47.689  1.00  0.00           C  
ATOM    810  N4    C   982     -11.737  -8.653 -48.261  1.00  0.00           N  
ATOM    811  C5    C   982     -11.755  -6.292 -47.876  1.00  0.00           C  
ATOM    812  C6    C   982     -12.370  -5.263 -47.279  1.00  0.00           C  
ATOM    813  H5'   C   982     -11.095  -1.803 -44.302  1.00  0.00           H  
ATOM    814 H5''   C   982     -10.922  -2.889 -45.459  1.00  0.00           H  
ATOM    815  H4'   C   982     -13.428  -1.962 -44.491  1.00  0.00           H  
ATOM    816  H3'   C   982     -12.214  -4.503 -44.072  1.00  0.00           H  
ATOM    817  H1'   C   982     -15.090  -4.235 -46.208  1.00  0.00           H  
ATOM    818  H2'   C   982     -14.308  -5.451 -44.078  1.00  0.00           H  
ATOM    819 HO2'   C   982     -16.063  -4.405 -43.531  1.00  0.00           H  
ATOM    820  H42   C   982     -10.935  -8.540 -48.812  1.00  0.00           H  
ATOM    821  H41   C   982     -12.121  -9.545 -48.130  1.00  0.00           H  
ATOM    822  H5    C   982     -10.953  -6.156 -48.423  1.00  0.00           H  
ATOM    823  H6    C   982     -12.005  -4.362 -47.396  1.00  0.00           H  
ATOM    824  P     C   983     -11.658  -3.843 -41.618  1.00  0.00           P  
ATOM    825  OP2   C   983     -10.557  -2.925 -42.001  1.00  0.00           O  
ATOM    826  OP1   C   983     -12.111  -3.896 -40.205  1.00  0.00           O  
ATOM    827  O5'   C   983     -11.248  -5.317 -42.059  1.00  0.00           O  
ATOM    828  C5'   C   983     -11.457  -6.423 -41.193  1.00  0.00           C  
ATOM    829  C4'   C   983     -11.486  -7.727 -41.951  1.00  0.00           C  
ATOM    830  O4'   C   983     -11.758  -7.436 -43.351  1.00  0.00           O  
ATOM    831  C3'   C   983     -10.176  -8.497 -42.010  1.00  0.00           C  
ATOM    832  O3'   C   983      -9.961  -9.310 -40.869  1.00  0.00           O  
ATOM    833  C1'   C   983     -11.068  -8.325 -44.185  1.00  0.00           C  
ATOM    834  C2'   C   983     -10.374  -9.334 -43.268  1.00  0.00           C  
ATOM    835  O2'   C   983     -11.249 -10.426 -43.028  1.00  0.00           O  
ATOM    836  N1    C   983     -10.100  -7.507 -44.957  1.00  0.00           N  
ATOM    837  C2    C   983      -9.227  -8.161 -45.836  1.00  0.00           C  
ATOM    838  O2    C   983      -9.288  -9.396 -45.942  1.00  0.00           O  
ATOM    839  N3    C   983      -8.336  -7.438 -46.551  1.00  0.00           N  
ATOM    840  C4    C   983      -8.290  -6.113 -46.419  1.00  0.00           C  
ATOM    841  N4    C   983      -7.394  -5.440 -47.145  1.00  0.00           N  
ATOM    842  C5    C   983      -9.162  -5.418 -45.534  1.00  0.00           C  
ATOM    843  C6    C   983     -10.041  -6.143 -44.832  1.00  0.00           C  
ATOM    844  H5'   C   983     -12.311  -6.305 -40.726  1.00  0.00           H  
ATOM    845 H5''   C   983     -10.733  -6.453 -40.533  1.00  0.00           H  
ATOM    846  H4'   C   983     -12.185  -8.317 -41.602  1.00  0.00           H  
ATOM    847  H3'   C   983      -9.412  -7.895 -42.123  1.00  0.00           H  
ATOM    848  H1'   C   983     -11.656  -8.804 -44.805  1.00  0.00           H  
ATOM    849  H2'   C   983      -9.517  -9.632 -43.639  1.00  0.00           H  
ATOM    850 HO2'   C   983     -11.174 -11.066 -43.766  1.00  0.00           H  
ATOM    851  H42   C   983      -7.336  -4.465 -47.070  1.00  0.00           H  
ATOM    852  H41   C   983      -6.795  -5.922 -47.753  1.00  0.00           H  
ATOM    853  H5    C   983      -9.122  -4.443 -45.444  1.00  0.00           H  
ATOM    854  H6    C   983     -10.650  -5.684 -44.218  1.00  0.00           H  
ATOM    855  P     A   984      -8.472  -9.536 -40.306  1.00  0.00           P  
ATOM    856  OP2   A   984      -7.707  -8.281 -40.516  1.00  0.00           O  
ATOM    857  OP1   A   984      -8.579 -10.111 -38.942  1.00  0.00           O  
ATOM    858  O5'   A   984      -7.862 -10.651 -41.266  1.00  0.00           O  
ATOM    859  C5'   A   984      -7.076 -11.712 -40.744  1.00  0.00           C  
ATOM    860  C4'   A   984      -5.748 -11.818 -41.450  1.00  0.00           C  
ATOM    861  O4'   A   984      -4.754 -11.870 -40.447  1.00  0.00           O  
ATOM    862  C3'   A   984      -5.548 -13.054 -42.313  1.00  0.00           C  
ATOM    863  O3'   A   984      -6.019 -12.888 -43.639  1.00  0.00           O  
ATOM    864  C1'   A   984      -3.640 -12.555 -40.982  1.00  0.00           C  
ATOM    865  C2'   A   984      -4.026 -13.120 -42.355  1.00  0.00           C  
ATOM    866  O2'   A   984      -3.501 -12.266 -43.362  1.00  0.00           O  
ATOM    867  N1    A   984       0.341 -15.141 -38.979  1.00  0.00           N  
ATOM    868  C2    A   984       0.271 -14.157 -39.884  1.00  0.00           C  
ATOM    869  N3    A   984      -0.801 -13.528 -40.361  1.00  0.00           N  
ATOM    870  C4    A   984      -1.924 -14.012 -39.802  1.00  0.00           C  
ATOM    871  C5    A   984      -2.012 -15.020 -38.860  1.00  0.00           C  
ATOM    872  C6    A   984      -0.805 -15.604 -38.436  1.00  0.00           C  
ATOM    873  N6    A   984      -0.735 -16.586 -37.534  1.00  0.00           N  
ATOM    874  N7    A   984      -3.336 -15.253 -38.513  1.00  0.00           N  
ATOM    875  C8    A   984      -4.007 -14.395 -39.241  1.00  0.00           C  
ATOM    876  N9    A   984      -3.216 -13.612 -40.045  1.00  0.00           N  
ATOM    877  H5'   A   984      -7.564 -12.556 -40.853  1.00  0.00           H  
ATOM    878 H5''   A   984      -6.920 -11.555 -39.790  1.00  0.00           H  
ATOM    879  H4'   A   984      -5.586 -11.021 -41.997  1.00  0.00           H  
ATOM    880  H3'   A   984      -5.939 -13.870 -41.934  1.00  0.00           H  
ATOM    881  H1'   A   984      -2.915 -11.904 -41.090  1.00  0.00           H  
ATOM    882  H2'   A   984      -3.709 -14.042 -42.459  1.00  0.00           H  
ATOM    883 HO2'   A   984      -3.350 -11.377 -42.978  1.00  0.00           H  
ATOM    884  H2    A   984       1.131 -13.857 -40.247  1.00  0.00           H  
ATOM    885  H61   A   984       0.137 -16.954 -37.278  1.00  0.00           H  
ATOM    886  H62   A   984      -1.554 -16.938 -37.127  1.00  0.00           H  
ATOM    887  H8    A   984      -4.984 -14.320 -39.215  1.00  0.00           H  
ATOM    888  P     G   985      -6.910 -14.033 -44.330  1.00  0.00           P  
ATOM    889  OP2   G   985      -7.517 -14.856 -43.253  1.00  0.00           O  
ATOM    890  OP1   G   985      -7.784 -13.388 -45.343  1.00  0.00           O  
ATOM    891  O5'   G   985      -5.847 -14.936 -45.102  1.00  0.00           O  
ATOM    892  C5'   G   985      -5.308 -14.523 -46.348  1.00  0.00           C  
ATOM    893  C4'   G   985      -4.733 -15.688 -47.116  1.00  0.00           C  
ATOM    894  O4'   G   985      -3.411 -16.018 -46.614  1.00  0.00           O  
ATOM    895  C3'   G   985      -5.505 -16.995 -47.022  1.00  0.00           C  
ATOM    896  O3'   G   985      -6.584 -17.068 -47.939  1.00  0.00           O  
ATOM    897  C1'   G   985      -3.205 -17.426 -46.661  1.00  0.00           C  
ATOM    898  C2'   G   985      -4.434 -18.034 -47.335  1.00  0.00           C  
ATOM    899  O2'   G   985      -4.197 -18.122 -48.733  1.00  0.00           O  
ATOM    900  N1    G   985      -1.668 -21.261 -43.687  1.00  0.00           N  
ATOM    901  C2    G   985      -1.678 -21.167 -45.058  1.00  0.00           C  
ATOM    902  N2    G   985      -1.219 -22.233 -45.731  1.00  0.00           N  
ATOM    903  N3    G   985      -2.106 -20.106 -45.723  1.00  0.00           N  
ATOM    904  C4    G   985      -2.532 -19.130 -44.895  1.00  0.00           C  
ATOM    905  C5    G   985      -2.564 -19.122 -43.516  1.00  0.00           C  
ATOM    906  C6    G   985      -2.103 -20.267 -42.815  1.00  0.00           C  
ATOM    907  O6    G   985      -2.051 -20.454 -41.594  1.00  0.00           O  
ATOM    908  N7    G   985      -3.075 -17.923 -43.041  1.00  0.00           N  
ATOM    909  C8    G   985      -3.340 -17.236 -44.119  1.00  0.00           C  
ATOM    910  N9    G   985      -3.034 -17.908 -45.278  1.00  0.00           N  
ATOM    911  H5'   G   985      -4.600 -13.865 -46.189  1.00  0.00           H  
ATOM    912 H5''   G   985      -6.017 -14.107 -46.881  1.00  0.00           H  
ATOM    913  H4'   G   985      -4.658 -15.429 -48.059  1.00  0.00           H  
ATOM    914  H3'   G   985      -5.827 -17.133 -46.108  1.00  0.00           H  
ATOM    915  H1'   G   985      -2.404 -17.643 -47.184  1.00  0.00           H  
ATOM    916  H2'   G   985      -4.659 -18.907 -46.950  1.00  0.00           H  
ATOM    917 HO2'   G   985      -4.967 -17.750 -49.211  1.00  0.00           H  
ATOM    918  H1    G   985      -1.331 -22.091 -43.291  1.00  0.00           H  
ATOM    919  H22   G   985      -1.201 -22.223 -46.711  1.00  0.00           H  
ATOM    920  H21   G   985      -0.900 -23.022 -45.245  1.00  0.00           H  
ATOM    921  H8    G   985      -3.717 -16.332 -44.102  1.00  0.00           H  
ATOM    922  P     A   986      -7.875 -17.962 -47.596  1.00  0.00           P  
ATOM    923  OP2   A   986      -8.234 -17.725 -46.175  1.00  0.00           O  
ATOM    924  OP1   A   986      -8.888 -17.733 -48.657  1.00  0.00           O  
ATOM    925  O5'   A   986      -7.352 -19.461 -47.728  1.00  0.00           O  
ATOM    926  C5'   A   986      -7.133 -20.047 -49.003  1.00  0.00           C  
ATOM    927  C4'   A   986      -6.525 -21.422 -48.884  1.00  0.00           C  
ATOM    928  O4'   A   986      -5.320 -21.382 -48.073  1.00  0.00           O  
ATOM    929  C3'   A   986      -7.367 -22.464 -48.165  1.00  0.00           C  
ATOM    930  O3'   A   986      -8.356 -23.048 -48.995  1.00  0.00           O  
ATOM    931  C1'   A   986      -5.134 -22.613 -47.427  1.00  0.00           C  
ATOM    932  C2'   A   986      -6.312 -23.504 -47.823  1.00  0.00           C  
ATOM    933  O2'   A   986      -5.952 -24.267 -48.965  1.00  0.00           O  
ATOM    934  N1    A   986      -3.973 -24.456 -42.756  1.00  0.00           N  
ATOM    935  C2    A   986      -3.879 -24.986 -43.982  1.00  0.00           C  
ATOM    936  N3    A   986      -4.200 -24.449 -45.158  1.00  0.00           N  
ATOM    937  C4    A   986      -4.676 -23.202 -44.997  1.00  0.00           C  
ATOM    938  C5    A   986      -4.832 -22.523 -43.803  1.00  0.00           C  
ATOM    939  C6    A   986      -4.455 -23.200 -42.630  1.00  0.00           C  
ATOM    940  N6    A   986      -4.549 -22.672 -41.407  1.00  0.00           N  
ATOM    941  N7    A   986      -5.351 -21.254 -44.024  1.00  0.00           N  
ATOM    942  C8    A   986      -5.495 -21.197 -45.325  1.00  0.00           C  
ATOM    943  N9    A   986      -5.106 -22.341 -45.977  1.00  0.00           N  
ATOM    944  H5'   A   986      -6.528 -19.474 -49.519  1.00  0.00           H  
ATOM    945 H5''   A   986      -7.988 -20.115 -49.476  1.00  0.00           H  
ATOM    946  H4'   A   986      -6.286 -21.742 -49.779  1.00  0.00           H  
ATOM    947  H3'   A   986      -7.726 -22.074 -47.340  1.00  0.00           H  
ATOM    948  H1'   A   986      -4.295 -23.044 -47.694  1.00  0.00           H  
ATOM    949  H2'   A   986      -6.598 -24.075 -47.079  1.00  0.00           H  
ATOM    950 HO2'   A   986      -5.846 -25.205 -48.701  1.00  0.00           H  
ATOM    951  H2    A   986      -3.524 -25.899 -44.020  1.00  0.00           H  
ATOM    952  H61   A   986      -4.270 -23.194 -40.625  1.00  0.00           H  
ATOM    953  H62   A   986      -4.896 -21.763 -41.291  1.00  0.00           H  
ATOM    954  H8    A   986      -5.849 -20.409 -45.790  1.00  0.00           H  
ATOM    955  P     U   987      -9.840 -23.298 -48.431  1.00  0.00           P  
ATOM    956  OP2   U   987     -10.124 -22.258 -47.410  1.00  0.00           O  
ATOM    957  OP1   U   987     -10.752 -23.457 -49.591  1.00  0.00           O  
ATOM    958  O5'   U   987      -9.737 -24.703 -47.688  1.00  0.00           O  
ATOM    959  C5'   U   987      -9.561 -25.906 -48.422  1.00  0.00           C  
ATOM    960  C4'   U   987      -9.169 -27.054 -47.525  1.00  0.00           C  
ATOM    961  O4'   U   987      -7.981 -26.735 -46.832  1.00  0.00           O  
ATOM    962  C3'   U   987     -10.097 -27.337 -46.353  1.00  0.00           C  
ATOM    963  O3'   U   987     -11.268 -28.038 -46.731  1.00  0.00           O  
ATOM    964  C1'   U   987      -7.916 -27.398 -45.596  1.00  0.00           C  
ATOM    965  C2'   U   987      -9.197 -28.200 -45.483  1.00  0.00           C  
ATOM    966  O2'   U   987      -9.016 -29.490 -46.051  1.00  0.00           O  
ATOM    967  N1    U   987      -7.823 -26.339 -44.562  1.00  0.00           N  
ATOM    968  C2    U   987      -7.542 -26.742 -43.270  1.00  0.00           C  
ATOM    969  O2    U   987      -7.371 -27.908 -42.958  1.00  0.00           O  
ATOM    970  N3    U   987      -7.464 -25.728 -42.347  1.00  0.00           N  
ATOM    971  C4    U   987      -7.637 -24.380 -42.576  1.00  0.00           C  
ATOM    972  O4    U   987      -7.536 -23.589 -41.637  1.00  0.00           O  
ATOM    973  C5    U   987      -7.925 -24.037 -43.935  1.00  0.00           C  
ATOM    974  C6    U   987      -8.005 -25.004 -44.855  1.00  0.00           C  
ATOM    975  H5'   U   987      -8.860 -25.771 -49.093  1.00  0.00           H  
ATOM    976 H5''   U   987     -10.400 -26.128 -48.876  1.00  0.00           H  
ATOM    977  H4'   U   987      -9.011 -27.847 -48.078  1.00  0.00           H  
ATOM    978  H3'   U   987     -10.298 -26.496 -45.891  1.00  0.00           H  
ATOM    979  H1'   U   987      -7.149 -28.002 -45.512  1.00  0.00           H  
ATOM    980  H2'   U   987      -9.529 -28.253 -44.563  1.00  0.00           H  
ATOM    981 HO2'   U   987      -9.037 -30.159 -45.335  1.00  0.00           H  
ATOM    982  H3    U   987      -7.266 -25.992 -41.424  1.00  0.00           H  
ATOM    983  H5    U   987      -8.062 -23.100 -44.189  1.00  0.00           H  
ATOM    984  H6    U   987      -8.204 -24.744 -45.777  1.00  0.00           H  
ATOM    985  P     C   988     -12.680 -27.679 -46.054  1.00  0.00           P  
ATOM    986  OP2   C   988     -12.615 -26.278 -45.568  1.00  0.00           O  
ATOM    987  OP1   C   988     -13.756 -28.079 -46.997  1.00  0.00           O  
ATOM    988  O5'   C   988     -12.756 -28.639 -44.786  1.00  0.00           O  
ATOM    989  C5'   C   988     -12.552 -30.038 -44.916  1.00  0.00           C  
ATOM    990  C4'   C   988     -12.391 -30.705 -43.572  1.00  0.00           C  
ATOM    991  O4'   C   988     -11.086 -30.377 -43.021  1.00  0.00           O  
ATOM    992  C3'   C   988     -13.375 -30.284 -42.492  1.00  0.00           C  
ATOM    993  O3'   C   988     -14.580 -31.030 -42.520  1.00  0.00           O  
ATOM    994  C1'   C   988     -11.182 -30.145 -41.625  1.00  0.00           C  
ATOM    995  C2'   C   988     -12.593 -30.564 -41.215  1.00  0.00           C  
ATOM    996  O2'   C   988     -12.593 -31.950 -40.906  1.00  0.00           O  
ATOM    997  N1    C   988     -10.934 -28.701 -41.394  1.00  0.00           N  
ATOM    998  C2    C   988     -10.617 -28.279 -40.096  1.00  0.00           C  
ATOM    999  O2    C   988     -10.555 -29.119 -39.185  1.00  0.00           O  
ATOM   1000  N3    C   988     -10.386 -26.968 -39.859  1.00  0.00           N  
ATOM   1001  C4    C   988     -10.459 -26.086 -40.855  1.00  0.00           C  
ATOM   1002  N4    C   988     -10.223 -24.802 -40.574  1.00  0.00           N  
ATOM   1003  C5    C   988     -10.779 -26.481 -42.185  1.00  0.00           C  
ATOM   1004  C6    C   988     -11.005 -27.782 -42.408  1.00  0.00           C  
ATOM   1005  H5'   C   988     -11.745 -30.194 -45.449  1.00  0.00           H  
ATOM   1006 H5''   C   988     -13.322 -30.431 -45.377  1.00  0.00           H  
ATOM   1007  H4'   C   988     -12.452 -31.676 -43.692  1.00  0.00           H  
ATOM   1008  H3'   C   988     -13.541 -29.321 -42.564  1.00  0.00           H  
ATOM   1009  H1'   C   988     -10.530 -30.673 -41.119  1.00  0.00           H  
ATOM   1010  H2'   C   988     -12.924 -30.026 -40.467  1.00  0.00           H  
ATOM   1011 HO2'   C   988     -12.699 -32.061 -39.938  1.00  0.00           H  
ATOM   1012  H42   C   988     -10.269 -24.129 -41.285  1.00  0.00           H  
ATOM   1013  H41   C   988     -10.004 -24.533 -39.658  1.00  0.00           H  
ATOM   1014  H5    C   988     -10.830 -25.825 -42.911  1.00  0.00           H  
ATOM   1015  H6    C   988     -11.226 -28.074 -43.316  1.00  0.00           H  
ATOM   1016  P     G   989     -15.942 -30.388 -41.959  1.00  0.00           P  
ATOM   1017  OP2   G   989     -16.013 -28.980 -42.426  1.00  0.00           O  
ATOM   1018  OP1   G   989     -17.054 -31.322 -42.271  1.00  0.00           O  
ATOM   1019  O5'   G   989     -15.740 -30.374 -40.378  1.00  0.00           O  
ATOM   1020  C5'   G   989     -15.872 -31.564 -39.615  1.00  0.00           C  
ATOM   1021  C4'   G   989     -15.725 -31.295 -38.138  1.00  0.00           C  
ATOM   1022  O4'   G   989     -14.407 -30.757 -37.882  1.00  0.00           O  
ATOM   1023  C3'   G   989     -16.664 -30.250 -37.553  1.00  0.00           C  
ATOM   1024  O3'   G   989     -17.925 -30.784 -37.187  1.00  0.00           O  
ATOM   1025  C1'   G   989     -14.463 -29.727 -36.904  1.00  0.00           C  
ATOM   1026  C2'   G   989     -15.888 -29.714 -36.360  1.00  0.00           C  
ATOM   1027  O2'   G   989     -15.970 -30.598 -35.252  1.00  0.00           O  
ATOM   1028  N1    G   989     -13.080 -24.869 -36.276  1.00  0.00           N  
ATOM   1029  C2    G   989     -13.344 -25.831 -35.332  1.00  0.00           C  
ATOM   1030  N2    G   989     -13.225 -25.456 -34.050  1.00  0.00           N  
ATOM   1031  N3    G   989     -13.698 -27.073 -35.622  1.00  0.00           N  
ATOM   1032  C4    G   989     -13.770 -27.279 -36.954  1.00  0.00           C  
ATOM   1033  C5    G   989     -13.527 -26.388 -37.978  1.00  0.00           C  
ATOM   1034  C6    G   989     -13.148 -25.060 -37.653  1.00  0.00           C  
ATOM   1035  O6    G   989     -12.890 -24.123 -38.417  1.00  0.00           O  
ATOM   1036  N7    G   989     -13.710 -26.994 -39.213  1.00  0.00           N  
ATOM   1037  C8    G   989     -14.055 -28.219 -38.923  1.00  0.00           C  
ATOM   1038  N9    G   989     -14.111 -28.460 -37.571  1.00  0.00           N  
ATOM   1039  H5'   G   989     -15.183 -32.201 -39.895  1.00  0.00           H  
ATOM   1040 H5''   G   989     -16.756 -31.955 -39.783  1.00  0.00           H  
ATOM   1041  H4'   G   989     -15.829 -32.139 -37.650  1.00  0.00           H  
ATOM   1042  H3'   G   989     -16.785 -29.527 -38.202  1.00  0.00           H  
ATOM   1043  H1'   G   989     -13.835 -29.895 -36.170  1.00  0.00           H  
ATOM   1044  H2'   G   989     -16.175 -28.807 -36.124  1.00  0.00           H  
ATOM   1045 HO2'   G   989     -16.072 -30.072 -34.431  1.00  0.00           H  
ATOM   1046  H1    G   989     -12.825 -23.978 -35.957  1.00  0.00           H  
ATOM   1047  H22   G   989     -13.401 -26.101 -33.332  1.00  0.00           H  
ATOM   1048  H21   G   989     -12.964 -24.539 -33.827  1.00  0.00           H  
ATOM   1049  H8    G   989     -14.254 -28.898 -39.601  1.00  0.00           H  
ATOM   1050  P     U   990     -19.237 -29.855 -37.228  1.00  0.00           P  
ATOM   1051  OP2   U   990     -19.328 -29.248 -38.579  1.00  0.00           O  
ATOM   1052  OP1   U   990     -20.377 -30.646 -36.700  1.00  0.00           O  
ATOM   1053  O5'   U   990     -18.918 -28.693 -36.185  1.00  0.00           O  
ATOM   1054  C5'   U   990     -19.086 -28.898 -34.791  1.00  0.00           C  
ATOM   1055  C4'   U   990     -18.633 -27.700 -33.993  1.00  0.00           C  
ATOM   1056  O4'   U   990     -17.274 -27.332 -34.355  1.00  0.00           O  
ATOM   1057  C3'   U   990     -19.395 -26.406 -34.235  1.00  0.00           C  
ATOM   1058  O3'   U   990     -20.602 -26.329 -33.498  1.00  0.00           O  
ATOM   1059  C1'   U   990     -17.097 -25.928 -34.334  1.00  0.00           C  
ATOM   1060  C2'   U   990     -18.400 -25.362 -33.765  1.00  0.00           C  
ATOM   1061  O2'   U   990     -18.317 -25.331 -32.347  1.00  0.00           O  
ATOM   1062  N1    U   990     -16.858 -25.492 -35.731  1.00  0.00           N  
ATOM   1063  C2    U   990     -16.358 -24.216 -35.916  1.00  0.00           C  
ATOM   1064  O2    U   990     -16.113 -23.456 -34.995  1.00  0.00           O  
ATOM   1065  N3    U   990     -16.151 -23.856 -37.225  1.00  0.00           N  
ATOM   1066  C4    U   990     -16.388 -24.623 -38.346  1.00  0.00           C  
ATOM   1067  O4    U   990     -16.150 -24.154 -39.461  1.00  0.00           O  
ATOM   1068  C5    U   990     -16.904 -25.930 -38.078  1.00  0.00           C  
ATOM   1069  C6    U   990     -17.114 -26.307 -36.813  1.00  0.00           C  
ATOM   1070  H5'   U   990     -18.563 -29.680 -34.517  1.00  0.00           H  
ATOM   1071 H5''   U   990     -20.033 -29.066 -34.604  1.00  0.00           H  
ATOM   1072  H4'   U   990     -18.650 -27.930 -33.041  1.00  0.00           H  
ATOM   1073  H3'   U   990     -19.548 -26.297 -35.196  1.00  0.00           H  
ATOM   1074  H1'   U   990     -16.348 -25.641 -33.771  1.00  0.00           H  
ATOM   1075  H2'   U   990     -18.604 -24.478 -34.135  1.00  0.00           H  
ATOM   1076 HO2'   U   990     -18.250 -24.399 -32.051  1.00  0.00           H  
ATOM   1077  H3    U   990     -15.797 -22.955 -37.379  1.00  0.00           H  
ATOM   1078  H5    U   990     -17.101 -26.544 -38.816  1.00  0.00           H  
ATOM   1079  H6    U   990     -17.468 -27.206 -36.655  1.00  0.00           H  
ATOM   1080  P     G   991     -21.787 -25.359 -33.985  1.00  0.00           P  
ATOM   1081  OP2   G   991     -21.906 -25.483 -35.460  1.00  0.00           O  
ATOM   1082  OP1   G   991     -22.973 -25.614 -33.128  1.00  0.00           O  
ATOM   1083  O5'   G   991     -21.248 -23.895 -33.656  1.00  0.00           O  
ATOM   1084  C5'   G   991     -21.273 -23.391 -32.329  1.00  0.00           C  
ATOM   1085  C4'   G   991     -20.766 -21.971 -32.266  1.00  0.00           C  
ATOM   1086  O4'   G   991     -19.434 -21.893 -32.758  1.00  0.00           O  
ATOM   1087  C3'   G   991     -21.501 -20.961 -33.135  1.00  0.00           C  
ATOM   1088  O3'   G   991     -22.730 -20.538 -32.571  1.00  0.00           O  
ATOM   1089  C1'   G   991     -19.249 -20.690 -33.442  1.00  0.00           C  
ATOM   1090  C2'   G   991     -20.482 -19.853 -33.193  1.00  0.00           C  
ATOM   1091  O2'   G   991     -20.378 -19.183 -31.945  1.00  0.00           O  
ATOM   1092  N1    G   991     -17.722 -18.941 -37.972  1.00  0.00           N  
ATOM   1093  C2    G   991     -17.749 -18.306 -36.754  1.00  0.00           C  
ATOM   1094  N2    G   991     -17.313 -17.038 -36.734  1.00  0.00           N  
ATOM   1095  N3    G   991     -18.172 -18.872 -35.636  1.00  0.00           N  
ATOM   1096  C4    G   991     -18.574 -20.145 -35.835  1.00  0.00           C  
ATOM   1097  C5    G   991     -18.587 -20.871 -37.007  1.00  0.00           C  
ATOM   1098  C6    G   991     -18.131 -20.251 -38.200  1.00  0.00           C  
ATOM   1099  O6    G   991     -18.064 -20.728 -39.338  1.00  0.00           O  
ATOM   1100  N7    G   991     -19.075 -22.151 -36.789  1.00  0.00           N  
ATOM   1101  C8    G   991     -19.346 -22.180 -35.512  1.00  0.00           C  
ATOM   1102  N9    G   991     -19.065 -20.997 -34.873  1.00  0.00           N  
ATOM   1103  H5'   G   991     -20.710 -23.957 -31.760  1.00  0.00           H  
ATOM   1104 H5''   G   991     -22.194 -23.417 -31.994  1.00  0.00           H  
ATOM   1105  H4'   G   991     -20.770 -21.674 -31.332  1.00  0.00           H  
ATOM   1106  H3'   G   991     -21.633 -21.341 -34.028  1.00  0.00           H  
ATOM   1107  H1'   G   991     -18.460 -20.216 -33.106  1.00  0.00           H  
ATOM   1108  H2'   G   991     -20.672 -19.230 -33.925  1.00  0.00           H  
ATOM   1109 HO2'   G   991     -20.284 -18.221 -32.107  1.00  0.00           H  
ATOM   1110  H1    G   991     -17.389 -18.433 -38.742  1.00  0.00           H  
ATOM   1111  H22   G   991     -17.309 -16.535 -35.892  1.00  0.00           H  
ATOM   1112  H21   G   991     -16.998 -16.612 -37.558  1.00  0.00           H  
ATOM   1113  H8    G   991     -19.711 -22.967 -35.057  1.00  0.00           H  
ATOM   1114  P     G   992     -24.059 -20.489 -33.474  1.00  0.00           P  
ATOM   1115  OP2   G   992     -23.937 -21.529 -34.527  1.00  0.00           O  
ATOM   1116  OP1   G   992     -25.234 -20.499 -32.565  1.00  0.00           O  
ATOM   1117  O5'   G   992     -23.995 -19.062 -34.179  1.00  0.00           O  
ATOM   1118  C5'   G   992     -23.290 -17.984 -33.581  1.00  0.00           C  
ATOM   1119  C4'   G   992     -22.702 -17.062 -34.620  1.00  0.00           C  
ATOM   1120  O4'   G   992     -21.465 -17.623 -35.139  1.00  0.00           O  
ATOM   1121  C3'   G   992     -23.558 -16.813 -35.853  1.00  0.00           C  
ATOM   1122  O3'   G   992     -24.520 -15.790 -35.661  1.00  0.00           O  
ATOM   1123  C1'   G   992     -21.417 -17.462 -36.536  1.00  0.00           C  
ATOM   1124  C2'   G   992     -22.504 -16.450 -36.887  1.00  0.00           C  
ATOM   1125  O2'   G   992     -22.011 -15.134 -36.681  1.00  0.00           O  
ATOM   1126  N1    G   992     -20.992 -20.246 -40.776  1.00  0.00           N  
ATOM   1127  C2    G   992     -20.629 -18.941 -40.547  1.00  0.00           C  
ATOM   1128  N2    G   992     -20.079 -18.286 -41.581  1.00  0.00           N  
ATOM   1129  N3    G   992     -20.791 -18.322 -39.390  1.00  0.00           N  
ATOM   1130  C4    G   992     -21.356 -19.123 -38.463  1.00  0.00           C  
ATOM   1131  C5    G   992     -21.755 -20.437 -38.589  1.00  0.00           C  
ATOM   1132  C6    G   992     -21.575 -21.090 -39.836  1.00  0.00           C  
ATOM   1133  O6    G   992     -21.864 -22.251 -40.146  1.00  0.00           O  
ATOM   1134  N7    G   992     -22.292 -20.906 -37.398  1.00  0.00           N  
ATOM   1135  C8    G   992     -22.212 -19.887 -36.585  1.00  0.00           C  
ATOM   1136  N9    G   992     -21.654 -18.774 -37.166  1.00  0.00           N  
ATOM   1137  H5'   G   992     -22.567 -18.343 -33.026  1.00  0.00           H  
ATOM   1138 H5''   G   992     -23.906 -17.475 -33.013  1.00  0.00           H  
ATOM   1139  H4'   G   992     -22.506 -16.197 -34.202  1.00  0.00           H  
ATOM   1140  H3'   G   992     -23.998 -17.649 -36.113  1.00  0.00           H  
ATOM   1141  H1'   G   992     -20.545 -17.116 -36.820  1.00  0.00           H  
ATOM   1142  H2'   G   992     -22.839 -16.573 -37.800  1.00  0.00           H  
ATOM   1143 HO2'   G   992     -21.893 -14.698 -37.550  1.00  0.00           H  
ATOM   1144  H1    G   992     -20.829 -20.613 -41.670  1.00  0.00           H  
ATOM   1145  H22   G   992     -19.800 -17.352 -41.476  1.00  0.00           H  
ATOM   1146  H21   G   992     -19.956 -18.738 -42.441  1.00  0.00           H  
ATOM   1147  H8    G   992     -22.519 -19.915 -35.655  1.00  0.00           H  
ATOM   1148  P     A   993     -25.861 -15.766 -36.547  1.00  0.00           P  
ATOM   1149  OP2   A   993     -26.564 -17.058 -36.351  1.00  0.00           O  
ATOM   1150  OP1   A   993     -26.573 -14.493 -36.270  1.00  0.00           O  
ATOM   1151  O5'   A   993     -25.329 -15.718 -38.049  1.00  0.00           O  
ATOM   1152  C5'   A   993     -24.832 -14.511 -38.607  1.00  0.00           C  
ATOM   1153  C4'   A   993     -24.189 -14.746 -39.951  1.00  0.00           C  
ATOM   1154  O4'   A   993     -23.368 -15.945 -39.912  1.00  0.00           O  
ATOM   1155  C3'   A   993     -25.139 -15.027 -41.105  1.00  0.00           C  
ATOM   1156  O3'   A   993     -25.721 -13.853 -41.644  1.00  0.00           O  
ATOM   1157  C1'   A   993     -23.372 -16.575 -41.165  1.00  0.00           C  
ATOM   1158  C2'   A   993     -24.207 -15.697 -42.099  1.00  0.00           C  
ATOM   1159  O2'   A   993     -23.360 -14.749 -42.731  1.00  0.00           O  
ATOM   1160  N1    A   993     -23.939 -21.284 -43.179  1.00  0.00           N  
ATOM   1161  C2    A   993     -23.297 -20.191 -43.611  1.00  0.00           C  
ATOM   1162  N3    A   993     -23.190 -18.996 -43.035  1.00  0.00           N  
ATOM   1163  C4    A   993     -23.848 -18.973 -41.863  1.00  0.00           C  
ATOM   1164  C5    A   993     -24.553 -20.014 -41.288  1.00  0.00           C  
ATOM   1165  C6    A   993     -24.590 -21.227 -41.997  1.00  0.00           C  
ATOM   1166  N6    A   993     -25.231 -22.316 -41.568  1.00  0.00           N  
ATOM   1167  N7    A   993     -25.101 -19.623 -40.074  1.00  0.00           N  
ATOM   1168  C8    A   993     -24.721 -18.376 -39.944  1.00  0.00           C  
ATOM   1169  N9    A   993     -23.960 -17.917 -40.990  1.00  0.00           N  
ATOM   1170  H5'   A   993     -24.167 -14.127 -37.998  1.00  0.00           H  
ATOM   1171 H5''   A   993     -25.571 -13.877 -38.713  1.00  0.00           H  
ATOM   1172  H4'   A   993     -23.617 -13.980 -40.168  1.00  0.00           H  
ATOM   1173  H3'   A   993     -25.822 -15.667 -40.811  1.00  0.00           H  
ATOM   1174  H1'   A   993     -22.464 -16.660 -41.523  1.00  0.00           H  
ATOM   1175  H2'   A   993     -24.704 -16.233 -42.752  1.00  0.00           H  
ATOM   1176 HO2'   A   993     -22.481 -14.769 -42.298  1.00  0.00           H  
ATOM   1177  H2    A   993     -22.840 -20.285 -44.474  1.00  0.00           H  
ATOM   1178  H61   A   993     -25.221 -23.135 -42.107  1.00  0.00           H  
ATOM   1179  H62   A   993     -25.710 -22.299 -40.713  1.00  0.00           H  
ATOM   1180  H8    A   993     -24.959 -17.822 -39.171  1.00  0.00           H  
ATOM   1181  P     G   994     -27.089 -13.940 -42.483  1.00  0.00           P  
ATOM   1182  OP2   G   994     -28.113 -14.591 -41.626  1.00  0.00           O  
ATOM   1183  OP1   G   994     -27.361 -12.600 -43.062  1.00  0.00           O  
ATOM   1184  O5'   G   994     -26.745 -14.934 -43.680  1.00  0.00           O  
ATOM   1185  C5'   G   994     -25.885 -14.532 -44.736  1.00  0.00           C  
ATOM   1186  C4'   G   994     -25.640 -15.658 -45.710  1.00  0.00           C  
ATOM   1187  O4'   G   994     -25.119 -16.815 -45.005  1.00  0.00           O  
ATOM   1188  C3'   G   994     -26.869 -16.202 -46.424  1.00  0.00           C  
ATOM   1189  O3'   G   994     -27.239 -15.428 -47.553  1.00  0.00           O  
ATOM   1190  C1'   G   994     -25.613 -18.008 -45.553  1.00  0.00           C  
ATOM   1191  C2'   G   994     -26.433 -17.616 -46.784  1.00  0.00           C  
ATOM   1192  O2'   G   994     -25.584 -17.620 -47.923  1.00  0.00           O  
ATOM   1193  N1    G   994     -27.820 -22.320 -43.989  1.00  0.00           N  
ATOM   1194  C2    G   994     -27.059 -22.083 -45.108  1.00  0.00           C  
ATOM   1195  N2    G   994     -26.856 -23.130 -45.923  1.00  0.00           N  
ATOM   1196  N3    G   994     -26.534 -20.907 -45.409  1.00  0.00           N  
ATOM   1197  C4    G   994     -26.836 -19.969 -44.488  1.00  0.00           C  
ATOM   1198  C5    G   994     -27.585 -20.101 -43.337  1.00  0.00           C  
ATOM   1199  C6    G   994     -28.143 -21.368 -43.027  1.00  0.00           C  
ATOM   1200  O6    G   994     -28.836 -21.687 -42.054  1.00  0.00           O  
ATOM   1201  N7    G   994     -27.659 -18.894 -42.656  1.00  0.00           N  
ATOM   1202  C8    G   994     -26.968 -18.066 -43.391  1.00  0.00           C  
ATOM   1203  N9    G   994     -26.440 -18.652 -44.516  1.00  0.00           N  
ATOM   1204  H5'   G   994     -25.029 -14.243 -44.359  1.00  0.00           H  
ATOM   1205 H5''   G   994     -26.294 -13.780 -45.213  1.00  0.00           H  
ATOM   1206  H4'   G   994     -24.979 -15.366 -46.372  1.00  0.00           H  
ATOM   1207  H3'   G   994     -27.615 -16.245 -45.792  1.00  0.00           H  
ATOM   1208  H1'   G   994     -24.893 -18.617 -45.821  1.00  0.00           H  
ATOM   1209  H2'   G   994     -27.204 -18.210 -46.903  1.00  0.00           H  
ATOM   1210 HO2'   G   994     -25.817 -18.384 -48.491  1.00  0.00           H  
ATOM   1211  H1    G   994     -28.163 -23.229 -43.857  1.00  0.00           H  
ATOM   1212  H22   G   994     -26.321 -23.021 -46.737  1.00  0.00           H  
ATOM   1213  H21   G   994     -27.242 -24.004 -45.706  1.00  0.00           H  
ATOM   1214  H8    G   994     -26.838 -17.122 -43.161  1.00  0.00           H  
ATOM   1215  P     C   995     -28.423 -15.882 -48.519  1.00  0.00           P  
ATOM   1216  OP2   C   995     -28.440 -17.367 -48.521  1.00  0.00           O  
ATOM   1217  OP1   C   995     -29.636 -15.135 -48.102  1.00  0.00           O  
ATOM   1218  O5'   C   995     -28.020 -15.391 -49.980  1.00  0.00           O  
ATOM   1219  C5'   C   995     -26.695 -15.550 -50.463  1.00  0.00           C  
ATOM   1220  C4'   C   995     -26.081 -14.228 -50.855  1.00  0.00           C  
ATOM   1221  O4'   C   995     -26.853 -13.085 -50.404  1.00  0.00           O  
ATOM   1222  C3'   C   995     -24.682 -13.955 -50.326  1.00  0.00           C  
ATOM   1223  O3'   C   995     -23.677 -14.666 -51.029  1.00  0.00           O  
ATOM   1224  C1'   C   995     -25.994 -11.977 -50.257  1.00  0.00           C  
ATOM   1225  C2'   C   995     -24.568 -12.450 -50.543  1.00  0.00           C  
ATOM   1226  O2'   C   995     -24.248 -12.148 -51.893  1.00  0.00           O  
ATOM   1227  N1    C   995     -26.142 -11.431 -48.886  1.00  0.00           N  
ATOM   1228  C2    C   995     -25.482 -10.236 -48.571  1.00  0.00           C  
ATOM   1229  O2    C   995     -24.799  -9.674 -49.441  1.00  0.00           O  
ATOM   1230  N3    C   995     -25.601  -9.716 -47.328  1.00  0.00           N  
ATOM   1231  C4    C   995     -26.341 -10.340 -46.411  1.00  0.00           C  
ATOM   1232  N4    C   995     -26.429  -9.790 -45.197  1.00  0.00           N  
ATOM   1233  C5    C   995     -27.023 -11.555 -46.699  1.00  0.00           C  
ATOM   1234  C6    C   995     -26.899 -12.059 -47.933  1.00  0.00           C  
ATOM   1235  H5'   C   995     -26.709 -16.140 -51.246  1.00  0.00           H  
ATOM   1236 H5''   C   995     -26.146 -15.961 -49.763  1.00  0.00           H  
ATOM   1237  H4'   C   995     -26.056 -14.227 -51.835  1.00  0.00           H  
ATOM   1238  H3'   C   995     -24.613 -14.163 -49.371  1.00  0.00           H  
ATOM   1239  H1'   C   995     -26.242 -11.290 -50.910  1.00  0.00           H  
ATOM   1240  H2'   C   995     -23.928 -12.047 -49.921  1.00  0.00           H  
ATOM   1241 HO2'   C   995     -23.595 -11.418 -51.912  1.00  0.00           H  
ATOM   1242  H42   C   995     -26.966 -10.224 -44.502  1.00  0.00           H  
ATOM   1243  H41   C   995     -25.958  -8.953 -45.003  1.00  0.00           H  
ATOM   1244  H5    C   995     -27.566 -12.006 -46.018  1.00  0.00           H  
ATOM   1245  H6    C   995     -27.361 -12.895 -48.150  1.00  0.00           H  
ATOM   1246  P     U   996     -22.291 -15.036 -50.304  1.00  0.00           P  
ATOM   1247  OP2   U   996     -22.610 -15.742 -49.038  1.00  0.00           O  
ATOM   1248  OP1   U   996     -21.407 -15.686 -51.305  1.00  0.00           O  
ATOM   1249  O5'   U   996     -21.661 -13.621 -49.934  1.00  0.00           O  
ATOM   1250  C5'   U   996     -21.005 -12.834 -50.918  1.00  0.00           C  
ATOM   1251  C4'   U   996     -20.380 -11.599 -50.318  1.00  0.00           C  
ATOM   1252  O4'   U   996     -21.379 -10.718 -49.754  1.00  0.00           O  
ATOM   1253  C3'   U   996     -19.409 -11.830 -49.170  1.00  0.00           C  
ATOM   1254  O3'   U   996     -18.099 -12.145 -49.607  1.00  0.00           O  
ATOM   1255  C1'   U   996     -20.862 -10.064 -48.602  1.00  0.00           C  
ATOM   1256  C2'   U   996     -19.399 -10.479 -48.484  1.00  0.00           C  
ATOM   1257  O2'   U   996     -18.598  -9.546 -49.195  1.00  0.00           O  
ATOM   1258  N1    U   996     -21.663 -10.486 -47.427  1.00  0.00           N  
ATOM   1259  C2    U   996     -21.849  -9.554 -46.423  1.00  0.00           C  
ATOM   1260  O2    U   996     -21.391  -8.425 -46.469  1.00  0.00           O  
ATOM   1261  N3    U   996     -22.597  -9.988 -45.356  1.00  0.00           N  
ATOM   1262  C4    U   996     -23.166 -11.233 -45.191  1.00  0.00           C  
ATOM   1263  O4    U   996     -23.812 -11.472 -44.170  1.00  0.00           O  
ATOM   1264  C5    U   996     -22.931 -12.146 -46.268  1.00  0.00           C  
ATOM   1265  C6    U   996     -22.208 -11.748 -47.320  1.00  0.00           C  
ATOM   1266  H5'   U   996     -21.658 -12.564 -51.597  1.00  0.00           H  
ATOM   1267 H5''   U   996     -20.305 -13.372 -51.343  1.00  0.00           H  
ATOM   1268  H4'   U   996     -19.912 -11.128 -51.038  1.00  0.00           H  
ATOM   1269  H3'   U   996     -19.723 -12.533 -48.564  1.00  0.00           H  
ATOM   1270  H1'   U   996     -20.915  -9.090 -48.698  1.00  0.00           H  
ATOM   1271  H2'   U   996     -19.123 -10.553 -47.547  1.00  0.00           H  
ATOM   1272 HO2'   U   996     -17.979 -10.036 -49.777  1.00  0.00           H  
ATOM   1273  H3    U   996     -22.741  -9.343 -44.633  1.00  0.00           H  
ATOM   1274  H5    U   996     -23.299 -13.053 -46.235  1.00  0.00           H  
ATOM   1275  H6    U   996     -22.061 -12.391 -48.044  1.00  0.00           H  
ATOM   1276  P     G   997     -17.111 -12.988 -48.661  1.00  0.00           P  
ATOM   1277  OP2   G   997     -17.802 -14.246 -48.280  1.00  0.00           O  
ATOM   1278  OP1   G   997     -15.783 -13.052 -49.323  1.00  0.00           O  
ATOM   1279  O5'   G   997     -16.967 -12.089 -47.354  1.00  0.00           O  
ATOM   1280  C5'   G   997     -16.264 -10.856 -47.390  1.00  0.00           C  
ATOM   1281  C4'   G   997     -15.784 -10.451 -46.019  1.00  0.00           C  
ATOM   1282  O4'   G   997     -16.936 -10.258 -45.160  1.00  0.00           O  
ATOM   1283  C3'   G   997     -14.931 -11.472 -45.281  1.00  0.00           C  
ATOM   1284  O3'   G   997     -13.555 -11.385 -45.611  1.00  0.00           O  
ATOM   1285  C1'   G   997     -16.620 -10.670 -43.837  1.00  0.00           C  
ATOM   1286  C2'   G   997     -15.139 -11.072 -43.830  1.00  0.00           C  
ATOM   1287  O2'   G   997     -14.354  -9.939 -43.490  1.00  0.00           O  
ATOM   1288  N1    G   997     -18.725 -13.354 -40.058  1.00  0.00           N  
ATOM   1289  C2    G   997     -17.878 -12.274 -39.997  1.00  0.00           C  
ATOM   1290  N2    G   997     -17.544 -11.848 -38.769  1.00  0.00           N  
ATOM   1291  N3    G   997     -17.393 -11.655 -41.060  1.00  0.00           N  
ATOM   1292  C4    G   997     -17.828 -12.211 -42.211  1.00  0.00           C  
ATOM   1293  C5    G   997     -18.672 -13.287 -42.381  1.00  0.00           C  
ATOM   1294  C6    G   997     -19.185 -13.943 -41.232  1.00  0.00           C  
ATOM   1295  O6    G   997     -19.948 -14.914 -41.175  1.00  0.00           O  
ATOM   1296  N7    G   997     -18.875 -13.546 -43.729  1.00  0.00           N  
ATOM   1297  C8    G   997     -18.163 -12.640 -44.342  1.00  0.00           C  
ATOM   1298  N9    G   997     -17.503 -11.797 -43.481  1.00  0.00           N  
ATOM   1299  H5'   G   997     -16.857 -10.160 -47.741  1.00  0.00           H  
ATOM   1300 H5''   G   997     -15.491 -10.947 -47.987  1.00  0.00           H  
ATOM   1301  H4'   G   997     -15.289  -9.606 -46.078  1.00  0.00           H  
ATOM   1302  H3'   G   997     -15.243 -12.386 -45.444  1.00  0.00           H  
ATOM   1303  H1'   G   997     -16.761  -9.933 -43.206  1.00  0.00           H  
ATOM   1304  H2'   G   997     -14.974 -11.824 -43.223  1.00  0.00           H  
ATOM   1305 HO2'   G   997     -13.424 -10.222 -43.360  1.00  0.00           H  
ATOM   1306  H1    G   997     -19.029 -13.742 -39.211  1.00  0.00           H  
ATOM   1307  H22   G   997     -16.943 -11.081 -38.664  1.00  0.00           H  
ATOM   1308  H21   G   997     -17.899 -12.302 -37.977  1.00  0.00           H  
ATOM   1309  H8    G   997     -18.107 -12.568 -45.318  1.00  0.00           H  
ATOM   1310  P     C   998     -12.646 -12.710 -45.636  1.00  0.00           P  
ATOM   1311  OP2   C   998     -12.929 -13.439 -46.898  1.00  0.00           O  
ATOM   1312  OP1   C   998     -11.250 -12.316 -45.314  1.00  0.00           O  
ATOM   1313  O5'   C   998     -13.202 -13.583 -44.426  1.00  0.00           O  
ATOM   1314  C5'   C   998     -12.392 -13.860 -43.293  1.00  0.00           C  
ATOM   1315  C4'   C   998     -13.088 -13.486 -42.006  1.00  0.00           C  
ATOM   1316  O4'   C   998     -14.506 -13.733 -42.161  1.00  0.00           O  
ATOM   1317  C3'   C   998     -12.692 -14.286 -40.775  1.00  0.00           C  
ATOM   1318  O3'   C   998     -11.514 -13.800 -40.156  1.00  0.00           O  
ATOM   1319  C1'   C   998     -15.042 -14.204 -40.936  1.00  0.00           C  
ATOM   1320  C2'   C   998     -13.922 -14.148 -39.891  1.00  0.00           C  
ATOM   1321  O2'   C   998     -13.951 -12.886 -39.242  1.00  0.00           O  
ATOM   1322  N1    C   998     -15.535 -15.586 -41.160  1.00  0.00           N  
ATOM   1323  C2    C   998     -16.162 -16.249 -40.098  1.00  0.00           C  
ATOM   1324  O2    C   998     -16.285 -15.668 -39.009  1.00  0.00           O  
ATOM   1325  N3    C   998     -16.620 -17.509 -40.276  1.00  0.00           N  
ATOM   1326  C4    C   998     -16.476 -18.112 -41.456  1.00  0.00           C  
ATOM   1327  N4    C   998     -16.944 -19.356 -41.586  1.00  0.00           N  
ATOM   1328  C5    C   998     -15.843 -17.466 -42.555  1.00  0.00           C  
ATOM   1329  C6    C   998     -15.394 -16.219 -42.368  1.00  0.00           C  
ATOM   1330  H5'   C   998     -11.558 -13.350 -43.365  1.00  0.00           H  
ATOM   1331 H5''   C   998     -12.182 -14.817 -43.276  1.00  0.00           H  
ATOM   1332  H4'   C   998     -12.954 -12.533 -41.822  1.00  0.00           H  
ATOM   1333  H3'   C   998     -12.565 -15.227 -41.014  1.00  0.00           H  
ATOM   1334  H1'   C   998     -15.785 -13.637 -40.643  1.00  0.00           H  
ATOM   1335  H2'   C   998     -13.987 -14.887 -39.251  1.00  0.00           H  
ATOM   1336 HO2'   C   998     -14.264 -13.007 -38.322  1.00  0.00           H  
ATOM   1337  H42   C   998     -16.853 -19.826 -42.441  1.00  0.00           H  
ATOM   1338  H41   C   998     -17.378 -19.798 -40.827  1.00  0.00           H  
ATOM   1339  H5    C   998     -15.742 -17.917 -43.420  1.00  0.00           H  
ATOM   1340  H6    C   998     -14.956 -15.757 -43.112  1.00  0.00           H  
ATOM   1341  P     G   999     -10.504 -14.819 -39.429  1.00  0.00           P  
ATOM   1342  OP2   G   999     -10.553 -16.112 -40.157  1.00  0.00           O  
ATOM   1343  OP1   G   999      -9.202 -14.127 -39.249  1.00  0.00           O  
ATOM   1344  O5'   G   999     -11.148 -15.039 -37.988  1.00  0.00           O  
ATOM   1345  C5'   G   999     -11.315 -13.952 -37.091  1.00  0.00           C  
ATOM   1346  C4'   G   999     -11.988 -14.387 -35.813  1.00  0.00           C  
ATOM   1347  O4'   G   999     -13.327 -14.849 -36.109  1.00  0.00           O  
ATOM   1348  C3'   G   999     -11.344 -15.556 -35.083  1.00  0.00           C  
ATOM   1349  O3'   G   999     -10.274 -15.161 -34.241  1.00  0.00           O  
ATOM   1350  C1'   G   999     -13.668 -15.942 -35.284  1.00  0.00           C  
ATOM   1351  C2'   G   999     -12.506 -16.177 -34.321  1.00  0.00           C  
ATOM   1352  O2'   G   999     -12.762 -15.478 -33.112  1.00  0.00           O  
ATOM   1353  N1    G   999     -15.269 -20.768 -35.531  1.00  0.00           N  
ATOM   1354  C2    G   999     -15.174 -19.933 -34.444  1.00  0.00           C  
ATOM   1355  N2    G   999     -15.554 -20.446 -33.265  1.00  0.00           N  
ATOM   1356  N3    G   999     -14.738 -18.685 -34.507  1.00  0.00           N  
ATOM   1357  C4    G   999     -14.398 -18.332 -35.764  1.00  0.00           C  
ATOM   1358  C5    G   999     -14.455 -19.087 -36.917  1.00  0.00           C  
ATOM   1359  C6    G   999     -14.923 -20.425 -36.835  1.00  0.00           C  
ATOM   1360  O6    G   999     -15.048 -21.254 -37.743  1.00  0.00           O  
ATOM   1361  N7    G   999     -14.015 -18.355 -38.009  1.00  0.00           N  
ATOM   1362  C8    G   999     -13.704 -17.188 -37.511  1.00  0.00           C  
ATOM   1363  N9    G   999     -13.912 -17.106 -36.156  1.00  0.00           N  
ATOM   1364  H5'   G   999     -11.861 -13.262 -37.522  1.00  0.00           H  
ATOM   1365 H5''   G   999     -10.435 -13.575 -36.877  1.00  0.00           H  
ATOM   1366  H4'   G   999     -12.045 -13.622 -35.201  1.00  0.00           H  
ATOM   1367  H3'   G   999     -11.011 -16.195 -35.746  1.00  0.00           H  
ATOM   1368  H1'   G   999     -14.480 -15.741 -34.773  1.00  0.00           H  
ATOM   1369  H2'   G   999     -12.361 -17.134 -34.163  1.00  0.00           H  
ATOM   1370 HO2'   G   999     -12.972 -16.125 -32.407  1.00  0.00           H  
ATOM   1371  H1    G   999     -15.604 -21.676 -35.378  1.00  0.00           H  
ATOM   1372  H22   G   999     -15.509 -19.896 -32.454  1.00  0.00           H  
ATOM   1373  H21   G   999     -15.878 -21.369 -33.210  1.00  0.00           H  
ATOM   1374  H8    G   999     -13.357 -16.447 -38.051  1.00  0.00           H  
ATOM   1375  P     C  1000      -9.047 -16.163 -33.971  1.00  0.00           P  
ATOM   1376  OP2   C  1000      -8.548 -16.645 -35.284  1.00  0.00           O  
ATOM   1377  OP1   C  1000      -8.110 -15.498 -33.030  1.00  0.00           O  
ATOM   1378  O5'   C  1000      -9.714 -17.395 -33.213  1.00  0.00           O  
ATOM   1379  C5'   C  1000     -10.135 -17.279 -31.863  1.00  0.00           C  
ATOM   1380  C4'   C  1000     -10.585 -18.607 -31.304  1.00  0.00           C  
ATOM   1381  O4'   C  1000     -11.803 -19.016 -31.968  1.00  0.00           O  
ATOM   1382  C3'   C  1000      -9.646 -19.782 -31.529  1.00  0.00           C  
ATOM   1383  O3'   C  1000      -8.593 -19.837 -30.581  1.00  0.00           O  
ATOM   1384  C1'   C  1000     -11.820 -20.414 -32.151  1.00  0.00           C  
ATOM   1385  C2'   C  1000     -10.583 -20.976 -31.459  1.00  0.00           C  
ATOM   1386  O2'   C  1000     -10.904 -21.300 -30.114  1.00  0.00           O  
ATOM   1387  N1    C  1000     -11.817 -20.678 -33.611  1.00  0.00           N  
ATOM   1388  C2    C  1000     -12.257 -21.929 -34.061  1.00  0.00           C  
ATOM   1389  O2    C  1000     -12.632 -22.774 -33.233  1.00  0.00           O  
ATOM   1390  N3    C  1000     -12.266 -22.196 -35.387  1.00  0.00           N  
ATOM   1391  C4    C  1000     -11.858 -21.272 -36.257  1.00  0.00           C  
ATOM   1392  N4    C  1000     -11.883 -21.579 -37.556  1.00  0.00           N  
ATOM   1393  C5    C  1000     -11.405 -19.991 -35.832  1.00  0.00           C  
ATOM   1394  C6    C  1000     -11.402 -19.738 -34.518  1.00  0.00           C  
ATOM   1395  H5'   C  1000     -10.879 -16.644 -31.814  1.00  0.00           H  
ATOM   1396 H5''   C  1000      -9.390 -16.942 -31.324  1.00  0.00           H  
ATOM   1397  H4'   C  1000     -10.759 -18.519 -30.344  1.00  0.00           H  
ATOM   1398  H3'   C  1000      -9.264 -19.724 -32.429  1.00  0.00           H  
ATOM   1399  H1'   C  1000     -12.621 -20.808 -31.749  1.00  0.00           H  
ATOM   1400  H2'   C  1000     -10.216 -21.747 -31.939  1.00  0.00           H  
ATOM   1401 HO2'   C  1000     -10.915 -22.275 -30.014  1.00  0.00           H  
ATOM   1402  H42   C  1000     -11.590 -20.922 -38.220  1.00  0.00           H  
ATOM   1403  H41   C  1000     -12.195 -22.462 -37.845  1.00  0.00           H  
ATOM   1404  H5    C  1000     -11.107 -19.318 -36.479  1.00  0.00           H  
ATOM   1405  H6    C  1000     -11.093 -18.863 -34.206  1.00  0.00           H  
ATOM   1406  P     G  1001      -7.221 -20.594 -30.940  1.00  0.00           P  
ATOM   1407  OP2   G  1001      -6.760 -20.106 -32.265  1.00  0.00           O  
ATOM   1408  OP1   G  1001      -6.318 -20.493 -29.765  1.00  0.00           O  
ATOM   1409  O5'   G  1001      -7.652 -22.120 -31.100  1.00  0.00           O  
ATOM   1410  C5'   G  1001      -7.834 -22.949 -29.962  1.00  0.00           C  
ATOM   1411  C4'   G  1001      -8.047 -24.390 -30.354  1.00  0.00           C  
ATOM   1412  O4'   G  1001      -9.253 -24.490 -31.148  1.00  0.00           O  
ATOM   1413  C3'   G  1001      -6.997 -24.993 -31.275  1.00  0.00           C  
ATOM   1414  O3'   G  1001      -5.845 -25.442 -30.582  1.00  0.00           O  
ATOM   1415  C1'   G  1001      -9.130 -25.501 -32.111  1.00  0.00           C  
ATOM   1416  C2'   G  1001      -7.780 -26.167 -31.846  1.00  0.00           C  
ATOM   1417  O2'   G  1001      -7.944 -27.196 -30.881  1.00  0.00           O  
ATOM   1418  N1    G  1001      -9.845 -26.109 -37.114  1.00  0.00           N  
ATOM   1419  C2    G  1001      -9.885 -27.041 -36.106  1.00  0.00           C  
ATOM   1420  N2    G  1001     -10.150 -28.304 -36.473  1.00  0.00           N  
ATOM   1421  N3    G  1001      -9.681 -26.758 -34.830  1.00  0.00           N  
ATOM   1422  C4    G  1001      -9.428 -25.446 -34.638  1.00  0.00           C  
ATOM   1423  C5    G  1001      -9.366 -24.435 -35.573  1.00  0.00           C  
ATOM   1424  C6    G  1001      -9.587 -24.753 -36.939  1.00  0.00           C  
ATOM   1425  O6    G  1001      -9.574 -23.997 -37.917  1.00  0.00           O  
ATOM   1426  N7    G  1001      -9.080 -23.220 -34.968  1.00  0.00           N  
ATOM   1427  C8    G  1001      -8.975 -23.508 -33.699  1.00  0.00           C  
ATOM   1428  N9    G  1001      -9.175 -24.841 -33.429  1.00  0.00           N  
ATOM   1429  H5'   G  1001      -8.614 -22.636 -29.458  1.00  0.00           H  
ATOM   1430 H5''   G  1001      -7.039 -22.887 -29.391  1.00  0.00           H  
ATOM   1431  H4'   G  1001      -8.131 -24.953 -29.556  1.00  0.00           H  
ATOM   1432  H3'   G  1001      -6.723 -24.382 -31.990  1.00  0.00           H  
ATOM   1433  H1'   G  1001      -9.842 -26.173 -32.058  1.00  0.00           H  
ATOM   1434  H2'   G  1001      -7.372 -26.505 -32.671  1.00  0.00           H  
ATOM   1435 HO2'   G  1001      -7.832 -28.066 -31.319  1.00  0.00           H  
ATOM   1436  H1    G  1001     -10.011 -26.421 -38.028  1.00  0.00           H  
ATOM   1437  H22   G  1001     -10.191 -29.012 -35.796  1.00  0.00           H  
ATOM   1438  H21   G  1001     -10.302 -28.521 -37.416  1.00  0.00           H  
ATOM   1439  H8    G  1001      -8.775 -22.841 -33.010  1.00  0.00           H  
ATOM   1440  P     A  1002      -4.448 -25.609 -31.360  1.00  0.00           P  
ATOM   1441  OP2   A  1002      -4.204 -24.368 -32.138  1.00  0.00           O  
ATOM   1442  OP1   A  1002      -3.431 -26.076 -30.386  1.00  0.00           O  
ATOM   1443  O5'   A  1002      -4.722 -26.791 -32.393  1.00  0.00           O  
ATOM   1444  C5'   A  1002      -4.790 -28.140 -31.955  1.00  0.00           C  
ATOM   1445  C4'   A  1002      -4.876 -29.096 -33.118  1.00  0.00           C  
ATOM   1446  O4'   A  1002      -6.099 -28.847 -33.837  1.00  0.00           O  
ATOM   1447  C3'   A  1002      -3.818 -28.930 -34.198  1.00  0.00           C  
ATOM   1448  O3'   A  1002      -2.597 -29.575 -33.883  1.00  0.00           O  
ATOM   1449  C1'   A  1002      -5.912 -29.034 -35.222  1.00  0.00           C  
ATOM   1450  C2'   A  1002      -4.494 -29.576 -35.393  1.00  0.00           C  
ATOM   1451  O2'   A  1002      -4.507 -30.991 -35.274  1.00  0.00           O  
ATOM   1452  N1    A  1002      -6.972 -26.561 -39.617  1.00  0.00           N  
ATOM   1453  C2    A  1002      -6.877 -27.863 -39.317  1.00  0.00           C  
ATOM   1454  N3    A  1002      -6.597 -28.438 -38.150  1.00  0.00           N  
ATOM   1455  C4    A  1002      -6.396 -27.509 -37.198  1.00  0.00           C  
ATOM   1456  C5    A  1002      -6.459 -26.137 -37.353  1.00  0.00           C  
ATOM   1457  C6    A  1002      -6.765 -25.654 -38.638  1.00  0.00           C  
ATOM   1458  N6    A  1002      -6.860 -24.357 -38.938  1.00  0.00           N  
ATOM   1459  N7    A  1002      -6.196 -25.495 -36.151  1.00  0.00           N  
ATOM   1460  C8    A  1002      -5.983 -26.477 -35.310  1.00  0.00           C  
ATOM   1461  N9    A  1002      -6.088 -27.723 -35.876  1.00  0.00           N  
ATOM   1462  H5'   A  1002      -5.583 -28.253 -31.390  1.00  0.00           H  
ATOM   1463 H5''   A  1002      -3.991 -28.347 -31.429  1.00  0.00           H  
ATOM   1464  H4'   A  1002      -4.863 -30.024 -32.802  1.00  0.00           H  
ATOM   1465  H3'   A  1002      -3.643 -27.982 -34.379  1.00  0.00           H  
ATOM   1466  H1'   A  1002      -6.553 -29.675 -35.597  1.00  0.00           H  
ATOM   1467  H2'   A  1002      -4.087 -29.286 -36.236  1.00  0.00           H  
ATOM   1468 HO2'   A  1002      -4.338 -31.386 -36.154  1.00  0.00           H  
ATOM   1469  H2    A  1002      -7.037 -28.479 -40.062  1.00  0.00           H  
ATOM   1470  H61   A  1002      -7.077 -24.081 -39.853  1.00  0.00           H  
ATOM   1471  H62   A  1002      -6.714 -23.681 -38.244  1.00  0.00           H  
ATOM   1472  H8    A  1002      -5.767 -26.334 -34.364  1.00  0.00           H  
ATOM   1473  P     U  1003      -1.226 -29.089 -34.566  1.00  0.00           P  
ATOM   1474  OP2   U  1003      -1.138 -27.614 -34.420  1.00  0.00           O  
ATOM   1475  OP1   U  1003      -0.126 -29.945 -34.052  1.00  0.00           O  
ATOM   1476  O5'   U  1003      -1.427 -29.420 -36.111  1.00  0.00           O  
ATOM   1477  C5'   U  1003      -1.413 -30.760 -36.578  1.00  0.00           C  
ATOM   1478  C4'   U  1003      -1.490 -30.827 -38.083  1.00  0.00           C  
ATOM   1479  O4'   U  1003      -2.753 -30.270 -38.528  1.00  0.00           O  
ATOM   1480  C3'   U  1003      -0.461 -30.004 -38.844  1.00  0.00           C  
ATOM   1481  O3'   U  1003       0.785 -30.664 -38.980  1.00  0.00           O  
ATOM   1482  C1'   U  1003      -2.593 -29.597 -39.763  1.00  0.00           C  
ATOM   1483  C2'   U  1003      -1.141 -29.823 -40.191  1.00  0.00           C  
ATOM   1484  O2'   U  1003      -1.064 -31.009 -40.969  1.00  0.00           O  
ATOM   1485  N1    U  1003      -2.898 -28.163 -39.544  1.00  0.00           N  
ATOM   1486  C2    U  1003      -3.182 -27.400 -40.662  1.00  0.00           C  
ATOM   1487  O2    U  1003      -3.191 -27.854 -41.793  1.00  0.00           O  
ATOM   1488  N3    U  1003      -3.459 -26.079 -40.410  1.00  0.00           N  
ATOM   1489  C4    U  1003      -3.479 -25.452 -39.183  1.00  0.00           C  
ATOM   1490  O4    U  1003      -3.747 -24.251 -39.121  1.00  0.00           O  
ATOM   1491  C5    U  1003      -3.176 -26.302 -38.072  1.00  0.00           C  
ATOM   1492  C6    U  1003      -2.904 -27.593 -38.288  1.00  0.00           C  
ATOM   1493  H5'   U  1003      -2.180 -31.239 -36.198  1.00  0.00           H  
ATOM   1494 H5''   U  1003      -0.587 -31.194 -36.281  1.00  0.00           H  
ATOM   1495  H4'   U  1003      -1.428 -31.759 -38.377  1.00  0.00           H  
ATOM   1496  H3'   U  1003      -0.319 -29.134 -38.417  1.00  0.00           H  
ATOM   1497  H1'   U  1003      -3.191 -29.955 -40.453  1.00  0.00           H  
ATOM   1498  H2'   U  1003      -0.782 -29.050 -40.674  1.00  0.00           H  
ATOM   1499 HO2'   U  1003      -0.337 -31.571 -40.625  1.00  0.00           H  
ATOM   1500  H3    U  1003      -3.663 -25.520 -41.189  1.00  0.00           H  
ATOM   1501  H5    U  1003      -3.169 -25.941 -37.161  1.00  0.00           H  
ATOM   1502  H6    U  1003      -2.698 -28.154 -37.512  1.00  0.00           H  
ATOM   1503  P     C  1004       2.134 -29.813 -39.171  1.00  0.00           P  
ATOM   1504  OP2   C  1004       2.179 -28.775 -38.111  1.00  0.00           O  
ATOM   1505  OP1   C  1004       3.263 -30.768 -39.311  1.00  0.00           O  
ATOM   1506  O5'   C  1004       1.934 -29.081 -40.572  1.00  0.00           O  
ATOM   1507  C5'   C  1004       1.877 -29.822 -41.781  1.00  0.00           C  
ATOM   1508  C4'   C  1004       1.890 -28.918 -42.990  1.00  0.00           C  
ATOM   1509  O4'   C  1004       0.637 -28.192 -43.041  1.00  0.00           O  
ATOM   1510  C3'   C  1004       2.955 -27.833 -43.004  1.00  0.00           C  
ATOM   1511  O3'   C  1004       4.197 -28.285 -43.517  1.00  0.00           O  
ATOM   1512  C1'   C  1004       0.861 -26.922 -43.626  1.00  0.00           C  
ATOM   1513  C2'   C  1004       2.353 -26.787 -43.934  1.00  0.00           C  
ATOM   1514  O2'   C  1004       2.575 -27.120 -45.296  1.00  0.00           O  
ATOM   1515  N1    C  1004       0.375 -25.859 -42.712  1.00  0.00           N  
ATOM   1516  C2    C  1004      -0.164 -24.694 -43.274  1.00  0.00           C  
ATOM   1517  O2    C  1004      -0.218 -24.587 -44.509  1.00  0.00           O  
ATOM   1518  N3    C  1004      -0.614 -23.709 -42.464  1.00  0.00           N  
ATOM   1519  C4    C  1004      -0.544 -23.849 -41.140  1.00  0.00           C  
ATOM   1520  N4    C  1004      -1.001 -22.851 -40.379  1.00  0.00           N  
ATOM   1521  C5    C  1004      -0.002 -25.019 -40.538  1.00  0.00           C  
ATOM   1522  C6    C  1004       0.440 -25.988 -41.350  1.00  0.00           C  
ATOM   1523  H5'   C  1004       1.055 -30.355 -41.790  1.00  0.00           H  
ATOM   1524 H5''   C  1004       2.650 -30.423 -41.824  1.00  0.00           H  
ATOM   1525  H4'   C  1004       1.974 -29.456 -43.804  1.00  0.00           H  
ATOM   1526  H3'   C  1004       3.066 -27.443 -42.112  1.00  0.00           H  
ATOM   1527  H1'   C  1004       0.355 -26.889 -44.464  1.00  0.00           H  
ATOM   1528  H2'   C  1004       2.682 -25.888 -43.722  1.00  0.00           H  
ATOM   1529 HO2'   C  1004       2.793 -26.305 -45.793  1.00  0.00           H  
ATOM   1530  H42   C  1004      -0.963 -22.924 -39.403  1.00  0.00           H  
ATOM   1531  H41   C  1004      -1.373 -22.047 -40.798  1.00  0.00           H  
ATOM   1532  H5    C  1004       0.045 -25.113 -39.563  1.00  0.00           H  
ATOM   1533  H6    C  1004       0.816 -26.801 -40.954  1.00  0.00           H  
ATOM   1534  P     C  1005       5.559 -27.532 -43.116  1.00  0.00           P  
ATOM   1535  OP2   C  1005       6.699 -28.359 -43.587  1.00  0.00           O  
ATOM   1536  OP1   C  1005       5.449 -26.118 -43.556  1.00  0.00           O  
ATOM   1537  O5'   C  1005       5.559 -27.554 -41.523  1.00  0.00           O  
ATOM   1538  C5'   C  1005       4.863 -26.564 -40.781  1.00  0.00           C  
ATOM   1539  C4'   C  1005       5.812 -25.640 -40.057  1.00  0.00           C  
ATOM   1540  O4'   C  1005       7.073 -26.339 -39.920  1.00  0.00           O  
ATOM   1541  C3'   C  1005       6.146 -24.335 -40.763  1.00  0.00           C  
ATOM   1542  O3'   C  1005       5.218 -23.302 -40.482  1.00  0.00           O  
ATOM   1543  C1'   C  1005       8.133 -25.409 -40.102  1.00  0.00           C  
ATOM   1544  C2'   C  1005       7.536 -24.008 -40.246  1.00  0.00           C  
ATOM   1545  O2'   C  1005       7.477 -23.392 -38.968  1.00  0.00           O  
ATOM   1546  N1    C  1005       8.936 -25.803 -41.286  1.00  0.00           N  
ATOM   1547  C2    C  1005      10.093 -25.071 -41.579  1.00  0.00           C  
ATOM   1548  O2    C  1005      10.411 -24.121 -40.847  1.00  0.00           O  
ATOM   1549  N3    C  1005      10.843 -25.411 -42.653  1.00  0.00           N  
ATOM   1550  C4    C  1005      10.480 -26.435 -43.424  1.00  0.00           C  
ATOM   1551  N4    C  1005      11.250 -26.734 -44.473  1.00  0.00           N  
ATOM   1552  C5    C  1005       9.309 -27.199 -43.154  1.00  0.00           C  
ATOM   1553  C6    C  1005       8.576 -26.854 -42.088  1.00  0.00           C  
ATOM   1554  H5'   C  1005       4.284 -27.006 -40.125  1.00  0.00           H  
ATOM   1555 H5''   C  1005       4.309 -26.036 -41.393  1.00  0.00           H  
ATOM   1556  H4'   C  1005       5.476 -25.438 -39.159  1.00  0.00           H  
ATOM   1557  H3'   C  1005       6.177 -24.485 -41.731  1.00  0.00           H  
ATOM   1558  H1'   C  1005       8.697 -25.438 -39.302  1.00  0.00           H  
ATOM   1559  H2'   C  1005       8.038 -23.465 -40.888  1.00  0.00           H  
ATOM   1560 HO2'   C  1005       8.144 -22.676 -38.928  1.00  0.00           H  
ATOM   1561  H42   C  1005      11.010 -27.481 -45.059  1.00  0.00           H  
ATOM   1562  H41   C  1005      12.055 -26.205 -44.657  1.00  0.00           H  
ATOM   1563  H5    C  1005       9.050 -27.951 -43.727  1.00  0.00           H  
ATOM   1564  H6    C  1005       7.767 -27.368 -41.886  1.00  0.00           H  
ATOM   1565  P     C  1006       4.881 -22.193 -41.595  1.00  0.00           P  
ATOM   1566  OP2   C  1006       5.597 -22.560 -42.843  1.00  0.00           O  
ATOM   1567  OP1   C  1006       3.409 -22.002 -41.624  1.00  0.00           O  
ATOM   1568  O5'   C  1006       5.539 -20.859 -41.023  1.00  0.00           O  
ATOM   1569  C5'   C  1006       4.794 -19.972 -40.202  1.00  0.00           C  
ATOM   1570  C4'   C  1006       5.420 -18.600 -40.154  1.00  0.00           C  
ATOM   1571  O4'   C  1006       6.714 -18.706 -39.514  1.00  0.00           O  
ATOM   1572  C3'   C  1006       5.710 -17.948 -41.496  1.00  0.00           C  
ATOM   1573  O3'   C  1006       4.600 -17.236 -42.016  1.00  0.00           O  
ATOM   1574  C1'   C  1006       7.659 -17.855 -40.154  1.00  0.00           C  
ATOM   1575  C2'   C  1006       6.888 -17.028 -41.182  1.00  0.00           C  
ATOM   1576  O2'   C  1006       6.450 -15.824 -40.571  1.00  0.00           O  
ATOM   1577  N1    C  1006       8.699 -18.707 -40.782  1.00  0.00           N  
ATOM   1578  C2    C  1006       9.796 -18.080 -41.388  1.00  0.00           C  
ATOM   1579  O2    C  1006       9.864 -16.842 -41.383  1.00  0.00           O  
ATOM   1580  N3    C  1006      10.758 -18.834 -41.967  1.00  0.00           N  
ATOM   1581  C4    C  1006      10.660 -20.163 -41.960  1.00  0.00           C  
ATOM   1582  N4    C  1006      11.634 -20.867 -42.543  1.00  0.00           N  
ATOM   1583  C5    C  1006       9.559 -20.831 -41.353  1.00  0.00           C  
ATOM   1584  C6    C  1006       8.614 -20.075 -40.782  1.00  0.00           C  
ATOM   1585  H5'   C  1006       4.753 -20.337 -39.294  1.00  0.00           H  
ATOM   1586 H5''   C  1006       3.884 -19.896 -40.558  1.00  0.00           H  
ATOM   1587  H4'   C  1006       4.858 -17.997 -39.623  1.00  0.00           H  
ATOM   1588  H3'   C  1006       5.999 -18.630 -42.138  1.00  0.00           H  
ATOM   1589  H1'   C  1006       8.079 -17.252 -39.506  1.00  0.00           H  
ATOM   1590  H2'   C  1006       7.428 -16.854 -41.980  1.00  0.00           H  
ATOM   1591 HO2'   C  1006       5.499 -15.693 -40.766  1.00  0.00           H  
ATOM   1592  H42   C  1006      11.591 -21.845 -42.555  1.00  0.00           H  
ATOM   1593  H41   C  1006      12.390 -20.404 -42.961  1.00  0.00           H  
ATOM   1594  H5    C  1006       9.496 -21.809 -41.352  1.00  0.00           H  
ATOM   1595  H6    C  1006       7.848 -20.515 -40.359  1.00  0.00           H  
ATOM   1596  P     U  1007       4.365 -17.153 -43.604  1.00  0.00           P  
ATOM   1597  OP2   U  1007       4.642 -18.493 -44.180  1.00  0.00           O  
ATOM   1598  OP1   U  1007       3.048 -16.509 -43.841  1.00  0.00           O  
ATOM   1599  O5'   U  1007       5.499 -16.155 -44.110  1.00  0.00           O  
ATOM   1600  C5'   U  1007       5.323 -14.749 -44.028  1.00  0.00           C  
ATOM   1601  C4'   U  1007       6.543 -14.005 -44.515  1.00  0.00           C  
ATOM   1602  O4'   U  1007       7.728 -14.509 -43.851  1.00  0.00           O  
ATOM   1603  C3'   U  1007       6.856 -14.129 -45.998  1.00  0.00           C  
ATOM   1604  O3'   U  1007       6.147 -13.196 -46.793  1.00  0.00           O  
ATOM   1605  C1'   U  1007       8.814 -14.589 -44.744  1.00  0.00           C  
ATOM   1606  C2'   U  1007       8.369 -13.915 -46.042  1.00  0.00           C  
ATOM   1607  O2'   U  1007       8.695 -12.533 -45.979  1.00  0.00           O  
ATOM   1608  N1    U  1007       9.217 -16.001 -44.953  1.00  0.00           N  
ATOM   1609  C2    U  1007      10.371 -16.226 -45.681  1.00  0.00           C  
ATOM   1610  O2    U  1007      11.052 -15.328 -46.145  1.00  0.00           O  
ATOM   1611  N3    U  1007      10.705 -17.548 -45.849  1.00  0.00           N  
ATOM   1612  C4    U  1007      10.019 -18.646 -45.375  1.00  0.00           C  
ATOM   1613  O4    U  1007      10.449 -19.776 -45.611  1.00  0.00           O  
ATOM   1614  C5    U  1007       8.836 -18.337 -44.631  1.00  0.00           C  
ATOM   1615  C6    U  1007       8.488 -17.058 -44.452  1.00  0.00           C  
ATOM   1616  H5'   U  1007       5.151 -14.502 -43.095  1.00  0.00           H  
ATOM   1617 H5''   U  1007       4.553 -14.490 -44.575  1.00  0.00           H  
ATOM   1618  H4'   U  1007       6.440 -13.055 -44.299  1.00  0.00           H  
ATOM   1619  H3'   U  1007       6.655 -15.041 -46.295  1.00  0.00           H  
ATOM   1620  H1'   U  1007       9.567 -14.090 -44.363  1.00  0.00           H  
ATOM   1621  H2'   U  1007       8.770 -14.346 -46.825  1.00  0.00           H  
ATOM   1622 HO2'   U  1007       8.914 -12.299 -45.052  1.00  0.00           H  
ATOM   1623  H3    U  1007      11.519 -17.730 -46.362  1.00  0.00           H  
ATOM   1624  H5    U  1007       8.286 -19.056 -44.256  1.00  0.00           H  
ATOM   1625  H6    U  1007       7.674 -16.873 -43.940  1.00  0.00           H  
ATOM   1626  P     U  1008       5.079 -13.704 -47.880  1.00  0.00           P  
ATOM   1627  OP2   U  1008       4.387 -14.893 -47.322  1.00  0.00           O  
ATOM   1628  OP1   U  1008       4.282 -12.532 -48.326  1.00  0.00           O  
ATOM   1629  O5'   U  1008       5.975 -14.186 -49.105  1.00  0.00           O  
ATOM   1630  C5'   U  1008       6.363 -13.279 -50.127  1.00  0.00           C  
ATOM   1631  C4'   U  1008       7.795 -13.495 -50.550  1.00  0.00           C  
ATOM   1632  O4'   U  1008       8.567 -14.061 -49.455  1.00  0.00           O  
ATOM   1633  C3'   U  1008       8.016 -14.473 -51.693  1.00  0.00           C  
ATOM   1634  O3'   U  1008       7.822 -13.887 -52.968  1.00  0.00           O  
ATOM   1635  C1'   U  1008       9.521 -14.976 -49.942  1.00  0.00           C  
ATOM   1636  C2'   U  1008       9.458 -14.906 -51.466  1.00  0.00           C  
ATOM   1637  O2'   U  1008      10.369 -13.916 -51.920  1.00  0.00           O  
ATOM   1638  N1    U  1008       9.152 -16.316 -49.425  1.00  0.00           N  
ATOM   1639  C2    U  1008       9.995 -17.366 -49.737  1.00  0.00           C  
ATOM   1640  O2    U  1008      11.005 -17.233 -50.405  1.00  0.00           O  
ATOM   1641  N3    U  1008       9.614 -18.587 -49.236  1.00  0.00           N  
ATOM   1642  C4    U  1008       8.500 -18.862 -48.472  1.00  0.00           C  
ATOM   1643  O4    U  1008       8.294 -20.017 -48.097  1.00  0.00           O  
ATOM   1644  C5    U  1008       7.675 -17.728 -48.189  1.00  0.00           C  
ATOM   1645  C6    U  1008       8.022 -16.527 -48.662  1.00  0.00           C  
ATOM   1646  H5'   U  1008       6.263 -12.362 -49.794  1.00  0.00           H  
ATOM   1647 H5''   U  1008       5.779 -13.403 -50.903  1.00  0.00           H  
ATOM   1648  H4'   U  1008       8.186 -12.631 -50.794  1.00  0.00           H  
ATOM   1649  H3'   U  1008       7.425 -15.246 -51.576  1.00  0.00           H  
ATOM   1650  H1'   U  1008      10.428 -14.752 -49.646  1.00  0.00           H  
ATOM   1651  H2'   U  1008       9.639 -15.779 -51.873  1.00  0.00           H  
ATOM   1652 HO2'   U  1008      11.127 -14.357 -52.360  1.00  0.00           H  
ATOM   1653  H3    U  1008      10.198 -19.345 -49.446  1.00  0.00           H  
ATOM   1654  H5    U  1008       6.862 -17.831 -47.651  1.00  0.00           H  
ATOM   1655  H6    U  1008       7.441 -15.767 -48.456  1.00  0.00           H  
ATOM   1656  P     U  1009       7.401 -14.799 -54.222  1.00  0.00           P  
ATOM   1657  OP2   U  1009       6.315 -15.711 -53.782  1.00  0.00           O  
ATOM   1658  OP1   U  1009       7.182 -13.905 -55.388  1.00  0.00           O  
ATOM   1659  O5'   U  1009       8.697 -15.678 -54.512  1.00  0.00           O  
ATOM   1660  C5'   U  1009       9.814 -15.129 -55.194  1.00  0.00           C  
ATOM   1661  C4'   U  1009      10.904 -16.153 -55.393  1.00  0.00           C  
ATOM   1662  O4'   U  1009      11.206 -16.793 -54.129  1.00  0.00           O  
ATOM   1663  C3'   U  1009      10.572 -17.315 -56.317  1.00  0.00           C  
ATOM   1664  O3'   U  1009      10.798 -17.018 -57.683  1.00  0.00           O  
ATOM   1665  C1'   U  1009      11.567 -18.141 -54.327  1.00  0.00           C  
ATOM   1666  C2'   U  1009      11.549 -18.386 -55.840  1.00  0.00           C  
ATOM   1667  O2'   U  1009      12.852 -18.161 -56.357  1.00  0.00           O  
ATOM   1668  N1    U  1009      10.585 -18.988 -53.608  1.00  0.00           N  
ATOM   1669  C2    U  1009      10.862 -20.340 -53.522  1.00  0.00           C  
ATOM   1670  O2    U  1009      11.860 -20.847 -54.004  1.00  0.00           O  
ATOM   1671  N3    U  1009       9.927 -21.085 -52.847  1.00  0.00           N  
ATOM   1672  C4    U  1009       8.765 -20.628 -52.261  1.00  0.00           C  
ATOM   1673  O4    U  1009       8.022 -21.427 -51.689  1.00  0.00           O  
ATOM   1674  C5    U  1009       8.544 -19.220 -52.389  1.00  0.00           C  
ATOM   1675  C6    U  1009       9.440 -18.471 -53.041  1.00  0.00           C  
ATOM   1676  H5'   U  1009      10.171 -14.381 -54.671  1.00  0.00           H  
ATOM   1677 H5''   U  1009       9.524 -14.798 -56.069  1.00  0.00           H  
ATOM   1678  H4'   U  1009      11.708 -15.699 -55.720  1.00  0.00           H  
ATOM   1679  H3'   U  1009       9.655 -17.613 -56.143  1.00  0.00           H  
ATOM   1680  H1'   U  1009      12.467 -18.322 -53.982  1.00  0.00           H  
ATOM   1681  H2'   U  1009      11.226 -19.287 -56.051  1.00  0.00           H  
ATOM   1682 HO2'   U  1009      13.248 -19.021 -56.612  1.00  0.00           H  
ATOM   1683  H3    U  1009      10.103 -22.046 -52.775  1.00  0.00           H  
ATOM   1684  H5    U  1009       7.743 -18.809 -52.002  1.00  0.00           H  
ATOM   1685  H6    U  1009       9.266 -17.510 -53.115  1.00  0.00           H  
ATOM   1686  P     G  1010       9.623 -17.221 -58.760  1.00  0.00           P  
ATOM   1687  OP2   G  1010       8.399 -17.642 -58.032  1.00  0.00           O  
ATOM   1688  OP1   G  1010       9.582 -16.016 -59.629  1.00  0.00           O  
ATOM   1689  O5'   G  1010      10.118 -18.450 -59.646  1.00  0.00           O  
ATOM   1690  C5'   G  1010      11.331 -18.377 -60.380  1.00  0.00           C  
ATOM   1691  C4'   G  1010      11.882 -19.749 -60.677  1.00  0.00           C  
ATOM   1692  O4'   G  1010      12.373 -20.303 -59.433  1.00  0.00           O  
ATOM   1693  C3'   G  1010      10.872 -20.789 -61.140  1.00  0.00           C  
ATOM   1694  O3'   G  1010      10.563 -20.684 -62.520  1.00  0.00           O  
ATOM   1695  C1'   G  1010      12.087 -21.682 -59.327  1.00  0.00           C  
ATOM   1696  C2'   G  1010      11.536 -22.095 -60.691  1.00  0.00           C  
ATOM   1697  O2'   G  1010      12.614 -22.446 -61.545  1.00  0.00           O  
ATOM   1698  N1    G  1010       9.685 -24.892 -56.190  1.00  0.00           N  
ATOM   1699  C2    G  1010      10.645 -25.150 -57.138  1.00  0.00           C  
ATOM   1700  N2    G  1010      11.020 -26.431 -57.272  1.00  0.00           N  
ATOM   1701  N3    G  1010      11.201 -24.221 -57.899  1.00  0.00           N  
ATOM   1702  C4    G  1010      10.710 -22.992 -57.635  1.00  0.00           C  
ATOM   1703  C5    G  1010       9.752 -22.627 -56.712  1.00  0.00           C  
ATOM   1704  C6    G  1010       9.165 -23.633 -55.902  1.00  0.00           C  
ATOM   1705  O6    G  1010       8.300 -23.510 -55.027  1.00  0.00           O  
ATOM   1706  N7    G  1010       9.527 -21.259 -56.751  1.00  0.00           N  
ATOM   1707  C8    G  1010      10.336 -20.824 -57.679  1.00  0.00           C  
ATOM   1708  N9    G  1010      11.083 -21.823 -58.256  1.00  0.00           N  
ATOM   1709  H5'   G  1010      11.990 -17.873 -59.861  1.00  0.00           H  
ATOM   1710 H5''   G  1010      11.165 -17.909 -61.226  1.00  0.00           H  
ATOM   1711  H4'   G  1010      12.619 -19.663 -61.319  1.00  0.00           H  
ATOM   1712  H3'   G  1010      10.034 -20.664 -60.649  1.00  0.00           H  
ATOM   1713  H1'   G  1010      12.872 -22.228 -59.113  1.00  0.00           H  
ATOM   1714  H2'   G  1010      10.882 -22.822 -60.614  1.00  0.00           H  
ATOM   1715 HO2'   G  1010      12.602 -23.415 -61.693  1.00  0.00           H  
ATOM   1716  H1    G  1010       9.336 -25.651 -55.678  1.00  0.00           H  
ATOM   1717  H22   G  1010      11.703 -26.675 -57.932  1.00  0.00           H  
ATOM   1718  H21   G  1010      10.614 -27.124 -56.711  1.00  0.00           H  
ATOM   1719  H8    G  1010      10.403 -19.881 -57.937  1.00  0.00           H  
ATOM   1720  P     C  1011       9.162 -21.239 -63.078  1.00  0.00           P  
ATOM   1721  OP2   C  1011       8.075 -20.661 -62.250  1.00  0.00           O  
ATOM   1722  OP1   C  1011       9.145 -21.046 -64.550  1.00  0.00           O  
ATOM   1723  O5'   C  1011       9.224 -22.805 -62.789  1.00  0.00           O  
ATOM   1724  C5'   C  1011       9.983 -23.671 -63.619  1.00  0.00           C  
ATOM   1725  C4'   C  1011       9.896 -25.105 -63.156  1.00  0.00           C  
ATOM   1726  O4'   C  1011      10.213 -25.217 -61.745  1.00  0.00           O  
ATOM   1727  C3'   C  1011       8.533 -25.768 -63.283  1.00  0.00           C  
ATOM   1728  O3'   C  1011       8.303 -26.316 -64.570  1.00  0.00           O  
ATOM   1729  C1'   C  1011       9.399 -26.195 -61.115  1.00  0.00           C  
ATOM   1730  C2'   C  1011       8.589 -26.867 -62.225  1.00  0.00           C  
ATOM   1731  O2'   C  1011       9.307 -27.998 -62.695  1.00  0.00           O  
ATOM   1732  N1    C  1011       8.534 -25.501 -60.128  1.00  0.00           N  
ATOM   1733  C2    C  1011       7.860 -26.275 -59.175  1.00  0.00           C  
ATOM   1734  O2    C  1011       8.002 -27.507 -59.184  1.00  0.00           O  
ATOM   1735  N3    C  1011       7.066 -25.667 -58.264  1.00  0.00           N  
ATOM   1736  C4    C  1011       6.929 -24.341 -58.276  1.00  0.00           C  
ATOM   1737  N4    C  1011       6.135 -23.785 -57.358  1.00  0.00           N  
ATOM   1738  C5    C  1011       7.600 -23.527 -59.231  1.00  0.00           C  
ATOM   1739  C6    C  1011       8.384 -24.139 -60.127  1.00  0.00           C  
ATOM   1740  H5'   C  1011      10.921 -23.386 -63.605  1.00  0.00           H  
ATOM   1741 H5''   C  1011       9.644 -23.610 -64.537  1.00  0.00           H  
ATOM   1742  H4'   C  1011      10.544 -25.638 -63.661  1.00  0.00           H  
ATOM   1743  H3'   C  1011       7.836 -25.125 -63.037  1.00  0.00           H  
ATOM   1744  H1'   C  1011       9.939 -26.871 -60.656  1.00  0.00           H  
ATOM   1745  H2'   C  1011       7.693 -27.111 -61.913  1.00  0.00           H  
ATOM   1746 HO2'   C  1011       8.853 -28.813 -62.395  1.00  0.00           H  
ATOM   1747  H42   C  1011       6.014 -22.813 -57.340  1.00  0.00           H  
ATOM   1748  H41   C  1011       5.674 -24.349 -56.702  1.00  0.00           H  
ATOM   1749  H5    C  1011       7.494 -22.553 -59.232  1.00  0.00           H  
ATOM   1750  H6    C  1011       8.854 -23.597 -60.793  1.00  0.00           H  
ATOM   1751  P     A  1012       6.802 -26.473 -65.125  1.00  0.00           P  
ATOM   1752  OP2   A  1012       6.076 -25.208 -64.850  1.00  0.00           O  
ATOM   1753  OP1   A  1012       6.877 -26.989 -66.514  1.00  0.00           O  
ATOM   1754  O5'   A  1012       6.170 -27.612 -64.208  1.00  0.00           O  
ATOM   1755  C5'   A  1012       6.432 -28.984 -64.466  1.00  0.00           C  
ATOM   1756  C4'   A  1012       5.646 -29.881 -63.543  1.00  0.00           C  
ATOM   1757  O4'   A  1012       5.986 -29.595 -62.166  1.00  0.00           O  
ATOM   1758  C3'   A  1012       4.134 -29.722 -63.586  1.00  0.00           C  
ATOM   1759  O3'   A  1012       3.529 -30.449 -64.642  1.00  0.00           O  
ATOM   1760  C1'   A  1012       4.843 -29.686 -61.334  1.00  0.00           C  
ATOM   1761  C2'   A  1012       3.693 -30.190 -62.202  1.00  0.00           C  
ATOM   1762  O2'   A  1012       3.645 -31.607 -62.128  1.00  0.00           O  
ATOM   1763  N1    A  1012       2.396 -26.974 -57.699  1.00  0.00           N  
ATOM   1764  C2    A  1012       2.446 -28.286 -57.963  1.00  0.00           C  
ATOM   1765  N3    A  1012       3.105 -28.926 -58.927  1.00  0.00           N  
ATOM   1766  C4    A  1012       3.785 -28.056 -59.695  1.00  0.00           C  
ATOM   1767  C5    A  1012       3.831 -26.682 -59.549  1.00  0.00           C  
ATOM   1768  C6    A  1012       3.091 -26.128 -58.489  1.00  0.00           C  
ATOM   1769  N6    A  1012       3.040 -24.821 -58.226  1.00  0.00           N  
ATOM   1770  N7    A  1012       4.636 -26.112 -60.526  1.00  0.00           N  
ATOM   1771  C8    A  1012       5.052 -27.137 -61.228  1.00  0.00           C  
ATOM   1772  N9    A  1012       4.576 -28.344 -60.781  1.00  0.00           N  
ATOM   1773  H5'   A  1012       7.389 -29.156 -64.340  1.00  0.00           H  
ATOM   1774 H5''   A  1012       6.190 -29.188 -65.393  1.00  0.00           H  
ATOM   1775  H4'   A  1012       5.874 -30.814 -63.738  1.00  0.00           H  
ATOM   1776  H3'   A  1012       3.913 -28.772 -63.683  1.00  0.00           H  
ATOM   1777  H1'   A  1012       4.999 -30.317 -60.600  1.00  0.00           H  
ATOM   1778  H2'   A  1012       2.841 -29.783 -61.939  1.00  0.00           H  
ATOM   1779 HO2'   A  1012       2.855 -31.872 -61.612  1.00  0.00           H  
ATOM   1780  H2    A  1012       1.925 -28.857 -57.360  1.00  0.00           H  
ATOM   1781  H61   A  1012       2.506 -24.493 -57.472  1.00  0.00           H  
ATOM   1782  H62   A  1012       3.536 -24.188 -58.786  1.00  0.00           H  
ATOM   1783  H8    A  1012       5.648 -27.049 -62.001  1.00  0.00           H  
ATOM   1784  P     U  1013       2.093 -30.005 -65.210  1.00  0.00           P  
ATOM   1785  OP2   U  1013       2.178 -28.578 -65.610  1.00  0.00           O  
ATOM   1786  OP1   U  1013       1.656 -31.020 -66.201  1.00  0.00           O  
ATOM   1787  O5'   U  1013       1.131 -30.105 -63.944  1.00  0.00           O  
ATOM   1788  C5'   U  1013       0.528 -31.338 -63.582  1.00  0.00           C  
ATOM   1789  C4'   U  1013      -0.475 -31.162 -62.468  1.00  0.00           C  
ATOM   1790  O4'   U  1013       0.165 -30.526 -61.330  1.00  0.00           O  
ATOM   1791  C3'   U  1013      -1.657 -30.252 -62.769  1.00  0.00           C  
ATOM   1792  O3'   U  1013      -2.695 -30.908 -63.474  1.00  0.00           O  
ATOM   1793  C1'   U  1013      -0.748 -29.689 -60.664  1.00  0.00           C  
ATOM   1794  C2'   U  1013      -2.100 -29.867 -61.360  1.00  0.00           C  
ATOM   1795  O2'   U  1013      -2.810 -30.927 -60.736  1.00  0.00           O  
ATOM   1796  N1    U  1013      -0.247 -28.297 -60.755  1.00  0.00           N  
ATOM   1797  C2    U  1013      -0.706 -27.398 -59.810  1.00  0.00           C  
ATOM   1798  O2    U  1013      -1.489 -27.702 -58.927  1.00  0.00           O  
ATOM   1799  N3    U  1013      -0.215 -26.121 -59.933  1.00  0.00           N  
ATOM   1800  C4    U  1013       0.670 -25.659 -60.884  1.00  0.00           C  
ATOM   1801  O4    U  1013       1.017 -24.477 -60.862  1.00  0.00           O  
ATOM   1802  C5    U  1013       1.102 -26.644 -61.828  1.00  0.00           C  
ATOM   1803  C6    U  1013       0.640 -27.894 -61.731  1.00  0.00           C  
ATOM   1804  H5'   U  1013       1.225 -31.960 -63.287  1.00  0.00           H  
ATOM   1805 H5''   U  1013       0.073 -31.713 -64.364  1.00  0.00           H  
ATOM   1806  H4'   U  1013      -0.804 -32.043 -62.197  1.00  0.00           H  
ATOM   1807  H3'   U  1013      -1.339 -29.456 -63.243  1.00  0.00           H  
ATOM   1808  H1'   U  1013      -0.836 -29.942 -59.720  1.00  0.00           H  
ATOM   1809  H2'   U  1013      -2.618 -29.035 -61.362  1.00  0.00           H  
ATOM   1810 HO2'   U  1013      -3.140 -31.540 -61.426  1.00  0.00           H  
ATOM   1811  H3    U  1013      -0.528 -25.468 -59.274  1.00  0.00           H  
ATOM   1812  H5    U  1013       1.732 -26.402 -62.539  1.00  0.00           H  
ATOM   1813  H6    U  1013       0.950 -28.549 -62.389  1.00  0.00           H  
ATOM   1814  P     A  1014      -3.541 -30.118 -64.589  1.00  0.00           P  
ATOM   1815  OP2   A  1014      -3.004 -28.738 -64.681  1.00  0.00           O  
ATOM   1816  OP1   A  1014      -3.604 -30.966 -65.806  1.00  0.00           O  
ATOM   1817  O5'   A  1014      -5.008 -30.034 -63.971  1.00  0.00           O  
ATOM   1818  C5'   A  1014      -5.684 -31.205 -63.537  1.00  0.00           C  
ATOM   1819  C4'   A  1014      -6.914 -30.868 -62.732  1.00  0.00           C  
ATOM   1820  O4'   A  1014      -6.572 -30.605 -61.354  1.00  0.00           O  
ATOM   1821  C3'   A  1014      -7.664 -29.613 -63.152  1.00  0.00           C  
ATOM   1822  O3'   A  1014      -8.535 -29.828 -64.249  1.00  0.00           O  
ATOM   1823  C1'   A  1014      -7.363 -29.564 -60.811  1.00  0.00           C  
ATOM   1824  C2'   A  1014      -8.404 -29.246 -61.875  1.00  0.00           C  
ATOM   1825  O2'   A  1014      -9.534 -30.084 -61.675  1.00  0.00           O  
ATOM   1826  N1    A  1014      -6.793 -24.910 -58.673  1.00  0.00           N  
ATOM   1827  C2    A  1014      -7.829 -25.757 -58.723  1.00  0.00           C  
ATOM   1828  N3    A  1014      -7.909 -26.955 -59.298  1.00  0.00           N  
ATOM   1829  C4    A  1014      -6.743 -27.279 -59.886  1.00  0.00           C  
ATOM   1830  C5    A  1014      -5.592 -26.514 -59.919  1.00  0.00           C  
ATOM   1831  C6    A  1014      -5.636 -25.266 -59.272  1.00  0.00           C  
ATOM   1832  N6    A  1014      -4.604 -24.422 -59.222  1.00  0.00           N  
ATOM   1833  N7    A  1014      -4.587 -27.172 -60.615  1.00  0.00           N  
ATOM   1834  C8    A  1014      -5.144 -28.300 -60.981  1.00  0.00           C  
ATOM   1835  N9    A  1014      -6.448 -28.431 -60.573  1.00  0.00           N  
ATOM   1836  H5'   A  1014      -5.077 -31.740 -62.984  1.00  0.00           H  
ATOM   1837 H5''   A  1014      -5.949 -31.731 -64.320  1.00  0.00           H  
ATOM   1838  H4'   A  1014      -7.529 -31.632 -62.757  1.00  0.00           H  
ATOM   1839  H3'   A  1014      -7.016 -28.908 -63.365  1.00  0.00           H  
ATOM   1840  H1'   A  1014      -7.814 -29.801 -59.974  1.00  0.00           H  
ATOM   1841  H2'   A  1014      -8.649 -28.297 -61.861  1.00  0.00           H  
ATOM   1842 HO2'   A  1014     -10.276 -29.542 -61.336  1.00  0.00           H  
ATOM   1843  H2    A  1014      -8.644 -25.451 -58.273  1.00  0.00           H  
ATOM   1844  H61   A  1014      -4.695 -23.564 -58.756  1.00  0.00           H  
ATOM   1845  H62   A  1014      -3.755 -24.659 -59.650  1.00  0.00           H  
ATOM   1846  H8    A  1014      -4.672 -28.986 -61.499  1.00  0.00           H  
ATOM   1847  P     A  1015      -8.867 -28.626 -65.264  1.00  0.00           P  
ATOM   1848  OP2   A  1015      -7.602 -27.904 -65.550  1.00  0.00           O  
ATOM   1849  OP1   A  1015      -9.667 -29.179 -66.385  1.00  0.00           O  
ATOM   1850  O5'   A  1015      -9.807 -27.657 -64.418  1.00  0.00           O  
ATOM   1851  C5'   A  1015     -11.170 -27.982 -64.187  1.00  0.00           C  
ATOM   1852  C4'   A  1015     -11.866 -26.912 -63.384  1.00  0.00           C  
ATOM   1853  O4'   A  1015     -11.168 -26.736 -62.124  1.00  0.00           O  
ATOM   1854  C3'   A  1015     -11.891 -25.523 -64.002  1.00  0.00           C  
ATOM   1855  O3'   A  1015     -12.962 -25.339 -64.911  1.00  0.00           O  
ATOM   1856  C1'   A  1015     -11.137 -25.361 -61.770  1.00  0.00           C  
ATOM   1857  C2'   A  1015     -12.033 -24.632 -62.775  1.00  0.00           C  
ATOM   1858  O2'   A  1015     -13.369 -24.633 -62.291  1.00  0.00           O  
ATOM   1859  N1    A  1015      -7.802 -21.641 -60.507  1.00  0.00           N  
ATOM   1860  C2    A  1015      -9.116 -21.785 -60.289  1.00  0.00           C  
ATOM   1861  N3    A  1015      -9.924 -22.781 -60.646  1.00  0.00           N  
ATOM   1862  C4    A  1015      -9.243 -23.729 -61.314  1.00  0.00           C  
ATOM   1863  C5    A  1015      -7.893 -23.723 -61.615  1.00  0.00           C  
ATOM   1864  C6    A  1015      -7.148 -22.612 -61.180  1.00  0.00           C  
ATOM   1865  N6    A  1015      -5.839 -22.468 -61.398  1.00  0.00           N  
ATOM   1866  N7    A  1015      -7.542 -24.869 -62.315  1.00  0.00           N  
ATOM   1867  C8    A  1015      -8.667 -25.531 -62.419  1.00  0.00           C  
ATOM   1868  N9    A  1015      -9.738 -24.900 -61.836  1.00  0.00           N  
ATOM   1869  H5'   A  1015     -11.218 -28.830 -63.699  1.00  0.00           H  
ATOM   1870 H5''   A  1015     -11.626 -28.083 -65.048  1.00  0.00           H  
ATOM   1871  H4'   A  1015     -12.787 -27.197 -63.207  1.00  0.00           H  
ATOM   1872  H3'   A  1015     -11.027 -25.347 -64.432  1.00  0.00           H  
ATOM   1873  H1'   A  1015     -11.485 -25.223 -60.863  1.00  0.00           H  
ATOM   1874  H2'   A  1015     -11.711 -23.723 -62.951  1.00  0.00           H  
ATOM   1875 HO2'   A  1015     -13.815 -23.813 -62.587  1.00  0.00           H  
ATOM   1876  H2    A  1015      -9.543 -21.053 -59.796  1.00  0.00           H  
ATOM   1877  H61   A  1015      -5.373 -21.670 -61.071  1.00  0.00           H  
ATOM   1878  H62   A  1015      -5.344 -23.160 -61.884  1.00  0.00           H  
ATOM   1879  H8    A  1015      -8.738 -26.398 -62.873  1.00  0.00           H  
ATOM   1880  P     A  1016     -12.674 -24.828 -66.407  1.00  0.00           P  
ATOM   1881  OP2   A  1016     -11.204 -24.827 -66.618  1.00  0.00           O  
ATOM   1882  OP1   A  1016     -13.548 -25.593 -67.331  1.00  0.00           O  
ATOM   1883  O5'   A  1016     -13.170 -23.313 -66.399  1.00  0.00           O  
ATOM   1884  C5'   A  1016     -14.413 -22.957 -65.814  1.00  0.00           C  
ATOM   1885  C4'   A  1016     -14.286 -21.728 -64.949  1.00  0.00           C  
ATOM   1886  O4'   A  1016     -13.397 -22.025 -63.840  1.00  0.00           O  
ATOM   1887  C3'   A  1016     -13.663 -20.508 -65.610  1.00  0.00           C  
ATOM   1888  O3'   A  1016     -14.610 -19.699 -66.286  1.00  0.00           O  
ATOM   1889  C1'   A  1016     -12.538 -20.933 -63.577  1.00  0.00           C  
ATOM   1890  C2'   A  1016     -13.062 -19.769 -64.422  1.00  0.00           C  
ATOM   1891  O2'   A  1016     -14.061 -19.078 -63.687  1.00  0.00           O  
ATOM   1892  N1    A  1016      -7.540 -19.713 -63.276  1.00  0.00           N  
ATOM   1893  C2    A  1016      -8.642 -19.120 -62.797  1.00  0.00           C  
ATOM   1894  N3    A  1016      -9.915 -19.493 -62.913  1.00  0.00           N  
ATOM   1895  C4    A  1016     -10.014 -20.630 -63.624  1.00  0.00           C  
ATOM   1896  C5    A  1016      -8.975 -21.354 -64.179  1.00  0.00           C  
ATOM   1897  C6    A  1016      -7.675 -20.854 -63.985  1.00  0.00           C  
ATOM   1898  N6    A  1016      -6.577 -21.443 -64.462  1.00  0.00           N  
ATOM   1899  N7    A  1016      -9.457 -22.474 -64.842  1.00  0.00           N  
ATOM   1900  C8    A  1016     -10.754 -22.404 -64.676  1.00  0.00           C  
ATOM   1901  N9    A  1016     -11.162 -21.314 -63.947  1.00  0.00           N  
ATOM   1902  H5'   A  1016     -14.734 -23.703 -65.264  1.00  0.00           H  
ATOM   1903 H5''   A  1016     -15.064 -22.782 -66.525  1.00  0.00           H  
ATOM   1904  H4'   A  1016     -15.172 -21.491 -64.602  1.00  0.00           H  
ATOM   1905  H3'   A  1016     -12.942 -20.800 -66.207  1.00  0.00           H  
ATOM   1906  H1'   A  1016     -12.564 -20.685 -62.628  1.00  0.00           H  
ATOM   1907  H2'   A  1016     -12.336 -19.172 -64.700  1.00  0.00           H  
ATOM   1908 HO2'   A  1016     -13.708 -18.206 -63.412  1.00  0.00           H  
ATOM   1909  H2    A  1016      -8.490 -18.295 -62.290  1.00  0.00           H  
ATOM   1910  H61   A  1016      -5.696 -21.047 -64.294  1.00  0.00           H  
ATOM   1911  H62   A  1016      -6.650 -22.272 -64.979  1.00  0.00           H  
ATOM   1912  H8    A  1016     -11.377 -23.069 -65.038  1.00  0.00           H  
ATOM   1913  P     A  1017     -14.113 -18.394 -67.076  1.00  0.00           P  
ATOM   1914  OP2   A  1017     -13.074 -17.773 -66.218  1.00  0.00           O  
ATOM   1915  OP1   A  1017     -13.757 -18.858 -68.440  1.00  0.00           O  
ATOM   1916  O5'   A  1017     -15.323 -17.365 -67.206  1.00  0.00           O  
ATOM   1917  C5'   A  1017     -15.773 -16.624 -66.081  1.00  0.00           C  
ATOM   1918  C4'   A  1017     -14.890 -15.432 -65.813  1.00  0.00           C  
ATOM   1919  O4'   A  1017     -13.546 -15.845 -65.450  1.00  0.00           O  
ATOM   1920  C3'   A  1017     -14.625 -14.517 -66.999  1.00  0.00           C  
ATOM   1921  O3'   A  1017     -15.698 -13.631 -67.267  1.00  0.00           O  
ATOM   1922  C1'   A  1017     -12.604 -14.831 -65.817  1.00  0.00           C  
ATOM   1923  C2'   A  1017     -13.420 -13.732 -66.495  1.00  0.00           C  
ATOM   1924  O2'   A  1017     -13.802 -12.773 -65.519  1.00  0.00           O  
ATOM   1925  N1    A  1017      -7.716 -14.850 -67.447  1.00  0.00           N  
ATOM   1926  C2    A  1017      -8.355 -14.118 -66.525  1.00  0.00           C  
ATOM   1927  N3    A  1017      -9.631 -14.166 -66.150  1.00  0.00           N  
ATOM   1928  C4    A  1017     -10.296 -15.105 -66.846  1.00  0.00           C  
ATOM   1929  C5    A  1017      -9.778 -15.934 -67.823  1.00  0.00           C  
ATOM   1930  C6    A  1017      -8.413 -15.785 -68.127  1.00  0.00           C  
ATOM   1931  N6    A  1017      -7.776 -16.514 -69.047  1.00  0.00           N  
ATOM   1932  N7    A  1017     -10.760 -16.779 -68.321  1.00  0.00           N  
ATOM   1933  C8    A  1017     -11.832 -16.448 -67.645  1.00  0.00           C  
ATOM   1934  N9    A  1017     -11.624 -15.442 -66.735  1.00  0.00           N  
ATOM   1935  H5'   A  1017     -15.772 -17.207 -65.293  1.00  0.00           H  
ATOM   1936 H5''   A  1017     -16.688 -16.314 -66.247  1.00  0.00           H  
ATOM   1937  H4'   A  1017     -15.284 -14.904 -65.088  1.00  0.00           H  
ATOM   1938  H3'   A  1017     -14.406 -15.012 -67.817  1.00  0.00           H  
ATOM   1939  H1'   A  1017     -12.137 -14.458 -65.040  1.00  0.00           H  
ATOM   1940  H2'   A  1017     -12.923 -13.321 -67.233  1.00  0.00           H  
ATOM   1941 HO2'   A  1017     -13.003 -12.295 -65.213  1.00  0.00           H  
ATOM   1942  H2    A  1017      -7.804 -13.454 -66.060  1.00  0.00           H  
ATOM   1943  H61   A  1017      -6.821 -16.364 -69.215  1.00  0.00           H  
ATOM   1944  H62   A  1017      -8.261 -17.198 -69.553  1.00  0.00           H  
ATOM   1945  H8    A  1017     -12.703 -16.879 -67.778  1.00  0.00           H  
ATOM   1946  P     A  1018     -15.951 -13.096 -68.761  1.00  0.00           P  
ATOM   1947  OP2   A  1018     -15.623 -14.194 -69.704  1.00  0.00           O  
ATOM   1948  OP1   A  1018     -17.295 -12.468 -68.804  1.00  0.00           O  
ATOM   1949  O5'   A  1018     -14.863 -11.946 -68.947  1.00  0.00           O  
ATOM   1950  C5'   A  1018     -14.888 -10.781 -68.136  1.00  0.00           C  
ATOM   1951  C4'   A  1018     -13.692  -9.900 -68.396  1.00  0.00           C  
ATOM   1952  O4'   A  1018     -12.467 -10.483 -67.880  1.00  0.00           O  
ATOM   1953  C3'   A  1018     -13.365  -9.632 -69.857  1.00  0.00           C  
ATOM   1954  O3'   A  1018     -14.193  -8.639 -70.437  1.00  0.00           O  
ATOM   1955  C1'   A  1018     -11.385 -10.134 -68.686  1.00  0.00           C  
ATOM   1956  C2'   A  1018     -11.921  -9.162 -69.736  1.00  0.00           C  
ATOM   1957  O2'   A  1018     -11.851  -7.839 -69.226  1.00  0.00           O  
ATOM   1958  N1    A  1018      -7.276 -12.559 -70.634  1.00  0.00           N  
ATOM   1959  C2    A  1018      -7.439 -11.331 -70.124  1.00  0.00           C  
ATOM   1960  N3    A  1018      -8.539 -10.763 -69.633  1.00  0.00           N  
ATOM   1961  C4    A  1018      -9.581 -11.611 -69.700  1.00  0.00           C  
ATOM   1962  C5    A  1018      -9.570 -12.901 -70.197  1.00  0.00           C  
ATOM   1963  C6    A  1018      -8.343 -13.385 -70.685  1.00  0.00           C  
ATOM   1964  N6    A  1018      -8.180 -14.608 -71.195  1.00  0.00           N  
ATOM   1965  N7    A  1018     -10.831 -13.474 -70.103  1.00  0.00           N  
ATOM   1966  C8    A  1018     -11.564 -12.533 -69.561  1.00  0.00           C  
ATOM   1967  N9    A  1018     -10.872 -11.378 -69.290  1.00  0.00           N  
ATOM   1968  H5'   A  1018     -14.890 -11.048 -67.193  1.00  0.00           H  
ATOM   1969 H5''   A  1018     -15.705 -10.275 -68.327  1.00  0.00           H  
ATOM   1970  H4'   A  1018     -13.858  -9.045 -67.946  1.00  0.00           H  
ATOM   1971  H3'   A  1018     -13.409 -10.446 -70.401  1.00  0.00           H  
ATOM   1972  H1'   A  1018     -10.669  -9.700 -68.175  1.00  0.00           H  
ATOM   1973  H2'   A  1018     -11.443  -9.250 -70.587  1.00  0.00           H  
ATOM   1974 HO2'   A  1018     -12.716  -7.400 -69.359  1.00  0.00           H  
ATOM   1975  H2    A  1018      -6.634 -10.772 -70.109  1.00  0.00           H  
ATOM   1976  H61   A  1018      -7.300 -14.890 -71.521  1.00  0.00           H  
ATOM   1977  H62   A  1018      -8.940 -15.225 -71.242  1.00  0.00           H  
ATOM   1978  H8    A  1018     -12.519 -12.644 -69.366  1.00  0.00           H  
ATOM   1979  P     C  1019     -14.291  -8.503 -72.036  1.00  0.00           P  
ATOM   1980  OP2   C  1019     -14.865  -9.763 -72.571  1.00  0.00           O  
ATOM   1981  OP1   C  1019     -14.948  -7.207 -72.347  1.00  0.00           O  
ATOM   1982  O5'   C  1019     -12.774  -8.411 -72.510  1.00  0.00           O  
ATOM   1983  C5'   C  1019     -12.027  -7.215 -72.340  1.00  0.00           C  
ATOM   1984  C4'   C  1019     -10.764  -7.224 -73.167  1.00  0.00           C  
ATOM   1985  O4'   C  1019      -9.823  -8.165 -72.588  1.00  0.00           O  
ATOM   1986  C3'   C  1019     -10.907  -7.703 -74.603  1.00  0.00           C  
ATOM   1987  O3'   C  1019     -11.385  -6.695 -75.477  1.00  0.00           O  
ATOM   1988  C1'   C  1019      -9.075  -8.782 -73.603  1.00  0.00           C  
ATOM   1989  C2'   C  1019      -9.477  -8.116 -74.920  1.00  0.00           C  
ATOM   1990  O2'   C  1019      -8.653  -6.983 -75.145  1.00  0.00           O  
ATOM   1991  N1    C  1019      -9.395 -10.231 -73.583  1.00  0.00           N  
ATOM   1992  C2    C  1019      -8.423 -11.133 -74.034  1.00  0.00           C  
ATOM   1993  O2    C  1019      -7.333 -10.698 -74.436  1.00  0.00           O  
ATOM   1994  N3    C  1019      -8.690 -12.459 -74.026  1.00  0.00           N  
ATOM   1995  C4    C  1019      -9.869 -12.901 -73.591  1.00  0.00           C  
ATOM   1996  N4    C  1019     -10.088 -14.218 -73.601  1.00  0.00           N  
ATOM   1997  C5    C  1019     -10.878 -12.010 -73.126  1.00  0.00           C  
ATOM   1998  C6    C  1019     -10.603 -10.700 -73.137  1.00  0.00           C  
ATOM   1999  H5'   C  1019     -11.789  -7.119 -71.394  1.00  0.00           H  
ATOM   2000 H5''   C  1019     -12.580  -6.453 -72.610  1.00  0.00           H  
ATOM   2001  H4'   C  1019     -10.364  -6.330 -73.169  1.00  0.00           H  
ATOM   2002  H3'   C  1019     -11.497  -8.484 -74.661  1.00  0.00           H  
ATOM   2003  H1'   C  1019      -8.114  -8.658 -73.460  1.00  0.00           H  
ATOM   2004  H2'   C  1019      -9.444  -8.744 -75.671  1.00  0.00           H  
ATOM   2005 HO2'   C  1019      -9.219  -6.214 -75.365  1.00  0.00           H  
ATOM   2006  H42   C  1019     -10.945 -14.574 -73.287  1.00  0.00           H  
ATOM   2007  H41   C  1019      -9.391 -14.828 -73.923  1.00  0.00           H  
ATOM   2008  H5    C  1019     -11.742 -12.345 -72.807  1.00  0.00           H  
ATOM   2009  H6    C  1019     -11.284 -10.072 -72.821  1.00  0.00           H  
ATOM   2010  P     A  1020     -12.223  -7.094 -76.790  1.00  0.00           P  
ATOM   2011  OP2   A  1020     -13.385  -7.914 -76.362  1.00  0.00           O  
ATOM   2012  OP1   A  1020     -12.448  -5.861 -77.584  1.00  0.00           O  
ATOM   2013  O5'   A  1020     -11.232  -8.035 -77.609  1.00  0.00           O  
ATOM   2014  C5'   A  1020     -10.083  -7.501 -78.249  1.00  0.00           C  
ATOM   2015  C4'   A  1020      -9.474  -8.490 -79.211  1.00  0.00           C  
ATOM   2016  O4'   A  1020      -8.751  -9.522 -78.478  1.00  0.00           O  
ATOM   2017  C3'   A  1020     -10.455  -9.337 -80.008  1.00  0.00           C  
ATOM   2018  O3'   A  1020     -10.931  -8.685 -81.172  1.00  0.00           O  
ATOM   2019  C1'   A  1020      -8.840 -10.748 -79.161  1.00  0.00           C  
ATOM   2020  C2'   A  1020      -9.567 -10.475 -80.445  1.00  0.00           C  
ATOM   2021  O2'   A  1020      -8.641 -10.053 -81.436  1.00  0.00           O  
ATOM   2022  N1    A  1020      -9.431 -15.651 -77.689  1.00  0.00           N  
ATOM   2023  C2    A  1020      -8.608 -15.069 -78.570  1.00  0.00           C  
ATOM   2024  N3    A  1020      -8.508 -13.784 -78.905  1.00  0.00           N  
ATOM   2025  C4    A  1020      -9.392 -13.042 -78.215  1.00  0.00           C  
ATOM   2026  C5    A  1020     -10.300 -13.496 -77.277  1.00  0.00           C  
ATOM   2027  C6    A  1020     -10.307 -14.877 -77.012  1.00  0.00           C  
ATOM   2028  N6    A  1020     -11.127 -15.458 -76.134  1.00  0.00           N  
ATOM   2029  N7    A  1020     -11.050 -12.443 -76.771  1.00  0.00           N  
ATOM   2030  C8    A  1020     -10.585 -11.394 -77.403  1.00  0.00           C  
ATOM   2031  N9    A  1020      -9.580 -11.684 -78.292  1.00  0.00           N  
ATOM   2032  H5'   A  1020      -9.417  -7.265 -77.569  1.00  0.00           H  
ATOM   2033 H5''   A  1020     -10.337  -6.692 -78.741  1.00  0.00           H  
ATOM   2034  H4'   A  1020      -8.873  -8.031 -79.834  1.00  0.00           H  
ATOM   2035  H3'   A  1020     -11.220  -9.649 -79.479  1.00  0.00           H  
ATOM   2036  H1'   A  1020      -7.955 -11.119 -79.360  1.00  0.00           H  
ATOM   2037  H2'   A  1020     -10.093 -11.246 -80.743  1.00  0.00           H  
ATOM   2038 HO2'   A  1020      -8.544 -10.764 -82.103  1.00  0.00           H  
ATOM   2039  H2    A  1020      -7.993 -15.674 -79.034  1.00  0.00           H  
ATOM   2040  H61   A  1020     -11.085 -16.427 -75.991  1.00  0.00           H  
ATOM   2041  H62   A  1020     -11.771 -14.917 -75.631  1.00  0.00           H  
ATOM   2042  H8    A  1020     -10.925 -10.486 -77.255  1.00  0.00           H  
ATOM   2043  P     U  1021     -12.456  -8.881 -81.642  1.00  0.00           P  
ATOM   2044  OP2   U  1021     -13.310  -8.909 -80.428  1.00  0.00           O  
ATOM   2045  OP1   U  1021     -12.737  -7.895 -82.716  1.00  0.00           O  
ATOM   2046  O5'   U  1021     -12.474 -10.336 -82.291  1.00  0.00           O  
ATOM   2047  C5'   U  1021     -11.544 -10.695 -83.302  1.00  0.00           C  
ATOM   2048  C4'   U  1021     -11.716 -12.131 -83.732  1.00  0.00           C  
ATOM   2049  O4'   U  1021     -11.046 -13.018 -82.811  1.00  0.00           O  
ATOM   2050  C3'   U  1021     -13.146 -12.647 -83.789  1.00  0.00           C  
ATOM   2051  O3'   U  1021     -13.797 -12.343 -85.010  1.00  0.00           O  
ATOM   2052  C1'   U  1021     -11.775 -14.237 -82.703  1.00  0.00           C  
ATOM   2053  C2'   U  1021     -12.945 -14.152 -83.679  1.00  0.00           C  
ATOM   2054  O2'   U  1021     -12.548 -14.710 -84.923  1.00  0.00           O  
ATOM   2055  N1    U  1021     -12.224 -14.398 -81.299  1.00  0.00           N  
ATOM   2056  C2    U  1021     -12.015 -15.631 -80.707  1.00  0.00           C  
ATOM   2057  O2    U  1021     -11.487 -16.565 -81.284  1.00  0.00           O  
ATOM   2058  N3    U  1021     -12.446 -15.733 -79.407  1.00  0.00           N  
ATOM   2059  C4    U  1021     -13.053 -14.752 -78.652  1.00  0.00           C  
ATOM   2060  O4    U  1021     -13.385 -15.001 -77.492  1.00  0.00           O  
ATOM   2061  C5    U  1021     -13.237 -13.505 -79.329  1.00  0.00           C  
ATOM   2062  C6    U  1021     -12.825 -13.377 -80.595  1.00  0.00           C  
ATOM   2063  H5'   U  1021     -10.635 -10.572 -82.958  1.00  0.00           H  
ATOM   2064 H5''   U  1021     -11.675 -10.112 -84.079  1.00  0.00           H  
ATOM   2065  H4'   U  1021     -11.308 -12.233 -84.617  1.00  0.00           H  
ATOM   2066  H3'   U  1021     -13.685 -12.308 -83.045  1.00  0.00           H  
ATOM   2067  H1'   U  1021     -11.203 -14.995 -82.950  1.00  0.00           H  
ATOM   2068  H2'   U  1021     -13.742 -14.595 -83.321  1.00  0.00           H  
ATOM   2069 HO2'   U  1021     -13.007 -15.567 -85.050  1.00  0.00           H  
ATOM   2070  H3    U  1021     -12.307 -16.598 -78.969  1.00  0.00           H  
ATOM   2071  H5    U  1021     -13.660 -12.751 -78.868  1.00  0.00           H  
ATOM   2072  H6    U  1021     -12.963 -12.514 -81.036  1.00  0.00           H  
ATOM   2073  P     A  1022     -15.367 -12.003 -85.027  1.00  0.00           P  
ATOM   2074  OP2   A  1022     -15.689 -11.256 -83.786  1.00  0.00           O  
ATOM   2075  OP1   A  1022     -15.695 -11.410 -86.348  1.00  0.00           O  
ATOM   2076  O5'   A  1022     -16.071 -13.430 -84.940  1.00  0.00           O  
ATOM   2077  C5'   A  1022     -15.863 -14.408 -85.947  1.00  0.00           C  
ATOM   2078  C4'   A  1022     -16.595 -15.690 -85.635  1.00  0.00           C  
ATOM   2079  O4'   A  1022     -15.884 -16.394 -84.587  1.00  0.00           O  
ATOM   2080  C3'   A  1022     -18.006 -15.536 -85.088  1.00  0.00           C  
ATOM   2081  O3'   A  1022     -18.975 -15.334 -86.102  1.00  0.00           O  
ATOM   2082  C1'   A  1022     -16.823 -17.078 -83.753  1.00  0.00           C  
ATOM   2083  C2'   A  1022     -18.213 -16.851 -84.352  1.00  0.00           C  
ATOM   2084  O2'   A  1022     -18.505 -17.909 -85.253  1.00  0.00           O  
ATOM   2085  N1    A  1022     -17.865 -17.862 -78.767  1.00  0.00           N  
ATOM   2086  C2    A  1022     -18.111 -18.590 -79.864  1.00  0.00           C  
ATOM   2087  N3    A  1022     -17.812 -18.326 -81.134  1.00  0.00           N  
ATOM   2088  C4    A  1022     -17.176 -17.145 -81.236  1.00  0.00           C  
ATOM   2089  C5    A  1022     -16.853 -16.286 -80.203  1.00  0.00           C  
ATOM   2090  C6    A  1022     -17.224 -16.682 -78.905  1.00  0.00           C  
ATOM   2091  N6    A  1022     -16.980 -15.956 -77.812  1.00  0.00           N  
ATOM   2092  N7    A  1022     -16.198 -15.161 -80.686  1.00  0.00           N  
ATOM   2093  C8    A  1022     -16.141 -15.363 -81.979  1.00  0.00           C  
ATOM   2094  N9    A  1022     -16.714 -16.544 -82.382  1.00  0.00           N  
ATOM   2095  H5'   A  1022     -14.904 -14.597 -86.017  1.00  0.00           H  
ATOM   2096 H5''   A  1022     -16.183 -14.058 -86.805  1.00  0.00           H  
ATOM   2097  H4'   A  1022     -16.625 -16.256 -86.435  1.00  0.00           H  
ATOM   2098  H3'   A  1022     -18.039 -14.799 -84.442  1.00  0.00           H  
ATOM   2099  H1'   A  1022     -16.623 -18.038 -83.746  1.00  0.00           H  
ATOM   2100  H2'   A  1022     -18.896 -16.771 -83.652  1.00  0.00           H  
ATOM   2101 HO2'   A  1022     -19.199 -18.479 -84.861  1.00  0.00           H  
ATOM   2102  H2    A  1022     -18.578 -19.438 -79.710  1.00  0.00           H  
ATOM   2103  H61   A  1022     -17.263 -16.284 -76.933  1.00  0.00           H  
ATOM   2104  H62   A  1022     -16.516 -15.096 -77.887  1.00  0.00           H  
ATOM   2105  H8    A  1022     -15.728 -14.728 -82.602  1.00  0.00           H  
ATOM   2106  P     U  1023     -20.303 -14.483 -85.792  1.00  0.00           P  
ATOM   2107  OP2   U  1023     -19.932 -13.369 -84.883  1.00  0.00           O  
ATOM   2108  OP1   U  1023     -20.970 -14.184 -87.085  1.00  0.00           O  
ATOM   2109  O5'   U  1023     -21.228 -15.494 -84.982  1.00  0.00           O  
ATOM   2110  C5'   U  1023     -21.846 -16.596 -85.629  1.00  0.00           C  
ATOM   2111  C4'   U  1023     -22.656 -17.427 -84.664  1.00  0.00           C  
ATOM   2112  O4'   U  1023     -21.781 -17.977 -83.648  1.00  0.00           O  
ATOM   2113  C3'   U  1023     -23.714 -16.684 -83.865  1.00  0.00           C  
ATOM   2114  O3'   U  1023     -24.913 -16.476 -84.591  1.00  0.00           O  
ATOM   2115  C1'   U  1023     -22.474 -18.047 -82.404  1.00  0.00           C  
ATOM   2116  C2'   U  1023     -23.914 -17.612 -82.680  1.00  0.00           C  
ATOM   2117  O2'   U  1023     -24.684 -18.750 -83.042  1.00  0.00           O  
ATOM   2118  N1    U  1023     -21.792 -17.153 -81.437  1.00  0.00           N  
ATOM   2119  C2    U  1023     -22.056 -17.358 -80.095  1.00  0.00           C  
ATOM   2120  O2    U  1023     -22.808 -18.226 -79.689  1.00  0.00           O  
ATOM   2121  N3    U  1023     -21.402 -16.508 -79.236  1.00  0.00           N  
ATOM   2122  C4    U  1023     -20.532 -15.494 -79.573  1.00  0.00           C  
ATOM   2123  O4    U  1023     -20.023 -14.813 -78.681  1.00  0.00           O  
ATOM   2124  C5    U  1023     -20.307 -15.340 -80.978  1.00  0.00           C  
ATOM   2125  C6    U  1023     -20.929 -16.155 -81.836  1.00  0.00           C  
ATOM   2126  H5'   U  1023     -21.153 -17.160 -86.032  1.00  0.00           H  
ATOM   2127 H5''   U  1023     -22.437 -16.262 -86.336  1.00  0.00           H  
ATOM   2128  H4'   U  1023     -23.076 -18.162 -85.156  1.00  0.00           H  
ATOM   2129  H3'   U  1023     -23.344 -15.833 -83.551  1.00  0.00           H  
ATOM   2130  H1'   U  1023     -22.474 -18.963 -82.055  1.00  0.00           H  
ATOM   2131  H2'   U  1023     -24.304 -17.140 -81.915  1.00  0.00           H  
ATOM   2132 HO2'   U  1023     -25.307 -18.959 -82.314  1.00  0.00           H  
ATOM   2133  H3    U  1023     -21.575 -16.636 -78.280  1.00  0.00           H  
ATOM   2134  H5    U  1023     -19.701 -14.643 -81.307  1.00  0.00           H  
ATOM   2135  H6    U  1023     -20.759 -16.028 -82.792  1.00  0.00           H  
ATOM   2136  P     G  1024     -25.804 -15.166 -84.324  1.00  0.00           P  
ATOM   2137  OP2   G  1024     -24.886 -14.040 -84.014  1.00  0.00           O  
ATOM   2138  OP1   G  1024     -26.775 -15.034 -85.440  1.00  0.00           O  
ATOM   2139  O5'   G  1024     -26.619 -15.516 -83.000  1.00  0.00           O  
ATOM   2140  C5'   G  1024     -27.684 -16.454 -83.027  1.00  0.00           C  
ATOM   2141  C4'   G  1024     -28.235 -16.707 -81.646  1.00  0.00           C  
ATOM   2142  O4'   G  1024     -27.173 -17.231 -80.807  1.00  0.00           O  
ATOM   2143  C3'   G  1024     -28.718 -15.481 -80.885  1.00  0.00           C  
ATOM   2144  O3'   G  1024     -30.034 -15.093 -81.240  1.00  0.00           O  
ATOM   2145  C1'   G  1024     -27.311 -16.739 -79.480  1.00  0.00           C  
ATOM   2146  C2'   G  1024     -28.617 -15.949 -79.440  1.00  0.00           C  
ATOM   2147  O2'   G  1024     -29.684 -16.826 -79.107  1.00  0.00           O  
ATOM   2148  N1    G  1024     -24.675 -14.364 -75.829  1.00  0.00           N  
ATOM   2149  C2    G  1024     -25.817 -15.121 -75.731  1.00  0.00           C  
ATOM   2150  N2    G  1024     -26.329 -15.270 -74.500  1.00  0.00           N  
ATOM   2151  N3    G  1024     -26.415 -15.694 -76.763  1.00  0.00           N  
ATOM   2152  C4    G  1024     -25.771 -15.444 -77.922  1.00  0.00           C  
ATOM   2153  C5    G  1024     -24.626 -14.702 -78.129  1.00  0.00           C  
ATOM   2154  C6    G  1024     -23.996 -14.093 -77.013  1.00  0.00           C  
ATOM   2155  O6    G  1024     -22.974 -13.398 -76.991  1.00  0.00           O  
ATOM   2156  N7    G  1024     -24.284 -14.688 -79.473  1.00  0.00           N  
ATOM   2157  C8    G  1024     -25.209 -15.406 -80.050  1.00  0.00           C  
ATOM   2158  N9    G  1024     -26.142 -15.896 -79.167  1.00  0.00           N  
ATOM   2159  H5'   G  1024     -27.357 -17.299 -83.401  1.00  0.00           H  
ATOM   2160 H5''   G  1024     -28.401 -16.108 -83.599  1.00  0.00           H  
ATOM   2161  H4'   G  1024     -28.956 -17.369 -81.708  1.00  0.00           H  
ATOM   2162  H3'   G  1024     -28.090 -14.744 -81.032  1.00  0.00           H  
ATOM   2163  H1'   G  1024     -27.358 -17.481 -78.841  1.00  0.00           H  
ATOM   2164  H2'   G  1024     -28.564 -15.191 -78.820  1.00  0.00           H  
ATOM   2165 HO2'   G  1024     -29.994 -16.621 -78.200  1.00  0.00           H  
ATOM   2166  H1    G  1024     -24.310 -13.983 -75.003  1.00  0.00           H  
ATOM   2167  H22   G  1024     -27.143 -15.800 -74.369  1.00  0.00           H  
ATOM   2168  H21   G  1024     -25.892 -14.849 -73.731  1.00  0.00           H  
ATOM   2169  H8    G  1024     -25.234 -15.579 -81.014  1.00  0.00           H  
ATOM   2170  P     G  1025     -30.528 -13.585 -80.983  1.00  0.00           P  
ATOM   2171  OP2   G  1025     -29.476 -12.665 -81.486  1.00  0.00           O  
ATOM   2172  OP1   G  1025     -31.917 -13.462 -81.495  1.00  0.00           O  
ATOM   2173  O5'   G  1025     -30.575 -13.459 -79.396  1.00  0.00           O  
ATOM   2174  C5'   G  1025     -31.666 -13.984 -78.655  1.00  0.00           C  
ATOM   2175  C4'   G  1025     -31.565 -13.629 -77.192  1.00  0.00           C  
ATOM   2176  O4'   G  1025     -30.309 -14.118 -76.654  1.00  0.00           O  
ATOM   2177  C3'   G  1025     -31.532 -12.143 -76.867  1.00  0.00           C  
ATOM   2178  O3'   G  1025     -32.816 -11.542 -76.892  1.00  0.00           O  
ATOM   2179  C1'   G  1025     -29.862 -13.234 -75.645  1.00  0.00           C  
ATOM   2180  C2'   G  1025     -30.939 -12.170 -75.463  1.00  0.00           C  
ATOM   2181  O2'   G  1025     -31.891 -12.616 -74.509  1.00  0.00           O  
ATOM   2182  N1    G  1025     -25.782 -10.591 -74.134  1.00  0.00           N  
ATOM   2183  C2    G  1025     -26.888 -10.977 -73.417  1.00  0.00           C  
ATOM   2184  N2    G  1025     -26.917 -10.615 -72.125  1.00  0.00           N  
ATOM   2185  N3    G  1025     -27.894 -11.670 -73.926  1.00  0.00           N  
ATOM   2186  C4    G  1025     -27.704 -11.949 -75.232  1.00  0.00           C  
ATOM   2187  C5    G  1025     -26.638 -11.612 -76.039  1.00  0.00           C  
ATOM   2188  C6    G  1025     -25.566 -10.869 -75.480  1.00  0.00           C  
ATOM   2189  O6    G  1025     -24.532 -10.474 -76.032  1.00  0.00           O  
ATOM   2190  N7    G  1025     -26.824 -12.090 -77.328  1.00  0.00           N  
ATOM   2191  C8    G  1025     -27.978 -12.698 -77.283  1.00  0.00           C  
ATOM   2192  N9    G  1025     -28.566 -12.652 -76.042  1.00  0.00           N  
ATOM   2193  H5'   G  1025     -31.676 -14.960 -78.747  1.00  0.00           H  
ATOM   2194 H5''   G  1025     -32.502 -13.621 -79.016  1.00  0.00           H  
ATOM   2195  H4'   G  1025     -32.305 -14.056 -76.710  1.00  0.00           H  
ATOM   2196  H3'   G  1025     -30.915 -11.694 -77.480  1.00  0.00           H  
ATOM   2197  H1'   G  1025     -29.752 -13.734 -74.809  1.00  0.00           H  
ATOM   2198  H2'   G  1025     -30.559 -11.300 -75.217  1.00  0.00           H  
ATOM   2199 HO2'   G  1025     -31.794 -12.087 -73.690  1.00  0.00           H  
ATOM   2200  H1    G  1025     -25.091 -10.080 -73.663  1.00  0.00           H  
ATOM   2201  H22   G  1025     -27.682 -10.862 -71.564  1.00  0.00           H  
ATOM   2202  H21   G  1025     -26.176 -10.102 -71.741  1.00  0.00           H  
ATOM   2203  H8    G  1025     -28.383 -13.144 -78.056  1.00  0.00           H  
ATOM   2204  P     C  1026     -32.957  -9.942 -76.947  1.00  0.00           P  
ATOM   2205  OP2   C  1026     -32.282  -9.462 -78.179  1.00  0.00           O  
ATOM   2206  OP1   C  1026     -34.383  -9.599 -76.710  1.00  0.00           O  
ATOM   2207  O5'   C  1026     -32.115  -9.437 -75.693  1.00  0.00           O  
ATOM   2208  C5'   C  1026     -32.744  -8.754 -74.619  1.00  0.00           C  
ATOM   2209  C4'   C  1026     -31.765  -8.426 -73.518  1.00  0.00           C  
ATOM   2210  O4'   C  1026     -30.550  -9.188 -73.702  1.00  0.00           O  
ATOM   2211  C3'   C  1026     -31.261  -6.992 -73.474  1.00  0.00           C  
ATOM   2212  O3'   C  1026     -32.175  -6.104 -72.853  1.00  0.00           O  
ATOM   2213  C1'   C  1026     -29.439  -8.452 -73.242  1.00  0.00           C  
ATOM   2214  C2'   C  1026     -29.958  -7.128 -72.703  1.00  0.00           C  
ATOM   2215  O2'   C  1026     -30.195  -7.250 -71.309  1.00  0.00           O  
ATOM   2216  N1    C  1026     -28.491  -8.269 -74.369  1.00  0.00           N  
ATOM   2217  C2    C  1026     -27.303  -7.567 -74.132  1.00  0.00           C  
ATOM   2218  O2    C  1026     -27.080  -7.120 -72.996  1.00  0.00           O  
ATOM   2219  N3    C  1026     -26.422  -7.387 -75.142  1.00  0.00           N  
ATOM   2220  C4    C  1026     -26.686  -7.876 -76.353  1.00  0.00           C  
ATOM   2221  N4    C  1026     -25.787  -7.674 -77.320  1.00  0.00           N  
ATOM   2222  C5    C  1026     -27.884  -8.594 -76.627  1.00  0.00           C  
ATOM   2223  C6    C  1026     -28.748  -8.767 -75.619  1.00  0.00           C  
ATOM   2224  H5'   C  1026     -33.457  -9.319 -74.255  1.00  0.00           H  
ATOM   2225 H5''   C  1026     -33.136  -7.922 -74.956  1.00  0.00           H  
ATOM   2226  H4'   C  1026     -32.165  -8.669 -72.658  1.00  0.00           H  
ATOM   2227  H3'   C  1026     -31.066  -6.690 -74.386  1.00  0.00           H  
ATOM   2228  H1'   C  1026     -28.996  -8.942 -72.519  1.00  0.00           H  
ATOM   2229  H2'   C  1026     -29.345  -6.390 -72.903  1.00  0.00           H  
ATOM   2230 HO2'   C  1026     -29.522  -6.730 -70.823  1.00  0.00           H  
ATOM   2231  H42   C  1026     -25.951  -8.021 -78.221  1.00  0.00           H  
ATOM   2232  H41   C  1026     -24.963  -7.179 -77.128  1.00  0.00           H  
ATOM   2233  H5    C  1026     -28.069  -8.951 -77.521  1.00  0.00           H  
ATOM   2234  H6    C  1026     -29.578  -9.258 -75.788  1.00  0.00           H  
ATOM   2235  P     U  1027     -32.170  -4.542 -73.233  1.00  0.00           P  
ATOM   2236  OP2   U  1027     -31.017  -4.293 -74.134  1.00  0.00           O  
ATOM   2237  OP1   U  1027     -33.539  -4.172 -73.674  1.00  0.00           O  
ATOM   2238  O5'   U  1027     -31.883  -3.810 -71.848  1.00  0.00           O  
ATOM   2239  C5'   U  1027     -32.413  -4.315 -70.632  1.00  0.00           C  
ATOM   2240  C4'   U  1027     -31.806  -3.630 -69.433  1.00  0.00           C  
ATOM   2241  O4'   U  1027     -30.436  -4.067 -69.231  1.00  0.00           O  
ATOM   2242  C3'   U  1027     -31.661  -2.119 -69.526  1.00  0.00           C  
ATOM   2243  O3'   U  1027     -32.875  -1.430 -69.287  1.00  0.00           O  
ATOM   2244  C1'   U  1027     -29.701  -3.040 -68.614  1.00  0.00           C  
ATOM   2245  C2'   U  1027     -30.671  -1.877 -68.396  1.00  0.00           C  
ATOM   2246  O2'   U  1027     -31.285  -2.020 -67.123  1.00  0.00           O  
ATOM   2247  N1    U  1027     -28.578  -2.676 -69.512  1.00  0.00           N  
ATOM   2248  C2    U  1027     -27.558  -1.917 -68.971  1.00  0.00           C  
ATOM   2249  O2    U  1027     -27.547  -1.546 -67.810  1.00  0.00           O  
ATOM   2250  N3    U  1027     -26.540  -1.605 -69.839  1.00  0.00           N  
ATOM   2251  C4    U  1027     -26.440  -1.964 -71.166  1.00  0.00           C  
ATOM   2252  O4    U  1027     -25.458  -1.603 -71.818  1.00  0.00           O  
ATOM   2253  C5    U  1027     -27.531  -2.749 -71.657  1.00  0.00           C  
ATOM   2254  C6    U  1027     -28.534  -3.068 -70.833  1.00  0.00           C  
ATOM   2255  H5'   U  1027     -32.228  -5.276 -70.578  1.00  0.00           H  
ATOM   2256 H5''   U  1027     -33.383  -4.175 -70.623  1.00  0.00           H  
ATOM   2257  H4'   U  1027     -32.338  -3.848 -68.640  1.00  0.00           H  
ATOM   2258  H3'   U  1027     -31.259  -1.826 -70.370  1.00  0.00           H  
ATOM   2259  H1'   U  1027     -29.343  -3.328 -67.747  1.00  0.00           H  
ATOM   2260  H2'   U  1027     -30.219  -1.012 -68.485  1.00  0.00           H  
ATOM   2261 HO2'   U  1027     -30.944  -1.323 -66.524  1.00  0.00           H  
ATOM   2262  H3    U  1027     -25.807  -1.067 -69.476  1.00  0.00           H  
ATOM   2263  H5    U  1027     -27.542  -3.050 -72.590  1.00  0.00           H  
ATOM   2264  H6    U  1027     -29.270  -3.605 -71.194  1.00  0.00           H  
ATOM   2265  P     U  1028     -33.212  -0.079 -70.089  1.00  0.00           P  
ATOM   2266  OP2   U  1028     -32.493  -0.125 -71.387  1.00  0.00           O  
ATOM   2267  OP1   U  1028     -34.684   0.113 -70.071  1.00  0.00           O  
ATOM   2268  O5'   U  1028     -32.555   1.069 -69.201  1.00  0.00           O  
ATOM   2269  C5'   U  1028     -32.755   1.111 -67.796  1.00  0.00           C  
ATOM   2270  C4'   U  1028     -31.888   2.157 -67.140  1.00  0.00           C  
ATOM   2271  O4'   U  1028     -30.547   1.625 -66.960  1.00  0.00           O  
ATOM   2272  C3'   U  1028     -31.658   3.432 -67.936  1.00  0.00           C  
ATOM   2273  O3'   U  1028     -32.705   4.374 -67.787  1.00  0.00           O  
ATOM   2274  C1'   U  1028     -29.590   2.635 -67.157  1.00  0.00           C  
ATOM   2275  C2'   U  1028     -30.365   3.943 -67.318  1.00  0.00           C  
ATOM   2276  O2'   U  1028     -30.596   4.513 -66.038  1.00  0.00           O  
ATOM   2277  N1    U  1028     -28.819   2.284 -68.374  1.00  0.00           N  
ATOM   2278  C2    U  1028     -27.583   2.882 -68.532  1.00  0.00           C  
ATOM   2279  O2    U  1028     -27.116   3.668 -67.726  1.00  0.00           O  
ATOM   2280  N3    U  1028     -26.905   2.527 -69.673  1.00  0.00           N  
ATOM   2281  C4    U  1028     -27.327   1.654 -70.653  1.00  0.00           C  
ATOM   2282  O4    U  1028     -26.599   1.438 -71.624  1.00  0.00           O  
ATOM   2283  C5    U  1028     -28.614   1.073 -70.423  1.00  0.00           C  
ATOM   2284  C6    U  1028     -29.295   1.400 -69.320  1.00  0.00           C  
ATOM   2285  H5'   U  1028     -32.539   0.233 -67.417  1.00  0.00           H  
ATOM   2286 H5''   U  1028     -33.696   1.315 -67.613  1.00  0.00           H  
ATOM   2287  H4'   U  1028     -32.267   2.376 -66.264  1.00  0.00           H  
ATOM   2288  H3'   U  1028     -31.504   3.203 -68.876  1.00  0.00           H  
ATOM   2289  H1'   U  1028     -28.977   2.715 -66.396  1.00  0.00           H  
ATOM   2290  H2'   U  1028     -29.904   4.568 -67.915  1.00  0.00           H  
ATOM   2291 HO2'   U  1028     -30.045   5.318 -65.943  1.00  0.00           H  
ATOM   2292  H3    U  1028     -26.027   2.940 -69.804  1.00  0.00           H  
ATOM   2293  H5    U  1028     -28.992   0.440 -71.069  1.00  0.00           H  
ATOM   2294  H6    U  1028     -30.174   0.990 -69.186  1.00  0.00           H  
ATOM   2295  P     U  1029     -32.946   5.501 -68.907  1.00  0.00           P  
ATOM   2296  OP2   U  1029     -32.879   4.847 -70.238  1.00  0.00           O  
ATOM   2297  OP1   U  1029     -34.155   6.275 -68.528  1.00  0.00           O  
ATOM   2298  O5'   U  1029     -31.682   6.460 -68.765  1.00  0.00           O  
ATOM   2299  C5'   U  1029     -31.609   7.422 -67.723  1.00  0.00           C  
ATOM   2300  C4'   U  1029     -30.389   8.300 -67.860  1.00  0.00           C  
ATOM   2301  O4'   U  1029     -29.197   7.472 -67.827  1.00  0.00           O  
ATOM   2302  C3'   U  1029     -30.254   9.060 -69.170  1.00  0.00           C  
ATOM   2303  O3'   U  1029     -31.012  10.256 -69.198  1.00  0.00           O  
ATOM   2304  C1'   U  1029     -28.210   8.004 -68.686  1.00  0.00           C  
ATOM   2305  C2'   U  1029     -28.760   9.333 -69.209  1.00  0.00           C  
ATOM   2306  O2'   U  1029     -28.404  10.374 -68.310  1.00  0.00           O  
ATOM   2307  N1    U  1029     -27.978   7.025 -69.775  1.00  0.00           N  
ATOM   2308  C2    U  1029     -26.840   7.192 -70.542  1.00  0.00           C  
ATOM   2309  O2    U  1029     -26.040   8.093 -70.358  1.00  0.00           O  
ATOM   2310  N3    U  1029     -26.666   6.261 -71.537  1.00  0.00           N  
ATOM   2311  C4    U  1029     -27.495   5.203 -71.840  1.00  0.00           C  
ATOM   2312  O4    U  1029     -27.201   4.451 -72.770  1.00  0.00           O  
ATOM   2313  C5    U  1029     -28.653   5.092 -71.006  1.00  0.00           C  
ATOM   2314  C6    U  1029     -28.846   5.984 -70.028  1.00  0.00           C  
ATOM   2315  H5'   U  1029     -31.572   6.957 -66.861  1.00  0.00           H  
ATOM   2316 H5''   U  1029     -32.411   7.984 -67.750  1.00  0.00           H  
ATOM   2317  H4'   U  1029     -30.366   8.927 -67.107  1.00  0.00           H  
ATOM   2318  H3'   U  1029     -30.497   8.469 -69.912  1.00  0.00           H  
ATOM   2319  H1'   U  1029     -27.368   8.168 -68.212  1.00  0.00           H  
ATOM   2320  H2'   U  1029     -28.453   9.521 -70.120  1.00  0.00           H  
ATOM   2321 HO2'   U  1029     -27.729  10.945 -68.734  1.00  0.00           H  
ATOM   2322  H3    U  1029     -25.865   6.361 -72.092  1.00  0.00           H  
ATOM   2323  H5    U  1029     -29.298   4.368 -71.150  1.00  0.00           H  
ATOM   2324  H6    U  1029     -29.646   5.887 -69.472  1.00  0.00           H  
ATOM   2325  P     U  1030     -31.464  10.896 -70.601  1.00  0.00           P  
ATOM   2326  OP2   U  1030     -31.985   9.801 -71.458  1.00  0.00           O  
ATOM   2327  OP1   U  1030     -32.320  12.075 -70.314  1.00  0.00           O  
ATOM   2328  O5'   U  1030     -30.102  11.418 -71.241  1.00  0.00           O  
ATOM   2329  C5'   U  1030     -29.511  12.634 -70.807  1.00  0.00           C  
ATOM   2330  C4'   U  1030     -28.286  12.978 -71.618  1.00  0.00           C  
ATOM   2331  O4'   U  1030     -27.330  11.893 -71.520  1.00  0.00           O  
ATOM   2332  C3'   U  1030     -28.493  13.117 -73.119  1.00  0.00           C  
ATOM   2333  O3'   U  1030     -28.987  14.390 -73.494  1.00  0.00           O  
ATOM   2334  C1'   U  1030     -26.627  11.736 -72.740  1.00  0.00           C  
ATOM   2335  C2'   U  1030     -27.077  12.892 -73.629  1.00  0.00           C  
ATOM   2336  O2'   U  1030     -26.254  14.022 -73.379  1.00  0.00           O  
ATOM   2337  N1    U  1030     -27.000  10.415 -73.302  1.00  0.00           N  
ATOM   2338  C2    U  1030     -26.197   9.907 -74.306  1.00  0.00           C  
ATOM   2339  O2    U  1030     -25.217  10.491 -74.734  1.00  0.00           O  
ATOM   2340  N3    U  1030     -26.580   8.682 -74.795  1.00  0.00           N  
ATOM   2341  C4    U  1030     -27.662   7.928 -74.394  1.00  0.00           C  
ATOM   2342  O4    U  1030     -27.876   6.842 -74.934  1.00  0.00           O  
ATOM   2343  C5    U  1030     -28.448   8.516 -73.352  1.00  0.00           C  
ATOM   2344  C6    U  1030     -28.096   9.707 -72.856  1.00  0.00           C  
ATOM   2345  H5'   U  1030     -29.256  12.546 -69.865  1.00  0.00           H  
ATOM   2346 H5''   U  1030     -30.166  13.358 -70.895  1.00  0.00           H  
ATOM   2347  H4'   U  1030     -27.886  13.795 -71.254  1.00  0.00           H  
ATOM   2348  H3'   U  1030     -29.075  12.395 -73.432  1.00  0.00           H  
ATOM   2349  H1'   U  1030     -25.654  11.776 -72.626  1.00  0.00           H  
ATOM   2350  H2'   U  1030     -27.073  12.643 -74.577  1.00  0.00           H  
ATOM   2351 HO2'   U  1030     -25.674  14.173 -74.155  1.00  0.00           H  
ATOM   2352  H3    U  1030     -26.025   8.304 -75.508  1.00  0.00           H  
ATOM   2353  H5    U  1030     -29.236   8.048 -73.004  1.00  0.00           H  
ATOM   2354  H6    U  1030     -28.650  10.088 -72.145  1.00  0.00           H  
ATOM   2355  P     G  1031     -29.828  14.564 -74.853  1.00  0.00           P  
ATOM   2356  OP2   G  1031     -30.732  13.393 -74.987  1.00  0.00           O  
ATOM   2357  OP1   G  1031     -30.396  15.936 -74.871  1.00  0.00           O  
ATOM   2358  O5'   G  1031     -28.728  14.471 -76.002  1.00  0.00           O  
ATOM   2359  C5'   G  1031     -27.864  15.565 -76.274  1.00  0.00           C  
ATOM   2360  C4'   G  1031     -26.917  15.254 -77.406  1.00  0.00           C  
ATOM   2361  O4'   G  1031     -26.160  14.083 -77.062  1.00  0.00           O  
ATOM   2362  C3'   G  1031     -27.561  14.911 -78.741  1.00  0.00           C  
ATOM   2363  O3'   G  1031     -27.830  16.054 -79.536  1.00  0.00           O  
ATOM   2364  C1'   G  1031     -25.989  13.230 -78.199  1.00  0.00           C  
ATOM   2365  C2'   G  1031     -26.516  14.028 -79.388  1.00  0.00           C  
ATOM   2366  O2'   G  1031     -25.452  14.799 -79.926  1.00  0.00           O  
ATOM   2367  N1    G  1031     -26.938   8.464 -79.717  1.00  0.00           N  
ATOM   2368  C2    G  1031     -26.060   9.387 -80.232  1.00  0.00           C  
ATOM   2369  N2    G  1031     -25.336   8.995 -81.291  1.00  0.00           N  
ATOM   2370  N3    G  1031     -25.901  10.607 -79.745  1.00  0.00           N  
ATOM   2371  C4    G  1031     -26.704  10.836 -78.684  1.00  0.00           C  
ATOM   2372  C5    G  1031     -27.613   9.985 -78.093  1.00  0.00           C  
ATOM   2373  C6    G  1031     -27.774   8.679 -78.626  1.00  0.00           C  
ATOM   2374  O6    G  1031     -28.528   7.778 -78.242  1.00  0.00           O  
ATOM   2375  N7    G  1031     -28.241  10.602 -77.021  1.00  0.00           N  
ATOM   2376  C8    G  1031     -27.713  11.795 -76.980  1.00  0.00           C  
ATOM   2377  N9    G  1031     -26.773  12.004 -77.961  1.00  0.00           N  
ATOM   2378  H5'   G  1031     -27.345  15.771 -75.470  1.00  0.00           H  
ATOM   2379 H5''   G  1031     -28.405  16.347 -76.515  1.00  0.00           H  
ATOM   2380  H4'   G  1031     -26.307  16.013 -77.527  1.00  0.00           H  
ATOM   2381  H3'   G  1031     -28.372  14.386 -78.581  1.00  0.00           H  
ATOM   2382  H1'   G  1031     -25.051  12.992 -78.356  1.00  0.00           H  
ATOM   2383  H2'   G  1031     -26.913  13.437 -80.062  1.00  0.00           H  
ATOM   2384 HO2'   G  1031     -25.183  14.415 -80.787  1.00  0.00           H  
ATOM   2385  H1    G  1031     -26.980   7.587 -80.151  1.00  0.00           H  
ATOM   2386  H22   G  1031     -24.693   9.612 -81.700  1.00  0.00           H  
ATOM   2387  H21   G  1031     -25.448   8.093 -81.657  1.00  0.00           H  
ATOM   2388  H8    G  1031     -27.962  12.472 -76.317  1.00  0.00           H  
ATOM   2389  P     C  1032     -28.993  16.011 -80.643  1.00  0.00           P  
ATOM   2390  OP2   C  1032     -30.229  15.506 -79.995  1.00  0.00           O  
ATOM   2391  OP1   C  1032     -29.014  17.324 -81.338  1.00  0.00           O  
ATOM   2392  O5'   C  1032     -28.496  14.912 -81.684  1.00  0.00           O  
ATOM   2393  C5'   C  1032     -27.489  15.212 -82.637  1.00  0.00           C  
ATOM   2394  C4'   C  1032     -27.028  13.976 -83.369  1.00  0.00           C  
ATOM   2395  O4'   C  1032     -26.785  12.923 -82.404  1.00  0.00           O  
ATOM   2396  C3'   C  1032     -28.044  13.329 -84.297  1.00  0.00           C  
ATOM   2397  O3'   C  1032     -28.153  13.991 -85.545  1.00  0.00           O  
ATOM   2398  C1'   C  1032     -27.054  11.665 -82.996  1.00  0.00           C  
ATOM   2399  C2'   C  1032     -27.466  11.931 -84.436  1.00  0.00           C  
ATOM   2400  O2'   C  1032     -26.316  11.930 -85.268  1.00  0.00           O  
ATOM   2401  N1    C  1032     -28.125  10.996 -82.218  1.00  0.00           N  
ATOM   2402  C2    C  1032     -28.427   9.660 -82.515  1.00  0.00           C  
ATOM   2403  O2    C  1032     -27.796   9.081 -83.412  1.00  0.00           O  
ATOM   2404  N3    C  1032     -29.399   9.026 -81.820  1.00  0.00           N  
ATOM   2405  C4    C  1032     -30.063   9.671 -80.860  1.00  0.00           C  
ATOM   2406  N4    C  1032     -31.014   9.005 -80.201  1.00  0.00           N  
ATOM   2407  C5    C  1032     -29.781  11.028 -80.535  1.00  0.00           C  
ATOM   2408  C6    C  1032     -28.817  11.644 -81.229  1.00  0.00           C  
ATOM   2409  H5'   C  1032     -26.723  15.615 -82.176  1.00  0.00           H  
ATOM   2410 H5''   C  1032     -27.845  15.854 -83.287  1.00  0.00           H  
ATOM   2411  H4'   C  1032     -26.194  14.181 -83.842  1.00  0.00           H  
ATOM   2412  H3'   C  1032     -28.912  13.284 -83.845  1.00  0.00           H  
ATOM   2413  H1'   C  1032     -26.249  11.108 -82.990  1.00  0.00           H  
ATOM   2414  H2'   C  1032     -28.141  11.295 -84.749  1.00  0.00           H  
ATOM   2415 HO2'   C  1032     -26.333  11.132 -85.836  1.00  0.00           H  
ATOM   2416  H42   C  1032     -31.520   9.451 -79.490  1.00  0.00           H  
ATOM   2417  H41   C  1032     -31.206   8.071 -80.428  1.00  0.00           H  
ATOM   2418  H5    C  1032     -30.275  11.493 -79.828  1.00  0.00           H  
ATOM   2419  H6    C  1032     -28.608  12.578 -81.020  1.00  0.00           H  
ATOM   2420  P     U  1033     -29.451  13.771 -86.467  1.00  0.00           P  
ATOM   2421  OP2   U  1033     -30.654  13.943 -85.615  1.00  0.00           O  
ATOM   2422  OP1   U  1033     -29.293  14.598 -87.690  1.00  0.00           O  
ATOM   2423  O5'   U  1033     -29.364  12.238 -86.893  1.00  0.00           O  
ATOM   2424  C5'   U  1033     -28.485  11.816 -87.925  1.00  0.00           C  
ATOM   2425  C4'   U  1033     -28.644  10.347 -88.226  1.00  0.00           C  
ATOM   2426  O4'   U  1033     -28.577   9.590 -86.989  1.00  0.00           O  
ATOM   2427  C3'   U  1033     -29.973   9.928 -88.837  1.00  0.00           C  
ATOM   2428  O3'   U  1033     -30.028  10.136 -90.237  1.00  0.00           O  
ATOM   2429  C1'   U  1033     -29.432   8.474 -87.076  1.00  0.00           C  
ATOM   2430  C2'   U  1033     -30.025   8.451 -88.482  1.00  0.00           C  
ATOM   2431  O2'   U  1033     -29.185   7.686 -89.334  1.00  0.00           O  
ATOM   2432  N1    U  1033     -30.474   8.596 -86.027  1.00  0.00           N  
ATOM   2433  C2    U  1033     -31.315   7.514 -85.844  1.00  0.00           C  
ATOM   2434  O2    U  1033     -31.232   6.488 -86.498  1.00  0.00           O  
ATOM   2435  N3    U  1033     -32.262   7.672 -84.863  1.00  0.00           N  
ATOM   2436  C4    U  1033     -32.454   8.778 -84.062  1.00  0.00           C  
ATOM   2437  O4    U  1033     -33.355   8.767 -83.222  1.00  0.00           O  
ATOM   2438  C5    U  1033     -31.548   9.858 -84.307  1.00  0.00           C  
ATOM   2439  C6    U  1033     -30.614   9.730 -85.256  1.00  0.00           C  
ATOM   2440  H5'   U  1033     -27.561  11.986 -87.646  1.00  0.00           H  
ATOM   2441 H5''   U  1033     -28.674  12.331 -88.737  1.00  0.00           H  
ATOM   2442  H4'   U  1033     -27.914  10.064 -88.814  1.00  0.00           H  
ATOM   2443  H3'   U  1033     -30.700  10.398 -88.380  1.00  0.00           H  
ATOM   2444  H1'   U  1033     -28.918   7.651 -86.929  1.00  0.00           H  
ATOM   2445  H2'   U  1033     -30.945   8.113 -88.483  1.00  0.00           H  
ATOM   2446 HO2'   U  1033     -28.344   7.495 -88.866  1.00  0.00           H  
ATOM   2447  H3    U  1033     -32.869   6.917 -84.717  1.00  0.00           H  
ATOM   2448  H5    U  1033     -31.611  10.684 -83.783  1.00  0.00           H  
ATOM   2449  H6    U  1033     -30.007  10.484 -85.405  1.00  0.00           H  
ATOM   2450  P     A  1034     -31.353   9.790 -91.050  1.00  0.00           P  
ATOM   2451  OP2   A  1034     -32.247  10.965 -90.897  1.00  0.00           O  
ATOM   2452  OP1   A  1034     -30.908   9.376 -92.404  1.00  0.00           O  
ATOM   2453  O5'   A  1034     -32.061   8.540 -90.359  1.00  0.00           O  
ATOM   2454  C5'   A  1034     -31.929   7.235 -90.904  1.00  0.00           C  
ATOM   2455  C4'   A  1034     -32.953   6.289 -90.329  1.00  0.00           C  
ATOM   2456  O4'   A  1034     -34.045   7.034 -89.731  1.00  0.00           O  
ATOM   2457  C3'   A  1034     -33.647   5.373 -91.325  1.00  0.00           C  
ATOM   2458  O3'   A  1034     -32.886   4.220 -91.642  1.00  0.00           O  
ATOM   2459  C1'   A  1034     -35.281   6.389 -89.958  1.00  0.00           C  
ATOM   2460  C2'   A  1034     -34.951   5.050 -90.618  1.00  0.00           C  
ATOM   2461  O2'   A  1034     -34.760   4.073 -89.606  1.00  0.00           O  
ATOM   2462  N1    A  1034     -39.921   7.305 -92.004  1.00  0.00           N  
ATOM   2463  C2    A  1034     -39.477   6.357 -91.169  1.00  0.00           C  
ATOM   2464  N3    A  1034     -38.253   6.177 -90.676  1.00  0.00           N  
ATOM   2465  C4    A  1034     -37.413   7.123 -91.132  1.00  0.00           C  
ATOM   2466  C5    A  1034     -37.722   8.161 -91.992  1.00  0.00           C  
ATOM   2467  C6    A  1034     -39.052   8.241 -92.442  1.00  0.00           C  
ATOM   2468  N6    A  1034     -39.496   9.186 -93.274  1.00  0.00           N  
ATOM   2469  N7    A  1034     -36.602   8.941 -92.241  1.00  0.00           N  
ATOM   2470  C8    A  1034     -35.657   8.368 -91.537  1.00  0.00           C  
ATOM   2471  N9    A  1034     -36.078   7.262 -90.841  1.00  0.00           N  
ATOM   2472  H5'   A  1034     -31.032   6.894 -90.704  1.00  0.00           H  
ATOM   2473 H5''   A  1034     -32.044   7.280 -91.875  1.00  0.00           H  
ATOM   2474  H4'   A  1034     -32.523   5.741 -89.640  1.00  0.00           H  
ATOM   2475  H3'   A  1034     -33.839   5.868 -92.149  1.00  0.00           H  
ATOM   2476  H1'   A  1034     -35.774   6.229 -89.126  1.00  0.00           H  
ATOM   2477  H2'   A  1034     -35.648   4.784 -91.254  1.00  0.00           H  
ATOM   2478 HO2'   A  1034     -35.517   3.450 -89.617  1.00  0.00           H  
ATOM   2479  H2    A  1034     -40.147   5.702 -90.881  1.00  0.00           H  
ATOM   2480  H61   A  1034     -40.436   9.190 -93.553  1.00  0.00           H  
ATOM   2481  H62   A  1034     -38.883   9.875 -93.605  1.00  0.00           H  
ATOM   2482  H8    A  1034     -34.734   8.699 -91.511  1.00  0.00           H  
ATOM   2483  P     U  1035     -32.819   3.689 -93.158  1.00  0.00           P  
ATOM   2484  OP2   U  1035     -31.552   4.175 -93.759  1.00  0.00           O  
ATOM   2485  OP1   U  1035     -33.116   2.233 -93.148  1.00  0.00           O  
ATOM   2486  O5'   U  1035     -34.027   4.434 -93.881  1.00  0.00           O  
ATOM   2487  C5'   U  1035     -35.313   3.837 -93.955  1.00  0.00           C  
ATOM   2488  C4'   U  1035     -36.213   4.572 -94.917  1.00  0.00           C  
ATOM   2489  O4'   U  1035     -36.422   5.929 -94.441  1.00  0.00           O  
ATOM   2490  C3'   U  1035     -35.687   4.740 -96.334  1.00  0.00           C  
ATOM   2491  O3'   U  1035     -35.956   3.622 -97.161  1.00  0.00           O  
ATOM   2492  C1'   U  1035     -36.498   6.823 -95.540  1.00  0.00           C  
ATOM   2493  C2'   U  1035     -36.417   5.988 -96.819  1.00  0.00           C  
ATOM   2494  O2'   U  1035     -37.735   5.678 -97.249  1.00  0.00           O  
ATOM   2495  N1    U  1035     -35.378   7.788 -95.425  1.00  0.00           N  
ATOM   2496  C2    U  1035     -35.449   8.931 -96.200  1.00  0.00           C  
ATOM   2497  O2    U  1035     -36.377   9.168 -96.953  1.00  0.00           O  
ATOM   2498  N3    U  1035     -34.392   9.796 -96.060  1.00  0.00           N  
ATOM   2499  C4    U  1035     -33.291   9.639 -95.245  1.00  0.00           C  
ATOM   2500  O4    U  1035     -32.419  10.510 -95.232  1.00  0.00           O  
ATOM   2501  C5    U  1035     -33.285   8.434 -94.474  1.00  0.00           C  
ATOM   2502  C6    U  1035     -34.303   7.575 -94.589  1.00  0.00           C  
ATOM   2503  H5'   U  1035     -35.721   3.848 -93.064  1.00  0.00           H  
ATOM   2504 H5''   U  1035     -35.218   2.909 -94.253  1.00  0.00           H  
ATOM   2505  H4'   U  1035     -37.081   4.118 -94.954  1.00  0.00           H  
ATOM   2506  H3'   U  1035     -34.720   4.901 -96.317  1.00  0.00           H  
ATOM   2507  H1'   U  1035     -37.349   7.309 -95.526  1.00  0.00           H  
ATOM   2508  H2'   U  1035     -35.909   6.453 -97.516  1.00  0.00           H  
ATOM   2509 HO2'   U  1035     -37.790   4.719 -97.444  1.00  0.00           H  
ATOM   2510  H3    U  1035     -34.422  10.613 -96.601  1.00  0.00           H  
ATOM   2511  H5    U  1035     -32.541   8.241 -93.866  1.00  0.00           H  
ATOM   2512  H6    U  1035     -34.275   6.757 -94.051  1.00  0.00           H  
ATOM   2513  P     A  1036     -34.960   3.248 -98.365  1.00  0.00           P  
ATOM   2514  OP2   A  1036     -33.583   3.177 -97.817  1.00  0.00           O  
ATOM   2515  OP1   A  1036     -35.526   2.079 -99.083  1.00  0.00           O  
ATOM   2516  O5'   A  1036     -35.039   4.509 -99.336  1.00  0.00           O  
ATOM   2517  C5'   A  1036     -36.212   4.775-100.091  1.00  0.00           C  
ATOM   2518  C4'   A  1036     -35.958   5.804-101.164  1.00  0.00           C  
ATOM   2519  O4'   A  1036     -35.877   7.115-100.554  1.00  0.00           O  
ATOM   2520  C3'   A  1036     -34.659   5.651-101.941  1.00  0.00           C  
ATOM   2521  O3'   A  1036     -34.776   4.783-103.054  1.00  0.00           O  
ATOM   2522  C1'   A  1036     -34.871   7.887-101.178  1.00  0.00           C  
ATOM   2523  C2'   A  1036     -34.345   7.082-102.369  1.00  0.00           C  
ATOM   2524  O2'   A  1036     -35.081   7.445-103.528  1.00  0.00           O  
ATOM   2525  N1    A  1036     -31.001  10.975 -99.751  1.00  0.00           N  
ATOM   2526  C2    A  1036     -31.835  11.003-100.798  1.00  0.00           C  
ATOM   2527  N3    A  1036     -32.822  10.166-101.109  1.00  0.00           N  
ATOM   2528  C4    A  1036     -32.923   9.188-100.191  1.00  0.00           C  
ATOM   2529  C5    A  1036     -32.140   9.027 -99.063  1.00  0.00           C  
ATOM   2530  C6    A  1036     -31.129   9.980 -98.847  1.00  0.00           C  
ATOM   2531  N6    A  1036     -30.297   9.953 -97.804  1.00  0.00           N  
ATOM   2532  N7    A  1036     -32.535   7.904 -98.348  1.00  0.00           N  
ATOM   2533  C8    A  1036     -33.531   7.421 -99.047  1.00  0.00           C  
ATOM   2534  N9    A  1036     -33.821   8.148-100.176  1.00  0.00           N  
ATOM   2535  H5'   A  1036     -36.911   5.107 -99.490  1.00  0.00           H  
ATOM   2536 H5''   A  1036     -36.519   3.945-100.510  1.00  0.00           H  
ATOM   2537  H4'   A  1036     -36.707   5.799-101.796  1.00  0.00           H  
ATOM   2538  H3'   A  1036     -33.955   5.317-101.345  1.00  0.00           H  
ATOM   2539  H1'   A  1036     -35.237   8.739-101.497  1.00  0.00           H  
ATOM   2540  H2'   A  1036     -33.382   7.217-102.492  1.00  0.00           H  
ATOM   2541 HO2'   A  1036     -34.514   7.999-104.104  1.00  0.00           H  
ATOM   2542  H2    A  1036     -31.700  11.745-101.424  1.00  0.00           H  
ATOM   2543  H61   A  1036     -29.611  10.647 -97.706  1.00  0.00           H  
ATOM   2544  H62   A  1036     -30.372   9.241 -97.135  1.00  0.00           H  
ATOM   2545  H8    A  1036     -34.025   6.614 -98.789  1.00  0.00           H  
ATOM   2546  P     A  1037     -33.583   3.770-103.419  1.00  0.00           P  
ATOM   2547  OP2   A  1037     -33.224   3.021-102.188  1.00  0.00           O  
ATOM   2548  OP1   A  1037     -33.968   3.027-104.645  1.00  0.00           O  
ATOM   2549  O5'   A  1037     -32.363   4.728-103.785  1.00  0.00           O  
ATOM   2550  C5'   A  1037     -31.050   4.211-103.938  1.00  0.00           C  
ATOM   2551  C4'   A  1037     -30.370   4.778-105.159  1.00  0.00           C  
ATOM   2552  O4'   A  1037     -31.142   4.391-106.317  1.00  0.00           O  
ATOM   2553  C3'   A  1037     -30.313   6.295-105.247  1.00  0.00           C  
ATOM   2554  O3'   A  1037     -29.197   6.849-104.572  1.00  0.00           O  
ATOM   2555  C1'   A  1037     -31.146   5.444-107.269  1.00  0.00           C  
ATOM   2556  C2'   A  1037     -30.198   6.517-106.745  1.00  0.00           C  
ATOM   2557  O2'   A  1037     -28.883   6.244-107.207  1.00  0.00           O  
ATOM   2558  N1    A  1037     -34.312   8.625-109.801  1.00  0.00           N  
ATOM   2559  C2    A  1037     -33.001   8.379-109.917  1.00  0.00           C  
ATOM   2560  N3    A  1037     -32.238   7.536-109.224  1.00  0.00           N  
ATOM   2561  C4    A  1037     -32.968   6.885-108.301  1.00  0.00           C  
ATOM   2562  C5    A  1037     -34.322   7.029-108.062  1.00  0.00           C  
ATOM   2563  C6    A  1037     -35.016   7.953-108.864  1.00  0.00           C  
ATOM   2564  N6    A  1037     -36.323   8.199-108.748  1.00  0.00           N  
ATOM   2565  N7    A  1037     -34.731   6.192-107.033  1.00  0.00           N  
ATOM   2566  C8    A  1037     -33.634   5.571-106.679  1.00  0.00           C  
ATOM   2567  N9    A  1037     -32.528   5.941-107.405  1.00  0.00           N  
ATOM   2568  H5'   A  1037     -31.099   3.235-104.024  1.00  0.00           H  
ATOM   2569 H5''   A  1037     -30.522   4.436-103.144  1.00  0.00           H  
ATOM   2570  H4'   A  1037     -29.461   4.421-105.247  1.00  0.00           H  
ATOM   2571  H3'   A  1037     -31.134   6.705-104.899  1.00  0.00           H  
ATOM   2572  H1'   A  1037     -30.827   5.124-108.139  1.00  0.00           H  
ATOM   2573  H2'   A  1037     -30.493   7.416-106.999  1.00  0.00           H  
ATOM   2574 HO2'   A  1037     -28.636   6.914-107.878  1.00  0.00           H  
ATOM   2575  H2    A  1037     -32.536   8.892-110.611  1.00  0.00           H  
ATOM   2576  H61   A  1037     -36.752   8.855-109.337  1.00  0.00           H  
ATOM   2577  H62   A  1037     -36.854   7.723-108.076  1.00  0.00           H  
ATOM   2578  H8    A  1037     -33.604   4.903-105.961  1.00  0.00           H  
ATOM   2579  P     A  1038     -29.354   8.208-103.729  1.00  0.00           P  
ATOM   2580  OP2   A  1038     -30.640   8.144-102.989  1.00  0.00           O  
ATOM   2581  OP1   A  1038     -28.090   8.439-102.986  1.00  0.00           O  
ATOM   2582  O5'   A  1038     -29.485   9.339-104.844  1.00  0.00           O  
ATOM   2583  C5'   A  1038     -28.515   9.463-105.874  1.00  0.00           C  
ATOM   2584  C4'   A  1038     -28.945  10.457-106.923  1.00  0.00           C  
ATOM   2585  O4'   A  1038     -30.009   9.765-107.643  1.00  0.00           O  
ATOM   2586  C3'   A  1038     -29.598  11.731-106.408  1.00  0.00           C  
ATOM   2587  O3'   A  1038     -28.675  12.790-106.218  1.00  0.00           O  
ATOM   2588  C1'   A  1038     -31.109  10.669-107.766  1.00  0.00           C  
ATOM   2589  C2'   A  1038     -30.644  12.061-107.460  1.00  0.00           C  
ATOM   2590  O2'   A  1038     -30.050  12.642-108.612  1.00  0.00           O  
ATOM   2591  N1    A  1038     -36.075  11.327-106.557  1.00  0.00           N  
ATOM   2592  C2    A  1038     -35.288  11.904-107.475  1.00  0.00           C  
ATOM   2593  N3    A  1038     -34.001  11.684-107.736  1.00  0.00           N  
ATOM   2594  C4    A  1038     -33.505  10.739-106.918  1.00  0.00           C  
ATOM   2595  C5    A  1038     -34.189  10.057-105.929  1.00  0.00           C  
ATOM   2596  C6    A  1038     -35.546  10.381-105.753  1.00  0.00           C  
ATOM   2597  N6    A  1038     -36.331   9.807-104.838  1.00  0.00           N  
ATOM   2598  N7    A  1038     -33.352   9.154-105.287  1.00  0.00           N  
ATOM   2599  C8    A  1038     -32.201   9.307-105.894  1.00  0.00           C  
ATOM   2600  N9    A  1038     -32.221  10.250-106.891  1.00  0.00           N  
ATOM   2601  H5'   A  1038     -28.385   8.588-106.297  1.00  0.00           H  
ATOM   2602 H5''   A  1038     -27.667   9.758-105.482  1.00  0.00           H  
ATOM   2603  H4'   A  1038     -28.239  10.698-107.559  1.00  0.00           H  
ATOM   2604  H3'   A  1038     -30.037  11.531-105.554  1.00  0.00           H  
ATOM   2605  H1'   A  1038     -31.394  10.619-108.703  1.00  0.00           H  
ATOM   2606  H2'   A  1038     -31.356  12.626-107.094  1.00  0.00           H  
ATOM   2607 HO2'   A  1038     -30.751  12.839-109.267  1.00  0.00           H  
ATOM   2608  H2    A  1038     -35.720  12.584-108.033  1.00  0.00           H  
ATOM   2609  H61   A  1038     -37.271  10.075-104.763  1.00  0.00           H  
ATOM   2610  H62   A  1038     -35.969   9.118-104.243  1.00  0.00           H  
ATOM   2611  H8    A  1038     -31.399   8.795-105.656  1.00  0.00           H  
ATOM   2612  P     A  1039     -28.789  13.739-104.927  1.00  0.00           P  
ATOM   2613  OP2   A  1039     -29.245  12.909-103.784  1.00  0.00           O  
ATOM   2614  OP1   A  1039     -27.529  14.516-104.813  1.00  0.00           O  
ATOM   2615  O5'   A  1039     -29.962  14.753-105.297  1.00  0.00           O  
ATOM   2616  C5'   A  1039     -30.081  15.281-106.609  1.00  0.00           C  
ATOM   2617  C4'   A  1039     -31.386  16.014-106.794  1.00  0.00           C  
ATOM   2618  O4'   A  1039     -32.409  15.032-107.144  1.00  0.00           O  
ATOM   2619  C3'   A  1039     -31.936  16.720-105.564  1.00  0.00           C  
ATOM   2620  O3'   A  1039     -31.467  18.051-105.432  1.00  0.00           O  
ATOM   2621  C1'   A  1039     -33.547  15.277-106.327  1.00  0.00           C  
ATOM   2622  C2'   A  1039     -33.444  16.656-105.747  1.00  0.00           C  
ATOM   2623  O2'   A  1039     -33.889  17.619-106.692  1.00  0.00           O  
ATOM   2624  N1    A  1039     -36.689  12.868-103.029  1.00  0.00           N  
ATOM   2625  C2    A  1039     -36.898  13.846-103.920  1.00  0.00           C  
ATOM   2626  N3    A  1039     -36.033  14.427-104.748  1.00  0.00           N  
ATOM   2627  C4    A  1039     -34.805  13.898-104.602  1.00  0.00           C  
ATOM   2628  C5    A  1039     -34.436  12.890-103.730  1.00  0.00           C  
ATOM   2629  C6    A  1039     -35.445  12.358-102.908  1.00  0.00           C  
ATOM   2630  N6    A  1039     -35.238  11.383-102.019  1.00  0.00           N  
ATOM   2631  N7    A  1039     -33.084  12.602-103.858  1.00  0.00           N  
ATOM   2632  C8    A  1039     -32.673  13.428-104.788  1.00  0.00           C  
ATOM   2633  N9    A  1039     -33.663  14.242-105.283  1.00  0.00           N  
ATOM   2634  H5'   A  1039     -30.033  14.546-107.256  1.00  0.00           H  
ATOM   2635 H5''   A  1039     -29.341  15.901-106.774  1.00  0.00           H  
ATOM   2636  H4'   A  1039     -31.311  16.663-107.525  1.00  0.00           H  
ATOM   2637  H3'   A  1039     -31.676  16.208-104.770  1.00  0.00           H  
ATOM   2638  H1'   A  1039     -34.327  15.231-106.921  1.00  0.00           H  
ATOM   2639  H2'   A  1039     -33.914  16.742-104.892  1.00  0.00           H  
ATOM   2640 HO2'   A  1039     -34.728  18.013-106.374  1.00  0.00           H  
ATOM   2641  H2    A  1039     -37.818  14.181-103.969  1.00  0.00           H  
ATOM   2642  H61   A  1039     -35.981  11.052-101.472  1.00  0.00           H  
ATOM   2643  H62   A  1039     -34.343  10.998-101.914  1.00  0.00           H  
ATOM   2644  H8    A  1039     -31.745  13.463-105.101  1.00  0.00           H  
ATOM   2645  P     A  1040     -31.463  18.766-103.993  1.00  0.00           P  
ATOM   2646  OP2   A  1040     -30.912  17.806-103.004  1.00  0.00           O  
ATOM   2647  OP1   A  1040     -30.836  20.103-104.146  1.00  0.00           O  
ATOM   2648  O5'   A  1040     -33.007  18.980-103.665  1.00  0.00           O  
ATOM   2649  C5'   A  1040     -33.471  19.000-102.323  1.00  0.00           C  
ATOM   2650  C4'   A  1040     -34.672  18.107-102.139  1.00  0.00           C  
ATOM   2651  O4'   A  1040     -34.236  16.727-102.167  1.00  0.00           O  
ATOM   2652  C3'   A  1040     -35.413  18.249-100.818  1.00  0.00           C  
ATOM   2653  O3'   A  1040     -36.408  19.258-100.845  1.00  0.00           O  
ATOM   2654  C1'   A  1040     -35.029  15.952-101.294  1.00  0.00           C  
ATOM   2655  C2'   A  1040     -36.070  16.881-100.659  1.00  0.00           C  
ATOM   2656  O2'   A  1040     -37.273  16.797-101.410  1.00  0.00           O  
ATOM   2657  N1    A  1040     -34.434  12.276 -97.732  1.00  0.00           N  
ATOM   2658  C2    A  1040     -35.452  12.584 -98.547  1.00  0.00           C  
ATOM   2659  N3    A  1040     -35.539  13.557 -99.452  1.00  0.00           N  
ATOM   2660  C4    A  1040     -34.406  14.280 -99.484  1.00  0.00           C  
ATOM   2661  C5    A  1040     -33.277  14.085 -98.709  1.00  0.00           C  
ATOM   2662  C6    A  1040     -33.310  13.022 -97.790  1.00  0.00           C  
ATOM   2663  N6    A  1040     -32.297  12.715 -96.977  1.00  0.00           N  
ATOM   2664  N7    A  1040     -32.303  15.025 -99.018  1.00  0.00           N  
ATOM   2665  C8    A  1040     -32.855  15.753 -99.957  1.00  0.00           C  
ATOM   2666  N9    A  1040     -34.128  15.359-100.288  1.00  0.00           N  
ATOM   2667  H5'   A  1040     -33.716  19.918-102.082  1.00  0.00           H  
ATOM   2668 H5''   A  1040     -32.753  18.696-101.731  1.00  0.00           H  
ATOM   2669  H4'   A  1040     -35.305  18.252-102.874  1.00  0.00           H  
ATOM   2670  H3'   A  1040     -34.793  18.430-100.080  1.00  0.00           H  
ATOM   2671  H1'   A  1040     -35.486  15.238-101.785  1.00  0.00           H  
ATOM   2672  H2'   A  1040     -36.215  16.659 -99.716  1.00  0.00           H  
ATOM   2673 HO2'   A  1040     -37.944  16.314-100.885  1.00  0.00           H  
ATOM   2674  H2    A  1040     -36.244  12.013 -98.465  1.00  0.00           H  
ATOM   2675  H61   A  1040     -32.379  11.961 -96.356  1.00  0.00           H  
ATOM   2676  H62   A  1040     -31.471  13.242 -97.001  1.00  0.00           H  
ATOM   2677  H8    A  1040     -32.401  16.511-100.383  1.00  0.00           H  
ATOM   2678  P     U  1041     -35.985  20.808-100.887  1.00  0.00           P  
ATOM   2679  OP2   U  1041     -34.775  20.976-100.044  1.00  0.00           O  
ATOM   2680  OP1   U  1041     -35.957  21.239-102.308  1.00  0.00           O  
ATOM   2681  O5'   U  1041     -37.195  21.556-100.169  1.00  0.00           O  
ATOM   2682  C5'   U  1041     -36.994  22.279 -98.964  1.00  0.00           C  
ATOM   2683  C4'   U  1041     -37.702  21.631 -97.800  1.00  0.00           C  
ATOM   2684  O4'   U  1041     -39.107  21.464 -98.122  1.00  0.00           O  
ATOM   2685  C3'   U  1041     -37.241  20.228 -97.433  1.00  0.00           C  
ATOM   2686  O3'   U  1041     -36.141  20.223 -96.540  1.00  0.00           O  
ATOM   2687  C1'   U  1041     -39.606  20.267 -97.565  1.00  0.00           C  
ATOM   2688  C2'   U  1041     -38.471  19.644 -96.749  1.00  0.00           C  
ATOM   2689  O2'   U  1041     -38.573  20.089 -95.404  1.00  0.00           O  
ATOM   2690  N1    U  1041     -40.045  19.392 -98.679  1.00  0.00           N  
ATOM   2691  C2    U  1041     -40.593  18.169 -98.341  1.00  0.00           C  
ATOM   2692  O2    U  1041     -40.726  17.794 -97.189  1.00  0.00           O  
ATOM   2693  N3    U  1041     -40.986  17.393 -99.404  1.00  0.00           N  
ATOM   2694  C4    U  1041     -40.888  17.706-100.743  1.00  0.00           C  
ATOM   2695  O4    U  1041     -41.287  16.898-101.584  1.00  0.00           O  
ATOM   2696  C5    U  1041     -40.312  18.987-101.017  1.00  0.00           C  
ATOM   2697  C6    U  1041     -39.922  19.763-100.001  1.00  0.00           C  
ATOM   2698  H5'   U  1041     -37.336  23.190 -99.078  1.00  0.00           H  
ATOM   2699 H5''   U  1041     -36.034  22.319 -98.772  1.00  0.00           H  
ATOM   2700  H4'   U  1041     -37.624  22.206 -97.011  1.00  0.00           H  
ATOM   2701  H3'   U  1041     -37.008  19.713 -98.233  1.00  0.00           H  
ATOM   2702  H1'   U  1041     -40.367  20.447 -96.974  1.00  0.00           H  
ATOM   2703  H2'   U  1041     -38.484  18.666 -96.809  1.00  0.00           H  
ATOM   2704 HO2'   U  1041     -39.224  20.821 -95.359  1.00  0.00           H  
ATOM   2705  H3    U  1041     -41.377  16.521 -99.187  1.00  0.00           H  
ATOM   2706  H5    U  1041     -40.204  19.292-101.943  1.00  0.00           H  
ATOM   2707  H6    U  1041     -39.529  20.634-100.215  1.00  0.00           H  
ATOM   2708  P     U  1042     -35.292  18.878 -96.311  1.00  0.00           P  
ATOM   2709  OP2   U  1042     -34.331  18.745 -97.434  1.00  0.00           O  
ATOM   2710  OP1   U  1042     -34.792  18.882 -94.912  1.00  0.00           O  
ATOM   2711  O5'   U  1042     -36.371  17.714 -96.445  1.00  0.00           O  
ATOM   2712  C5'   U  1042     -37.007  17.172 -95.297  1.00  0.00           C  
ATOM   2713  C4'   U  1042     -38.001  16.099 -95.665  1.00  0.00           C  
ATOM   2714  O4'   U  1042     -37.292  15.004 -96.302  1.00  0.00           O  
ATOM   2715  C3'   U  1042     -38.749  15.453 -94.508  1.00  0.00           C  
ATOM   2716  O3'   U  1042     -39.919  16.163 -94.141  1.00  0.00           O  
ATOM   2717  C1'   U  1042     -37.776  13.770 -95.829  1.00  0.00           C  
ATOM   2718  C2'   U  1042     -39.066  14.074 -95.067  1.00  0.00           C  
ATOM   2719  O2'   U  1042     -40.150  14.127 -95.984  1.00  0.00           O  
ATOM   2720  N1    U  1042     -36.732  13.181 -94.955  1.00  0.00           N  
ATOM   2721  C2    U  1042     -37.029  11.979 -94.340  1.00  0.00           C  
ATOM   2722  O2    U  1042     -38.092  11.400 -94.488  1.00  0.00           O  
ATOM   2723  N3    U  1042     -36.034  11.471 -93.542  1.00  0.00           N  
ATOM   2724  C4    U  1042     -34.798  12.030 -93.297  1.00  0.00           C  
ATOM   2725  O4    U  1042     -34.009  11.448 -92.550  1.00  0.00           O  
ATOM   2726  C5    U  1042     -34.560  13.272 -93.966  1.00  0.00           C  
ATOM   2727  C6    U  1042     -35.511  13.789 -94.751  1.00  0.00           C  
ATOM   2728  H5'   U  1042     -37.474  17.891 -94.822  1.00  0.00           H  
ATOM   2729 H5''   U  1042     -36.326  16.788 -94.706  1.00  0.00           H  
ATOM   2730  H4'   U  1042     -38.653  16.459 -96.301  1.00  0.00           H  
ATOM   2731  H3'   U  1042     -38.166  15.368 -93.726  1.00  0.00           H  
ATOM   2732  H1'   U  1042     -37.972  13.150 -96.562  1.00  0.00           H  
ATOM   2733  H2'   U  1042     -39.227  13.425 -94.352  1.00  0.00           H  
ATOM   2734 HO2'   U  1042     -40.724  13.344 -95.844  1.00  0.00           H  
ATOM   2735  H3    U  1042     -36.224  10.619 -93.096  1.00  0.00           H  
ATOM   2736  H5    U  1042     -33.706  13.740 -93.850  1.00  0.00           H  
ATOM   2737  H6    U  1042     -35.325  14.640 -95.196  1.00  0.00           H  
ATOM   2738  P     A  1043     -40.054  16.793 -92.669  1.00  0.00           P  
ATOM   2739  OP2   A  1043     -38.687  16.987 -92.124  1.00  0.00           O  
ATOM   2740  OP1   A  1043     -40.984  17.948 -92.747  1.00  0.00           O  
ATOM   2741  O5'   A  1043     -40.763  15.645 -91.822  1.00  0.00           O  
ATOM   2742  C5'   A  1043     -42.160  15.413 -91.934  1.00  0.00           C  
ATOM   2743  C4'   A  1043     -42.506  13.972 -91.654  1.00  0.00           C  
ATOM   2744  O4'   A  1043     -41.569  13.117 -92.350  1.00  0.00           O  
ATOM   2745  C3'   A  1043     -42.385  13.527 -90.204  1.00  0.00           C  
ATOM   2746  O3'   A  1043     -43.537  13.824 -89.434  1.00  0.00           O  
ATOM   2747  C1'   A  1043     -41.250  11.997 -91.560  1.00  0.00           C  
ATOM   2748  C2'   A  1043     -42.182  12.032 -90.355  1.00  0.00           C  
ATOM   2749  O2'   A  1043     -43.400  11.378 -90.683  1.00  0.00           O  
ATOM   2750  N1    A  1043     -37.365   9.856 -88.938  1.00  0.00           N  
ATOM   2751  C2    A  1043     -38.640   9.488 -89.118  1.00  0.00           C  
ATOM   2752  N3    A  1043     -39.599  10.094 -89.814  1.00  0.00           N  
ATOM   2753  C4    A  1043     -39.136  11.222 -90.380  1.00  0.00           C  
ATOM   2754  C5    A  1043     -37.853  11.730 -90.286  1.00  0.00           C  
ATOM   2755  C6    A  1043     -36.931  10.994 -89.520  1.00  0.00           C  
ATOM   2756  N6    A  1043     -35.660  11.361 -89.340  1.00  0.00           N  
ATOM   2757  N7    A  1043     -37.741  12.914 -91.002  1.00  0.00           N  
ATOM   2758  C8    A  1043     -38.937  13.092 -91.504  1.00  0.00           C  
ATOM   2759  N9    A  1043     -39.832  12.106 -91.169  1.00  0.00           N  
ATOM   2760  H5'   A  1043     -42.450  15.640 -92.843  1.00  0.00           H  
ATOM   2761 H5''   A  1043     -42.632  15.986 -91.296  1.00  0.00           H  
ATOM   2762  H4'   A  1043     -43.414  13.780 -91.969  1.00  0.00           H  
ATOM   2763  H3'   A  1043     -41.600  13.931 -89.777  1.00  0.00           H  
ATOM   2764  H1'   A  1043     -41.389  11.162 -92.055  1.00  0.00           H  
ATOM   2765  H2'   A  1043     -41.764  11.644 -89.559  1.00  0.00           H  
ATOM   2766 HO2'   A  1043     -43.450  10.533 -90.189  1.00  0.00           H  
ATOM   2767  H2    A  1043     -38.904   8.655 -88.674  1.00  0.00           H  
ATOM   2768  H61   A  1043     -35.064  10.806 -88.794  1.00  0.00           H  
ATOM   2769  H62   A  1043     -35.323  12.183 -89.753  1.00  0.00           H  
ATOM   2770  H8    A  1043     -39.172  13.860 -92.068  1.00  0.00           H  
ATOM   2771  P     U  1044     -43.440  14.844 -88.196  1.00  0.00           P  
ATOM   2772  OP2   U  1044     -42.770  16.081 -88.671  1.00  0.00           O  
ATOM   2773  OP1   U  1044     -44.782  14.932 -87.565  1.00  0.00           O  
ATOM   2774  O5'   U  1044     -42.461  14.115 -87.173  1.00  0.00           O  
ATOM   2775  C5'   U  1044     -42.969  13.261 -86.159  1.00  0.00           C  
ATOM   2776  C4'   U  1044     -42.074  12.067 -85.936  1.00  0.00           C  
ATOM   2777  O4'   U  1044     -41.191  11.911 -87.070  1.00  0.00           O  
ATOM   2778  C3'   U  1044     -41.132  12.149 -84.745  1.00  0.00           C  
ATOM   2779  O3'   U  1044     -41.728  11.714 -83.536  1.00  0.00           O  
ATOM   2780  C1'   U  1044     -39.903  11.516 -86.667  1.00  0.00           C  
ATOM   2781  C2'   U  1044     -39.970  11.265 -85.163  1.00  0.00           C  
ATOM   2782  O2'   U  1044     -40.262   9.892 -84.942  1.00  0.00           O  
ATOM   2783  N1    U  1044     -38.956  12.603 -87.014  1.00  0.00           N  
ATOM   2784  C2    U  1044     -37.645  12.454 -86.600  1.00  0.00           C  
ATOM   2785  O2    U  1044     -37.250  11.485 -85.976  1.00  0.00           O  
ATOM   2786  N3    U  1044     -36.805  13.484 -86.945  1.00  0.00           N  
ATOM   2787  C4    U  1044     -37.132  14.626 -87.645  1.00  0.00           C  
ATOM   2788  O4    U  1044     -36.260  15.464 -87.877  1.00  0.00           O  
ATOM   2789  C5    U  1044     -38.505  14.712 -88.041  1.00  0.00           C  
ATOM   2790  C6    U  1044     -39.345  13.722 -87.720  1.00  0.00           C  
ATOM   2791  H5'   U  1044     -43.860  12.948 -86.422  1.00  0.00           H  
ATOM   2792 H5''   U  1044     -43.042  13.766 -85.322  1.00  0.00           H  
ATOM   2793  H4'   U  1044     -42.624  11.260 -85.849  1.00  0.00           H  
ATOM   2794  H3'   U  1044     -40.823  13.072 -84.637  1.00  0.00           H  
ATOM   2795  H1'   U  1044     -39.630  10.690 -87.120  1.00  0.00           H  
ATOM   2796  H2'   U  1044     -39.137  11.533 -84.721  1.00  0.00           H  
ATOM   2797 HO2'   U  1044     -39.422   9.405 -84.804  1.00  0.00           H  
ATOM   2798  H3    U  1044     -35.871  13.399 -86.661  1.00  0.00           H  
ATOM   2799  H5    U  1044     -38.826  15.489 -88.544  1.00  0.00           H  
ATOM   2800  H6    U  1044     -40.279  13.805 -88.001  1.00  0.00           H  
ATOM   2801  P     G  1045     -41.282  12.363 -82.135  1.00  0.00           P  
ATOM   2802  OP2   G  1045     -41.194  13.834 -82.317  1.00  0.00           O  
ATOM   2803  OP1   G  1045     -42.155  11.806 -81.070  1.00  0.00           O  
ATOM   2804  O5'   G  1045     -39.807  11.806 -81.903  1.00  0.00           O  
ATOM   2805  C5'   G  1045     -39.586  10.442 -81.575  1.00  0.00           C  
ATOM   2806  C4'   G  1045     -38.119  10.149 -81.386  1.00  0.00           C  
ATOM   2807  O4'   G  1045     -37.359  10.545 -82.550  1.00  0.00           O  
ATOM   2808  C3'   G  1045     -37.439  10.864 -80.228  1.00  0.00           C  
ATOM   2809  O3'   G  1045     -37.601  10.192 -78.991  1.00  0.00           O  
ATOM   2810  C1'   G  1045     -36.032  10.760 -82.160  1.00  0.00           C  
ATOM   2811  C2'   G  1045     -35.962  10.824 -80.630  1.00  0.00           C  
ATOM   2812  O2'   G  1045     -35.332   9.642 -80.160  1.00  0.00           O  
ATOM   2813  N1    G  1045     -37.205  15.362 -83.993  1.00  0.00           N  
ATOM   2814  C2    G  1045     -38.022  14.410 -83.433  1.00  0.00           C  
ATOM   2815  N2    G  1045     -39.324  14.718 -83.347  1.00  0.00           N  
ATOM   2816  N3    G  1045     -37.595  13.239 -82.988  1.00  0.00           N  
ATOM   2817  C4    G  1045     -36.263  13.092 -83.151  1.00  0.00           C  
ATOM   2818  C5    G  1045     -35.359  13.979 -83.697  1.00  0.00           C  
ATOM   2819  C6    G  1045     -35.831  15.231 -84.171  1.00  0.00           C  
ATOM   2820  O6    G  1045     -35.187  16.152 -84.687  1.00  0.00           O  
ATOM   2821  N7    G  1045     -34.077  13.449 -83.682  1.00  0.00           N  
ATOM   2822  C8    G  1045     -34.222  12.271 -83.138  1.00  0.00           C  
ATOM   2823  N9    G  1045     -35.521  11.991 -82.792  1.00  0.00           N  
ATOM   2824  H5'   G  1045     -39.935   9.879 -82.297  1.00  0.00           H  
ATOM   2825 H5''   G  1045     -40.064  10.231 -80.746  1.00  0.00           H  
ATOM   2826  H4'   G  1045     -38.023   9.181 -81.262  1.00  0.00           H  
ATOM   2827  H3'   G  1045     -37.761  11.784 -80.138  1.00  0.00           H  
ATOM   2828  H1'   G  1045     -35.514   9.991 -82.478  1.00  0.00           H  
ATOM   2829  H2'   G  1045     -35.488  11.630 -80.336  1.00  0.00           H  
ATOM   2830 HO2'   G  1045     -34.433   9.865 -79.840  1.00  0.00           H  
ATOM   2831  H1    G  1045     -37.620  16.198 -84.291  1.00  0.00           H  
ATOM   2832  H22   G  1045     -39.955  14.077 -82.956  1.00  0.00           H  
ATOM   2833  H21   G  1045     -39.648  15.583 -83.674  1.00  0.00           H  
ATOM   2834  H8    G  1045     -33.477  11.651 -82.991  1.00  0.00           H  
ATOM   2835  P     A  1046     -38.494  10.848 -77.827  1.00  0.00           P  
ATOM   2836  OP2   A  1046     -37.577  11.393 -76.795  1.00  0.00           O  
ATOM   2837  OP1   A  1046     -39.497  11.739 -78.463  1.00  0.00           O  
ATOM   2838  O5'   A  1046     -39.269   9.609 -77.191  1.00  0.00           O  
ATOM   2839  C5'   A  1046     -39.481   9.523 -75.790  1.00  0.00           C  
ATOM   2840  C4'   A  1046     -40.260   8.285 -75.422  1.00  0.00           C  
ATOM   2841  O4'   A  1046     -41.551   8.354 -76.061  1.00  0.00           O  
ATOM   2842  C3'   A  1046     -39.673   6.963 -75.893  1.00  0.00           C  
ATOM   2843  O3'   A  1046     -38.869   6.333 -74.911  1.00  0.00           O  
ATOM   2844  C1'   A  1046     -41.966   7.083 -76.571  1.00  0.00           C  
ATOM   2845  C2'   A  1046     -40.888   6.095 -76.201  1.00  0.00           C  
ATOM   2846  O2'   A  1046     -41.325   5.393 -75.047  1.00  0.00           O  
ATOM   2847  N1    A  1046     -43.842   4.965 -80.878  1.00  0.00           N  
ATOM   2848  C2    A  1046     -43.863   4.572 -79.598  1.00  0.00           C  
ATOM   2849  N3    A  1046     -43.354   5.173 -78.525  1.00  0.00           N  
ATOM   2850  C4    A  1046     -42.754   6.327 -78.867  1.00  0.00           C  
ATOM   2851  C5    A  1046     -42.652   6.863 -80.137  1.00  0.00           C  
ATOM   2852  C6    A  1046     -43.232   6.130 -81.187  1.00  0.00           C  
ATOM   2853  N6    A  1046     -43.211   6.521 -82.463  1.00  0.00           N  
ATOM   2854  N7    A  1046     -41.965   8.069 -80.106  1.00  0.00           N  
ATOM   2855  C8    A  1046     -41.673   8.233 -78.840  1.00  0.00           C  
ATOM   2856  N9    A  1046     -42.121   7.216 -78.032  1.00  0.00           N  
ATOM   2857  H5'   A  1046     -39.978  10.314 -75.492  1.00  0.00           H  
ATOM   2858 H5''   A  1046     -38.613   9.502 -75.335  1.00  0.00           H  
ATOM   2859  H4'   A  1046     -40.390   8.247 -74.451  1.00  0.00           H  
ATOM   2860  H3'   A  1046     -39.136   7.116 -76.698  1.00  0.00           H  
ATOM   2861  H1'   A  1046     -42.818   6.799 -76.177  1.00  0.00           H  
ATOM   2862  H2'   A  1046     -40.715   5.489 -76.952  1.00  0.00           H  
ATOM   2863 HO2'   A  1046     -41.596   4.488 -75.308  1.00  0.00           H  
ATOM   2864  H2    A  1046     -44.318   3.720 -79.427  1.00  0.00           H  
ATOM   2865  H61   A  1046     -43.634   5.967 -83.153  1.00  0.00           H  
ATOM   2866  H62   A  1046     -42.774   7.363 -82.711  1.00  0.00           H  
ATOM   2867  H8    A  1046     -41.180   9.009 -78.500  1.00  0.00           H  
ATOM   2868  P     C  1047     -37.667   5.361 -75.353  1.00  0.00           P  
ATOM   2869  OP2   C  1047     -36.658   6.175 -76.075  1.00  0.00           O  
ATOM   2870  OP1   C  1047     -37.257   4.568 -74.166  1.00  0.00           O  
ATOM   2871  O5'   C  1047     -38.340   4.367 -76.400  1.00  0.00           O  
ATOM   2872  C5'   C  1047     -38.976   3.173 -75.968  1.00  0.00           C  
ATOM   2873  C4'   C  1047     -39.617   2.435 -77.119  1.00  0.00           C  
ATOM   2874  O4'   C  1047     -40.315   3.394 -77.936  1.00  0.00           O  
ATOM   2875  C3'   C  1047     -38.665   1.780 -78.107  1.00  0.00           C  
ATOM   2876  O3'   C  1047     -38.174   0.529 -77.656  1.00  0.00           O  
ATOM   2877  C1'   C  1047     -40.333   2.968 -79.284  1.00  0.00           C  
ATOM   2878  C2'   C  1047     -39.495   1.699 -79.383  1.00  0.00           C  
ATOM   2879  O2'   C  1047     -40.359   0.572 -79.364  1.00  0.00           O  
ATOM   2880  N1    C  1047     -39.801   4.063 -80.133  1.00  0.00           N  
ATOM   2881  C2    C  1047     -39.904   3.936 -81.524  1.00  0.00           C  
ATOM   2882  O2    C  1047     -40.433   2.920 -82.002  1.00  0.00           O  
ATOM   2883  N3    C  1047     -39.427   4.920 -82.320  1.00  0.00           N  
ATOM   2884  C4    C  1047     -38.863   6.001 -81.782  1.00  0.00           C  
ATOM   2885  N4    C  1047     -38.407   6.946 -82.607  1.00  0.00           N  
ATOM   2886  C5    C  1047     -38.742   6.160 -80.373  1.00  0.00           C  
ATOM   2887  C6    C  1047     -39.219   5.181 -79.595  1.00  0.00           C  
ATOM   2888  H5'   C  1047     -39.666   3.399 -75.310  1.00  0.00           H  
ATOM   2889 H5''   C  1047     -38.310   2.591 -75.547  1.00  0.00           H  
ATOM   2890  H4'   C  1047     -40.250   1.762 -76.794  1.00  0.00           H  
ATOM   2891  H3'   C  1047     -37.909   2.385 -78.259  1.00  0.00           H  
ATOM   2892  H1'   C  1047     -41.254   2.768 -79.550  1.00  0.00           H  
ATOM   2893  H2'   C  1047     -38.927   1.706 -80.181  1.00  0.00           H  
ATOM   2894 HO2'   C  1047     -40.376   0.167 -80.256  1.00  0.00           H  
ATOM   2895  H42   C  1047     -37.987   7.753 -82.242  1.00  0.00           H  
ATOM   2896  H41   C  1047     -38.491   6.833 -83.577  1.00  0.00           H  
ATOM   2897  H5    C  1047     -38.327   6.959 -79.986  1.00  0.00           H  
ATOM   2898  H6    C  1047     -39.145   5.271 -78.622  1.00  0.00           H  
ATOM   2899  P     U  1048     -36.591   0.276 -77.540  1.00  0.00           P  
ATOM   2900  OP2   U  1048     -35.945   1.566 -77.190  1.00  0.00           O  
ATOM   2901  OP1   U  1048     -36.377  -0.911 -76.673  1.00  0.00           O  
ATOM   2902  O5'   U  1048     -36.153  -0.110 -79.022  1.00  0.00           O  
ATOM   2903  C5'   U  1048     -37.024  -0.838 -79.874  1.00  0.00           C  
ATOM   2904  C4'   U  1048     -36.581  -0.768 -81.314  1.00  0.00           C  
ATOM   2905  O4'   U  1048     -37.219   0.346 -81.996  1.00  0.00           O  
ATOM   2906  C3'   U  1048     -35.096  -0.541 -81.549  1.00  0.00           C  
ATOM   2907  O3'   U  1048     -34.337  -1.736 -81.487  1.00  0.00           O  
ATOM   2908  C1'   U  1048     -36.326   0.952 -82.898  1.00  0.00           C  
ATOM   2909  C2'   U  1048     -35.066   0.083 -82.931  1.00  0.00           C  
ATOM   2910  O2'   U  1048     -35.211  -0.903 -83.944  1.00  0.00           O  
ATOM   2911  N1    U  1048     -36.050   2.324 -82.407  1.00  0.00           N  
ATOM   2912  C2    U  1048     -35.634   3.256 -83.340  1.00  0.00           C  
ATOM   2913  O2    U  1048     -35.491   2.997 -84.522  1.00  0.00           O  
ATOM   2914  N3    U  1048     -35.391   4.512 -82.840  1.00  0.00           N  
ATOM   2915  C4    U  1048     -35.517   4.925 -81.531  1.00  0.00           C  
ATOM   2916  O4    U  1048     -35.259   6.094 -81.238  1.00  0.00           O  
ATOM   2917  C5    U  1048     -35.951   3.908 -80.622  1.00  0.00           C  
ATOM   2918  C6    U  1048     -36.196   2.677 -81.082  1.00  0.00           C  
ATOM   2919  H5'   U  1048     -37.928  -0.467 -79.799  1.00  0.00           H  
ATOM   2920 H5''   U  1048     -37.038  -1.776 -79.590  1.00  0.00           H  
ATOM   2921  H4'   U  1048     -36.847  -1.602 -81.754  1.00  0.00           H  
ATOM   2922  H3'   U  1048     -34.748   0.095 -80.890  1.00  0.00           H  
ATOM   2923  H1'   U  1048     -36.709   1.001 -83.799  1.00  0.00           H  
ATOM   2924  H2'   U  1048     -34.260   0.623 -83.064  1.00  0.00           H  
ATOM   2925 HO2'   U  1048     -34.587  -0.705 -84.674  1.00  0.00           H  
ATOM   2926  H3    U  1048     -35.095   5.188 -83.485  1.00  0.00           H  
ATOM   2927  H5    U  1048     -36.068   4.114 -79.671  1.00  0.00           H  
ATOM   2928  H6    U  1048     -36.491   1.999 -80.440  1.00  0.00           H  
ATOM   2929  P     G  1049     -32.786  -1.689 -81.071  1.00  0.00           P  
ATOM   2930  OP2   G  1049     -32.669  -0.894 -79.822  1.00  0.00           O  
ATOM   2931  OP1   G  1049     -32.256  -3.076 -81.111  1.00  0.00           O  
ATOM   2932  O5'   G  1049     -32.095  -0.863 -82.247  1.00  0.00           O  
ATOM   2933  C5'   G  1049     -31.744  -1.493 -83.470  1.00  0.00           C  
ATOM   2934  C4'   G  1049     -30.934  -0.575 -84.352  1.00  0.00           C  
ATOM   2935  O4'   G  1049     -31.703   0.615 -84.663  1.00  0.00           O  
ATOM   2936  C3'   G  1049     -29.655  -0.021 -83.743  1.00  0.00           C  
ATOM   2937  O3'   G  1049     -28.567  -0.927 -83.820  1.00  0.00           O  
ATOM   2938  C1'   G  1049     -30.856   1.738 -84.730  1.00  0.00           C  
ATOM   2939  C2'   G  1049     -29.424   1.225 -84.582  1.00  0.00           C  
ATOM   2940  O2'   G  1049     -28.909   0.895 -85.864  1.00  0.00           O  
ATOM   2941  N1    G  1049     -30.107   6.297 -82.593  1.00  0.00           N  
ATOM   2942  C2    G  1049     -29.518   5.746 -83.704  1.00  0.00           C  
ATOM   2943  N2    G  1049     -28.609   6.504 -84.335  1.00  0.00           N  
ATOM   2944  N3    G  1049     -29.799   4.539 -84.167  1.00  0.00           N  
ATOM   2945  C4    G  1049     -30.732   3.915 -83.417  1.00  0.00           C  
ATOM   2946  C5    G  1049     -31.381   4.376 -82.291  1.00  0.00           C  
ATOM   2947  C6    G  1049     -31.070   5.672 -81.805  1.00  0.00           C  
ATOM   2948  O6    G  1049     -31.537   6.259 -80.823  1.00  0.00           O  
ATOM   2949  N7    G  1049     -32.273   3.426 -81.813  1.00  0.00           N  
ATOM   2950  C8    G  1049     -32.152   2.424 -82.640  1.00  0.00           C  
ATOM   2951  N9    G  1049     -31.234   2.653 -83.637  1.00  0.00           N  
ATOM   2952  H5'   G  1049     -32.562  -1.752 -83.943  1.00  0.00           H  
ATOM   2953 H5''   G  1049     -31.218  -2.297 -83.276  1.00  0.00           H  
ATOM   2954  H4'   G  1049     -30.712  -1.043 -85.185  1.00  0.00           H  
ATOM   2955  H3'   G  1049     -29.798   0.229 -82.807  1.00  0.00           H  
ATOM   2956  H1'   G  1049     -30.950   2.200 -85.590  1.00  0.00           H  
ATOM   2957  H2'   G  1049     -28.852   1.872 -84.117  1.00  0.00           H  
ATOM   2958 HO2'   G  1049     -28.223   1.550 -86.111  1.00  0.00           H  
ATOM   2959  H1    G  1049     -29.829   7.200 -82.332  1.00  0.00           H  
ATOM   2960  H22   G  1049     -28.156   6.163 -85.134  1.00  0.00           H  
ATOM   2961  H21   G  1049     -28.395   7.399 -83.998  1.00  0.00           H  
ATOM   2962  H8    G  1049     -32.664   1.593 -82.558  1.00  0.00           H  
ATOM   2963  P     C  1050     -27.346  -0.813 -82.781  1.00  0.00           P  
ATOM   2964  OP2   C  1050     -27.913  -0.606 -81.425  1.00  0.00           O  
ATOM   2965  OP1   C  1050     -26.426  -1.953 -83.026  1.00  0.00           O  
ATOM   2966  O5'   C  1050     -26.596   0.525 -83.212  1.00  0.00           O  
ATOM   2967  C5'   C  1050     -25.752   0.554 -84.352  1.00  0.00           C  
ATOM   2968  C4'   C  1050     -25.075   1.893 -84.512  1.00  0.00           C  
ATOM   2969  O4'   C  1050     -26.089   2.935 -84.555  1.00  0.00           O  
ATOM   2970  C3'   C  1050     -24.171   2.328 -83.369  1.00  0.00           C  
ATOM   2971  O3'   C  1050     -22.873   1.764 -83.446  1.00  0.00           O  
ATOM   2972  C1'   C  1050     -25.612   4.097 -83.916  1.00  0.00           C  
ATOM   2973  C2'   C  1050     -24.148   3.833 -83.562  1.00  0.00           C  
ATOM   2974  O2'   C  1050     -23.325   4.199 -84.660  1.00  0.00           O  
ATOM   2975  N1    C  1050     -26.447   4.339 -82.713  1.00  0.00           N  
ATOM   2976  C2    C  1050     -26.378   5.595 -82.098  1.00  0.00           C  
ATOM   2977  O2    C  1050     -25.626   6.461 -82.571  1.00  0.00           O  
ATOM   2978  N3    C  1050     -27.129   5.842 -81.000  1.00  0.00           N  
ATOM   2979  C4    C  1050     -27.928   4.894 -80.511  1.00  0.00           C  
ATOM   2980  N4    C  1050     -28.652   5.183 -79.426  1.00  0.00           N  
ATOM   2981  C5    C  1050     -28.021   3.608 -81.112  1.00  0.00           C  
ATOM   2982  C6    C  1050     -27.274   3.375 -82.198  1.00  0.00           C  
ATOM   2983  H5'   C  1050     -26.288   0.369 -85.151  1.00  0.00           H  
ATOM   2984 H5''   C  1050     -25.067  -0.141 -84.259  1.00  0.00           H  
ATOM   2985  H4'   C  1050     -24.562   1.910 -85.346  1.00  0.00           H  
ATOM   2986  H3'   C  1050     -24.564   2.108 -82.498  1.00  0.00           H  
ATOM   2987  H1'   C  1050     -25.664   4.873 -84.511  1.00  0.00           H  
ATOM   2988  H2'   C  1050     -23.882   4.296 -82.741  1.00  0.00           H  
ATOM   2989 HO2'   C  1050     -22.819   5.004 -84.427  1.00  0.00           H  
ATOM   2990  H42   C  1050     -29.249   4.508 -79.042  1.00  0.00           H  
ATOM   2991  H41   C  1050     -28.585   6.070 -79.014  1.00  0.00           H  
ATOM   2992  H5    C  1050     -28.612   2.917 -80.746  1.00  0.00           H  
ATOM   2993  H6    C  1050     -27.323   2.496 -82.627  1.00  0.00           H  
ATOM   2994  P     A  1051     -21.961   1.649 -82.127  1.00  0.00           P  
ATOM   2995  OP2   A  1051     -22.809   1.124 -81.027  1.00  0.00           O  
ATOM   2996  OP1   A  1051     -20.710   0.939 -82.493  1.00  0.00           O  
ATOM   2997  O5'   A  1051     -21.588   3.159 -81.783  1.00  0.00           O  
ATOM   2998  C5'   A  1051     -20.583   3.846 -82.513  1.00  0.00           C  
ATOM   2999  C4'   A  1051     -20.312   5.212 -81.933  1.00  0.00           C  
ATOM   3000  O4'   A  1051     -21.526   6.003 -81.968  1.00  0.00           O  
ATOM   3001  C3'   A  1051     -19.881   5.243 -80.474  1.00  0.00           C  
ATOM   3002  O3'   A  1051     -18.486   5.065 -80.304  1.00  0.00           O  
ATOM   3003  C1'   A  1051     -21.647   6.785 -80.802  1.00  0.00           C  
ATOM   3004  C2'   A  1051     -20.320   6.637 -80.049  1.00  0.00           C  
ATOM   3005  O2'   A  1051     -19.414   7.626 -80.515  1.00  0.00           O  
ATOM   3006  N1    A  1051     -25.014   7.665 -77.002  1.00  0.00           N  
ATOM   3007  C2    A  1051     -24.017   8.401 -77.510  1.00  0.00           C  
ATOM   3008  N3    A  1051     -23.177   8.110 -78.501  1.00  0.00           N  
ATOM   3009  C4    A  1051     -23.440   6.890 -79.003  1.00  0.00           C  
ATOM   3010  C5    A  1051     -24.429   6.019 -78.588  1.00  0.00           C  
ATOM   3011  C6    A  1051     -25.251   6.445 -77.530  1.00  0.00           C  
ATOM   3012  N6    A  1051     -26.245   5.712 -77.023  1.00  0.00           N  
ATOM   3013  N7    A  1051     -24.401   4.851 -79.338  1.00  0.00           N  
ATOM   3014  C8    A  1051     -23.412   5.040 -80.177  1.00  0.00           C  
ATOM   3015  N9    A  1051     -22.786   6.254 -80.030  1.00  0.00           N  
ATOM   3016  H5'   A  1051     -20.875   3.947 -83.444  1.00  0.00           H  
ATOM   3017 H5''   A  1051     -19.757   3.321 -82.494  1.00  0.00           H  
ATOM   3018  H4'   A  1051     -19.628   5.658 -82.475  1.00  0.00           H  
ATOM   3019  H3'   A  1051     -20.358   4.564 -79.952  1.00  0.00           H  
ATOM   3020  H1'   A  1051     -21.803   7.732 -81.004  1.00  0.00           H  
ATOM   3021  H2'   A  1051     -20.451   6.693 -79.079  1.00  0.00           H  
ATOM   3022 HO2'   A  1051     -19.298   8.306 -79.819  1.00  0.00           H  
ATOM   3023  H2    A  1051     -23.887   9.278 -77.092  1.00  0.00           H  
ATOM   3024  H61   A  1051     -26.785   6.063 -76.284  1.00  0.00           H  
ATOM   3025  H62   A  1051     -26.436   4.823 -77.390  1.00  0.00           H  
ATOM   3026  H8    A  1051     -23.144   4.377 -80.847  1.00  0.00           H  
ATOM   3027  P     A  1052     -17.907   4.496 -78.917  1.00  0.00           P  
ATOM   3028  OP2   A  1052     -18.673   3.273 -78.566  1.00  0.00           O  
ATOM   3029  OP1   A  1052     -16.429   4.429 -79.027  1.00  0.00           O  
ATOM   3030  O5'   A  1052     -18.272   5.626 -77.854  1.00  0.00           O  
ATOM   3031  C5'   A  1052     -17.510   6.821 -77.771  1.00  0.00           C  
ATOM   3032  C4'   A  1052     -17.934   7.668 -76.597  1.00  0.00           C  
ATOM   3033  O4'   A  1052     -19.328   8.049 -76.742  1.00  0.00           O  
ATOM   3034  C3'   A  1052     -17.904   6.987 -75.238  1.00  0.00           C  
ATOM   3035  O3'   A  1052     -16.614   6.972 -74.653  1.00  0.00           O  
ATOM   3036  C1'   A  1052     -19.956   8.130 -75.481  1.00  0.00           C  
ATOM   3037  C2'   A  1052     -18.878   7.841 -74.435  1.00  0.00           C  
ATOM   3038  O2'   A  1052     -18.279   9.066 -74.036  1.00  0.00           O  
ATOM   3039  N1    A  1052     -24.344   6.645 -73.223  1.00  0.00           N  
ATOM   3040  C2    A  1052     -23.527   7.683 -73.006  1.00  0.00           C  
ATOM   3041  N3    A  1052     -22.398   8.010 -73.633  1.00  0.00           N  
ATOM   3042  C4    A  1052     -22.117   7.120 -74.601  1.00  0.00           C  
ATOM   3043  C5    A  1052     -22.859   6.005 -74.942  1.00  0.00           C  
ATOM   3044  C6    A  1052     -24.032   5.770 -74.204  1.00  0.00           C  
ATOM   3045  N6    A  1052     -24.847   4.734 -74.419  1.00  0.00           N  
ATOM   3046  N7    A  1052     -22.261   5.320 -75.991  1.00  0.00           N  
ATOM   3047  C8    A  1052     -21.189   6.026 -76.257  1.00  0.00           C  
ATOM   3048  N9    A  1052     -21.039   7.129 -75.453  1.00  0.00           N  
ATOM   3049  H5'   A  1052     -17.631   7.336 -78.596  1.00  0.00           H  
ATOM   3050 H5''   A  1052     -16.563   6.592 -77.674  1.00  0.00           H  
ATOM   3051  H4'   A  1052     -17.378   8.475 -76.560  1.00  0.00           H  
ATOM   3052  H3'   A  1052     -18.238   6.067 -75.302  1.00  0.00           H  
ATOM   3053  H1'   A  1052     -20.332   9.022 -75.324  1.00  0.00           H  
ATOM   3054  H2'   A  1052     -19.242   7.348 -73.670  1.00  0.00           H  
ATOM   3055 HO2'   A  1052     -18.564   9.276 -73.122  1.00  0.00           H  
ATOM   3056  H2    A  1052     -23.797   8.288 -72.284  1.00  0.00           H  
ATOM   3057  H61   A  1052     -25.652   4.623 -73.871  1.00  0.00           H  
ATOM   3058  H62   A  1052     -24.641   4.087 -75.125  1.00  0.00           H  
ATOM   3059  H8    A  1052     -20.553   5.787 -76.964  1.00  0.00           H  
ATOM   3060  P     A  1053     -16.229   5.846 -73.572  1.00  0.00           P  
ATOM   3061  OP2   A  1053     -16.615   4.524 -74.128  1.00  0.00           O  
ATOM   3062  OP1   A  1053     -14.829   6.081 -73.141  1.00  0.00           O  
ATOM   3063  O5'   A  1053     -17.185   6.157 -72.336  1.00  0.00           O  
ATOM   3064  C5'   A  1053     -16.916   7.243 -71.462  1.00  0.00           C  
ATOM   3065  C4'   A  1053     -17.845   7.241 -70.273  1.00  0.00           C  
ATOM   3066  O4'   A  1053     -19.207   7.389 -70.731  1.00  0.00           O  
ATOM   3067  C3'   A  1053     -17.927   5.938 -69.492  1.00  0.00           C  
ATOM   3068  O3'   A  1053     -16.846   5.762 -68.593  1.00  0.00           O  
ATOM   3069  C1'   A  1053     -20.114   6.753 -69.845  1.00  0.00           C  
ATOM   3070  C2'   A  1053     -19.255   6.101 -68.765  1.00  0.00           C  
ATOM   3071  O2'   A  1053     -19.135   6.995 -67.668  1.00  0.00           O  
ATOM   3072  N1    A  1053     -24.363   3.847 -70.076  1.00  0.00           N  
ATOM   3073  C2    A  1053     -23.918   4.720 -69.163  1.00  0.00           C  
ATOM   3074  N3    A  1053     -22.801   5.444 -69.166  1.00  0.00           N  
ATOM   3075  C4    A  1053     -22.080   5.201 -70.275  1.00  0.00           C  
ATOM   3076  C5    A  1053     -22.406   4.333 -71.301  1.00  0.00           C  
ATOM   3077  C6    A  1053     -23.616   3.627 -71.179  1.00  0.00           C  
ATOM   3078  N6    A  1053     -24.060   2.756 -72.088  1.00  0.00           N  
ATOM   3079  N7    A  1053     -21.424   4.343 -72.283  1.00  0.00           N  
ATOM   3080  C8    A  1053     -20.542   5.202 -71.835  1.00  0.00           C  
ATOM   3081  N9    A  1053     -20.875   5.760 -70.626  1.00  0.00           N  
ATOM   3082  H5'   A  1053     -17.027   8.084 -71.952  1.00  0.00           H  
ATOM   3083 H5''   A  1053     -15.992   7.178 -71.145  1.00  0.00           H  
ATOM   3084  H4'   A  1053     -17.617   7.967 -69.656  1.00  0.00           H  
ATOM   3085  H3'   A  1053     -17.970   5.168 -70.098  1.00  0.00           H  
ATOM   3086  H1'   A  1053     -20.736   7.387 -69.428  1.00  0.00           H  
ATOM   3087  H2'   A  1053     -19.622   5.235 -68.490  1.00  0.00           H  
ATOM   3088 HO2'   A  1053     -19.658   6.648 -66.916  1.00  0.00           H  
ATOM   3089  H2    A  1053     -24.497   4.844 -68.382  1.00  0.00           H  
ATOM   3090  H61   A  1053     -24.913   2.293 -71.948  1.00  0.00           H  
ATOM   3091  H62   A  1053     -23.535   2.581 -72.897  1.00  0.00           H  
ATOM   3092  H8    A  1053     -19.719   5.426 -72.320  1.00  0.00           H  
ATOM   3093  P     A  1054     -16.463   4.291 -68.069  1.00  0.00           P  
ATOM   3094  OP2   A  1054     -16.371   3.393 -69.247  1.00  0.00           O  
ATOM   3095  OP1   A  1054     -15.304   4.418 -67.150  1.00  0.00           O  
ATOM   3096  O5'   A  1054     -17.729   3.847 -67.209  1.00  0.00           O  
ATOM   3097  C5'   A  1054     -17.894   4.293 -65.871  1.00  0.00           C  
ATOM   3098  C4'   A  1054     -19.047   3.596 -65.194  1.00  0.00           C  
ATOM   3099  O4'   A  1054     -20.271   3.830 -65.939  1.00  0.00           O  
ATOM   3100  C3'   A  1054     -18.965   2.079 -65.130  1.00  0.00           C  
ATOM   3101  O3'   A  1054     -18.143   1.611 -64.075  1.00  0.00           O  
ATOM   3102  C1'   A  1054     -21.123   2.717 -65.812  1.00  0.00           C  
ATOM   3103  C2'   A  1054     -20.428   1.707 -64.909  1.00  0.00           C  
ATOM   3104  O2'   A  1054     -20.825   1.938 -63.566  1.00  0.00           O  
ATOM   3105  N1    A  1054     -24.375  -0.014 -68.730  1.00  0.00           N  
ATOM   3106  C2    A  1054     -24.407   0.343 -67.440  1.00  0.00           C  
ATOM   3107  N3    A  1054     -23.525   1.056 -66.743  1.00  0.00           N  
ATOM   3108  C4    A  1054     -22.492   1.427 -67.521  1.00  0.00           C  
ATOM   3109  C5    A  1054     -22.320   1.137 -68.862  1.00  0.00           C  
ATOM   3110  C6    A  1054     -23.325   0.375 -69.484  1.00  0.00           C  
ATOM   3111  N6    A  1054     -23.294   0.018 -70.770  1.00  0.00           N  
ATOM   3112  N7    A  1054     -21.135   1.686 -69.334  1.00  0.00           N  
ATOM   3113  C8    A  1054     -20.627   2.285 -68.286  1.00  0.00           C  
ATOM   3114  N9    A  1054     -21.396   2.169 -67.154  1.00  0.00           N  
ATOM   3115  H5'   A  1054     -18.061   5.258 -65.874  1.00  0.00           H  
ATOM   3116 H5''   A  1054     -17.072   4.112 -65.370  1.00  0.00           H  
ATOM   3117  H4'   A  1054     -19.148   3.946 -64.284  1.00  0.00           H  
ATOM   3118  H3'   A  1054     -18.665   1.703 -65.985  1.00  0.00           H  
ATOM   3119  H1'   A  1054     -21.966   2.999 -65.397  1.00  0.00           H  
ATOM   3120  H2'   A  1054     -20.615   0.787 -65.191  1.00  0.00           H  
ATOM   3121 HO2'   A  1054     -21.406   1.204 -63.275  1.00  0.00           H  
ATOM   3122  H2    A  1054     -25.190   0.036 -66.937  1.00  0.00           H  
ATOM   3123  H61   A  1054     -24.025  -0.514 -71.148  1.00  0.00           H  
ATOM   3124  H62   A  1054     -22.542   0.290 -71.336  1.00  0.00           H  
ATOM   3125  H8    A  1054     -19.776   2.771 -68.307  1.00  0.00           H  
ATOM   3126  P     C  1055     -16.806   0.798 -64.413  1.00  0.00           P  
ATOM   3127  OP2   C  1055     -16.802   0.614 -65.886  1.00  0.00           O  
ATOM   3128  OP1   C  1055     -15.699   1.548 -63.765  1.00  0.00           O  
ATOM   3129  O5'   C  1055     -16.888  -0.641 -63.736  1.00  0.00           O  
ATOM   3130  C5'   C  1055     -18.096  -1.106 -63.154  1.00  0.00           C  
ATOM   3131  C4'   C  1055     -17.978  -1.241 -61.655  1.00  0.00           C  
ATOM   3132  O4'   C  1055     -17.239  -2.450 -61.324  1.00  0.00           O  
ATOM   3133  C3'   C  1055     -17.277  -0.101 -60.933  1.00  0.00           C  
ATOM   3134  O3'   C  1055     -17.833   0.169 -59.658  1.00  0.00           O  
ATOM   3135  C1'   C  1055     -16.217  -2.112 -60.401  1.00  0.00           C  
ATOM   3136  C2'   C  1055     -15.885  -0.658 -60.669  1.00  0.00           C  
ATOM   3137  O2'   C  1055     -15.312  -0.080 -59.504  1.00  0.00           O  
ATOM   3138  N1    C  1055     -15.064  -3.010 -60.655  1.00  0.00           N  
ATOM   3139  C2    C  1055     -15.035  -4.254 -60.014  1.00  0.00           C  
ATOM   3140  O2    C  1055     -15.967  -4.567 -59.256  1.00  0.00           O  
ATOM   3141  N3    C  1055     -13.995  -5.092 -60.229  1.00  0.00           N  
ATOM   3142  C4    C  1055     -13.006  -4.732 -61.046  1.00  0.00           C  
ATOM   3143  N4    C  1055     -11.999  -5.591 -61.229  1.00  0.00           N  
ATOM   3144  C5    C  1055     -13.004  -3.474 -61.713  1.00  0.00           C  
ATOM   3145  C6    C  1055     -14.040  -2.655 -61.494  1.00  0.00           C  
ATOM   3146  H5'   C  1055     -18.320  -1.980 -63.537  1.00  0.00           H  
ATOM   3147 H5''   C  1055     -18.815  -0.472 -63.361  1.00  0.00           H  
ATOM   3148  H4'   C  1055     -18.884  -1.335 -61.296  1.00  0.00           H  
ATOM   3149  H3'   C  1055     -17.267   0.725 -61.460  1.00  0.00           H  
ATOM   3150  H1'   C  1055     -16.508  -2.210 -59.471  1.00  0.00           H  
ATOM   3151  H2'   C  1055     -15.303  -0.551 -61.449  1.00  0.00           H  
ATOM   3152 HO2'   C  1055     -15.775   0.760 -59.303  1.00  0.00           H  
ATOM   3153  H42   C  1055     -11.257  -5.356 -61.824  1.00  0.00           H  
ATOM   3154  H41   C  1055     -12.003  -6.455 -60.767  1.00  0.00           H  
ATOM   3155  H5    C  1055     -12.273  -3.219 -62.313  1.00  0.00           H  
ATOM   3156  H6    C  1055     -14.057  -1.785 -61.943  1.00  0.00           H  
ATOM   3157  P     A  1056     -19.269   0.883 -59.536  1.00  0.00           P  
ATOM   3158  OP2   A  1056     -20.257   0.057 -60.276  1.00  0.00           O  
ATOM   3159  OP1   A  1056     -19.504   1.204 -58.106  1.00  0.00           O  
ATOM   3160  O5'   A  1056     -19.085   2.254 -60.326  1.00  0.00           O  
ATOM   3161  C5'   A  1056     -17.821   2.899 -60.383  1.00  0.00           C  
ATOM   3162  C4'   A  1056     -17.865   4.262 -59.738  1.00  0.00           C  
ATOM   3163  O4'   A  1056     -18.252   4.125 -58.336  1.00  0.00           O  
ATOM   3164  C3'   A  1056     -16.567   5.055 -59.768  1.00  0.00           C  
ATOM   3165  O3'   A  1056     -16.774   6.450 -59.908  1.00  0.00           O  
ATOM   3166  C1'   A  1056     -17.291   4.770 -57.529  1.00  0.00           C  
ATOM   3167  C2'   A  1056     -16.017   4.816 -58.372  1.00  0.00           C  
ATOM   3168  O2'   A  1056     -15.224   5.911 -57.936  1.00  0.00           O  
ATOM   3169  N1    A  1056     -15.868   4.808 -52.576  1.00  0.00           N  
ATOM   3170  C2    A  1056     -15.920   5.771 -53.505  1.00  0.00           C  
ATOM   3171  N3    A  1056     -16.301   5.692 -54.779  1.00  0.00           N  
ATOM   3172  C4    A  1056     -16.667   4.435 -55.088  1.00  0.00           C  
ATOM   3173  C5    A  1056     -16.668   3.341 -54.243  1.00  0.00           C  
ATOM   3174  C6    A  1056     -16.243   3.557 -52.920  1.00  0.00           C  
ATOM   3175  N6    A  1056     -16.190   2.597 -51.993  1.00  0.00           N  
ATOM   3176  N7    A  1056     -17.109   2.206 -54.910  1.00  0.00           N  
ATOM   3177  C8    A  1056     -17.361   2.633 -56.122  1.00  0.00           C  
ATOM   3178  N9    A  1056     -17.116   3.972 -56.301  1.00  0.00           N  
ATOM   3179  H5'   A  1056     -17.554   2.998 -61.321  1.00  0.00           H  
ATOM   3180 H5''   A  1056     -17.158   2.347 -59.919  1.00  0.00           H  
ATOM   3181  H4'   A  1056     -18.563   4.780 -60.190  1.00  0.00           H  
ATOM   3182  H3'   A  1056     -15.952   4.750 -60.467  1.00  0.00           H  
ATOM   3183  H1'   A  1056     -17.557   5.683 -57.290  1.00  0.00           H  
ATOM   3184  H2'   A  1056     -15.528   3.969 -58.319  1.00  0.00           H  
ATOM   3185 HO2'   A  1056     -14.441   5.566 -57.458  1.00  0.00           H  
ATOM   3186  H2    A  1056     -15.638   6.661 -53.206  1.00  0.00           H  
ATOM   3187  H61   A  1056     -15.885   2.809 -51.086  1.00  0.00           H  
ATOM   3188  H62   A  1056     -16.457   1.682 -52.219  1.00  0.00           H  
ATOM   3189  H8    A  1056     -17.694   2.049 -56.837  1.00  0.00           H  
ATOM   3190  P     C  1057     -16.574   7.156 -61.338  1.00  0.00           P  
ATOM   3191  OP2   C  1057     -17.138   6.260 -62.378  1.00  0.00           O  
ATOM   3192  OP1   C  1057     -17.062   8.555 -61.232  1.00  0.00           O  
ATOM   3193  O5'   C  1057     -14.993   7.200 -61.530  1.00  0.00           O  
ATOM   3194  C5'   C  1057     -14.208   8.196 -60.892  1.00  0.00           C  
ATOM   3195  C4'   C  1057     -12.731   7.940 -61.068  1.00  0.00           C  
ATOM   3196  O4'   C  1057     -12.247   7.096 -59.989  1.00  0.00           O  
ATOM   3197  C3'   C  1057     -12.327   7.185 -62.324  1.00  0.00           C  
ATOM   3198  O3'   C  1057     -12.246   8.019 -63.468  1.00  0.00           O  
ATOM   3199  C1'   C  1057     -11.200   6.253 -60.467  1.00  0.00           C  
ATOM   3200  C2'   C  1057     -10.979   6.585 -61.941  1.00  0.00           C  
ATOM   3201  O2'   C  1057      -9.939   7.547 -62.046  1.00  0.00           O  
ATOM   3202  N1    C  1057     -11.577   4.832 -60.261  1.00  0.00           N  
ATOM   3203  C2    C  1057     -10.567   3.863 -60.306  1.00  0.00           C  
ATOM   3204  O2    C  1057      -9.396   4.217 -60.517  1.00  0.00           O  
ATOM   3205  N3    C  1057     -10.883   2.561 -60.121  1.00  0.00           N  
ATOM   3206  C4    C  1057     -12.148   2.207 -59.896  1.00  0.00           C  
ATOM   3207  N4    C  1057     -12.414   0.910 -59.719  1.00  0.00           N  
ATOM   3208  C5    C  1057     -13.198   3.167 -59.844  1.00  0.00           C  
ATOM   3209  C6    C  1057     -12.872   4.452 -60.028  1.00  0.00           C  
ATOM   3210  H5'   C  1057     -14.419   8.205 -59.935  1.00  0.00           H  
ATOM   3211 H5''   C  1057     -14.428   9.070 -61.276  1.00  0.00           H  
ATOM   3212  H4'   C  1057     -12.253   8.794 -61.043  1.00  0.00           H  
ATOM   3213  H3'   C  1057     -12.964   6.459 -62.490  1.00  0.00           H  
ATOM   3214  H1'   C  1057     -10.381   6.449 -59.966  1.00  0.00           H  
ATOM   3215  H2'   C  1057     -10.783   5.781 -62.464  1.00  0.00           H  
ATOM   3216 HO2'   C  1057      -9.144   7.118 -62.424  1.00  0.00           H  
ATOM   3217  H42   C  1057     -13.334   0.617 -59.552  1.00  0.00           H  
ATOM   3218  H41   C  1057     -11.689   0.252 -59.756  1.00  0.00           H  
ATOM   3219  H5    C  1057     -14.125   2.897 -59.678  1.00  0.00           H  
ATOM   3220  H6    C  1057     -13.580   5.128 -59.996  1.00  0.00           H  
ATOM   3221  P     C  1058     -12.515   7.412 -64.932  1.00  0.00           P  
ATOM   3222  OP2   C  1058     -13.660   6.473 -64.838  1.00  0.00           O  
ATOM   3223  OP1   C  1058     -12.569   8.541 -65.894  1.00  0.00           O  
ATOM   3224  O5'   C  1058     -11.204   6.562 -65.244  1.00  0.00           O  
ATOM   3225  C5'   C  1058      -9.991   7.201 -65.612  1.00  0.00           C  
ATOM   3226  C4'   C  1058      -8.919   6.199 -65.968  1.00  0.00           C  
ATOM   3227  O4'   C  1058      -8.540   5.434 -64.796  1.00  0.00           O  
ATOM   3228  C3'   C  1058      -9.310   5.131 -66.978  1.00  0.00           C  
ATOM   3229  O3'   C  1058      -9.281   5.598 -68.315  1.00  0.00           O  
ATOM   3230  C1'   C  1058      -8.135   4.134 -65.189  1.00  0.00           C  
ATOM   3231  C2'   C  1058      -8.239   4.078 -66.714  1.00  0.00           C  
ATOM   3232  O2'   C  1058      -6.993   4.459 -67.279  1.00  0.00           O  
ATOM   3233  N1    C  1058      -9.019   3.142 -64.528  1.00  0.00           N  
ATOM   3234  C2    C  1058      -8.592   1.809 -64.464  1.00  0.00           C  
ATOM   3235  O2    C  1058      -7.497   1.499 -64.959  1.00  0.00           O  
ATOM   3236  N3    C  1058      -9.379   0.885 -63.866  1.00  0.00           N  
ATOM   3237  C4    C  1058     -10.551   1.244 -63.342  1.00  0.00           C  
ATOM   3238  N4    C  1058     -11.294   0.298 -62.762  1.00  0.00           N  
ATOM   3239  C5    C  1058     -11.013   2.589 -63.391  1.00  0.00           C  
ATOM   3240  C6    C  1058     -10.226   3.495 -63.984  1.00  0.00           C  
ATOM   3241  H5'   C  1058      -9.679   7.749 -64.862  1.00  0.00           H  
ATOM   3242 H5''   C  1058     -10.156   7.780 -66.385  1.00  0.00           H  
ATOM   3243  H4'   C  1058      -8.133   6.682 -66.297  1.00  0.00           H  
ATOM   3244  H3'   C  1058     -10.192   4.772 -66.744  1.00  0.00           H  
ATOM   3245  H1'   C  1058      -7.206   3.971 -64.924  1.00  0.00           H  
ATOM   3246  H2'   C  1058      -8.522   3.193 -67.024  1.00  0.00           H  
ATOM   3247 HO2'   C  1058      -6.560   3.668 -67.661  1.00  0.00           H  
ATOM   3248  H42   C  1058     -12.160   0.530 -62.368  1.00  0.00           H  
ATOM   3249  H41   C  1058     -10.972  -0.627 -62.731  1.00  0.00           H  
ATOM   3250  H5    C  1058     -11.876   2.844 -63.003  1.00  0.00           H  
ATOM   3251  H6    C  1058     -10.526   4.426 -64.028  1.00  0.00           H  
ATOM   3252  P     G  1059     -10.106   4.825 -69.459  1.00  0.00           P  
ATOM   3253  OP2   G  1059     -11.522   4.733 -69.022  1.00  0.00           O  
ATOM   3254  OP1   G  1059      -9.780   5.453 -70.765  1.00  0.00           O  
ATOM   3255  O5'   G  1059      -9.491   3.355 -69.452  1.00  0.00           O  
ATOM   3256  C5'   G  1059      -8.239   3.086 -70.064  1.00  0.00           C  
ATOM   3257  C4'   G  1059      -7.971   1.604 -70.151  1.00  0.00           C  
ATOM   3258  O4'   G  1059      -7.946   1.009 -68.825  1.00  0.00           O  
ATOM   3259  C3'   G  1059      -9.029   0.775 -70.863  1.00  0.00           C  
ATOM   3260  O3'   G  1059      -8.993   0.925 -72.273  1.00  0.00           O  
ATOM   3261  C1'   G  1059      -8.270  -0.356 -68.949  1.00  0.00           C  
ATOM   3262  C2'   G  1059      -8.626  -0.626 -70.409  1.00  0.00           C  
ATOM   3263  O2'   G  1059      -7.470  -1.079 -71.099  1.00  0.00           O  
ATOM   3264  N1    G  1059     -10.611  -4.017 -66.296  1.00  0.00           N  
ATOM   3265  C2    G  1059      -9.504  -4.096 -67.106  1.00  0.00           C  
ATOM   3266  N2    G  1059      -8.942  -5.307 -67.229  1.00  0.00           N  
ATOM   3267  N3    G  1059      -8.984  -3.063 -67.748  1.00  0.00           N  
ATOM   3268  C4    G  1059      -9.670  -1.925 -67.515  1.00  0.00           C  
ATOM   3269  C5    G  1059     -10.785  -1.738 -66.725  1.00  0.00           C  
ATOM   3270  C6    G  1059     -11.333  -2.855 -66.041  1.00  0.00           C  
ATOM   3271  O6    G  1059     -12.317  -2.893 -65.294  1.00  0.00           O  
ATOM   3272  N7    G  1059     -11.189  -0.411 -66.748  1.00  0.00           N  
ATOM   3273  C8    G  1059     -10.330   0.175 -67.537  1.00  0.00           C  
ATOM   3274  N9    G  1059      -9.381  -0.685 -68.036  1.00  0.00           N  
ATOM   3275  H5'   G  1059      -7.528   3.510 -69.540  1.00  0.00           H  
ATOM   3276 H5''   G  1059      -8.237   3.465 -70.969  1.00  0.00           H  
ATOM   3277  H4'   G  1059      -7.096   1.464 -70.570  1.00  0.00           H  
ATOM   3278  H3'   G  1059      -9.911   1.004 -70.506  1.00  0.00           H  
ATOM   3279  H1'   G  1059      -7.479  -0.881 -68.703  1.00  0.00           H  
ATOM   3280  H2'   G  1059      -9.370  -1.258 -70.493  1.00  0.00           H  
ATOM   3281 HO2'   G  1059      -7.580  -2.028 -71.317  1.00  0.00           H  
ATOM   3282  H1    G  1059     -10.918  -4.841 -65.864  1.00  0.00           H  
ATOM   3283  H22   G  1059      -8.149  -5.424 -67.794  1.00  0.00           H  
ATOM   3284  H21   G  1059      -9.321  -6.077 -66.756  1.00  0.00           H  
ATOM   3285  H8    G  1059     -10.358   1.130 -67.750  1.00  0.00           H  
ATOM   3286  P     G  1060     -10.361   1.056 -73.106  1.00  0.00           P  
ATOM   3287  OP2   G  1060     -11.234   2.031 -72.404  1.00  0.00           O  
ATOM   3288  OP1   G  1060     -10.012   1.277 -74.533  1.00  0.00           O  
ATOM   3289  O5'   G  1060     -11.029  -0.385 -72.980  1.00  0.00           O  
ATOM   3290  C5'   G  1060     -12.268  -0.671 -73.612  1.00  0.00           C  
ATOM   3291  C4'   G  1060     -12.699  -2.096 -73.366  1.00  0.00           C  
ATOM   3292  O4'   G  1060     -12.223  -2.537 -72.068  1.00  0.00           O  
ATOM   3293  C3'   G  1060     -14.199  -2.332 -73.270  1.00  0.00           C  
ATOM   3294  O3'   G  1060     -14.834  -2.374 -74.536  1.00  0.00           O  
ATOM   3295  C1'   G  1060     -13.107  -3.512 -71.556  1.00  0.00           C  
ATOM   3296  C2'   G  1060     -14.223  -3.690 -72.586  1.00  0.00           C  
ATOM   3297  O2'   G  1060     -13.867  -4.728 -73.489  1.00  0.00           O  
ATOM   3298  N1    G  1060     -15.387  -4.818 -67.196  1.00  0.00           N  
ATOM   3299  C2    G  1060     -15.040  -5.602 -68.270  1.00  0.00           C  
ATOM   3300  N2    G  1060     -15.336  -6.906 -68.176  1.00  0.00           N  
ATOM   3301  N3    G  1060     -14.444  -5.142 -69.358  1.00  0.00           N  
ATOM   3302  C4    G  1060     -14.220  -3.813 -69.288  1.00  0.00           C  
ATOM   3303  C5    G  1060     -14.526  -2.941 -68.264  1.00  0.00           C  
ATOM   3304  C6    G  1060     -15.166  -3.448 -67.103  1.00  0.00           C  
ATOM   3305  O6    G  1060     -15.518  -2.835 -66.088  1.00  0.00           O  
ATOM   3306  N7    G  1060     -14.129  -1.650 -68.581  1.00  0.00           N  
ATOM   3307  C8    G  1060     -13.598  -1.757 -69.769  1.00  0.00           C  
ATOM   3308  N9    G  1060     -13.620  -3.042 -70.256  1.00  0.00           N  
ATOM   3309  H5'   G  1060     -12.176  -0.527 -74.576  1.00  0.00           H  
ATOM   3310 H5''   G  1060     -12.953  -0.064 -73.261  1.00  0.00           H  
ATOM   3311  H4'   G  1060     -12.308  -2.669 -74.058  1.00  0.00           H  
ATOM   3312  H3'   G  1060     -14.594  -1.655 -72.683  1.00  0.00           H  
ATOM   3313  H1'   G  1060     -12.637  -4.364 -71.433  1.00  0.00           H  
ATOM   3314  H2'   G  1060     -15.088  -3.862 -72.159  1.00  0.00           H  
ATOM   3315 HO2'   G  1060     -14.195  -5.582 -73.138  1.00  0.00           H  
ATOM   3316  H1    G  1060     -15.825  -5.256 -66.437  1.00  0.00           H  
ATOM   3317  H22   G  1060     -15.112  -7.514 -68.912  1.00  0.00           H  
ATOM   3318  H21   G  1060     -15.777  -7.255 -67.373  1.00  0.00           H  
ATOM   3319  H8    G  1060     -13.222  -0.999 -70.261  1.00  0.00           H  
ATOM   3320  P     G  1061     -16.312  -1.769 -74.718  1.00  0.00           P  
ATOM   3321  OP2   G  1061     -16.204  -0.527 -75.525  1.00  0.00           O  
ATOM   3322  OP1   G  1061     -17.206  -2.865 -75.172  1.00  0.00           O  
ATOM   3323  O5'   G  1061     -16.747  -1.360 -73.240  1.00  0.00           O  
ATOM   3324  C5'   G  1061     -17.407  -2.287 -72.392  1.00  0.00           C  
ATOM   3325  C4'   G  1061     -18.837  -1.880 -72.134  1.00  0.00           C  
ATOM   3326  O4'   G  1061     -19.503  -1.659 -73.401  1.00  0.00           O  
ATOM   3327  C3'   G  1061     -19.704  -2.906 -71.420  1.00  0.00           C  
ATOM   3328  O3'   G  1061     -19.555  -2.872 -70.011  1.00  0.00           O  
ATOM   3329  C1'   G  1061     -20.869  -1.994 -73.270  1.00  0.00           C  
ATOM   3330  C2'   G  1061     -21.119  -2.550 -71.865  1.00  0.00           C  
ATOM   3331  O2'   G  1061     -21.670  -1.522 -71.055  1.00  0.00           O  
ATOM   3332  N1    G  1061     -24.157  -5.604 -74.706  1.00  0.00           N  
ATOM   3333  C2    G  1061     -24.122  -4.865 -73.549  1.00  0.00           C  
ATOM   3334  N2    G  1061     -25.087  -5.115 -72.653  1.00  0.00           N  
ATOM   3335  N3    G  1061     -23.207  -3.945 -73.289  1.00  0.00           N  
ATOM   3336  C4    G  1061     -22.314  -3.822 -74.293  1.00  0.00           C  
ATOM   3337  C5    G  1061     -22.260  -4.510 -75.487  1.00  0.00           C  
ATOM   3338  C6    G  1061     -23.247  -5.494 -75.753  1.00  0.00           C  
ATOM   3339  O6    G  1061     -23.370  -6.210 -76.754  1.00  0.00           O  
ATOM   3340  N7    G  1061     -21.183  -4.086 -76.252  1.00  0.00           N  
ATOM   3341  C8    G  1061     -20.612  -3.166 -75.523  1.00  0.00           C  
ATOM   3342  N9    G  1061     -21.246  -2.955 -74.323  1.00  0.00           N  
ATOM   3343  H5'   G  1061     -16.930  -2.336 -71.538  1.00  0.00           H  
ATOM   3344 H5''   G  1061     -17.398  -3.171 -72.815  1.00  0.00           H  
ATOM   3345  H4'   G  1061     -18.848  -1.043 -71.623  1.00  0.00           H  
ATOM   3346  H3'   G  1061     -19.470  -3.799 -71.746  1.00  0.00           H  
ATOM   3347  H1'   G  1061     -21.377  -1.164 -73.388  1.00  0.00           H  
ATOM   3348  H2'   G  1061     -21.697  -3.341 -71.891  1.00  0.00           H  
ATOM   3349 HO2'   G  1061     -21.176  -1.482 -70.209  1.00  0.00           H  
ATOM   3350  H1    G  1061     -24.877  -6.262 -74.803  1.00  0.00           H  
ATOM   3351  H22   G  1061     -25.113  -4.617 -71.808  1.00  0.00           H  
ATOM   3352  H21   G  1061     -25.768  -5.794 -72.839  1.00  0.00           H  
ATOM   3353  H8    G  1061     -19.812  -2.675 -75.806  1.00  0.00           H  
ATOM   3354  P     C  1062     -18.974  -4.151 -69.229  1.00  0.00           P  
ATOM   3355  OP2   C  1062     -17.900  -4.751 -70.061  1.00  0.00           O  
ATOM   3356  OP1   C  1062     -18.678  -3.741 -67.833  1.00  0.00           O  
ATOM   3357  O5'   C  1062     -20.198  -5.170 -69.193  1.00  0.00           O  
ATOM   3358  C5'   C  1062     -20.278  -6.180 -68.199  1.00  0.00           C  
ATOM   3359  C4'   C  1062     -21.689  -6.692 -68.037  1.00  0.00           C  
ATOM   3360  O4'   C  1062     -22.475  -6.212 -69.144  1.00  0.00           O  
ATOM   3361  C3'   C  1062     -21.865  -8.201 -68.096  1.00  0.00           C  
ATOM   3362  O3'   C  1062     -21.594  -8.839 -66.860  1.00  0.00           O  
ATOM   3363  C1'   C  1062     -23.417  -7.192 -69.526  1.00  0.00           C  
ATOM   3364  C2'   C  1062     -23.304  -8.371 -68.567  1.00  0.00           C  
ATOM   3365  O2'   C  1062     -24.220  -8.201 -67.495  1.00  0.00           O  
ATOM   3366  N1    C  1062     -23.156  -7.584 -70.933  1.00  0.00           N  
ATOM   3367  C2    C  1062     -24.028  -8.494 -71.543  1.00  0.00           C  
ATOM   3368  O2    C  1062     -24.985  -8.944 -70.894  1.00  0.00           O  
ATOM   3369  N3    C  1062     -23.813  -8.867 -72.825  1.00  0.00           N  
ATOM   3370  C4    C  1062     -22.777  -8.370 -73.501  1.00  0.00           C  
ATOM   3371  N4    C  1062     -22.603  -8.766 -74.764  1.00  0.00           N  
ATOM   3372  C5    C  1062     -21.872  -7.443 -72.910  1.00  0.00           C  
ATOM   3373  C6    C  1062     -22.096  -7.081 -71.641  1.00  0.00           C  
ATOM   3374  H5'   C  1062     -19.971  -5.811 -67.344  1.00  0.00           H  
ATOM   3375 H5''   C  1062     -19.695  -6.925 -68.453  1.00  0.00           H  
ATOM   3376  H4'   C  1062     -22.078  -6.360 -67.202  1.00  0.00           H  
ATOM   3377  H3'   C  1062     -21.260  -8.557 -68.780  1.00  0.00           H  
ATOM   3378  H1'   C  1062     -24.315  -6.806 -69.456  1.00  0.00           H  
ATOM   3379  H2'   C  1062     -23.434  -9.229 -69.022  1.00  0.00           H  
ATOM   3380 HO2'   C  1062     -24.937  -8.863 -67.579  1.00  0.00           H  
ATOM   3381  H42   C  1062     -21.851  -8.419 -75.287  1.00  0.00           H  
ATOM   3382  H41   C  1062     -23.228  -9.405 -75.167  1.00  0.00           H  
ATOM   3383  H5    C  1062     -21.113  -7.082 -73.414  1.00  0.00           H  
ATOM   3384  H6    C  1062     -21.485  -6.444 -71.216  1.00  0.00           H  
ATOM   3385  P     C  1063     -20.759 -10.212 -66.824  1.00  0.00           P  
ATOM   3386  OP2   C  1063     -19.599 -10.071 -67.740  1.00  0.00           O  
ATOM   3387  OP1   C  1063     -20.531 -10.574 -65.402  1.00  0.00           O  
ATOM   3388  O5'   C  1063     -21.755 -11.286 -67.450  1.00  0.00           O  
ATOM   3389  C5'   C  1063     -22.982 -11.603 -66.811  1.00  0.00           C  
ATOM   3390  C4'   C  1063     -23.812 -12.554 -67.639  1.00  0.00           C  
ATOM   3391  O4'   C  1063     -24.237 -11.953 -68.889  1.00  0.00           O  
ATOM   3392  C3'   C  1063     -23.097 -13.792 -68.156  1.00  0.00           C  
ATOM   3393  O3'   C  1063     -22.780 -14.717 -67.130  1.00  0.00           O  
ATOM   3394  C1'   C  1063     -24.552 -12.968 -69.802  1.00  0.00           C  
ATOM   3395  C2'   C  1063     -24.144 -14.289 -69.149  1.00  0.00           C  
ATOM   3396  O2'   C  1063     -25.262 -14.852 -68.478  1.00  0.00           O  
ATOM   3397  N1    C  1063     -23.818 -12.715 -71.066  1.00  0.00           N  
ATOM   3398  C2    C  1063     -24.282 -13.324 -72.238  1.00  0.00           C  
ATOM   3399  O2    C  1063     -25.285 -14.053 -72.186  1.00  0.00           O  
ATOM   3400  N3    C  1063     -23.631 -13.110 -73.405  1.00  0.00           N  
ATOM   3401  C4    C  1063     -22.556 -12.322 -73.434  1.00  0.00           C  
ATOM   3402  N4    C  1063     -21.946 -12.139 -74.608  1.00  0.00           N  
ATOM   3403  C5    C  1063     -22.058 -11.689 -72.261  1.00  0.00           C  
ATOM   3404  C6    C  1063     -22.711 -11.908 -71.113  1.00  0.00           C  
ATOM   3405  H5'   C  1063     -23.490 -10.777 -66.668  1.00  0.00           H  
ATOM   3406 H5''   C  1063     -22.792 -12.017 -65.944  1.00  0.00           H  
ATOM   3407  H4'   C  1063     -24.590 -12.834 -67.113  1.00  0.00           H  
ATOM   3408  H3'   C  1063     -22.280 -13.566 -68.648  1.00  0.00           H  
ATOM   3409  H1'   C  1063     -25.515 -12.981 -69.980  1.00  0.00           H  
ATOM   3410  H2'   C  1063     -23.757 -14.915 -69.795  1.00  0.00           H  
ATOM   3411 HO2'   C  1063     -25.558 -15.650 -68.964  1.00  0.00           H  
ATOM   3412  H42   C  1063     -21.153 -11.566 -74.663  1.00  0.00           H  
ATOM   3413  H41   C  1063     -22.291 -12.578 -75.414  1.00  0.00           H  
ATOM   3414  H5    C  1063     -21.267 -11.111 -72.293  1.00  0.00           H  
ATOM   3415  H6    C  1063     -22.384 -11.480 -70.295  1.00  0.00           H  
ATOM   3416  P     A  1064     -21.654 -15.838 -67.372  1.00  0.00           P  
ATOM   3417  OP2   A  1064     -20.437 -15.164 -67.889  1.00  0.00           O  
ATOM   3418  OP1   A  1064     -21.567 -16.674 -66.148  1.00  0.00           O  
ATOM   3419  O5'   A  1064     -22.252 -16.739 -68.543  1.00  0.00           O  
ATOM   3420  C5'   A  1064     -23.326 -17.634 -68.297  1.00  0.00           C  
ATOM   3421  C4'   A  1064     -23.615 -18.497 -69.500  1.00  0.00           C  
ATOM   3422  O4'   A  1064     -24.142 -17.705 -70.594  1.00  0.00           O  
ATOM   3423  C3'   A  1064     -22.414 -19.187 -70.129  1.00  0.00           C  
ATOM   3424  O3'   A  1064     -21.965 -20.306 -69.386  1.00  0.00           O  
ATOM   3425  C1'   A  1064     -23.789 -18.302 -71.813  1.00  0.00           C  
ATOM   3426  C2'   A  1064     -23.056 -19.597 -71.451  1.00  0.00           C  
ATOM   3427  O2'   A  1064     -24.002 -20.639 -71.263  1.00  0.00           O  
ATOM   3428  N1    A  1064     -21.981 -16.885 -76.426  1.00  0.00           N  
ATOM   3429  C2    A  1064     -22.819 -17.858 -76.048  1.00  0.00           C  
ATOM   3430  N3    A  1064     -23.248 -18.172 -74.827  1.00  0.00           N  
ATOM   3431  C4    A  1064     -22.715 -17.346 -73.909  1.00  0.00           C  
ATOM   3432  C5    A  1064     -21.840 -16.301 -74.144  1.00  0.00           C  
ATOM   3433  C6    A  1064     -21.464 -16.072 -75.479  1.00  0.00           C  
ATOM   3434  N6    A  1064     -20.628 -15.103 -75.857  1.00  0.00           N  
ATOM   3435  N7    A  1064     -21.503 -15.668 -72.955  1.00  0.00           N  
ATOM   3436  C8    A  1064     -22.170 -16.332 -72.045  1.00  0.00           C  
ATOM   3437  N9    A  1064     -22.925 -17.361 -72.552  1.00  0.00           N  
ATOM   3438  H5'   A  1064     -24.129 -17.118 -68.075  1.00  0.00           H  
ATOM   3439 H5''   A  1064     -23.097 -18.210 -67.538  1.00  0.00           H  
ATOM   3440  H4'   A  1064     -24.272 -19.177 -69.243  1.00  0.00           H  
ATOM   3441  H3'   A  1064     -21.656 -18.589 -70.298  1.00  0.00           H  
ATOM   3442  H1'   A  1064     -24.578 -18.514 -72.355  1.00  0.00           H  
ATOM   3443  H2'   A  1064     -22.381 -19.835 -72.120  1.00  0.00           H  
ATOM   3444 HO2'   A  1064     -23.818 -21.086 -70.411  1.00  0.00           H  
ATOM   3445  H2    A  1064     -23.166 -18.420 -76.773  1.00  0.00           H  
ATOM   3446  H61   A  1064     -20.402 -14.992 -76.804  1.00  0.00           H  
ATOM   3447  H62   A  1064     -20.240 -14.501 -75.188  1.00  0.00           H  
ATOM   3448  H8    A  1064     -22.133 -16.115 -71.089  1.00  0.00           H  
ATOM   3449  P     U  1065     -20.477 -20.874 -69.600  1.00  0.00           P  
ATOM   3450  OP2   U  1065     -19.530 -19.737 -69.481  1.00  0.00           O  
ATOM   3451  OP1   U  1065     -20.309 -22.065 -68.728  1.00  0.00           O  
ATOM   3452  O5'   U  1065     -20.468 -21.367 -71.115  1.00  0.00           O  
ATOM   3453  C5'   U  1065     -21.271 -22.461 -71.531  1.00  0.00           C  
ATOM   3454  C4'   U  1065     -20.900 -22.929 -72.916  1.00  0.00           C  
ATOM   3455  O4'   U  1065     -21.318 -21.896 -73.838  1.00  0.00           O  
ATOM   3456  C3'   U  1065     -19.412 -23.059 -73.204  1.00  0.00           C  
ATOM   3457  O3'   U  1065     -18.855 -24.263 -72.707  1.00  0.00           O  
ATOM   3458  C1'   U  1065     -20.411 -21.862 -74.918  1.00  0.00           C  
ATOM   3459  C2'   U  1065     -19.418 -22.990 -74.723  1.00  0.00           C  
ATOM   3460  O2'   U  1065     -19.942 -24.171 -75.312  1.00  0.00           O  
ATOM   3461  N1    U  1065     -19.753 -20.533 -74.960  1.00  0.00           N  
ATOM   3462  C2    U  1065     -19.323 -20.081 -76.194  1.00  0.00           C  
ATOM   3463  O2    U  1065     -19.463 -20.719 -77.222  1.00  0.00           O  
ATOM   3464  N3    U  1065     -18.721 -18.847 -76.184  1.00  0.00           N  
ATOM   3465  C4    U  1065     -18.506 -18.035 -75.091  1.00  0.00           C  
ATOM   3466  O4    U  1065     -17.947 -16.948 -75.246  1.00  0.00           O  
ATOM   3467  C5    U  1065     -18.976 -18.567 -73.849  1.00  0.00           C  
ATOM   3468  C6    U  1065     -19.568 -19.766 -73.829  1.00  0.00           C  
ATOM   3469  H5'   U  1065     -22.212 -22.185 -71.530  1.00  0.00           H  
ATOM   3470 H5''   U  1065     -21.154 -23.202 -70.902  1.00  0.00           H  
ATOM   3471  H4'   U  1065     -21.342 -23.771 -73.152  1.00  0.00           H  
ATOM   3472  H3'   U  1065     -18.908 -22.296 -72.852  1.00  0.00           H  
ATOM   3473  H1'   U  1065     -20.904 -22.006 -75.753  1.00  0.00           H  
ATOM   3474  H2'   U  1065     -18.539 -22.760 -75.092  1.00  0.00           H  
ATOM   3475 HO2'   U  1065     -19.409 -24.398 -76.103  1.00  0.00           H  
ATOM   3476  H3    U  1065     -18.408 -18.508 -77.049  1.00  0.00           H  
ATOM   3477  H5    U  1065     -18.866 -18.056 -73.020  1.00  0.00           H  
ATOM   3478  H6    U  1065     -19.880 -20.108 -72.967  1.00  0.00           H  
ATOM   3479  P     U  1066     -17.297 -24.334 -72.317  1.00  0.00           P  
ATOM   3480  OP2   U  1066     -16.906 -23.019 -71.750  1.00  0.00           O  
ATOM   3481  OP1   U  1066     -17.077 -25.570 -71.525  1.00  0.00           O  
ATOM   3482  O5'   U  1066     -16.558 -24.506 -73.718  1.00  0.00           O  
ATOM   3483  C5'   U  1066     -16.721 -25.687 -74.488  1.00  0.00           C  
ATOM   3484  C4'   U  1066     -15.900 -25.645 -75.753  1.00  0.00           C  
ATOM   3485  O4'   U  1066     -16.443 -24.662 -76.680  1.00  0.00           O  
ATOM   3486  C3'   U  1066     -14.451 -25.210 -75.598  1.00  0.00           C  
ATOM   3487  O3'   U  1066     -13.611 -26.243 -75.117  1.00  0.00           O  
ATOM   3488  C1'   U  1066     -15.402 -24.108 -77.452  1.00  0.00           C  
ATOM   3489  C2'   U  1066     -14.112 -24.808 -77.030  1.00  0.00           C  
ATOM   3490  O2'   U  1066     -13.911 -25.950 -77.851  1.00  0.00           O  
ATOM   3491  N1    U  1066     -15.363 -22.649 -77.190  1.00  0.00           N  
ATOM   3492  C2    U  1066     -14.962 -21.832 -78.232  1.00  0.00           C  
ATOM   3493  O2    U  1066     -14.650 -22.258 -79.330  1.00  0.00           O  
ATOM   3494  N3    U  1066     -14.942 -20.490 -77.944  1.00  0.00           N  
ATOM   3495  C4    U  1066     -15.271 -19.890 -76.747  1.00  0.00           C  
ATOM   3496  O4    U  1066     -15.200 -18.665 -76.645  1.00  0.00           O  
ATOM   3497  C5    U  1066     -15.676 -20.797 -75.716  1.00  0.00           C  
ATOM   3498  C6    U  1066     -15.707 -22.109 -75.969  1.00  0.00           C  
ATOM   3499  H5'   U  1066     -17.667 -25.786 -74.725  1.00  0.00           H  
ATOM   3500 H5''   U  1066     -16.443 -26.459 -73.953  1.00  0.00           H  
ATOM   3501  H4'   U  1066     -15.932 -26.526 -76.180  1.00  0.00           H  
ATOM   3502  H3'   U  1066     -14.412 -24.422 -75.017  1.00  0.00           H  
ATOM   3503  H1'   U  1066     -15.556 -24.263 -78.408  1.00  0.00           H  
ATOM   3504  H2'   U  1066     -13.344 -24.200 -77.061  1.00  0.00           H  
ATOM   3505 HO2'   U  1066     -13.155 -25.781 -78.453  1.00  0.00           H  
ATOM   3506  H3    U  1066     -14.660 -19.893 -78.668  1.00  0.00           H  
ATOM   3507  H5    U  1066     -15.929 -20.457 -74.832  1.00  0.00           H  
ATOM   3508  H6    U  1066     -15.986 -22.708 -75.247  1.00  0.00           H  
ATOM   3509  P     A  1067     -12.215 -25.886 -74.405  1.00  0.00           P  
ATOM   3510  OP2   A  1067     -12.471 -24.824 -73.400  1.00  0.00           O  
ATOM   3511  OP1   A  1067     -11.575 -27.158 -73.983  1.00  0.00           O  
ATOM   3512  O5'   A  1067     -11.336 -25.256 -75.575  1.00  0.00           O  
ATOM   3513  C5'   A  1067     -10.680 -26.086 -76.522  1.00  0.00           C  
ATOM   3514  C4'   A  1067      -9.771 -25.288 -77.422  1.00  0.00           C  
ATOM   3515  O4'   A  1067     -10.553 -24.327 -78.176  1.00  0.00           O  
ATOM   3516  C3'   A  1067      -8.719 -24.439 -76.725  1.00  0.00           C  
ATOM   3517  O3'   A  1067      -7.542 -25.162 -76.411  1.00  0.00           O  
ATOM   3518  C1'   A  1067      -9.861 -23.106 -78.298  1.00  0.00           C  
ATOM   3519  C2'   A  1067      -8.446 -23.374 -77.778  1.00  0.00           C  
ATOM   3520  O2'   A  1067      -7.650 -23.887 -78.836  1.00  0.00           O  
ATOM   3521  N1    A  1067     -11.840 -18.353 -78.094  1.00  0.00           N  
ATOM   3522  C2    A  1067     -11.196 -19.019 -79.061  1.00  0.00           C  
ATOM   3523  N3    A  1067     -10.707 -20.257 -79.047  1.00  0.00           N  
ATOM   3524  C4    A  1067     -10.935 -20.845 -77.859  1.00  0.00           C  
ATOM   3525  C5    A  1067     -11.582 -20.289 -76.770  1.00  0.00           C  
ATOM   3526  C6    A  1067     -12.053 -18.972 -76.913  1.00  0.00           C  
ATOM   3527  N6    A  1067     -12.694 -18.307 -75.949  1.00  0.00           N  
ATOM   3528  N7    A  1067     -11.632 -21.192 -75.717  1.00  0.00           N  
ATOM   3529  C8    A  1067     -11.026 -22.254 -76.184  1.00  0.00           C  
ATOM   3530  N9    A  1067     -10.578 -22.114 -77.475  1.00  0.00           N  
ATOM   3531  H5'   A  1067     -11.354 -26.541 -77.070  1.00  0.00           H  
ATOM   3532 H5''   A  1067     -10.150 -26.758 -76.046  1.00  0.00           H  
ATOM   3533  H4'   A  1067      -9.328 -25.899 -78.047  1.00  0.00           H  
ATOM   3534  H3'   A  1067      -9.116 -24.022 -75.932  1.00  0.00           H  
ATOM   3535  H1'   A  1067      -9.813 -22.787 -79.225  1.00  0.00           H  
ATOM   3536  H2'   A  1067      -8.049 -22.570 -77.381  1.00  0.00           H  
ATOM   3537 HO2'   A  1067      -6.997 -23.207 -79.102  1.00  0.00           H  
ATOM   3538  H2    A  1067     -11.067 -18.525 -79.898  1.00  0.00           H  
ATOM   3539  H61   A  1067     -13.000 -17.389 -76.107  1.00  0.00           H  
ATOM   3540  H62   A  1067     -12.861 -18.736 -75.084  1.00  0.00           H  
ATOM   3541  H8    A  1067     -10.902 -23.074 -75.660  1.00  0.00           H  
ATOM   3542  P     A  1068      -6.584 -24.668 -75.219  1.00  0.00           P  
ATOM   3543  OP2   A  1068      -7.437 -24.346 -74.047  1.00  0.00           O  
ATOM   3544  OP1   A  1068      -5.481 -25.651 -75.076  1.00  0.00           O  
ATOM   3545  O5'   A  1068      -5.962 -23.306 -75.765  1.00  0.00           O  
ATOM   3546  C5'   A  1068      -4.972 -23.312 -76.782  1.00  0.00           C  
ATOM   3547  C4'   A  1068      -4.421 -21.930 -77.027  1.00  0.00           C  
ATOM   3548  O4'   A  1068      -5.479 -21.066 -77.503  1.00  0.00           O  
ATOM   3549  C3'   A  1068      -3.877 -21.202 -75.808  1.00  0.00           C  
ATOM   3550  O3'   A  1068      -2.553 -21.584 -75.477  1.00  0.00           O  
ATOM   3551  C1'   A  1068      -5.336 -19.765 -76.982  1.00  0.00           C  
ATOM   3552  C2'   A  1068      -4.035 -19.732 -76.183  1.00  0.00           C  
ATOM   3553  O2'   A  1068      -2.981 -19.301 -77.032  1.00  0.00           O  
ATOM   3554  N1    A  1068      -8.104 -16.147 -74.573  1.00  0.00           N  
ATOM   3555  C2    A  1068      -6.994 -16.083 -75.321  1.00  0.00           C  
ATOM   3556  N3    A  1068      -6.325 -17.066 -75.918  1.00  0.00           N  
ATOM   3557  C4    A  1068      -6.915 -18.252 -75.686  1.00  0.00           C  
ATOM   3558  C5    A  1068      -8.057 -18.477 -74.940  1.00  0.00           C  
ATOM   3559  C6    A  1068      -8.672 -17.353 -74.360  1.00  0.00           C  
ATOM   3560  N6    A  1068      -9.777 -17.416 -73.614  1.00  0.00           N  
ATOM   3561  N7    A  1068      -8.372 -19.829 -74.920  1.00  0.00           N  
ATOM   3562  C8    A  1068      -7.429 -20.382 -75.643  1.00  0.00           C  
ATOM   3563  N9    A  1068      -6.514 -19.486 -76.138  1.00  0.00           N  
ATOM   3564  H5'   A  1068      -5.368 -23.651 -77.612  1.00  0.00           H  
ATOM   3565 H5''   A  1068      -4.240 -23.905 -76.513  1.00  0.00           H  
ATOM   3566  H4'   A  1068      -3.720 -21.985 -77.711  1.00  0.00           H  
ATOM   3567  H3'   A  1068      -4.451 -21.394 -75.036  1.00  0.00           H  
ATOM   3568  H1'   A  1068      -5.290 -19.107 -77.707  1.00  0.00           H  
ATOM   3569  H2'   A  1068      -4.115 -19.165 -75.387  1.00  0.00           H  
ATOM   3570 HO2'   A  1068      -2.707 -18.399 -76.767  1.00  0.00           H  
ATOM   3571  H2    A  1068      -6.622 -15.184 -75.445  1.00  0.00           H  
ATOM   3572  H61   A  1068     -10.160 -16.597 -73.236  1.00  0.00           H  
ATOM   3573  H62   A  1068     -10.207 -18.280 -73.446  1.00  0.00           H  
ATOM   3574  H8    A  1068      -7.382 -21.346 -75.814  1.00  0.00           H  
ATOM   3575  P     U  1069      -1.999 -21.368 -73.985  1.00  0.00           P  
ATOM   3576  OP2   U  1069      -3.153 -21.424 -73.053  1.00  0.00           O  
ATOM   3577  OP1   U  1069      -0.848 -22.285 -73.784  1.00  0.00           O  
ATOM   3578  O5'   U  1069      -1.444 -19.875 -73.993  1.00  0.00           O  
ATOM   3579  C5'   U  1069      -0.980 -19.262 -72.799  1.00  0.00           C  
ATOM   3580  C4'   U  1069      -1.287 -17.785 -72.775  1.00  0.00           C  
ATOM   3581  O4'   U  1069      -2.422 -17.521 -73.636  1.00  0.00           O  
ATOM   3582  C3'   U  1069      -1.701 -17.208 -71.430  1.00  0.00           C  
ATOM   3583  O3'   U  1069      -0.597 -16.821 -70.631  1.00  0.00           O  
ATOM   3584  C1'   U  1069      -3.351 -16.669 -73.009  1.00  0.00           C  
ATOM   3585  C2'   U  1069      -2.640 -16.071 -71.787  1.00  0.00           C  
ATOM   3586  O2'   U  1069      -1.919 -14.912 -72.179  1.00  0.00           O  
ATOM   3587  N1    U  1069      -4.531 -17.483 -72.632  1.00  0.00           N  
ATOM   3588  C2    U  1069      -5.649 -16.803 -72.183  1.00  0.00           C  
ATOM   3589  O2    U  1069      -5.697 -15.589 -72.090  1.00  0.00           O  
ATOM   3590  N3    U  1069      -6.717 -17.598 -71.846  1.00  0.00           N  
ATOM   3591  C4    U  1069      -6.783 -18.973 -71.908  1.00  0.00           C  
ATOM   3592  O4    U  1069      -7.820 -19.545 -71.567  1.00  0.00           O  
ATOM   3593  C5    U  1069      -5.591 -19.608 -72.381  1.00  0.00           C  
ATOM   3594  C6    U  1069      -4.537 -18.859 -72.718  1.00  0.00           C  
ATOM   3595  H5'   U  1069      -0.010 -19.387 -72.732  1.00  0.00           H  
ATOM   3596 H5''   U  1069      -1.412 -19.690 -72.031  1.00  0.00           H  
ATOM   3597  H4'   U  1069      -0.508 -17.295 -73.110  1.00  0.00           H  
ATOM   3598  H3'   U  1069      -2.208 -17.882 -70.932  1.00  0.00           H  
ATOM   3599  H1'   U  1069      -3.634 -15.943 -73.605  1.00  0.00           H  
ATOM   3600  H2'   U  1069      -3.265 -15.880 -71.057  1.00  0.00           H  
ATOM   3601 HO2'   U  1069      -2.359 -14.120 -71.804  1.00  0.00           H  
ATOM   3602  H3    U  1069      -7.519 -17.136 -71.525  1.00  0.00           H  
ATOM   3603  H5    U  1069      -5.550 -20.585 -72.458  1.00  0.00           H  
ATOM   3604  H6    U  1069      -3.733 -19.317 -73.038  1.00  0.00           H  
ATOM   3605  P     A  1070      -0.724 -16.803 -69.029  1.00  0.00           P  
ATOM   3606  OP2   A  1070      -2.135 -17.103 -68.677  1.00  0.00           O  
ATOM   3607  OP1   A  1070       0.366 -17.642 -68.472  1.00  0.00           O  
ATOM   3608  O5'   A  1070      -0.430 -15.287 -68.636  1.00  0.00           O  
ATOM   3609  C5'   A  1070       0.068 -14.951 -67.350  1.00  0.00           C  
ATOM   3610  C4'   A  1070      -0.616 -13.727 -66.793  1.00  0.00           C  
ATOM   3611  O4'   A  1070      -1.988 -13.699 -67.258  1.00  0.00           O  
ATOM   3612  C3'   A  1070      -0.736 -13.661 -65.279  1.00  0.00           C  
ATOM   3613  O3'   A  1070       0.422 -13.137 -64.652  1.00  0.00           O  
ATOM   3614  C1'   A  1070      -2.834 -13.182 -66.254  1.00  0.00           C  
ATOM   3615  C2'   A  1070      -1.944 -12.746 -65.087  1.00  0.00           C  
ATOM   3616  O2'   A  1070      -1.588 -11.381 -65.258  1.00  0.00           O  
ATOM   3617  N1    A  1070      -6.749 -14.489 -63.169  1.00  0.00           N  
ATOM   3618  C2    A  1070      -6.042 -13.358 -63.297  1.00  0.00           C  
ATOM   3619  N3    A  1070      -5.034 -13.086 -64.122  1.00  0.00           N  
ATOM   3620  C4    A  1070      -4.754 -14.149 -64.897  1.00  0.00           C  
ATOM   3621  C5    A  1070      -5.391 -15.376 -64.882  1.00  0.00           C  
ATOM   3622  C6    A  1070      -6.443 -15.537 -63.963  1.00  0.00           C  
ATOM   3623  N6    A  1070      -7.148 -16.663 -63.835  1.00  0.00           N  
ATOM   3624  N7    A  1070      -4.832 -16.230 -65.823  1.00  0.00           N  
ATOM   3625  C8    A  1070      -3.886 -15.512 -66.376  1.00  0.00           C  
ATOM   3626  N9    A  1070      -3.782 -14.242 -65.864  1.00  0.00           N  
ATOM   3627  H5'   A  1070       1.030 -14.778 -67.415  1.00  0.00           H  
ATOM   3628 H5''   A  1070      -0.080 -15.705 -66.742  1.00  0.00           H  
ATOM   3629  H4'   A  1070      -0.148 -12.929 -67.116  1.00  0.00           H  
ATOM   3630  H3'   A  1070      -0.951 -14.554 -64.934  1.00  0.00           H  
ATOM   3631  H1'   A  1070      -3.332 -12.407 -66.591  1.00  0.00           H  
ATOM   3632  H2'   A  1070      -2.379 -12.902 -64.223  1.00  0.00           H  
ATOM   3633 HO2'   A  1070      -2.056 -10.844 -64.586  1.00  0.00           H  
ATOM   3634  H2    A  1070      -6.305 -12.628 -62.697  1.00  0.00           H  
ATOM   3635  H61   A  1070      -7.871 -16.716 -63.175  1.00  0.00           H  
ATOM   3636  H62   A  1070      -6.943 -17.437 -64.400  1.00  0.00           H  
ATOM   3637  H8    A  1070      -3.305 -15.851 -67.089  1.00  0.00           H  
ATOM   3638  P     G  1071       1.097 -13.917 -63.420  1.00  0.00           P  
ATOM   3639  OP2   G  1071       1.525 -15.255 -63.901  1.00  0.00           O  
ATOM   3640  OP1   G  1071       2.092 -13.011 -62.791  1.00  0.00           O  
ATOM   3641  O5'   G  1071      -0.102 -14.123 -62.390  1.00  0.00           O  
ATOM   3642  C5'   G  1071      -0.192 -13.339 -61.210  1.00  0.00           C  
ATOM   3643  C4'   G  1071      -1.522 -13.524 -60.522  1.00  0.00           C  
ATOM   3644  O4'   G  1071      -2.576 -13.721 -61.506  1.00  0.00           O  
ATOM   3645  C3'   G  1071      -1.637 -14.733 -59.606  1.00  0.00           C  
ATOM   3646  O3'   G  1071      -1.158 -14.482 -58.296  1.00  0.00           O  
ATOM   3647  C1'   G  1071      -3.513 -14.675 -61.060  1.00  0.00           C  
ATOM   3648  C2'   G  1071      -3.140 -14.995 -59.615  1.00  0.00           C  
ATOM   3649  O2'   G  1071      -3.825 -14.093 -58.758  1.00  0.00           O  
ATOM   3650  N1    G  1071      -5.256 -19.347 -62.083  1.00  0.00           N  
ATOM   3651  C2    G  1071      -5.634 -18.470 -61.096  1.00  0.00           C  
ATOM   3652  N2    G  1071      -6.604 -18.886 -60.269  1.00  0.00           N  
ATOM   3653  N3    G  1071      -5.101 -17.270 -60.930  1.00  0.00           N  
ATOM   3654  C4    G  1071      -4.142 -17.013 -61.844  1.00  0.00           C  
ATOM   3655  C5    G  1071      -3.691 -17.818 -62.868  1.00  0.00           C  
ATOM   3656  C6    G  1071      -4.271 -19.102 -63.035  1.00  0.00           C  
ATOM   3657  O6    G  1071      -4.007 -19.963 -63.882  1.00  0.00           O  
ATOM   3658  N7    G  1071      -2.690 -17.183 -63.590  1.00  0.00           N  
ATOM   3659  C8    G  1071      -2.553 -16.025 -63.003  1.00  0.00           C  
ATOM   3660  N9    G  1071      -3.404 -15.856 -61.937  1.00  0.00           N  
ATOM   3661  H5'   G  1071      -0.082 -12.394 -61.445  1.00  0.00           H  
ATOM   3662 H5''   G  1071       0.525 -13.601 -60.596  1.00  0.00           H  
ATOM   3663  H4'   G  1071      -1.725 -12.718 -60.003  1.00  0.00           H  
ATOM   3664  H3'   G  1071      -1.173 -15.492 -60.016  1.00  0.00           H  
ATOM   3665  H1'   G  1071      -4.429 -14.328 -61.092  1.00  0.00           H  
ATOM   3666  H2'   G  1071      -3.343 -15.929 -59.396  1.00  0.00           H  
ATOM   3667 HO2'   G  1071      -4.512 -14.585 -58.261  1.00  0.00           H  
ATOM   3668  H1    G  1071      -5.713 -20.213 -62.120  1.00  0.00           H  
ATOM   3669  H22   G  1071      -6.915 -18.302 -59.545  1.00  0.00           H  
ATOM   3670  H21   G  1071      -7.004 -19.773 -60.385  1.00  0.00           H  
ATOM   3671  H8    G  1071      -1.910 -15.346 -63.294  1.00  0.00           H  
ATOM   3672  P     C  1072      -0.682 -15.701 -57.363  1.00  0.00           P  
ATOM   3673  OP2   C  1072       0.331 -16.486 -58.112  1.00  0.00           O  
ATOM   3674  OP1   C  1072      -0.341 -15.150 -56.026  1.00  0.00           O  
ATOM   3675  O5'   C  1072      -1.987 -16.600 -57.207  1.00  0.00           O  
ATOM   3676  C5'   C  1072      -2.959 -16.309 -56.213  1.00  0.00           C  
ATOM   3677  C4'   C  1072      -4.002 -17.396 -56.119  1.00  0.00           C  
ATOM   3678  O4'   C  1072      -4.488 -17.709 -57.454  1.00  0.00           O  
ATOM   3679  C3'   C  1072      -3.524 -18.742 -55.599  1.00  0.00           C  
ATOM   3680  O3'   C  1072      -3.480 -18.804 -54.184  1.00  0.00           O  
ATOM   3681  C1'   C  1072      -4.742 -19.086 -57.575  1.00  0.00           C  
ATOM   3682  C2'   C  1072      -4.579 -19.675 -56.174  1.00  0.00           C  
ATOM   3683  O2'   C  1072      -5.806 -19.562 -55.469  1.00  0.00           O  
ATOM   3684  N1    C  1072      -3.756 -19.637 -58.537  1.00  0.00           N  
ATOM   3685  C2    C  1072      -3.800 -21.008 -58.822  1.00  0.00           C  
ATOM   3686  O2    C  1072      -4.654 -21.715 -58.266  1.00  0.00           O  
ATOM   3687  N3    C  1072      -2.913 -21.536 -59.696  1.00  0.00           N  
ATOM   3688  C4    C  1072      -2.005 -20.755 -60.280  1.00  0.00           C  
ATOM   3689  N4    C  1072      -1.149 -21.320 -61.135  1.00  0.00           N  
ATOM   3690  C5    C  1072      -1.933 -19.359 -60.011  1.00  0.00           C  
ATOM   3691  C6    C  1072      -2.817 -18.847 -59.146  1.00  0.00           C  
ATOM   3692  H5'   C  1072      -3.398 -15.462 -56.434  1.00  0.00           H  
ATOM   3693 H5''   C  1072      -2.511 -16.221 -55.345  1.00  0.00           H  
ATOM   3694  H4'   C  1072      -4.748 -17.070 -55.574  1.00  0.00           H  
ATOM   3695  H3'   C  1072      -2.651 -18.949 -55.993  1.00  0.00           H  
ATOM   3696  H1'   C  1072      -5.649 -19.268 -57.897  1.00  0.00           H  
ATOM   3697  H2'   C  1072      -4.261 -20.601 -56.202  1.00  0.00           H  
ATOM   3698 HO2'   C  1072      -6.196 -20.453 -55.361  1.00  0.00           H  
ATOM   3699  H42   C  1072      -0.469 -20.772 -61.581  1.00  0.00           H  
ATOM   3700  H41   C  1072      -1.200 -22.281 -61.317  1.00  0.00           H  
ATOM   3701  H5    C  1072      -1.262 -18.792 -60.446  1.00  0.00           H  
ATOM   3702  H6    C  1072      -2.784 -17.889 -58.948  1.00  0.00           H  
ATOM   3703  P     G  1073      -2.068 -18.906 -53.422  1.00  0.00           P  
ATOM   3704  OP2   G  1073      -1.056 -19.395 -54.393  1.00  0.00           O  
ATOM   3705  OP1   G  1073      -1.838 -17.625 -52.705  1.00  0.00           O  
ATOM   3706  O5'   G  1073      -2.298 -20.045 -52.333  1.00  0.00           O  
ATOM   3707  C5'   G  1073      -3.497 -20.097 -51.573  1.00  0.00           C  
ATOM   3708  C4'   G  1073      -4.026 -21.506 -51.468  1.00  0.00           C  
ATOM   3709  O4'   G  1073      -4.704 -21.850 -52.703  1.00  0.00           O  
ATOM   3710  C3'   G  1073      -2.982 -22.600 -51.304  1.00  0.00           C  
ATOM   3711  O3'   G  1073      -2.606 -22.809 -49.954  1.00  0.00           O  
ATOM   3712  C1'   G  1073      -4.393 -23.188 -53.078  1.00  0.00           C  
ATOM   3713  C2'   G  1073      -3.700 -23.813 -51.872  1.00  0.00           C  
ATOM   3714  O2'   G  1073      -4.679 -24.302 -50.967  1.00  0.00           O  
ATOM   3715  N1    G  1073      -2.412 -25.763 -56.997  1.00  0.00           N  
ATOM   3716  C2    G  1073      -3.275 -26.190 -56.017  1.00  0.00           C  
ATOM   3717  N2    G  1073      -3.667 -27.471 -56.085  1.00  0.00           N  
ATOM   3718  N3    G  1073      -3.725 -25.418 -55.041  1.00  0.00           N  
ATOM   3719  C4    G  1073      -3.233 -24.164 -55.122  1.00  0.00           C  
ATOM   3720  C5    G  1073      -2.368 -23.637 -56.058  1.00  0.00           C  
ATOM   3721  C6    G  1073      -1.894 -24.476 -57.099  1.00  0.00           C  
ATOM   3722  O6    G  1073      -1.122 -24.195 -58.023  1.00  0.00           O  
ATOM   3723  N7    G  1073      -2.106 -22.301 -55.789  1.00  0.00           N  
ATOM   3724  C8    G  1073      -2.802 -22.045 -54.715  1.00  0.00           C  
ATOM   3725  N9    G  1073      -3.510 -23.130 -54.258  1.00  0.00           N  
ATOM   3726  H5'   G  1073      -4.172 -19.532 -52.003  1.00  0.00           H  
ATOM   3727 H5''   G  1073      -3.319 -19.753 -50.672  1.00  0.00           H  
ATOM   3728  H4'   G  1073      -4.665 -21.563 -50.727  1.00  0.00           H  
ATOM   3729  H3'   G  1073      -2.182 -22.400 -51.833  1.00  0.00           H  
ATOM   3730  H1'   G  1073      -5.197 -23.704 -53.296  1.00  0.00           H  
ATOM   3731  H2'   G  1073      -3.067 -24.514 -52.136  1.00  0.00           H  
ATOM   3732 HO2'   G  1073      -4.695 -25.281 -51.013  1.00  0.00           H  
ATOM   3733  H1    G  1073      -2.139 -26.414 -57.677  1.00  0.00           H  
ATOM   3734  H22   G  1073      -4.282 -27.832 -55.412  1.00  0.00           H  
ATOM   3735  H21   G  1073      -3.338 -28.049 -56.805  1.00  0.00           H  
ATOM   3736  H8    G  1073      -2.818 -21.167 -54.280  1.00  0.00           H  
ATOM   3737  P     U  1074      -1.144 -23.375 -49.601  1.00  0.00           P  
ATOM   3738  OP2   U  1074      -0.143 -22.529 -50.299  1.00  0.00           O  
ATOM   3739  OP1   U  1074      -1.061 -23.548 -48.128  1.00  0.00           O  
ATOM   3740  O5'   U  1074      -1.120 -24.821 -50.269  1.00  0.00           O  
ATOM   3741  C5'   U  1074      -1.994 -25.846 -49.822  1.00  0.00           C  
ATOM   3742  C4'   U  1074      -1.853 -27.100 -50.650  1.00  0.00           C  
ATOM   3743  O4'   U  1074      -2.216 -26.765 -52.016  1.00  0.00           O  
ATOM   3744  C3'   U  1074      -0.449 -27.673 -50.765  1.00  0.00           C  
ATOM   3745  O3'   U  1074      -0.125 -28.560 -49.709  1.00  0.00           O  
ATOM   3746  C1'   U  1074      -1.387 -27.466 -52.917  1.00  0.00           C  
ATOM   3747  C2'   U  1074      -0.509 -28.406 -52.097  1.00  0.00           C  
ATOM   3748  O2'   U  1074      -1.166 -29.659 -51.965  1.00  0.00           O  
ATOM   3749  N1    U  1074      -0.591 -26.479 -53.685  1.00  0.00           N  
ATOM   3750  C2    U  1074       0.085 -26.944 -54.799  1.00  0.00           C  
ATOM   3751  O2    U  1074       0.049 -28.106 -55.162  1.00  0.00           O  
ATOM   3752  N3    U  1074       0.808 -25.995 -55.479  1.00  0.00           N  
ATOM   3753  C4    U  1074       0.925 -24.657 -55.168  1.00  0.00           C  
ATOM   3754  O4    U  1074       1.617 -23.928 -55.881  1.00  0.00           O  
ATOM   3755  C5    U  1074       0.199 -24.248 -54.004  1.00  0.00           C  
ATOM   3756  C6    U  1074      -0.514 -25.151 -53.323  1.00  0.00           C  
ATOM   3757  H5'   U  1074      -2.918 -25.527 -49.882  1.00  0.00           H  
ATOM   3758 H5''   U  1074      -1.788 -26.057 -48.888  1.00  0.00           H  
ATOM   3759  H4'   U  1074      -2.455 -27.801 -50.328  1.00  0.00           H  
ATOM   3760  H3'   U  1074       0.220 -26.958 -50.800  1.00  0.00           H  
ATOM   3761  H1'   U  1074      -1.935 -27.994 -53.536  1.00  0.00           H  
ATOM   3762  H2'   U  1074       0.382 -28.505 -52.493  1.00  0.00           H  
ATOM   3763 HO2'   U  1074      -0.695 -30.325 -52.507  1.00  0.00           H  
ATOM   3764  H3    U  1074       1.295 -26.303 -56.271  1.00  0.00           H  
ATOM   3765  H5    U  1074       0.225 -23.313 -53.709  1.00  0.00           H  
ATOM   3766  H6    U  1074      -1.001 -24.846 -52.530  1.00  0.00           H  
ATOM   3767  P     G  1075       1.388 -28.669 -49.179  1.00  0.00           P  
ATOM   3768  OP2   G  1075       1.992 -27.313 -49.232  1.00  0.00           O  
ATOM   3769  OP1   G  1075       1.373 -29.416 -47.895  1.00  0.00           O  
ATOM   3770  O5'   G  1075       2.115 -29.576 -50.268  1.00  0.00           O  
ATOM   3771  C5'   G  1075       1.781 -30.948 -50.415  1.00  0.00           C  
ATOM   3772  C4'   G  1075       2.601 -31.605 -51.497  1.00  0.00           C  
ATOM   3773  O4'   G  1075       2.178 -31.129 -52.794  1.00  0.00           O  
ATOM   3774  C3'   G  1075       4.099 -31.340 -51.453  1.00  0.00           C  
ATOM   3775  O3'   G  1075       4.794 -32.232 -50.598  1.00  0.00           O  
ATOM   3776  C1'   G  1075       3.294 -30.953 -53.626  1.00  0.00           C  
ATOM   3777  C2'   G  1075       4.491 -31.597 -52.896  1.00  0.00           C  
ATOM   3778  O2'   G  1075       4.527 -32.988 -53.180  1.00  0.00           O  
ATOM   3779  N1    G  1075       5.580 -27.331 -56.377  1.00  0.00           N  
ATOM   3780  C2    G  1075       5.655 -28.698 -56.496  1.00  0.00           C  
ATOM   3781  N2    G  1075       6.442 -29.168 -57.476  1.00  0.00           N  
ATOM   3782  N3    G  1075       5.007 -29.544 -55.713  1.00  0.00           N  
ATOM   3783  C4    G  1075       4.265 -28.906 -54.784  1.00  0.00           C  
ATOM   3784  C5    G  1075       4.121 -27.550 -54.580  1.00  0.00           C  
ATOM   3785  C6    G  1075       4.823 -26.653 -55.427  1.00  0.00           C  
ATOM   3786  O6    G  1075       4.825 -25.417 -55.407  1.00  0.00           O  
ATOM   3787  N7    G  1075       3.265 -27.299 -53.518  1.00  0.00           N  
ATOM   3788  C8    G  1075       2.910 -28.484 -53.102  1.00  0.00           C  
ATOM   3789  N9    G  1075       3.480 -29.504 -53.826  1.00  0.00           N  
ATOM   3790  H5'   G  1075       0.831 -31.023 -50.643  1.00  0.00           H  
ATOM   3791 H5''   G  1075       1.943 -31.409 -49.565  1.00  0.00           H  
ATOM   3792  H4'   G  1075       2.448 -32.573 -51.454  1.00  0.00           H  
ATOM   3793  H3'   G  1075       4.304 -30.419 -51.191  1.00  0.00           H  
ATOM   3794  H1'   G  1075       3.169 -31.390 -54.494  1.00  0.00           H  
ATOM   3795  H2'   G  1075       5.338 -31.158 -53.121  1.00  0.00           H  
ATOM   3796 HO2'   G  1075       5.292 -33.174 -53.764  1.00  0.00           H  
ATOM   3797  H1    G  1075       6.100 -26.791 -57.008  1.00  0.00           H  
ATOM   3798  H22   G  1075       6.534 -30.135 -57.609  1.00  0.00           H  
ATOM   3799  H21   G  1075       6.925 -28.547 -58.060  1.00  0.00           H  
ATOM   3800  H8    G  1075       2.299 -28.631 -52.351  1.00  0.00           H  
ATOM   3801  P     C  1076       6.232 -31.826 -50.006  1.00  0.00           P  
ATOM   3802  OP2   C  1076       6.121 -30.469 -49.416  1.00  0.00           O  
ATOM   3803  OP1   C  1076       6.718 -32.952 -49.168  1.00  0.00           O  
ATOM   3804  O5'   C  1076       7.167 -31.731 -51.292  1.00  0.00           O  
ATOM   3805  C5'   C  1076       7.708 -32.900 -51.888  1.00  0.00           C  
ATOM   3806  C4'   C  1076       8.691 -32.562 -52.984  1.00  0.00           C  
ATOM   3807  O4'   C  1076       8.048 -31.747 -53.995  1.00  0.00           O  
ATOM   3808  C3'   C  1076       9.894 -31.729 -52.572  1.00  0.00           C  
ATOM   3809  O3'   C  1076      10.916 -32.499 -51.962  1.00  0.00           O  
ATOM   3810  C1'   C  1076       8.967 -30.823 -54.534  1.00  0.00           C  
ATOM   3811  C2'   C  1076      10.324 -31.134 -53.903  1.00  0.00           C  
ATOM   3812  O2'   C  1076      11.003 -32.093 -54.701  1.00  0.00           O  
ATOM   3813  N1    C  1076       8.490 -29.457 -54.200  1.00  0.00           N  
ATOM   3814  C2    C  1076       9.004 -28.377 -54.928  1.00  0.00           C  
ATOM   3815  O2    C  1076       9.837 -28.591 -55.823  1.00  0.00           O  
ATOM   3816  N3    C  1076       8.586 -27.122 -54.644  1.00  0.00           N  
ATOM   3817  C4    C  1076       7.691 -26.919 -53.677  1.00  0.00           C  
ATOM   3818  N4    C  1076       7.307 -25.664 -53.432  1.00  0.00           N  
ATOM   3819  C5    C  1076       7.150 -27.996 -52.919  1.00  0.00           C  
ATOM   3820  C6    C  1076       7.570 -29.233 -53.210  1.00  0.00           C  
ATOM   3821  H5'   C  1076       6.978 -33.433 -52.266  1.00  0.00           H  
ATOM   3822 H5''   C  1076       8.166 -33.426 -51.200  1.00  0.00           H  
ATOM   3823  H4'   C  1076       9.006 -33.394 -53.395  1.00  0.00           H  
ATOM   3824  H3'   C  1076       9.626 -31.011 -51.962  1.00  0.00           H  
ATOM   3825  H1'   C  1076       9.034 -30.916 -55.506  1.00  0.00           H  
ATOM   3826  H2'   C  1076      10.861 -30.324 -53.777  1.00  0.00           H  
ATOM   3827 HO2'   C  1076      11.757 -31.659 -55.150  1.00  0.00           H  
ATOM   3828  H42   C  1076       6.651 -25.482 -52.728  1.00  0.00           H  
ATOM   3829  H41   C  1076       7.682 -24.926 -53.956  1.00  0.00           H  
ATOM   3830  H5    C  1076       6.491 -27.836 -52.210  1.00  0.00           H  
ATOM   3831  H6    C  1076       7.209 -29.986 -52.699  1.00  0.00           H  
ATOM   3832  P     G  1077      12.051 -31.780 -51.079  1.00  0.00           P  
ATOM   3833  OP2   G  1077      11.613 -30.387 -50.813  1.00  0.00           O  
ATOM   3834  OP1   G  1077      12.384 -32.675 -49.941  1.00  0.00           O  
ATOM   3835  O5'   G  1077      13.315 -31.723 -52.047  1.00  0.00           O  
ATOM   3836  C5'   G  1077      14.450 -30.935 -51.719  1.00  0.00           C  
ATOM   3837  C4'   G  1077      14.924 -30.128 -52.902  1.00  0.00           C  
ATOM   3838  O4'   G  1077      13.791 -29.740 -53.716  1.00  0.00           O  
ATOM   3839  C3'   G  1077      15.623 -28.816 -52.578  1.00  0.00           C  
ATOM   3840  O3'   G  1077      16.997 -28.982 -52.270  1.00  0.00           O  
ATOM   3841  C1'   G  1077      13.989 -28.448 -54.249  1.00  0.00           C  
ATOM   3842  C2'   G  1077      15.410 -28.022 -53.863  1.00  0.00           C  
ATOM   3843  O2'   G  1077      16.309 -28.436 -54.881  1.00  0.00           O  
ATOM   3844  N1    G  1077      12.254 -23.676 -53.886  1.00  0.00           N  
ATOM   3845  C2    G  1077      13.332 -24.163 -54.584  1.00  0.00           C  
ATOM   3846  N2    G  1077      14.047 -23.266 -55.279  1.00  0.00           N  
ATOM   3847  N3    G  1077      13.686 -25.438 -54.601  1.00  0.00           N  
ATOM   3848  C4    G  1077      12.863 -26.200 -53.851  1.00  0.00           C  
ATOM   3849  C5    G  1077      11.761 -25.814 -53.118  1.00  0.00           C  
ATOM   3850  C6    G  1077      11.393 -24.443 -53.108  1.00  0.00           C  
ATOM   3851  O6    G  1077      10.450 -23.903 -52.519  1.00  0.00           O  
ATOM   3852  N7    G  1077      11.183 -26.905 -52.485  1.00  0.00           N  
ATOM   3853  C8    G  1077      11.929 -27.916 -52.839  1.00  0.00           C  
ATOM   3854  N9    G  1077      12.965 -27.560 -53.667  1.00  0.00           N  
ATOM   3855  H5'   G  1077      15.174 -31.524 -51.422  1.00  0.00           H  
ATOM   3856 H5''   G  1077      14.214 -30.324 -50.989  1.00  0.00           H  
ATOM   3857  H4'   G  1077      15.525 -30.684 -53.442  1.00  0.00           H  
ATOM   3858  H3'   G  1077      15.179 -28.365 -51.832  1.00  0.00           H  
ATOM   3859  H1'   G  1077      13.903 -28.450 -55.225  1.00  0.00           H  
ATOM   3860  H2'   G  1077      15.464 -27.056 -53.702  1.00  0.00           H  
ATOM   3861 HO2'   G  1077      16.626 -27.647 -55.369  1.00  0.00           H  
ATOM   3862  H1    G  1077      12.076 -22.713 -53.939  1.00  0.00           H  
ATOM   3863  H22   G  1077      14.828 -23.556 -55.797  1.00  0.00           H  
ATOM   3864  H21   G  1077      13.791 -22.320 -55.272  1.00  0.00           H  
ATOM   3865  H8    G  1077      11.765 -28.836 -52.543  1.00  0.00           H  
ATOM   3866  P     G  1078      17.673 -28.110 -51.102  1.00  0.00           P  
ATOM   3867  OP2   G  1078      16.687 -27.974 -50.000  1.00  0.00           O  
ATOM   3868  OP1   G  1078      19.015 -28.679 -50.820  1.00  0.00           O  
ATOM   3869  O5'   G  1078      17.876 -26.673 -51.761  1.00  0.00           O  
ATOM   3870  C5'   G  1078      17.861 -25.497 -50.966  1.00  0.00           C  
ATOM   3871  C4'   G  1078      17.891 -24.252 -51.817  1.00  0.00           C  
ATOM   3872  O4'   G  1078      16.635 -24.123 -52.537  1.00  0.00           O  
ATOM   3873  C3'   G  1078      18.031 -22.935 -51.069  1.00  0.00           C  
ATOM   3874  O3'   G  1078      19.379 -22.605 -50.778  1.00  0.00           O  
ATOM   3875  C1'   G  1078      16.252 -22.759 -52.618  1.00  0.00           C  
ATOM   3876  C2'   G  1078      17.401 -21.940 -52.028  1.00  0.00           C  
ATOM   3877  O2'   G  1078      18.299 -21.591 -53.072  1.00  0.00           O  
ATOM   3878  N1    G  1078      12.699 -19.503 -50.979  1.00  0.00           N  
ATOM   3879  C2    G  1078      13.818 -19.266 -51.739  1.00  0.00           C  
ATOM   3880  N2    G  1078      14.023 -17.995 -52.116  1.00  0.00           N  
ATOM   3881  N3    G  1078      14.675 -20.205 -52.106  1.00  0.00           N  
ATOM   3882  C4    G  1078      14.319 -21.421 -51.642  1.00  0.00           C  
ATOM   3883  C5    G  1078      13.225 -21.766 -50.878  1.00  0.00           C  
ATOM   3884  C6    G  1078      12.314 -20.748 -50.492  1.00  0.00           C  
ATOM   3885  O6    G  1078      11.284 -20.853 -49.815  1.00  0.00           O  
ATOM   3886  N7    G  1078      13.218 -23.127 -50.610  1.00  0.00           N  
ATOM   3887  C8    G  1078      14.289 -23.578 -51.206  1.00  0.00           C  
ATOM   3888  N9    G  1078      15.003 -22.597 -51.851  1.00  0.00           N  
ATOM   3889  H5'   G  1078      18.643 -25.500 -50.376  1.00  0.00           H  
ATOM   3890 H5''   G  1078      17.048 -25.492 -50.419  1.00  0.00           H  
ATOM   3891  H4'   G  1078      18.621 -24.328 -52.467  1.00  0.00           H  
ATOM   3892  H3'   G  1078      17.521 -22.967 -50.233  1.00  0.00           H  
ATOM   3893  H1'   G  1078      16.102 -22.489 -53.548  1.00  0.00           H  
ATOM   3894  H2'   G  1078      17.068 -21.147 -51.556  1.00  0.00           H  
ATOM   3895 HO2'   G  1078      18.219 -20.631 -53.254  1.00  0.00           H  
ATOM   3896  H1    G  1078      12.127 -18.738 -50.762  1.00  0.00           H  
ATOM   3897  H22   G  1078      14.806 -17.766 -52.660  1.00  0.00           H  
ATOM   3898  H21   G  1078      13.393 -17.294 -51.849  1.00  0.00           H  
ATOM   3899  H8    G  1078      14.555 -24.521 -51.194  1.00  0.00           H  
ATOM   3900  P     A  1079      19.811 -22.222 -49.278  1.00  0.00           P  
ATOM   3901  OP2   A  1079      18.814 -22.811 -48.348  1.00  0.00           O  
ATOM   3902  OP1   A  1079      21.249 -22.549 -49.115  1.00  0.00           O  
ATOM   3903  O5'   A  1079      19.656 -20.637 -49.225  1.00  0.00           O  
ATOM   3904  C5'   A  1079      20.305 -19.809 -50.179  1.00  0.00           C  
ATOM   3905  C4'   A  1079      19.702 -18.428 -50.216  1.00  0.00           C  
ATOM   3906  O4'   A  1079      18.385 -18.542 -50.804  1.00  0.00           O  
ATOM   3907  C3'   A  1079      19.462 -17.768 -48.867  1.00  0.00           C  
ATOM   3908  O3'   A  1079      20.589 -17.052 -48.392  1.00  0.00           O  
ATOM   3909  C1'   A  1079      17.457 -17.736 -50.108  1.00  0.00           C  
ATOM   3910  C2'   A  1079      18.260 -16.871 -49.139  1.00  0.00           C  
ATOM   3911  O2'   A  1079      18.648 -15.674 -49.798  1.00  0.00           O  
ATOM   3912  N1    A  1079      13.025 -18.045 -47.496  1.00  0.00           N  
ATOM   3913  C2    A  1079      13.673 -17.012 -48.050  1.00  0.00           C  
ATOM   3914  N3    A  1079      14.826 -17.003 -48.717  1.00  0.00           N  
ATOM   3915  C4    A  1079      15.339 -18.244 -48.796  1.00  0.00           C  
ATOM   3916  C5    A  1079      14.790 -19.402 -48.278  1.00  0.00           C  
ATOM   3917  C6    A  1079      13.567 -19.278 -47.595  1.00  0.00           C  
ATOM   3918  N6    A  1079      12.921 -20.306 -47.042  1.00  0.00           N  
ATOM   3919  N7    A  1079      15.600 -20.495 -48.556  1.00  0.00           N  
ATOM   3920  C8    A  1079      16.603 -19.982 -49.224  1.00  0.00           C  
ATOM   3921  N9    A  1079      16.510 -18.624 -49.407  1.00  0.00           N  
ATOM   3922  H5'   A  1079      20.223 -20.218 -51.066  1.00  0.00           H  
ATOM   3923 H5''   A  1079      21.255 -19.737 -49.948  1.00  0.00           H  
ATOM   3924  H4'   A  1079      20.243 -17.828 -50.771  1.00  0.00           H  
ATOM   3925  H3'   A  1079      19.216 -18.453 -48.209  1.00  0.00           H  
ATOM   3926  H1'   A  1079      16.964 -17.159 -50.729  1.00  0.00           H  
ATOM   3927  H2'   A  1079      17.756 -16.687 -48.318  1.00  0.00           H  
ATOM   3928 HO2'   A  1079      18.135 -14.926 -49.428  1.00  0.00           H  
ATOM   3929  H2    A  1079      13.238 -16.140 -47.951  1.00  0.00           H  
ATOM   3930  H61   A  1079      12.070 -20.158 -46.578  1.00  0.00           H  
ATOM   3931  H62   A  1079      13.295 -21.210 -47.101  1.00  0.00           H  
ATOM   3932  H8    A  1079      17.351 -20.518 -49.562  1.00  0.00           H  
ATOM   3933  P     G  1080      20.800 -16.832 -46.814  1.00  0.00           P  
ATOM   3934  OP2   G  1080      20.589 -18.137 -46.136  1.00  0.00           O  
ATOM   3935  OP1   G  1080      22.078 -16.101 -46.617  1.00  0.00           O  
ATOM   3936  O5'   G  1080      19.608 -15.861 -46.395  1.00  0.00           O  
ATOM   3937  C5'   G  1080      19.668 -14.471 -46.677  1.00  0.00           C  
ATOM   3938  C4'   G  1080      18.517 -13.728 -46.045  1.00  0.00           C  
ATOM   3939  O4'   G  1080      17.298 -14.320 -46.550  1.00  0.00           O  
ATOM   3940  C3'   G  1080      18.383 -13.863 -44.536  1.00  0.00           C  
ATOM   3941  O3'   G  1080      19.089 -12.860 -43.826  1.00  0.00           O  
ATOM   3942  C1'   G  1080      16.294 -14.329 -45.554  1.00  0.00           C  
ATOM   3943  C2'   G  1080      16.890 -13.660 -44.320  1.00  0.00           C  
ATOM   3944  O2'   G  1080      16.556 -12.279 -44.338  1.00  0.00           O  
ATOM   3945  N1    G  1080      12.958 -17.477 -43.346  1.00  0.00           N  
ATOM   3946  C2    G  1080      12.980 -16.104 -43.371  1.00  0.00           C  
ATOM   3947  N2    G  1080      11.983 -15.481 -42.724  1.00  0.00           N  
ATOM   3948  N3    G  1080      13.909 -15.391 -43.985  1.00  0.00           N  
ATOM   3949  C4    G  1080      14.833 -16.172 -44.583  1.00  0.00           C  
ATOM   3950  C5    G  1080      14.903 -17.549 -44.619  1.00  0.00           C  
ATOM   3951  C6    G  1080      13.899 -18.302 -43.955  1.00  0.00           C  
ATOM   3952  O6    G  1080      13.786 -19.530 -43.872  1.00  0.00           O  
ATOM   3953  N7    G  1080      16.011 -17.968 -45.341  1.00  0.00           N  
ATOM   3954  C8    G  1080      16.584 -16.859 -45.724  1.00  0.00           C  
ATOM   3955  N9    G  1080      15.922 -15.733 -45.299  1.00  0.00           N  
ATOM   3956  H5'   G  1080      19.640 -14.339 -47.647  1.00  0.00           H  
ATOM   3957 H5''   G  1080      20.511 -14.110 -46.329  1.00  0.00           H  
ATOM   3958  H4'   G  1080      18.532 -12.776 -46.279  1.00  0.00           H  
ATOM   3959  H3'   G  1080      18.631 -14.761 -44.234  1.00  0.00           H  
ATOM   3960  H1'   G  1080      15.503 -13.829 -45.846  1.00  0.00           H  
ATOM   3961  H2'   G  1080      16.588 -14.095 -43.496  1.00  0.00           H  
ATOM   3962 HO2'   G  1080      15.875 -12.107 -43.656  1.00  0.00           H  
ATOM   3963  H1    G  1080      12.225 -17.911 -42.863  1.00  0.00           H  
ATOM   3964  H22   G  1080      11.947 -14.501 -42.707  1.00  0.00           H  
ATOM   3965  H21   G  1080      11.291 -16.002 -42.266  1.00  0.00           H  
ATOM   3966  H8    G  1080      17.404 -16.834 -46.260  1.00  0.00           H  
ATOM   3967  P     U  1081      19.716 -13.183 -42.381  1.00  0.00           P  
ATOM   3968  OP2   U  1081      20.678 -14.303 -42.538  1.00  0.00           O  
ATOM   3969  OP1   U  1081      20.171 -11.903 -41.780  1.00  0.00           O  
ATOM   3970  O5'   U  1081      18.476 -13.713 -41.533  1.00  0.00           O  
ATOM   3971  C5'   U  1081      17.676 -12.819 -40.774  1.00  0.00           C  
ATOM   3972  C4'   U  1081      16.553 -13.538 -40.068  1.00  0.00           C  
ATOM   3973  O4'   U  1081      15.871 -14.366 -41.045  1.00  0.00           O  
ATOM   3974  C3'   U  1081      16.963 -14.501 -38.964  1.00  0.00           C  
ATOM   3975  O3'   U  1081      17.164 -13.861 -37.717  1.00  0.00           O  
ATOM   3976  C1'   U  1081      15.412 -15.545 -40.427  1.00  0.00           C  
ATOM   3977  C2'   U  1081      15.779 -15.465 -38.940  1.00  0.00           C  
ATOM   3978  O2'   U  1081      14.682 -14.914 -38.225  1.00  0.00           O  
ATOM   3979  N1    U  1081      16.048 -16.702 -41.102  1.00  0.00           N  
ATOM   3980  C2    U  1081      15.509 -17.951 -40.854  1.00  0.00           C  
ATOM   3981  O2    U  1081      14.554 -18.130 -40.119  1.00  0.00           O  
ATOM   3982  N3    U  1081      16.130 -18.992 -41.500  1.00  0.00           N  
ATOM   3983  C4    U  1081      17.212 -18.916 -42.351  1.00  0.00           C  
ATOM   3984  O4    U  1081      17.658 -19.948 -42.855  1.00  0.00           O  
ATOM   3985  C5    U  1081      17.716 -17.594 -42.561  1.00  0.00           C  
ATOM   3986  C6    U  1081      17.130 -16.562 -41.945  1.00  0.00           C  
ATOM   3987  H5'   U  1081      17.295 -12.143 -41.373  1.00  0.00           H  
ATOM   3988 H5''   U  1081      18.239 -12.374 -40.107  1.00  0.00           H  
ATOM   3989  H4'   U  1081      15.932 -12.874 -39.704  1.00  0.00           H  
ATOM   3990  H3'   U  1081      17.770 -14.983 -39.240  1.00  0.00           H  
ATOM   3991  H1'   U  1081      14.438 -15.612 -40.516  1.00  0.00           H  
ATOM   3992  H2'   U  1081      16.037 -16.342 -38.589  1.00  0.00           H  
ATOM   3993 HO2'   U  1081      14.261 -15.621 -37.693  1.00  0.00           H  
ATOM   3994  H3    U  1081      15.764 -19.886 -41.338  1.00  0.00           H  
ATOM   3995  H5    U  1081      18.484 -17.446 -43.152  1.00  0.00           H  
ATOM   3996  H6    U  1081      17.494 -15.667 -42.104  1.00  0.00           H  
ATOM   3997  P     G  1082      18.224 -14.452 -36.665  1.00  0.00           P  
ATOM   3998  OP2   G  1082      19.576 -13.980 -37.060  1.00  0.00           O  
ATOM   3999  OP1   G  1082      17.720 -14.172 -35.296  1.00  0.00           O  
ATOM   4000  O5'   G  1082      18.163 -16.027 -36.899  1.00  0.00           O  
ATOM   4001  C5'   G  1082      17.335 -16.852 -36.094  1.00  0.00           C  
ATOM   4002  C4'   G  1082      17.619 -18.316 -36.324  1.00  0.00           C  
ATOM   4003  O4'   G  1082      17.334 -18.668 -37.709  1.00  0.00           O  
ATOM   4004  C3'   G  1082      19.060 -18.757 -36.118  1.00  0.00           C  
ATOM   4005  O3'   G  1082      19.376 -18.994 -34.757  1.00  0.00           O  
ATOM   4006  C1'   G  1082      18.281 -19.603 -38.179  1.00  0.00           C  
ATOM   4007  C2'   G  1082      19.125 -20.016 -36.972  1.00  0.00           C  
ATOM   4008  O2'   G  1082      18.498 -21.113 -36.322  1.00  0.00           O  
ATOM   4009  N1    G  1082      21.223 -20.268 -42.280  1.00  0.00           N  
ATOM   4010  C2    G  1082      20.588 -21.203 -41.499  1.00  0.00           C  
ATOM   4011  N2    G  1082      20.754 -22.486 -41.852  1.00  0.00           N  
ATOM   4012  N3    G  1082      19.842 -20.903 -40.448  1.00  0.00           N  
ATOM   4013  C4    G  1082      19.782 -19.572 -40.234  1.00  0.00           C  
ATOM   4014  C5    G  1082      20.377 -18.557 -40.952  1.00  0.00           C  
ATOM   4015  C6    G  1082      21.175 -18.892 -42.077  1.00  0.00           C  
ATOM   4016  O6    G  1082      21.785 -18.136 -42.842  1.00  0.00           O  
ATOM   4017  N7    G  1082      20.068 -17.319 -40.407  1.00  0.00           N  
ATOM   4018  C8    G  1082      19.304 -17.599 -39.385  1.00  0.00           C  
ATOM   4019  N9    G  1082      19.090 -18.946 -39.223  1.00  0.00           N  
ATOM   4020  H5'   G  1082      16.396 -16.670 -36.309  1.00  0.00           H  
ATOM   4021 H5''   G  1082      17.493 -16.640 -35.150  1.00  0.00           H  
ATOM   4022  H4'   G  1082      17.040 -18.847 -35.738  1.00  0.00           H  
ATOM   4023  H3'   G  1082      19.660 -18.079 -36.491  1.00  0.00           H  
ATOM   4024  H1'   G  1082      17.840 -20.393 -38.556  1.00  0.00           H  
ATOM   4025  H2'   G  1082      20.046 -20.227 -37.232  1.00  0.00           H  
ATOM   4026 HO2'   G  1082      17.597 -21.230 -36.691  1.00  0.00           H  
ATOM   4027  H1    G  1082      21.753 -20.593 -43.037  1.00  0.00           H  
ATOM   4028  H22   G  1082      20.323 -23.197 -41.332  1.00  0.00           H  
ATOM   4029  H21   G  1082      21.304 -22.715 -42.629  1.00  0.00           H  
ATOM   4030  H8    G  1082      18.922 -16.916 -38.795  1.00  0.00           H  
ATOM   4031  P     A  1083      20.347 -20.207 -34.370  1.00  0.00           P  
ATOM   4032  OP2   A  1083      19.509 -21.431 -34.423  1.00  0.00           O  
ATOM   4033  OP1   A  1083      21.527 -20.085 -35.263  1.00  0.00           O  
ATOM   4034  O5'   A  1083      20.843 -20.015 -32.868  1.00  0.00           O  
ATOM   4035  C5'   A  1083      20.497 -18.853 -32.129  1.00  0.00           C  
ATOM   4036  C4'   A  1083      20.537 -19.109 -30.643  1.00  0.00           C  
ATOM   4037  O4'   A  1083      19.631 -20.190 -30.365  1.00  0.00           O  
ATOM   4038  C3'   A  1083      21.857 -19.625 -30.090  1.00  0.00           C  
ATOM   4039  O3'   A  1083      22.705 -18.590 -29.622  1.00  0.00           O  
ATOM   4040  C1'   A  1083      20.111 -21.000 -29.307  1.00  0.00           C  
ATOM   4041  C2'   A  1083      21.433 -20.399 -28.855  1.00  0.00           C  
ATOM   4042  O2'   A  1083      21.190 -19.528 -27.760  1.00  0.00           O  
ATOM   4043  N1    A  1083      20.682 -25.991 -28.157  1.00  0.00           N  
ATOM   4044  C2    A  1083      20.548 -24.900 -27.392  1.00  0.00           C  
ATOM   4045  N3    A  1083      20.404 -23.628 -27.758  1.00  0.00           N  
ATOM   4046  C4    A  1083      20.403 -23.516 -29.098  1.00  0.00           C  
ATOM   4047  C5    A  1083      20.530 -24.543 -30.015  1.00  0.00           C  
ATOM   4048  C6    A  1083      20.676 -25.844 -29.500  1.00  0.00           C  
ATOM   4049  N6    A  1083      20.810 -26.931 -30.262  1.00  0.00           N  
ATOM   4050  N7    A  1083      20.484 -24.051 -31.312  1.00  0.00           N  
ATOM   4051  C8    A  1083      20.332 -22.760 -31.153  1.00  0.00           C  
ATOM   4052  N9    A  1083      20.275 -22.366 -29.839  1.00  0.00           N  
ATOM   4053  H5'   A  1083      19.593 -18.571 -32.380  1.00  0.00           H  
ATOM   4054 H5''   A  1083      21.127 -18.135 -32.346  1.00  0.00           H  
ATOM   4055  H4'   A  1083      20.268 -18.316 -30.133  1.00  0.00           H  
ATOM   4056  H3'   A  1083      22.347 -20.173 -30.738  1.00  0.00           H  
ATOM   4057  H1'   A  1083      19.485 -21.016 -28.552  1.00  0.00           H  
ATOM   4058  H2'   A  1083      22.083 -21.096 -28.627  1.00  0.00           H  
ATOM   4059 HO2'   A  1083      21.541 -19.939 -26.942  1.00  0.00           H  
ATOM   4060  H2    A  1083      20.559 -25.061 -26.425  1.00  0.00           H  
ATOM   4061  H61   A  1083      20.908 -27.813 -29.845  1.00  0.00           H  
ATOM   4062  H62   A  1083      20.809 -26.849 -31.238  1.00  0.00           H  
ATOM   4063  H8    A  1083      20.266 -22.132 -31.903  1.00  0.00           H  
ATOM   4064  P     U  1084      24.032 -18.202 -30.441  1.00  0.00           P  
ATOM   4065  OP2   U  1084      24.844 -19.434 -30.610  1.00  0.00           O  
ATOM   4066  OP1   U  1084      23.624 -17.422 -31.637  1.00  0.00           O  
ATOM   4067  O5'   U  1084      24.818 -17.224 -29.459  1.00  0.00           O  
ATOM   4068  C5'   U  1084      25.042 -17.578 -28.103  1.00  0.00           C  
ATOM   4069  C4'   U  1084      26.028 -16.648 -27.440  1.00  0.00           C  
ATOM   4070  O4'   U  1084      27.352 -17.228 -27.575  1.00  0.00           O  
ATOM   4071  C3'   U  1084      26.146 -15.256 -28.043  1.00  0.00           C  
ATOM   4072  O3'   U  1084      25.579 -14.248 -27.225  1.00  0.00           O  
ATOM   4073  C1'   U  1084      28.138 -16.463 -28.459  1.00  0.00           C  
ATOM   4074  C2'   U  1084      27.348 -15.267 -28.981  1.00  0.00           C  
ATOM   4075  O2'   U  1084      28.133 -14.094 -28.825  1.00  0.00           O  
ATOM   4076  N1    U  1084      28.595 -17.356 -29.551  1.00  0.00           N  
ATOM   4077  C2    U  1084      29.929 -17.286 -29.906  1.00  0.00           C  
ATOM   4078  O2    U  1084      30.723 -16.536 -29.366  1.00  0.00           O  
ATOM   4079  N3    U  1084      30.307 -18.130 -30.921  1.00  0.00           N  
ATOM   4080  C4    U  1084      29.505 -19.019 -31.605  1.00  0.00           C  
ATOM   4081  O4    U  1084      29.996 -19.713 -32.498  1.00  0.00           O  
ATOM   4082  C5    U  1084      28.138 -19.037 -31.184  1.00  0.00           C  
ATOM   4083  C6    U  1084      27.743 -18.226 -30.198  1.00  0.00           C  
ATOM   4084  H5'   U  1084      25.391 -18.493 -28.065  1.00  0.00           H  
ATOM   4085 H5''   U  1084      24.192 -17.539 -27.617  1.00  0.00           H  
ATOM   4086  H4'   U  1084      25.824 -16.563 -26.486  1.00  0.00           H  
ATOM   4087  H3'   U  1084      25.469 -15.577 -28.674  1.00  0.00           H  
ATOM   4088  H1'   U  1084      28.915 -16.141 -27.956  1.00  0.00           H  
ATOM   4089  H2'   U  1084      27.075 -15.399 -29.913  1.00  0.00           H  
ATOM   4090 HO2'   U  1084      28.433 -13.791 -29.708  1.00  0.00           H  
ATOM   4091  H3    U  1084      31.249 -18.097 -31.189  1.00  0.00           H  
ATOM   4092  H5    U  1084      27.496 -19.640 -31.616  1.00  0.00           H  
ATOM   4093  H6    U  1084      26.802 -18.257 -29.929  1.00  0.00           H  
ATOM   4094  P     U  1085      25.983 -14.142 -25.674  1.00  0.00           P  
ATOM   4095  OP2   U  1085      25.012 -14.946 -24.890  1.00  0.00           O  
ATOM   4096  OP1   U  1085      27.436 -14.425 -25.557  1.00  0.00           O  
ATOM   4097  O5'   U  1085      25.750 -12.606 -25.320  1.00  0.00           O  
ATOM   4098  C5'   U  1085      26.375 -11.580 -26.078  1.00  0.00           C  
ATOM   4099  C4'   U  1085      25.436 -10.426 -26.333  1.00  0.00           C  
ATOM   4100  O4'   U  1085      24.507 -10.791 -27.389  1.00  0.00           O  
ATOM   4101  C3'   U  1085      24.524 -10.037 -25.180  1.00  0.00           C  
ATOM   4102  O3'   U  1085      25.163  -9.210 -24.223  1.00  0.00           O  
ATOM   4103  C1'   U  1085      23.239 -10.230 -27.139  1.00  0.00           C  
ATOM   4104  C2'   U  1085      23.389  -9.336 -25.905  1.00  0.00           C  
ATOM   4105  O2'   U  1085      23.769  -8.030 -26.315  1.00  0.00           O  
ATOM   4106  N1    U  1085      22.285 -11.343 -26.915  1.00  0.00           N  
ATOM   4107  C2    U  1085      20.960 -11.114 -27.238  1.00  0.00           C  
ATOM   4108  O2    U  1085      20.559 -10.056 -27.690  1.00  0.00           O  
ATOM   4109  N3    U  1085      20.114 -12.173 -27.014  1.00  0.00           N  
ATOM   4110  C4    U  1085      20.448 -13.412 -26.510  1.00  0.00           C  
ATOM   4111  O4    U  1085      19.569 -14.262 -26.365  1.00  0.00           O  
ATOM   4112  C5    U  1085      21.835 -13.577 -26.198  1.00  0.00           C  
ATOM   4113  C6    U  1085      22.681 -12.563 -26.408  1.00  0.00           C  
ATOM   4114  H5'   U  1085      26.666 -11.950 -26.937  1.00  0.00           H  
ATOM   4115 H5''   U  1085      27.157 -11.252 -25.588  1.00  0.00           H  
ATOM   4116  H4'   U  1085      25.946  -9.638 -26.612  1.00  0.00           H  
ATOM   4117  H3'   U  1085      24.179 -10.837 -24.732  1.00  0.00           H  
ATOM   4118  H1'   U  1085      22.931  -9.687 -27.895  1.00  0.00           H  
ATOM   4119  H2'   U  1085      22.572  -9.322 -25.364  1.00  0.00           H  
ATOM   4120 HO2'   U  1085      23.015  -7.419 -26.174  1.00  0.00           H  
ATOM   4121  H3    U  1085      19.171 -12.031 -27.236  1.00  0.00           H  
ATOM   4122  H5    U  1085      22.162 -14.427 -25.836  1.00  0.00           H  
ATOM   4123  H6    U  1085      23.625 -12.701 -26.186  1.00  0.00           H  
ATOM   4124  P     U  1086      24.607  -9.136 -22.717  1.00  0.00           P  
ATOM   4125  OP2   U  1086      24.262 -10.515 -22.287  1.00  0.00           O  
ATOM   4126  OP1   U  1086      25.564  -8.334 -21.913  1.00  0.00           O  
ATOM   4127  O5'   U  1086      23.254  -8.306 -22.846  1.00  0.00           O  
ATOM   4128  C5'   U  1086      23.274  -6.893 -22.979  1.00  0.00           C  
ATOM   4129  C4'   U  1086      22.084  -6.253 -22.309  1.00  0.00           C  
ATOM   4130  O4'   U  1086      20.854  -6.656 -22.980  1.00  0.00           O  
ATOM   4131  C3'   U  1086      21.891  -6.575 -20.835  1.00  0.00           C  
ATOM   4132  O3'   U  1086      21.275  -5.523 -20.114  1.00  0.00           O  
ATOM   4133  C1'   U  1086      19.991  -7.267 -22.036  1.00  0.00           C  
ATOM   4134  C2'   U  1086      20.883  -7.719 -20.881  1.00  0.00           C  
ATOM   4135  O2'   U  1086      20.113  -7.775 -19.688  1.00  0.00           O  
ATOM   4136  N1    U  1086      19.312  -8.405 -22.701  1.00  0.00           N  
ATOM   4137  C2    U  1086      18.027  -8.703 -22.285  1.00  0.00           C  
ATOM   4138  O2    U  1086      17.448  -8.078 -21.414  1.00  0.00           O  
ATOM   4139  N3    U  1086      17.437  -9.763 -22.928  1.00  0.00           N  
ATOM   4140  C4    U  1086      17.987 -10.543 -23.924  1.00  0.00           C  
ATOM   4141  O4    U  1086      17.327 -11.465 -24.404  1.00  0.00           O  
ATOM   4142  C5    U  1086      19.318 -10.177 -24.303  1.00  0.00           C  
ATOM   4143  C6    U  1086      19.915  -9.148 -23.694  1.00  0.00           C  
ATOM   4144  H5'   U  1086      23.267  -6.662 -23.931  1.00  0.00           H  
ATOM   4145 H5''   U  1086      24.095  -6.545 -22.572  1.00  0.00           H  
ATOM   4146  H4'   U  1086      22.177  -5.283 -22.411  1.00  0.00           H  
ATOM   4147  H3'   U  1086      22.725  -6.826 -20.387  1.00  0.00           H  
ATOM   4148  H1'   U  1086      19.318  -6.640 -21.698  1.00  0.00           H  
ATOM   4149  H2'   U  1086      21.319  -8.576 -21.070  1.00  0.00           H  
ATOM   4150 HO2'   U  1086      19.990  -8.713 -19.431  1.00  0.00           H  
ATOM   4151  H3    U  1086      16.526  -9.991 -22.648  1.00  0.00           H  
ATOM   4152  H5    U  1086      19.786 -10.677 -25.004  1.00  0.00           H  
ATOM   4153  H6    U  1086      20.826  -8.918 -23.970  1.00  0.00           H  
ATOM   4154  P     A  1087      22.091  -4.734 -18.976  1.00  0.00           P  
ATOM   4155  OP2   A  1087      22.521  -5.720 -17.953  1.00  0.00           O  
ATOM   4156  OP1   A  1087      23.104  -3.880 -19.645  1.00  0.00           O  
ATOM   4157  O5'   A  1087      21.001  -3.780 -18.313  1.00  0.00           O  
ATOM   4158  C5'   A  1087      19.667  -3.750 -18.797  1.00  0.00           C  
ATOM   4159  C4'   A  1087      19.336  -2.421 -19.429  1.00  0.00           C  
ATOM   4160  O4'   A  1087      19.743  -1.362 -18.521  1.00  0.00           O  
ATOM   4161  C3'   A  1087      20.015  -2.127 -20.758  1.00  0.00           C  
ATOM   4162  O3'   A  1087      19.236  -1.305 -21.609  1.00  0.00           O  
ATOM   4163  C1'   A  1087      20.736  -0.566 -19.147  1.00  0.00           C  
ATOM   4164  C2'   A  1087      21.266  -1.368 -20.334  1.00  0.00           C  
ATOM   4165  O2'   A  1087      21.691  -0.470 -21.348  1.00  0.00           O  
ATOM   4166  N1    A  1087      23.052   3.003 -16.240  1.00  0.00           N  
ATOM   4167  C2    A  1087      22.047   3.074 -17.122  1.00  0.00           C  
ATOM   4168  N3    A  1087      21.493   2.103 -17.846  1.00  0.00           N  
ATOM   4169  C4    A  1087      22.086   0.923 -17.591  1.00  0.00           C  
ATOM   4170  C5    A  1087      23.128   0.693 -16.713  1.00  0.00           C  
ATOM   4171  C6    A  1087      23.625   1.803 -16.007  1.00  0.00           C  
ATOM   4172  N6    A  1087      24.627   1.733 -15.128  1.00  0.00           N  
ATOM   4173  N7    A  1087      23.481  -0.650 -16.712  1.00  0.00           N  
ATOM   4174  C8    A  1087      22.657  -1.192 -17.575  1.00  0.00           C  
ATOM   4175  N9    A  1087      21.786  -0.297 -18.146  1.00  0.00           N  
ATOM   4176  H5'   A  1087      19.052  -3.910 -18.050  1.00  0.00           H  
ATOM   4177 H5''   A  1087      19.551  -4.459 -19.463  1.00  0.00           H  
ATOM   4178  H4'   A  1087      18.365  -2.361 -19.549  1.00  0.00           H  
ATOM   4179  H3'   A  1087      20.244  -2.955 -21.231  1.00  0.00           H  
ATOM   4180  H1'   A  1087      20.365   0.283 -19.467  1.00  0.00           H  
ATOM   4181  H2'   A  1087      21.983  -1.979 -20.065  1.00  0.00           H  
ATOM   4182 HO2'   A  1087      22.669  -0.491 -21.403  1.00  0.00           H  
ATOM   4183  H2    A  1087      21.665   3.967 -17.255  1.00  0.00           H  
ATOM   4184  H61   A  1087      24.931   2.543 -14.666  1.00  0.00           H  
ATOM   4185  H62   A  1087      25.058   0.873 -14.943  1.00  0.00           H  
ATOM   4186  H8    A  1087      22.663  -2.148 -17.794  1.00  0.00           H  
ATOM   4187  P     C  1088      18.636  -1.898 -22.977  1.00  0.00           P  
ATOM   4188  OP2   C  1088      17.917  -0.804 -23.677  1.00  0.00           O  
ATOM   4189  OP1   C  1088      19.724  -2.626 -23.679  1.00  0.00           O  
ATOM   4190  O5'   C  1088      17.560  -2.968 -22.495  1.00  0.00           O  
ATOM   4191  C5'   C  1088      17.603  -4.308 -22.963  1.00  0.00           C  
ATOM   4192  C4'   C  1088      16.691  -5.207 -22.163  1.00  0.00           C  
ATOM   4193  O4'   C  1088      16.330  -4.516 -20.947  1.00  0.00           O  
ATOM   4194  C3'   C  1088      15.355  -5.547 -22.804  1.00  0.00           C  
ATOM   4195  O3'   C  1088      15.425  -6.671 -23.665  1.00  0.00           O  
ATOM   4196  C1'   C  1088      14.982  -4.782 -20.599  1.00  0.00           C  
ATOM   4197  C2'   C  1088      14.466  -5.813 -21.598  1.00  0.00           C  
ATOM   4198  O2'   C  1088      14.687  -7.114 -21.074  1.00  0.00           O  
ATOM   4199  N1    C  1088      14.248  -3.496 -20.687  1.00  0.00           N  
ATOM   4200  C2    C  1088      12.853  -3.515 -20.556  1.00  0.00           C  
ATOM   4201  O2    C  1088      12.277  -4.599 -20.372  1.00  0.00           O  
ATOM   4202  N3    C  1088      12.160  -2.356 -20.632  1.00  0.00           N  
ATOM   4203  C4    C  1088      12.803  -1.205 -20.831  1.00  0.00           C  
ATOM   4204  N4    C  1088      12.078  -0.086 -20.899  1.00  0.00           N  
ATOM   4205  C5    C  1088      14.219  -1.152 -20.968  1.00  0.00           C  
ATOM   4206  C6    C  1088      14.894  -2.305 -20.890  1.00  0.00           C  
ATOM   4207  H5'   C  1088      18.522  -4.641 -22.893  1.00  0.00           H  
ATOM   4208 H5''   C  1088      17.326  -4.327 -23.902  1.00  0.00           H  
ATOM   4209  H4'   C  1088      17.152  -6.039 -21.929  1.00  0.00           H  
ATOM   4210  H3'   C  1088      15.008  -4.771 -23.292  1.00  0.00           H  
ATOM   4211  H1'   C  1088      14.899  -5.143 -19.692  1.00  0.00           H  
ATOM   4212  H2'   C  1088      13.521  -5.664 -21.811  1.00  0.00           H  
ATOM   4213 HO2'   C  1088      15.608  -7.386 -21.270  1.00  0.00           H  
ATOM   4214  H42   C  1088      12.520   0.776 -21.044  1.00  0.00           H  
ATOM   4215  H41   C  1088      11.103  -0.127 -20.804  1.00  0.00           H  
ATOM   4216  H5    C  1088      14.683  -0.300 -21.114  1.00  0.00           H  
ATOM   4217  H6    C  1088      15.869  -2.289 -20.983  1.00  0.00           H  
ATOM   4218  P     G  1089      15.313  -6.478 -25.257  1.00  0.00           P  
ATOM   4219  OP2   G  1089      15.251  -5.022 -25.540  1.00  0.00           O  
ATOM   4220  OP1   G  1089      16.367  -7.306 -25.897  1.00  0.00           O  
ATOM   4221  O5'   G  1089      13.898  -7.113 -25.624  1.00  0.00           O  
ATOM   4222  C5'   G  1089      13.588  -8.454 -25.276  1.00  0.00           C  
ATOM   4223  C4'   G  1089      12.142  -8.601 -24.873  1.00  0.00           C  
ATOM   4224  O4'   G  1089      11.882  -7.856 -23.658  1.00  0.00           O  
ATOM   4225  C3'   G  1089      11.116  -8.061 -25.858  1.00  0.00           C  
ATOM   4226  O3'   G  1089      10.810  -8.976 -26.896  1.00  0.00           O  
ATOM   4227  C1'   G  1089      10.591  -7.258 -23.704  1.00  0.00           C  
ATOM   4228  C2'   G  1089       9.915  -7.784 -24.964  1.00  0.00           C  
ATOM   4229  O2'   G  1089       9.219  -8.981 -24.650  1.00  0.00           O  
ATOM   4230  N1    G  1089       8.296  -2.714 -23.737  1.00  0.00           N  
ATOM   4231  C2    G  1089       7.745  -3.971 -23.695  1.00  0.00           C  
ATOM   4232  N2    G  1089       6.406  -4.033 -23.655  1.00  0.00           N  
ATOM   4233  N3    G  1089       8.453  -5.089 -23.690  1.00  0.00           N  
ATOM   4234  C4    G  1089       9.780  -4.846 -23.734  1.00  0.00           C  
ATOM   4235  C5    G  1089      10.432  -3.632 -23.778  1.00  0.00           C  
ATOM   4236  C6    G  1089       9.660  -2.441 -23.783  1.00  0.00           C  
ATOM   4237  O6    G  1089      10.052  -1.269 -23.819  1.00  0.00           O  
ATOM   4238  N7    G  1089      11.808  -3.811 -23.813  1.00  0.00           N  
ATOM   4239  C8    G  1089      11.964  -5.107 -23.790  1.00  0.00           C  
ATOM   4240  N9    G  1089      10.776  -5.795 -23.741  1.00  0.00           N  
ATOM   4241  H5'   G  1089      14.159  -8.731 -24.530  1.00  0.00           H  
ATOM   4242 H5''   G  1089      13.767  -9.033 -26.047  1.00  0.00           H  
ATOM   4243  H4'   G  1089      11.955  -9.549 -24.706  1.00  0.00           H  
ATOM   4244  H3'   G  1089      11.441  -7.215 -26.229  1.00  0.00           H  
ATOM   4245  H1'   G  1089      10.054  -7.499 -22.920  1.00  0.00           H  
ATOM   4246  H2'   G  1089       9.320  -7.112 -25.360  1.00  0.00           H  
ATOM   4247 HO2'   G  1089       8.255  -8.807 -24.676  1.00  0.00           H  
ATOM   4248  H1    G  1089       7.684  -1.949 -23.737  1.00  0.00           H  
ATOM   4249  H22   G  1089       5.956  -4.904 -23.623  1.00  0.00           H  
ATOM   4250  H21   G  1089       5.874  -3.210 -23.658  1.00  0.00           H  
ATOM   4251  H8    G  1089      12.841  -5.544 -23.805  1.00  0.00           H  
ATOM   4252  P     C  1090      10.463  -8.437 -28.370  1.00  0.00           P  
ATOM   4253  OP2   C  1090      11.316  -7.253 -28.641  1.00  0.00           O  
ATOM   4254  OP1   C  1090      10.496  -9.594 -29.301  1.00  0.00           O  
ATOM   4255  O5'   C  1090       8.953  -7.942 -28.254  1.00  0.00           O  
ATOM   4256  C5'   C  1090       7.886  -8.873 -28.152  1.00  0.00           C  
ATOM   4257  C4'   C  1090       6.561  -8.181 -27.941  1.00  0.00           C  
ATOM   4258  O4'   C  1090       6.671  -7.326 -26.777  1.00  0.00           O  
ATOM   4259  C3'   C  1090       6.123  -7.223 -29.037  1.00  0.00           C  
ATOM   4260  O3'   C  1090       5.490  -7.877 -30.123  1.00  0.00           O  
ATOM   4261  C1'   C  1090       5.952  -6.110 -26.976  1.00  0.00           C  
ATOM   4262  C2'   C  1090       5.208  -6.262 -28.296  1.00  0.00           C  
ATOM   4263  O2'   C  1090       3.937  -6.847 -28.052  1.00  0.00           O  
ATOM   4264  N1    C  1090       6.937  -5.001 -27.008  1.00  0.00           N  
ATOM   4265  C2    C  1090       6.457  -3.685 -26.997  1.00  0.00           C  
ATOM   4266  O2    C  1090       5.233  -3.486 -26.961  1.00  0.00           O  
ATOM   4267  N3    C  1090       7.335  -2.655 -27.026  1.00  0.00           N  
ATOM   4268  C4    C  1090       8.645  -2.895 -27.065  1.00  0.00           C  
ATOM   4269  N4    C  1090       9.473  -1.848 -27.092  1.00  0.00           N  
ATOM   4270  C5    C  1090       9.164  -4.220 -27.078  1.00  0.00           C  
ATOM   4271  C6    C  1090       8.287  -5.231 -27.048  1.00  0.00           C  
ATOM   4272  H5'   C  1090       8.057  -9.473 -27.396  1.00  0.00           H  
ATOM   4273 H5''   C  1090       7.842  -9.401 -28.976  1.00  0.00           H  
ATOM   4274  H4'   C  1090       5.872  -8.860 -27.785  1.00  0.00           H  
ATOM   4275  H3'   C  1090       6.904  -6.730 -29.367  1.00  0.00           H  
ATOM   4276  H1'   C  1090       5.305  -5.950 -26.258  1.00  0.00           H  
ATOM   4277  H2'   C  1090       5.129  -5.407 -28.767  1.00  0.00           H  
ATOM   4278 HO2'   C  1090       3.242  -6.171 -28.192  1.00  0.00           H  
ATOM   4279  H42   C  1090      10.442  -1.991 -27.121  1.00  0.00           H  
ATOM   4280  H41   C  1090       9.112  -0.937 -27.084  1.00  0.00           H  
ATOM   4281  H5    C  1090      10.130  -4.387 -27.106  1.00  0.00           H  
ATOM   4282  H6    C  1090       8.625  -6.150 -27.056  1.00  0.00           H  
ATOM   4283  P     G  1091       5.507  -7.215 -31.588  1.00  0.00           P  
ATOM   4284  OP2   G  1091       6.886  -6.738 -31.860  1.00  0.00           O  
ATOM   4285  OP1   G  1091       4.858  -8.163 -32.529  1.00  0.00           O  
ATOM   4286  O5'   G  1091       4.563  -5.939 -31.446  1.00  0.00           O  
ATOM   4287  C5'   G  1091       3.152  -6.080 -31.381  1.00  0.00           C  
ATOM   4288  C4'   G  1091       2.478  -4.769 -31.060  1.00  0.00           C  
ATOM   4289  O4'   G  1091       3.166  -4.133 -29.955  1.00  0.00           O  
ATOM   4290  C3'   G  1091       2.505  -3.717 -32.159  1.00  0.00           C  
ATOM   4291  O3'   G  1091       1.459  -3.876 -33.102  1.00  0.00           O  
ATOM   4292  C1'   G  1091       3.228  -2.721 -30.130  1.00  0.00           C  
ATOM   4293  C2'   G  1091       2.433  -2.401 -31.396  1.00  0.00           C  
ATOM   4294  O2'   G  1091       1.096  -2.092 -31.028  1.00  0.00           O  
ATOM   4295  N1    G  1091       6.534   1.108 -30.701  1.00  0.00           N  
ATOM   4296  C2    G  1091       5.163   1.142 -30.621  1.00  0.00           C  
ATOM   4297  N2    G  1091       4.591   2.352 -30.702  1.00  0.00           N  
ATOM   4298  N3    G  1091       4.405   0.068 -30.470  1.00  0.00           N  
ATOM   4299  C4    G  1091       5.139  -1.063 -30.407  1.00  0.00           C  
ATOM   4300  C5    G  1091       6.509  -1.206 -30.477  1.00  0.00           C  
ATOM   4301  C6    G  1091       7.310  -0.046 -30.639  1.00  0.00           C  
ATOM   4302  O6    G  1091       8.541   0.035 -30.722  1.00  0.00           O  
ATOM   4303  N7    G  1091       6.872  -2.541 -30.371  1.00  0.00           N  
ATOM   4304  C8    G  1091       5.738  -3.174 -30.241  1.00  0.00           C  
ATOM   4305  N9    G  1091       4.647  -2.339 -30.255  1.00  0.00           N  
ATOM   4306  H5'   G  1091       2.926  -6.734 -30.688  1.00  0.00           H  
ATOM   4307 H5''   G  1091       2.823  -6.405 -32.246  1.00  0.00           H  
ATOM   4308  H4'   G  1091       1.549  -4.945 -30.801  1.00  0.00           H  
ATOM   4309  H3'   G  1091       3.364  -3.762 -32.626  1.00  0.00           H  
ATOM   4310  H1'   G  1091       2.829  -2.252 -29.367  1.00  0.00           H  
ATOM   4311  H2'   G  1091       2.849  -1.671 -31.900  1.00  0.00           H  
ATOM   4312 HO2'   G  1091       0.946  -1.131 -31.148  1.00  0.00           H  
ATOM   4313  H1    G  1091       7.004   1.961 -30.812  1.00  0.00           H  
ATOM   4314  H22   G  1091       3.616   2.438 -30.650  1.00  0.00           H  
ATOM   4315  H21   G  1091       5.146   3.152 -30.813  1.00  0.00           H  
ATOM   4316  H8    G  1091       5.672  -4.147 -30.144  1.00  0.00           H  
ATOM   4317  P     U  1092       1.637  -3.333 -34.604  1.00  0.00           P  
ATOM   4318  OP2   U  1092       2.951  -3.803 -35.110  1.00  0.00           O  
ATOM   4319  OP1   U  1092       0.400  -3.658 -35.361  1.00  0.00           O  
ATOM   4320  O5'   U  1092       1.710  -1.751 -34.436  1.00  0.00           O  
ATOM   4321  C5'   U  1092       0.529  -0.978 -34.284  1.00  0.00           C  
ATOM   4322  C4'   U  1092       0.832   0.500 -34.246  1.00  0.00           C  
ATOM   4323  O4'   U  1092       1.853   0.781 -33.254  1.00  0.00           O  
ATOM   4324  C3'   U  1092       1.381   1.105 -35.529  1.00  0.00           C  
ATOM   4325  O3'   U  1092       0.371   1.416 -36.471  1.00  0.00           O  
ATOM   4326  C1'   U  1092       2.669   1.858 -33.695  1.00  0.00           C  
ATOM   4327  C2'   U  1092       2.096   2.345 -35.022  1.00  0.00           C  
ATOM   4328  O2'   U  1092       1.179   3.399 -34.766  1.00  0.00           O  
ATOM   4329  N1    U  1092       4.063   1.371 -33.829  1.00  0.00           N  
ATOM   4330  C2    U  1092       5.051   2.324 -33.994  1.00  0.00           C  
ATOM   4331  O2    U  1092       4.823   3.520 -34.033  1.00  0.00           O  
ATOM   4332  N3    U  1092       6.326   1.827 -34.113  1.00  0.00           N  
ATOM   4333  C4    U  1092       6.708   0.502 -34.086  1.00  0.00           C  
ATOM   4334  O4    U  1092       7.900   0.214 -34.207  1.00  0.00           O  
ATOM   4335  C5    U  1092       5.633  -0.427 -33.911  1.00  0.00           C  
ATOM   4336  C6    U  1092       4.383   0.030 -33.791  1.00  0.00           C  
ATOM   4337  H5'   U  1092       0.085  -1.234 -33.449  1.00  0.00           H  
ATOM   4338 H5''   U  1092      -0.072  -1.161 -35.036  1.00  0.00           H  
ATOM   4339  H4'   U  1092       0.016   0.983 -34.001  1.00  0.00           H  
ATOM   4340  H3'   U  1092       2.039   0.492 -35.918  1.00  0.00           H  
ATOM   4341  H1'   U  1092       2.642   2.591 -33.044  1.00  0.00           H  
ATOM   4342  H2'   U  1092       2.807   2.625 -35.635  1.00  0.00           H  
ATOM   4343 HO2'   U  1092       1.577   4.246 -35.057  1.00  0.00           H  
ATOM   4344  H3    U  1092       7.041   2.485 -34.232  1.00  0.00           H  
ATOM   4345  H5    U  1092       5.814  -1.390 -33.879  1.00  0.00           H  
ATOM   4346  H6    U  1092       3.665  -0.625 -33.674  1.00  0.00           H  
ATOM   4347  P     U  1093       0.714   1.464 -38.040  1.00  0.00           P  
ATOM   4348  OP2   U  1093       1.409   0.201 -38.397  1.00  0.00           O  
ATOM   4349  OP1   U  1093      -0.519   1.855 -38.770  1.00  0.00           O  
ATOM   4350  O5'   U  1093       1.763   2.656 -38.169  1.00  0.00           O  
ATOM   4351  C5'   U  1093       1.336   4.010 -38.128  1.00  0.00           C  
ATOM   4352  C4'   U  1093       2.489   4.963 -38.329  1.00  0.00           C  
ATOM   4353  O4'   U  1093       3.480   4.776 -37.279  1.00  0.00           O  
ATOM   4354  C3'   U  1093       3.294   4.782 -39.606  1.00  0.00           C  
ATOM   4355  O3'   U  1093       2.685   5.384 -40.735  1.00  0.00           O  
ATOM   4356  C1'   U  1093       4.780   4.970 -37.799  1.00  0.00           C  
ATOM   4357  C2'   U  1093       4.606   5.451 -39.239  1.00  0.00           C  
ATOM   4358  O2'   U  1093       4.483   6.866 -39.250  1.00  0.00           O  
ATOM   4359  N1    U  1093       5.504   3.678 -37.721  1.00  0.00           N  
ATOM   4360  C2    U  1093       6.886   3.726 -37.765  1.00  0.00           C  
ATOM   4361  O2    U  1093       7.513   4.766 -37.863  1.00  0.00           O  
ATOM   4362  N3    U  1093       7.513   2.507 -37.690  1.00  0.00           N  
ATOM   4363  C4    U  1093       6.916   1.269 -37.578  1.00  0.00           C  
ATOM   4364  O4    U  1093       7.621   0.261 -37.521  1.00  0.00           O  
ATOM   4365  C5    U  1093       5.486   1.297 -37.538  1.00  0.00           C  
ATOM   4366  C6    U  1093       4.849   2.471 -37.608  1.00  0.00           C  
ATOM   4367  H5'   U  1093       0.922   4.188 -37.258  1.00  0.00           H  
ATOM   4368 H5''   U  1093       0.674   4.158 -38.835  1.00  0.00           H  
ATOM   4369  H4'   U  1093       2.151   5.881 -38.283  1.00  0.00           H  
ATOM   4370  H3'   U  1093       3.447   3.827 -39.758  1.00  0.00           H  
ATOM   4371  H1'   U  1093       5.271   5.649 -37.290  1.00  0.00           H  
ATOM   4372  H2'   U  1093       5.338   5.147 -39.815  1.00  0.00           H  
ATOM   4373 HO2'   U  1093       5.294   7.254 -39.641  1.00  0.00           H  
ATOM   4374  H3    U  1093       8.492   2.518 -37.719  1.00  0.00           H  
ATOM   4375  H5    U  1093       4.978   0.463 -37.458  1.00  0.00           H  
ATOM   4376  H6    U  1093       3.870   2.463 -37.580  1.00  0.00           H  
ATOM   4377  P     A  1094       2.926   4.778 -42.204  1.00  0.00           P  
ATOM   4378  OP2   A  1094       2.973   3.299 -42.089  1.00  0.00           O  
ATOM   4379  OP1   A  1094       1.954   5.413 -43.128  1.00  0.00           O  
ATOM   4380  O5'   A  1094       4.384   5.289 -42.595  1.00  0.00           O  
ATOM   4381  C5'   A  1094       4.664   6.676 -42.713  1.00  0.00           C  
ATOM   4382  C4'   A  1094       6.088   6.919 -43.144  1.00  0.00           C  
ATOM   4383  O4'   A  1094       6.931   6.586 -42.023  1.00  0.00           O  
ATOM   4384  C3'   A  1094       6.608   6.029 -44.264  1.00  0.00           C  
ATOM   4385  O3'   A  1094       6.292   6.521 -45.555  1.00  0.00           O  
ATOM   4386  C1'   A  1094       8.126   5.980 -42.479  1.00  0.00           C  
ATOM   4387  C2'   A  1094       8.095   5.995 -43.996  1.00  0.00           C  
ATOM   4388  O2'   A  1094       8.729   7.178 -44.460  1.00  0.00           O  
ATOM   4389  N1    A  1094      11.182   2.091 -41.034  1.00  0.00           N  
ATOM   4390  C2    A  1094      11.446   3.309 -41.525  1.00  0.00           C  
ATOM   4391  N3    A  1094      10.600   4.273 -41.881  1.00  0.00           N  
ATOM   4392  C4    A  1094       9.327   3.884 -41.688  1.00  0.00           C  
ATOM   4393  C5    A  1094       8.900   2.667 -41.192  1.00  0.00           C  
ATOM   4394  C6    A  1094       9.893   1.732 -40.851  1.00  0.00           C  
ATOM   4395  N6    A  1094       9.631   0.518 -40.363  1.00  0.00           N  
ATOM   4396  N7    A  1094       7.513   2.622 -41.130  1.00  0.00           N  
ATOM   4397  C8    A  1094       7.141   3.794 -41.582  1.00  0.00           C  
ATOM   4398  N9    A  1094       8.187   4.609 -41.938  1.00  0.00           N  
ATOM   4399  H5'   A  1094       4.515   7.107 -41.846  1.00  0.00           H  
ATOM   4400 H5''   A  1094       4.058   7.070 -43.374  1.00  0.00           H  
ATOM   4401  H4'   A  1094       6.192   7.865 -43.378  1.00  0.00           H  
ATOM   4402  H3'   A  1094       6.242   5.126 -44.153  1.00  0.00           H  
ATOM   4403  H1'   A  1094       8.901   6.490 -42.164  1.00  0.00           H  
ATOM   4404  H2'   A  1094       8.509   5.189 -44.372  1.00  0.00           H  
ATOM   4405 HO2'   A  1094       8.151   7.611 -45.122  1.00  0.00           H  
ATOM   4406  H2    A  1094      12.397   3.520 -41.639  1.00  0.00           H  
ATOM   4407  H61   A  1094      10.368  -0.092 -40.144  1.00  0.00           H  
ATOM   4408  H62   A  1094       8.704   0.236 -40.221  1.00  0.00           H  
ATOM   4409  H8    A  1094       6.201   4.064 -41.660  1.00  0.00           H  
ATOM   4410  P     U  1095       6.433   5.566 -46.840  1.00  0.00           P  
ATOM   4411  OP2   U  1095       5.403   4.502 -46.736  1.00  0.00           O  
ATOM   4412  OP1   U  1095       6.480   6.426 -48.050  1.00  0.00           O  
ATOM   4413  O5'   U  1095       7.863   4.888 -46.661  1.00  0.00           O  
ATOM   4414  C5'   U  1095       9.015   5.441 -47.279  1.00  0.00           C  
ATOM   4415  C4'   U  1095      10.134   4.433 -47.373  1.00  0.00           C  
ATOM   4416  O4'   U  1095      10.477   3.987 -46.028  1.00  0.00           O  
ATOM   4417  C3'   U  1095       9.780   3.094 -48.002  1.00  0.00           C  
ATOM   4418  O3'   U  1095       9.330   3.212 -49.340  1.00  0.00           O  
ATOM   4419  C1'   U  1095      11.006   2.701 -46.115  1.00  0.00           C  
ATOM   4420  C2'   U  1095      10.993   2.301 -47.582  1.00  0.00           C  
ATOM   4421  O2'   U  1095      12.165   2.766 -48.238  1.00  0.00           O  
ATOM   4422  N1    U  1095      10.201   1.781 -45.275  1.00  0.00           N  
ATOM   4423  C2    U  1095      10.858   0.701 -44.715  1.00  0.00           C  
ATOM   4424  O2    U  1095      12.045   0.484 -44.883  1.00  0.00           O  
ATOM   4425  N3    U  1095      10.074  -0.122 -43.944  1.00  0.00           N  
ATOM   4426  C4    U  1095       8.728   0.018 -43.681  1.00  0.00           C  
ATOM   4427  O4    U  1095       8.162  -0.810 -42.967  1.00  0.00           O  
ATOM   4428  C5    U  1095       8.115   1.158 -44.293  1.00  0.00           C  
ATOM   4429  C6    U  1095       8.855   1.977 -45.047  1.00  0.00           C  
ATOM   4430  H5'   U  1095       9.322   6.209 -46.754  1.00  0.00           H  
ATOM   4431 H5''   U  1095       8.781   5.742 -48.181  1.00  0.00           H  
ATOM   4432  H4'   U  1095      10.913   4.864 -47.782  1.00  0.00           H  
ATOM   4433  H3'   U  1095       8.974   2.740 -47.573  1.00  0.00           H  
ATOM   4434  H1'   U  1095      11.931   2.711 -45.791  1.00  0.00           H  
ATOM   4435  H2'   U  1095      10.859   1.340 -47.719  1.00  0.00           H  
ATOM   4436 HO2'   U  1095      12.716   1.996 -48.490  1.00  0.00           H  
ATOM   4437  H3    U  1095      10.520  -0.894 -43.538  1.00  0.00           H  
ATOM   4438  H5    U  1095       7.160   1.336 -44.159  1.00  0.00           H  
ATOM   4439  H6    U  1095       8.412   2.748 -45.455  1.00  0.00           H  
ATOM   4440  P     U  1096       8.508   2.018 -50.014  1.00  0.00           P  
ATOM   4441  OP2   U  1096       7.301   1.830 -49.170  1.00  0.00           O  
ATOM   4442  OP1   U  1096       8.354   2.386 -51.444  1.00  0.00           O  
ATOM   4443  O5'   U  1096       9.375   0.683 -49.939  1.00  0.00           O  
ATOM   4444  C5'   U  1096      10.504   0.499 -50.778  1.00  0.00           C  
ATOM   4445  C4'   U  1096      11.135  -0.856 -50.574  1.00  0.00           C  
ATOM   4446  O4'   U  1096      11.421  -1.061 -49.167  1.00  0.00           O  
ATOM   4447  C3'   U  1096      10.277  -2.057 -50.938  1.00  0.00           C  
ATOM   4448  O3'   U  1096      10.318  -2.368 -52.320  1.00  0.00           O  
ATOM   4449  C1'   U  1096      11.157  -2.390 -48.780  1.00  0.00           C  
ATOM   4450  C2'   U  1096      10.905  -3.147 -50.083  1.00  0.00           C  
ATOM   4451  O2'   U  1096      12.151  -3.573 -50.616  1.00  0.00           O  
ATOM   4452  N1    U  1096       9.957  -2.353 -47.909  1.00  0.00           N  
ATOM   4453  C2    U  1096       9.540  -3.551 -47.358  1.00  0.00           C  
ATOM   4454  O2    U  1096      10.111  -4.609 -47.557  1.00  0.00           O  
ATOM   4455  N3    U  1096       8.426  -3.468 -46.560  1.00  0.00           N  
ATOM   4456  C4    U  1096       7.699  -2.336 -46.261  1.00  0.00           C  
ATOM   4457  O4    U  1096       6.716  -2.426 -45.524  1.00  0.00           O  
ATOM   4458  C5    U  1096       8.187  -1.134 -46.866  1.00  0.00           C  
ATOM   4459  C6    U  1096       9.271  -1.186 -47.647  1.00  0.00           C  
ATOM   4460  H5'   U  1096      11.167   1.193 -50.579  1.00  0.00           H  
ATOM   4461 H5''   U  1096      10.225   0.583 -51.714  1.00  0.00           H  
ATOM   4462  H4'   U  1096      11.972  -0.900 -51.080  1.00  0.00           H  
ATOM   4463  H3'   U  1096       9.349  -1.925 -50.655  1.00  0.00           H  
ATOM   4464  H1'   U  1096      11.896  -2.816 -48.296  1.00  0.00           H  
ATOM   4465  H2'   U  1096      10.293  -3.900 -49.947  1.00  0.00           H  
ATOM   4466 HO2'   U  1096      12.221  -4.547 -50.525  1.00  0.00           H  
ATOM   4467  H3    U  1096       8.114  -4.306 -46.159  1.00  0.00           H  
ATOM   4468  H5    U  1096       7.731  -0.281 -46.707  1.00  0.00           H  
ATOM   4469  H6    U  1096       9.585  -0.350 -48.050  1.00  0.00           H  
ATOM   4470  P     G  1097       8.954  -2.524 -53.155  1.00  0.00           P  
ATOM   4471  OP2   G  1097       7.850  -1.950 -52.344  1.00  0.00           O  
ATOM   4472  OP1   G  1097       9.195  -2.018 -54.530  1.00  0.00           O  
ATOM   4473  O5'   G  1097       8.733  -4.100 -53.242  1.00  0.00           O  
ATOM   4474  C5'   G  1097       9.815  -4.973 -53.526  1.00  0.00           C  
ATOM   4475  C4'   G  1097       9.538  -6.376 -53.044  1.00  0.00           C  
ATOM   4476  O4'   G  1097       9.739  -6.409 -51.606  1.00  0.00           O  
ATOM   4477  C3'   G  1097       8.113  -6.875 -53.229  1.00  0.00           C  
ATOM   4478  O3'   G  1097       7.890  -7.451 -54.505  1.00  0.00           O  
ATOM   4479  C1'   G  1097       8.766  -7.235 -50.999  1.00  0.00           C  
ATOM   4480  C2'   G  1097       8.029  -7.935 -52.149  1.00  0.00           C  
ATOM   4481  O2'   G  1097       8.743  -9.105 -52.518  1.00  0.00           O  
ATOM   4482  N1    G  1097       5.126  -7.029 -47.446  1.00  0.00           N  
ATOM   4483  C2    G  1097       5.777  -8.120 -47.968  1.00  0.00           C  
ATOM   4484  N2    G  1097       5.415  -9.317 -47.484  1.00  0.00           N  
ATOM   4485  N3    G  1097       6.716  -8.045 -48.898  1.00  0.00           N  
ATOM   4486  C4    G  1097       6.956  -6.771 -49.272  1.00  0.00           C  
ATOM   4487  C5    G  1097       6.364  -5.613 -48.814  1.00  0.00           C  
ATOM   4488  C6    G  1097       5.358  -5.708 -47.817  1.00  0.00           C  
ATOM   4489  O6    G  1097       4.715  -4.797 -47.282  1.00  0.00           O  
ATOM   4490  N7    G  1097       6.893  -4.502 -49.453  1.00  0.00           N  
ATOM   4491  C8    G  1097       7.781  -4.995 -50.274  1.00  0.00           C  
ATOM   4492  N9    G  1097       7.871  -6.364 -50.215  1.00  0.00           N  
ATOM   4493  H5'   G  1097      10.622  -4.637 -53.084  1.00  0.00           H  
ATOM   4494 H5''   G  1097       9.966  -4.992 -54.495  1.00  0.00           H  
ATOM   4495  H4'   G  1097      10.165  -6.991 -53.479  1.00  0.00           H  
ATOM   4496  H3'   G  1097       7.488  -6.148 -53.028  1.00  0.00           H  
ATOM   4497  H1'   G  1097       9.165  -7.909 -50.410  1.00  0.00           H  
ATOM   4498  H2'   G  1097       7.099  -8.136 -51.914  1.00  0.00           H  
ATOM   4499 HO2'   G  1097       8.231  -9.893 -52.240  1.00  0.00           H  
ATOM   4500  H1    G  1097       4.446  -7.191 -46.760  1.00  0.00           H  
ATOM   4501  H22   G  1097       5.846 -10.132 -47.819  1.00  0.00           H  
ATOM   4502  H21   G  1097       4.721  -9.381 -46.795  1.00  0.00           H  
ATOM   4503  H8    G  1097       8.328  -4.442 -50.871  1.00  0.00           H  
ATOM   4504  P     U  1098       6.405  -7.508 -55.118  1.00  0.00           P  
ATOM   4505  OP2   U  1098       5.790  -6.167 -54.955  1.00  0.00           O  
ATOM   4506  OP1   U  1098       6.488  -8.119 -56.469  1.00  0.00           O  
ATOM   4507  O5'   U  1098       5.634  -8.524 -54.164  1.00  0.00           O  
ATOM   4508  C5'   U  1098       5.929  -9.912 -54.185  1.00  0.00           C  
ATOM   4509  C4'   U  1098       5.052 -10.683 -53.230  1.00  0.00           C  
ATOM   4510  O4'   U  1098       5.258 -10.187 -51.887  1.00  0.00           O  
ATOM   4511  C3'   U  1098       3.551 -10.525 -53.421  1.00  0.00           C  
ATOM   4512  O3'   U  1098       3.032 -11.360 -54.441  1.00  0.00           O  
ATOM   4513  C1'   U  1098       4.051 -10.264 -51.146  1.00  0.00           C  
ATOM   4514  C2'   U  1098       3.031 -10.941 -52.055  1.00  0.00           C  
ATOM   4515  O2'   U  1098       3.108 -12.349 -51.882  1.00  0.00           O  
ATOM   4516  N1    U  1098       3.655  -8.880 -50.788  1.00  0.00           N  
ATOM   4517  C2    U  1098       2.720  -8.733 -49.781  1.00  0.00           C  
ATOM   4518  O2    U  1098       2.223  -9.676 -49.191  1.00  0.00           O  
ATOM   4519  N3    U  1098       2.384  -7.435 -49.483  1.00  0.00           N  
ATOM   4520  C4    U  1098       2.876  -6.292 -50.076  1.00  0.00           C  
ATOM   4521  O4    U  1098       2.472  -5.192 -49.696  1.00  0.00           O  
ATOM   4522  C5    U  1098       3.839  -6.521 -51.110  1.00  0.00           C  
ATOM   4523  C6    U  1098       4.185  -7.775 -51.419  1.00  0.00           C  
ATOM   4524  H5'   U  1098       6.867 -10.043 -53.933  1.00  0.00           H  
ATOM   4525 H5''   U  1098       5.791 -10.255 -55.092  1.00  0.00           H  
ATOM   4526  H4'   U  1098       5.302 -11.630 -53.264  1.00  0.00           H  
ATOM   4527  H3'   U  1098       3.344  -9.580 -53.577  1.00  0.00           H  
ATOM   4528  H1'   U  1098       4.156 -10.794 -50.328  1.00  0.00           H  
ATOM   4529  H2'   U  1098       2.124 -10.606 -51.899  1.00  0.00           H  
ATOM   4530 HO2'   U  1098       2.302 -12.658 -51.418  1.00  0.00           H  
ATOM   4531  H3    U  1098       1.723  -7.308 -48.772  1.00  0.00           H  
ATOM   4532  H5    U  1098       4.241  -5.765 -51.586  1.00  0.00           H  
ATOM   4533  H6    U  1098       4.845  -7.905 -52.131  1.00  0.00           H  
ATOM   4534  P     U  1099       1.732 -10.910 -55.272  1.00  0.00           P  
ATOM   4535  OP2   U  1099       1.950  -9.520 -55.747  1.00  0.00           O  
ATOM   4536  OP1   U  1099       1.419 -11.981 -56.252  1.00  0.00           O  
ATOM   4537  O5'   U  1099       0.570 -10.882 -54.183  1.00  0.00           O  
ATOM   4538  C5'   U  1099       0.042 -12.087 -53.649  1.00  0.00           C  
ATOM   4539  C4'   U  1099      -0.799 -11.831 -52.422  1.00  0.00           C  
ATOM   4540  O4'   U  1099      -0.065 -10.915 -51.554  1.00  0.00           O  
ATOM   4541  C3'   U  1099      -2.136 -11.146 -52.657  1.00  0.00           C  
ATOM   4542  O3'   U  1099      -3.173 -12.053 -52.988  1.00  0.00           O  
ATOM   4543  C1'   U  1099      -0.948 -10.109 -50.843  1.00  0.00           C  
ATOM   4544  C2'   U  1099      -2.346 -10.594 -51.260  1.00  0.00           C  
ATOM   4545  O2'   U  1099      -2.740 -11.617 -50.356  1.00  0.00           O  
ATOM   4546  N1    U  1099      -0.684  -8.715 -51.276  1.00  0.00           N  
ATOM   4547  C2    U  1099      -1.331  -7.707 -50.584  1.00  0.00           C  
ATOM   4548  O2    U  1099      -2.090  -7.918 -49.655  1.00  0.00           O  
ATOM   4549  N3    U  1099      -1.056  -6.434 -51.019  1.00  0.00           N  
ATOM   4550  C4    U  1099      -0.219  -6.070 -52.053  1.00  0.00           C  
ATOM   4551  O4    U  1099      -0.076  -4.877 -52.324  1.00  0.00           O  
ATOM   4552  C5    U  1099       0.415  -7.165 -52.722  1.00  0.00           C  
ATOM   4553  C6    U  1099       0.166  -8.415 -52.319  1.00  0.00           C  
ATOM   4554  H5'   U  1099       0.783 -12.682 -53.409  1.00  0.00           H  
ATOM   4555 H5''   U  1099      -0.512 -12.523 -54.329  1.00  0.00           H  
ATOM   4556  H4'   U  1099      -0.946 -12.681 -51.957  1.00  0.00           H  
ATOM   4557  H3'   U  1099      -2.018 -10.420 -53.304  1.00  0.00           H  
ATOM   4558  H1'   U  1099      -0.864 -10.168 -49.868  1.00  0.00           H  
ATOM   4559  H2'   U  1099      -2.980  -9.847 -51.260  1.00  0.00           H  
ATOM   4560 HO2'   U  1099      -3.429 -11.263 -49.755  1.00  0.00           H  
ATOM   4561  H3    U  1099      -1.504  -5.704 -50.543  1.00  0.00           H  
ATOM   4562  H5    U  1099       1.027  -6.998 -53.469  1.00  0.00           H  
ATOM   4563  H6    U  1099       0.612  -9.146 -52.793  1.00  0.00           H  
ATOM   4564  P     C  1100      -4.513 -11.526 -53.702  1.00  0.00           P  
ATOM   4565  OP2   C  1100      -4.128 -10.501 -54.704  1.00  0.00           O  
ATOM   4566  OP1   C  1100      -5.302 -12.709 -54.128  1.00  0.00           O  
ATOM   4567  O5'   C  1100      -5.312 -10.797 -52.532  1.00  0.00           O  
ATOM   4568  C5'   C  1100      -6.028 -11.546 -51.561  1.00  0.00           C  
ATOM   4569  C4'   C  1100      -7.001 -10.681 -50.797  1.00  0.00           C  
ATOM   4570  O4'   C  1100      -6.305  -9.727 -49.951  1.00  0.00           O  
ATOM   4571  C3'   C  1100      -7.921  -9.806 -51.634  1.00  0.00           C  
ATOM   4572  O3'   C  1100      -9.035 -10.513 -52.151  1.00  0.00           O  
ATOM   4573  C1'   C  1100      -6.975  -8.488 -49.914  1.00  0.00           C  
ATOM   4574  C2'   C  1100      -8.300  -8.706 -50.649  1.00  0.00           C  
ATOM   4575  O2'   C  1100      -9.275  -9.158 -49.722  1.00  0.00           O  
ATOM   4576  N1    C  1100      -6.082  -7.545 -50.631  1.00  0.00           N  
ATOM   4577  C2    C  1100      -6.271  -6.171 -50.435  1.00  0.00           C  
ATOM   4578  O2    C  1100      -7.173  -5.786 -49.676  1.00  0.00           O  
ATOM   4579  N3    C  1100      -5.469  -5.290 -51.077  1.00  0.00           N  
ATOM   4580  C4    C  1100      -4.507  -5.730 -51.888  1.00  0.00           C  
ATOM   4581  N4    C  1100      -3.740  -4.824 -52.499  1.00  0.00           N  
ATOM   4582  C5    C  1100      -4.289  -7.119 -52.108  1.00  0.00           C  
ATOM   4583  C6    C  1100      -5.088  -7.981 -51.467  1.00  0.00           C  
ATOM   4584  H5'   C  1100      -5.391 -11.944 -50.932  1.00  0.00           H  
ATOM   4585 H5''   C  1100      -6.523 -12.262 -52.012  1.00  0.00           H  
ATOM   4586  H4'   C  1100      -7.549 -11.255 -50.223  1.00  0.00           H  
ATOM   4587  H3'   C  1100      -7.411  -9.416 -52.375  1.00  0.00           H  
ATOM   4588  H1'   C  1100      -7.159  -8.145 -49.015  1.00  0.00           H  
ATOM   4589  H2'   C  1100      -8.591  -7.894 -51.114  1.00  0.00           H  
ATOM   4590 HO2'   C  1100      -8.832  -9.392 -48.880  1.00  0.00           H  
ATOM   4591  H42   C  1100      -3.025  -5.115 -53.102  1.00  0.00           H  
ATOM   4592  H41   C  1100      -3.894  -3.868 -52.346  1.00  0.00           H  
ATOM   4593  H5    C  1100      -3.579  -7.433 -52.706  1.00  0.00           H  
ATOM   4594  H6    C  1100      -4.954  -8.942 -51.606  1.00  0.00           H  
ATOM   4595  P     U  1101      -9.663 -10.104 -53.573  1.00  0.00           P  
ATOM   4596  OP2   U  1101      -8.638 -10.355 -54.617  1.00  0.00           O  
ATOM   4597  OP1   U  1101     -10.999 -10.742 -53.687  1.00  0.00           O  
ATOM   4598  O5'   U  1101      -9.877  -8.529 -53.461  1.00  0.00           O  
ATOM   4599  C5'   U  1101     -10.916  -7.990 -52.657  1.00  0.00           C  
ATOM   4600  C4'   U  1101     -11.061  -6.502 -52.860  1.00  0.00           C  
ATOM   4601  O4'   U  1101      -9.910  -5.804 -52.314  1.00  0.00           O  
ATOM   4602  C3'   U  1101     -11.093  -6.022 -54.303  1.00  0.00           C  
ATOM   4603  O3'   U  1101     -12.379  -6.115 -54.890  1.00  0.00           O  
ATOM   4604  C1'   U  1101      -9.574  -4.681 -53.108  1.00  0.00           C  
ATOM   4605  C2'   U  1101     -10.684  -4.567 -54.151  1.00  0.00           C  
ATOM   4606  O2'   U  1101     -11.745  -3.786 -53.619  1.00  0.00           O  
ATOM   4607  N1    U  1101      -8.250  -4.946 -53.722  1.00  0.00           N  
ATOM   4608  C2    U  1101      -7.413  -3.861 -53.907  1.00  0.00           C  
ATOM   4609  O2    U  1101      -7.716  -2.724 -53.592  1.00  0.00           O  
ATOM   4610  N3    U  1101      -6.198  -4.155 -54.477  1.00  0.00           N  
ATOM   4611  C4    U  1101      -5.743  -5.394 -54.874  1.00  0.00           C  
ATOM   4612  O4    U  1101      -4.622  -5.494 -55.374  1.00  0.00           O  
ATOM   4613  C5    U  1101      -6.662  -6.468 -54.651  1.00  0.00           C  
ATOM   4614  C6    U  1101      -7.851  -6.211 -54.097  1.00  0.00           C  
ATOM   4615  H5'   U  1101     -10.714  -8.165 -51.715  1.00  0.00           H  
ATOM   4616 H5''   U  1101     -11.761  -8.427 -52.891  1.00  0.00           H  
ATOM   4617  H4'   U  1101     -11.865  -6.196 -52.391  1.00  0.00           H  
ATOM   4618  H3'   U  1101     -10.410  -6.500 -54.817  1.00  0.00           H  
ATOM   4619  H1'   U  1101      -9.532  -3.849 -52.590  1.00  0.00           H  
ATOM   4620  H2'   U  1101     -10.350  -4.197 -54.995  1.00  0.00           H  
ATOM   4621 HO2'   U  1101     -12.591  -4.260 -53.761  1.00  0.00           H  
ATOM   4622  H3    U  1101      -5.589  -3.400 -54.618  1.00  0.00           H  
ATOM   4623  H5    U  1101      -6.421  -7.384 -54.903  1.00  0.00           H  
ATOM   4624  H6    U  1101      -8.463  -6.963 -53.956  1.00  0.00           H  
ATOM   4625  P     G  1102     -12.533  -6.454 -56.453  1.00  0.00           P  
ATOM   4626  OP2   G  1102     -12.098  -5.263 -57.226  1.00  0.00           O  
ATOM   4627  OP1   G  1102     -11.888  -7.769 -56.705  1.00  0.00           O  
ATOM   4628  O5'   G  1102     -14.104  -6.629 -56.658  1.00  0.00           O  
ATOM   4629  C5'   G  1102     -14.746  -7.858 -56.355  1.00  0.00           C  
ATOM   4630  C4'   G  1102     -16.159  -7.641 -55.873  1.00  0.00           C  
ATOM   4631  O4'   G  1102     -16.181  -6.559 -54.902  1.00  0.00           O  
ATOM   4632  C3'   G  1102     -17.154  -7.160 -56.919  1.00  0.00           C  
ATOM   4633  O3'   G  1102     -17.665  -8.211 -57.721  1.00  0.00           O  
ATOM   4634  C1'   G  1102     -17.297  -5.740 -55.057  1.00  0.00           C  
ATOM   4635  C2'   G  1102     -18.199  -6.483 -56.042  1.00  0.00           C  
ATOM   4636  O2'   G  1102     -18.979  -7.439 -55.339  1.00  0.00           O  
ATOM   4637  N1    G  1102     -18.539  -1.109 -56.768  1.00  0.00           N  
ATOM   4638  C2    G  1102     -19.349  -2.111 -56.291  1.00  0.00           C  
ATOM   4639  N2    G  1102     -20.665  -1.851 -56.263  1.00  0.00           N  
ATOM   4640  N3    G  1102     -18.903  -3.283 -55.870  1.00  0.00           N  
ATOM   4641  C4    G  1102     -17.561  -3.378 -55.967  1.00  0.00           C  
ATOM   4642  C5    G  1102     -16.662  -2.438 -56.428  1.00  0.00           C  
ATOM   4643  C6    G  1102     -17.154  -1.185 -56.876  1.00  0.00           C  
ATOM   4644  O6    G  1102     -16.518  -0.222 -57.320  1.00  0.00           O  
ATOM   4645  N7    G  1102     -15.364  -2.925 -56.364  1.00  0.00           N  
ATOM   4646  C8    G  1102     -15.494  -4.128 -55.875  1.00  0.00           C  
ATOM   4647  N9    G  1102     -16.799  -4.467 -55.611  1.00  0.00           N  
ATOM   4648  H5'   G  1102     -14.238  -8.321 -55.657  1.00  0.00           H  
ATOM   4649 H5''   G  1102     -14.764  -8.416 -57.160  1.00  0.00           H  
ATOM   4650  H4'   G  1102     -16.477  -8.463 -55.444  1.00  0.00           H  
ATOM   4651  H3'   G  1102     -16.721  -6.494 -57.492  1.00  0.00           H  
ATOM   4652  H1'   G  1102     -17.792  -5.565 -54.230  1.00  0.00           H  
ATOM   4653  H2'   G  1102     -18.759  -5.868 -56.561  1.00  0.00           H  
ATOM   4654 HO2'   G  1102     -19.914  -7.144 -55.330  1.00  0.00           H  
ATOM   4655  H1    G  1102     -18.968  -0.276 -57.055  1.00  0.00           H  
ATOM   4656  H22   G  1102     -21.291  -2.529 -55.933  1.00  0.00           H  
ATOM   4657  H21   G  1102     -21.002  -0.985 -56.573  1.00  0.00           H  
ATOM   4658  H8    G  1102     -14.737  -4.728 -55.713  1.00  0.00           H  
ATOM   4659  P     C  1103     -16.759  -9.006 -58.861  1.00  0.00           P  
ATOM   4660  OP2   C  1103     -15.950  -7.963 -59.539  1.00  0.00           O  
ATOM   4661  OP1   C  1103     -16.077 -10.110 -58.140  1.00  0.00           O  
ATOM   4662  O5'   C  1103     -17.734  -9.654 -59.942  1.00  0.00           O  
ATOM   4663  C5'   C  1103     -17.517 -10.971 -60.425  1.00  0.00           C  
ATOM   4664  C4'   C  1103     -17.340 -10.993 -61.924  1.00  0.00           C  
ATOM   4665  O4'   C  1103     -18.116  -9.912 -62.512  1.00  0.00           O  
ATOM   4666  C3'   C  1103     -15.930 -10.745 -62.436  1.00  0.00           C  
ATOM   4667  O3'   C  1103     -15.114 -11.902 -62.390  1.00  0.00           O  
ATOM   4668  C1'   C  1103     -17.498  -9.515 -63.706  1.00  0.00           C  
ATOM   4669  C2'   C  1103     -16.206 -10.319 -63.873  1.00  0.00           C  
ATOM   4670  O2'   C  1103     -16.461 -11.442 -64.703  1.00  0.00           O  
ATOM   4671  N1    C  1103     -17.251  -8.053 -63.663  1.00  0.00           N  
ATOM   4672  C2    C  1103     -16.782  -7.423 -64.823  1.00  0.00           C  
ATOM   4673  O2    C  1103     -16.589  -8.100 -65.844  1.00  0.00           O  
ATOM   4674  N3    C  1103     -16.549  -6.090 -64.810  1.00  0.00           N  
ATOM   4675  C4    C  1103     -16.765  -5.385 -63.700  1.00  0.00           C  
ATOM   4676  N4    C  1103     -16.521  -4.073 -63.734  1.00  0.00           N  
ATOM   4677  C5    C  1103     -17.240  -5.995 -62.505  1.00  0.00           C  
ATOM   4678  C6    C  1103     -17.468  -7.314 -62.530  1.00  0.00           C  
ATOM   4679  H5'   C  1103     -18.285 -11.530 -60.185  1.00  0.00           H  
ATOM   4680 H5''   C  1103     -16.711 -11.336 -60.003  1.00  0.00           H  
ATOM   4681  H4'   C  1103     -17.662 -11.847 -62.280  1.00  0.00           H  
ATOM   4682  H3'   C  1103     -15.488 -10.021 -61.946  1.00  0.00           H  
ATOM   4683  H1'   C  1103     -18.103  -9.722 -64.448  1.00  0.00           H  
ATOM   4684  H2'   C  1103     -15.480  -9.764 -64.227  1.00  0.00           H  
ATOM   4685 HO2'   C  1103     -15.609 -11.853 -64.957  1.00  0.00           H  
ATOM   4686  H42   C  1103     -16.669  -3.527 -62.934  1.00  0.00           H  
ATOM   4687  H41   C  1103     -16.193  -3.656 -64.558  1.00  0.00           H  
ATOM   4688  H5    C  1103     -17.396  -5.468 -61.693  1.00  0.00           H  
ATOM   4689  H6    C  1103     -17.795  -7.752 -61.717  1.00  0.00           H  
ATOM   4690  P     C  1104     -13.961 -12.035 -61.278  1.00  0.00           P  
ATOM   4691  OP2   C  1104     -14.263 -11.077 -60.185  1.00  0.00           O  
ATOM   4692  OP1   C  1104     -13.789 -13.476 -60.963  1.00  0.00           O  
ATOM   4693  O5'   C  1104     -12.645 -11.534 -62.024  1.00  0.00           O  
ATOM   4694  C5'   C  1104     -11.600 -12.439 -62.347  1.00  0.00           C  
ATOM   4695  C4'   C  1104     -10.669 -11.867 -63.388  1.00  0.00           C  
ATOM   4696  O4'   C  1104     -11.429 -11.166 -64.401  1.00  0.00           O  
ATOM   4697  C3'   C  1104      -9.684 -10.816 -62.902  1.00  0.00           C  
ATOM   4698  O3'   C  1104      -8.550 -11.376 -62.261  1.00  0.00           O  
ATOM   4699  C1'   C  1104     -10.681 -10.074 -64.904  1.00  0.00           C  
ATOM   4700  C2'   C  1104      -9.336 -10.077 -64.185  1.00  0.00           C  
ATOM   4701  O2'   C  1104      -8.397 -10.806 -64.961  1.00  0.00           O  
ATOM   4702  N1    C  1104     -11.439  -8.819 -64.675  1.00  0.00           N  
ATOM   4703  C2    C  1104     -10.949  -7.634 -65.239  1.00  0.00           C  
ATOM   4704  O2    C  1104      -9.904  -7.667 -65.906  1.00  0.00           O  
ATOM   4705  N3    C  1104     -11.622  -6.476 -65.046  1.00  0.00           N  
ATOM   4706  C4    C  1104     -12.742  -6.467 -64.324  1.00  0.00           C  
ATOM   4707  N4    C  1104     -13.373  -5.301 -64.160  1.00  0.00           N  
ATOM   4708  C5    C  1104     -13.266  -7.653 -63.738  1.00  0.00           C  
ATOM   4709  C6    C  1104     -12.593  -8.793 -63.936  1.00  0.00           C  
ATOM   4710  H5'   C  1104     -11.992 -13.269 -62.689  1.00  0.00           H  
ATOM   4711 H5''   C  1104     -11.088 -12.637 -61.535  1.00  0.00           H  
ATOM   4712  H4'   C  1104     -10.172 -12.598 -63.808  1.00  0.00           H  
ATOM   4713  H3'   C  1104     -10.131 -10.202 -62.283  1.00  0.00           H  
ATOM   4714  H1'   C  1104     -10.533 -10.195 -65.864  1.00  0.00           H  
ATOM   4715  H2'   C  1104      -9.025  -9.166 -64.000  1.00  0.00           H  
ATOM   4716 HO2'   C  1104      -7.748 -10.182 -65.346  1.00  0.00           H  
ATOM   4717  H42   C  1104     -14.199  -5.261 -63.635  1.00  0.00           H  
ATOM   4718  H41   C  1104     -13.009  -4.486 -64.565  1.00  0.00           H  
ATOM   4719  H5    C  1104     -14.091  -7.637 -63.209  1.00  0.00           H  
ATOM   4720  H6    C  1104     -12.937  -9.620 -63.541  1.00  0.00           H  
ATOM   4721  P     G  1105      -7.754 -10.535 -61.146  1.00  0.00           P  
ATOM   4722  OP2   G  1105      -8.753  -9.890 -60.257  1.00  0.00           O  
ATOM   4723  OP1   G  1105      -6.712 -11.417 -60.561  1.00  0.00           O  
ATOM   4724  O5'   G  1105      -7.021  -9.390 -61.976  1.00  0.00           O  
ATOM   4725  C5'   G  1105      -5.869  -9.678 -62.755  1.00  0.00           C  
ATOM   4726  C4'   G  1105      -5.333  -8.440 -63.429  1.00  0.00           C  
ATOM   4727  O4'   G  1105      -6.372  -7.793 -64.217  1.00  0.00           O  
ATOM   4728  C3'   G  1105      -4.825  -7.343 -62.505  1.00  0.00           C  
ATOM   4729  O3'   G  1105      -3.519  -7.595 -62.014  1.00  0.00           O  
ATOM   4730  C1'   G  1105      -6.132  -6.401 -64.255  1.00  0.00           C  
ATOM   4731  C2'   G  1105      -4.886  -6.110 -63.409  1.00  0.00           C  
ATOM   4732  O2'   G  1105      -3.756  -6.043 -64.267  1.00  0.00           O  
ATOM   4733  N1    G  1105      -8.447  -1.885 -63.853  1.00  0.00           N  
ATOM   4734  C2    G  1105      -7.240  -2.200 -64.427  1.00  0.00           C  
ATOM   4735  N2    G  1105      -6.553  -1.182 -64.967  1.00  0.00           N  
ATOM   4736  N3    G  1105      -6.739  -3.424 -64.470  1.00  0.00           N  
ATOM   4737  C4    G  1105      -7.556  -4.325 -63.883  1.00  0.00           C  
ATOM   4738  C5    G  1105      -8.779  -4.115 -63.283  1.00  0.00           C  
ATOM   4739  C6    G  1105      -9.304  -2.797 -63.243  1.00  0.00           C  
ATOM   4740  O6    G  1105     -10.371  -2.407 -62.756  1.00  0.00           O  
ATOM   4741  N7    G  1105      -9.301  -5.305 -62.798  1.00  0.00           N  
ATOM   4742  C8    G  1105      -8.403  -6.201 -63.106  1.00  0.00           C  
ATOM   4743  N9    G  1105      -7.319  -5.674 -63.766  1.00  0.00           N  
ATOM   4744  H5'   G  1105      -6.103 -10.339 -63.439  1.00  0.00           H  
ATOM   4745 H5''   G  1105      -5.175 -10.052 -62.173  1.00  0.00           H  
ATOM   4746  H4'   G  1105      -4.606  -8.713 -64.028  1.00  0.00           H  
ATOM   4747  H3'   G  1105      -5.435  -7.228 -61.749  1.00  0.00           H  
ATOM   4748  H1'   G  1105      -5.959  -6.153 -65.188  1.00  0.00           H  
ATOM   4749  H2'   G  1105      -4.995  -5.288 -62.887  1.00  0.00           H  
ATOM   4750 HO2'   G  1105      -3.460  -5.111 -64.332  1.00  0.00           H  
ATOM   4751  H1    G  1105      -8.729  -0.947 -63.874  1.00  0.00           H  
ATOM   4752  H22   G  1105      -5.685  -1.347 -65.391  1.00  0.00           H  
ATOM   4753  H21   G  1105      -6.917  -0.273 -64.939  1.00  0.00           H  
ATOM   4754  H8    G  1105      -8.494  -7.152 -62.889  1.00  0.00           H  
ATOM   4755  P     G  1106      -3.161  -7.284 -60.478  1.00  0.00           P  
ATOM   4756  OP2   G  1106      -3.962  -8.197 -59.625  1.00  0.00           O  
ATOM   4757  OP1   G  1106      -1.681  -7.264 -60.345  1.00  0.00           O  
ATOM   4758  O5'   G  1106      -3.695  -5.800 -60.250  1.00  0.00           O  
ATOM   4759  C5'   G  1106      -2.861  -4.805 -59.675  1.00  0.00           C  
ATOM   4760  C4'   G  1106      -2.957  -3.500 -60.425  1.00  0.00           C  
ATOM   4761  O4'   G  1106      -4.089  -3.488 -61.333  1.00  0.00           O  
ATOM   4762  C3'   G  1106      -3.160  -2.255 -59.575  1.00  0.00           C  
ATOM   4763  O3'   G  1106      -1.946  -1.732 -59.061  1.00  0.00           O  
ATOM   4764  C1'   G  1106      -4.612  -2.180 -61.442  1.00  0.00           C  
ATOM   4765  C2'   G  1106      -3.733  -1.273 -60.585  1.00  0.00           C  
ATOM   4766  O2'   G  1106      -2.708  -0.721 -61.399  1.00  0.00           O  
ATOM   4767  N1    G  1106      -8.775   0.575 -60.441  1.00  0.00           N  
ATOM   4768  C2    G  1106      -7.548   0.982 -60.906  1.00  0.00           C  
ATOM   4769  N2    G  1106      -7.405   2.295 -61.138  1.00  0.00           N  
ATOM   4770  N3    G  1106      -6.534   0.163 -61.130  1.00  0.00           N  
ATOM   4771  C4    G  1106      -6.847  -1.119 -60.846  1.00  0.00           C  
ATOM   4772  C5    G  1106      -8.039  -1.630 -60.378  1.00  0.00           C  
ATOM   4773  C6    G  1106      -9.119  -0.740 -60.142  1.00  0.00           C  
ATOM   4774  O6    G  1106     -10.255  -1.000 -59.727  1.00  0.00           O  
ATOM   4775  N7    G  1106      -7.956  -3.005 -60.213  1.00  0.00           N  
ATOM   4776  C8    G  1106      -6.737  -3.300 -60.577  1.00  0.00           C  
ATOM   4777  N9    G  1106      -6.010  -2.203 -60.973  1.00  0.00           N  
ATOM   4778  H5'   G  1106      -1.932  -5.116 -59.693  1.00  0.00           H  
ATOM   4779 H5''   G  1106      -3.131  -4.660 -58.744  1.00  0.00           H  
ATOM   4780  H4'   G  1106      -2.132  -3.400 -60.944  1.00  0.00           H  
ATOM   4781  H3'   G  1106      -3.816  -2.403 -58.864  1.00  0.00           H  
ATOM   4782  H1'   G  1106      -4.586  -1.874 -62.373  1.00  0.00           H  
ATOM   4783  H2'   G  1106      -4.261  -0.576 -60.143  1.00  0.00           H  
ATOM   4784 HO2'   G  1106      -2.895   0.230 -61.545  1.00  0.00           H  
ATOM   4785  H1    G  1106      -9.461   1.261 -60.308  1.00  0.00           H  
ATOM   4786  H22   G  1106      -6.552   2.644 -61.471  1.00  0.00           H  
ATOM   4787  H21   G  1106      -8.152   2.908 -60.974  1.00  0.00           H  
ATOM   4788  H8    G  1106      -6.378  -4.212 -60.570  1.00  0.00           H  
ATOM   4789  P     G  1107      -1.892  -1.129 -57.572  1.00  0.00           P  
ATOM   4790  OP2   G  1107      -2.804  -1.933 -56.718  1.00  0.00           O  
ATOM   4791  OP1   G  1107      -0.466  -0.981 -57.187  1.00  0.00           O  
ATOM   4792  O5'   G  1107      -2.516   0.329 -57.724  1.00  0.00           O  
ATOM   4793  C5'   G  1107      -1.930   1.286 -58.593  1.00  0.00           C  
ATOM   4794  C4'   G  1107      -2.772   2.534 -58.692  1.00  0.00           C  
ATOM   4795  O4'   G  1107      -4.005   2.205 -59.372  1.00  0.00           O  
ATOM   4796  C3'   G  1107      -3.164   3.181 -57.372  1.00  0.00           C  
ATOM   4797  O3'   G  1107      -2.390   4.329 -57.067  1.00  0.00           O  
ATOM   4798  C1'   G  1107      -5.153   2.691 -58.647  1.00  0.00           C  
ATOM   4799  C2'   G  1107      -4.628   3.578 -57.531  1.00  0.00           C  
ATOM   4800  O2'   G  1107      -4.752   4.924 -57.966  1.00  0.00           O  
ATOM   4801  N1    G  1107      -9.526   1.031 -56.637  1.00  0.00           N  
ATOM   4802  C2    G  1107      -9.169   2.299 -57.028  1.00  0.00           C  
ATOM   4803  N2    G  1107     -10.095   3.255 -56.865  1.00  0.00           N  
ATOM   4804  N3    G  1107      -7.990   2.609 -57.543  1.00  0.00           N  
ATOM   4805  C4    G  1107      -7.181   1.533 -57.636  1.00  0.00           C  
ATOM   4806  C5    G  1107      -7.440   0.227 -57.276  1.00  0.00           C  
ATOM   4807  C6    G  1107      -8.708  -0.091 -56.725  1.00  0.00           C  
ATOM   4808  O6    G  1107      -9.129  -1.190 -56.344  1.00  0.00           O  
ATOM   4809  N7    G  1107      -6.343  -0.582 -57.534  1.00  0.00           N  
ATOM   4810  C8    G  1107      -5.454   0.230 -58.037  1.00  0.00           C  
ATOM   4811  N9    G  1107      -5.897   1.528 -58.128  1.00  0.00           N  
ATOM   4812  H5'   G  1107      -1.836   0.892 -59.486  1.00  0.00           H  
ATOM   4813 H5''   G  1107      -1.042   1.524 -58.254  1.00  0.00           H  
ATOM   4814  H4'   G  1107      -2.294   3.193 -59.239  1.00  0.00           H  
ATOM   4815  H3'   G  1107      -3.052   2.519 -56.658  1.00  0.00           H  
ATOM   4816  H1'   G  1107      -5.736   3.216 -59.234  1.00  0.00           H  
ATOM   4817  H2'   G  1107      -5.136   3.414 -56.709  1.00  0.00           H  
ATOM   4818 HO2'   G  1107      -5.499   5.346 -57.492  1.00  0.00           H  
ATOM   4819  H1    G  1107     -10.425   0.906 -56.267  1.00  0.00           H  
ATOM   4820  H22   G  1107      -9.897   4.179 -57.126  1.00  0.00           H  
ATOM   4821  H21   G  1107     -10.971   3.034 -56.485  1.00  0.00           H  
ATOM   4822  H8    G  1107      -4.561  -0.057 -58.322  1.00  0.00           H  
ATOM   4823  P     C  1108      -1.731   4.494 -55.610  1.00  0.00           P  
ATOM   4824  OP2   C  1108      -1.165   3.183 -55.208  1.00  0.00           O  
ATOM   4825  OP1   C  1108      -0.857   5.694 -55.635  1.00  0.00           O  
ATOM   4826  O5'   C  1108      -2.971   4.809 -54.659  1.00  0.00           O  
ATOM   4827  C5'   C  1108      -3.523   6.115 -54.589  1.00  0.00           C  
ATOM   4828  C4'   C  1108      -4.798   6.138 -53.781  1.00  0.00           C  
ATOM   4829  O4'   C  1108      -5.834   5.338 -54.415  1.00  0.00           O  
ATOM   4830  C3'   C  1108      -4.702   5.598 -52.363  1.00  0.00           C  
ATOM   4831  O3'   C  1108      -4.346   6.590 -51.416  1.00  0.00           O  
ATOM   4832  C1'   C  1108      -6.586   4.601 -53.448  1.00  0.00           C  
ATOM   4833  C2'   C  1108      -6.098   5.076 -52.078  1.00  0.00           C  
ATOM   4834  O2'   C  1108      -6.958   6.118 -51.640  1.00  0.00           O  
ATOM   4835  N1    C  1108      -6.317   3.159 -53.672  1.00  0.00           N  
ATOM   4836  C2    C  1108      -7.336   2.241 -53.388  1.00  0.00           C  
ATOM   4837  O2    C  1108      -8.424   2.656 -52.960  1.00  0.00           O  
ATOM   4838  N3    C  1108      -7.117   0.920 -53.584  1.00  0.00           N  
ATOM   4839  C4    C  1108      -5.939   0.499 -54.045  1.00  0.00           C  
ATOM   4840  N4    C  1108      -5.768  -0.813 -54.223  1.00  0.00           N  
ATOM   4841  C5    C  1108      -4.883   1.407 -54.342  1.00  0.00           C  
ATOM   4842  C6    C  1108      -5.112   2.711 -54.145  1.00  0.00           C  
ATOM   4843  H5'   C  1108      -3.714   6.430 -55.497  1.00  0.00           H  
ATOM   4844 H5''   C  1108      -2.870   6.716 -54.172  1.00  0.00           H  
ATOM   4845  H4'   C  1108      -5.101   7.069 -53.746  1.00  0.00           H  
ATOM   4846  H3'   C  1108      -4.045   4.871 -52.329  1.00  0.00           H  
ATOM   4847  H1'   C  1108      -7.548   4.769 -53.523  1.00  0.00           H  
ATOM   4848  H2'   C  1108      -6.079   4.331 -51.442  1.00  0.00           H  
ATOM   4849 HO2'   C  1108      -7.496   5.795 -50.888  1.00  0.00           H  
ATOM   4850  H42   C  1108      -4.914  -1.154 -54.560  1.00  0.00           H  
ATOM   4851  H41   C  1108      -6.497  -1.435 -54.016  1.00  0.00           H  
ATOM   4852  H5    C  1108      -4.021   1.088 -54.681  1.00  0.00           H  
ATOM   4853  H6    C  1108      -4.398   3.351 -54.344  1.00  0.00           H  
ATOM   4854  P     G  1109      -3.419   6.212 -50.158  1.00  0.00           P  
ATOM   4855  OP2   G  1109      -2.165   5.609 -50.676  1.00  0.00           O  
ATOM   4856  OP1   G  1109      -3.350   7.397 -49.265  1.00  0.00           O  
ATOM   4857  O5'   G  1109      -4.239   5.073 -49.403  1.00  0.00           O  
ATOM   4858  C5'   G  1109      -4.169   4.939 -47.991  1.00  0.00           C  
ATOM   4859  C4'   G  1109      -5.264   4.045 -47.464  1.00  0.00           C  
ATOM   4860  O4'   G  1109      -6.006   3.501 -48.595  1.00  0.00           O  
ATOM   4861  C3'   G  1109      -4.808   2.796 -46.726  1.00  0.00           C  
ATOM   4862  O3'   G  1109      -4.543   3.030 -45.353  1.00  0.00           O  
ATOM   4863  C1'   G  1109      -6.371   2.160 -48.366  1.00  0.00           C  
ATOM   4864  C2'   G  1109      -5.987   1.860 -46.921  1.00  0.00           C  
ATOM   4865  O2'   G  1109      -7.070   2.212 -46.072  1.00  0.00           O  
ATOM   4866  N1    G  1109      -5.659  -2.440 -50.428  1.00  0.00           N  
ATOM   4867  C2    G  1109      -6.565  -2.039 -49.476  1.00  0.00           C  
ATOM   4868  N2    G  1109      -7.395  -2.984 -49.008  1.00  0.00           N  
ATOM   4869  N3    G  1109      -6.655  -0.802 -49.016  1.00  0.00           N  
ATOM   4870  C4    G  1109      -5.750   0.017 -49.591  1.00  0.00           C  
ATOM   4871  C5    G  1109      -4.803  -0.282 -50.548  1.00  0.00           C  
ATOM   4872  C6    G  1109      -4.718  -1.613 -51.033  1.00  0.00           C  
ATOM   4873  O6    G  1109      -3.947  -2.076 -51.881  1.00  0.00           O  
ATOM   4874  N7    G  1109      -4.064   0.844 -50.879  1.00  0.00           N  
ATOM   4875  C8    G  1109      -4.564   1.790 -50.130  1.00  0.00           C  
ATOM   4876  N9    G  1109      -5.589   1.357 -49.326  1.00  0.00           N  
ATOM   4877  H5'   G  1109      -4.254   5.825 -47.581  1.00  0.00           H  
ATOM   4878 H5''   G  1109      -3.299   4.557 -47.749  1.00  0.00           H  
ATOM   4879  H4'   G  1109      -5.874   4.551 -46.887  1.00  0.00           H  
ATOM   4880  H3'   G  1109      -4.008   2.421 -47.148  1.00  0.00           H  
ATOM   4881  H1'   G  1109      -7.326   1.982 -48.493  1.00  0.00           H  
ATOM   4882  H2'   G  1109      -5.725   0.923 -46.805  1.00  0.00           H  
ATOM   4883 HO2'   G  1109      -7.448   1.396 -45.682  1.00  0.00           H  
ATOM   4884  H1    G  1109      -5.675  -3.381 -50.702  1.00  0.00           H  
ATOM   4885  H22   G  1109      -8.063  -2.756 -48.328  1.00  0.00           H  
ATOM   4886  H21   G  1109      -7.335  -3.903 -49.344  1.00  0.00           H  
ATOM   4887  H8    G  1109      -4.240   2.715 -50.143  1.00  0.00           H  
ATOM   4888  P     G  1110      -3.547   2.060 -44.547  1.00  0.00           P  
ATOM   4889  OP2   G  1110      -2.325   1.870 -45.370  1.00  0.00           O  
ATOM   4890  OP1   G  1110      -3.424   2.576 -43.160  1.00  0.00           O  
ATOM   4891  O5'   G  1110      -4.323   0.670 -44.489  1.00  0.00           O  
ATOM   4892  C5'   G  1110      -5.405   0.476 -43.590  1.00  0.00           C  
ATOM   4893  C4'   G  1110      -5.906  -0.946 -43.624  1.00  0.00           C  
ATOM   4894  O4'   G  1110      -6.281  -1.337 -44.968  1.00  0.00           O  
ATOM   4895  C3'   G  1110      -4.894  -2.019 -43.252  1.00  0.00           C  
ATOM   4896  O3'   G  1110      -4.721  -2.155 -41.851  1.00  0.00           O  
ATOM   4897  C1'   G  1110      -6.029  -2.706 -45.200  1.00  0.00           C  
ATOM   4898  C2'   G  1110      -5.501  -3.272 -43.881  1.00  0.00           C  
ATOM   4899  O2'   G  1110      -6.590  -3.759 -43.111  1.00  0.00           O  
ATOM   4900  N1    G  1110      -3.383  -5.731 -48.324  1.00  0.00           N  
ATOM   4901  C2    G  1110      -4.313  -6.060 -47.368  1.00  0.00           C  
ATOM   4902  N2    G  1110      -4.578  -7.367 -47.221  1.00  0.00           N  
ATOM   4903  N3    G  1110      -4.940  -5.175 -46.611  1.00  0.00           N  
ATOM   4904  C4    G  1110      -4.556  -3.911 -46.889  1.00  0.00           C  
ATOM   4905  C5    G  1110      -3.638  -3.475 -47.821  1.00  0.00           C  
ATOM   4906  C6    G  1110      -2.972  -4.436 -48.626  1.00  0.00           C  
ATOM   4907  O6    G  1110      -2.126  -4.248 -49.507  1.00  0.00           O  
ATOM   4908  N7    G  1110      -3.529  -2.092 -47.796  1.00  0.00           N  
ATOM   4909  C8    G  1110      -4.366  -1.719 -46.866  1.00  0.00           C  
ATOM   4910  N9    G  1110      -5.023  -2.772 -46.276  1.00  0.00           N  
ATOM   4911  H5'   G  1110      -6.137   1.080 -43.835  1.00  0.00           H  
ATOM   4912 H5''   G  1110      -5.107   0.689 -42.681  1.00  0.00           H  
ATOM   4913  H4'   G  1110      -6.681  -1.019 -43.029  1.00  0.00           H  
ATOM   4914  H3'   G  1110      -4.028  -1.825 -43.665  1.00  0.00           H  
ATOM   4915  H1'   G  1110      -6.830  -3.202 -45.471  1.00  0.00           H  
ATOM   4916  H2'   G  1110      -4.823  -3.964 -44.029  1.00  0.00           H  
ATOM   4917 HO2'   G  1110      -6.559  -4.739 -43.098  1.00  0.00           H  
ATOM   4918  H1    G  1110      -2.975  -6.462 -48.832  1.00  0.00           H  
ATOM   4919  H22   G  1110      -5.234  -7.662 -46.554  1.00  0.00           H  
ATOM   4920  H21   G  1110      -4.118  -8.029 -47.777  1.00  0.00           H  
ATOM   4921  H8    G  1110      -4.511  -0.783 -46.616  1.00  0.00           H  
ATOM   4922  P     A  1111      -3.348  -2.745 -41.261  1.00  0.00           P  
ATOM   4923  OP2   A  1111      -2.222  -2.051 -41.935  1.00  0.00           O  
ATOM   4924  OP1   A  1111      -3.439  -2.728 -39.779  1.00  0.00           O  
ATOM   4925  O5'   A  1111      -3.346  -4.265 -41.737  1.00  0.00           O  
ATOM   4926  C5'   A  1111      -4.207  -5.219 -41.134  1.00  0.00           C  
ATOM   4927  C4'   A  1111      -3.929  -6.613 -41.639  1.00  0.00           C  
ATOM   4928  O4'   A  1111      -4.200  -6.713 -43.067  1.00  0.00           O  
ATOM   4929  C3'   A  1111      -2.494  -7.099 -41.501  1.00  0.00           C  
ATOM   4930  O3'   A  1111      -2.202  -7.607 -40.211  1.00  0.00           O  
ATOM   4931  C1'   A  1111      -3.213  -7.509 -43.715  1.00  0.00           C  
ATOM   4932  C2'   A  1111      -2.407  -8.159 -42.600  1.00  0.00           C  
ATOM   4933  O2'   A  1111      -3.052  -9.362 -42.207  1.00  0.00           O  
ATOM   4934  N1    A  1111       0.340  -7.103 -47.425  1.00  0.00           N  
ATOM   4935  C2    A  1111      -0.250  -8.162 -46.856  1.00  0.00           C  
ATOM   4936  N3    A  1111      -1.169  -8.196 -45.893  1.00  0.00           N  
ATOM   4937  C4    A  1111      -1.489  -6.951 -45.498  1.00  0.00           C  
ATOM   4938  C5    A  1111      -0.969  -5.767 -45.987  1.00  0.00           C
[truncated: 56,134 more chars]
