# Supplementary material for: Consistent global structures of complex RNA states through multidimensional chemical mapping
Source: eLife. 2015 Jun 2;4:e07600. doi: 10.7554/eLife.07600 (PMC4495719; doi:10.7554/eLife.07600)
Supplement: Source code 1. — Models of HoxA9 5′-UTR 957–1132 IRES domain generated by MCM. DOI: http://dx.doi.org/10.7554/eLife.07600.025 [file elife07600s003.zip › Supplementary File 3/HoxA9_IRES_models/Explicit_pk34/c.0.2.pdb]

ATOM      1  C5'   C   957       8.414  -5.299  16.171  1.00  0.00           C  
ATOM      2  C4'   C   957       8.848  -6.712  16.478  1.00  0.00           C  
ATOM      3  O4'   C   957       8.394  -7.089  17.807  1.00  0.00           O  
ATOM      4  C3'   C   957       8.273  -7.799  15.584  1.00  0.00           C  
ATOM      5  O3'   C   957       8.961  -7.921  14.351  1.00  0.00           O  
ATOM      6  C1'   C   957       8.137  -8.472  17.835  1.00  0.00           C  
ATOM      7  C2'   C   957       8.476  -9.031  16.453  1.00  0.00           C  
ATOM      8  O2'   C   957       9.832  -9.454  16.438  1.00  0.00           O  
ATOM      9  N1    C   957       6.711  -8.676  18.191  1.00  0.00           N  
ATOM     10  C2    C   957       6.213  -9.984  18.219  1.00  0.00           C  
ATOM     11  O2    C   957       6.971 -10.927  17.946  1.00  0.00           O  
ATOM     12  N3    C   957       4.916 -10.197  18.541  1.00  0.00           N  
ATOM     13  C4    C   957       4.122  -9.167  18.830  1.00  0.00           C  
ATOM     14  N4    C   957       2.849  -9.425  19.142  1.00  0.00           N  
ATOM     15  C5    C   957       4.597  -7.825  18.810  1.00  0.00           C  
ATOM     16  C6    C   957       5.882  -7.627  18.491  1.00  0.00           C  
ATOM     17  H4'   C   957       9.826  -6.760  16.448  1.00  0.00           H  
ATOM     18  H3'   C   957       7.320  -7.660  15.408  1.00  0.00           H  
ATOM     19  H1'   C   957       8.706  -8.904  18.506  1.00  0.00           H  
ATOM     20  H2'   C   957       7.868  -9.755  16.195  1.00  0.00           H  
ATOM     21 HO2'   C   957       9.861 -10.433  16.403  1.00  0.00           H  
ATOM     22  H42   C   957       2.240  -8.689  19.359  1.00  0.00           H  
ATOM     23  H41   C   957       2.525 -10.350  19.153  1.00  0.00           H  
ATOM     24  H5    C   957       4.005  -7.074  19.024  1.00  0.00           H  
ATOM     25  H6    C   957       6.228  -6.711  18.472  1.00  0.00           H  
ATOM     26  P     U   958       8.203  -7.604  12.969  1.00  0.00           P  
ATOM     27  OP2   U   958       8.089  -6.130  12.835  1.00  0.00           O  
ATOM     28  OP1   U   958       8.861  -8.390  11.893  1.00  0.00           O  
ATOM     29  O5'   U   958       6.740  -8.195  13.187  1.00  0.00           O  
ATOM     30  C5'   U   958       6.426  -9.525  12.803  1.00  0.00           C  
ATOM     31  C4'   U   958       5.149 -10.004  13.449  1.00  0.00           C  
ATOM     32  O4'   U   958       5.091  -9.534  14.822  1.00  0.00           O  
ATOM     33  C3'   U   958       3.855  -9.476  12.849  1.00  0.00           C  
ATOM     34  O3'   U   958       3.453 -10.182  11.689  1.00  0.00           O  
ATOM     35  C1'   U   958       3.750  -9.325  15.199  1.00  0.00           C  
ATOM     36  C2'   U   958       2.881  -9.700  13.997  1.00  0.00           C  
ATOM     37  O2'   U   958       2.510 -11.067  14.098  1.00  0.00           O  
ATOM     38  N1    U   958       3.586  -7.905  15.591  1.00  0.00           N  
ATOM     39  C2    U   958       2.380  -7.543  16.162  1.00  0.00           C  
ATOM     40  O2    U   958       1.469  -8.331  16.350  1.00  0.00           O  
ATOM     41  N3    U   958       2.273  -6.219  16.509  1.00  0.00           N  
ATOM     42  C4    U   958       3.228  -5.237  16.348  1.00  0.00           C  
ATOM     43  O4    U   958       2.980  -4.086  16.711  1.00  0.00           O  
ATOM     44  C5    U   958       4.450  -5.684  15.751  1.00  0.00           C  
ATOM     45  C6    U   958       4.581  -6.968  15.404  1.00  0.00           C  
ATOM     46  H5'   U   958       7.160 -10.116  13.069  1.00  0.00           H  
ATOM     47 H5''   U   958       6.323  -9.560  11.829  1.00  0.00           H  
ATOM     48  H4'   U   958       5.124 -10.983  13.442  1.00  0.00           H  
ATOM     49  H3'   U   958       3.917  -8.521  12.638  1.00  0.00           H  
ATOM     50  H1'   U   958       3.516  -9.901  15.958  1.00  0.00           H  
ATOM     51  H2'   U   958       2.097  -9.117  13.922  1.00  0.00           H  
ATOM     52 HO2'   U   958       1.553 -11.124  14.306  1.00  0.00           H  
ATOM     53  H3    U   958       1.426  -5.941  16.915  1.00  0.00           H  
ATOM     54  H5    U   958       5.184  -5.053  15.600  1.00  0.00           H  
ATOM     55  H6    U   958       5.426  -7.249  14.997  1.00  0.00           H  
ATOM     56  P     U   959       2.917  -9.385  10.401  1.00  0.00           P  
ATOM     57  OP2   U   959       4.089  -8.805   9.699  1.00  0.00           O  
ATOM     58  OP1   U   959       1.987 -10.277   9.662  1.00  0.00           O  
ATOM     59  O5'   U   959       2.067  -8.187  11.017  1.00  0.00           O  
ATOM     60  C5'   U   959       0.654  -8.274  11.123  1.00  0.00           C  
ATOM     61  C4'   U   959       0.067  -7.047  11.777  1.00  0.00           C  
ATOM     62  O4'   U   959       0.890  -6.690  12.919  1.00  0.00           O  
ATOM     63  C3'   U   959       0.049  -5.782  10.933  1.00  0.00           C  
ATOM     64  O3'   U   959      -1.041  -5.735  10.030  1.00  0.00           O  
ATOM     65  C1'   U   959       0.867  -5.293  13.086  1.00  0.00           C  
ATOM     66  C2'   U   959      -0.028  -4.699  11.996  1.00  0.00           C  
ATOM     67  O2'   U   959      -1.350  -4.563  12.498  1.00  0.00           O  
ATOM     68  N1    U   959       2.256  -4.780  13.016  1.00  0.00           N  
ATOM     69  C2    U   959       2.471  -3.482  13.440  1.00  0.00           C  
ATOM     70  O2    U   959       1.581  -2.763  13.861  1.00  0.00           O  
ATOM     71  N3    U   959       3.772  -3.050  13.358  1.00  0.00           N  
ATOM     72  C4    U   959       4.859  -3.765  12.903  1.00  0.00           C  
ATOM     73  O4    U   959       5.970  -3.234  12.890  1.00  0.00           O  
ATOM     74  C5    U   959       4.562  -5.100  12.480  1.00  0.00           C  
ATOM     75  C6    U   959       3.304  -5.547  12.551  1.00  0.00           C  
ATOM     76  H5'   U   959       0.421  -9.062  11.657  1.00  0.00           H  
ATOM     77 H5''   U   959       0.271  -8.371  10.226  1.00  0.00           H  
ATOM     78  H4'   U   959      -0.843  -7.234  12.087  1.00  0.00           H  
ATOM     79  H3'   U   959       0.886  -5.691  10.432  1.00  0.00           H  
ATOM     80  H1'   U   959       0.487  -5.083  13.965  1.00  0.00           H  
ATOM     81  H2'   U   959       0.323  -3.845  11.665  1.00  0.00           H  
ATOM     82 HO2'   U   959      -1.547  -3.612  12.626  1.00  0.00           H  
ATOM     83  H3    U   959       3.946  -2.132  13.654  1.00  0.00           H  
ATOM     84  H5    U   959       5.275  -5.681  12.143  1.00  0.00           H  
ATOM     85  H6    U   959       3.126  -6.463  12.255  1.00  0.00           H  
ATOM     86  P     C   960      -0.874  -5.029   8.596  1.00  0.00           P  
ATOM     87  OP2   C   960      -0.216  -5.995   7.681  1.00  0.00           O  
ATOM     88  OP1   C   960      -2.183  -4.437   8.220  1.00  0.00           O  
ATOM     89  O5'   C   960       0.146  -3.836   8.869  1.00  0.00           O  
ATOM     90  C5'   C   960      -0.322  -2.543   9.223  1.00  0.00           C  
ATOM     91  C4'   C   960       0.801  -1.536   9.265  1.00  0.00           C  
ATOM     92  O4'   C   960       1.813  -1.972  10.214  1.00  0.00           O  
ATOM     93  C3'   C   960       1.587  -1.354   7.976  1.00  0.00           C  
ATOM     94  O3'   C   960       0.956  -0.471   7.064  1.00  0.00           O  
ATOM     95  C1'   C   960       3.089  -1.585   9.773  1.00  0.00           C  
ATOM     96  C2'   C   960       2.896  -0.778   8.494  1.00  0.00           C  
ATOM     97  O2'   C   960       2.758   0.596   8.827  1.00  0.00           O  
ATOM     98  N1    C   960       3.893  -2.812   9.548  1.00  0.00           N  
ATOM     99  C2    C   960       5.284  -2.687   9.451  1.00  0.00           C  
ATOM    100  O2    C   960       5.800  -1.564   9.554  1.00  0.00           O  
ATOM    101  N3    C   960       6.040  -3.791   9.247  1.00  0.00           N  
ATOM    102  C4    C   960       5.461  -4.986   9.140  1.00  0.00           C  
ATOM    103  N4    C   960       6.247  -6.047   8.939  1.00  0.00           N  
ATOM    104  C5    C   960       4.050  -5.147   9.233  1.00  0.00           C  
ATOM    105  C6    C   960       3.312  -4.049   9.436  1.00  0.00           C  
ATOM    106  H5'   C   960      -0.746  -2.587  10.105  1.00  0.00           H  
ATOM    107 H5''   C   960      -0.986  -2.253   8.563  1.00  0.00           H  
ATOM    108  H4'   C   960       0.449  -0.666   9.547  1.00  0.00           H  
ATOM    109  H3'   C   960       1.748  -2.213   7.532  1.00  0.00           H  
ATOM    110  H1'   C   960       3.530  -1.025  10.444  1.00  0.00           H  
ATOM    111  H2'   C   960       3.628  -0.925   7.860  1.00  0.00           H  
ATOM    112 HO2'   C   960       3.563   1.077   8.542  1.00  0.00           H  
ATOM    113  H42   C   960       5.852  -6.940   8.856  1.00  0.00           H  
ATOM    114  H41   C   960       7.218  -5.933   8.874  1.00  0.00           H  
ATOM    115  H5    C   960       3.633  -6.031   9.153  1.00  0.00           H  
ATOM    116  H6    C   960       2.340  -4.139   9.503  1.00  0.00           H  
ATOM    117  P     G   961       1.237  -0.602   5.487  1.00  0.00           P  
ATOM    118  OP2   G   961       0.894  -1.987   5.072  1.00  0.00           O  
ATOM    119  OP1   G   961       0.589   0.549   4.806  1.00  0.00           O  
ATOM    120  O5'   G   961       2.815  -0.425   5.359  1.00  0.00           O  
ATOM    121  C5'   G   961       3.409   0.864   5.392  1.00  0.00           C  
ATOM    122  C4'   G   961       4.905   0.790   5.208  1.00  0.00           C  
ATOM    123  O4'   G   961       5.487  -0.040   6.241  1.00  0.00           O  
ATOM    124  C3'   G   961       5.387   0.153   3.913  1.00  0.00           C  
ATOM    125  O3'   G   961       5.467   1.076   2.839  1.00  0.00           O  
ATOM    126  C1'   G   961       6.536  -0.828   5.730  1.00  0.00           C  
ATOM    127  C2'   G   961       6.774  -0.343   4.298  1.00  0.00           C  
ATOM    128  O2'   G   961       7.715   0.721   4.322  1.00  0.00           O  
ATOM    129  N1    G   961       7.935  -5.704   5.303  1.00  0.00           N  
ATOM    130  C2    G   961       8.693  -4.564   5.188  1.00  0.00           C  
ATOM    131  N2    G   961       9.996  -4.740   4.924  1.00  0.00           N  
ATOM    132  N3    G   961       8.210  -3.340   5.321  1.00  0.00           N  
ATOM    133  C4    G   961       6.886  -3.345   5.583  1.00  0.00           C  
ATOM    134  C5    G   961       6.039  -4.424   5.719  1.00  0.00           C  
ATOM    135  C6    G   961       6.570  -5.732   5.572  1.00  0.00           C  
ATOM    136  O6    G   961       5.982  -6.816   5.656  1.00  0.00           O  
ATOM    137  N7    G   961       4.744  -4.005   5.988  1.00  0.00           N  
ATOM    138  C8    G   961       4.826  -2.702   6.011  1.00  0.00           C  
ATOM    139  N9    G   961       6.096  -2.235   5.774  1.00  0.00           N  
ATOM    140  H5'   G   961       3.214   1.284   6.255  1.00  0.00           H  
ATOM    141 H5''   G   961       3.025   1.411   4.675  1.00  0.00           H  
ATOM    142  H4'   G   961       5.278   1.694   5.276  1.00  0.00           H  
ATOM    143  H3'   G   961       4.828  -0.613   3.670  1.00  0.00           H  
ATOM    144  H1'   G   961       7.361  -0.728   6.250  1.00  0.00           H  
ATOM    145  H2'   G   961       7.069  -1.075   3.716  1.00  0.00           H  
ATOM    146 HO2'   G   961       7.366   1.467   3.791  1.00  0.00           H  
ATOM    147  H1    G   961       8.389  -6.565   5.187  1.00  0.00           H  
ATOM    148  H22   G   961      10.586  -3.962   4.831  1.00  0.00           H  
ATOM    149  H21   G   961      10.361  -5.643   4.824  1.00  0.00           H  
ATOM    150  H8    G   961       4.058  -2.117   6.182  1.00  0.00           H  
ATOM    151  P     U   962       5.334   0.562   1.322  1.00  0.00           P  
ATOM    152  OP2   U   962       4.074  -0.216   1.210  1.00  0.00           O  
ATOM    153  OP1   U   962       5.563   1.721   0.422  1.00  0.00           O  
ATOM    154  O5'   U   962       6.554  -0.446   1.148  1.00  0.00           O  
ATOM    155  C5'   U   962       7.880   0.034   0.984  1.00  0.00           C  
ATOM    156  C4'   U   962       8.842  -1.083   0.664  1.00  0.00           C  
ATOM    157  O4'   U   962       8.894  -1.999   1.792  1.00  0.00           O  
ATOM    158  C3'   U   962       8.468  -1.974  -0.511  1.00  0.00           C  
ATOM    159  O3'   U   962       8.819  -1.414  -1.764  1.00  0.00           O  
ATOM    160  C1'   U   962       9.042  -3.321   1.324  1.00  0.00           C  
ATOM    161  C2'   U   962       9.237  -3.246  -0.190  1.00  0.00           C  
ATOM    162  O2'   U   962      10.619  -3.099  -0.480  1.00  0.00           O  
ATOM    163  N1    U   962       7.831  -4.092   1.697  1.00  0.00           N  
ATOM    164  C2    U   962       7.912  -5.470   1.621  1.00  0.00           C  
ATOM    165  O2    U   962       8.919  -6.059   1.268  1.00  0.00           O  
ATOM    166  N3    U   962       6.769  -6.142   1.977  1.00  0.00           N  
ATOM    167  C4    U   962       5.575  -5.590   2.392  1.00  0.00           C  
ATOM    168  O4    U   962       4.633  -6.331   2.677  1.00  0.00           O  
ATOM    169  C5    U   962       5.564  -4.160   2.446  1.00  0.00           C  
ATOM    170  C6    U   962       6.665  -3.481   2.107  1.00  0.00           C  
ATOM    171  H5'   U   962       8.165   0.473   1.813  1.00  0.00           H  
ATOM    172 H5''   U   962       7.896   0.687   0.254  1.00  0.00           H  
ATOM    173  H4'   U   962       9.732  -0.702   0.516  1.00  0.00           H  
ATOM    174  H3'   U   962       7.507  -2.159  -0.482  1.00  0.00           H  
ATOM    175  H1'   U   962       9.830  -3.738   1.730  1.00  0.00           H  
ATOM    176  H2'   U   962       8.852  -4.023  -0.647  1.00  0.00           H  
ATOM    177 HO2'   U   962      10.952  -3.929  -0.882  1.00  0.00           H  
ATOM    178  H3    U   962       6.805  -7.120   1.930  1.00  0.00           H  
ATOM    179  H5    U   962       4.757  -3.683   2.731  1.00  0.00           H  
ATOM    180  H6    U   962       6.631  -2.504   2.151  1.00  0.00           H  
ATOM    181  P     U   963       8.067  -1.888  -3.102  1.00  0.00           P  
ATOM    182  OP2   U   963       6.605  -1.858  -2.842  1.00  0.00           O  
ATOM    183  OP1   U   963       8.627  -1.119  -4.242  1.00  0.00           O  
ATOM    184  O5'   U   963       8.506  -3.410  -3.271  1.00  0.00           O  
ATOM    185  C5'   U   963       9.779  -3.748  -3.802  1.00  0.00           C  
ATOM    186  C4'   U   963       9.935  -5.239  -3.969  1.00  0.00           C  
ATOM    187  O4'   U   963       9.700  -5.916  -2.711  1.00  0.00           O  
ATOM    188  C3'   U   963       8.927  -5.920  -4.882  1.00  0.00           C  
ATOM    189  O3'   U   963       9.254  -5.802  -6.255  1.00  0.00           O  
ATOM    190  C1'   U   963       9.151  -7.200  -2.911  1.00  0.00           C  
ATOM    191  C2'   U   963       9.064  -7.366  -4.429  1.00  0.00           C  
ATOM    192  O2'   U   963      10.274  -7.940  -4.903  1.00  0.00           O  
ATOM    193  N1    U   963       7.814  -7.188  -2.269  1.00  0.00           N  
ATOM    194  C2    U   963       7.197  -8.410  -2.074  1.00  0.00           C  
ATOM    195  O2    U   963       7.701  -9.470  -2.402  1.00  0.00           O  
ATOM    196  N3    U   963       5.962  -8.350  -1.476  1.00  0.00           N  
ATOM    197  C4    U   963       5.292  -7.218  -1.062  1.00  0.00           C  
ATOM    198  O4    U   963       4.182  -7.330  -0.540  1.00  0.00           O  
ATOM    199  C5    U   963       5.990  -5.991  -1.296  1.00  0.00           C  
ATOM    200  C6    U   963       7.195  -6.020  -1.875  1.00  0.00           C  
ATOM    201  H5'   U   963      10.475  -3.420  -3.194  1.00  0.00           H  
ATOM    202 H5''   U   963       9.886  -3.316  -4.674  1.00  0.00           H  
ATOM    203  H4'   U   963      10.850  -5.430  -4.261  1.00  0.00           H  
ATOM    204  H3'   U   963       8.028  -5.591  -4.672  1.00  0.00           H  
ATOM    205  H1'   U   963       9.684  -7.932  -2.536  1.00  0.00           H  
ATOM    206  H2'   U   963       8.284  -7.899  -4.689  1.00  0.00           H  
ATOM    207 HO2'   U   963      10.101  -8.863  -5.185  1.00  0.00           H  
ATOM    208  H3    U   963       5.507  -9.205  -1.329  1.00  0.00           H  
ATOM    209  H5    U   963       5.588  -5.137  -1.032  1.00  0.00           H  
ATOM    210  H6    U   963       7.652  -5.168  -2.025  1.00  0.00           H  
ATOM    211  P     G   964       8.098  -5.855  -7.370  1.00  0.00           P  
ATOM    212  OP2   G   964       6.916  -5.128  -6.842  1.00  0.00           O  
ATOM    213  OP1   G   964       8.691  -5.447  -8.669  1.00  0.00           O  
ATOM    214  O5'   G   964       7.723  -7.401  -7.463  1.00  0.00           O  
ATOM    215  C5'   G   964       8.595  -8.326  -8.097  1.00  0.00           C  
ATOM    216  C4'   G   964       8.055  -9.733  -8.029  1.00  0.00           C  
ATOM    217  O4'   G   964       7.893 -10.168  -6.654  1.00  0.00           O  
ATOM    218  C3'   G   964       6.675  -9.948  -8.632  1.00  0.00           C  
ATOM    219  O3'   G   964       6.709 -10.140 -10.036  1.00  0.00           O  
ATOM    220  C1'   G   964       6.717 -10.942  -6.501  1.00  0.00           C  
ATOM    221  C2'   G   964       6.208 -11.196  -7.917  1.00  0.00           C  
ATOM    222  O2'   G   964       6.843 -12.356  -8.434  1.00  0.00           O  
ATOM    223  N1    G   964       2.368 -10.960  -3.854  1.00  0.00           N  
ATOM    224  C2    G   964       2.993 -11.989  -4.516  1.00  0.00           C  
ATOM    225  N2    G   964       2.383 -13.183  -4.471  1.00  0.00           N  
ATOM    226  N3    G   964       4.133 -11.859  -5.175  1.00  0.00           N  
ATOM    227  C4    G   964       4.607 -10.597  -5.120  1.00  0.00           C  
ATOM    228  C5    G   964       4.063  -9.499  -4.487  1.00  0.00           C  
ATOM    229  C6    G   964       2.839  -9.653  -3.784  1.00  0.00           C  
ATOM    230  O6    G   964       2.198  -8.800  -3.160  1.00  0.00           O  
ATOM    231  N7    G   964       4.861  -8.380  -4.668  1.00  0.00           N  
ATOM    232  C8    G   964       5.858  -8.808  -5.394  1.00  0.00           C  
ATOM    233  N9    G   964       5.767 -10.144  -5.704  1.00  0.00           N  
ATOM    234  H5'   G   964       9.469  -8.296  -7.655  1.00  0.00           H  
ATOM    235 H5''   G   964       8.704  -8.069  -9.037  1.00  0.00           H  
ATOM    236  H4'   G   964       8.690 -10.337  -8.469  1.00  0.00           H  
ATOM    237  H3'   G   964       6.096  -9.197  -8.386  1.00  0.00           H  
ATOM    238  H1'   G   964       6.878 -11.799  -6.054  1.00  0.00           H  
ATOM    239  H2'   G   964       5.231 -11.277  -7.937  1.00  0.00           H  
ATOM    240 HO2'   G   964       6.187 -13.082  -8.487  1.00  0.00           H  
ATOM    241  H1    G   964       1.526 -11.160  -3.395  1.00  0.00           H  
ATOM    242  H22   G   964       2.783 -13.955  -4.925  1.00  0.00           H  
ATOM    243  H21   G   964       1.539 -13.287  -3.985  1.00  0.00           H  
ATOM    244  H8    G   964       6.596  -8.234  -5.687  1.00  0.00           H  
ATOM    245  P     G   965       5.401  -9.847 -10.923  1.00  0.00           P  
ATOM    246  OP2   G   965       4.855  -8.527 -10.515  1.00  0.00           O  
ATOM    247  OP1   G   965       5.745 -10.090 -12.347  1.00  0.00           O  
ATOM    248  O5'   G   965       4.366 -10.970 -10.468  1.00  0.00           O  
ATOM    249  C5'   G   965       4.465 -12.296 -10.966  1.00  0.00           C  
ATOM    250  C4'   G   965       3.326 -13.157 -10.479  1.00  0.00           C  
ATOM    251  O4'   G   965       3.267 -13.108  -9.035  1.00  0.00           O  
ATOM    252  C3'   G   965       1.933 -12.735 -10.923  1.00  0.00           C  
ATOM    253  O3'   G   965       1.587 -13.229 -12.206  1.00  0.00           O  
ATOM    254  C1'   G   965       1.915 -13.149  -8.593  1.00  0.00           C  
ATOM    255  C2'   G   965       1.053 -13.334  -9.841  1.00  0.00           C  
ATOM    256  O2'   G   965       0.849 -14.724 -10.053  1.00  0.00           O  
ATOM    257  N1    G   965      -1.331 -10.652  -5.570  1.00  0.00           N  
ATOM    258  C2    G   965      -1.397 -11.937  -6.052  1.00  0.00           C  
ATOM    259  N2    G   965      -2.467 -12.657  -5.682  1.00  0.00           N  
ATOM    260  N3    G   965      -0.482 -12.479  -6.838  1.00  0.00           N  
ATOM    261  C4    G   965       0.523 -11.620  -7.110  1.00  0.00           C  
ATOM    262  C5    G   965       0.684 -10.320  -6.681  1.00  0.00           C  
ATOM    263  C6    G   965      -0.306  -9.750  -5.838  1.00  0.00           C  
ATOM    264  O6    G   965      -0.343  -8.614  -5.353  1.00  0.00           O  
ATOM    265  N7    G   965       1.856  -9.776  -7.185  1.00  0.00           N  
ATOM    266  C8    G   965       2.377 -10.737  -7.899  1.00  0.00           C  
ATOM    267  N9    G   965       1.620 -11.883  -7.896  1.00  0.00           N  
ATOM    268  H5'   G   965       5.312 -12.688 -10.668  1.00  0.00           H  
ATOM    269 H5''   G   965       4.451 -12.272 -11.946  1.00  0.00           H  
ATOM    270  H4'   G   965       3.484 -14.083 -10.761  1.00  0.00           H  
ATOM    271  H3'   G   965       1.867 -11.759 -10.887  1.00  0.00           H  
ATOM    272  H1'   G   965       1.769 -13.901  -7.981  1.00  0.00           H  
ATOM    273  H2'   G   965       0.203 -12.852  -9.760  1.00  0.00           H  
ATOM    274 HO2'   G   965      -0.082 -14.946  -9.843  1.00  0.00           H  
ATOM    275  H1    G   965      -2.062 -10.345  -4.994  1.00  0.00           H  
ATOM    276  H22   G   965      -2.568 -13.581  -5.995  1.00  0.00           H  
ATOM    277  H21   G   965      -3.150 -12.262  -5.100  1.00  0.00           H  
ATOM    278  H8    G   965       3.223 -10.648  -8.386  1.00  0.00           H  
ATOM    279  P     C   966       0.495 -12.459 -13.100  1.00  0.00           P  
ATOM    280  OP2   C   966       0.816 -11.010 -13.073  1.00  0.00           O  
ATOM    281  OP1   C   966       0.389 -13.164 -14.403  1.00  0.00           O  
ATOM    282  O5'   C   966      -0.872 -12.677 -12.311  1.00  0.00           O  
ATOM    283  C5'   C   966      -1.597 -13.891 -12.428  1.00  0.00           C  
ATOM    284  C4'   C   966      -2.897 -13.840 -11.664  1.00  0.00           C  
ATOM    285  O4'   C   966      -2.654 -13.537 -10.267  1.00  0.00           O  
ATOM    286  C3'   C   966      -3.877 -12.754 -12.080  1.00  0.00           C  
ATOM    287  O3'   C   966      -4.621 -13.095 -13.237  1.00  0.00           O  
ATOM    288  C1'   C   966      -3.722 -12.780  -9.729  1.00  0.00           C  
ATOM    289  C2'   C   966      -4.759 -12.644 -10.842  1.00  0.00           C  
ATOM    290  O2'   C   966      -5.673 -13.727 -10.764  1.00  0.00           O  
ATOM    291  N1    C   966      -3.183 -11.467  -9.296  1.00  0.00           N  
ATOM    292  C2    C   966      -3.957 -10.684  -8.429  1.00  0.00           C  
ATOM    293  O2    C   966      -5.061 -11.107  -8.053  1.00  0.00           O  
ATOM    294  N3    C   966      -3.489  -9.483  -8.019  1.00  0.00           N  
ATOM    295  C4    C   966      -2.300  -9.051  -8.439  1.00  0.00           C  
ATOM    296  N4    C   966      -1.879  -7.859  -8.008  1.00  0.00           N  
ATOM    297  C5    C   966      -1.490  -9.821  -9.319  1.00  0.00           C  
ATOM    298  C6    C   966      -1.963 -11.009  -9.718  1.00  0.00           C  
ATOM    299  H5'   C   966      -1.049 -14.625 -12.078  1.00  0.00           H  
ATOM    300 H5''   C   966      -1.789 -14.058 -13.374  1.00  0.00           H  
ATOM    301  H4'   C   966      -3.331 -14.717 -11.721  1.00  0.00           H  
ATOM    302  H3'   C   966      -3.391 -11.913 -12.211  1.00  0.00           H  
ATOM    303  H1'   C   966      -4.130 -13.234  -8.962  1.00  0.00           H  
ATOM    304  H2'   C   966      -5.217 -11.779 -10.806  1.00  0.00           H  
ATOM    305 HO2'   C   966      -6.540 -13.392 -10.455  1.00  0.00           H  
ATOM    306  H42   C   966      -1.009  -7.513  -8.298  1.00  0.00           H  
ATOM    307  H41   C   966      -2.440  -7.330  -7.402  1.00  0.00           H  
ATOM    308  H5    C   966      -0.617  -9.495  -9.622  1.00  0.00           H  
ATOM    309  H6    C   966      -1.421 -11.554 -10.324  1.00  0.00           H  
ATOM    310  P     C   967      -5.398 -11.955 -14.063  1.00  0.00           P  
ATOM    311  OP2   C   967      -4.760 -10.650 -13.759  1.00  0.00           O  
ATOM    312  OP1   C   967      -5.509 -12.406 -15.474  1.00  0.00           O  
ATOM    313  O5'   C   967      -6.860 -11.949 -13.432  1.00  0.00           O  
ATOM    314  C5'   C   967      -7.775 -10.903 -13.719  1.00  0.00           C  
ATOM    315  C4'   C   967      -8.710 -10.646 -12.562  1.00  0.00           C  
ATOM    316  O4'   C   967      -7.956 -10.775 -11.332  1.00  0.00           O  
ATOM    317  C3'   C   967      -9.329  -9.259 -12.496  1.00  0.00           C  
ATOM    318  O3'   C   967     -10.494  -9.135 -13.293  1.00  0.00           O  
ATOM    319  C1'   C   967      -8.326  -9.752 -10.431  1.00  0.00           C  
ATOM    320  C2'   C   967      -9.573  -9.072 -11.009  1.00  0.00           C  
ATOM    321  O2'   C   967     -10.733  -9.774 -10.585  1.00  0.00           O  
ATOM    322  N1    C   967      -7.183  -8.815 -10.302  1.00  0.00           N  
ATOM    323  C2    C   967      -7.342  -7.678  -9.501  1.00  0.00           C  
ATOM    324  O2    C   967      -8.425  -7.487  -8.927  1.00  0.00           O  
ATOM    325  N3    C   967      -6.315  -6.808  -9.366  1.00  0.00           N  
ATOM    326  C4    C   967      -5.161  -7.035  -9.994  1.00  0.00           C  
ATOM    327  N4    C   967      -4.174  -6.149  -9.832  1.00  0.00           N  
ATOM    328  C5    C   967      -4.967  -8.181 -10.815  1.00  0.00           C  
ATOM    329  C6    C   967      -5.990  -9.035 -10.940  1.00  0.00           C  
ATOM    330  H5'   C   967      -8.302 -11.147 -14.508  1.00  0.00           H  
ATOM    331 H5''   C   967      -7.272 -10.083 -13.911  1.00  0.00           H  
ATOM    332  H4'   C   967      -9.425 -11.315 -12.581  1.00  0.00           H  
ATOM    333  H3'   C   967      -8.673  -8.597 -12.797  1.00  0.00           H  
ATOM    334  H1'   C   967      -8.542 -10.126  -9.552  1.00  0.00           H  
ATOM    335  H2'   C   967      -9.617  -8.123 -10.770  1.00  0.00           H  
ATOM    336 HO2'   C   967     -11.224  -9.223  -9.942  1.00  0.00           H  
ATOM    337  H42   C   967      -3.314  -6.287 -10.279  1.00  0.00           H  
ATOM    338  H41   C   967      -4.312  -5.360  -9.266  1.00  0.00           H  
ATOM    339  H5    C   967      -4.114  -8.339 -11.272  1.00  0.00           H  
ATOM    340  H6    C   967      -5.876  -9.829 -11.501  1.00  0.00           H  
ATOM    341  P     A   968     -10.503  -8.151 -14.564  1.00  0.00           P  
ATOM    342  OP2   A   968      -9.139  -7.586 -14.718  1.00  0.00           O  
ATOM    343  OP1   A   968     -11.132  -8.871 -15.700  1.00  0.00           O  
ATOM    344  O5'   A   968     -11.479  -6.969 -14.128  1.00  0.00           O  
ATOM    345  C5'   A   968     -12.654  -7.233 -13.377  1.00  0.00           C  
ATOM    346  C4'   A   968     -12.956  -6.117 -12.408  1.00  0.00           C  
ATOM    347  O4'   A   968     -12.023  -6.204 -11.313  1.00  0.00           O  
ATOM    348  C3'   A   968     -12.789  -4.704 -12.946  1.00  0.00           C  
ATOM    349  O3'   A   968     -13.948  -4.220 -13.603  1.00  0.00           O  
ATOM    350  C1'   A   968     -11.608  -4.912 -10.903  1.00  0.00           C  
ATOM    351  C2'   A   968     -12.425  -3.902 -11.706  1.00  0.00           C  
ATOM    352  O2'   A   968     -13.581  -3.555 -10.959  1.00  0.00           O  
ATOM    353  N1    A   968      -7.365  -2.077 -10.191  1.00  0.00           N  
ATOM    354  C2    A   968      -8.635  -1.910  -9.800  1.00  0.00           C  
ATOM    355  N3    A   968      -9.692  -2.689 -10.021  1.00  0.00           N  
ATOM    356  C4    A   968      -9.344  -3.769 -10.744  1.00  0.00           C  
ATOM    357  C5    A   968      -8.082  -4.077 -11.216  1.00  0.00           C  
ATOM    358  C6    A   968      -7.049  -3.172 -10.914  1.00  0.00           C  
ATOM    359  N6    A   968      -5.783  -3.337 -11.304  1.00  0.00           N  
ATOM    360  N7    A   968      -8.101  -5.272 -11.922  1.00  0.00           N  
ATOM    361  C8    A   968      -9.353  -5.653 -11.861  1.00  0.00           C  
ATOM    362  N9    A   968     -10.161  -4.790 -11.163  1.00  0.00           N  
ATOM    363  H5'   A   968     -12.533  -8.067 -12.876  1.00  0.00           H  
ATOM    364 H5''   A   968     -13.411  -7.337 -13.990  1.00  0.00           H  
ATOM    365  H4'   A   968     -13.870  -6.227 -12.072  1.00  0.00           H  
ATOM    366  H3'   A   968     -12.032  -4.684 -13.569  1.00  0.00           H  
ATOM    367  H1'   A   968     -11.781  -4.783  -9.946  1.00  0.00           H  
ATOM    368  H2'   A   968     -11.888  -3.114 -11.933  1.00  0.00           H  
ATOM    369 HO2'   A   968     -13.483  -2.638 -10.628  1.00  0.00           H  
ATOM    370  H2    A   968      -8.812  -1.100  -9.278  1.00  0.00           H  
ATOM    371  H61   A   968      -5.105  -2.671 -11.062  1.00  0.00           H  
ATOM    372  H62   A   968      -5.530  -4.124 -11.829  1.00  0.00           H  
ATOM    373  H8    A   968      -9.683  -6.478 -12.277  1.00  0.00           H  
ATOM    374  P     C   969     -13.828  -3.041 -14.689  1.00  0.00           P  
ATOM    375  OP2   C   969     -12.400  -2.913 -15.074  1.00  0.00           O  
ATOM    376  OP1   C   969     -14.852  -3.277 -15.738  1.00  0.00           O  
ATOM    377  O5'   C   969     -14.242  -1.731 -13.883  1.00  0.00           O  
ATOM    378  C5'   C   969     -14.013  -0.439 -14.424  1.00  0.00           C  
ATOM    379  C4'   C   969     -13.404   0.493 -13.404  1.00  0.00           C  
ATOM    380  O4'   C   969     -12.537  -0.280 -12.558  1.00  0.00           O  
ATOM    381  C3'   C   969     -12.484   1.574 -13.948  1.00  0.00           C  
ATOM    382  O3'   C   969     -13.186   2.720 -14.401  1.00  0.00           O  
ATOM    383  C1'   C   969     -11.404   0.483 -12.200  1.00  0.00           C  
ATOM    384  C2'   C   969     -11.582   1.882 -12.778  1.00  0.00           C  
ATOM    385  O2'   C   969     -12.236   2.711 -11.828  1.00  0.00           O  
ATOM    386  N1    C   969     -10.195  -0.195 -12.728  1.00  0.00           N  
ATOM    387  C2    C   969      -8.959   0.451 -12.595  1.00  0.00           C  
ATOM    388  O2    C   969      -8.912   1.562 -12.044  1.00  0.00           O  
ATOM    389  N3    C   969      -7.841  -0.146 -13.067  1.00  0.00           N  
ATOM    390  C4    C   969      -7.918  -1.340 -13.655  1.00  0.00           C  
ATOM    391  N4    C   969      -6.788  -1.891 -14.106  1.00  0.00           N  
ATOM    392  C5    C   969      -9.158  -2.022 -13.807  1.00  0.00           C  
ATOM    393  C6    C   969     -10.258  -1.422 -13.334  1.00  0.00           C  
ATOM    394  H5'   C   969     -14.865  -0.065 -14.730  1.00  0.00           H  
ATOM    395 H5''   C   969     -13.404  -0.516 -15.188  1.00  0.00           H  
ATOM    396  H4'   C   969     -14.124   0.887 -12.868  1.00  0.00           H  
ATOM    397  H3'   C   969     -11.942   1.202 -14.675  1.00  0.00           H  
ATOM    398  H1'   C   969     -11.345   0.543 -11.224  1.00  0.00           H  
ATOM    399  H2'   C   969     -10.733   2.270 -13.073  1.00  0.00           H  
ATOM    400 HO2'   C   969     -11.600   3.375 -11.491  1.00  0.00           H  
ATOM    401  H42   C   969      -6.812  -2.767 -14.543  1.00  0.00           H  
ATOM    402  H41   C   969      -5.936  -1.418 -14.001  1.00  0.00           H  
ATOM    403  H5    C   969      -9.205  -2.900 -14.240  1.00  0.00           H  
ATOM    404  H6    C   969     -11.121  -1.875 -13.429  1.00  0.00           H  
ATOM    405  P     A   970     -12.717   3.479 -15.738  1.00  0.00           P  
ATOM    406  OP2   A   970     -12.044   4.740 -15.338  1.00  0.00           O  
ATOM    407  OP1   A   970     -11.998   2.502 -16.594  1.00  0.00           O  
ATOM    408  O5'   A   970     -14.083   3.859 -16.464  1.00  0.00           O  
ATOM    409  C5'   A   970     -14.097   4.745 -17.574  1.00  0.00           C  
ATOM    410  C4'   A   970     -14.035   3.996 -18.881  1.00  0.00           C  
ATOM    411  O4'   A   970     -15.142   3.066 -18.940  1.00  0.00           O  
ATOM    412  C3'   A   970     -14.170   4.839 -20.140  1.00  0.00           C  
ATOM    413  O3'   A   970     -12.941   5.401 -20.567  1.00  0.00           O  
ATOM    414  C1'   A   970     -15.652   3.001 -20.263  1.00  0.00           C  
ATOM    415  C2'   A   970     -14.750   3.862 -21.148  1.00  0.00           C  
ATOM    416  O2'   A   970     -13.737   3.039 -21.709  1.00  0.00           O  
ATOM    417  N1    A   970     -19.736   4.298 -23.125  1.00  0.00           N  
ATOM    418  C2    A   970     -18.511   3.864 -23.448  1.00  0.00           C  
ATOM    419  N3    A   970     -17.494   3.545 -22.651  1.00  0.00           N  
ATOM    420  C4    A   970     -17.832   3.711 -21.360  1.00  0.00           C  
ATOM    421  C5    A   970     -19.050   4.148 -20.872  1.00  0.00           C  
ATOM    422  C6    A   970     -20.044   4.453 -21.819  1.00  0.00           C  
ATOM    423  N6    A   970     -21.264   4.886 -21.497  1.00  0.00           N  
ATOM    424  N7    A   970     -19.034   4.195 -19.485  1.00  0.00           N  
ATOM    425  C8    A   970     -17.828   3.791 -19.170  1.00  0.00           C  
ATOM    426  N9    A   970     -17.046   3.481 -20.256  1.00  0.00           N  
ATOM    427  H5'   A   970     -13.325   5.346 -17.513  1.00  0.00           H  
ATOM    428 H5''   A   970     -14.919   5.277 -17.549  1.00  0.00           H  
ATOM    429  H4'   A   970     -13.190   3.500 -18.923  1.00  0.00           H  
ATOM    430  H3'   A   970     -14.823   5.553 -19.980  1.00  0.00           H  
ATOM    431  H1'   A   970     -15.627   2.073 -20.578  1.00  0.00           H  
ATOM    432  H2'   A   970     -15.267   4.325 -21.841  1.00  0.00           H  
ATOM    433 HO2'   A   970     -13.914   2.923 -22.665  1.00  0.00           H  
ATOM    434  H2    A   970     -18.339   3.769 -24.409  1.00  0.00           H  
ATOM    435  H61   A   970     -21.916   5.083 -22.202  1.00  0.00           H  
ATOM    436  H62   A   970     -21.510   5.006 -20.556  1.00  0.00           H  
ATOM    437  H8    A   970     -17.512   3.718 -18.245  1.00  0.00           H  
ATOM    438  P     A   971     -12.665   6.974 -20.384  1.00  0.00           P  
ATOM    439  OP2   A   971     -13.830   7.566 -19.679  1.00  0.00           O  
ATOM    440  OP1   A   971     -11.303   7.139 -19.819  1.00  0.00           O  
ATOM    441  O5'   A   971     -12.653   7.538 -21.874  1.00  0.00           O  
ATOM    442  C5'   A   971     -11.848   6.934 -22.876  1.00  0.00           C  
ATOM    443  C4'   A   971     -12.565   6.875 -24.201  1.00  0.00           C  
ATOM    444  O4'   A   971     -13.671   5.947 -24.113  1.00  0.00           O  
ATOM    445  C3'   A   971     -13.196   8.175 -24.678  1.00  0.00           C  
ATOM    446  O3'   A   971     -12.285   9.013 -25.367  1.00  0.00           O  
ATOM    447  C1'   A   971     -14.802   6.454 -24.788  1.00  0.00           C  
ATOM    448  C2'   A   971     -14.341   7.688 -25.555  1.00  0.00           C  
ATOM    449  O2'   A   971     -13.875   7.290 -26.836  1.00  0.00           O  
ATOM    450  N1    A   971     -19.734   7.706 -23.977  1.00  0.00           N  
ATOM    451  C2    A   971     -19.041   7.457 -25.096  1.00  0.00           C  
ATOM    452  N3    A   971     -17.756   7.136 -25.235  1.00  0.00           N  
ATOM    453  C4    A   971     -17.149   7.077 -24.036  1.00  0.00           C  
ATOM    454  C5    A   971     -17.728   7.307 -22.802  1.00  0.00           C  
ATOM    455  C6    A   971     -19.095   7.638 -22.790  1.00  0.00           C  
ATOM    456  N6    A   971     -19.786   7.887 -21.676  1.00  0.00           N  
ATOM    457  N7    A   971     -16.794   7.155 -21.786  1.00  0.00           N  
ATOM    458  C8    A   971     -15.690   6.842 -22.419  1.00  0.00           C  
ATOM    459  N9    A   971     -15.832   6.777 -23.783  1.00  0.00           N  
ATOM    460  H5'   A   971     -11.619   6.023 -22.596  1.00  0.00           H  
ATOM    461 H5''   A   971     -11.024   7.453 -22.981  1.00  0.00           H  
ATOM    462  H4'   A   971     -11.938   6.561 -24.887  1.00  0.00           H  
ATOM    463  H3'   A   971     -13.566   8.654 -23.906  1.00  0.00           H  
ATOM    464  H1'   A   971     -15.157   5.792 -25.419  1.00  0.00           H  
ATOM    465  H2'   A   971     -15.054   8.358 -25.620  1.00  0.00           H  
ATOM    466 HO2'   A   971     -14.123   6.354 -26.988  1.00  0.00           H  
ATOM    467  H2    A   971     -19.552   7.520 -25.930  1.00  0.00           H  
ATOM    468  H61   A   971     -20.739   8.112 -21.731  1.00  0.00           H  
ATOM    469  H62   A   971     -19.343   7.843 -20.803  1.00  0.00           H  
ATOM    470  H8    A   971     -14.840   6.670 -21.960  1.00  0.00           H  
ATOM    471  P     U   972     -12.336  10.606 -25.158  1.00  0.00           P  
ATOM    472  OP2   U   972     -12.223  10.881 -23.704  1.00  0.00           O  
ATOM    473  OP1   U   972     -11.369  11.225 -26.100  1.00  0.00           O  
ATOM    474  O5'   U   972     -13.805  11.009 -25.624  1.00  0.00           O  
ATOM    475  C5'   U   972     -14.268  10.697 -26.930  1.00  0.00           C  
ATOM    476  C4'   U   972     -15.674  11.195 -27.156  1.00  0.00           C  
ATOM    477  O4'   U   972     -16.565  10.355 -26.390  1.00  0.00           O  
ATOM    478  C3'   U   972     -15.960  12.620 -26.709  1.00  0.00           C  
ATOM    479  O3'   U   972     -15.690  13.581 -27.714  1.00  0.00           O  
ATOM    480  C1'   U   972     -17.572  11.125 -25.740  1.00  0.00           C  
ATOM    481  C2'   U   972     -17.394  12.588 -26.167  1.00  0.00           C  
ATOM    482  O2'   U   972     -18.337  12.870 -27.191  1.00  0.00           O  
ATOM    483  N1    U   972     -17.417  10.944 -24.276  1.00  0.00           N  
ATOM    484  C2    U   972     -18.554  11.077 -23.500  1.00  0.00           C  
ATOM    485  O2    U   972     -19.651  11.332 -23.965  1.00  0.00           O  
ATOM    486  N3    U   972     -18.363  10.900 -22.152  1.00  0.00           N  
ATOM    487  C4    U   972     -17.177  10.611 -21.510  1.00  0.00           C  
ATOM    488  O4    U   972     -17.168  10.482 -20.285  1.00  0.00           O  
ATOM    489  C5    U   972     -16.044  10.487 -22.376  1.00  0.00           C  
ATOM    490  C6    U   972     -16.202  10.653 -23.693  1.00  0.00           C  
ATOM    491  H5'   U   972     -14.250   9.724 -27.051  1.00  0.00           H  
ATOM    492 H5''   U   972     -13.672  11.112 -27.588  1.00  0.00           H  
ATOM    493  H4'   U   972     -15.885  11.122 -28.110  1.00  0.00           H  
ATOM    494  H3'   U   972     -15.364  12.852 -25.967  1.00  0.00           H  
ATOM    495  H1'   U   972     -18.462  10.815 -26.013  1.00  0.00           H  
ATOM    496  H2'   U   972     -17.501  13.189 -25.401  1.00  0.00           H  
ATOM    497 HO2'   U   972     -19.043  13.444 -26.826  1.00  0.00           H  
ATOM    498  H3    U   972     -19.156  10.991 -21.583  1.00  0.00           H  
ATOM    499  H5    U   972     -15.160  10.281 -22.005  1.00  0.00           H  
ATOM    500  H6    U   972     -15.411  10.564 -24.264  1.00  0.00           H  
ATOM    501  P     U   973     -16.254  15.079 -27.574  1.00  0.00           P  
ATOM    502  OP2   U   973     -17.613  15.004 -26.981  1.00  0.00           O  
ATOM    503  OP1   U   973     -15.210  15.904 -26.916  1.00  0.00           O  
ATOM    504  O5'   U   973     -16.400  15.577 -29.080  1.00  0.00           O  
ATOM    505  C5'   U   973     -15.298  16.147 -29.770  1.00  0.00           C  
ATOM    506  C4'   U   973     -15.185  15.613 -31.177  1.00  0.00           C  
ATOM    507  O4'   U   973     -15.559  14.215 -31.215  1.00  0.00           O  
ATOM    508  C3'   U   973     -16.100  16.250 -32.212  1.00  0.00           C  
ATOM    509  O3'   U   973     -15.586  17.463 -32.734  1.00  0.00           O  
ATOM    510  C1'   U   973     -16.174  13.910 -32.434  1.00  0.00           C  
ATOM    511  C2'   U   973     -16.181  15.178 -33.281  1.00  0.00           C  
ATOM    512  O2'   U   973     -15.026  15.189 -34.109  1.00  0.00           O  
ATOM    513  N1    U   973     -17.544  13.422 -32.142  1.00  0.00           N  
ATOM    514  C2    U   973     -18.247  12.853 -33.187  1.00  0.00           C  
ATOM    515  O2    U   973     -17.793  12.741 -34.312  1.00  0.00           O  
ATOM    516  N3    U   973     -19.510  12.415 -32.870  1.00  0.00           N  
ATOM    517  C4    U   973     -20.131  12.487 -31.641  1.00  0.00           C  
ATOM    518  O4    U   973     -21.275  12.048 -31.515  1.00  0.00           O  
ATOM    519  C5    U   973     -19.343  13.087 -30.607  1.00  0.00           C  
ATOM    520  C6    U   973     -18.110  13.521 -30.888  1.00  0.00           C  
ATOM    521  H5'   U   973     -14.474  15.939 -29.283  1.00  0.00           H  
ATOM    522 H5''   U   973     -15.412  17.119 -29.807  1.00  0.00           H  
ATOM    523  H4'   U   973     -14.255  15.696 -31.472  1.00  0.00           H  
ATOM    524  H3'   U   973     -16.989  16.380 -31.820  1.00  0.00           H  
ATOM    525  H1'   U   973     -15.674  13.210 -32.904  1.00  0.00           H  
ATOM    526  H2'   U   973     -17.004  15.256 -33.807  1.00  0.00           H  
ATOM    527 HO2'   U   973     -15.299  15.036 -35.038  1.00  0.00           H  
ATOM    528  H3    U   973     -20.026  12.009 -33.597  1.00  0.00           H  
ATOM    529  H5    U   973     -19.706  13.178 -29.701  1.00  0.00           H  
ATOM    530  H6    U   973     -17.593  13.928 -30.164  1.00  0.00           H  
ATOM    531  P     A   974     -16.554  18.727 -32.947  1.00  0.00           P  
ATOM    532  OP2   A   974     -16.570  19.511 -31.686  1.00  0.00           O  
ATOM    533  OP1   A   974     -16.172  19.390 -34.219  1.00  0.00           O  
ATOM    534  O5'   A   974     -17.996  18.079 -33.141  1.00  0.00           O  
ATOM    535  C5'   A   974     -18.537  17.879 -34.439  1.00  0.00           C  
ATOM    536  C4'   A   974     -19.901  17.239 -34.378  1.00  0.00           C  
ATOM    537  O4'   A   974     -19.873  16.130 -33.414  1.00  0.00           O  
ATOM    538  C3'   A   974     -21.031  18.125 -33.876  1.00  0.00           C  
ATOM    539  O3'   A   974     -21.679  18.840 -34.914  1.00  0.00           O  
ATOM    540  C1'   A   974     -21.101  15.996 -32.743  1.00  0.00           C  
ATOM    541  C2'   A   974     -21.994  17.115 -33.256  1.00  0.00           C  
ATOM    542  O2'   A   974     -22.857  16.557 -34.237  1.00  0.00           O  
ATOM    543  N1    A   974     -22.702  14.881 -27.974  1.00  0.00           N  
ATOM    544  C2    A   974     -23.211  14.606 -29.182  1.00  0.00           C  
ATOM    545  N3    A   974     -22.742  14.928 -30.385  1.00  0.00           N  
ATOM    546  C4    A   974     -21.596  15.623 -30.278  1.00  0.00           C  
ATOM    547  C5    A   974     -20.951  15.982 -29.109  1.00  0.00           C  
ATOM    548  C6    A   974     -21.549  15.581 -27.902  1.00  0.00           C  
ATOM    549  N6    A   974     -21.043  15.854 -26.697  1.00  0.00           N  
ATOM    550  N7    A   974     -19.792  16.695 -29.387  1.00  0.00           N  
ATOM    551  C8    A   974     -19.764  16.751 -30.695  1.00  0.00           C  
ATOM    552  N9    A   974     -20.825  16.122 -31.300  1.00  0.00           N  
ATOM    553  H5'   A   974     -17.934  17.299 -34.950  1.00  0.00           H  
ATOM    554 H5''   A   974     -18.608  18.744 -34.893  1.00  0.00           H  
ATOM    555  H4'   A   974     -20.127  16.890 -35.266  1.00  0.00           H  
ATOM    556  H3'   A   974     -20.689  18.715 -33.171  1.00  0.00           H  
ATOM    557  H1'   A   974     -21.529  15.132 -32.920  1.00  0.00           H  
ATOM    558  H2'   A   974     -22.496  17.508 -32.511  1.00  0.00           H  
ATOM    559 HO2'   A   974     -23.756  16.473 -33.858  1.00  0.00           H  
ATOM    560  H2    A   974     -24.049  14.096 -29.179  1.00  0.00           H  
ATOM    561  H61   A   974     -21.506  15.548 -25.890  1.00  0.00           H  
ATOM    562  H62   A   974     -20.207  16.361 -26.620  1.00  0.00           H  
ATOM    563  H8    A   974     -19.051  17.200 -31.197  1.00  0.00           H  
ATOM    564  P     A   975     -21.472  20.428 -35.052  1.00  0.00           P  
ATOM    565  OP2   A   975     -22.367  21.095 -34.073  1.00  0.00           O  
ATOM    566  OP1   A   975     -20.014  20.706 -35.023  1.00  0.00           O  
ATOM    567  O5'   A   975     -22.008  20.760 -36.515  1.00  0.00           O  
ATOM    568  C5'   A   975     -21.109  21.084 -37.565  1.00  0.00           C  
ATOM    569  C4'   A   975     -20.416  19.856 -38.100  1.00  0.00           C  
ATOM    570  O4'   A   975     -21.285  19.148 -39.020  1.00  0.00           O  
ATOM    571  C3'   A   975     -19.136  20.100 -38.884  1.00  0.00           C  
ATOM    572  O3'   A   975     -17.989  20.197 -38.057  1.00  0.00           O  
ATOM    573  C1'   A   975     -20.537  18.633 -40.102  1.00  0.00           C  
ATOM    574  C2'   A   975     -19.063  18.872 -39.774  1.00  0.00           C  
ATOM    575  O2'   A   975     -18.566  17.748 -39.062  1.00  0.00           O  
ATOM    576  N1    A   975     -20.004  19.017 -45.213  1.00  0.00           N  
ATOM    577  C2    A   975     -19.441  18.207 -44.308  1.00  0.00           C  
ATOM    578  N3    A   975     -19.625  18.161 -42.990  1.00  0.00           N  
ATOM    579  C4    A   975     -20.515  19.092 -42.603  1.00  0.00           C  
ATOM    580  C5    A   975     -21.176  19.995 -43.414  1.00  0.00           C  
ATOM    581  C6    A   975     -20.894  19.940 -44.791  1.00  0.00           C  
ATOM    582  N6    A   975     -21.454  20.748 -45.694  1.00  0.00           N  
ATOM    583  N7    A   975     -22.020  20.802 -42.664  1.00  0.00           N  
ATOM    584  C8    A   975     -21.853  20.377 -41.436  1.00  0.00           C  
ATOM    585  N9    A   975     -20.956  19.343 -41.326  1.00  0.00           N  
ATOM    586  H5'   A   975     -20.434  21.710 -37.227  1.00  0.00           H  
ATOM    587 H5''   A   975     -21.606  21.513 -38.292  1.00  0.00           H  
ATOM    588  H4'   A   975     -20.201  19.262 -37.351  1.00  0.00           H  
ATOM    589  H3'   A   975     -19.249  20.898 -39.443  1.00  0.00           H  
ATOM    590  H1'   A   975     -20.694  17.671 -40.212  1.00  0.00           H  
ATOM    591  H2'   A   975     -18.543  19.047 -40.586  1.00  0.00           H  
ATOM    592 HO2'   A   975     -17.960  17.245 -39.644  1.00  0.00           H  
ATOM    593  H2    A   975     -18.802  17.555 -44.666  1.00  0.00           H  
ATOM    594  H61   A   975     -21.217  20.662 -46.641  1.00  0.00           H  
ATOM    595  H62   A   975     -22.103  21.425 -45.411  1.00  0.00           H  
ATOM    596  H8    A   975     -22.325  20.761 -40.668  1.00  0.00           H  
ATOM    597  P     A   976     -17.051  21.500 -38.126  1.00  0.00           P  
ATOM    598  OP2   A   976     -17.862  22.623 -38.659  1.00  0.00           O  
ATOM    599  OP1   A   976     -16.367  21.644 -36.817  1.00  0.00           O  
ATOM    600  O5'   A   976     -15.952  21.126 -39.218  1.00  0.00           O  
ATOM    601  C5'   A   976     -15.656  19.771 -39.519  1.00  0.00           C  
ATOM    602  C4'   A   976     -15.330  19.586 -40.980  1.00  0.00           C  
ATOM    603  O4'   A   976     -16.550  19.364 -41.739  1.00  0.00           O  
ATOM    604  C3'   A   976     -14.690  20.778 -41.677  1.00  0.00           C  
ATOM    605  O3'   A   976     -13.281  20.817 -41.528  1.00  0.00           O  
ATOM    606  C1'   A   976     -16.509  20.049 -42.960  1.00  0.00           C  
ATOM    607  C2'   A   976     -15.078  20.546 -43.129  1.00  0.00           C  
ATOM    608  O2'   A   976     -14.290  19.520 -43.715  1.00  0.00           O  
ATOM    609  N1    A   976     -19.430  23.354 -45.625  1.00  0.00           N  
ATOM    610  C2    A   976     -18.587  22.386 -46.008  1.00  0.00           C  
ATOM    611  N3    A   976     -17.858  21.561 -45.259  1.00  0.00           N  
ATOM    612  C4    A   976     -18.056  21.806 -43.952  1.00  0.00           C  
ATOM    613  C5    A   976     -18.888  22.764 -43.405  1.00  0.00           C  
ATOM    614  C6    A   976     -19.606  23.573 -44.304  1.00  0.00           C  
ATOM    615  N6    A   976     -20.445  24.539 -43.923  1.00  0.00           N  
ATOM    616  N7    A   976     -18.837  22.725 -42.018  1.00  0.00           N  
ATOM    617  C8    A   976     -17.990  21.759 -41.762  1.00  0.00           C  
ATOM    618  N9    A   976     -17.478  21.158 -42.886  1.00  0.00           N  
ATOM    619  H5'   A   976     -16.431  19.215 -39.293  1.00  0.00           H  
ATOM    620 H5''   A   976     -14.889  19.483 -38.982  1.00  0.00           H  
ATOM    621  H4'   A   976     -14.749  18.803 -41.079  1.00  0.00           H  
ATOM    622  H3'   A   976     -15.113  21.603 -41.357  1.00  0.00           H  
ATOM    623  H1'   A   976     -16.741  19.462 -43.711  1.00  0.00           H  
ATOM    624  H2'   A   976     -15.040  21.376 -43.648  1.00  0.00           H  
ATOM    625 HO2'   A   976     -14.061  19.780 -44.631  1.00  0.00           H  
ATOM    626  H2    A   976     -18.495  22.268 -46.977  1.00  0.00           H  
ATOM    627  H61   A   976     -20.919  25.070 -44.597  1.00  0.00           H  
ATOM    628  H62   A   976     -20.589  24.715 -42.970  1.00  0.00           H  
ATOM    629  H8    A   976     -17.744  21.490 -40.852  1.00  0.00           H  
ATOM    630  P     A   977     -12.559  22.172 -41.090  1.00  0.00           P  
ATOM    631  OP2   A   977     -11.390  22.320 -41.993  1.00  0.00           O  
ATOM    632  OP1   A   977     -13.616  23.213 -41.080  1.00  0.00           O  
ATOM    633  O5'   A   977     -12.013  22.009 -39.602  1.00  0.00           O  
ATOM    634  C5'   A   977     -12.594  22.735 -38.529  1.00  0.00           C  
ATOM    635  C4'   A   977     -12.301  22.088 -37.199  1.00  0.00           C  
ATOM    636  O4'   A   977     -12.796  20.729 -37.231  1.00  0.00           O  
ATOM    637  C3'   A   977     -10.831  21.948 -36.834  1.00  0.00           C  
ATOM    638  O3'   A   977     -10.295  23.113 -36.231  1.00  0.00           O  
ATOM    639  C1'   A   977     -11.907  19.867 -36.595  1.00  0.00           C  
ATOM    640  C2'   A   977     -10.849  20.733 -35.910  1.00  0.00           C  
ATOM    641  O2'   A   977     -11.300  21.082 -34.610  1.00  0.00           O  
ATOM    642  N1    A   977      -8.816  15.841 -37.484  1.00  0.00           N  
ATOM    643  C2    A   977      -9.178  16.466 -36.357  1.00  0.00           C  
ATOM    644  N3    A   977      -9.988  17.511 -36.197  1.00  0.00           N  
ATOM    645  C4    A   977     -10.462  17.930 -37.384  1.00  0.00           C  
ATOM    646  C5    A   977     -10.182  17.390 -38.625  1.00  0.00           C  
ATOM    647  C6    A   977      -9.311  16.287 -38.659  1.00  0.00           C  
ATOM    648  N6    A   977      -8.949  15.663 -39.783  1.00  0.00           N  
ATOM    649  N7    A   977     -10.852  18.083 -39.624  1.00  0.00           N  
ATOM    650  C8    A   977     -11.512  19.010 -38.975  1.00  0.00           C  
ATOM    651  N9    A   977     -11.322  18.976 -37.615  1.00  0.00           N  
ATOM    652  H5'   A   977     -13.565  22.775 -38.658  1.00  0.00           H  
ATOM    653 H5''   A   977     -12.235  23.646 -38.527  1.00  0.00           H  
ATOM    654  H4'   A   977     -12.760  22.574 -36.482  1.00  0.00           H  
ATOM    655  H3'   A   977     -10.309  21.732 -37.636  1.00  0.00           H  
ATOM    656  H1'   A   977     -12.374  19.329 -35.921  1.00  0.00           H  
ATOM    657  H2'   A   977      -9.976  20.288 -35.885  1.00  0.00           H  
ATOM    658 HO2'   A   977     -10.761  20.602 -33.947  1.00  0.00           H  
ATOM    659  H2    A   977      -8.791  16.104 -35.532  1.00  0.00           H  
ATOM    660  H61   A   977      -8.337  14.898 -39.743  1.00  0.00           H  
ATOM    661  H62   A   977      -9.296  15.969 -40.647  1.00  0.00           H  
ATOM    662  H8    A   977     -12.087  19.668 -39.419  1.00  0.00           H  
ATOM    663  P     C   978      -9.134  23.944 -36.969  1.00  0.00           P  
ATOM    664  OP2   C   978      -9.412  23.928 -38.427  1.00  0.00           O  
ATOM    665  OP1   C   978      -8.981  25.243 -36.266  1.00  0.00           O  
ATOM    666  O5'   C   978      -7.819  23.085 -36.707  1.00  0.00           O  
ATOM    667  C5'   C   978      -6.996  23.336 -35.578  1.00  0.00           C  
ATOM    668  C4'   C   978      -6.473  22.056 -34.973  1.00  0.00           C  
ATOM    669  O4'   C   978      -7.387  20.968 -35.275  1.00  0.00           O  
ATOM    670  C3'   C   978      -5.148  21.550 -35.519  1.00  0.00           C  
ATOM    671  O3'   C   978      -4.027  22.152 -34.895  1.00  0.00           O  
ATOM    672  C1'   C   978      -6.697  19.768 -35.503  1.00  0.00           C  
ATOM    673  C2'   C   978      -5.228  20.064 -35.191  1.00  0.00           C  
ATOM    674  O2'   C   978      -4.989  19.829 -33.811  1.00  0.00           O  
ATOM    675  N1    C   978      -6.908  19.402 -36.925  1.00  0.00           N  
ATOM    676  C2    C   978      -6.341  18.213 -37.398  1.00  0.00           C  
ATOM    677  O2    C   978      -5.682  17.505 -36.621  1.00  0.00           O  
ATOM    678  N3    C   978      -6.519  17.857 -38.691  1.00  0.00           N  
ATOM    679  C4    C   978      -7.230  18.635 -39.506  1.00  0.00           C  
ATOM    680  N4    C   978      -7.380  18.243 -40.774  1.00  0.00           N  
ATOM    681  C5    C   978      -7.820  19.850 -39.057  1.00  0.00           C  
ATOM    682  C6    C   978      -7.638  20.191 -37.776  1.00  0.00           C  
ATOM    683  H5'   C   978      -7.519  23.818 -34.903  1.00  0.00           H  
ATOM    684 H5''   C   978      -6.238  23.893 -35.852  1.00  0.00           H  
ATOM    685  H4'   C   978      -6.399  22.156 -34.002  1.00  0.00           H  
ATOM    686  H3'   C   978      -5.085  21.682 -36.488  1.00  0.00           H  
ATOM    687  H1'   C   978      -7.006  19.036 -34.929  1.00  0.00           H  
ATOM    688  H2'   C   978      -4.626  19.539 -35.758  1.00  0.00           H  
ATOM    689 HO2'   C   978      -4.439  19.024 -33.715  1.00  0.00           H  
ATOM    690  H42   C   978      -7.897  18.793 -41.398  1.00  0.00           H  
ATOM    691  H41   C   978      -6.972  17.406 -41.080  1.00  0.00           H  
ATOM    692  H5    C   978      -8.342  20.415 -39.664  1.00  0.00           H  
ATOM    693  H6    C   978      -8.036  21.024 -37.447  1.00  0.00           H  
ATOM    694  P     A   979      -2.687  22.434 -35.738  1.00  0.00           P  
ATOM    695  OP2   A   979      -3.056  23.236 -36.931  1.00  0.00           O  
ATOM    696  OP1   A   979      -1.654  22.943 -34.802  1.00  0.00           O  
ATOM    697  O5'   A   979      -2.234  20.990 -36.236  1.00  0.00           O  
ATOM    698  C5'   A   979      -1.343  20.199 -35.463  1.00  0.00           C  
ATOM    699  C4'   A   979      -1.019  18.897 -36.152  1.00  0.00           C  
ATOM    700  O4'   A   979      -2.249  18.247 -36.567  1.00  0.00           O  
ATOM    701  C3'   A   979      -0.227  19.006 -37.446  1.00  0.00           C  
ATOM    702  O3'   A   979       1.172  19.093 -37.235  1.00  0.00           O  
ATOM    703  C1'   A   979      -2.085  17.609 -37.829  1.00  0.00           C  
ATOM    704  C2'   A   979      -0.592  17.703 -38.143  1.00  0.00           C  
ATOM    705  O2'   A   979       0.078  16.598 -37.551  1.00  0.00           O  
ATOM    706  N1    A   979      -4.012  17.693 -42.607  1.00  0.00           N  
ATOM    707  C2    A   979      -3.239  16.808 -41.964  1.00  0.00           C  
ATOM    708  N3    A   979      -2.773  16.850 -40.717  1.00  0.00           N  
ATOM    709  C4    A   979      -3.184  17.967 -40.093  1.00  0.00           C  
ATOM    710  C5    A   979      -3.980  18.967 -40.622  1.00  0.00           C  
ATOM    711  C6    A   979      -4.408  18.804 -41.951  1.00  0.00           C  
ATOM    712  N6    A   979      -5.178  19.685 -42.593  1.00  0.00           N  
ATOM    713  N7    A   979      -4.200  19.967 -39.684  1.00  0.00           N  
ATOM    714  C8    A   979      -3.543  19.556 -38.627  1.00  0.00           C  
ATOM    715  N9    A   979      -2.905  18.353 -38.804  1.00  0.00           N  
ATOM    716  H5'   A   979      -1.757  20.007 -34.596  1.00  0.00           H  
ATOM    717 H5''   A   979      -0.514  20.699 -35.318  1.00  0.00           H  
ATOM    718  H4'   A   979      -0.536  18.311 -35.533  1.00  0.00           H  
ATOM    719  H3'   A   979      -0.519  19.775 -37.981  1.00  0.00           H  
ATOM    720  H1'   A   979      -2.358  16.667 -37.823  1.00  0.00           H  
ATOM    721  H2'   A   979      -0.428  17.753 -39.108  1.00  0.00           H  
ATOM    722 HO2'   A   979       0.854  16.927 -37.052  1.00  0.00           H  
ATOM    723  H2    A   979      -2.980  16.019 -42.484  1.00  0.00           H  
ATOM    724  H61   A   979      -5.445  19.518 -43.522  1.00  0.00           H  
ATOM    725  H62   A   979      -5.478  20.499 -42.137  1.00  0.00           H  
ATOM    726  H8    A   979      -3.510  20.061 -37.788  1.00  0.00           H  
ATOM    727  P     A   980       2.108  19.832 -38.312  1.00  0.00           P  
ATOM    728  OP2   A   980       1.546  21.184 -38.557  1.00  0.00           O  
ATOM    729  OP1   A   980       3.518  19.692 -37.870  1.00  0.00           O  
ATOM    730  O5'   A   980       1.919  18.973 -39.640  1.00  0.00           O  
ATOM    731  C5'   A   980       2.739  17.843 -39.900  1.00  0.00           C  
ATOM    732  C4'   A   980       1.921  16.654 -40.337  1.00  0.00           C  
ATOM    733  O4'   A   980       1.160  17.104 -41.486  1.00  0.00           O  
ATOM    734  C3'   A   980       2.707  15.426 -40.772  1.00  0.00           C  
ATOM    735  O3'   A   980       2.595  14.345 -39.863  1.00  0.00           O  
ATOM    736  C1'   A   980       1.350  16.224 -42.613  1.00  0.00           C  
ATOM    737  C2'   A   980       2.151  15.025 -42.136  1.00  0.00           C  
ATOM    738  O2'   A   980       1.246  13.936 -42.022  1.00  0.00           O  
ATOM    739  N1    A   980       2.679  16.440 -47.587  1.00  0.00           N  
ATOM    740  C2    A   980       1.973  15.547 -46.882  1.00  0.00           C  
ATOM    741  N3    A   980       1.664  15.552 -45.587  1.00  0.00           N  
ATOM    742  C4    A   980       2.172  16.641 -44.982  1.00  0.00           C  
ATOM    743  C5    A   980       2.917  17.645 -45.573  1.00  0.00           C  
ATOM    744  C6    A   980       3.174  17.522 -46.950  1.00  0.00           C  
ATOM    745  N6    A   980       3.879  18.411 -47.653  1.00  0.00           N  
ATOM    746  N7    A   980       3.270  18.608 -44.638  1.00  0.00           N  
ATOM    747  C8    A   980       2.739  18.173 -43.522  1.00  0.00           C  
ATOM    748  N9    A   980       2.060  16.987 -43.658  1.00  0.00           N  
ATOM    749  H5'   A   980       3.230  17.610 -39.085  1.00  0.00           H  
ATOM    750 H5''   A   980       3.379  18.067 -40.606  1.00  0.00           H  
ATOM    751  H4'   A   980       1.280  16.390 -39.643  1.00  0.00           H  
ATOM    752  H3'   A   980       3.649  15.691 -40.842  1.00  0.00           H  
ATOM    753  H1'   A   980       0.485  15.920 -42.962  1.00  0.00           H  
ATOM    754  H2'   A   980       2.870  14.835 -42.775  1.00  0.00           H  
ATOM    755 HO2'   A   980       1.415  13.305 -42.752  1.00  0.00           H  
ATOM    756  H2    A   980       1.635  14.780 -47.392  1.00  0.00           H  
ATOM    757  H61   A   980       4.026  18.271 -48.612  1.00  0.00           H  
ATOM    758  H62   A   980       4.248  19.204 -47.212  1.00  0.00           H  
ATOM    759  H8    A   980       2.820  18.650 -42.669  1.00  0.00           H  
ATOM    760  P     A   981       3.898  13.501 -39.447  1.00  0.00           P  
ATOM    761  OP2   A   981       5.061  14.423 -39.442  1.00  0.00           O  
ATOM    762  OP1   A   981       3.572  12.722 -38.226  1.00  0.00           O  
ATOM    763  O5'   A   981       4.090  12.473 -40.650  1.00  0.00           O  
ATOM    764  C5'   A   981       4.209  11.079 -40.406  1.00  0.00           C  
ATOM    765  C4'   A   981       4.493  10.317 -41.676  1.00  0.00           C  
ATOM    766  O4'   A   981       3.776  10.939 -42.777  1.00  0.00           O  
ATOM    767  C3'   A   981       5.940  10.317 -42.145  1.00  0.00           C  
ATOM    768  O3'   A   981       6.734   9.339 -41.496  1.00  0.00           O  
ATOM    769  C1'   A   981       4.535  10.838 -43.959  1.00  0.00           C  
ATOM    770  C2'   A   981       5.789  10.028 -43.632  1.00  0.00           C  
ATOM    771  O2'   A   981       5.530   8.652 -43.866  1.00  0.00           O  
ATOM    772  N1    A   981       5.884  13.770 -47.976  1.00  0.00           N  
ATOM    773  C2    A   981       5.645  12.457 -47.860  1.00  0.00           C  
ATOM    774  N3    A   981       5.297  11.758 -46.781  1.00  0.00           N  
ATOM    775  C4    A   981       5.195  12.561 -45.707  1.00  0.00           C  
ATOM    776  C5    A   981       5.409  13.926 -45.670  1.00  0.00           C  
ATOM    777  C6    A   981       5.772  14.548 -46.878  1.00  0.00           C  
ATOM    778  N6    A   981       6.011  15.856 -46.995  1.00  0.00           N  
ATOM    779  N7    A   981       5.211  14.419 -44.388  1.00  0.00           N  
ATOM    780  C8    A   981       4.887  13.359 -43.690  1.00  0.00           C  
ATOM    781  N9    A   981       4.858  12.200 -44.425  1.00  0.00           N  
ATOM    782  H5'   A   981       3.372  10.750 -40.017  1.00  0.00           H  
ATOM    783 H5''   A   981       4.939  10.926 -39.771  1.00  0.00           H  
ATOM    784  H4'   A   981       4.192   9.389 -41.579  1.00  0.00           H  
ATOM    785  H3'   A   981       6.347  11.200 -42.015  1.00  0.00           H  
ATOM    786  H1'   A   981       4.016  10.371 -44.648  1.00  0.00           H  
ATOM    787  H2'   A   981       6.566  10.343 -44.141  1.00  0.00           H  
ATOM    788 HO2'   A   981       5.816   8.137 -43.083  1.00  0.00           H  
ATOM    789  H2    A   981       5.740  11.937 -48.685  1.00  0.00           H  
ATOM    790  H61   A   981       6.260  16.232 -47.865  1.00  0.00           H  
ATOM    791  H62   A   981       5.935  16.440 -46.212  1.00  0.00           H  
ATOM    792  H8    A   981       4.684  13.391 -42.731  1.00  0.00           H  
ATOM    793  P     C   982       7.919   9.787 -40.507  1.00  0.00           P  
ATOM    794  OP2   C   982       7.309  10.437 -39.321  1.00  0.00           O  
ATOM    795  OP1   C   982       8.826   8.626 -40.322  1.00  0.00           O  
ATOM    796  O5'   C   982       8.708  10.901 -41.329  1.00  0.00           O  
ATOM    797  C5'   C   982       9.853  10.566 -42.099  1.00  0.00           C  
ATOM    798  C4'   C   982       9.967  11.429 -43.332  1.00  0.00           C  
ATOM    799  O4'   C   982       9.011  12.516 -43.222  1.00  0.00           O  
ATOM    800  C3'   C   982      11.305  12.121 -43.544  1.00  0.00           C  
ATOM    801  O3'   C   982      12.243  11.311 -44.230  1.00  0.00           O  
ATOM    802  C1'   C   982       9.563  13.710 -43.733  1.00  0.00           C  
ATOM    803  C2'   C   982      10.913  13.348 -44.360  1.00  0.00           C  
ATOM    804  O2'   C   982      10.715  13.016 -45.727  1.00  0.00           O  
ATOM    805  N1    C   982       9.706  14.650 -42.594  1.00  0.00           N  
ATOM    806  C2    C   982      10.264  15.911 -42.838  1.00  0.00           C  
ATOM    807  O2    C   982      10.622  16.203 -43.990  1.00  0.00           O  
ATOM    808  N3    C   982      10.405  16.787 -41.817  1.00  0.00           N  
ATOM    809  C4    C   982      10.013  16.450 -40.589  1.00  0.00           C  
ATOM    810  N4    C   982      10.171  17.346 -39.612  1.00  0.00           N  
ATOM    811  C5    C   982       9.442  15.176 -40.307  1.00  0.00           C  
ATOM    812  C6    C   982       9.307  14.318 -41.326  1.00  0.00           C  
ATOM    813  H5'   C   982       9.791   9.627 -42.370  1.00  0.00           H  
ATOM    814 H5''   C   982      10.654  10.688 -41.548  1.00  0.00           H  
ATOM    815  H4'   C   982       9.753  10.902 -44.129  1.00  0.00           H  
ATOM    816  H3'   C   982      11.687  12.397 -42.685  1.00  0.00           H  
ATOM    817  H1'   C   982       8.988  14.111 -44.417  1.00  0.00           H  
ATOM    818  H2'   C   982      11.565  14.072 -44.254  1.00  0.00           H  
ATOM    819 HO2'   C   982      11.261  13.609 -46.283  1.00  0.00           H  
ATOM    820  H42   C   982       9.893  17.128 -38.698  1.00  0.00           H  
ATOM    821  H41   C   982      10.565  18.222 -39.809  1.00  0.00           H  
ATOM    822  H5    C   982       9.156  14.937 -39.401  1.00  0.00           H  
ATOM    823  H6    C   982       8.916  13.437 -41.153  1.00  0.00           H  
ATOM    824  P     C   983      12.973  10.097 -43.470  1.00  0.00           P  
ATOM    825  OP2   C   983      14.225   9.781 -44.202  1.00  0.00           O  
ATOM    826  OP1   C   983      13.033  10.431 -42.024  1.00  0.00           O  
ATOM    827  O5'   C   983      11.973   8.871 -43.650  1.00  0.00           O  
ATOM    828  C5'   C   983      11.578   8.435 -44.942  1.00  0.00           C  
ATOM    829  C4'   C   983      10.122   8.039 -44.976  1.00  0.00           C  
ATOM    830  O4'   C   983       9.332   9.195 -45.355  1.00  0.00           O  
ATOM    831  C3'   C   983       9.738   6.983 -46.000  1.00  0.00           C  
ATOM    832  O3'   C   983       9.999   5.662 -45.556  1.00  0.00           O  
ATOM    833  C1'   C   983       8.208   8.772 -46.081  1.00  0.00           C  
ATOM    834  C2'   C   983       8.253   7.247 -46.193  1.00  0.00           C  
ATOM    835  O2'   C   983       7.488   6.679 -45.140  1.00  0.00           O  
ATOM    836  N1    C   983       8.222   9.435 -47.409  1.00  0.00           N  
ATOM    837  C2    C   983       7.176   9.163 -48.299  1.00  0.00           C  
ATOM    838  O2    C   983       6.275   8.382 -47.955  1.00  0.00           O  
ATOM    839  N3    C   983       7.164   9.754 -49.516  1.00  0.00           N  
ATOM    840  C4    C   983       8.144  10.589 -49.861  1.00  0.00           C  
ATOM    841  N4    C   983       8.091  11.150 -51.072  1.00  0.00           N  
ATOM    842  C5    C   983       9.222  10.886 -48.980  1.00  0.00           C  
ATOM    843  C6    C   983       9.222  10.296 -47.779  1.00  0.00           C  
ATOM    844  H5'   C   983      12.125   7.664 -45.200  1.00  0.00           H  
ATOM    845 H5''   C   983      11.726   9.162 -45.583  1.00  0.00           H  
ATOM    846  H4'   C   983       9.838   7.739 -44.088  1.00  0.00           H  
ATOM    847  H3'   C   983      10.214   7.137 -46.843  1.00  0.00           H  
ATOM    848  H1'   C   983       7.400   9.036 -45.594  1.00  0.00           H  
ATOM    849  H2'   C   983       7.945   6.939 -47.071  1.00  0.00           H  
ATOM    850 HO2'   C   983       6.892   7.364 -44.772  1.00  0.00           H  
ATOM    851  H42   C   983       8.796  11.768 -51.356  1.00  0.00           H  
ATOM    852  H41   C   983       7.348  10.943 -51.677  1.00  0.00           H  
ATOM    853  H5    C   983       9.937  11.502 -49.243  1.00  0.00           H  
ATOM    854  H6    C   983       9.955  10.488 -47.158  1.00  0.00           H  
ATOM    855  P     A   984      11.076   4.749 -46.323  1.00  0.00           P  
ATOM    856  OP2   A   984      12.149   5.637 -46.837  1.00  0.00           O  
ATOM    857  OP1   A   984      11.427   3.609 -45.440  1.00  0.00           O  
ATOM    858  O5'   A   984      10.273   4.175 -47.574  1.00  0.00           O  
ATOM    859  C5'   A   984       8.859   4.051 -47.537  1.00  0.00           C  
ATOM    860  C4'   A   984       8.275   3.953 -48.924  1.00  0.00           C  
ATOM    861  O4'   A   984       7.773   5.256 -49.315  1.00  0.00           O  
ATOM    862  C3'   A   984       9.250   3.593 -50.035  1.00  0.00           C  
ATOM    863  O3'   A   984       9.393   2.194 -50.215  1.00  0.00           O  
ATOM    864  C1'   A   984       8.134   5.583 -50.633  1.00  0.00           C  
ATOM    865  C2'   A   984       8.623   4.267 -51.245  1.00  0.00           C  
ATOM    866  O2'   A   984       7.504   3.533 -51.721  1.00  0.00           O  
ATOM    867  N1    A   984      11.034   9.062 -53.090  1.00  0.00           N  
ATOM    868  C2    A   984      10.053   8.252 -53.507  1.00  0.00           C  
ATOM    869  N3    A   984       9.338   7.369 -52.812  1.00  0.00           N  
ATOM    870  C4    A   984       9.724   7.355 -51.524  1.00  0.00           C  
ATOM    871  C5    A   984      10.715   8.126 -50.947  1.00  0.00           C  
ATOM    872  C6    A   984      11.397   9.023 -51.790  1.00  0.00           C  
ATOM    873  N6    A   984      12.376   9.830 -51.375  1.00  0.00           N  
ATOM    874  N7    A   984      10.834   7.841 -49.594  1.00  0.00           N  
ATOM    875  C8    A   984       9.927   6.918 -49.386  1.00  0.00           C  
ATOM    876  N9    A   984       9.218   6.576 -50.511  1.00  0.00           N  
ATOM    877  H5'   A   984       8.480   4.834 -47.086  1.00  0.00           H  
ATOM    878 H5''   A   984       8.621   3.246 -47.032  1.00  0.00           H  
ATOM    879  H4'   A   984       7.535   3.309 -48.931  1.00  0.00           H  
ATOM    880  H3'   A   984      10.130   3.985 -49.854  1.00  0.00           H  
ATOM    881  H1'   A   984       7.413   5.952 -51.186  1.00  0.00           H  
ATOM    882  H2'   A   984       9.284   4.422 -51.952  1.00  0.00           H  
ATOM    883 HO2'   A   984       7.225   3.903 -52.584  1.00  0.00           H  
ATOM    884  H2    A   984       9.828   8.319 -54.459  1.00  0.00           H  
ATOM    885  H61   A   984      12.815  10.434 -52.010  1.00  0.00           H  
ATOM    886  H62   A   984      12.656   9.819 -50.436  1.00  0.00           H  
ATOM    887  H8    A   984       9.770   6.510 -48.509  1.00  0.00           H  
ATOM    888  P     G   985      10.605   1.614 -51.096  1.00  0.00           P  
ATOM    889  OP2   G   985      11.814   1.557 -50.235  1.00  0.00           O  
ATOM    890  OP1   G   985      10.131   0.382 -51.777  1.00  0.00           O  
ATOM    891  O5'   G   985      10.844   2.730 -52.208  1.00  0.00           O  
ATOM    892  C5'   G   985      10.389   2.542 -53.539  1.00  0.00           C  
ATOM    893  C4'   G   985      11.272   3.256 -54.533  1.00  0.00           C  
ATOM    894  O4'   G   985      11.240   4.673 -54.211  1.00  0.00           O  
ATOM    895  C3'   G   985      12.752   2.909 -54.481  1.00  0.00           C  
ATOM    896  O3'   G   985      13.099   1.833 -55.336  1.00  0.00           O  
ATOM    897  C1'   G   985      12.512   5.259 -54.420  1.00  0.00           C  
ATOM    898  C2'   G   985      13.408   4.173 -55.017  1.00  0.00           C  
ATOM    899  O2'   G   985      13.326   4.235 -56.434  1.00  0.00           O  
ATOM    900  N1    G   985      15.755   8.333 -51.980  1.00  0.00           N  
ATOM    901  C2    G   985      15.568   8.153 -53.329  1.00  0.00           C  
ATOM    902  N2    G   985      16.345   8.885 -54.141  1.00  0.00           N  
ATOM    903  N3    G   985      14.684   7.316 -53.847  1.00  0.00           N  
ATOM    904  C4    G   985      13.990   6.661 -52.893  1.00  0.00           C  
ATOM    905  C5    G   985      14.098   6.767 -51.523  1.00  0.00           C  
ATOM    906  C6    G   985      15.051   7.668 -50.980  1.00  0.00           C  
ATOM    907  O6    G   985      15.297   7.905 -49.792  1.00  0.00           O  
ATOM    908  N7    G   985      13.200   5.920 -50.890  1.00  0.00           N  
ATOM    909  C8    G   985      12.574   5.324 -51.868  1.00  0.00           C  
ATOM    910  N9    G   985      13.003   5.727 -53.110  1.00  0.00           N  
ATOM    911  H5'   G   985       9.475   2.887 -53.617  1.00  0.00           H  
ATOM    912 H5''   G   985      10.387   1.583 -53.744  1.00  0.00           H  
ATOM    913  H4'   G   985      10.947   3.128 -55.449  1.00  0.00           H  
ATOM    914  H3'   G   985      13.053   2.757 -53.561  1.00  0.00           H  
ATOM    915  H1'   G   985      12.461   6.018 -55.039  1.00  0.00           H  
ATOM    916  H2'   G   985      14.333   4.259 -54.703  1.00  0.00           H  
ATOM    917 HO2'   G   985      14.172   4.582 -56.788  1.00  0.00           H  
ATOM    918  H1    G   985      16.436   8.978 -51.698  1.00  0.00           H  
ATOM    919  H22   G   985      16.256   8.799 -55.113  1.00  0.00           H  
ATOM    920  H21   G   985      17.002   9.507 -53.764  1.00  0.00           H  
ATOM    921  H8    G   985      11.869   4.658 -51.730  1.00  0.00           H  
ATOM    922  P     A   986      13.974   0.607 -54.777  1.00  0.00           P  
ATOM    923  OP2   A   986      13.871   0.606 -53.296  1.00  0.00           O  
ATOM    924  OP1   A   986      13.601  -0.611 -55.540  1.00  0.00           O  
ATOM    925  O5'   A   986      15.470   0.993 -55.166  1.00  0.00           O  
ATOM    926  C5'   A   986      15.768   1.580 -56.424  1.00  0.00           C  
ATOM    927  C4'   A   986      17.141   2.204 -56.432  1.00  0.00           C  
ATOM    928  O4'   A   986      17.024   3.582 -56.001  1.00  0.00           O  
ATOM    929  C3'   A   986      18.154   1.602 -55.471  1.00  0.00           C  
ATOM    930  O3'   A   986      18.827   0.476 -56.007  1.00  0.00           O  
ATOM    931  C1'   A   986      18.167   3.954 -55.245  1.00  0.00           C  
ATOM    932  C2'   A   986      19.122   2.757 -55.259  1.00  0.00           C  
ATOM    933  O2'   A   986      20.013   2.890 -56.358  1.00  0.00           O  
ATOM    934  N1    A   986      19.081   6.791 -51.042  1.00  0.00           N  
ATOM    935  C2    A   986      19.714   6.694 -52.218  1.00  0.00           C  
ATOM    936  N3    A   986      19.422   5.934 -53.270  1.00  0.00           N  
ATOM    937  C4    A   986      18.324   5.194 -53.031  1.00  0.00           C  
ATOM    938  C5    A   986      17.568   5.184 -51.875  1.00  0.00           C  
ATOM    939  C6    A   986      17.982   6.035 -50.834  1.00  0.00           C  
ATOM    940  N6    A   986      17.352   6.132 -49.662  1.00  0.00           N  
ATOM    941  N7    A   986      16.507   4.295 -51.989  1.00  0.00           N  
ATOM    942  C8    A   986      16.645   3.796 -53.193  1.00  0.00           C  
ATOM    943  N9    A   986      17.724   4.295 -53.880  1.00  0.00           N  
ATOM    944  H5'   A   986      15.102   2.272 -56.620  1.00  0.00           H  
ATOM    945 H5''   A   986      15.726   0.891 -57.118  1.00  0.00           H  
ATOM    946  H4'   A   986      17.497   2.176 -57.345  1.00  0.00           H  
ATOM    947  H3'   A   986      17.708   1.395 -54.622  1.00  0.00           H  
ATOM    948  H1'   A   986      18.611   4.730 -55.648  1.00  0.00           H  
ATOM    949  H2'   A   986      19.603   2.672 -54.410  1.00  0.00           H  
ATOM    950 HO2'   A   986      20.907   3.102 -56.019  1.00  0.00           H  
ATOM    951  H2    A   986      20.506   7.264 -52.318  1.00  0.00           H  
ATOM    952  H61   A   986      17.688   6.743 -48.973  1.00  0.00           H  
ATOM    953  H62   A   986      16.552   5.593 -49.489  1.00  0.00           H  
ATOM    954  H8    A   986      16.034   3.127 -53.568  1.00  0.00           H  
ATOM    955  P     U   987      19.327  -0.704 -55.037  1.00  0.00           P  
ATOM    956  OP2   U   987      18.266  -0.948 -54.027  1.00  0.00           O  
ATOM    957  OP1   U   987      19.804  -1.826 -55.886  1.00  0.00           O  
ATOM    958  O5'   U   987      20.587  -0.080 -54.289  1.00  0.00           O  
ATOM    959  C5'   U   987      21.774   0.237 -55.000  1.00  0.00           C  
ATOM    960  C4'   U   987      22.847   0.770 -54.083  1.00  0.00           C  
ATOM    961  O4'   U   987      22.493   2.114 -53.679  1.00  0.00           O  
ATOM    962  C3'   U   987      23.031   0.032 -52.767  1.00  0.00           C  
ATOM    963  O3'   U   987      23.858  -1.112 -52.885  1.00  0.00           O  
ATOM    964  C1'   U   987      22.929   2.346 -52.335  1.00  0.00           C  
ATOM    965  C2'   U   987      23.680   1.094 -51.893  1.00  0.00           C  
ATOM    966  O2'   U   987      25.057   1.245 -52.205  1.00  0.00           O  
ATOM    967  N1    U   987      21.742   2.619 -51.488  1.00  0.00           N  
ATOM    968  C2    U   987      21.955   3.303 -50.305  1.00  0.00           C  
ATOM    969  O2    U   987      23.056   3.682 -49.944  1.00  0.00           O  
ATOM    970  N3    U   987      20.829   3.533 -49.554  1.00  0.00           N  
ATOM    971  C4    U   987      19.537   3.157 -49.855  1.00  0.00           C  
ATOM    972  O4    U   987      18.628   3.438 -49.073  1.00  0.00           O  
ATOM    973  C5    U   987      19.393   2.453 -51.093  1.00  0.00           C  
ATOM    974  C6    U   987      20.473   2.217 -51.845  1.00  0.00           C  
ATOM    975  H5'   U   987      21.568   0.914 -55.679  1.00  0.00           H  
ATOM    976 H5''   U   987      22.106  -0.570 -55.445  1.00  0.00           H  
ATOM    977  H4'   U   987      23.696   0.792 -54.571  1.00  0.00           H  
ATOM    978  H3'   U   987      22.153  -0.196 -52.399  1.00  0.00           H  
ATOM    979  H1'   U   987      23.536   3.115 -52.301  1.00  0.00           H  
ATOM    980  H2'   U   987      23.542   0.909 -50.941  1.00  0.00           H  
ATOM    981 HO2'   U   987      25.562   1.366 -51.373  1.00  0.00           H  
ATOM    982  H3    U   987      20.958   4.017 -48.712  1.00  0.00           H  
ATOM    983  H5    U   987      18.508   2.149 -51.387  1.00  0.00           H  
ATOM    984  H6    U   987      20.347   1.733 -52.687  1.00  0.00           H  
ATOM    985  P     C   988      23.711  -2.328 -51.844  1.00  0.00           P  
ATOM    986  OP2   C   988      22.265  -2.605 -51.661  1.00  0.00           O  
ATOM    987  OP1   C   988      24.618  -3.420 -52.282  1.00  0.00           O  
ATOM    988  O5'   C   988      24.278  -1.737 -50.478  1.00  0.00           O  
ATOM    989  C5'   C   988      25.675  -1.629 -50.253  1.00  0.00           C  
ATOM    990  C4'   C   988      25.979  -1.121 -48.865  1.00  0.00           C  
ATOM    991  O4'   C   988      25.433   0.215 -48.699  1.00  0.00           O  
ATOM    992  C3'   C   988      25.366  -1.904 -47.715  1.00  0.00           C  
ATOM    993  O3'   C   988      26.123  -3.048 -47.359  1.00  0.00           O  
ATOM    994  C1'   C   988      25.010   0.404 -47.345  1.00  0.00           C  
ATOM    995  C2'   C   988      25.382  -0.876 -46.591  1.00  0.00           C  
ATOM    996  O2'   C   988      26.685  -0.729 -46.046  1.00  0.00           O  
ATOM    997  N1    C   988      23.548   0.661 -47.329  1.00  0.00           N  
ATOM    998  C2    C   988      22.998   1.303 -46.213  1.00  0.00           C  
ATOM    999  O2    C   988      23.741   1.635 -45.277  1.00  0.00           O  
ATOM   1000  N3    C   988      21.668   1.550 -46.174  1.00  0.00           N  
ATOM   1001  C4    C   988      20.891   1.184 -47.193  1.00  0.00           C  
ATOM   1002  N4    C   988      19.584   1.448 -47.112  1.00  0.00           N  
ATOM   1003  C5    C   988      21.419   0.530 -48.342  1.00  0.00           C  
ATOM   1004  C6    C   988      22.736   0.292 -48.369  1.00  0.00           C  
ATOM   1005  H5'   C   988      26.058  -1.011 -50.911  1.00  0.00           H  
ATOM   1006 H5''   C   988      26.086  -2.512 -50.367  1.00  0.00           H  
ATOM   1007  H4'   C   988      26.951  -1.083 -48.749  1.00  0.00           H  
ATOM   1008  H3'   C   988      24.438  -2.130 -47.936  1.00  0.00           H  
ATOM   1009  H1'   C   988      25.479   1.163 -46.941  1.00  0.00           H  
ATOM   1010  H2'   C   988      24.722  -1.090 -45.900  1.00  0.00           H  
ATOM   1011 HO2'   C   988      26.617  -0.641 -45.073  1.00  0.00           H  
ATOM   1012  H42   C   988      18.986   1.192 -47.844  1.00  0.00           H  
ATOM   1013  H41   C   988      19.224   1.898 -46.319  1.00  0.00           H  
ATOM   1014  H5    C   988      20.840   0.265 -49.086  1.00  0.00           H  
ATOM   1015  H6    C   988      23.119  -0.158 -49.151  1.00  0.00           H  
ATOM   1016  P     G   989      25.415  -4.290 -46.623  1.00  0.00           P  
ATOM   1017  OP2   G   989      24.110  -4.535 -47.288  1.00  0.00           O  
ATOM   1018  OP1   G   989      26.406  -5.391 -46.521  1.00  0.00           O  
ATOM   1019  O5'   G   989      25.125  -3.751 -45.151  1.00  0.00           O  
ATOM   1020  C5'   G   989      26.161  -3.679 -44.184  1.00  0.00           C  
ATOM   1021  C4'   G   989      25.643  -3.197 -42.852  1.00  0.00           C  
ATOM   1022  O4'   G   989      25.062  -1.872 -43.018  1.00  0.00           O  
ATOM   1023  C3'   G   989      24.497  -3.997 -42.252  1.00  0.00           C  
ATOM   1024  O3'   G   989      24.931  -5.166 -41.578  1.00  0.00           O  
ATOM   1025  C1'   G   989      23.944  -1.727 -42.147  1.00  0.00           C  
ATOM   1026  C2'   G   989      23.876  -2.993 -41.300  1.00  0.00           C  
ATOM   1027  O2'   G   989      24.673  -2.825 -40.137  1.00  0.00           O  
ATOM   1028  N1    G   989      19.100  -0.162 -42.172  1.00  0.00           N  
ATOM   1029  C2    G   989      20.002  -0.198 -41.137  1.00  0.00           C  
ATOM   1030  N2    G   989      19.561   0.241 -39.948  1.00  0.00           N  
ATOM   1031  N3    G   989      21.246  -0.630 -41.255  1.00  0.00           N  
ATOM   1032  C4    G   989      21.523  -1.033 -42.513  1.00  0.00           C  
ATOM   1033  C5    G   989      20.697  -1.039 -43.617  1.00  0.00           C  
ATOM   1034  C6    G   989      19.364  -0.572 -43.476  1.00  0.00           C  
ATOM   1035  O6    G   989      18.478  -0.498 -44.335  1.00  0.00           O  
ATOM   1036  N7    G   989      21.363  -1.531 -44.730  1.00  0.00           N  
ATOM   1037  C8    G   989      22.561  -1.811 -44.291  1.00  0.00           C  
ATOM   1038  N9    G   989      22.726  -1.533 -42.956  1.00  0.00           N  
ATOM   1039  H5'   G   989      26.853  -3.062 -44.501  1.00  0.00           H  
ATOM   1040 H5''   G   989      26.555  -4.570 -44.071  1.00  0.00           H  
ATOM   1041  H4'   G   989      26.391  -3.144 -42.220  1.00  0.00           H  
ATOM   1042  H3'   G   989      23.854  -4.216 -42.957  1.00  0.00           H  
ATOM   1043  H1'   G   989      24.076  -0.951 -41.563  1.00  0.00           H  
ATOM   1044  H2'   G   989      22.953  -3.234 -41.076  1.00  0.00           H  
ATOM   1045 HO2'   G   989      24.086  -2.751 -39.356  1.00  0.00           H  
ATOM   1046  H1    G   989      18.201   0.177 -41.980  1.00  0.00           H  
ATOM   1047  H22   G   989      20.161   0.239 -39.172  1.00  0.00           H  
ATOM   1048  H21   G   989      18.641   0.563 -39.852  1.00  0.00           H  
ATOM   1049  H8    G   989      23.269  -2.181 -44.857  1.00  0.00           H  
ATOM   1050  P     U   990      23.919  -6.395 -41.358  1.00  0.00           P  
ATOM   1051  OP2   U   990      23.326  -6.742 -42.674  1.00  0.00           O  
ATOM   1052  OP1   U   990      24.626  -7.439 -40.573  1.00  0.00           O  
ATOM   1053  O5'   U   990      22.767  -5.786 -40.442  1.00  0.00           O  
ATOM   1054  C5'   U   990      22.997  -5.506 -39.069  1.00  0.00           C  
ATOM   1055  C4'   U   990      21.875  -4.694 -38.471  1.00  0.00           C  
ATOM   1056  O4'   U   990      21.569  -3.583 -39.355  1.00  0.00           O  
ATOM   1057  C3'   U   990      20.542  -5.408 -38.311  1.00  0.00           C  
ATOM   1058  O3'   U   990      20.474  -6.199 -37.137  1.00  0.00           O  
ATOM   1059  C1'   U   990      20.171  -3.312 -39.330  1.00  0.00           C  
ATOM   1060  C2'   U   990      19.562  -4.242 -38.280  1.00  0.00           C  
ATOM   1061  O2'   U   990      19.577  -3.591 -37.017  1.00  0.00           O  
ATOM   1062  N1    U   990      19.626  -3.561 -40.686  1.00  0.00           N  
ATOM   1063  C2    U   990      18.338  -3.128 -40.938  1.00  0.00           C  
ATOM   1064  O2    U   990      17.651  -2.563 -40.105  1.00  0.00           O  
ATOM   1065  N3    U   990      17.876  -3.380 -42.206  1.00  0.00           N  
ATOM   1066  C4    U   990      18.554  -4.007 -43.229  1.00  0.00           C  
ATOM   1067  O4    U   990      17.999  -4.160 -44.318  1.00  0.00           O  
ATOM   1068  C5    U   990      19.881  -4.427 -42.897  1.00  0.00           C  
ATOM   1069  C6    U   990      20.357  -4.194 -41.670  1.00  0.00           C  
ATOM   1070  H5'   U   990      23.835  -5.006 -38.982  1.00  0.00           H  
ATOM   1071 H5''   U   990      23.076  -6.351 -38.580  1.00  0.00           H  
ATOM   1072  H4'   U   990      22.166  -4.345 -37.603  1.00  0.00           H  
ATOM   1073  H3'   U   990      20.371  -5.954 -39.106  1.00  0.00           H  
ATOM   1074  H1'   U   990      19.997  -2.381 -39.076  1.00  0.00           H  
ATOM   1075  H2'   U   990      18.658  -4.525 -38.530  1.00  0.00           H  
ATOM   1076 HO2'   U   990      18.658  -3.353 -36.770  1.00  0.00           H  
ATOM   1077  H3    U   990      16.964  -3.081 -42.405  1.00  0.00           H  
ATOM   1078  H5    U   990      20.437  -4.881 -43.565  1.00  0.00           H  
ATOM   1079  H6    U   990      21.267  -4.492 -41.467  1.00  0.00           H  
ATOM   1080  P     G   991      19.477  -7.457 -37.065  1.00  0.00           P  
ATOM   1081  OP2   G   991      19.532  -8.162 -38.371  1.00  0.00           O  
ATOM   1082  OP1   G   991      19.767  -8.203 -35.814  1.00  0.00           O  
ATOM   1083  O5'   G   991      18.034  -6.797 -36.921  1.00  0.00           O  
ATOM   1084  C5'   G   991      17.612  -6.226 -35.691  1.00  0.00           C  
ATOM   1085  C4'   G   991      16.210  -5.677 -35.787  1.00  0.00           C  
ATOM   1086  O4'   G   991      16.133  -4.718 -36.882  1.00  0.00           O  
ATOM   1087  C3'   G   991      15.122  -6.682 -36.136  1.00  0.00           C  
ATOM   1088  O3'   G   991      14.671  -7.421 -35.014  1.00  0.00           O  
ATOM   1089  C1'   G   991      14.861  -4.769 -37.470  1.00  0.00           C  
ATOM   1090  C2'   G   991      14.029  -5.772 -36.678  1.00  0.00           C  
ATOM   1091  O2'   G   991      13.353  -5.096 -35.627  1.00  0.00           O  
ATOM   1092  N1    G   991      12.549  -5.233 -41.981  1.00  0.00           N  
ATOM   1093  C2    G   991      12.044  -4.792 -40.782  1.00  0.00           C  
ATOM   1094  N2    G   991      10.754  -4.425 -40.777  1.00  0.00           N  
ATOM   1095  N3    G   991      12.752  -4.715 -39.667  1.00  0.00           N  
ATOM   1096  C4    G   991      14.026  -5.122 -39.848  1.00  0.00           C  
ATOM   1097  C5    G   991      14.628  -5.579 -41.001  1.00  0.00           C  
ATOM   1098  C6    G   991      13.857  -5.657 -42.190  1.00  0.00           C  
ATOM   1099  O6    G   991      14.210  -6.035 -43.313  1.00  0.00           O  
ATOM   1100  N7    G   991      15.958  -5.899 -40.770  1.00  0.00           N  
ATOM   1101  C8    G   991      16.138  -5.636 -39.503  1.00  0.00           C  
ATOM   1102  N9    G   991      15.007  -5.161 -38.884  1.00  0.00           N  
ATOM   1103  H5'   G   991      18.224  -5.501 -35.449  1.00  0.00           H  
ATOM   1104 H5''   G   991      17.640  -6.914 -34.994  1.00  0.00           H  
ATOM   1105  H4'   G   991      15.991  -5.220 -34.947  1.00  0.00           H  
ATOM   1106  H3'   G   991      15.444  -7.268 -36.851  1.00  0.00           H  
ATOM   1107  H1'   G   991      14.442  -3.884 -37.418  1.00  0.00           H  
ATOM   1108  H2'   G   991      13.405  -6.263 -37.253  1.00  0.00           H  
ATOM   1109 HO2'   G   991      12.395  -5.068 -35.830  1.00  0.00           H  
ATOM   1110  H1    G   991      11.941  -5.252 -42.750  1.00  0.00           H  
ATOM   1111  H22   G   991      10.340  -4.102 -39.949  1.00  0.00           H  
ATOM   1112  H21   G   991      10.224  -4.479 -41.599  1.00  0.00           H  
ATOM   1113  H8    G   991      16.993  -5.764 -39.043  1.00  0.00           H  
ATOM   1114  P     G   992      13.885  -8.807 -35.223  1.00  0.00           P  
ATOM   1115  OP2   G   992      14.273  -9.360 -36.546  1.00  0.00           O  
ATOM   1116  OP1   G   992      14.069  -9.631 -34.001  1.00  0.00           O  
ATOM   1117  O5'   G   992      12.353  -8.375 -35.299  1.00  0.00           O  
ATOM   1118  C5'   G   992      11.393  -9.203 -35.937  1.00  0.00           C  
ATOM   1119  C4'   G   992      10.843  -8.556 -37.184  1.00  0.00           C  
ATOM   1120  O4'   G   992      11.894  -7.800 -37.843  1.00  0.00           O  
ATOM   1121  C3'   G   992      10.334  -9.505 -38.259  1.00  0.00           C  
ATOM   1122  O3'   G   992       9.008  -9.948 -38.022  1.00  0.00           O  
ATOM   1123  C1'   G   992      11.693  -7.817 -39.232  1.00  0.00           C  
ATOM   1124  C2'   G   992      10.474  -8.690 -39.540  1.00  0.00           C  
ATOM   1125  O2'   G   992       9.349  -7.846 -39.739  1.00  0.00           O  
ATOM   1126  N1    G   992      13.736  -9.538 -43.565  1.00  0.00           N  
ATOM   1127  C2    G   992      12.448  -9.137 -43.305  1.00  0.00           C  
ATOM   1128  N2    G   992      11.586  -9.201 -44.330  1.00  0.00           N  
ATOM   1129  N3    G   992      12.034  -8.704 -42.125  1.00  0.00           N  
ATOM   1130  C4    G   992      13.025  -8.705 -41.210  1.00  0.00           C  
ATOM   1131  C5    G   992      14.342  -9.083 -41.367  1.00  0.00           C  
ATOM   1132  C6    G   992      14.773  -9.546 -42.637  1.00  0.00           C  
ATOM   1133  O6    G   992      15.900  -9.926 -42.977  1.00  0.00           O  
ATOM   1134  N7    G   992      15.043  -8.933 -40.179  1.00  0.00           N  
ATOM   1135  C8    G   992      14.157  -8.475 -39.337  1.00  0.00           C  
ATOM   1136  N9    G   992      12.913  -8.312 -39.897  1.00  0.00           N  
ATOM   1137  H5'   G   992      10.656  -9.376 -35.315  1.00  0.00           H  
ATOM   1138 H5''   G   992      11.815 -10.055 -36.177  1.00  0.00           H  
ATOM   1139  H4'   G   992      10.120  -7.945 -36.932  1.00  0.00           H  
ATOM   1140  H3'   G   992      10.929 -10.280 -38.312  1.00  0.00           H  
ATOM   1141  H1'   G   992      11.516  -6.897 -39.518  1.00  0.00           H  
ATOM   1142  H2'   G   992      10.638  -9.266 -40.316  1.00  0.00           H  
ATOM   1143 HO2'   G   992       9.114  -7.847 -40.691  1.00  0.00           H  
ATOM   1144  H1    G   992      13.943  -9.842 -44.474  1.00  0.00           H  
ATOM   1145  H22   G   992      10.653  -8.928 -44.203  1.00  0.00           H  
ATOM   1146  H21   G   992      11.886  -9.521 -45.207  1.00  0.00           H  
ATOM   1147  H8    G   992      14.360  -8.267 -38.401  1.00  0.00           H  
ATOM   1148  P     A   993       8.659 -11.501 -38.125  1.00  0.00           P  
ATOM   1149  OP2   A   993       9.143 -12.113 -36.862  1.00  0.00           O  
ATOM   1150  OP1   A   993       7.217 -11.574 -38.471  1.00  0.00           O  
ATOM   1151  O5'   A   993       9.488 -12.136 -39.328  1.00  0.00           O  
ATOM   1152  C5'   A   993      10.455 -13.149 -39.093  1.00  0.00           C  
ATOM   1153  C4'   A   993      10.284 -14.309 -40.042  1.00  0.00           C  
ATOM   1154  O4'   A   993       8.918 -14.329 -40.529  1.00  0.00           O  
ATOM   1155  C3'   A   993      11.135 -14.271 -41.302  1.00  0.00           C  
ATOM   1156  O3'   A   993      12.436 -14.798 -41.108  1.00  0.00           O  
ATOM   1157  C1'   A   993       8.884 -14.741 -41.893  1.00  0.00           C  
ATOM   1158  C2'   A   993      10.318 -15.067 -42.312  1.00  0.00           C  
ATOM   1159  O2'   A   993      10.529 -16.463 -42.160  1.00  0.00           O  
ATOM   1160  N1    A   993       7.726 -13.017 -46.609  1.00  0.00           N  
ATOM   1161  C2    A   993       8.287 -14.154 -46.179  1.00  0.00           C  
ATOM   1162  N3    A   993       8.561 -14.539 -44.934  1.00  0.00           N  
ATOM   1163  C4    A   993       8.189 -13.594 -44.052  1.00  0.00           C  
ATOM   1164  C5    A   993       7.601 -12.377 -44.341  1.00  0.00           C  
ATOM   1165  C6    A   993       7.364 -12.089 -45.697  1.00  0.00           C  
ATOM   1166  N6    A   993       6.805 -10.955 -46.127  1.00  0.00           N  
ATOM   1167  N7    A   993       7.357 -11.661 -43.177  1.00  0.00           N  
ATOM   1168  C8    A   993       7.794 -12.449 -42.226  1.00  0.00           C  
ATOM   1169  N9    A   993       8.311 -13.636 -42.684  1.00  0.00           N  
ATOM   1170  H5'   A   993      10.361 -13.473 -38.173  1.00  0.00           H  
ATOM   1171 H5''   A   993      11.350 -12.770 -39.209  1.00  0.00           H  
ATOM   1172  H4'   A   993      10.462 -15.146 -39.564  1.00  0.00           H  
ATOM   1173  H3'   A   993      11.207 -13.340 -41.601  1.00  0.00           H  
ATOM   1174  H1'   A   993       8.325 -15.540 -41.995  1.00  0.00           H  
ATOM   1175  H2'   A   993      10.494 -14.770 -43.229  1.00  0.00           H  
ATOM   1176 HO2'   A   993      10.579 -16.875 -43.047  1.00  0.00           H  
ATOM   1177  H2    A   993       8.532 -14.794 -46.880  1.00  0.00           H  
ATOM   1178  H61   A   993       6.665 -10.811 -47.086  1.00  0.00           H  
ATOM   1179  H62   A   993       6.534 -10.268 -45.484  1.00  0.00           H  
ATOM   1180  H8    A   993       7.757 -12.213 -41.275  1.00  0.00           H  
ATOM   1181  P     G   994      13.714 -13.823 -41.128  1.00  0.00           P  
ATOM   1182  OP2   G   994      13.226 -12.425 -41.015  1.00  0.00           O  
ATOM   1183  OP1   G   994      14.701 -14.338 -40.145  1.00  0.00           O  
ATOM   1184  O5'   G   994      14.325 -14.016 -42.587  1.00  0.00           O  
ATOM   1185  C5'   G   994      15.424 -13.232 -43.026  1.00  0.00           C  
ATOM   1186  C4'   G   994      16.056 -13.811 -44.267  1.00  0.00           C  
ATOM   1187  O4'   G   994      15.625 -15.185 -44.378  1.00  0.00           O  
ATOM   1188  C3'   G   994      15.604 -13.209 -45.590  1.00  0.00           C  
ATOM   1189  O3'   G   994      16.334 -12.048 -45.948  1.00  0.00           O  
ATOM   1190  C1'   G   994      15.460 -15.545 -45.730  1.00  0.00           C  
ATOM   1191  C2'   G   994      15.867 -14.338 -46.568  1.00  0.00           C  
ATOM   1192  O2'   G   994      17.248 -14.433 -46.886  1.00  0.00           O  
ATOM   1193  N1    G   994      12.053 -17.848 -48.731  1.00  0.00           N  
ATOM   1194  C2    G   994      13.409 -17.705 -48.897  1.00  0.00           C  
ATOM   1195  N2    G   994      13.933 -18.245 -50.008  1.00  0.00           N  
ATOM   1196  N3    G   994      14.197 -17.079 -48.038  1.00  0.00           N  
ATOM   1197  C4    G   994      13.509 -16.597 -46.981  1.00  0.00           C  
ATOM   1198  C5    G   994      12.158 -16.686 -46.720  1.00  0.00           C  
ATOM   1199  C6    G   994      11.325 -17.359 -47.650  1.00  0.00           C  
ATOM   1200  O6    G   994      10.103 -17.544 -47.597  1.00  0.00           O  
ATOM   1201  N7    G   994      11.846 -16.059 -45.522  1.00  0.00           N  
ATOM   1202  C8    G   994      12.991 -15.609 -45.085  1.00  0.00           C  
ATOM   1203  N9    G   994      14.041 -15.901 -45.921  1.00  0.00           N  
ATOM   1204  H5'   G   994      16.095 -13.193 -42.313  1.00  0.00           H  
ATOM   1205 H5''   G   994      15.111 -12.323 -43.220  1.00  0.00           H  
ATOM   1206  H4'   G   994      17.035 -13.778 -44.221  1.00  0.00           H  
ATOM   1207  H3'   G   994      14.649 -12.992 -45.563  1.00  0.00           H  
ATOM   1208  H1'   G   994      16.023 -16.311 -45.966  1.00  0.00           H  
ATOM   1209  H2'   G   994      15.314 -14.252 -47.373  1.00  0.00           H  
ATOM   1210 HO2'   G   994      17.342 -14.627 -47.842  1.00  0.00           H  
ATOM   1211  H1    G   994      11.558 -18.329 -49.426  1.00  0.00           H  
ATOM   1212  H22   G   994      14.895 -18.174 -50.179  1.00  0.00           H  
ATOM   1213  H21   G   994      13.356 -18.710 -50.649  1.00  0.00           H  
ATOM   1214  H8    G   994      13.090 -15.115 -44.245  1.00  0.00           H  
ATOM   1215  P     C   995      15.637 -10.894 -46.823  1.00  0.00           P  
ATOM   1216  OP2   C   995      14.271 -10.669 -46.285  1.00  0.00           O  
ATOM   1217  OP1   C   995      16.584  -9.754 -46.918  1.00  0.00           O  
ATOM   1218  O5'   C   995      15.496 -11.540 -48.272  1.00  0.00           O  
ATOM   1219  C5'   C   995      16.645 -11.875 -49.036  1.00  0.00           C  
ATOM   1220  C4'   C   995      16.273 -12.387 -50.406  1.00  0.00           C  
ATOM   1221  O4'   C   995      15.631 -13.686 -50.258  1.00  0.00           O  
ATOM   1222  C3'   C   995      15.241 -11.572 -51.169  1.00  0.00           C  
ATOM   1223  O3'   C   995      15.797 -10.440 -51.814  1.00  0.00           O  
ATOM   1224  C1'   C   995      14.735 -13.868 -51.336  1.00  0.00           C  
ATOM   1225  C2'   C   995      14.739 -12.589 -52.181  1.00  0.00           C  
ATOM   1226  O2'   C   995      15.655 -12.742 -53.255  1.00  0.00           O  
ATOM   1227  N1    C   995      13.387 -14.189 -50.805  1.00  0.00           N  
ATOM   1228  C2    C   995      12.433 -14.715 -51.685  1.00  0.00           C  
ATOM   1229  O2    C   995      12.740 -14.895 -52.874  1.00  0.00           O  
ATOM   1230  N3    C   995      11.197 -15.016 -51.226  1.00  0.00           N  
ATOM   1231  C4    C   995      10.893 -14.812 -49.944  1.00  0.00           C  
ATOM   1232  N4    C   995       9.660 -15.124 -49.536  1.00  0.00           N  
ATOM   1233  C5    C   995      11.839 -14.279 -49.025  1.00  0.00           C  
ATOM   1234  C6    C   995      13.059 -13.986 -49.490  1.00  0.00           C  
ATOM   1235  H5'   C   995      17.152 -12.567 -48.563  1.00  0.00           H  
ATOM   1236 H5''   C   995      17.207 -11.078 -49.135  1.00  0.00           H  
ATOM   1237  H4'   C   995      17.073 -12.486 -50.962  1.00  0.00           H  
ATOM   1238  H3'   C   995      14.509 -11.282 -50.586  1.00  0.00           H  
ATOM   1239  H1'   C   995      15.057 -14.615 -51.882  1.00  0.00           H  
ATOM   1240  H2'   C   995      13.840 -12.364 -52.500  1.00  0.00           H  
ATOM   1241 HO2'   C   995      15.154 -12.822 -54.093  1.00  0.00           H  
ATOM   1242  H42   C   995       9.405 -14.987 -48.600  1.00  0.00           H  
ATOM   1243  H41   C   995       9.011 -15.491 -50.172  1.00  0.00           H  
ATOM   1244  H5    C   995      11.606 -14.133 -48.084  1.00  0.00           H  
ATOM   1245  H6    C   995      13.725 -13.618 -48.873  1.00  0.00           H  
ATOM   1246  P     U   996      14.911  -9.116 -52.032  1.00  0.00           P  
ATOM   1247  OP2   U   996      14.892  -8.362 -50.753  1.00  0.00           O  
ATOM   1248  OP1   U   996      15.380  -8.447 -53.272  1.00  0.00           O  
ATOM   1249  O5'   U   996      13.443  -9.675 -52.297  1.00  0.00           O  
ATOM   1250  C5'   U   996      12.920  -9.755 -53.615  1.00  0.00           C  
ATOM   1251  C4'   U   996      11.455 -10.113 -53.611  1.00  0.00           C  
ATOM   1252  O4'   U   996      11.264 -11.338 -52.846  1.00  0.00           O  
ATOM   1253  C3'   U   996      10.523  -9.118 -52.935  1.00  0.00           C  
ATOM   1254  O3'   U   996      10.108  -8.074 -53.798  1.00  0.00           O  
ATOM   1255  C1'   U   996      10.027 -11.288 -52.182  1.00  0.00           C  
ATOM   1256  C2'   U   996       9.331  -9.989 -52.593  1.00  0.00           C  
ATOM   1257  O2'   U   996       8.526 -10.233 -53.738  1.00  0.00           O  
ATOM   1258  N1    U   996      10.279 -11.352 -50.722  1.00  0.00           N  
ATOM   1259  C2    U   996       9.268 -11.863 -49.929  1.00  0.00           C  
ATOM   1260  O2    U   996       8.203 -12.253 -50.377  1.00  0.00           O  
ATOM   1261  N3    U   996       9.546 -11.905 -48.585  1.00  0.00           N  
ATOM   1262  C4    U   996      10.706 -11.495 -47.963  1.00  0.00           C  
ATOM   1263  O4    U   996      10.804 -11.597 -46.739  1.00  0.00           O  
ATOM   1264  C5    U   996      11.708 -10.979 -48.845  1.00  0.00           C  
ATOM   1265  C6    U   996      11.464 -10.928 -50.158  1.00  0.00           C  
ATOM   1266  H5'   U   996      13.415 -10.438 -54.113  1.00  0.00           H  
ATOM   1267 H5''   U   996      13.036  -8.889 -54.058  1.00  0.00           H  
ATOM   1268  H4'   U   996      11.148 -10.260 -54.530  1.00  0.00           H  
ATOM   1269  H3'   U   996      10.922  -8.730 -52.129  1.00  0.00           H  
ATOM   1270  H1'   U   996       9.471 -12.050 -52.449  1.00  0.00           H  
ATOM   1271  H2'   U   996       8.808  -9.609 -51.857  1.00  0.00           H  
ATOM   1272 HO2'   U   996       7.582 -10.191 -53.479  1.00  0.00           H  
ATOM   1273  H3    U   996       8.843 -12.263 -48.005  1.00  0.00           H  
ATOM   1274  H5    U   996      12.565 -10.665 -48.488  1.00  0.00           H  
ATOM   1275  H6    U   996      12.164 -10.569 -50.741  1.00  0.00           H  
ATOM   1276  P     G   997      10.496  -6.550 -53.469  1.00  0.00           P  
ATOM   1277  OP2   G   997      11.709  -6.560 -52.611  1.00  0.00           O  
ATOM   1278  OP1   G   997      10.506  -5.792 -54.746  1.00  0.00           O  
ATOM   1279  O5'   G   997       9.276  -6.021 -52.591  1.00  0.00           O  
ATOM   1280  C5'   G   997       8.970  -6.612 -51.337  1.00  0.00           C  
ATOM   1281  C4'   G   997       7.488  -6.580 -51.056  1.00  0.00           C  
ATOM   1282  O4'   G   997       7.210  -7.845 -50.411  1.00  0.00           O  
ATOM   1283  C3'   G   997       7.015  -5.503 -50.091  1.00  0.00           C  
ATOM   1284  O3'   G   997       6.563  -4.331 -50.747  1.00  0.00           O  
ATOM   1285  C1'   G   997       6.421  -7.635 -49.254  1.00  0.00           C  
ATOM   1286  C2'   G   997       5.910  -6.188 -49.299  1.00  0.00           C  
ATOM   1287  O2'   G   997       4.676  -6.156 -50.002  1.00  0.00           O  
ATOM   1288  N1    G   997       6.684  -7.710 -44.170  1.00  0.00           N  
ATOM   1289  C2    G   997       5.624  -7.397 -44.986  1.00  0.00           C  
ATOM   1290  N2    G   997       4.481  -7.058 -44.373  1.00  0.00           N  
ATOM   1291  N3    G   997       5.679  -7.414 -46.308  1.00  0.00           N  
ATOM   1292  C4    G   997       6.899  -7.775 -46.758  1.00  0.00           C  
ATOM   1293  C5    G   997       8.022  -8.107 -46.030  1.00  0.00           C  
ATOM   1294  C6    G   997       7.950  -8.084 -44.613  1.00  0.00           C  
ATOM   1295  O6    G   997       8.836  -8.346 -43.792  1.00  0.00           O  
ATOM   1296  N7    G   997       9.080  -8.421 -46.871  1.00  0.00           N  
ATOM   1297  C8    G   997       8.591  -8.276 -48.073  1.00  0.00           C  
ATOM   1298  N9    G   997       7.274  -7.887 -48.077  1.00  0.00           N  
ATOM   1299  H5'   G   997       9.441  -6.124 -50.630  1.00  0.00           H  
ATOM   1300 H5''   G   997       9.275  -7.544 -51.340  1.00  0.00           H  
ATOM   1301  H4'   G   997       6.950  -6.531 -51.875  1.00  0.00           H  
ATOM   1302  H3'   G   997       7.755  -5.271 -49.493  1.00  0.00           H  
ATOM   1303  H1'   G   997       5.658  -8.251 -49.241  1.00  0.00           H  
ATOM   1304  H2'   G   997       5.824  -5.809 -48.399  1.00  0.00           H  
ATOM   1305 HO2'   G   997       3.951  -5.979 -49.367  1.00  0.00           H  
ATOM   1306  H1    G   997       6.540  -7.667 -43.202  1.00  0.00           H  
ATOM   1307  H22   G   997       3.690  -6.825 -44.904  1.00  0.00           H  
ATOM   1308  H21   G   997       4.432  -7.043 -43.395  1.00  0.00           H  
ATOM   1309  H8    G   997       9.112  -8.431 -48.888  1.00  0.00           H  
ATOM   1310  P     C   998       7.124  -2.891 -50.306  1.00  0.00           P  
ATOM   1311  OP2   C   998       8.529  -2.781 -50.773  1.00  0.00           O  
ATOM   1312  OP1   C   998       6.132  -1.865 -50.718  1.00  0.00           O  
ATOM   1313  O5'   C   998       7.137  -2.952 -48.714  1.00  0.00           O  
ATOM   1314  C5'   C   998       6.248  -2.155 -47.946  1.00  0.00           C  
ATOM   1315  C4'   C   998       6.249  -2.562 -46.493  1.00  0.00           C  
ATOM   1316  O4'   C   998       6.701  -3.936 -46.360  1.00  0.00           O  
ATOM   1317  C3'   C   998       7.186  -1.785 -45.581  1.00  0.00           C  
ATOM   1318  O3'   C   998       6.651  -0.539 -45.171  1.00  0.00           O  
ATOM   1319  C1'   C   998       7.341  -4.089 -45.109  1.00  0.00           C  
ATOM   1320  C2'   C   998       7.313  -2.735 -44.399  1.00  0.00           C  
ATOM   1321  O2'   C   998       6.168  -2.671 -43.562  1.00  0.00           O  
ATOM   1322  N1    C   998       8.723  -4.593 -45.307  1.00  0.00           N  
ATOM   1323  C2    C   998       9.544  -4.741 -44.182  1.00  0.00           C  
ATOM   1324  O2    C   998       9.097  -4.449 -43.062  1.00  0.00           O  
ATOM   1325  N3    C   998      10.808  -5.199 -44.335  1.00  0.00           N  
ATOM   1326  C4    C   998      11.265  -5.506 -45.548  1.00  0.00           C  
ATOM   1327  N4    C   998      12.519  -5.954 -45.651  1.00  0.00           N  
ATOM   1328  C5    C   998      10.456  -5.366 -46.711  1.00  0.00           C  
ATOM   1329  C6    C   998       9.207  -4.913 -46.548  1.00  0.00           C  
ATOM   1330  H5'   C   998       5.341  -2.252 -48.305  1.00  0.00           H  
ATOM   1331 H5''   C   998       6.520  -1.216 -48.016  1.00  0.00           H  
ATOM   1332  H4'   C   998       5.336  -2.491 -46.144  1.00  0.00           H  
ATOM   1333  H3'   C   998       8.060  -1.638 -45.998  1.00  0.00           H  
ATOM   1334  H1'   C   998       6.829  -4.738 -44.583  1.00  0.00           H  
ATOM   1335  H2'   C   998       8.138  -2.573 -43.897  1.00  0.00           H  
ATOM   1336 HO2'   C   998       5.673  -1.849 -43.759  1.00  0.00           H  
ATOM   1337  H42   C   998      12.884  -6.188 -46.530  1.00  0.00           H  
ATOM   1338  H41   C   998      13.073  -6.048 -44.848  1.00  0.00           H  
ATOM   1339  H5    C   998      10.801  -5.595 -47.600  1.00  0.00           H  
ATOM   1340  H6    C   998       8.635  -4.810 -47.336  1.00  0.00           H  
ATOM   1341  P     G   999       7.583   0.771 -45.142  1.00  0.00           P  
ATOM   1342  OP2   G   999       8.704   0.558 -46.092  1.00  0.00           O  
ATOM   1343  OP1   G   999       6.708   1.962 -45.292  1.00  0.00           O  
ATOM   1344  O5'   G   999       8.184   0.785 -43.666  1.00  0.00           O  
ATOM   1345  C5'   G   999       7.336   0.669 -42.533  1.00  0.00           C  
ATOM   1346  C4'   G   999       8.129   0.463 -41.266  1.00  0.00           C  
ATOM   1347  O4'   G   999       8.742  -0.849 -41.245  1.00  0.00           O  
ATOM   1348  C3'   G   999       9.295   1.416 -41.046  1.00  0.00           C  
ATOM   1349  O3'   G   999       8.890   2.681 -40.551  1.00  0.00           O  
ATOM   1350  C1'   G   999       9.942  -0.788 -40.499  1.00  0.00           C  
ATOM   1351  C2'   G   999      10.125   0.656 -40.026  1.00  0.00           C  
ATOM   1352  O2'   G   999       9.582   0.785 -38.720  1.00  0.00           O  
ATOM   1353  N1    G   999      14.886  -1.990 -40.670  1.00  0.00           N  
ATOM   1354  C2    G   999      14.125  -1.571 -39.606  1.00  0.00           C  
ATOM   1355  N2    G   999      14.758  -1.456 -38.429  1.00  0.00           N  
ATOM   1356  N3    G   999      12.835  -1.287 -39.687  1.00  0.00           N  
ATOM   1357  C4    G   999      12.358  -1.456 -40.938  1.00  0.00           C  
ATOM   1358  C5    G   999      13.032  -1.869 -42.068  1.00  0.00           C  
ATOM   1359  C6    G   999      14.416  -2.171 -41.967  1.00  0.00           C  
ATOM   1360  O6    G   999      15.187  -2.553 -42.854  1.00  0.00           O  
ATOM   1361  N7    G   999      12.180  -1.915 -43.162  1.00  0.00           N  
ATOM   1362  C8    G   999      11.025  -1.535 -42.687  1.00  0.00           C  
ATOM   1363  N9    G   999      11.062  -1.242 -41.345  1.00  0.00           N  
ATOM   1364  H5'   G   999       6.733  -0.092 -42.660  1.00  0.00           H  
ATOM   1365 H5''   G   999       6.804   1.488 -42.447  1.00  0.00           H  
ATOM   1366  H4'   G   999       7.511   0.538 -40.509  1.00  0.00           H  
ATOM   1367  H3'   G   999       9.807   1.543 -41.871  1.00  0.00           H  
ATOM   1368  H1'   G   999       9.861  -1.379 -39.721  1.00  0.00           H  
ATOM   1369  H2'   G   999      11.067   0.926 -40.056  1.00  0.00           H  
ATOM   1370 HO2'   G   999      10.315   0.893 -38.079  1.00  0.00           H  
ATOM   1371  H1    G   999      15.834  -2.176 -40.505  1.00  0.00           H  
ATOM   1372  H22   G   999      14.265  -1.161 -37.634  1.00  0.00           H  
ATOM   1373  H21   G   999      15.713  -1.665 -38.361  1.00  0.00           H  
ATOM   1374  H8    G   999      10.214  -1.468 -43.233  1.00  0.00           H  
ATOM   1375  P     C  1000       9.803   3.979 -40.809  1.00  0.00           P  
ATOM   1376  OP2   C  1000      10.097   4.054 -42.262  1.00  0.00           O  
ATOM   1377  OP1   C  1000       9.162   5.133 -40.130  1.00  0.00           O  
ATOM   1378  O5'   C  1000      11.163   3.652 -40.047  1.00  0.00           O  
ATOM   1379  C5'   C  1000      11.252   3.764 -38.634  1.00  0.00           C  
ATOM   1380  C4'   C  1000      12.644   3.456 -38.138  1.00  0.00           C  
ATOM   1381  O4'   C  1000      13.062   2.116 -38.556  1.00  0.00           O  
ATOM   1382  C3'   C  1000      13.758   4.342 -38.675  1.00  0.00           C  
ATOM   1383  O3'   C  1000      13.851   5.583 -37.998  1.00  0.00           O  
ATOM   1384  C1'   C  1000      14.470   2.091 -38.709  1.00  0.00           C  
ATOM   1385  C2'   C  1000      14.982   3.499 -38.369  1.00  0.00           C  
ATOM   1386  O2'   C  1000      15.312   3.554 -36.989  1.00  0.00           O  
ATOM   1387  N1    C  1000      14.791   1.696 -40.102  1.00  0.00           N  
ATOM   1388  C2    C  1000      16.075   1.209 -40.377  1.00  0.00           C  
ATOM   1389  O2    C  1000      16.901   1.125 -39.455  1.00  0.00           O  
ATOM   1390  N3    C  1000      16.393   0.842 -41.639  1.00  0.00           N  
ATOM   1391  C4    C  1000      15.488   0.943 -42.612  1.00  0.00           C  
ATOM   1392  N4    C  1000      15.847   0.568 -43.843  1.00  0.00           N  
ATOM   1393  C5    C  1000      14.175   1.434 -42.367  1.00  0.00           C  
ATOM   1394  C6    C  1000      13.871   1.793 -41.114  1.00  0.00           C  
ATOM   1395  H5'   C  1000      10.621   3.137 -38.224  1.00  0.00           H  
ATOM   1396 H5''   C  1000      11.014   4.677 -38.371  1.00  0.00           H  
ATOM   1397  H4'   C  1000      12.643   3.505 -37.160  1.00  0.00           H  
ATOM   1398  H3'   C  1000      13.674   4.506 -39.637  1.00  0.00           H  
ATOM   1399  H1'   C  1000      14.867   1.446 -38.087  1.00  0.00           H  
ATOM   1400  H2'   C  1000      15.741   3.753 -38.934  1.00  0.00           H  
ATOM   1401 HO2'   C  1000      16.286   3.604 -36.895  1.00  0.00           H  
ATOM   1402  H42   C  1000      15.204   0.631 -44.580  1.00  0.00           H  
ATOM   1403  H41   C  1000      16.752   0.232 -44.009  1.00  0.00           H  
ATOM   1404  H5    C  1000      13.516   1.504 -43.089  1.00  0.00           H  
ATOM   1405  H6    C  1000      12.973   2.133 -40.924  1.00  0.00           H  
ATOM   1406  P     G  1001      14.501   6.858 -38.732  1.00  0.00           P  
ATOM   1407  OP2   G  1001      14.011   6.879 -40.134  1.00  0.00           O  
ATOM   1408  OP1   G  1001      14.294   8.045 -37.863  1.00  0.00           O  
ATOM   1409  O5'   G  1001      16.061   6.534 -38.759  1.00  0.00           O  
ATOM   1410  C5'   G  1001      16.854   6.669 -37.590  1.00  0.00           C  
ATOM   1411  C4'   G  1001      18.307   6.376 -37.868  1.00  0.00           C  
ATOM   1412  O4'   G  1001      18.447   5.013 -38.335  1.00  0.00           O  
ATOM   1413  C3'   G  1001      18.953   7.195 -38.976  1.00  0.00           C  
ATOM   1414  O3'   G  1001      19.336   8.493 -38.552  1.00  0.00           O  
ATOM   1415  C1'   G  1001      19.508   4.930 -39.273  1.00  0.00           C  
ATOM   1416  C2'   G  1001      20.133   6.322 -39.373  1.00  0.00           C  
ATOM   1417  O2'   G  1001      21.192   6.428 -38.432  1.00  0.00           O  
ATOM   1418  N1    G  1001      20.546   2.822 -43.789  1.00  0.00           N  
ATOM   1419  C2    G  1001      21.392   3.121 -42.748  1.00  0.00           C  
ATOM   1420  N2    G  1001      22.687   2.821 -42.929  1.00  0.00           N  
ATOM   1421  N3    G  1001      20.999   3.673 -41.612  1.00  0.00           N  
ATOM   1422  C4    G  1001      19.670   3.909 -41.598  1.00  0.00           C  
ATOM   1423  C5    G  1001      18.739   3.649 -42.581  1.00  0.00           C  
ATOM   1424  C6    G  1001      19.174   3.056 -43.795  1.00  0.00           C  
ATOM   1425  O6    G  1001      18.502   2.748 -44.786  1.00  0.00           O  
ATOM   1426  N7    G  1001      17.471   4.040 -42.176  1.00  0.00           N  
ATOM   1427  C8    G  1001      17.651   4.523 -40.976  1.00  0.00           C  
ATOM   1428  N9    G  1001      18.961   4.473 -40.564  1.00  0.00           N  
ATOM   1429  H5'   G  1001      16.527   6.046 -36.907  1.00  0.00           H  
ATOM   1430 H5''   G  1001      16.771   7.585 -37.251  1.00  0.00           H  
ATOM   1431  H4'   G  1001      18.827   6.489 -37.045  1.00  0.00           H  
ATOM   1432  H3'   G  1001      18.338   7.274 -39.734  1.00  0.00           H  
ATOM   1433  H1'   G  1001      20.182   4.291 -38.960  1.00  0.00           H  
ATOM   1434  H2'   G  1001      20.436   6.520 -40.284  1.00  0.00           H  
ATOM   1435 HO2'   G  1001      21.081   7.255 -37.918  1.00  0.00           H  
ATOM   1436  H1    G  1001      20.937   2.413 -44.589  1.00  0.00           H  
ATOM   1437  H22   G  1001      23.337   3.012 -42.220  1.00  0.00           H  
ATOM   1438  H21   G  1001      22.985   2.412 -43.767  1.00  0.00           H  
ATOM   1439  H8    G  1001      16.924   4.883 -40.426  1.00  0.00           H  
ATOM   1440  P     A  1002      19.469   9.685 -39.621  1.00  0.00           P  
ATOM   1441  OP2   A  1002      18.235   9.700 -40.448  1.00  0.00           O  
ATOM   1442  OP1   A  1002      19.881  10.912 -38.895  1.00  0.00           O  
ATOM   1443  O5'   A  1002      20.680   9.233 -40.554  1.00  0.00           O  
ATOM   1444  C5'   A  1002      22.020   9.302 -40.091  1.00  0.00           C  
ATOM   1445  C4'   A  1002      23.003   9.000 -41.194  1.00  0.00           C  
ATOM   1446  O4'   A  1002      22.856   7.617 -41.615  1.00  0.00           O  
ATOM   1447  C3'   A  1002      22.819   9.783 -42.485  1.00  0.00           C  
ATOM   1448  O3'   A  1002      23.396  11.076 -42.437  1.00  0.00           O  
ATOM   1449  C1'   A  1002      23.124   7.507 -43.005  1.00  0.00           C  
ATOM   1450  C2'   A  1002      23.515   8.896 -43.506  1.00  0.00           C  
ATOM   1451  O2'   A  1002      24.926   9.036 -43.433  1.00  0.00           O  
ATOM   1452  N1    A  1002      21.270   4.880 -47.032  1.00  0.00           N  
ATOM   1453  C2    A  1002      22.516   5.208 -46.668  1.00  0.00           C  
ATOM   1454  N3    A  1002      22.928   5.895 -45.605  1.00  0.00           N  
ATOM   1455  C4    A  1002      21.882   6.273 -44.848  1.00  0.00           C  
ATOM   1456  C5    A  1002      20.547   6.011 -45.092  1.00  0.00           C  
ATOM   1457  C6    A  1002      20.242   5.274 -46.250  1.00  0.00           C  
ATOM   1458  N6    A  1002      19.000   4.948 -46.614  1.00  0.00           N  
ATOM   1459  N7    A  1002      19.750   6.557 -44.094  1.00  0.00           N  
ATOM   1460  C8    A  1002      20.608   7.126 -43.284  1.00  0.00           C  
ATOM   1461  N9    A  1002      21.916   6.993 -43.679  1.00  0.00           N  
ATOM   1462  H5'   A  1002      22.143   8.652 -39.367  1.00  0.00           H  
ATOM   1463 H5''   A  1002      22.195  10.201 -39.745  1.00  0.00           H  
ATOM   1464  H4'   A  1002      23.915   9.142 -40.865  1.00  0.00           H  
ATOM   1465  H3'   A  1002      21.866   9.864 -42.703  1.00  0.00           H  
ATOM   1466  H1'   A  1002      23.868   6.886 -43.151  1.00  0.00           H  
ATOM   1467  H2'   A  1002      23.180   9.060 -44.412  1.00  0.00           H  
ATOM   1468 HO2'   A  1002      25.139   9.881 -42.985  1.00  0.00           H  
ATOM   1469  H2    A  1002      23.226   4.899 -47.269  1.00  0.00           H  
ATOM   1470  H61   A  1002      18.850   4.431 -47.434  1.00  0.00           H  
ATOM   1471  H62   A  1002      18.239   5.222 -46.062  1.00  0.00           H  
ATOM   1472  H8    A  1002      20.340   7.603 -42.470  1.00  0.00           H  
ATOM   1473  P     U  1003      22.797  12.263 -43.339  1.00  0.00           P  
ATOM   1474  OP2   U  1003      21.322  12.271 -43.167  1.00  0.00           O  
ATOM   1475  OP1   U  1003      23.576  13.495 -43.056  1.00  0.00           O  
ATOM   1476  O5'   U  1003      23.117  11.810 -44.833  1.00  0.00           O  
ATOM   1477  C5'   U  1003      24.449  11.795 -45.321  1.00  0.00           C  
ATOM   1478  C4'   U  1003      24.498  11.495 -46.799  1.00  0.00           C  
ATOM   1479  O4'   U  1003      24.163  10.102 -47.040  1.00  0.00           O  
ATOM   1480  C3'   U  1003      23.509  12.255 -47.670  1.00  0.00           C  
ATOM   1481  O3'   U  1003      23.935  13.572 -47.972  1.00  0.00           O  
ATOM   1482  C1'   U  1003      23.504   9.981 -48.289  1.00  0.00           C  
ATOM   1483  C2'   U  1003      23.444  11.376 -48.913  1.00  0.00           C  
ATOM   1484  O2'   U  1003      24.584  11.567 -49.738  1.00  0.00           O  
ATOM   1485  N1    U  1003      22.155   9.411 -48.057  1.00  0.00           N  
ATOM   1486  C2    U  1003      21.569   8.730 -49.107  1.00  0.00           C  
ATOM   1487  O2    U  1003      22.108   8.585 -50.191  1.00  0.00           O  
ATOM   1488  N3    U  1003      20.321   8.218 -48.846  1.00  0.00           N  
ATOM   1489  C4    U  1003      19.612   8.316 -47.668  1.00  0.00           C  
ATOM   1490  O4    U  1003      18.496   7.801 -47.590  1.00  0.00           O  
ATOM   1491  C5    U  1003      20.281   9.034 -46.626  1.00  0.00           C  
ATOM   1492  C6    U  1003      21.497   9.541 -46.852  1.00  0.00           C  
ATOM   1493  H5'   U  1003      24.958  11.110 -44.840  1.00  0.00           H  
ATOM   1494 H5''   U  1003      24.859  12.671 -45.160  1.00  0.00           H  
ATOM   1495  H4'   U  1003      25.405  11.666 -47.127  1.00  0.00           H  
ATOM   1496  H3'   U  1003      22.628  12.293 -47.243  1.00  0.00           H  
ATOM   1497  H1'   U  1003      24.012   9.385 -48.880  1.00  0.00           H  
ATOM   1498  H2'   U  1003      22.611  11.515 -49.408  1.00  0.00           H  
ATOM   1499 HO2'   U  1003      25.000  12.426 -49.515  1.00  0.00           H  
ATOM   1500  H3    U  1003      19.887   7.732 -49.578  1.00  0.00           H  
ATOM   1501  H5    U  1003      19.850   9.151 -45.753  1.00  0.00           H  
ATOM   1502  H6    U  1003      21.933  10.029 -46.124  1.00  0.00           H  
ATOM   1503  P     C  1004      22.857  14.715 -48.304  1.00  0.00           P  
ATOM   1504  OP2   C  1004      21.815  14.687 -47.247  1.00  0.00           O  
ATOM   1505  OP1   C  1004      23.593  15.976 -48.576  1.00  0.00           O  
ATOM   1506  O5'   C  1004      22.190  14.233 -49.668  1.00  0.00           O  
ATOM   1507  C5'   C  1004      22.909  14.285 -50.891  1.00  0.00           C  
ATOM   1508  C4'   C  1004      22.021  13.980 -52.073  1.00  0.00           C  
ATOM   1509  O4'   C  1004      21.711  12.563 -52.095  1.00  0.00           O  
ATOM   1510  C3'   C  1004      20.657  14.652 -52.078  1.00  0.00           C  
ATOM   1511  O3'   C  1004      20.700  15.985 -52.556  1.00  0.00           O  
ATOM   1512  C1'   C  1004      20.418  12.371 -52.618  1.00  0.00           C  
ATOM   1513  C2'   C  1004      19.867  13.744 -53.010  1.00  0.00           C  
ATOM   1514  O2'   C  1004      20.182  13.997 -54.371  1.00  0.00           O  
ATOM   1515  N1    C  1004      19.590  11.708 -51.581  1.00  0.00           N  
ATOM   1516  C2    C  1004      18.571  10.841 -51.996  1.00  0.00           C  
ATOM   1517  O2    C  1004      18.391  10.656 -53.209  1.00  0.00           O  
ATOM   1518  N3    C  1004      17.803  10.223 -51.070  1.00  0.00           N  
ATOM   1519  C4    C  1004      18.017  10.440 -49.772  1.00  0.00           C  
ATOM   1520  N4    C  1004      17.234   9.808 -48.894  1.00  0.00           N  
ATOM   1521  C5    C  1004      19.044  11.315 -49.317  1.00  0.00           C  
ATOM   1522  C6    C  1004      19.798  11.919 -50.243  1.00  0.00           C  
ATOM   1523  H5'   C  1004      23.638  13.631 -50.861  1.00  0.00           H  
ATOM   1524 H5''   C  1004      23.288  15.182 -51.000  1.00  0.00           H  
ATOM   1525  H4'   C  1004      22.493  14.214 -52.899  1.00  0.00           H  
ATOM   1526  H3'   C  1004      20.251  14.626 -51.186  1.00  0.00           H  
ATOM   1527  H1'   C  1004      20.460  11.803 -53.415  1.00  0.00           H  
ATOM   1528  H2'   C  1004      18.904  13.805 -52.843  1.00  0.00           H  
ATOM   1529 HO2'   C  1004      19.360  13.954 -54.902  1.00  0.00           H  
ATOM   1530  H42   C  1004      17.366   9.946 -47.933  1.00  0.00           H  
ATOM   1531  H41   C  1004      16.528   9.207 -49.211  1.00  0.00           H  
ATOM   1532  H5    C  1004      19.194  11.467 -48.361  1.00  0.00           H  
ATOM   1533  H6    C  1004      20.510  12.525 -49.950  1.00  0.00           H  
ATOM   1534  P     C  1005      19.860  17.138 -51.813  1.00  0.00           P  
ATOM   1535  OP2   C  1005      20.798  17.919 -50.969  1.00  0.00           O  
ATOM   1536  OP1   C  1005      19.036  17.835 -52.833  1.00  0.00           O  
ATOM   1537  O5'   C  1005      18.876  16.338 -50.849  1.00  0.00           O  
ATOM   1538  C5'   C  1005      19.131  16.252 -49.455  1.00  0.00           C  
ATOM   1539  C4'   C  1005      18.245  15.227 -48.789  1.00  0.00           C  
ATOM   1540  O4'   C  1005      18.285  15.501 -47.358  1.00  0.00           O  
ATOM   1541  C3'   C  1005      16.777  15.252 -49.185  1.00  0.00           C  
ATOM   1542  O3'   C  1005      16.497  14.450 -50.319  1.00  0.00           O  
ATOM   1543  C1'   C  1005      16.981  15.361 -46.839  1.00  0.00           C  
ATOM   1544  C2'   C  1005      16.099  14.732 -47.922  1.00  0.00           C  
ATOM   1545  O2'   C  1005      16.188  13.318 -47.836  1.00  0.00           O  
ATOM   1546  N1    C  1005      16.480  16.690 -46.407  1.00  0.00           N  
ATOM   1547  C2    C  1005      15.347  16.738 -45.585  1.00  0.00           C  
ATOM   1548  O2    C  1005      14.799  15.678 -45.247  1.00  0.00           O  
ATOM   1549  N3    C  1005      14.871  17.936 -45.176  1.00  0.00           N  
ATOM   1550  C4    C  1005      15.478  19.061 -45.554  1.00  0.00           C  
ATOM   1551  N4    C  1005      14.973  20.220 -45.126  1.00  0.00           N  
ATOM   1552  C5    C  1005      16.631  19.046 -46.389  1.00  0.00           C  
ATOM   1553  C6    C  1005      17.094  17.854 -46.786  1.00  0.00           C  
ATOM   1554  H5'   C  1005      18.970  17.128 -49.047  1.00  0.00           H  
ATOM   1555 H5''   C  1005      20.068  16.001 -49.317  1.00  0.00           H  
ATOM   1556  H4'   C  1005      18.597  14.325 -48.933  1.00  0.00           H  
ATOM   1557  H3'   C  1005      16.486  16.171 -49.362  1.00  0.00           H  
ATOM   1558  H1'   C  1005      17.020  14.760 -46.067  1.00  0.00           H  
ATOM   1559  H2'   C  1005      15.172  15.042 -47.861  1.00  0.00           H  
ATOM   1560 HO2'   C  1005      15.771  13.022 -47.000  1.00  0.00           H  
ATOM   1561  H42   C  1005      15.396  21.064 -45.387  1.00  0.00           H  
ATOM   1562  H41   C  1005      14.178  20.227 -44.552  1.00  0.00           H  
ATOM   1563  H5    C  1005      17.071  19.878 -46.661  1.00  0.00           H  
ATOM   1564  H6    C  1005      17.886  17.823 -47.361  1.00  0.00           H  
ATOM   1565  P     C  1006      15.211  14.760 -51.232  1.00  0.00           P  
ATOM   1566  OP2   C  1006      15.388  16.103 -51.837  1.00  0.00           O  
ATOM   1567  OP1   C  1006      14.976  13.585 -52.109  1.00  0.00           O  
ATOM   1568  O5'   C  1006      14.009  14.842 -50.189  1.00  0.00           O  
ATOM   1569  C5'   C  1006      13.419  13.664 -49.661  1.00  0.00           C  
ATOM   1570  C4'   C  1006      12.113  13.960 -48.963  1.00  0.00           C  
ATOM   1571  O4'   C  1006      12.378  14.739 -47.769  1.00  0.00           O  
ATOM   1572  C3'   C  1006      11.118  14.812 -49.735  1.00  0.00           C  
ATOM   1573  O3'   C  1006      10.367  14.066 -50.677  1.00  0.00           O  
ATOM   1574  C1'   C  1006      11.374  15.720 -47.583  1.00  0.00           C  
ATOM   1575  C2'   C  1006      10.289  15.437 -48.617  1.00  0.00           C  
ATOM   1576  O2'   C  1006       9.363  14.509 -48.071  1.00  0.00           O  
ATOM   1577  N1    C  1006      11.956  17.077 -47.735  1.00  0.00           N  
ATOM   1578  C2    C  1006      11.186  18.179 -47.341  1.00  0.00           C  
ATOM   1579  O2    C  1006      10.049  17.990 -46.882  1.00  0.00           O  
ATOM   1580  N3    C  1006      11.692  19.426 -47.469  1.00  0.00           N  
ATOM   1581  C4    C  1006      12.916  19.603 -47.966  1.00  0.00           C  
ATOM   1582  N4    C  1006      13.375  20.852 -48.074  1.00  0.00           N  
ATOM   1583  C5    C  1006      13.724  18.505 -48.376  1.00  0.00           C  
ATOM   1584  C6    C  1006      13.213  17.275 -48.244  1.00  0.00           C  
ATOM   1585  H5'   C  1006      14.038  13.256 -49.021  1.00  0.00           H  
ATOM   1586 H5''   C  1006      13.254  13.034 -50.393  1.00  0.00           H  
ATOM   1587  H4'   C  1006      11.680  13.120 -48.706  1.00  0.00           H  
ATOM   1588  H3'   C  1006      11.602  15.520 -50.209  1.00  0.00           H  
ATOM   1589  H1'   C  1006      10.996  15.626 -46.685  1.00  0.00           H  
ATOM   1590  H2'   C  1006       9.846  16.261 -48.908  1.00  0.00           H  
ATOM   1591 HO2'   C  1006       9.763  14.082 -47.286  1.00  0.00           H  
ATOM   1592  H42   C  1006      14.271  21.015 -48.435  1.00  0.00           H  
ATOM   1593  H41   C  1006      12.816  21.606 -47.791  1.00  0.00           H  
ATOM   1594  H5    C  1006      14.623  18.644 -48.740  1.00  0.00           H  
ATOM   1595  H6    C  1006      13.753  16.506 -48.521  1.00  0.00           H  
ATOM   1596  P     U  1007       9.904  14.743 -52.060  1.00  0.00           P  
ATOM   1597  OP2   U  1007      10.999  15.632 -52.524  1.00  0.00           O  
ATOM   1598  OP1   U  1007       9.403  13.668 -52.953  1.00  0.00           O  
ATOM   1599  O5'   U  1007       8.668  15.658 -51.646  1.00  0.00           O  
ATOM   1600  C5'   U  1007       7.452  15.080 -51.195  1.00  0.00           C  
ATOM   1601  C4'   U  1007       6.446  16.135 -50.804  1.00  0.00           C  
ATOM   1602  O4'   U  1007       6.932  16.901 -49.664  1.00  0.00           O  
ATOM   1603  C3'   U  1007       6.137  17.189 -51.855  1.00  0.00           C  
ATOM   1604  O3'   U  1007       5.187  16.756 -52.812  1.00  0.00           O  
ATOM   1605  C1'   U  1007       6.569  18.253 -49.793  1.00  0.00           C  
ATOM   1606  C2'   U  1007       5.608  18.321 -50.987  1.00  0.00           C  
ATOM   1607  O2'   U  1007       4.287  18.052 -50.539  1.00  0.00           O  
ATOM   1608  N1    U  1007       7.811  19.029 -50.024  1.00  0.00           N  
ATOM   1609  C2    U  1007       7.726  20.405 -49.908  1.00  0.00           C  
ATOM   1610  O2    U  1007       6.692  20.986 -49.628  1.00  0.00           O  
ATOM   1611  N3    U  1007       8.900  21.082 -50.130  1.00  0.00           N  
ATOM   1612  C4    U  1007      10.125  20.539 -50.451  1.00  0.00           C  
ATOM   1613  O4    U  1007      11.091  21.284 -50.621  1.00  0.00           O  
ATOM   1614  C5    U  1007      10.139  19.111 -50.553  1.00  0.00           C  
ATOM   1615  C6    U  1007       9.010  18.427 -50.341  1.00  0.00           C  
ATOM   1616  H5'   U  1007       7.638  14.513 -50.418  1.00  0.00           H  
ATOM   1617 H5''   U  1007       7.074  14.529 -51.911  1.00  0.00           H  
ATOM   1618  H4'   U  1007       5.609  15.694 -50.550  1.00  0.00           H  
ATOM   1619  H3'   U  1007       6.971  17.468 -52.287  1.00  0.00           H  
ATOM   1620  H1'   U  1007       6.116  18.596 -48.994  1.00  0.00           H  
ATOM   1621  H2'   U  1007       5.665  19.184 -51.448  1.00  0.00           H  
ATOM   1622 HO2'   U  1007       3.763  18.880 -50.575  1.00  0.00           H  
ATOM   1623  H3    U  1007       8.861  22.058 -50.053  1.00  0.00           H  
ATOM   1624  H5    U  1007      10.969  18.640 -50.777  1.00  0.00           H  
ATOM   1625  H6    U  1007       9.045  17.451 -50.418  1.00  0.00           H  
ATOM   1626  P     U  1008       5.453  16.987 -54.379  1.00  0.00           P  
ATOM   1627  OP2   U  1008       6.921  17.066 -54.589  1.00  0.00           O  
ATOM   1628  OP1   U  1008       4.656  15.986 -55.134  1.00  0.00           O  
ATOM   1629  O5'   U  1008       4.836  18.427 -54.667  1.00  0.00           O  
ATOM   1630  C5'   U  1008       3.717  18.901 -53.933  1.00  0.00           C  
ATOM   1631  C4'   U  1008       3.684  20.408 -53.879  1.00  0.00           C  
ATOM   1632  O4'   U  1008       4.598  20.889 -52.858  1.00  0.00           O  
ATOM   1633  C3'   U  1008       4.177  21.134 -55.121  1.00  0.00           C  
ATOM   1634  O3'   U  1008       3.209  21.184 -56.154  1.00  0.00           O  
ATOM   1635  C1'   U  1008       5.170  22.113 -53.236  1.00  0.00           C  
ATOM   1636  C2'   U  1008       4.480  22.508 -54.543  1.00  0.00           C  
ATOM   1637  O2'   U  1008       3.285  23.218 -54.251  1.00  0.00           O  
ATOM   1638  N1    U  1008       6.622  21.874 -53.417  1.00  0.00           N  
ATOM   1639  C2    U  1008       7.449  22.982 -53.410  1.00  0.00           C  
ATOM   1640  O2    U  1008       7.037  24.119 -53.263  1.00  0.00           O  
ATOM   1641  N3    U  1008       8.785  22.713 -53.580  1.00  0.00           N  
ATOM   1642  C4    U  1008       9.369  21.476 -53.754  1.00  0.00           C  
ATOM   1643  O4    U  1008      10.590  21.399 -53.895  1.00  0.00           O  
ATOM   1644  C5    U  1008       8.453  20.377 -53.750  1.00  0.00           C  
ATOM   1645  C6    U  1008       7.147  20.610 -53.586  1.00  0.00           C  
ATOM   1646  H5'   U  1008       3.763  18.550 -53.019  1.00  0.00           H  
ATOM   1647 H5''   U  1008       2.895  18.579 -54.359  1.00  0.00           H  
ATOM   1648  H4'   U  1008       2.776  20.696 -53.650  1.00  0.00           H  
ATOM   1649  H3'   U  1008       5.006  20.715 -55.432  1.00  0.00           H  
ATOM   1650  H1'   U  1008       5.037  22.823 -52.574  1.00  0.00           H  
ATOM   1651  H2'   U  1008       5.072  23.022 -55.130  1.00  0.00           H  
ATOM   1652 HO2'   U  1008       3.403  24.158 -54.503  1.00  0.00           H  
ATOM   1653  H3    U  1008       9.389  23.484 -53.578  1.00  0.00           H  
ATOM   1654  H5    U  1008       8.781  19.461 -53.867  1.00  0.00           H  
ATOM   1655  H6    U  1008       6.541  19.841 -53.588  1.00  0.00           H  
ATOM   1656  P     U  1009       3.663  21.111 -57.693  1.00  0.00           P  
ATOM   1657  OP2   U  1009       4.955  20.383 -57.756  1.00  0.00           O  
ATOM   1658  OP1   U  1009       2.508  20.627 -58.492  1.00  0.00           O  
ATOM   1659  O5'   U  1009       3.933  22.630 -58.088  1.00  0.00           O  
ATOM   1660  C5'   U  1009       3.088  23.668 -57.614  1.00  0.00           C  
ATOM   1661  C4'   U  1009       3.833  24.973 -57.475  1.00  0.00           C  
ATOM   1662  O4'   U  1009       4.805  24.866 -56.399  1.00  0.00           O  
ATOM   1663  C3'   U  1009       4.671  25.397 -58.672  1.00  0.00           C  
ATOM   1664  O3'   U  1009       3.918  26.073 -59.663  1.00  0.00           O  
ATOM   1665  C1'   U  1009       5.976  25.590 -56.714  1.00  0.00           C  
ATOM   1666  C2'   U  1009       5.682  26.333 -58.019  1.00  0.00           C  
ATOM   1667  O2'   U  1009       5.098  27.592 -57.716  1.00  0.00           O  
ATOM   1668  N1    U  1009       7.086  24.617 -56.858  1.00  0.00           N  
ATOM   1669  C2    U  1009       8.373  25.120 -56.830  1.00  0.00           C  
ATOM   1670  O2    U  1009       8.622  26.305 -56.693  1.00  0.00           O  
ATOM   1671  N3    U  1009       9.368  24.183 -56.966  1.00  0.00           N  
ATOM   1672  C4    U  1009       9.212  22.822 -57.126  1.00  0.00           C  
ATOM   1673  O4    U  1009      10.211  22.108 -57.237  1.00  0.00           O  
ATOM   1674  C5    U  1009       7.853  22.374 -57.146  1.00  0.00           C  
ATOM   1675  C6    U  1009       6.865  23.265 -57.014  1.00  0.00           C  
ATOM   1676  H5'   U  1009       2.728  23.412 -56.739  1.00  0.00           H  
ATOM   1677 H5''   U  1009       2.347  23.790 -58.242  1.00  0.00           H  
ATOM   1678  H4'   U  1009       3.192  25.681 -57.257  1.00  0.00           H  
ATOM   1679  H3'   U  1009       5.137  24.615 -59.033  1.00  0.00           H  
ATOM   1680  H1'   U  1009       6.203  26.240 -56.016  1.00  0.00           H  
ATOM   1681  H2'   U  1009       6.488  26.431 -58.568  1.00  0.00           H  
ATOM   1682 HO2'   U  1009       5.511  28.280 -58.280  1.00  0.00           H  
ATOM   1683  H3    U  1009      10.288  24.518 -56.949  1.00  0.00           H  
ATOM   1684  H5    U  1009       7.650  21.421 -57.254  1.00  0.00           H  
ATOM   1685  H6    U  1009       5.944  22.933 -57.032  1.00  0.00           H  
ATOM   1686  P     G  1010       4.465  26.164 -61.172  1.00  0.00           P  
ATOM   1687  OP2   G  1010       5.052  24.848 -61.529  1.00  0.00           O  
ATOM   1688  OP1   G  1010       3.388  26.742 -62.017  1.00  0.00           O  
ATOM   1689  O5'   G  1010       5.650  27.226 -61.089  1.00  0.00           O  
ATOM   1690  C5'   G  1010       5.821  28.207 -62.101  1.00  0.00           C  
ATOM   1691  C4'   G  1010       6.883  29.211 -61.727  1.00  0.00           C  
ATOM   1692  O4'   G  1010       7.390  28.865 -60.424  1.00  0.00           O  
ATOM   1693  C3'   G  1010       8.128  29.223 -62.602  1.00  0.00           C  
ATOM   1694  O3'   G  1010       7.982  30.030 -63.759  1.00  0.00           O  
ATOM   1695  C1'   G  1010       8.789  29.015 -60.373  1.00  0.00           C  
ATOM   1696  C2'   G  1010       9.183  29.737 -61.651  1.00  0.00           C  
ATOM   1697  O2'   G  1010       9.062  31.139 -61.455  1.00  0.00           O  
ATOM   1698  N1    G  1010      13.052  26.254 -60.036  1.00  0.00           N  
ATOM   1699  C2    G  1010      12.896  27.618 -60.084  1.00  0.00           C  
ATOM   1700  N2    G  1010      14.020  28.348 -60.037  1.00  0.00           N  
ATOM   1701  N3    G  1010      11.723  28.224 -60.172  1.00  0.00           N  
ATOM   1702  C4    G  1010      10.701  27.344 -60.209  1.00  0.00           C  
ATOM   1703  C5    G  1010      10.749  25.966 -60.167  1.00  0.00           C  
ATOM   1704  C6    G  1010      12.013  25.329 -60.073  1.00  0.00           C  
ATOM   1705  O6    G  1010      12.264  24.119 -60.023  1.00  0.00           O  
ATOM   1706  N7    G  1010       9.472  25.426 -60.229  1.00  0.00           N  
ATOM   1707  C8    G  1010       8.686  26.465 -60.307  1.00  0.00           C  
ATOM   1708  N9    G  1010       9.365  27.659 -60.299  1.00  0.00           N  
ATOM   1709  H5'   G  1010       4.972  28.677 -62.239  1.00  0.00           H  
ATOM   1710 H5''   G  1010       6.080  27.763 -62.936  1.00  0.00           H  
ATOM   1711  H4'   G  1010       6.480  30.104 -61.697  1.00  0.00           H  
ATOM   1712  H3'   G  1010       8.347  28.305 -62.862  1.00  0.00           H  
ATOM   1713  H1'   G  1010       9.084  29.538 -59.598  1.00  0.00           H  
ATOM   1714  H2'   G  1010      10.085  29.488 -61.946  1.00  0.00           H  
ATOM   1715 HO2'   G  1010       9.958  31.536 -61.429  1.00  0.00           H  
ATOM   1716  H1    G  1010      13.965  25.904 -59.971  1.00  0.00           H  
ATOM   1717  H22   G  1010      13.970  29.327 -60.068  1.00  0.00           H  
ATOM   1718  H21   G  1010      14.892  27.907 -59.972  1.00  0.00           H  
ATOM   1719  H8    G  1010       7.710  26.399 -60.364  1.00  0.00           H  
ATOM   1720  P     C  1011       8.761  29.649 -65.112  1.00  0.00           P  
ATOM   1721  OP2   C  1011       8.625  28.186 -65.326  1.00  0.00           O  
ATOM   1722  OP1   C  1011       8.324  30.589 -66.174  1.00  0.00           O  
ATOM   1723  O5'   C  1011      10.288  29.959 -64.779  1.00  0.00           O  
ATOM   1724  C5'   C  1011      10.765  31.294 -64.721  1.00  0.00           C  
ATOM   1725  C4'   C  1011      12.194  31.355 -64.239  1.00  0.00           C  
ATOM   1726  O4'   C  1011      12.382  30.528 -63.058  1.00  0.00           O  
ATOM   1727  C3'   C  1011      13.252  30.857 -65.211  1.00  0.00           C  
ATOM   1728  O3'   C  1011      13.611  31.826 -66.181  1.00  0.00           O  
ATOM   1729  C1'   C  1011      13.649  29.886 -63.098  1.00  0.00           C  
ATOM   1730  C2'   C  1011      14.399  30.485 -64.283  1.00  0.00           C  
ATOM   1731  O2'   C  1011      15.104  31.639 -63.849  1.00  0.00           O  
ATOM   1732  N1    C  1011      13.419  28.429 -63.256  1.00  0.00           N  
ATOM   1733  C2    C  1011      14.526  27.572 -63.206  1.00  0.00           C  
ATOM   1734  O2    C  1011      15.657  28.052 -63.034  1.00  0.00           O  
ATOM   1735  N3    C  1011      14.344  26.239 -63.346  1.00  0.00           N  
ATOM   1736  C4    C  1011      13.118  25.748 -63.530  1.00  0.00           C  
ATOM   1737  N4    C  1011      12.986  24.425 -63.664  1.00  0.00           N  
ATOM   1738  C5    C  1011      11.973  26.591 -63.587  1.00  0.00           C  
ATOM   1739  C6    C  1011      12.166  27.908 -63.445  1.00  0.00           C  
ATOM   1740  H5'   C  1011      10.199  31.810 -64.110  1.00  0.00           H  
ATOM   1741 H5''   C  1011      10.713  31.691 -65.616  1.00  0.00           H  
ATOM   1742  H4'   C  1011      12.408  32.282 -64.002  1.00  0.00           H  
ATOM   1743  H3'   C  1011      12.925  30.049 -65.658  1.00  0.00           H  
ATOM   1744  H1'   C  1011      14.159  30.049 -62.278  1.00  0.00           H  
ATOM   1745  H2'   C  1011      14.997  29.830 -64.698  1.00  0.00           H  
ATOM   1746 HO2'   C  1011      16.063  31.442 -63.840  1.00  0.00           H  
ATOM   1747  H42   C  1011      12.099  24.034 -63.801  1.00  0.00           H  
ATOM   1748  H41   C  1011      13.777  23.848 -63.626  1.00  0.00           H  
ATOM   1749  H5    C  1011      11.076  26.221 -63.722  1.00  0.00           H  
ATOM   1750  H6    C  1011      11.390  28.506 -63.481  1.00  0.00           H  
ATOM   1751  P     A  1012      14.200  31.365 -67.604  1.00  0.00           P  
ATOM   1752  OP2   A  1012      13.419  30.191 -68.067  1.00  0.00           O  
ATOM   1753  OP1   A  1012      14.303  32.566 -68.470  1.00  0.00           O  
ATOM   1754  O5'   A  1012      15.678  30.872 -67.268  1.00  0.00           O  
ATOM   1755  C5'   A  1012      16.718  31.805 -67.016  1.00  0.00           C  
ATOM   1756  C4'   A  1012      18.039  31.114 -66.790  1.00  0.00           C  
ATOM   1757  O4'   A  1012      17.876  30.132 -65.736  1.00  0.00           O  
ATOM   1758  C3'   A  1012      18.594  30.333 -67.971  1.00  0.00           C  
ATOM   1759  O3'   A  1012      19.376  31.128 -68.844  1.00  0.00           O  
ATOM   1760  C1'   A  1012      18.581  28.937 -66.044  1.00  0.00           C  
ATOM   1761  C2'   A  1012      19.380  29.197 -67.323  1.00  0.00           C  
ATOM   1762  O2'   A  1012      20.688  29.618 -66.961  1.00  0.00           O  
ATOM   1763  N1    A  1012      17.852  23.858 -66.524  1.00  0.00           N  
ATOM   1764  C2    A  1012      18.958  24.599 -66.371  1.00  0.00           C  
ATOM   1765  N3    A  1012      19.075  25.919 -66.252  1.00  0.00           N  
ATOM   1766  C4    A  1012      17.869  26.511 -66.305  1.00  0.00           C  
ATOM   1767  C5    A  1012      16.646  25.885 -66.459  1.00  0.00           C  
ATOM   1768  C6    A  1012      16.656  24.483 -66.573  1.00  0.00           C  
ATOM   1769  N6    A  1012      15.555  23.745 -66.727  1.00  0.00           N  
ATOM   1770  N7    A  1012      15.616  26.816 -66.468  1.00  0.00           N  
ATOM   1771  C8    A  1012      16.229  27.964 -66.322  1.00  0.00           C  
ATOM   1772  N9    A  1012      17.594  27.854 -66.216  1.00  0.00           N  
ATOM   1773  H5'   A  1012      16.491  32.330 -66.219  1.00  0.00           H  
ATOM   1774 H5''   A  1012      16.800  32.409 -67.782  1.00  0.00           H  
ATOM   1775  H4'   A  1012      18.703  31.781 -66.515  1.00  0.00           H  
ATOM   1776  H3'   A  1012      17.850  29.945 -68.478  1.00  0.00           H  
ATOM   1777  H1'   A  1012      19.196  28.705 -65.317  1.00  0.00           H  
ATOM   1778  H2'   A  1012      19.399  28.401 -67.894  1.00  0.00           H  
ATOM   1779 HO2'   A  1012      21.321  28.897 -67.162  1.00  0.00           H  
ATOM   1780  H2    A  1012      19.799  24.097 -66.341  1.00  0.00           H  
ATOM   1781  H61   A  1012      15.626  22.770 -66.801  1.00  0.00           H  
ATOM   1782  H62   A  1012      14.676  24.176 -66.764  1.00  0.00           H  
ATOM   1783  H8    A  1012      15.757  28.823 -66.291  1.00  0.00           H  
ATOM   1784  P     U  1013      18.981  31.250 -70.398  1.00  0.00           P  
ATOM   1785  OP2   U  1013      17.500  31.260 -70.495  1.00  0.00           O  
ATOM   1786  OP1   U  1013      19.763  32.368 -70.985  1.00  0.00           O  
ATOM   1787  O5'   U  1013      19.508  29.890 -71.037  1.00  0.00           O  
ATOM   1788  C5'   U  1013      20.863  29.749 -71.438  1.00  0.00           C  
ATOM   1789  C4'   U  1013      21.312  28.310 -71.386  1.00  0.00           C  
ATOM   1790  O4'   U  1013      20.759  27.700 -70.203  1.00  0.00           O  
ATOM   1791  C3'   U  1013      20.819  27.412 -72.511  1.00  0.00           C  
ATOM   1792  O3'   U  1013      21.599  27.520 -73.688  1.00  0.00           O  
ATOM   1793  C1'   U  1013      20.462  26.350 -70.455  1.00  0.00           C  
ATOM   1794  C2'   U  1013      20.885  26.034 -71.882  1.00  0.00           C  
ATOM   1795  O2'   U  1013      22.214  25.533 -71.878  1.00  0.00           O  
ATOM   1796  N1    U  1013      19.010  26.135 -70.237  1.00  0.00           N  
ATOM   1797  C2    U  1013      18.567  24.826 -70.189  1.00  0.00           C  
ATOM   1798  O2    U  1013      19.308  23.867 -70.315  1.00  0.00           O  
ATOM   1799  N3    U  1013      17.217  24.676 -69.986  1.00  0.00           N  
ATOM   1800  C4    U  1013      16.283  25.678 -69.830  1.00  0.00           C  
ATOM   1801  O4    U  1013      15.100  25.379 -69.655  1.00  0.00           O  
ATOM   1802  C5    U  1013      16.813  27.005 -69.891  1.00  0.00           C  
ATOM   1803  C6    U  1013      18.124  27.181 -70.086  1.00  0.00           C  
ATOM   1804  H5'   U  1013      21.429  30.282 -70.842  1.00  0.00           H  
ATOM   1805 H5''   U  1013      20.961  30.081 -72.355  1.00  0.00           H  
ATOM   1806  H4'   U  1013      22.290  28.286 -71.340  1.00  0.00           H  
ATOM   1807  H3'   U  1013      19.884  27.629 -72.710  1.00  0.00           H  
ATOM   1808  H1'   U  1013      20.970  25.785 -69.835  1.00  0.00           H  
ATOM   1809  H2'   U  1013      20.265  25.411 -72.316  1.00  0.00           H  
ATOM   1810 HO2'   U  1013      22.197  24.579 -72.101  1.00  0.00           H  
ATOM   1811  H3    U  1013      16.882  23.756 -69.949  1.00  0.00           H  
ATOM   1812  H5    U  1013      16.220  27.779 -69.789  1.00  0.00           H  
ATOM   1813  H6    U  1013      18.463  28.099 -70.125  1.00  0.00           H  
ATOM   1814  P     A  1014      21.050  28.351 -74.950  1.00  0.00           P  
ATOM   1815  OP2   A  1014      19.638  28.720 -74.678  1.00  0.00           O  
ATOM   1816  OP1   A  1014      22.038  29.412 -75.268  1.00  0.00           O  
ATOM   1817  O5'   A  1014      21.061  27.293 -76.141  1.00  0.00           O  
ATOM   1818  C5'   A  1014      22.143  26.388 -76.303  1.00  0.00           C  
ATOM   1819  C4'   A  1014      21.658  24.976 -76.517  1.00  0.00           C  
ATOM   1820  O4'   A  1014      21.260  24.374 -75.258  1.00  0.00           O  
ATOM   1821  C3'   A  1014      20.436  24.819 -77.409  1.00  0.00           C  
ATOM   1822  O3'   A  1014      20.755  24.808 -78.789  1.00  0.00           O  
ATOM   1823  C1'   A  1014      20.079  23.627 -75.410  1.00  0.00           C  
ATOM   1824  C2'   A  1014      19.868  23.497 -76.915  1.00  0.00           C  
ATOM   1825  O2'   A  1014      20.627  22.398 -77.397  1.00  0.00           O  
ATOM   1826  N1    A  1014      15.522  23.268 -73.030  1.00  0.00           N  
ATOM   1827  C2    A  1014      16.340  22.345 -73.553  1.00  0.00           C  
ATOM   1828  N3    A  1014      17.514  22.509 -74.160  1.00  0.00           N  
ATOM   1829  C4    A  1014      17.846  23.811 -74.209  1.00  0.00           C  
ATOM   1830  C5    A  1014      17.111  24.873 -73.716  1.00  0.00           C  
ATOM   1831  C6    A  1014      15.886  24.567 -73.096  1.00  0.00           C  
ATOM   1832  N6    A  1014      15.070  25.486 -72.574  1.00  0.00           N  
ATOM   1833  N7    A  1014      17.768  26.074 -73.947  1.00  0.00           N  
ATOM   1834  C8    A  1014      18.867  25.717 -74.564  1.00  0.00           C  
ATOM   1835  N9    A  1014      18.980  24.362 -74.756  1.00  0.00           N  
ATOM   1836  H5'   A  1014      22.705  26.415 -75.500  1.00  0.00           H  
ATOM   1837 H5''   A  1014      22.679  26.663 -77.076  1.00  0.00           H  
ATOM   1838  H4'   A  1014      22.388  24.445 -76.898  1.00  0.00           H  
ATOM   1839  H3'   A  1014      19.802  25.541 -77.215  1.00  0.00           H  
ATOM   1840  H1'   A  1014      20.156  22.733 -75.013  1.00  0.00           H  
ATOM   1841  H2'   A  1014      18.918  23.409 -77.139  1.00  0.00           H  
ATOM   1842 HO2'   A  1014      20.019  21.663 -77.618  1.00  0.00           H  
ATOM   1843  H2    A  1014      16.030  21.418 -73.480  1.00  0.00           H  
ATOM   1844  H61   A  1014      14.228  25.212 -72.154  1.00  0.00           H  
ATOM   1845  H62   A  1014      15.313  26.435 -72.610  1.00  0.00           H  
ATOM   1846  H8    A  1014      19.546  26.359 -74.861  1.00  0.00           H  
ATOM   1847  P     A  1015      19.585  24.874 -79.889  1.00  0.00           P  
ATOM   1848  OP2   A  1015      19.102  26.276 -79.962  1.00  0.00           O  
ATOM   1849  OP1   A  1015      20.070  24.199 -81.119  1.00  0.00           O  
ATOM   1850  O5'   A  1015      18.419  23.985 -79.265  1.00  0.00           O  
ATOM   1851  C5'   A  1015      18.264  22.623 -79.636  1.00  0.00           C  
ATOM   1852  C4'   A  1015      17.071  21.997 -78.958  1.00  0.00           C  
ATOM   1853  O4'   A  1015      17.028  22.424 -77.574  1.00  0.00           O  
ATOM   1854  C3'   A  1015      15.707  22.409 -79.493  1.00  0.00           C  
ATOM   1855  O3'   A  1015      15.282  21.621 -80.592  1.00  0.00           O  
ATOM   1856  C1'   A  1015      15.698  22.670 -77.154  1.00  0.00           C  
ATOM   1857  C2'   A  1015      14.798  22.214 -78.294  1.00  0.00           C  
ATOM   1858  O2'   A  1015      14.477  20.843 -78.108  1.00  0.00           O  
ATOM   1859  N1    A  1015      12.884  26.358 -74.911  1.00  0.00           N  
ATOM   1860  C2    A  1015      12.732  25.030 -74.986  1.00  0.00           C  
ATOM   1861  N3    A  1015      13.504  24.128 -75.588  1.00  0.00           N  
ATOM   1862  C4    A  1015      14.559  24.720 -76.175  1.00  0.00           C  
ATOM   1863  C5    A  1015      14.850  26.072 -76.183  1.00  0.00           C  
ATOM   1864  C6    A  1015      13.955  26.922 -75.510  1.00  0.00           C  
ATOM   1865  N6    A  1015      14.106  28.246 -75.435  1.00  0.00           N  
ATOM   1866  N7    A  1015      16.022  26.316 -76.888  1.00  0.00           N  
ATOM   1867  C8    A  1015      16.405  25.127 -77.282  1.00  0.00           C  
ATOM   1868  N9    A  1015      15.566  24.115 -76.885  1.00  0.00           N  
ATOM   1869  H5'   A  1015      19.071  22.128 -79.382  1.00  0.00           H  
ATOM   1870 H5''   A  1015      18.147  22.566 -80.606  1.00  0.00           H  
ATOM   1871  H4'   A  1015      17.162  21.021 -78.992  1.00  0.00           H  
ATOM   1872  H3'   A  1015      15.728  23.361 -79.725  1.00  0.00           H  
ATOM   1873  H1'   A  1015      15.478  22.165 -76.343  1.00  0.00           H  
ATOM   1874  H2'   A  1015      13.993  22.770 -78.359  1.00  0.00           H  
ATOM   1875 HO2'   A  1015      14.634  20.363 -78.947  1.00  0.00           H  
ATOM   1876  H2    A  1015      11.939  24.671 -74.534  1.00  0.00           H  
ATOM   1877  H61   A  1015      13.448  28.787 -74.951  1.00  0.00           H  
ATOM   1878  H62   A  1015      14.875  28.677 -75.862  1.00  0.00           H  
ATOM   1879  H8    A  1015      17.216  24.974 -77.811  1.00  0.00           H  
ATOM   1880  P     A  1016      14.127  22.159 -81.572  1.00  0.00           P  
ATOM   1881  OP2   A  1016      14.584  23.444 -82.159  1.00  0.00           O  
ATOM   1882  OP1   A  1016      13.727  21.044 -82.466  1.00  0.00           O  
ATOM   1883  O5'   A  1016      12.907  22.470 -80.595  1.00  0.00           O  
ATOM   1884  C5'   A  1016      11.979  21.456 -80.242  1.00  0.00           C  
ATOM   1885  C4'   A  1016      10.820  22.014 -79.455  1.00  0.00           C  
ATOM   1886  O4'   A  1016      11.337  22.763 -78.336  1.00  0.00           O  
ATOM   1887  C3'   A  1016       9.927  23.001 -80.191  1.00  0.00           C  
ATOM   1888  O3'   A  1016       8.898  22.371 -80.933  1.00  0.00           O  
ATOM   1889  C1'   A  1016      10.533  23.897 -78.101  1.00  0.00           C  
ATOM   1890  C2'   A  1016       9.343  23.814 -79.050  1.00  0.00           C  
ATOM   1891  O2'   A  1016       8.287  23.115 -78.407  1.00  0.00           O  
ATOM   1892  N1    A  1016      11.045  28.966 -77.329  1.00  0.00           N  
ATOM   1893  C2    A  1016      10.110  28.088 -76.947  1.00  0.00           C  
ATOM   1894  N3    A  1016      10.038  26.780 -77.184  1.00  0.00           N  
ATOM   1895  C4    A  1016      11.091  26.370 -77.913  1.00  0.00           C  
ATOM   1896  C5    A  1016      12.131  27.153 -78.378  1.00  0.00           C  
ATOM   1897  C6    A  1016      12.090  28.522 -78.060  1.00  0.00           C  
ATOM   1898  N6    A  1016      13.022  29.399 -78.441  1.00  0.00           N  
ATOM   1899  N7    A  1016      13.040  26.386 -79.095  1.00  0.00           N  
ATOM   1900  C8    A  1016      12.538  25.178 -79.047  1.00  0.00           C  
ATOM   1901  N9    A  1016      11.359  25.095 -78.348  1.00  0.00           N  
ATOM   1902  H5'   A  1016      12.436  20.778 -79.701  1.00  0.00           H  
ATOM   1903 H5''   A  1016      11.638  21.035 -81.058  1.00  0.00           H  
ATOM   1904  H4'   A  1016      10.273  21.271 -79.124  1.00  0.00           H  
ATOM   1905  H3'   A  1016      10.484  23.583 -80.751  1.00  0.00           H  
ATOM   1906  H1'   A  1016      10.211  23.908 -77.174  1.00  0.00           H  
ATOM   1907  H2'   A  1016       9.061  24.704 -79.350  1.00  0.00           H  
ATOM   1908 HO2'   A  1016       7.949  22.423 -79.012  1.00  0.00           H  
ATOM   1909  H2    A  1016       9.373  28.461 -76.419  1.00  0.00           H  
ATOM   1910  H61   A  1016      12.940  30.343 -78.188  1.00  0.00           H  
ATOM   1911  H62   A  1016      13.790  29.100 -78.971  1.00  0.00           H  
ATOM   1912  H8    A  1016      12.964  24.404 -79.472  1.00  0.00           H  
ATOM   1913  P     A  1017       8.866  22.509 -82.526  1.00  0.00           P  
ATOM   1914  OP2   A  1017       7.663  23.320 -82.840  1.00  0.00           O  
ATOM   1915  OP1   A  1017      10.208  23.004 -82.919  1.00  0.00           O  
ATOM   1916  O5'   A  1017       8.666  21.064 -83.167  1.00  0.00           O  
ATOM   1917  C5'   A  1017       9.776  20.321 -83.650  1.00  0.00           C  
ATOM   1918  C4'   A  1017       9.579  18.839 -83.453  1.00  0.00           C  
ATOM   1919  O4'   A  1017      10.508  18.385 -82.436  1.00  0.00           O  
ATOM   1920  C3'   A  1017       8.229  18.413 -82.897  1.00  0.00           C  
ATOM   1921  O3'   A  1017       7.216  18.349 -83.886  1.00  0.00           O  
ATOM   1922  C1'   A  1017       9.931  17.306 -81.724  1.00  0.00           C  
ATOM   1923  C2'   A  1017       8.553  17.043 -82.330  1.00  0.00           C  
ATOM   1924  O2'   A  1017       8.671  16.074 -83.361  1.00  0.00           O  
ATOM   1925  N1    A  1017      10.411  15.638 -76.872  1.00  0.00           N  
ATOM   1926  C2    A  1017      10.560  15.026 -78.053  1.00  0.00           C  
ATOM   1927  N3    A  1017      10.420  15.521 -79.281  1.00  0.00           N  
ATOM   1928  C4    A  1017      10.079  16.821 -79.233  1.00  0.00           C  
ATOM   1929  C5    A  1017       9.890  17.586 -78.097  1.00  0.00           C  
ATOM   1930  C6    A  1017      10.070  16.945 -76.859  1.00  0.00           C  
ATOM   1931  N6    A  1017       9.920  17.554 -75.681  1.00  0.00           N  
ATOM   1932  N7    A  1017       9.546  18.888 -78.435  1.00  0.00           N  
ATOM   1933  C8    A  1017       9.537  18.881 -79.745  1.00  0.00           C  
ATOM   1934  N9    A  1017       9.850  17.663 -80.295  1.00  0.00           N  
ATOM   1935  H5'   A  1017      10.583  20.602 -83.170  1.00  0.00           H  
ATOM   1936 H5''   A  1017       9.893  20.504 -84.605  1.00  0.00           H  
ATOM   1937  H4'   A  1017       9.745  18.352 -84.287  1.00  0.00           H  
ATOM   1938  H3'   A  1017       7.937  19.013 -82.178  1.00  0.00           H  
ATOM   1939  H1'   A  1017      10.492  16.509 -81.831  1.00  0.00           H  
ATOM   1940  H2'   A  1017       7.902  16.772 -81.649  1.00  0.00           H  
ATOM   1941 HO2'   A  1017       7.984  15.387 -83.233  1.00  0.00           H  
ATOM   1942  H2    A  1017      10.809  14.078 -78.008  1.00  0.00           H  
ATOM   1943  H61   A  1017      10.059  17.054 -74.849  1.00  0.00           H  
ATOM   1944  H62   A  1017       9.673  18.502 -75.647  1.00  0.00           H  
ATOM   1945  H8    A  1017       9.324  19.673 -80.283  1.00  0.00           H  
ATOM   1946  P     A  1018       5.672  18.231 -83.456  1.00  0.00           P  
ATOM   1947  OP2   A  1018       5.347  19.390 -82.588  1.00  0.00           O  
ATOM   1948  OP1   A  1018       4.871  17.983 -84.681  1.00  0.00           O  
ATOM   1949  O5'   A  1018       5.622  16.915 -82.559  1.00  0.00           O  
ATOM   1950  C5'   A  1018       5.124  15.693 -83.085  1.00  0.00           C  
ATOM   1951  C4'   A  1018       4.811  14.705 -81.989  1.00  0.00           C  
ATOM   1952  O4'   A  1018       5.897  14.742 -81.045  1.00  0.00           O  
ATOM   1953  C3'   A  1018       3.586  15.014 -81.142  1.00  0.00           C  
ATOM   1954  O3'   A  1018       2.384  14.514 -81.703  1.00  0.00           O  
ATOM   1955  C1'   A  1018       5.403  14.516 -79.736  1.00  0.00           C  
ATOM   1956  C2'   A  1018       3.897  14.304 -79.837  1.00  0.00           C  
ATOM   1957  O2'   A  1018       3.630  12.913 -79.931  1.00  0.00           O  
ATOM   1958  N1    A  1018       6.388  16.210 -74.970  1.00  0.00           N  
ATOM   1959  C2    A  1018       6.085  14.997 -75.449  1.00  0.00           C  
ATOM   1960  N3    A  1018       5.840  14.626 -76.704  1.00  0.00           N  
ATOM   1961  C4    A  1018       5.931  15.678 -77.537  1.00  0.00           C  
ATOM   1962  C5    A  1018       6.234  16.982 -77.194  1.00  0.00           C  
ATOM   1963  C6    A  1018       6.472  17.245 -75.834  1.00  0.00           C  
ATOM   1964  N6    A  1018       6.774  18.454 -75.355  1.00  0.00           N  
ATOM   1965  N7    A  1018       6.239  17.796 -78.319  1.00  0.00           N  
ATOM   1966  C8    A  1018       5.945  16.979 -79.300  1.00  0.00           C  
ATOM   1967  N9    A  1018       5.746  15.681 -78.899  1.00  0.00           N  
ATOM   1968  H5'   A  1018       5.795  15.304 -83.683  1.00  0.00           H  
ATOM   1969 H5''   A  1018       4.307  15.873 -83.595  1.00  0.00           H  
ATOM   1970  H4'   A  1018       4.728  13.797 -82.347  1.00  0.00           H  
ATOM   1971  H3'   A  1018       3.496  15.980 -80.999  1.00  0.00           H  
ATOM   1972  H1'   A  1018       5.820  13.711 -79.362  1.00  0.00           H  
ATOM   1973  H2'   A  1018       3.424  14.715 -79.083  1.00  0.00           H  
ATOM   1974 HO2'   A  1018       3.846  12.607 -80.837  1.00  0.00           H  
ATOM   1975  H2    A  1018       6.036  14.281 -74.782  1.00  0.00           H  
ATOM   1976  H61   A  1018       6.930  18.576 -74.395  1.00  0.00           H  
ATOM   1977  H62   A  1018       6.841  19.219 -75.963  1.00  0.00           H  
ATOM   1978  H8    A  1018       5.873  17.268 -80.234  1.00  0.00           H  
ATOM   1979  P     C  1019       1.005  15.314 -81.500  1.00  0.00           P  
ATOM   1980  OP2   C  1019       0.998  16.466 -82.436  1.00  0.00           O  
ATOM   1981  OP1   C  1019      -0.107  14.330 -81.541  1.00  0.00           O  
ATOM   1982  O5'   C  1019       1.103  15.884 -80.016  1.00  0.00           O  
ATOM   1983  C5'   C  1019       0.614  15.136 -78.913  1.00  0.00           C  
ATOM   1984  C4'   C  1019       0.992  15.772 -77.597  1.00  0.00           C  
ATOM   1985  O4'   C  1019       2.292  16.396 -77.708  1.00  0.00           O  
ATOM   1986  C3'   C  1019       0.103  16.912 -77.124  1.00  0.00           C  
ATOM   1987  O3'   C  1019      -1.060  16.463 -76.451  1.00  0.00           O  
ATOM   1988  C1'   C  1019       2.346  17.549 -76.902  1.00  0.00           C  
ATOM   1989  C2'   C  1019       1.031  17.641 -76.146  1.00  0.00           C  
ATOM   1990  O2'   C  1019       1.138  16.938 -74.917  1.00  0.00           O  
ATOM   1991  N1    C  1019       2.570  18.719 -77.787  1.00  0.00           N  
ATOM   1992  C2    C  1019       3.282  19.812 -77.277  1.00  0.00           C  
ATOM   1993  O2    C  1019       3.702  19.771 -76.110  1.00  0.00           O  
ATOM   1994  N3    C  1019       3.501  20.891 -78.064  1.00  0.00           N  
ATOM   1995  C4    C  1019       3.039  20.910 -79.314  1.00  0.00           C  
ATOM   1996  N4    C  1019       3.279  21.996 -80.053  1.00  0.00           N  
ATOM   1997  C5    C  1019       2.311  19.817 -79.861  1.00  0.00           C  
ATOM   1998  C6    C  1019       2.102  18.754 -79.074  1.00  0.00           C  
ATOM   1999  H5'   C  1019       0.988  14.231 -78.950  1.00  0.00           H  
ATOM   2000 H5''   C  1019      -0.363  15.081 -78.973  1.00  0.00           H  
ATOM   2001  H4'   C  1019       1.022  15.083 -76.901  1.00  0.00           H  
ATOM   2002  H3'   C  1019      -0.160  17.501 -77.862  1.00  0.00           H  
ATOM   2003  H1'   C  1019       3.082  17.480 -76.260  1.00  0.00           H  
ATOM   2004  H2'   C  1019       0.749  18.569 -76.009  1.00  0.00           H  
ATOM   2005 HO2'   C  1019       1.137  17.582 -74.179  1.00  0.00           H  
ATOM   2006  H42   C  1019       2.953  22.042 -80.976  1.00  0.00           H  
ATOM   2007  H41   C  1019       3.780  22.748 -79.672  1.00  0.00           H  
ATOM   2008  H5    C  1019       1.976  19.840 -80.782  1.00  0.00           H  
ATOM   2009  H6    C  1019       1.603  17.992 -79.433  1.00  0.00           H  
ATOM   2010  P     A  1020      -2.417  16.195 -77.271  1.00  0.00           P  
ATOM   2011  OP2   A  1020      -2.269  16.808 -78.615  1.00  0.00           O  
ATOM   2012  OP1   A  1020      -2.749  14.754 -77.154  1.00  0.00           O  
ATOM   2013  O5'   A  1020      -3.519  17.023 -76.472  1.00  0.00           O  
ATOM   2014  C5'   A  1020      -4.867  17.060 -76.917  1.00  0.00           C  
ATOM   2015  C4'   A  1020      -5.443  18.451 -76.824  1.00  0.00           C  
ATOM   2016  O4'   A  1020      -4.415  19.356 -76.339  1.00  0.00           O  
ATOM   2017  C3'   A  1020      -5.900  19.073 -78.134  1.00  0.00           C  
ATOM   2018  O3'   A  1020      -7.235  18.738 -78.471  1.00  0.00           O  
ATOM   2019  C1'   A  1020      -4.474  20.578 -77.025  1.00  0.00           C  
ATOM   2020  C2'   A  1020      -5.761  20.562 -77.850  1.00  0.00           C  
ATOM   2021  O2'   A  1020      -6.835  21.037 -77.052  1.00  0.00           O  
ATOM   2022  N1    A  1020      -1.716  23.560 -80.196  1.00  0.00           N  
ATOM   2023  C2    A  1020      -2.858  23.771 -79.527  1.00  0.00           C  
ATOM   2024  N3    A  1020      -3.522  22.949 -78.718  1.00  0.00           N  
ATOM   2025  C4    A  1020      -2.888  21.767 -78.616  1.00  0.00           C  
ATOM   2026  C5    A  1020      -1.710  21.403 -79.240  1.00  0.00           C  
ATOM   2027  C6    A  1020      -1.105  22.363 -80.071  1.00  0.00           C  
ATOM   2028  N6    A  1020       0.032  22.154 -80.738  1.00  0.00           N  
ATOM   2029  N7    A  1020      -1.354  20.105 -78.899  1.00  0.00           N  
ATOM   2030  C8    A  1020      -2.310  19.720 -78.089  1.00  0.00           C  
ATOM   2031  N9    A  1020      -3.271  20.677 -77.873  1.00  0.00           N  
ATOM   2032  H5'   A  1020      -5.404  16.455 -76.364  1.00  0.00           H  
ATOM   2033 H5''   A  1020      -4.906  16.760 -77.848  1.00  0.00           H  
ATOM   2034  H4'   A  1020      -6.193  18.455 -76.192  1.00  0.00           H  
ATOM   2035  H3'   A  1020      -5.307  18.810 -78.869  1.00  0.00           H  
ATOM   2036  H1'   A  1020      -4.497  21.334 -76.401  1.00  0.00           H  
ATOM   2037  H2'   A  1020      -5.668  21.079 -78.678  1.00  0.00           H  
ATOM   2038 HO2'   A  1020      -7.110  21.919 -77.378  1.00  0.00           H  
ATOM   2039  H2    A  1020      -3.261  24.655 -79.652  1.00  0.00           H  
ATOM   2040  H61   A  1020       0.406  22.862 -81.303  1.00  0.00           H  
ATOM   2041  H62   A  1020       0.494  21.293 -80.663  1.00  0.00           H  
ATOM   2042  H8    A  1020      -2.336  18.831 -77.676  1.00  0.00           H  
ATOM   2043  P     U  1021      -7.606  18.319 -79.978  1.00  0.00           P  
ATOM   2044  OP2   U  1021      -6.887  17.059 -80.294  1.00  0.00           O  
ATOM   2045  OP1   U  1021      -9.084  18.376 -80.120  1.00  0.00           O  
ATOM   2046  O5'   U  1021      -6.980  19.482 -80.867  1.00  0.00           O  
ATOM   2047  C5'   U  1021      -7.674  20.704 -81.064  1.00  0.00           C  
ATOM   2048  C4'   U  1021      -6.902  21.646 -81.956  1.00  0.00           C  
ATOM   2049  O4'   U  1021      -5.573  21.856 -81.415  1.00  0.00           O  
ATOM   2050  C3'   U  1021      -6.661  21.173 -83.381  1.00  0.00           C  
ATOM   2051  O3'   U  1021      -7.737  21.470 -84.253  1.00  0.00           O  
ATOM   2052  C1'   U  1021      -4.651  22.070 -82.469  1.00  0.00           C  
ATOM   2053  C2'   U  1021      -5.426  21.976 -83.788  1.00  0.00           C  
ATOM   2054  O2'   U  1021      -5.780  23.289 -84.202  1.00  0.00           O  
ATOM   2055  N1    U  1021      -3.577  21.052 -82.374  1.00  0.00           N  
ATOM   2056  C2    U  1021      -2.370  21.350 -82.978  1.00  0.00           C  
ATOM   2057  O2    U  1021      -2.162  22.395 -83.571  1.00  0.00           O  
ATOM   2058  N3    U  1021      -1.406  20.379 -82.864  1.00  0.00           N  
ATOM   2059  C4    U  1021      -1.521  19.164 -82.222  1.00  0.00           C  
ATOM   2060  O4    U  1021      -0.559  18.395 -82.208  1.00  0.00           O  
ATOM   2061  C5    U  1021      -2.797  18.924 -81.620  1.00  0.00           C  
ATOM   2062  C6    U  1021      -3.753  19.854 -81.715  1.00  0.00           C  
ATOM   2063  H5'   U  1021      -7.817  21.134 -80.195  1.00  0.00           H  
ATOM   2064 H5''   U  1021      -8.543  20.516 -81.476  1.00  0.00           H  
ATOM   2065  H4'   U  1021      -7.369  22.507 -81.983  1.00  0.00           H  
ATOM   2066  H3'   U  1021      -6.479  20.211 -83.412  1.00  0.00           H  
ATOM   2067  H1'   U  1021      -4.258  22.965 -82.389  1.00  0.00           H  
ATOM   2068  H2'   U  1021      -4.903  21.510 -84.473  1.00  0.00           H  
ATOM   2069 HO2'   U  1021      -5.234  23.537 -84.977  1.00  0.00           H  
ATOM   2070  H3    U  1021      -0.542  20.570 -83.286  1.00  0.00           H  
ATOM   2071  H5    U  1021      -2.967  18.086 -81.142  1.00  0.00           H  
ATOM   2072  H6    U  1021      -4.618  19.665 -81.296  1.00  0.00           H  
ATOM   2073  P     A  1022      -8.160  20.429 -85.402  1.00  0.00           P  
ATOM   2074  OP2   A  1022      -7.488  19.136 -85.120  1.00  0.00           O  
ATOM   2075  OP1   A  1022      -9.637  20.474 -85.542  1.00  0.00           O  
ATOM   2076  O5'   A  1022      -7.520  21.038 -86.728  1.00  0.00           O  
ATOM   2077  C5'   A  1022      -7.892  22.327 -87.192  1.00  0.00           C  
ATOM   2078  C4'   A  1022      -7.093  22.731 -88.406  1.00  0.00           C  
ATOM   2079  O4'   A  1022      -5.838  23.319 -88.011  1.00  0.00           O  
ATOM   2080  C3'   A  1022      -6.688  21.604 -89.343  1.00  0.00           C  
ATOM   2081  O3'   A  1022      -7.708  21.255 -90.264  1.00  0.00           O  
ATOM   2082  C1'   A  1022      -4.803  22.900 -88.879  1.00  0.00           C  
ATOM   2083  C2'   A  1022      -5.461  22.180 -90.038  1.00  0.00           C  
ATOM   2084  O2'   A  1022      -5.816  23.131 -91.031  1.00  0.00           O  
ATOM   2085  N1    A  1022      -0.183  20.625 -88.701  1.00  0.00           N  
ATOM   2086  C2    A  1022      -0.754  21.435 -89.602  1.00  0.00           C  
ATOM   2087  N3    A  1022      -1.963  21.992 -89.586  1.00  0.00           N  
ATOM   2088  C4    A  1022      -2.634  21.638 -88.475  1.00  0.00           C  
ATOM   2089  C5    A  1022      -2.181  20.815 -87.461  1.00  0.00           C  
ATOM   2090  C6    A  1022      -0.884  20.290 -87.597  1.00  0.00           C  
ATOM   2091  N6    A  1022      -0.315  19.482 -86.700  1.00  0.00           N  
ATOM   2092  N7    A  1022      -3.148  20.676 -86.475  1.00  0.00           N  
ATOM   2093  C8    A  1022      -4.147  21.405 -86.908  1.00  0.00           C  
ATOM   2094  N9    A  1022      -3.904  22.017 -88.113  1.00  0.00           N  
ATOM   2095  H5'   A  1022      -7.739  22.981 -86.477  1.00  0.00           H  
ATOM   2096 H5''   A  1022      -8.844  22.323 -87.422  1.00  0.00           H  
ATOM   2097  H4'   A  1022      -7.612  23.392 -88.910  1.00  0.00           H  
ATOM   2098  H3'   A  1022      -6.423  20.815 -88.825  1.00  0.00           H  
ATOM   2099  H1'   A  1022      -4.296  23.668 -89.218  1.00  0.00           H  
ATOM   2100  H2'   A  1022      -4.880  21.477 -90.399  1.00  0.00           H  
ATOM   2101 HO2'   A  1022      -5.236  23.009 -91.811  1.00  0.00           H  
ATOM   2102  H2    A  1022      -0.203  21.648 -90.385  1.00  0.00           H  
ATOM   2103  H61   A  1022       0.594  19.146 -86.850  1.00  0.00           H  
ATOM   2104  H62   A  1022      -0.805  19.225 -85.891  1.00  0.00           H  
ATOM   2105  H8    A  1022      -4.989  21.505 -86.416  1.00  0.00           H  
ATOM   2106  P     U  1023      -7.727  19.793 -90.932  1.00  0.00           P  
ATOM   2107  OP2   U  1023      -7.536  18.793 -89.852  1.00  0.00           O  
ATOM   2108  OP1   U  1023      -8.921  19.705 -91.812  1.00  0.00           O  
ATOM   2109  O5'   U  1023      -6.430  19.775 -91.856  1.00  0.00           O  
ATOM   2110  C5'   U  1023      -6.430  20.412 -93.125  1.00  0.00           C  
ATOM   2111  C4'   U  1023      -5.166  20.117 -93.895  1.00  0.00           C  
ATOM   2112  O4'   U  1023      -4.044  20.495 -93.076  1.00  0.00           O  
ATOM   2113  C3'   U  1023      -4.884  18.651 -94.184  1.00  0.00           C  
ATOM   2114  O3'   U  1023      -5.590  18.162 -95.311  1.00  0.00           O  
ATOM   2115  C1'   U  1023      -2.939  19.634 -93.312  1.00  0.00           C  
ATOM   2116  C2'   U  1023      -3.381  18.639 -94.377  1.00  0.00           C  
ATOM   2117  O2'   U  1023      -3.022  19.137 -95.658  1.00  0.00           O  
ATOM   2118  N1    U  1023      -2.600  18.973 -92.029  1.00  0.00           N  
ATOM   2119  C2    U  1023      -1.362  18.364 -91.942  1.00  0.00           C  
ATOM   2120  O2    U  1023      -0.559  18.352 -92.859  1.00  0.00           O  
ATOM   2121  N3    U  1023      -1.091  17.765 -90.736  1.00  0.00           N  
ATOM   2122  C4    U  1023      -1.913  17.711 -89.631  1.00  0.00           C  
ATOM   2123  O4    U  1023      -1.524  17.131 -88.616  1.00  0.00           O  
ATOM   2124  C5    U  1023      -3.177  18.362 -89.794  1.00  0.00           C  
ATOM   2125  C6    U  1023      -3.466  18.954 -90.957  1.00  0.00           C  
ATOM   2126  H5'   U  1023      -6.506  21.381 -92.996  1.00  0.00           H  
ATOM   2127 H5''   U  1023      -7.200  20.096 -93.642  1.00  0.00           H  
ATOM   2128  H4'   U  1023      -5.167  20.648 -94.719  1.00  0.00           H  
ATOM   2129  H3'   U  1023      -5.109  18.118 -93.394  1.00  0.00           H  
ATOM   2130  H1'   U  1023      -2.159  20.130 -93.638  1.00  0.00           H  
ATOM   2131  H2'   U  1023      -3.005  17.748 -94.217  1.00  0.00           H  
ATOM   2132 HO2'   U  1023      -2.289  18.595 -96.017  1.00  0.00           H  
ATOM   2133  H3    U  1023      -0.219  17.327 -90.653  1.00  0.00           H  
ATOM   2134  H5    U  1023      -3.825  18.374 -89.058  1.00  0.00           H  
ATOM   2135  H6    U  1023      -4.338  19.392 -91.044  1.00  0.00           H  
ATOM   2136  P     G  1024      -5.958  16.602 -95.421  1.00  0.00           P  
ATOM   2137  OP2   G  1024      -6.433  16.147 -94.090  1.00  0.00           O  
ATOM   2138  OP1   G  1024      -6.824  16.416 -96.613  1.00  0.00           O  
ATOM   2139  O5'   G  1024      -4.560  15.895 -95.713  1.00  0.00           O  
ATOM   2140  C5'   G  1024      -3.965  15.961 -97.000  1.00  0.00           C  
ATOM   2141  C4'   G  1024      -2.687  15.161 -97.062  1.00  0.00           C  
ATOM   2142  O4'   G  1024      -1.705  15.701 -96.150  1.00  0.00           O  
ATOM   2143  C3'   G  1024      -2.791  13.704 -96.637  1.00  0.00           C  
ATOM   2144  O3'   G  1024      -3.278  12.861 -97.666  1.00  0.00           O  
ATOM   2145  C1'   G  1024      -0.931  14.665 -95.582  1.00  0.00           C  
ATOM   2146  C2'   G  1024      -1.351  13.384 -96.287  1.00  0.00           C  
ATOM   2147  O2'   G  1024      -0.563  13.215 -97.456  1.00  0.00           O  
ATOM   2148  N1    G  1024       0.569  12.993 -91.014  1.00  0.00           N  
ATOM   2149  C2    G  1024       1.152  12.813 -92.245  1.00  0.00           C  
ATOM   2150  N2    G  1024       2.284  12.095 -92.268  1.00  0.00           N  
ATOM   2151  N3    G  1024       0.662  13.303 -93.372  1.00  0.00           N  
ATOM   2152  C4    G  1024      -0.477  13.997 -93.168  1.00  0.00           C  
ATOM   2153  C5    G  1024      -1.140  14.236 -91.983  1.00  0.00           C  
ATOM   2154  C6    G  1024      -0.604  13.704 -90.781  1.00  0.00           C  
ATOM   2155  O6    G  1024      -1.045  13.805 -89.630  1.00  0.00           O  
ATOM   2156  N7    G  1024      -2.280  14.997 -92.200  1.00  0.00           N  
ATOM   2157  C8    G  1024      -2.289  15.204 -93.489  1.00  0.00           C  
ATOM   2158  N9    G  1024      -1.225  14.626 -94.137  1.00  0.00           N  
ATOM   2159  H5'   G  1024      -3.767  16.897 -97.214  1.00  0.00           H  
ATOM   2160 H5''   G  1024      -4.596  15.609 -97.663  1.00  0.00           H  
ATOM   2161  H4'   G  1024      -2.326  15.210 -97.972  1.00  0.00           H  
ATOM   2162  H3'   G  1024      -3.344  13.643 -95.831  1.00  0.00           H  
ATOM   2163  H1'   G  1024       0.029  14.812 -95.716  1.00  0.00           H  
ATOM   2164  H2'   G  1024      -1.290  12.607 -95.693  1.00  0.00           H  
ATOM   2165 HO2'   G  1024       0.056  12.467 -97.319  1.00  0.00           H  
ATOM   2166  H1    G  1024       1.012  12.589 -90.238  1.00  0.00           H  
ATOM   2167  H22   G  1024       2.744  11.934 -93.119  1.00  0.00           H  
ATOM   2168  H21   G  1024       2.653  11.729 -91.438  1.00  0.00           H  
ATOM   2169  H8    G  1024      -2.985  15.720 -93.946  1.00  0.00           H  
ATOM   2170  P     G  1025      -3.888  11.418 -97.307  1.00  0.00           P  
ATOM   2171  OP2   G  1025      -4.572  11.522 -95.993  1.00  0.00           O  
ATOM   2172  OP1   G  1025      -4.641  10.928 -98.490  1.00  0.00           O  
ATOM   2173  O5'   G  1025      -2.605  10.491 -97.123  1.00  0.00           O  
ATOM   2174  C5'   G  1025      -2.674   9.291 -96.367  1.00  0.00           C  
ATOM   2175  C4'   G  1025      -1.304   8.816 -95.954  1.00  0.00           C  
ATOM   2176  O4'   G  1025      -0.626   9.912 -95.283  1.00  0.00           O  
ATOM   2177  C3'   G  1025      -1.268   7.669 -94.956  1.00  0.00           C  
ATOM   2178  O3'   G  1025      -1.376   6.396 -95.570  1.00  0.00           O  
ATOM   2179  C1'   G  1025       0.001   9.456 -94.109  1.00  0.00           C  
ATOM   2180  C2'   G  1025       0.016   7.925 -94.177  1.00  0.00           C  
ATOM   2181  O2'   G  1025       1.156   7.497 -94.907  1.00  0.00           O  
ATOM   2182  N1    G  1025      -0.490   9.472 -89.042  1.00  0.00           N  
ATOM   2183  C2    G  1025       0.439   8.834 -89.828  1.00  0.00           C  
ATOM   2184  N2    G  1025       1.361   8.102 -89.185  1.00  0.00           N  
ATOM   2185  N3    G  1025       0.464   8.908 -91.149  1.00  0.00           N  
ATOM   2186  C4    G  1025      -0.531   9.681 -91.630  1.00  0.00           C  
ATOM   2187  C5    G  1025      -1.508  10.362 -90.933  1.00  0.00           C  
ATOM   2188  C6    G  1025      -1.523  10.274 -89.517  1.00  0.00           C  
ATOM   2189  O6    G  1025      -2.307  10.803 -88.721  1.00  0.00           O  
ATOM   2190  N7    G  1025      -2.346  11.046 -91.801  1.00  0.00           N  
ATOM   2191  C8    G  1025      -1.874  10.776 -92.988  1.00  0.00           C  
ATOM   2192  N9    G  1025      -0.774   9.954 -92.957  1.00  0.00           N  
ATOM   2193  H5'   G  1025      -3.104   8.597 -96.908  1.00  0.00           H  
ATOM   2194 H5''   G  1025      -3.214   9.450 -95.564  1.00  0.00           H  
ATOM   2195  H4'   G  1025      -0.801   8.560 -96.757  1.00  0.00           H  
ATOM   2196  H3'   G  1025      -2.029   7.750 -94.345  1.00  0.00           H  
ATOM   2197  H1'   G  1025       0.922   9.789 -94.051  1.00  0.00           H  
ATOM   2198  H2'   G  1025      -0.018   7.519 -93.285  1.00  0.00           H  
ATOM   2199 HO2'   G  1025       1.789   7.073 -94.291  1.00  0.00           H  
ATOM   2200  H1    G  1025      -0.422   9.354 -88.071  1.00  0.00           H  
ATOM   2201  H22   G  1025       2.049   7.625 -89.695  1.00  0.00           H  
ATOM   2202  H21   G  1025       1.349   8.043 -88.208  1.00  0.00           H  
ATOM   2203  H8    G  1025      -2.265  11.125 -93.815  1.00  0.00           H  
ATOM   2204  P     C  1026      -1.951   5.145 -94.741  1.00  0.00           P  
ATOM   2205  OP2   C  1026      -3.275   5.527 -94.190  1.00  0.00           O  
ATOM   2206  OP1   C  1026      -1.833   3.935 -95.594  1.00  0.00           O  
ATOM   2207  O5'   C  1026      -0.935   4.989 -93.524  1.00  0.00           O  
ATOM   2208  C5'   C  1026       0.307   4.323 -93.691  1.00  0.00           C  
ATOM   2209  C4'   C  1026       1.068   4.229 -92.391  1.00  0.00           C  
ATOM   2210  O4'   C  1026       0.723   5.360 -91.534  1.00  0.00           O  
ATOM   2211  C3'   C  1026       0.808   2.988 -91.551  1.00  0.00           C  
ATOM   2212  O3'   C  1026       1.923   2.612 -90.761  1.00  0.00           O  
ATOM   2213  C1'   C  1026       0.106   4.900 -90.354  1.00  0.00           C  
ATOM   2214  C2'   C  1026      -0.312   3.452 -90.631  1.00  0.00           C  
ATOM   2215  O2'   C  1026      -0.309   2.726 -89.410  1.00  0.00           O  
ATOM   2216  N1    C  1026      -1.049   5.763 -90.007  1.00  0.00           N  
ATOM   2217  C2    C  1026      -1.358   5.949 -88.653  1.00  0.00           C  
ATOM   2218  O2    C  1026      -0.663   5.389 -87.791  1.00  0.00           O  
ATOM   2219  N3    C  1026      -2.407   6.732 -88.310  1.00  0.00           N  
ATOM   2220  C4    C  1026      -3.138   7.321 -89.255  1.00  0.00           C  
ATOM   2221  N4    C  1026      -4.163   8.085 -88.870  1.00  0.00           N  
ATOM   2222  C5    C  1026      -2.850   7.153 -90.639  1.00  0.00           C  
ATOM   2223  C6    C  1026      -1.810   6.377 -90.967  1.00  0.00           C  
ATOM   2224  H5'   C  1026       0.848   4.816 -94.343  1.00  0.00           H  
ATOM   2225 H5''   C  1026       0.142   3.419 -94.030  1.00  0.00           H  
ATOM   2226  H4'   C  1026       2.028   4.259 -92.585  1.00  0.00           H  
ATOM   2227  H3'   C  1026       0.475   2.270 -92.128  1.00  0.00           H  
ATOM   2228  H1'   C  1026       0.755   4.913 -89.620  1.00  0.00           H  
ATOM   2229  H2'   C  1026      -1.183   3.407 -91.077  1.00  0.00           H  
ATOM   2230 HO2'   C  1026      -1.234   2.531 -89.152  1.00  0.00           H  
ATOM   2231  H42   C  1026      -4.720   8.532 -89.540  1.00  0.00           H  
ATOM   2232  H41   C  1026      -4.358   8.198 -87.916  1.00  0.00           H  
ATOM   2233  H5    C  1026      -3.394   7.591 -91.327  1.00  0.00           H  
ATOM   2234  H6    C  1026      -1.596   6.249 -91.914  1.00  0.00           H  
ATOM   2235  P     U  1027       2.807   1.332 -91.167  1.00  0.00           P  
ATOM   2236  OP2   U  1027       1.879   0.235 -91.542  1.00  0.00           O  
ATOM   2237  OP1   U  1027       3.846   1.776 -92.130  1.00  0.00           O  
ATOM   2238  O5'   U  1027       3.534   0.920 -89.811  1.00  0.00           O  
ATOM   2239  C5'   U  1027       4.944   1.025 -89.679  1.00  0.00           C  
ATOM   2240  C4'   U  1027       5.428   0.421 -88.384  1.00  0.00           C  
ATOM   2241  O4'   U  1027       4.996   1.245 -87.283  1.00  0.00           O  
ATOM   2242  C3'   U  1027       4.824  -0.922 -88.003  1.00  0.00           C  
ATOM   2243  O3'   U  1027       5.401  -2.008 -88.704  1.00  0.00           O  
ATOM   2244  C1'   U  1027       4.754   0.447 -86.155  1.00  0.00           C  
ATOM   2245  C2'   U  1027       5.137  -0.966 -86.511  1.00  0.00           C  
ATOM   2246  O2'   U  1027       6.522  -1.147 -86.252  1.00  0.00           O  
ATOM   2247  N1    U  1027       3.319   0.569 -85.801  1.00  0.00           N  
ATOM   2248  C2    U  1027       2.924   0.048 -84.583  1.00  0.00           C  
ATOM   2249  O2    U  1027       3.693  -0.493 -83.808  1.00  0.00           O  
ATOM   2250  N3    U  1027       1.587   0.185 -84.298  1.00  0.00           N  
ATOM   2251  C4    U  1027       0.624   0.774 -85.089  1.00  0.00           C  
ATOM   2252  O4    U  1027      -0.541   0.818 -84.691  1.00  0.00           O  
ATOM   2253  C5    U  1027       1.106   1.290 -86.334  1.00  0.00           C  
ATOM   2254  C6    U  1027       2.403   1.172 -86.636  1.00  0.00           C  
ATOM   2255  H5'   U  1027       5.197   1.971 -89.704  1.00  0.00           H  
ATOM   2256 H5''   U  1027       5.371   0.559 -90.427  1.00  0.00           H  
ATOM   2257  H4'   U  1027       6.404   0.341 -88.380  1.00  0.00           H  
ATOM   2258  H3'   U  1027       3.851  -0.926 -88.125  1.00  0.00           H  
ATOM   2259  H1'   U  1027       5.302   0.749 -85.399  1.00  0.00           H  
ATOM   2260  H2'   U  1027       4.590  -1.618 -86.026  1.00  0.00           H  
ATOM   2261 HO2'   U  1027       6.628  -1.763 -85.497  1.00  0.00           H  
ATOM   2262  H3    U  1027       1.285  -0.178 -83.439  1.00  0.00           H  
ATOM   2263  H5    U  1027       0.489   1.727 -86.958  1.00  0.00           H  
ATOM   2264  H6    U  1027       2.707   1.532 -87.494  1.00  0.00           H  
ATOM   2265  P     U  1028       4.516  -3.299 -89.068  1.00  0.00           P  
ATOM   2266  OP2   U  1028       3.112  -2.855 -89.257  1.00  0.00           O  
ATOM   2267  OP1   U  1028       5.206  -4.038 -90.157  1.00  0.00           O  
ATOM   2268  O5'   U  1028       4.578  -4.192 -87.750  1.00  0.00           O  
ATOM   2269  C5'   U  1028       5.818  -4.478 -87.121  1.00  0.00           C  
ATOM   2270  C4'   U  1028       5.626  -5.239 -85.832  1.00  0.00           C  
ATOM   2271  O4'   U  1028       5.187  -4.331 -84.798  1.00  0.00           O  
ATOM   2272  C3'   U  1028       4.508  -6.271 -85.823  1.00  0.00           C  
ATOM   2273  O3'   U  1028       4.890  -7.506 -86.401  1.00  0.00           O  
ATOM   2274  C1'   U  1028       4.259  -4.963 -83.956  1.00  0.00           C  
ATOM   2275  C2'   U  1028       4.246  -6.427 -84.320  1.00  0.00           C  
ATOM   2276  O2'   U  1028       5.314  -7.112 -83.680  1.00  0.00           O  
ATOM   2277  N1    U  1028       2.940  -4.318 -84.170  1.00  0.00           N  
ATOM   2278  C2    U  1028       1.963  -4.550 -83.220  1.00  0.00           C  
ATOM   2279  O2    U  1028       2.142  -5.248 -82.237  1.00  0.00           O  
ATOM   2280  N3    U  1028       0.760  -3.933 -83.459  1.00  0.00           N  
ATOM   2281  C4    U  1028       0.438  -3.125 -84.529  1.00  0.00           C  
ATOM   2282  O4    U  1028      -0.693  -2.642 -84.603  1.00  0.00           O  
ATOM   2283  C5    U  1028       1.497  -2.929 -85.471  1.00  0.00           C  
ATOM   2284  C6    U  1028       2.680  -3.517 -85.262  1.00  0.00           C  
ATOM   2285  H5'   U  1028       6.281  -3.636 -86.928  1.00  0.00           H  
ATOM   2286 H5''   U  1028       6.369  -5.015 -87.728  1.00  0.00           H  
ATOM   2287  H4'   U  1028       6.482  -5.634 -85.568  1.00  0.00           H  
ATOM   2288  H3'   U  1028       3.715  -5.891 -86.254  1.00  0.00           H  
ATOM   2289  H1'   U  1028       4.518  -4.867 -83.015  1.00  0.00           H  
ATOM   2290  H2'   U  1028       3.384  -6.860 -84.149  1.00  0.00           H  
ATOM   2291 HO2'   U  1028       4.943  -7.730 -83.015  1.00  0.00           H  
ATOM   2292  H3    U  1028       0.053  -4.085 -82.798  1.00  0.00           H  
ATOM   2293  H5    U  1028       1.357  -2.368 -86.262  1.00  0.00           H  
ATOM   2294  H6    U  1028       3.388  -3.369 -85.921  1.00  0.00           H  
ATOM   2295  P     U  1029       3.775  -8.508 -86.979  1.00  0.00           P  
ATOM   2296  OP2   U  1029       2.804  -7.709 -87.768  1.00  0.00           O  
ATOM   2297  OP1   U  1029       4.472  -9.654 -87.615  1.00  0.00           O  
ATOM   2298  O5'   U  1029       3.029  -9.045 -85.677  1.00  0.00           O  
ATOM   2299  C5'   U  1029       3.608 -10.060 -84.871  1.00  0.00           C  
ATOM   2300  C4'   U  1029       2.681 -10.485 -83.759  1.00  0.00           C  
ATOM   2301  O4'   U  1029       2.254  -9.321 -83.002  1.00  0.00           O  
ATOM   2302  C3'   U  1029       1.362 -11.109 -84.187  1.00  0.00           C  
ATOM   2303  O3'   U  1029       1.480 -12.481 -84.517  1.00  0.00           O  
ATOM   2304  C1'   U  1029       0.929  -9.470 -82.561  1.00  0.00           C  
ATOM   2305  C2'   U  1029       0.509 -10.886 -82.946  1.00  0.00           C  
ATOM   2306  O2'   U  1029       0.871 -11.782 -81.905  1.00  0.00           O  
ATOM   2307  N1    U  1029       0.119  -8.437 -83.250  1.00  0.00           N  
ATOM   2308  C2    U  1029      -1.192  -8.283 -82.836  1.00  0.00           C  
ATOM   2309  O2    U  1029      -1.691  -8.949 -81.947  1.00  0.00           O  
ATOM   2310  N3    U  1029      -1.903  -7.314 -83.502  1.00  0.00           N  
ATOM   2311  C4    U  1029      -1.450  -6.501 -84.518  1.00  0.00           C  
ATOM   2312  O4    U  1029      -2.215  -5.675 -85.018  1.00  0.00           O  
ATOM   2313  C5    U  1029      -0.086  -6.716 -84.894  1.00  0.00           C  
ATOM   2314  C6    U  1029       0.630  -7.651 -84.262  1.00  0.00           C  
ATOM   2315  H5'   U  1029       4.441  -9.722 -84.481  1.00  0.00           H  
ATOM   2316 H5''   U  1029       3.810 -10.838 -85.432  1.00  0.00           H  
ATOM   2317  H4'   U  1029       3.164 -11.092 -83.161  1.00  0.00           H  
ATOM   2318  H3'   U  1029       0.991 -10.597 -84.935  1.00  0.00           H  
ATOM   2319  H1'   U  1029       0.839  -9.360 -81.591  1.00  0.00           H  
ATOM   2320  H2'   U  1029      -0.447 -10.939 -83.153  1.00  0.00           H  
ATOM   2321 HO2'   U  1029       0.058 -12.094 -81.455  1.00  0.00           H  
ATOM   2322  H3    U  1029      -2.834  -7.189 -83.224  1.00  0.00           H  
ATOM   2323  H5    U  1029       0.320  -6.181 -85.608  1.00  0.00           H  
ATOM   2324  H6    U  1029       1.561  -7.780 -84.538  1.00  0.00           H  
ATOM   2325  P     U  1030       0.976 -13.016 -85.946  1.00  0.00           P  
ATOM   2326  OP2   U  1030       0.925 -11.861 -86.876  1.00  0.00           O  
ATOM   2327  OP1   U  1030       1.785 -14.210 -86.301  1.00  0.00           O  
ATOM   2328  O5'   U  1030      -0.518 -13.496 -85.672  1.00  0.00           O  
ATOM   2329  C5'   U  1030      -0.786 -14.594 -84.813  1.00  0.00           C  
ATOM   2330  C4'   U  1030      -2.181 -14.527 -84.242  1.00  0.00           C  
ATOM   2331  O4'   U  1030      -2.331 -13.285 -83.538  1.00  0.00           O  
ATOM   2332  C3'   U  1030      -3.317 -14.478 -85.252  1.00  0.00           C  
ATOM   2333  O3'   U  1030      -3.667 -15.756 -85.753  1.00  0.00           O  
ATOM   2334  C1'   U  1030      -3.642 -12.792 -83.688  1.00  0.00           C  
ATOM   2335  C2'   U  1030      -4.425 -13.867 -84.403  1.00  0.00           C  
ATOM   2336  O2'   U  1030      -4.925 -14.803 -83.458  1.00  0.00           O  
ATOM   2337  N1    U  1030      -3.553 -11.540 -84.479  1.00  0.00           N  
ATOM   2338  C2    U  1030      -4.710 -10.796 -84.613  1.00  0.00           C  
ATOM   2339  O2    U  1030      -5.774 -11.123 -84.117  1.00  0.00           O  
ATOM   2340  N3    U  1030      -4.580  -9.646 -85.353  1.00  0.00           N  
ATOM   2341  C4    U  1030      -3.437  -9.173 -85.961  1.00  0.00           C  
ATOM   2342  O4    U  1030      -3.482  -8.118 -86.596  1.00  0.00           O  
ATOM   2343  C5    U  1030      -2.279  -9.994 -85.780  1.00  0.00           C  
ATOM   2344  C6    U  1030      -2.377 -11.119 -85.063  1.00  0.00           C  
ATOM   2345  H5'   U  1030      -0.139 -14.588 -84.076  1.00  0.00           H  
ATOM   2346 H5''   U  1030      -0.688 -15.427 -85.318  1.00  0.00           H  
ATOM   2347  H4'   U  1030      -2.303 -15.272 -83.617  1.00  0.00           H  
ATOM   2348  H3'   U  1030      -3.078 -13.865 -85.977  1.00  0.00           H  
ATOM   2349  H1'   U  1030      -4.068 -12.601 -82.826  1.00  0.00           H  
ATOM   2350  H2'   U  1030      -5.141 -13.497 -84.959  1.00  0.00           H  
ATOM   2351 HO2'   U  1030      -5.899 -14.710 -83.401  1.00  0.00           H  
ATOM   2352  H3    U  1030      -5.389  -9.103 -85.461  1.00  0.00           H  
ATOM   2353  H5    U  1030      -1.422  -9.734 -86.177  1.00  0.00           H  
ATOM   2354  H6    U  1030      -1.571 -11.664 -84.954  1.00  0.00           H  
ATOM   2355  P     G  1031      -3.798 -15.996 -87.337  1.00  0.00           P  
ATOM   2356  OP2   G  1031      -3.099 -14.884 -88.029  1.00  0.00           O  
ATOM   2357  OP1   G  1031      -3.407 -17.400 -87.623  1.00  0.00           O  
ATOM   2358  O5'   G  1031      -5.359 -15.852 -87.622  1.00  0.00           O  
ATOM   2359  C5'   G  1031      -6.304 -16.648 -86.923  1.00  0.00           C  
ATOM   2360  C4'   G  1031      -7.675 -16.018 -86.934  1.00  0.00           C  
ATOM   2361  O4'   G  1031      -7.633 -14.778 -86.173  1.00  0.00           O  
ATOM   2362  C3'   G  1031      -8.207 -15.602 -88.297  1.00  0.00           C  
ATOM   2363  O3'   G  1031      -8.881 -16.652 -88.972  1.00  0.00           O  
ATOM   2364  C1'   G  1031      -8.393 -13.772 -86.812  1.00  0.00           C  
ATOM   2365  C2'   G  1031      -9.159 -14.464 -87.944  1.00  0.00           C  
ATOM   2366  O2'   G  1031     -10.389 -14.960 -87.435  1.00  0.00           O  
ATOM   2367  N1    G  1031      -7.886  -9.145 -88.872  1.00  0.00           N  
ATOM   2368  C2    G  1031      -9.026  -9.818 -88.505  1.00  0.00           C  
ATOM   2369  N2    G  1031     -10.187  -9.179 -88.710  1.00  0.00           N  
ATOM   2370  N3    G  1031      -9.029 -11.029 -87.973  1.00  0.00           N  
ATOM   2371  C4    G  1031      -7.781 -11.524 -87.837  1.00  0.00           C  
ATOM   2372  C5    G  1031      -6.580 -10.935 -88.171  1.00  0.00           C  
ATOM   2373  C6    G  1031      -6.591  -9.636 -88.741  1.00  0.00           C  
ATOM   2374  O6    G  1031      -5.631  -8.946 -89.104  1.00  0.00           O  
ATOM   2375  N7    G  1031      -5.518 -11.776 -87.870  1.00  0.00           N  
ATOM   2376  C8    G  1031      -6.082 -12.841 -87.368  1.00  0.00           C  
ATOM   2377  N9    G  1031      -7.453 -12.755 -87.318  1.00  0.00           N  
ATOM   2378  H5'   G  1031      -6.009 -16.755 -85.995  1.00  0.00           H  
ATOM   2379 H5''   G  1031      -6.354 -17.530 -87.347  1.00  0.00           H  
ATOM   2380  H4'   G  1031      -8.311 -16.635 -86.514  1.00  0.00           H  
ATOM   2381  H3'   G  1031      -7.470 -15.249 -88.837  1.00  0.00           H  
ATOM   2382  H1'   G  1031      -9.030 -13.350 -86.197  1.00  0.00           H  
ATOM   2383  H2'   G  1031      -9.297 -13.862 -88.705  1.00  0.00           H  
ATOM   2384 HO2'   G  1031     -11.124 -14.421 -87.796  1.00  0.00           H  
ATOM   2385  H1    G  1031      -7.991  -8.250 -89.258  1.00  0.00           H  
ATOM   2386  H22   G  1031     -11.034  -9.610 -88.467  1.00  0.00           H  
ATOM   2387  H21   G  1031     -10.193  -8.281 -89.104  1.00  0.00           H  
ATOM   2388  H8    G  1031      -5.578 -13.622 -87.058  1.00  0.00           H  
ATOM   2389  P     C  1032      -8.853 -16.729 -90.577  1.00  0.00           P  
ATOM   2390  OP2   C  1032      -7.451 -16.533 -91.023  1.00  0.00           O  
ATOM   2391  OP1   C  1032      -9.591 -17.949 -90.991  1.00  0.00           O  
ATOM   2392  O5'   C  1032      -9.701 -15.462 -91.039  1.00  0.00           O  
ATOM   2393  C5'   C  1032     -11.119 -15.476 -90.992  1.00  0.00           C  
ATOM   2394  C4'   C  1032     -11.703 -14.133 -91.360  1.00  0.00           C  
ATOM   2395  O4'   C  1032     -11.145 -13.068 -90.547  1.00  0.00           O  
ATOM   2396  C3'   C  1032     -11.414 -13.641 -92.770  1.00  0.00           C  
ATOM   2397  O3'   C  1032     -12.250 -14.239 -93.745  1.00  0.00           O  
ATOM   2398  C1'   C  1032     -11.076 -11.875 -91.281  1.00  0.00           C  
ATOM   2399  C2'   C  1032     -11.756 -12.168 -92.616  1.00  0.00           C  
ATOM   2400  O2'   C  1032     -13.158 -11.976 -92.491  1.00  0.00           O  
ATOM   2401  N1    C  1032      -9.641 -11.533 -91.443  1.00  0.00           N  
ATOM   2402  C2    C  1032      -9.308 -10.230 -91.834  1.00  0.00           C  
ATOM   2403  O2    C  1032     -10.215  -9.407 -92.033  1.00  0.00           O  
ATOM   2404  N3    C  1032      -8.007  -9.893 -91.988  1.00  0.00           N  
ATOM   2405  C4    C  1032      -7.052 -10.796 -91.769  1.00  0.00           C  
ATOM   2406  N4    C  1032      -5.782 -10.418 -91.934  1.00  0.00           N  
ATOM   2407  C5    C  1032      -7.357 -12.128 -91.371  1.00  0.00           C  
ATOM   2408  C6    C  1032      -8.648 -12.450 -91.220  1.00  0.00           C  
ATOM   2409  H5'   C  1032     -11.406 -15.711 -90.085  1.00  0.00           H  
ATOM   2410 H5''   C  1032     -11.453 -16.151 -91.618  1.00  0.00           H  
ATOM   2411  H4'   C  1032     -12.670 -14.157 -91.207  1.00  0.00           H  
ATOM   2412  H3'   C  1032     -10.459 -13.746 -92.960  1.00  0.00           H  
ATOM   2413  H1'   C  1032     -11.540 -11.134 -90.839  1.00  0.00           H  
ATOM   2414  H2'   C  1032     -11.381 -11.635 -93.347  1.00  0.00           H  
ATOM   2415 HO2'   C  1032     -13.418 -11.180 -93.000  1.00  0.00           H  
ATOM   2416  H42   C  1032      -5.057 -11.058 -91.780  1.00  0.00           H  
ATOM   2417  H41   C  1032      -5.576  -9.500 -92.208  1.00  0.00           H  
ATOM   2418  H5    C  1032      -6.648 -12.785 -91.211  1.00  0.00           H  
ATOM   2419  H6    C  1032      -8.878 -13.362 -90.947  1.00  0.00           H  
ATOM   2420  P     U  1033     -11.963 -14.005 -95.310  1.00  0.00           P  
ATOM   2421  OP2   U  1033     -10.759 -14.792 -95.678  1.00  0.00           O  
ATOM   2422  OP1   U  1033     -13.234 -14.218 -96.048  1.00  0.00           O  
ATOM   2423  O5'   U  1033     -11.590 -12.459 -95.405  1.00  0.00           O  
ATOM   2424  C5'   U  1033     -12.538 -11.507 -95.863  1.00  0.00           C  
ATOM   2425  C4'   U  1033     -11.874 -10.221 -96.289  1.00  0.00           C  
ATOM   2426  O4'   U  1033     -10.901  -9.795 -95.298  1.00  0.00           O  
ATOM   2427  C3'   U  1033     -11.085 -10.271 -97.588  1.00  0.00           C  
ATOM   2428  O3'   U  1033     -11.899 -10.118 -98.737  1.00  0.00           O  
ATOM   2429  C1'   U  1033      -9.802  -9.169 -95.929  1.00  0.00           C  
ATOM   2430  C2'   U  1033     -10.104  -9.114 -97.427  1.00  0.00           C  
ATOM   2431  O2'   U  1033     -10.721  -7.871 -97.727  1.00  0.00           O  
ATOM   2432  N1    U  1033      -8.582  -9.957 -95.629  1.00  0.00           N  
ATOM   2433  C2    U  1033      -7.364  -9.331 -95.819  1.00  0.00           C  
ATOM   2434  O2    U  1033      -7.260  -8.183 -96.214  1.00  0.00           O  
ATOM   2435  N3    U  1033      -6.263 -10.099 -95.529  1.00  0.00           N  
ATOM   2436  C4    U  1033      -6.253 -11.402 -95.078  1.00  0.00           C  
ATOM   2437  O4    U  1033      -5.175 -11.958 -94.862  1.00  0.00           O  
ATOM   2438  C5    U  1033      -7.548 -11.985 -94.904  1.00  0.00           C  
ATOM   2439  C6    U  1033      -8.637 -11.259 -95.179  1.00  0.00           C  
ATOM   2440  H5'   U  1033     -13.172 -11.315 -95.141  1.00  0.00           H  
ATOM   2441 H5''   U  1033     -13.025 -11.882 -96.626  1.00  0.00           H  
ATOM   2442  H4'   U  1033     -12.558  -9.524 -96.371  1.00  0.00           H  
ATOM   2443  H3'   U  1033     -10.583 -11.111 -97.628  1.00  0.00           H  
ATOM   2444  H1'   U  1033      -9.691  -8.256 -95.589  1.00  0.00           H  
ATOM   2445  H2'   U  1033      -9.293  -9.254 -97.960  1.00  0.00           H  
ATOM   2446 HO2'   U  1033     -10.520  -7.629 -98.656  1.00  0.00           H  
ATOM   2447  H3    U  1033      -5.390  -9.674 -95.657  1.00  0.00           H  
ATOM   2448  H5    U  1033      -7.635 -12.907 -94.586  1.00  0.00           H  
ATOM   2449  H6    U  1033      -9.512 -11.681 -95.053  1.00  0.00           H  
ATOM   2450  P     A  1034     -11.330 -10.503-100.189  1.00  0.00           P  
ATOM   2451  OP2   A  1034     -10.160 -11.397-100.003  1.00  0.00           O  
ATOM   2452  OP1   A  1034     -12.470 -10.951-101.027  1.00  0.00           O  
ATOM   2453  O5'   A  1034     -10.803  -9.118-100.775  1.00  0.00           O  
ATOM   2454  C5'   A  1034     -11.346  -8.578-101.970  1.00  0.00           C  
ATOM   2455  C4'   A  1034     -10.594  -7.349-102.416  1.00  0.00           C  
ATOM   2456  O4'   A  1034      -9.933  -6.859-101.237  1.00  0.00           O  
ATOM   2457  C3'   A  1034      -9.468  -7.580-103.412  1.00  0.00           C  
ATOM   2458  O3'   A  1034      -9.896  -7.502-104.761  1.00  0.00           O  
ATOM   2459  C1'   A  1034      -8.622  -6.426-101.547  1.00  0.00           C  
ATOM   2460  C2'   A  1034      -8.470  -6.488-103.064  1.00  0.00           C  
ATOM   2461  O2'   A  1034      -8.856  -5.240-103.622  1.00  0.00           O  
ATOM   2462  N1    A  1034      -3.667  -7.474-100.594  1.00  0.00           N  
ATOM   2463  C2    A  1034      -4.262  -6.518-101.319  1.00  0.00           C  
ATOM   2464  N3    A  1034      -5.560  -6.303-101.525  1.00  0.00           N  
ATOM   2465  C4    A  1034      -6.301  -7.220-100.879  1.00  0.00           C  
ATOM   2466  C5    A  1034      -5.836  -8.260-100.096  1.00  0.00           C  
ATOM   2467  C6    A  1034      -4.441  -8.378 -99.957  1.00  0.00           C  
ATOM   2468  N6    A  1034      -3.848  -9.331 -99.235  1.00  0.00           N  
ATOM   2469  N7    A  1034      -6.893  -9.003 -99.588  1.00  0.00           N  
ATOM   2470  C8    A  1034      -7.955  -8.405-100.067  1.00  0.00           C  
ATOM   2471  N9    A  1034      -7.672  -7.318-100.856  1.00  0.00           N  
ATOM   2472  H5'   A  1034     -12.284  -8.339-101.816  1.00  0.00           H  
ATOM   2473 H5''   A  1034     -11.301  -9.254-102.677  1.00  0.00           H  
ATOM   2474  H4'   A  1034     -11.234  -6.691-102.759  1.00  0.00           H  
ATOM   2475  H3'   A  1034      -9.057  -8.453-103.236  1.00  0.00           H  
ATOM   2476  H1'   A  1034      -8.484  -5.504-101.243  1.00  0.00           H  
ATOM   2477  H2'   A  1034      -7.559  -6.737-103.326  1.00  0.00           H  
ATOM   2478 HO2'   A  1034      -8.058  -4.779-103.953  1.00  0.00           H  
ATOM   2479  H2    A  1034      -3.656  -5.887-101.761  1.00  0.00           H  
ATOM   2480  H61   A  1034      -2.870  -9.363 -99.175  1.00  0.00           H  
ATOM   2481  H62   A  1034      -4.389  -9.998 -98.764  1.00  0.00           H  
ATOM   2482  H8    A  1034      -8.869  -8.707 -99.879  1.00  0.00           H  
ATOM   2483  P     U  1035      -9.297  -8.511-105.858  1.00  0.00           P  
ATOM   2484  OP2   U  1035      -9.337  -9.883-105.291  1.00  0.00           O  
ATOM   2485  OP1   U  1035      -9.967  -8.233-107.154  1.00  0.00           O  
ATOM   2486  O5'   U  1035      -7.770  -8.076-105.989  1.00  0.00           O  
ATOM   2487  C5'   U  1035      -7.395  -6.959-106.780  1.00  0.00           C  
ATOM   2488  C4'   U  1035      -5.926  -6.643-106.637  1.00  0.00           C  
ATOM   2489  O4'   U  1035      -5.582  -6.583-105.240  1.00  0.00           O  
ATOM   2490  C3'   U  1035      -4.960  -7.679-107.190  1.00  0.00           C  
ATOM   2491  O3'   U  1035      -4.701  -7.512-108.572  1.00  0.00           O  
ATOM   2492  C1'   U  1035      -4.270  -7.071-105.028  1.00  0.00           C  
ATOM   2493  C2'   U  1035      -3.704  -7.384-106.402  1.00  0.00           C  
ATOM   2494  O2'   U  1035      -3.043  -6.229-106.901  1.00  0.00           O  
ATOM   2495  N1    U  1035      -4.358  -8.277-104.169  1.00  0.00           N  
ATOM   2496  C2    U  1035      -3.168  -8.813-103.710  1.00  0.00           C  
ATOM   2497  O2    U  1035      -2.078  -8.340-103.980  1.00  0.00           O  
ATOM   2498  N3    U  1035      -3.298  -9.927-102.918  1.00  0.00           N  
ATOM   2499  C4    U  1035      -4.470 -10.550-102.545  1.00  0.00           C  
ATOM   2500  O4    U  1035      -4.421 -11.549-101.825  1.00  0.00           O  
ATOM   2501  C5    U  1035      -5.660  -9.941-103.056  1.00  0.00           C  
ATOM   2502  C6    U  1035      -5.563  -8.854-103.828  1.00  0.00           C  
ATOM   2503  H5'   U  1035      -7.918  -6.179-106.499  1.00  0.00           H  
ATOM   2504 H5''   U  1035      -7.589  -7.153-107.720  1.00  0.00           H  
ATOM   2505  H4'   U  1035      -5.750  -5.771-107.047  1.00  0.00           H  
ATOM   2506  H3'   U  1035      -5.283  -8.575-106.961  1.00  0.00           H  
ATOM   2507  H1'   U  1035      -3.704  -6.401-104.590  1.00  0.00           H  
ATOM   2508  H2'   U  1035      -3.106  -8.159-106.375  1.00  0.00           H  
ATOM   2509 HO2'   U  1035      -2.076  -6.387-106.893  1.00  0.00           H  
ATOM   2510  H3    U  1035      -2.467 -10.323-102.582  1.00  0.00           H  
ATOM   2511  H5    U  1035      -6.539 -10.317-102.839  1.00  0.00           H  
ATOM   2512  H6    U  1035      -6.391  -8.457-104.166  1.00  0.00           H  
ATOM   2513  P     A  1036      -4.993  -8.711-109.601  1.00  0.00           P  
ATOM   2514  OP2   A  1036      -5.421  -9.896-108.817  1.00  0.00           O  
ATOM   2515  OP1   A  1036      -5.868  -8.189-110.681  1.00  0.00           O  
ATOM   2516  O5'   A  1036      -3.566  -9.030-110.235  1.00  0.00           O  
ATOM   2517  C5'   A  1036      -2.774  -7.999-110.804  1.00  0.00           C  
ATOM   2518  C4'   A  1036      -1.300  -8.289-110.663  1.00  0.00           C  
ATOM   2519  O4'   A  1036      -0.959  -8.129-109.263  1.00  0.00           O  
ATOM   2520  C3'   A  1036      -0.862  -9.701-111.019  1.00  0.00           C  
ATOM   2521  O3'   A  1036      -0.497  -9.842-112.381  1.00  0.00           O  
ATOM   2522  C1'   A  1036      -0.099  -9.176-108.845  1.00  0.00           C  
ATOM   2523  C2'   A  1036       0.328  -9.941-110.097  1.00  0.00           C  
ATOM   2524  O2'   A  1036       1.510  -9.350-110.618  1.00  0.00           O  
ATOM   2525  N1    A  1036       0.280 -12.767-105.168  1.00  0.00           N  
ATOM   2526  C2    A  1036       1.201 -12.134-105.907  1.00  0.00           C  
ATOM   2527  N3    A  1036       1.032 -11.208-106.848  1.00  0.00           N  
ATOM   2528  C4    A  1036      -0.274 -10.932-107.015  1.00  0.00           C  
ATOM   2529  C5    A  1036      -1.334 -11.499-106.332  1.00  0.00           C  
ATOM   2530  C6    A  1036      -1.022 -12.466-105.360  1.00  0.00           C  
ATOM   2531  N6    A  1036      -1.940 -13.098-104.624  1.00  0.00           N  
ATOM   2532  N7    A  1036      -2.539 -10.968-106.771  1.00  0.00           N  
ATOM   2533  C8    A  1036      -2.187 -10.107-107.693  1.00  0.00           C  
ATOM   2534  N9    A  1036      -0.830 -10.033-107.892  1.00  0.00           N  
ATOM   2535  H5'   A  1036      -2.977  -7.153-110.352  1.00  0.00           H  
ATOM   2536 H5''   A  1036      -2.993  -7.913-111.755  1.00  0.00           H  
ATOM   2537  H4'   A  1036      -0.797  -7.648-111.208  1.00  0.00           H  
ATOM   2538  H3'   A  1036      -1.576 -10.329-110.782  1.00  0.00           H  
ATOM   2539  H1'   A  1036       0.695  -8.803-108.405  1.00  0.00           H  
ATOM   2540  H2'   A  1036       0.451 -10.895-109.910  1.00  0.00           H  
ATOM   2541 HO2'   A  1036       2.269  -9.941-110.434  1.00  0.00           H  
ATOM   2542  H2    A  1036       2.130 -12.389-105.729  1.00  0.00           H  
ATOM   2543  H61   A  1036      -1.661 -13.764-103.961  1.00  0.00           H  
ATOM   2544  H62   A  1036      -2.890 -12.895-104.746  1.00  0.00           H  
ATOM   2545  H8    A  1036      -2.832  -9.565-108.194  1.00  0.00           H  
ATOM   2546  P     A  1037      -0.435 -11.300-113.055  1.00  0.00           P  
ATOM   2547  OP2   A  1037      -1.815 -11.848-113.092  1.00  0.00           O  
ATOM   2548  OP1   A  1037       0.347 -11.194-114.312  1.00  0.00           O  
ATOM   2549  O5'   A  1037       0.410 -12.167-112.019  1.00  0.00           O  
ATOM   2550  C5'   A  1037       1.821 -12.271-112.137  1.00  0.00           C  
ATOM   2551  C4'   A  1037       2.392 -13.236-111.128  1.00  0.00           C  
ATOM   2552  O4'   A  1037       1.932 -12.874-109.804  1.00  0.00           O  
ATOM   2553  C3'   A  1037       1.972 -14.689-111.284  1.00  0.00           C  
ATOM   2554  O3'   A  1037       2.770 -15.401-112.214  1.00  0.00           O  
ATOM   2555  C1'   A  1037       1.631 -14.028-109.035  1.00  0.00           C  
ATOM   2556  C2'   A  1037       2.090 -15.225-109.864  1.00  0.00           C  
ATOM   2557  O2'   A  1037       3.440 -15.518-109.534  1.00  0.00           O  
ATOM   2558  N1    A  1037      -2.215 -15.976-106.211  1.00  0.00           N  
ATOM   2559  C2    A  1037      -0.890 -16.173-106.187  1.00  0.00           C  
ATOM   2560  N3    A  1037       0.055 -15.633-106.953  1.00  0.00           N  
ATOM   2561  C4    A  1037      -0.485 -14.784-107.845  1.00  0.00           C  
ATOM   2562  C5    A  1037      -1.825 -14.477-107.992  1.00  0.00           C  
ATOM   2563  C6    A  1037      -2.724 -15.116-107.119  1.00  0.00           C  
ATOM   2564  N6    A  1037      -4.044 -14.920-107.143  1.00  0.00           N  
ATOM   2565  N7    A  1037      -2.009 -13.559-109.017  1.00  0.00           N  
ATOM   2566  C8    A  1037      -0.797 -13.335-109.459  1.00  0.00           C  
ATOM   2567  N9    A  1037       0.175 -14.043-108.796  1.00  0.00           N  
ATOM   2568  H5'   A  1037       2.220 -11.387-111.994  1.00  0.00           H  
ATOM   2569 H5''   A  1037       2.046 -12.580-113.039  1.00  0.00           H  
ATOM   2570  H4'   A  1037       3.370 -13.181-111.155  1.00  0.00           H  
ATOM   2571  H3'   A  1037       1.033 -14.725-111.562  1.00  0.00           H  
ATOM   2572  H1'   A  1037       2.103 -14.027-108.175  1.00  0.00           H  
ATOM   2573  H2'   A  1037       1.505 -15.999-109.722  1.00  0.00           H  
ATOM   2574 HO2'   A  1037       3.468 -16.350-109.017  1.00  0.00           H  
ATOM   2575  H2    A  1037      -0.572 -16.806-105.509  1.00  0.00           H  
ATOM   2576  H61   A  1037      -4.622 -15.395-106.509  1.00  0.00           H  
ATOM   2577  H62   A  1037      -4.436 -14.301-107.794  1.00  0.00           H  
ATOM   2578  H8    A  1037      -0.601 -12.719-110.197  1.00  0.00           H  
ATOM   2579  P     A  1038       2.179 -16.693-112.964  1.00  0.00           P  
ATOM   2580  OP2   A  1038       0.837 -16.343-113.493  1.00  0.00           O  
ATOM   2581  OP1   A  1038       3.221 -17.207-113.888  1.00  0.00           O  
ATOM   2582  O5'   A  1038       1.985 -17.761-111.797  1.00  0.00           O  
ATOM   2583  C5'   A  1038       3.083 -18.519-111.313  1.00  0.00           C  
ATOM   2584  C4'   A  1038       2.640 -19.567-110.323  1.00  0.00           C  
ATOM   2585  O4'   A  1038       1.995 -18.925-109.191  1.00  0.00           O  
ATOM   2586  C3'   A  1038       1.622 -20.577-110.832  1.00  0.00           C  
ATOM   2587  O3'   A  1038       2.215 -21.661-111.526  1.00  0.00           O  
ATOM   2588  C1'   A  1038       0.841 -19.667-108.793  1.00  0.00           C  
ATOM   2589  C2'   A  1038       0.881 -20.987-109.568  1.00  0.00           C  
ATOM   2590  O2'   A  1038       1.627 -21.937-108.821  1.00  0.00           O  
ATOM   2591  N1    A  1038      -4.173 -18.901-107.879  1.00  0.00           N  
ATOM   2592  C2    A  1038      -3.291 -19.779-107.384  1.00  0.00           C  
ATOM   2593  N3    A  1038      -1.998 -19.924-107.667  1.00  0.00           N  
ATOM   2594  C4    A  1038      -1.610 -19.022-108.586  1.00  0.00           C  
ATOM   2595  C5    A  1038      -2.398 -18.058-109.186  1.00  0.00           C  
ATOM   2596  C6    A  1038      -3.750 -18.009-108.800  1.00  0.00           C  
ATOM   2597  N6    A  1038      -4.629 -17.134-109.294  1.00  0.00           N  
ATOM   2598  N7    A  1038      -1.654 -17.306-110.085  1.00  0.00           N  
ATOM   2599  C8    A  1038      -0.453 -17.823-110.009  1.00  0.00           C  
ATOM   2600  N9    A  1038      -0.354 -18.866-109.121  1.00  0.00           N  
ATOM   2601  H5'   A  1038       3.720 -17.916-110.875  1.00  0.00           H  
ATOM   2602 H5''   A  1038       3.527 -18.958-112.067  1.00  0.00           H  
ATOM   2603  H4'   A  1038       3.427 -20.058-110.007  1.00  0.00           H  
ATOM   2604  H3'   A  1038       0.994 -20.124-111.434  1.00  0.00           H  
ATOM   2605  H1'   A  1038       0.854 -19.854-107.830  1.00  0.00           H  
ATOM   2606  H2'   A  1038      -0.022 -21.311-109.770  1.00  0.00           H  
ATOM   2607 HO2'   A  1038       1.014 -22.613-108.464  1.00  0.00           H  
ATOM   2608  H2    A  1038      -3.649 -20.405-106.719  1.00  0.00           H  
ATOM   2609  H61   A  1038      -5.560 -17.148-108.986  1.00  0.00           H  
ATOM   2610  H62   A  1038      -4.345 -16.477-109.963  1.00  0.00           H  
ATOM   2611  H8    A  1038       0.305 -17.496-110.538  1.00  0.00           H  
ATOM   2612  P     A  1039       2.018 -21.749-113.041  1.00  0.00           P  
ATOM   2613  OP2   A  1039       0.735 -21.067-113.344  1.00  0.00           O  
ATOM   2614  OP1   A  1039       3.274 -21.263-113.663  1.00  0.00           O  
ATOM   2615  O5'   A  1039       1.852 -23.292-113.404  1.00  0.00           O  
ATOM   2616  C5'   A  1039       1.789 -23.719-114.757  1.00  0.00           C  
ATOM   2617  C4'   A  1039       0.497 -24.440-115.050  1.00  0.00           C  
ATOM   2618  O4'   A  1039       0.352 -25.424-114.013  1.00  0.00           O  
ATOM   2619  C3'   A  1039      -0.766 -23.593-115.001  1.00  0.00           C  
ATOM   2620  O3'   A  1039      -1.095 -23.014-116.251  1.00  0.00           O  
ATOM   2621  C1'   A  1039      -1.002 -25.557-113.695  1.00  0.00           C  
ATOM   2622  C2'   A  1039      -1.835 -24.561-114.506  1.00  0.00           C  
ATOM   2623  O2'   A  1039      -2.446 -25.249-115.588  1.00  0.00           O  
ATOM   2624  N1    A  1039      -3.623 -27.019-109.506  1.00  0.00           N  
ATOM   2625  C2    A  1039      -3.695 -27.394-110.790  1.00  0.00           C  
ATOM   2626  N3    A  1039      -2.981 -26.971-111.831  1.00  0.00           N  
ATOM   2627  C4    A  1039      -2.089 -26.041-111.449  1.00  0.00           C  
ATOM   2628  C5    A  1039      -1.896 -25.554-110.169  1.00  0.00           C  
ATOM   2629  C6    A  1039      -2.715 -26.083-109.156  1.00  0.00           C  
ATOM   2630  N6    A  1039      -2.643 -25.709-107.876  1.00  0.00           N  
ATOM   2631  N7    A  1039      -0.885 -24.602-110.154  1.00  0.00           N  
ATOM   2632  C8    A  1039      -0.497 -24.536-111.403  1.00  0.00           C  
ATOM   2633  N9    A  1039      -1.182 -25.380-112.242  1.00  0.00           N  
ATOM   2634  H5'   A  1039       2.539 -24.323-114.938  1.00  0.00           H  
ATOM   2635 H5''   A  1039       1.859 -22.938-115.344  1.00  0.00           H  
ATOM   2636  H4'   A  1039       0.532 -24.907-115.911  1.00  0.00           H  
ATOM   2637  H3'   A  1039      -0.636 -22.880-114.340  1.00  0.00           H  
ATOM   2638  H1'   A  1039      -1.252 -26.472-113.946  1.00  0.00           H  
ATOM   2639  H2'   A  1039      -2.496 -24.108-113.942  1.00  0.00           H  
ATOM   2640 HO2'   A  1039      -3.408 -25.322-115.415  1.00  0.00           H  
ATOM   2641  H2    A  1039      -4.370 -28.076-110.992  1.00  0.00           H  
ATOM   2642  H61   A  1039      -3.242 -26.114-107.214  1.00  0.00           H  
ATOM   2643  H62   A  1039      -1.992 -25.032-107.599  1.00  0.00           H  
ATOM   2644  H8    A  1039       0.217 -23.938-111.711  1.00  0.00           H  
ATOM   2645  P     A  1040      -1.920 -21.636-116.311  1.00  0.00           P  
ATOM   2646  OP2   A  1040      -1.755 -20.944-115.008  1.00  0.00           O  
ATOM   2647  OP1   A  1040      -1.554 -20.934-117.566  1.00  0.00           O  
ATOM   2648  O5'   A  1040      -3.439 -22.102-116.432  1.00  0.00           O  
ATOM   2649  C5'   A  1040      -4.327 -21.465-117.338  1.00  0.00           C  
ATOM   2650  C4'   A  1040      -5.765 -21.626-116.911  1.00  0.00           C  
ATOM   2651  O4'   A  1040      -6.021 -22.930-116.357  1.00  0.00           O  
ATOM   2652  C3'   A  1040      -6.249 -20.676-115.825  1.00  0.00           C  
ATOM   2653  O3'   A  1040      -6.566 -19.386-116.318  1.00  0.00           O  
ATOM   2654  C1'   A  1040      -7.020 -22.865-115.372  1.00  0.00           C  
ATOM   2655  C2'   A  1040      -7.471 -21.412-115.307  1.00  0.00           C  
ATOM   2656  O2'   A  1040      -8.582 -21.241-116.176  1.00  0.00           O  
ATOM   2657  N1    A  1040      -7.881 -24.376-110.522  1.00  0.00           N  
ATOM   2658  C2    A  1040      -8.706 -24.002-111.508  1.00  0.00           C  
ATOM   2659  N3    A  1040      -8.414 -23.619-112.749  1.00  0.00           N  
ATOM   2660  C4    A  1040      -7.085 -23.642-112.953  1.00  0.00           C  
ATOM   2661  C5    A  1040      -6.113 -24.004-112.039  1.00  0.00           C  
ATOM   2662  C6    A  1040      -6.552 -24.389-110.760  1.00  0.00           C  
ATOM   2663  N6    A  1040      -5.730 -24.762-109.776  1.00  0.00           N  
ATOM   2664  N7    A  1040      -4.848 -23.906-112.603  1.00  0.00           N  
ATOM   2665  C8    A  1040      -5.080 -23.496-113.825  1.00  0.00           C  
ATOM   2666  N9    A  1040      -6.412 -23.315-114.105  1.00  0.00           N  
ATOM   2667  H5'   A  1040      -4.213 -21.858-118.228  1.00  0.00           H  
ATOM   2668 H5''   A  1040      -4.111 -20.510-117.381  1.00  0.00           H  
ATOM   2669  H4'   A  1040      -6.317 -21.501-117.710  1.00  0.00           H  
ATOM   2670  H3'   A  1040      -5.584 -20.592-115.109  1.00  0.00           H  
ATOM   2671  H1'   A  1040      -7.788 -23.435-115.587  1.00  0.00           H  
ATOM   2672  H2'   A  1040      -7.686 -21.149-114.387  1.00  0.00           H  
ATOM   2673 HO2'   A  1040      -9.392 -21.122-115.638  1.00  0.00           H  
ATOM   2674  H2    A  1040      -9.660 -24.010-111.284  1.00  0.00           H  
ATOM   2675  H61   A  1040      -6.096 -25.020-108.904  1.00  0.00           H  
ATOM   2676  H62   A  1040      -4.762 -24.779-109.926  1.00  0.00           H  
ATOM   2677  H8    A  1040      -4.368 -23.332-114.479  1.00  0.00           H  
ATOM   2678  P     U  1041      -6.870 -18.183-115.296  1.00  0.00           P  
ATOM   2679  OP2   U  1041      -5.573 -17.577-114.904  1.00  0.00           O  
ATOM   2680  OP1   U  1041      -7.930 -17.330-115.892  1.00  0.00           O  
ATOM   2681  O5'   U  1041      -7.482 -18.910-114.018  1.00  0.00           O  
ATOM   2682  C5'   U  1041      -8.855 -18.768-113.685  1.00  0.00           C  
ATOM   2683  C4'   U  1041      -9.117 -19.112-112.240  1.00  0.00           C  
ATOM   2684  O4'   U  1041      -8.172 -20.150-111.863  1.00  0.00           O  
ATOM   2685  C3'   U  1041      -8.924 -17.985-111.237  1.00  0.00           C  
ATOM   2686  O3'   U  1041      -9.996 -17.872-110.318  1.00  0.00           O  
ATOM   2687  C1'   U  1041      -7.405 -19.701-110.741  1.00  0.00           C  
ATOM   2688  C2'   U  1041      -7.520 -18.190-110.659  1.00  0.00           C  
ATOM   2689  O2'   U  1041      -7.460 -17.785-109.298  1.00  0.00           O  
ATOM   2690  N1    U  1041      -6.007 -20.147-110.959  1.00  0.00           N  
ATOM   2691  C2    U  1041      -5.484 -21.048-110.051  1.00  0.00           C  
ATOM   2692  O2    U  1041      -6.115 -21.479-109.101  1.00  0.00           O  
ATOM   2693  N3    U  1041      -4.188 -21.434-110.293  1.00  0.00           N  
ATOM   2694  C4    U  1041      -3.377 -21.019-111.328  1.00  0.00           C  
ATOM   2695  O4    U  1041      -2.229 -21.459-111.409  1.00  0.00           O  
ATOM   2696  C5    U  1041      -3.985 -20.088-112.228  1.00  0.00           C  
ATOM   2697  C6    U  1041      -5.246 -19.697-112.017  1.00  0.00           C  
ATOM   2698  H5'   U  1041      -9.385 -19.363-114.256  1.00  0.00           H  
ATOM   2699 H5''   U  1041      -9.129 -17.842-113.847  1.00  0.00           H  
ATOM   2700  H4'   U  1041     -10.020 -19.475-112.137  1.00  0.00           H  
ATOM   2701  H3'   U  1041      -8.890 -17.178-111.792  1.00  0.00           H  
ATOM   2702  H1'   U  1041      -7.746 -20.097-109.911  1.00  0.00           H  
ATOM   2703  H2'   U  1041      -6.839 -17.740-111.201  1.00  0.00           H  
ATOM   2704 HO2'   U  1041      -7.418 -18.582-108.729  1.00  0.00           H  
ATOM   2705  H3    U  1041      -3.798 -22.072-109.660  1.00  0.00           H  
ATOM   2706  H5    U  1041      -3.481 -19.741-112.994  1.00  0.00           H  
ATOM   2707  H6    U  1041      -5.639 -19.058-112.646  1.00  0.00           H  
ATOM   2708  P     U  1042      -9.949 -16.766-109.153  1.00  0.00           P  
ATOM   2709  OP2   U  1042      -8.648 -16.058-109.243  1.00  0.00           O  
ATOM   2710  OP1   U  1042     -11.213 -15.988-109.206  1.00  0.00           O  
ATOM   2711  O5'   U  1042      -9.953 -17.623-107.809  1.00  0.00           O  
ATOM   2712  C5'   U  1042      -9.549 -17.048-106.576  1.00  0.00           C  
ATOM   2713  C4'   U  1042      -9.292 -18.102-105.528  1.00  0.00           C  
ATOM   2714  O4'   U  1042     -10.180 -19.204-105.858  1.00  0.00           O  
ATOM   2715  C3'   U  1042      -7.888 -18.686-105.495  1.00  0.00           C  
ATOM   2716  O3'   U  1042      -7.462 -19.031-104.189  1.00  0.00           O  
ATOM   2717  C1'   U  1042      -9.400 -20.395-105.995  1.00  0.00           C  
ATOM   2718  C2'   U  1042      -7.967 -19.985-106.274  1.00  0.00           C  
ATOM   2719  O2'   U  1042      -7.086 -20.961-105.737  1.00  0.00           O  
ATOM   2720  N1    U  1042      -9.985 -21.188-107.104  1.00  0.00           N  
ATOM   2721  C2    U  1042     -10.553 -22.405-106.778  1.00  0.00           C  
ATOM   2722  O2    U  1042     -10.591 -22.839-105.640  1.00  0.00           O  
ATOM   2723  N3    U  1042     -11.082 -23.103-107.836  1.00  0.00           N  
ATOM   2724  C4    U  1042     -11.100 -22.718-109.160  1.00  0.00           C  
ATOM   2725  O4    U  1042     -11.615 -23.460-109.998  1.00  0.00           O  
ATOM   2726  C5    U  1042     -10.495 -21.448-109.423  1.00  0.00           C  
ATOM   2727  C6    U  1042      -9.973 -20.747-108.411  1.00  0.00           C  
ATOM   2728  H5'   U  1042     -10.255 -16.447-106.258  1.00  0.00           H  
ATOM   2729 H5''   U  1042      -8.729 -16.531-106.717  1.00  0.00           H  
ATOM   2730  H4'   U  1042      -9.524 -17.787-104.630  1.00  0.00           H  
ATOM   2731  H3'   U  1042      -7.251 -18.050-105.883  1.00  0.00           H  
ATOM   2732  H1'   U  1042      -9.430 -20.923-105.168  1.00  0.00           H  
ATOM   2733  H2'   U  1042      -7.809 -19.841-107.230  1.00  0.00           H  
ATOM   2734 HO2'   U  1042      -6.667 -21.452-106.474  1.00  0.00           H  
ATOM   2735  H3    U  1042     -11.490 -23.969-107.628  1.00  0.00           H  
ATOM   2736  H5    U  1042     -10.464 -21.096-110.337  1.00  0.00           H  
ATOM   2737  H6    U  1042      -9.564 -19.882-108.616  1.00  0.00           H  
ATOM   2738  P     A  1043      -6.253 -18.232-103.495  1.00  0.00           P  
ATOM   2739  OP2   A  1043      -5.068 -18.326-104.384  1.00  0.00           O  
ATOM   2740  OP1   A  1043      -6.758 -16.898-103.084  1.00  0.00           O  
ATOM   2741  O5'   A  1043      -5.945 -19.071-102.175  1.00  0.00           O  
ATOM   2742  C5'   A  1043      -6.999 -19.550-101.354  1.00  0.00           C  
ATOM   2743  C4'   A  1043      -6.775 -20.984-100.945  1.00  0.00           C  
ATOM   2744  O4'   A  1043      -6.495 -21.779-102.111  1.00  0.00           O  
ATOM   2745  C3'   A  1043      -5.586 -21.239-100.030  1.00  0.00           C  
ATOM   2746  O3'   A  1043      -5.897 -21.075 -98.658  1.00  0.00           O  
ATOM   2747  C1'   A  1043      -5.553 -22.781-101.803  1.00  0.00           C  
ATOM   2748  C2'   A  1043      -5.264 -22.701-100.310  1.00  0.00           C  
ATOM   2749  O2'   A  1043      -6.152 -23.565 -99.616  1.00  0.00           O  
ATOM   2750  N1    A  1043      -0.622 -24.054-102.589  1.00  0.00           N  
ATOM   2751  C2    A  1043      -1.530 -24.474-101.698  1.00  0.00           C  
ATOM   2752  N3    A  1043      -2.799 -24.099-101.549  1.00  0.00           N  
ATOM   2753  C4    A  1043      -3.129 -23.167-102.461  1.00  0.00           C  
ATOM   2754  C5    A  1043      -2.308 -22.637-103.438  1.00  0.00           C  
ATOM   2755  C6    A  1043      -0.987 -23.117-103.491  1.00  0.00           C  
ATOM   2756  N6    A  1043      -0.082 -22.698-104.378  1.00  0.00           N  
ATOM   2757  N7    A  1043      -2.992 -21.698-104.198  1.00  0.00           N  
ATOM   2758  C8    A  1043      -4.192 -21.682-103.672  1.00  0.00           C  
ATOM   2759  N9    A  1043      -4.345 -22.547-102.616  1.00  0.00           N  
ATOM   2760  H5'   A  1043      -7.844 -19.488-101.848  1.00  0.00           H  
ATOM   2761 H5''   A  1043      -7.058 -18.994-100.550  1.00  0.00           H  
ATOM   2762  H4'   A  1043      -7.585 -21.327-100.513  1.00  0.00           H  
ATOM   2763  H3'   A  1043      -4.829 -20.660-100.259  1.00  0.00           H  
ATOM   2764  H1'   A  1043      -5.926 -23.663-102.016  1.00  0.00           H  
ATOM   2765  H2'   A  1043      -4.327 -22.907-100.111  1.00  0.00           H  
ATOM   2766 HO2'   A  1043      -5.647 -24.329 -99.270  1.00  0.00           H  
ATOM   2767  H2    A  1043      -1.215 -25.154-101.066  1.00  0.00           H  
ATOM   2768  H61   A  1043       0.825 -23.071-104.366  1.00  0.00           H  
ATOM   2769  H62   A  1043      -0.324 -22.020-105.043  1.00  0.00           H  
ATOM   2770  H8    A  1043      -4.913 -21.106-104.001  1.00  0.00           H  
ATOM   2771  P     U  1044      -5.196 -19.908 -97.804  1.00  0.00           P  
ATOM   2772  OP2   U  1044      -5.436 -18.620 -98.503  1.00  0.00           O  
ATOM   2773  OP1   U  1044      -5.610 -20.062 -96.386  1.00  0.00           O  
ATOM   2774  O5'   U  1044      -3.641 -20.240 -97.902  1.00  0.00           O  
ATOM   2775  C5'   U  1044      -3.034 -21.161 -97.009  1.00  0.00           C  
ATOM   2776  C4'   U  1044      -1.666 -21.582 -97.488  1.00  0.00           C  
ATOM   2777  O4'   U  1044      -1.801 -21.954 -98.892  1.00  0.00           O  
ATOM   2778  C3'   U  1044      -0.612 -20.488 -97.553  1.00  0.00           C  
ATOM   2779  O3'   U  1044      -0.070 -20.165 -96.285  1.00  0.00           O  
ATOM   2780  C1'   U  1044      -0.587 -21.707 -99.559  1.00  0.00           C  
ATOM   2781  C2'   U  1044       0.376 -21.111 -98.537  1.00  0.00           C  
ATOM   2782  O2'   U  1044       1.122 -22.154 -97.926  1.00  0.00           O  
ATOM   2783  N1    U  1044      -0.851 -20.783-100.688  1.00  0.00           N  
ATOM   2784  C2    U  1044       0.185 -20.560-101.576  1.00  0.00           C  
ATOM   2785  O2    U  1044       1.280 -21.083-101.467  1.00  0.00           O  
ATOM   2786  N3    U  1044      -0.105 -19.699-102.606  1.00  0.00           N  
ATOM   2787  C4    U  1044      -1.300 -19.049-102.835  1.00  0.00           C  
ATOM   2788  O4    U  1044      -1.404 -18.302-103.809  1.00  0.00           O  
ATOM   2789  C5    U  1044      -2.325 -19.327-101.876  1.00  0.00           C  
ATOM   2790  C6    U  1044      -2.070 -20.163-100.865  1.00  0.00           C  
ATOM   2791  H5'   U  1044      -3.604 -21.955 -96.933  1.00  0.00           H  
ATOM   2792 H5''   U  1044      -2.948 -20.743 -96.127  1.00  0.00           H  
ATOM   2793  H4'   U  1044      -1.307 -22.338 -96.978  1.00  0.00           H  
ATOM   2794  H3'   U  1044      -0.982 -19.677 -97.960  1.00  0.00           H  
ATOM   2795  H1'   U  1044      -0.212 -22.544 -99.905  1.00  0.00           H  
ATOM   2796  H2'   U  1044       0.961 -20.434 -98.936  1.00  0.00           H  
ATOM   2797 HO2'   U  1044       2.053 -22.102 -98.231  1.00  0.00           H  
ATOM   2798  H3    U  1044       0.615 -19.527-103.247  1.00  0.00           H  
ATOM   2799  H5    U  1044      -3.208 -18.909-101.962  1.00  0.00           H  
ATOM   2800  H6    U  1044      -2.788 -20.336-100.222  1.00  0.00           H  
ATOM   2801  P     G  1045      -0.061 -18.643 -95.772  1.00  0.00           P  
ATOM   2802  OP2   G  1045      -1.161 -17.920 -96.459  1.00  0.00           O  
ATOM   2803  OP1   G  1045      -0.007 -18.657 -94.287  1.00  0.00           O  
ATOM   2804  O5'   G  1045       1.322 -18.062 -96.310  1.00  0.00           O  
ATOM   2805  C5'   G  1045       2.443 -18.911 -96.504  1.00  0.00           C  
ATOM   2806  C4'   G  1045       3.467 -18.278 -97.413  1.00  0.00           C  
ATOM   2807  O4'   G  1045       3.212 -18.683 -98.782  1.00  0.00           O  
ATOM   2808  C3'   G  1045       3.459 -16.758 -97.471  1.00  0.00           C  
ATOM   2809  O3'   G  1045       4.219 -16.161 -96.434  1.00  0.00           O  
ATOM   2810  C1'   G  1045       3.446 -17.595 -99.635  1.00  0.00           C  
ATOM   2811  C2'   G  1045       4.133 -16.520 -98.802  1.00  0.00           C  
ATOM   2812  O2'   G  1045       5.526 -16.786 -98.729  1.00  0.00           O  
ATOM   2813  N1    G  1045       1.091 -14.699-103.096  1.00  0.00           N  
ATOM   2814  C2    G  1045       2.435 -14.887-102.883  1.00  0.00           C  
ATOM   2815  N2    G  1045       3.266 -14.218-103.695  1.00  0.00           N  
ATOM   2816  N3    G  1045       2.930 -15.674-101.942  1.00  0.00           N  
ATOM   2817  C4    G  1045       1.958 -16.268-101.217  1.00  0.00           C  
ATOM   2818  C5    G  1045       0.591 -16.148-101.348  1.00  0.00           C  
ATOM   2819  C6    G  1045       0.073 -15.300-102.362  1.00  0.00           C  
ATOM   2820  O6    G  1045      -1.108 -15.062-102.638  1.00  0.00           O  
ATOM   2821  N7    G  1045      -0.065 -16.927-100.406  1.00  0.00           N  
ATOM   2822  C8    G  1045       0.897 -17.495 -99.731  1.00  0.00           C  
ATOM   2823  N9    G  1045       2.149 -17.139-100.170  1.00  0.00           N  
ATOM   2824  H5'   G  1045       2.140 -19.754 -96.901  1.00  0.00           H  
ATOM   2825 H5''   G  1045       2.857 -19.097 -95.636  1.00  0.00           H  
ATOM   2826  H4'   G  1045       4.362 -18.582 -97.153  1.00  0.00           H  
ATOM   2827  H3'   G  1045       2.554 -16.383 -97.462  1.00  0.00           H  
ATOM   2828  H1'   G  1045       4.031 -17.857-100.377  1.00  0.00           H  
ATOM   2829  H2'   G  1045       3.954 -15.617 -99.139  1.00  0.00           H  
ATOM   2830 HO2'   G  1045       6.009 -16.107 -99.245  1.00  0.00           H  
ATOM   2831  H1    G  1045       0.826 -14.094-103.821  1.00  0.00           H  
ATOM   2832  H22   G  1045       4.236 -14.314-103.590  1.00  0.00           H  
ATOM   2833  H21   G  1045       2.907 -13.633-104.395  1.00  0.00           H  
ATOM   2834  H8    G  1045       0.741 -18.113 -98.986  1.00  0.00           H  
ATOM   2835  P     A  1046       3.895 -14.662 -95.955  1.00  0.00           P  
ATOM   2836  OP2   A  1046       2.445 -14.582 -95.645  1.00  0.00           O  
ATOM   2837  OP1   A  1046       4.889 -14.284 -94.920  1.00  0.00           O  
ATOM   2838  O5'   A  1046       4.170 -13.776 -97.251  1.00  0.00           O  
ATOM   2839  C5'   A  1046       5.473 -13.291 -97.539  1.00  0.00           C  
ATOM   2840  C4'   A  1046       5.475 -12.391 -98.749  1.00  0.00           C  
ATOM   2841  O4'   A  1046       4.793 -13.041 -99.857  1.00  0.00           O  
ATOM   2842  C3'   A  1046       4.716 -11.080 -98.607  1.00  0.00           C  
ATOM   2843  O3'   A  1046       5.476 -10.064 -97.976  1.00  0.00           O  
ATOM   2844  C1'   A  1046       4.062 -12.121-100.620  1.00  0.00           C  
ATOM   2845  C2'   A  1046       4.457 -10.746-100.068  1.00  0.00           C  
ATOM   2846  O2'   A  1046       5.643 -10.309-100.715  1.00  0.00           O  
ATOM   2847  N1    A  1046      -0.795 -11.117-102.016  1.00  0.00           N  
ATOM   2848  C2    A  1046       0.381 -10.642-102.445  1.00  0.00           C  
ATOM   2849  N3    A  1046       1.611 -10.947-102.036  1.00  0.00           N  
ATOM   2850  C4    A  1046       1.571 -11.867-101.056  1.00  0.00           C  
ATOM   2851  C5    A  1046       0.441 -12.449-100.511  1.00  0.00           C  
ATOM   2852  C6    A  1046      -0.800 -12.040-101.031  1.00  0.00           C  
ATOM   2853  N6    A  1046      -1.973 -12.513-100.604  1.00  0.00           N  
ATOM   2854  N7    A  1046       0.787 -13.357 -99.519  1.00  0.00           N  
ATOM   2855  C8    A  1046       2.095 -13.305 -99.488  1.00  0.00           C  
ATOM   2856  N9    A  1046       2.637 -12.424-100.392  1.00  0.00           N  
ATOM   2857  H5'   A  1046       6.068 -14.052 -97.706  1.00  0.00           H  
ATOM   2858 H5''   A  1046       5.807 -12.789 -96.766  1.00  0.00           H  
ATOM   2859  H4'   A  1046       6.401 -12.195 -99.004  1.00  0.00           H  
ATOM   2860  H3'   A  1046       3.868 -11.192 -98.127  1.00  0.00           H  
ATOM   2861  H1'   A  1046       4.253 -12.153-101.582  1.00  0.00           H  
ATOM   2862  H2'   A  1046       3.729 -10.097-100.165  1.00  0.00           H  
ATOM   2863 HO2'   A  1046       5.423  -9.566-101.315  1.00  0.00           H  
ATOM   2864  H2    A  1046       0.330  -9.974-103.161  1.00  0.00           H  
ATOM   2865  H61   A  1046      -2.807 -12.190-101.005  1.00  0.00           H  
ATOM   2866  H62   A  1046      -2.001 -13.184 -99.890  1.00  0.00           H  
ATOM   2867  H8    A  1046       2.638 -13.844 -98.875  1.00  0.00           H  
ATOM   2868  P     C  1047       5.036  -9.501 -96.537  1.00  0.00           P  
ATOM   2869  OP2   C  1047       4.045 -10.442 -95.958  1.00  0.00           O  
ATOM   2870  OP1   C  1047       6.268  -9.174 -95.775  1.00  0.00           O  
ATOM   2871  O5'   C  1047       4.286  -8.136 -96.869  1.00  0.00           O  
ATOM   2872  C5'   C  1047       4.885  -7.159 -97.706  1.00  0.00           C  
ATOM   2873  C4'   C  1047       3.885  -6.552 -98.660  1.00  0.00           C  
ATOM   2874  O4'   C  1047       3.326  -7.579 -99.520  1.00  0.00           O  
ATOM   2875  C3'   C  1047       2.663  -5.906 -98.028  1.00  0.00           C  
ATOM   2876  O3'   C  1047       2.905  -4.580 -97.587  1.00  0.00           O  
ATOM   2877  C1'   C  1047       1.972  -7.299 -99.786  1.00  0.00           C  
ATOM   2878  C2'   C  1047       1.678  -5.924 -99.187  1.00  0.00           C  
ATOM   2879  O2'   C  1047       1.988  -4.919-100.141  1.00  0.00           O  
ATOM   2880  N1    C  1047       1.141  -8.368 -99.177  1.00  0.00           N  
ATOM   2881  C2    C  1047      -0.205  -8.459 -99.552  1.00  0.00           C  
ATOM   2882  O2    C  1047      -0.660  -7.650-100.376  1.00  0.00           O  
ATOM   2883  N3    C  1047      -0.984  -9.424 -99.012  1.00  0.00           N  
ATOM   2884  C4    C  1047      -0.470 -10.280 -98.129  1.00  0.00           C  
ATOM   2885  N4    C  1047      -1.277 -11.217 -97.622  1.00  0.00           N  
ATOM   2886  C5    C  1047       0.893 -10.214 -97.726  1.00  0.00           C  
ATOM   2887  C6    C  1047       1.654  -9.256 -98.268  1.00  0.00           C  
ATOM   2888  H5'   C  1047       5.605  -7.579 -98.222  1.00  0.00           H  
ATOM   2889 H5''   C  1047       5.264  -6.449 -97.147  1.00  0.00           H  
ATOM   2890  H4'   C  1047       4.344  -5.888 -99.215  1.00  0.00           H  
ATOM   2891  H3'   C  1047       2.319  -6.435 -97.278  1.00  0.00           H  
ATOM   2892  H1'   C  1047       1.810  -7.271-100.752  1.00  0.00           H  
ATOM   2893  H2'   C  1047       0.753  -5.852 -98.873  1.00  0.00           H  
ATOM   2894 HO2'   C  1047       1.155  -4.519-100.466  1.00  0.00           H  
ATOM   2895  H42   C  1047      -0.929 -11.861 -96.971  1.00  0.00           H  
ATOM   2896  H41   C  1047      -2.215 -11.259 -97.902  1.00  0.00           H  
ATOM   2897  H5    C  1047       1.262 -10.849 -97.077  1.00  0.00           H  
ATOM   2898  H6    C  1047       2.595  -9.194 -98.004  1.00  0.00           H  
ATOM   2899  P     U  1048       1.968  -3.920 -96.460  1.00  0.00           P  
ATOM   2900  OP2   U  1048       1.892  -4.862 -95.316  1.00  0.00           O  
ATOM   2901  OP1   U  1048       2.432  -2.527 -96.234  1.00  0.00           O  
ATOM   2902  O5'   U  1048       0.530  -3.855 -97.143  1.00  0.00           O  
ATOM   2903  C5'   U  1048       0.220  -2.850 -98.096  1.00  0.00           C  
ATOM   2904  C4'   U  1048      -1.255  -2.819 -98.412  1.00  0.00           C  
ATOM   2905  O4'   U  1048      -1.676  -4.095 -98.958  1.00  0.00           O  
ATOM   2906  C3'   U  1048      -2.190  -2.614 -97.229  1.00  0.00           C  
ATOM   2907  O3'   U  1048      -2.238  -1.269 -96.787  1.00  0.00           O  
ATOM   2908  C1'   U  1048      -3.036  -4.285 -98.678  1.00  0.00           C  
ATOM   2909  C2'   U  1048      -3.489  -3.057 -97.891  1.00  0.00           C  
ATOM   2910  O2'   U  1048      -3.963  -2.076 -98.803  1.00  0.00           O  
ATOM   2911  N1    U  1048      -3.162  -5.536 -97.891  1.00  0.00           N  
ATOM   2912  C2    U  1048      -4.442  -5.984 -97.620  1.00  0.00           C  
ATOM   2913  O2    U  1048      -5.445  -5.402 -97.995  1.00  0.00           O  
ATOM   2914  N3    U  1048      -4.510  -7.145 -96.890  1.00  0.00           N  
ATOM   2915  C4    U  1048      -3.453  -7.890 -96.411  1.00  0.00           C  
ATOM   2916  O4    U  1048      -3.678  -8.916 -95.767  1.00  0.00           O  
ATOM   2917  C5    U  1048      -2.159  -7.367 -96.731  1.00  0.00           C  
ATOM   2918  C6    U  1048      -2.064  -6.238 -97.441  1.00  0.00           C  
ATOM   2919  H5'   U  1048       0.719  -3.027 -98.921  1.00  0.00           H  
ATOM   2920 H5''   U  1048       0.488  -1.978 -97.740  1.00  0.00           H  
ATOM   2921  H4'   U  1048      -1.425  -2.116 -99.073  1.00  0.00           H  
ATOM   2922  H3'   U  1048      -1.994  -3.196 -96.466  1.00  0.00           H  
ATOM   2923  H1'   U  1048      -3.573  -4.360 -99.496  1.00  0.00           H  
ATOM   2924  H2'   U  1048      -4.170  -3.291 -97.225  1.00  0.00           H  
ATOM   2925 HO2'   U  1048      -4.938  -2.010 -98.723  1.00  0.00           H  
ATOM   2926  H3    U  1048      -5.407  -7.480 -96.686  1.00  0.00           H  
ATOM   2927  H5    U  1048      -1.351  -7.833 -96.431  1.00  0.00           H  
ATOM   2928  H6    U  1048      -1.168  -5.900 -97.646  1.00  0.00           H  
ATOM   2929  P     G  1049      -2.411  -0.936 -95.225  1.00  0.00           P  
ATOM   2930  OP2   G  1049      -1.632  -1.938 -94.453  1.00  0.00           O  
ATOM   2931  OP1   G  1049      -2.142   0.511 -95.030  1.00  0.00           O  
ATOM   2932  O5'   G  1049      -3.959  -1.192 -94.944  1.00  0.00           O  
ATOM   2933  C5'   G  1049      -4.869  -0.108 -94.835  1.00  0.00           C  
ATOM   2934  C4'   G  1049      -6.296  -0.562 -95.015  1.00  0.00           C  
ATOM   2935  O4'   G  1049      -6.351  -1.750 -95.840  1.00  0.00           O  
ATOM   2936  C3'   G  1049      -7.036  -0.954 -93.745  1.00  0.00           C  
ATOM   2937  O3'   G  1049      -7.692   0.141 -93.127  1.00  0.00           O  
ATOM   2938  C1'   G  1049      -7.259  -2.692 -95.337  1.00  0.00           C  
ATOM   2939  C2'   G  1049      -8.048  -1.972 -94.242  1.00  0.00           C  
ATOM   2940  O2'   G  1049      -9.173  -1.336 -94.831  1.00  0.00           O  
ATOM   2941  N1    G  1049      -7.403  -7.274 -93.123  1.00  0.00           N  
ATOM   2942  C2    G  1049      -8.438  -6.454 -93.503  1.00  0.00           C  
ATOM   2943  N2    G  1049      -9.677  -6.909 -93.265  1.00  0.00           N  
ATOM   2944  N3    G  1049      -8.272  -5.273 -94.077  1.00  0.00           N  
ATOM   2945  C4    G  1049      -6.967  -4.970 -94.241  1.00  0.00           C  
ATOM   2946  C5    G  1049      -5.860  -5.717 -93.897  1.00  0.00           C  
ATOM   2947  C6    G  1049      -6.052  -6.981 -93.283  1.00  0.00           C  
ATOM   2948  O6    G  1049      -5.198  -7.792 -92.904  1.00  0.00           O  
ATOM   2949  N7    G  1049      -4.691  -5.050 -94.236  1.00  0.00           N  
ATOM   2950  C8    G  1049      -5.101  -3.931 -94.770  1.00  0.00           C  
ATOM   2951  N9    G  1049      -6.469  -3.818 -94.804  1.00  0.00           N  
ATOM   2952  H5'   G  1049      -4.656   0.559 -95.521  1.00  0.00           H  
ATOM   2953 H5''   G  1049      -4.772   0.303 -93.950  1.00  0.00           H  
ATOM   2954  H4'   G  1049      -6.790   0.157 -95.462  1.00  0.00           H  
ATOM   2955  H3'   G  1049      -6.420  -1.363 -93.103  1.00  0.00           H  
ATOM   2956  H1'   G  1049      -7.878  -3.022 -96.022  1.00  0.00           H  
ATOM   2957  H2'   G  1049      -8.314  -2.592 -93.530  1.00  0.00           H  
ATOM   2958 HO2'   G  1049      -9.986  -1.816 -94.568  1.00  0.00           H  
ATOM   2959  H1    G  1049      -7.632  -8.130 -92.706  1.00  0.00           H  
ATOM   2960  H22   G  1049     -10.454  -6.367 -93.516  1.00  0.00           H  
ATOM   2961  H21   G  1049      -9.808  -7.782 -92.842  1.00  0.00           H  
ATOM   2962  H8    G  1049      -4.492  -3.243 -95.111  1.00  0.00           H  
ATOM   2963  P     C  1050      -7.757   0.242 -91.524  1.00  0.00           P  
ATOM   2964  OP2   C  1050      -6.465  -0.244 -90.978  1.00  0.00           O  
ATOM   2965  OP1   C  1050      -8.239   1.601 -91.169  1.00  0.00           O  
ATOM   2966  O5'   C  1050      -8.889  -0.803 -91.117  1.00  0.00           O  
ATOM   2967  C5'   C  1050     -10.225  -0.645 -91.571  1.00  0.00           C  
ATOM   2968  C4'   C  1050     -11.102  -1.792 -91.131  1.00  0.00           C  
ATOM   2969  O4'   C  1050     -10.744  -3.004 -91.814  1.00  0.00           O  
ATOM   2970  C3'   C  1050     -11.038  -2.157 -89.656  1.00  0.00           C  
ATOM   2971  O3'   C  1050     -11.935  -1.401 -88.860  1.00  0.00           O  
ATOM   2972  C1'   C  1050     -10.863  -4.118 -90.950  1.00  0.00           C  
ATOM   2973  C2'   C  1050     -11.508  -3.600 -89.665  1.00  0.00           C  
ATOM   2974  O2'   C  1050     -12.920  -3.681 -89.789  1.00  0.00           O  
ATOM   2975  N1    C  1050      -9.496  -4.647 -90.720  1.00  0.00           N  
ATOM   2976  C2    C  1050      -9.362  -5.943 -90.205  1.00  0.00           C  
ATOM   2977  O2    C  1050     -10.382  -6.604 -89.957  1.00  0.00           O  
ATOM   2978  N3    C  1050      -8.126  -6.449 -89.987  1.00  0.00           N  
ATOM   2979  C4    C  1050      -7.047  -5.718 -90.261  1.00  0.00           C  
ATOM   2980  N4    C  1050      -5.848  -6.259 -90.030  1.00  0.00           N  
ATOM   2981  C5    C  1050      -7.149  -4.398 -90.785  1.00  0.00           C  
ATOM   2982  C6    C  1050      -8.376  -3.908 -90.998  1.00  0.00           C  
ATOM   2983  H5'   C  1050     -10.226  -0.599 -92.550  1.00  0.00           H  
ATOM   2984 H5''   C  1050     -10.588   0.191 -91.211  1.00  0.00           H  
ATOM   2985  H4'   C  1050     -12.026  -1.563 -91.361  1.00  0.00           H  
ATOM   2986  H3'   C  1050     -10.134  -2.070 -89.290  1.00  0.00           H  
ATOM   2987  H1'   C  1050     -11.426  -4.823 -91.331  1.00  0.00           H  
ATOM   2988  H2'   C  1050     -11.185  -4.086 -88.878  1.00  0.00           H  
ATOM   2989 HO2'   C  1050     -13.252  -4.394 -89.205  1.00  0.00           H  
ATOM   2990  H42   C  1050      -5.035  -5.746 -90.221  1.00  0.00           H  
ATOM   2991  H41   C  1050      -5.782  -7.167 -89.668  1.00  0.00           H  
ATOM   2992  H5    C  1050      -6.349  -3.868 -90.985  1.00  0.00           H  
ATOM   2993  H6    C  1050      -8.467  -3.002 -91.358  1.00  0.00           H  
ATOM   2994  P     A  1051     -11.563  -1.046 -87.337  1.00  0.00           P  
ATOM   2995  OP2   A  1051     -10.111  -0.740 -87.279  1.00  0.00           O  
ATOM   2996  OP1   A  1051     -12.544  -0.048 -86.844  1.00  0.00           O  
ATOM   2997  O5'   A  1051     -11.810  -2.411 -86.553  1.00  0.00           O  
ATOM   2998  C5'   A  1051     -13.122  -2.924 -86.380  1.00  0.00           C  
ATOM   2999  C4'   A  1051     -13.113  -4.219 -85.606  1.00  0.00           C  
ATOM   3000  O4'   A  1051     -12.559  -5.276 -86.435  1.00  0.00           O  
ATOM   3001  C3'   A  1051     -12.281  -4.230 -84.333  1.00  0.00           C  
ATOM   3002  O3'   A  1051     -12.988  -3.747 -83.204  1.00  0.00           O  
ATOM   3003  C1'   A  1051     -11.761  -6.123 -85.650  1.00  0.00           C  
ATOM   3004  C2'   A  1051     -11.986  -5.712 -84.196  1.00  0.00           C  
ATOM   3005  O2'   A  1051     -13.111  -6.416 -83.690  1.00  0.00           O  
ATOM   3006  N1    A  1051      -7.007  -8.111 -85.713  1.00  0.00           N  
ATOM   3007  C2    A  1051      -8.165  -8.562 -85.213  1.00  0.00           C  
ATOM   3008  N3    A  1051      -9.368  -7.991 -85.231  1.00  0.00           N  
ATOM   3009  C4    A  1051      -9.320  -6.803 -85.859  1.00  0.00           C  
ATOM   3010  C5    A  1051      -8.208  -6.208 -86.423  1.00  0.00           C  
ATOM   3011  C6    A  1051      -6.994  -6.914 -86.337  1.00  0.00           C  
ATOM   3012  N6    A  1051      -5.840  -6.465 -86.835  1.00  0.00           N  
ATOM   3013  N7    A  1051      -8.538  -4.982 -86.984  1.00  0.00           N  
ATOM   3014  C8    A  1051      -9.822  -4.865 -86.749  1.00  0.00           C  
ATOM   3015  N9    A  1051     -10.361  -5.931 -86.072  1.00  0.00           N  
ATOM   3016  H5'   A  1051     -13.523  -3.082 -87.261  1.00  0.00           H  
ATOM   3017 H5''   A  1051     -13.663  -2.267 -85.896  1.00  0.00           H  
ATOM   3018  H4'   A  1051     -14.038  -4.454 -85.382  1.00  0.00           H  
ATOM   3019  H3'   A  1051     -11.447  -3.722 -84.431  1.00  0.00           H  
ATOM   3020  H1'   A  1051     -12.010  -7.065 -85.765  1.00  0.00           H  
ATOM   3021  H2'   A  1051     -11.184  -5.870 -83.654  1.00  0.00           H  
ATOM   3022 HO2'   A  1051     -12.803  -7.091 -83.050  1.00  0.00           H  
ATOM   3023  H2    A  1051      -8.120  -9.435 -84.770  1.00  0.00           H  
ATOM   3024  H61   A  1051      -5.025  -7.003 -86.745  1.00  0.00           H  
ATOM   3025  H62   A  1051      -5.807  -5.599 -87.293  1.00  0.00           H  
ATOM   3026  H8    A  1051     -10.349  -4.087 -87.031  1.00  0.00           H  
ATOM   3027  P     A  1052     -12.195  -3.058 -81.988  1.00  0.00           P  
ATOM   3028  OP2   A  1052     -11.161  -2.161 -82.562  1.00  0.00           O  
ATOM   3029  OP1   A  1052     -13.194  -2.512 -81.036  1.00  0.00           O  
ATOM   3030  O5'   A  1052     -11.450  -4.274 -81.276  1.00  0.00           O  
ATOM   3031  C5'   A  1052     -12.178  -5.244 -80.538  1.00  0.00           C  
ATOM   3032  C4'   A  1052     -11.260  -6.234 -79.866  1.00  0.00           C  
ATOM   3033  O4'   A  1052     -10.687  -7.081 -80.917  1.00  0.00           O  
ATOM   3034  C3'   A  1052     -10.045  -5.646 -79.165  1.00  0.00           C  
ATOM   3035  O3'   A  1052     -10.343  -5.124 -77.882  1.00  0.00           O  
ATOM   3036  C1'   A  1052      -9.352  -7.364 -80.601  1.00  0.00           C  
ATOM   3037  C2'   A  1052      -9.134  -6.872 -79.165  1.00  0.00           C  
ATOM   3038  O2'   A  1052      -9.593  -7.855 -78.249  1.00  0.00           O  
ATOM   3039  N1    A  1052      -4.681  -7.073 -82.758  1.00  0.00           N  
ATOM   3040  C2    A  1052      -5.196  -7.894 -81.834  1.00  0.00           C  
ATOM   3041  N3    A  1052      -6.423  -7.914 -81.316  1.00  0.00           N  
ATOM   3042  C4    A  1052      -7.181  -6.941 -81.853  1.00  0.00           C  
ATOM   3043  C5    A  1052      -6.793  -6.022 -82.811  1.00  0.00           C  
ATOM   3044  C6    A  1052      -5.469  -6.108 -83.277  1.00  0.00           C  
ATOM   3045  N6    A  1052      -4.955  -5.289 -84.198  1.00  0.00           N  
ATOM   3046  N7    A  1052      -7.842  -5.169 -83.125  1.00  0.00           N  
ATOM   3047  C8    A  1052      -8.824  -5.585 -82.364  1.00  0.00           C  
ATOM   3048  N9    A  1052      -8.494  -6.654 -81.568  1.00  0.00           N  
ATOM   3049  H5'   A  1052     -12.777  -5.726 -81.147  1.00  0.00           H  
ATOM   3050 H5''   A  1052     -12.715  -4.791 -79.856  1.00  0.00           H  
ATOM   3051  H4'   A  1052     -11.749  -6.799 -79.232  1.00  0.00           H  
ATOM   3052  H3'   A  1052      -9.622  -4.946 -79.706  1.00  0.00           H  
ATOM   3053  H1'   A  1052      -9.169  -8.326 -80.647  1.00  0.00           H  
ATOM   3054  H2'   A  1052      -8.200  -6.626 -78.996  1.00  0.00           H  
ATOM   3055 HO2'   A  1052      -8.821  -8.252 -77.794  1.00  0.00           H  
ATOM   3056  H2    A  1052      -4.583  -8.577 -81.489  1.00  0.00           H  
ATOM   3057  H61   A  1052      -4.023  -5.398 -84.484  1.00  0.00           H  
ATOM   3058  H62   A  1052      -5.508  -4.581 -84.589  1.00  0.00           H  
ATOM   3059  H8    A  1052      -9.713  -5.170 -82.362  1.00  0.00           H  
ATOM   3060  P     A  1053      -9.408  -3.989 -77.234  1.00  0.00           P  
ATOM   3061  OP2   A  1053      -9.381  -2.831 -78.162  1.00  0.00           O  
ATOM   3062  OP1   A  1053      -9.833  -3.791 -75.826  1.00  0.00           O  
ATOM   3063  O5'   A  1053      -7.956  -4.645 -77.224  1.00  0.00           O  
ATOM   3064  C5'   A  1053      -7.615  -5.646 -76.276  1.00  0.00           C  
ATOM   3065  C4'   A  1053      -6.180  -6.084 -76.425  1.00  0.00           C  
ATOM   3066  O4'   A  1053      -5.770  -6.719 -77.666  1.00  0.00           O  
ATOM   3067  C3'   A  1053      -5.127  -5.012 -76.190  1.00  0.00           C  
ATOM   3068  O3'   A  1053      -5.056  -4.591 -74.838  1.00  0.00           O  
ATOM   3069  C1'   A  1053      -4.407  -6.467 -77.900  1.00  0.00           C  
ATOM   3070  C2'   A  1053      -3.884  -5.797 -76.616  1.00  0.00           C  
ATOM   3071  O2'   A  1053      -3.554  -6.796 -75.662  1.00  0.00           O  
ATOM   3072  N1    A  1053      -1.366  -4.577 -81.606  1.00  0.00           N  
ATOM   3073  C2    A  1053      -1.140  -5.443 -80.610  1.00  0.00           C  
ATOM   3074  N3    A  1053      -1.978  -5.892 -79.679  1.00  0.00           N  
ATOM   3075  C4    A  1053      -3.198  -5.348 -79.836  1.00  0.00           C  
ATOM   3076  C5    A  1053      -3.584  -4.446 -80.810  1.00  0.00           C  
ATOM   3077  C6    A  1053      -2.603  -4.051 -81.737  1.00  0.00           C  
ATOM   3078  N6    A  1053      -2.828  -3.187 -82.730  1.00  0.00           N  
ATOM   3079  N7    A  1053      -4.922  -4.106 -80.662  1.00  0.00           N  
ATOM   3080  C8    A  1053      -5.308  -4.798 -79.619  1.00  0.00           C  
ATOM   3081  N9    A  1053      -4.316  -5.572 -79.069  1.00  0.00           N  
ATOM   3082  H5'   A  1053      -8.201  -6.422 -76.406  1.00  0.00           H  
ATOM   3083 H5''   A  1053      -7.750  -5.292 -75.373  1.00  0.00           H  
ATOM   3084  H4'   A  1053      -6.130  -6.742 -75.700  1.00  0.00           H  
ATOM   3085  H3'   A  1053      -5.238  -4.225 -76.765  1.00  0.00           H  
ATOM   3086  H1'   A  1053      -3.894  -7.284 -78.073  1.00  0.00           H  
ATOM   3087  H2'   A  1053      -3.127  -5.202 -76.796  1.00  0.00           H  
ATOM   3088 HO2'   A  1053      -2.580  -6.831 -75.561  1.00  0.00           H  
ATOM   3089  H2    A  1053      -0.226  -5.796 -80.559  1.00  0.00           H  
ATOM   3090  H61   A  1053      -2.104  -2.949 -83.346  1.00  0.00           H  
ATOM   3091  H62   A  1053      -3.718  -2.793 -82.845  1.00  0.00           H  
ATOM   3092  H8    A  1053      -6.221  -4.766 -79.264  1.00  0.00           H  
ATOM   3093  P     A  1054      -4.400  -3.172 -74.467  1.00  0.00           P  
ATOM   3094  OP2   A  1054      -5.140  -2.117 -75.203  1.00  0.00           O  
ATOM   3095  OP1   A  1054      -4.282  -3.092 -72.990  1.00  0.00           O  
ATOM   3096  O5'   A  1054      -2.930  -3.257 -75.076  1.00  0.00           O  
ATOM   3097  C5'   A  1054      -1.856  -3.791 -74.316  1.00  0.00           C  
ATOM   3098  C4'   A  1054      -0.534  -3.607 -75.018  1.00  0.00           C  
ATOM   3099  O4'   A  1054      -0.669  -3.935 -76.423  1.00  0.00           O  
ATOM   3100  C3'   A  1054      -0.001  -2.183 -75.075  1.00  0.00           C  
ATOM   3101  O3'   A  1054       0.630  -1.779 -73.873  1.00  0.00           O  
ATOM   3102  C1'   A  1054       0.285  -3.229 -77.171  1.00  0.00           C  
ATOM   3103  C2'   A  1054       1.002  -2.274 -76.214  1.00  0.00           C  
ATOM   3104  O2'   A  1054       2.216  -2.874 -75.786  1.00  0.00           O  
ATOM   3105  N1    A  1054       0.724  -0.966 -81.780  1.00  0.00           N  
ATOM   3106  C2    A  1054       1.614  -1.579 -80.989  1.00  0.00           C  
ATOM   3107  N3    A  1054       1.432  -2.147 -79.799  1.00  0.00           N  
ATOM   3108  C4    A  1054       0.147  -2.044 -79.415  1.00  0.00           C  
ATOM   3109  C5    A  1054      -0.882  -1.444 -80.118  1.00  0.00           C  
ATOM   3110  C6    A  1054      -0.559  -0.880 -81.365  1.00  0.00           C  
ATOM   3111  N6    A  1054      -1.446  -0.269 -82.153  1.00  0.00           N  
ATOM   3112  N7    A  1054      -2.074  -1.530 -79.411  1.00  0.00           N  
ATOM   3113  C8    A  1054      -1.744  -2.169 -78.315  1.00  0.00           C  
ATOM   3114  N9    A  1054      -0.416  -2.511 -78.252  1.00  0.00           N  
ATOM   3115  H5'   A  1054      -2.011  -4.749 -74.172  1.00  0.00           H  
ATOM   3116 H5''   A  1054      -1.822  -3.340 -73.447  1.00  0.00           H  
ATOM   3117  H4'   A  1054       0.144  -4.183 -74.605  1.00  0.00           H  
ATOM   3118  H3'   A  1054      -0.709  -1.550 -75.321  1.00  0.00           H  
ATOM   3119  H1'   A  1054       0.937  -3.850 -77.560  1.00  0.00           H  
ATOM   3120  H2'   A  1054       1.156  -1.399 -76.629  1.00  0.00           H  
ATOM   3121 HO2'   A  1054       2.968  -2.401 -76.198  1.00  0.00           H  
ATOM   3122  H2    A  1054       2.530  -1.614 -81.336  1.00  0.00           H  
ATOM   3123  H61   A  1054      -1.161   0.106 -83.013  1.00  0.00           H  
ATOM   3124  H62   A  1054      -2.382  -0.195 -81.873  1.00  0.00           H  
ATOM   3125  H8    A  1054      -2.387  -2.382 -77.607  1.00  0.00           H  
ATOM   3126  P     C  1055      -0.050  -0.661 -72.939  1.00  0.00           P  
ATOM   3127  OP2   C  1055      -0.526   0.441 -73.812  1.00  0.00           O  
ATOM   3128  OP1   C  1055      -1.007  -1.342 -72.030  1.00  0.00           O  
ATOM   3129  O5'   C  1055       1.156  -0.108 -72.058  1.00  0.00           O  
ATOM   3130  C5'   C  1055       1.016   0.068 -70.656  1.00  0.00           C  
ATOM   3131  C4'   C  1055       1.598   1.382 -70.198  1.00  0.00           C  
ATOM   3132  O4'   C  1055       2.529   1.902 -71.189  1.00  0.00           O  
ATOM   3133  C3'   C  1055       0.607   2.514 -69.977  1.00  0.00           C  
ATOM   3134  O3'   C  1055      -0.022   2.458 -68.708  1.00  0.00           O  
ATOM   3135  C1'   C  1055       2.455   3.308 -71.238  1.00  0.00           C  
ATOM   3136  C2'   C  1055       1.467   3.764 -70.165  1.00  0.00           C  
ATOM   3137  O2'   C  1055       2.187   4.076 -68.982  1.00  0.00           O  
ATOM   3138  N1    C  1055       2.038   3.721 -72.601  1.00  0.00           N  
ATOM   3139  C2    C  1055       2.647   4.847 -73.170  1.00  0.00           C  
ATOM   3140  O2    C  1055       3.510   5.460 -72.523  1.00  0.00           O  
ATOM   3141  N3    C  1055       2.285   5.245 -74.411  1.00  0.00           N  
ATOM   3142  C4    C  1055       1.355   4.568 -75.085  1.00  0.00           C  
ATOM   3143  N4    C  1055       1.029   4.998 -76.306  1.00  0.00           N  
ATOM   3144  C5    C  1055       0.716   3.421 -74.534  1.00  0.00           C  
ATOM   3145  C6    C  1055       1.083   3.036 -73.306  1.00  0.00           C  
ATOM   3146  H5'   C  1055       1.476  -0.664 -70.195  1.00  0.00           H  
ATOM   3147 H5''   C  1055       0.064   0.043 -70.426  1.00  0.00           H  
ATOM   3148  H4'   C  1055       2.085   1.237 -69.361  1.00  0.00           H  
ATOM   3149  H3'   C  1055      -0.075   2.489 -70.680  1.00  0.00           H  
ATOM   3150  H1'   C  1055       3.339   3.680 -71.041  1.00  0.00           H  
ATOM   3151  H2'   C  1055       0.931   4.524 -70.474  1.00  0.00           H  
ATOM   3152 HO2'   C  1055       1.755   3.638 -68.219  1.00  0.00           H  
ATOM   3153  H42   C  1055       0.349   4.522 -76.827  1.00  0.00           H  
ATOM   3154  H41   C  1055       1.470   5.788 -76.682  1.00  0.00           H  
ATOM   3155  H5    C  1055       0.033   2.930 -75.038  1.00  0.00           H  
ATOM   3156  H6    C  1055       0.656   2.249 -72.910  1.00  0.00           H  
ATOM   3157  P     A  1056      -1.440   1.734 -68.563  1.00  0.00           P  
ATOM   3158  OP2   A  1056      -2.233   2.578 -67.634  1.00  0.00           O  
ATOM   3159  OP1   A  1056      -1.925   1.509 -69.947  1.00  0.00           O  
ATOM   3160  O5'   A  1056      -1.228   0.311 -67.876  1.00  0.00           O  
ATOM   3161  C5'   A  1056      -1.883  -0.015 -66.659  1.00  0.00           C  
ATOM   3162  C4'   A  1056      -1.133  -1.076 -65.894  1.00  0.00           C  
ATOM   3163  O4'   A  1056      -0.452  -0.422 -64.799  1.00  0.00           O  
ATOM   3164  C3'   A  1056      -1.978  -2.187 -65.289  1.00  0.00           C  
ATOM   3165  O3'   A  1056      -1.967  -3.375 -66.062  1.00  0.00           O  
ATOM   3166  C1'   A  1056      -0.502  -1.271 -63.612  1.00  0.00           C  
ATOM   3167  C2'   A  1056      -1.390  -2.483 -63.913  1.00  0.00           C  
ATOM   3168  O2'   A  1056      -0.556  -3.632 -63.946  1.00  0.00           O  
ATOM   3169  N1    A  1056       0.255  -0.281 -58.611  1.00  0.00           N  
ATOM   3170  C2    A  1056       0.896  -1.074 -59.479  1.00  0.00           C  
ATOM   3171  N3    A  1056       0.646  -1.285 -60.770  1.00  0.00           N  
ATOM   3172  C4    A  1056      -0.415  -0.563 -61.172  1.00  0.00           C  
ATOM   3173  C5    A  1056      -1.175   0.295 -60.398  1.00  0.00           C  
ATOM   3174  C6    A  1056      -0.806   0.431 -59.048  1.00  0.00           C  
ATOM   3175  N6    A  1056      -1.445   1.221 -58.182  1.00  0.00           N  
ATOM   3176  N7    A  1056      -2.189   0.868 -61.153  1.00  0.00           N  
ATOM   3177  C8    A  1056      -2.022   0.353 -62.346  1.00  0.00           C  
ATOM   3178  N9    A  1056      -0.966  -0.521 -62.430  1.00  0.00           N  
ATOM   3179  H5'   A  1056      -2.785  -0.343 -66.859  1.00  0.00           H  
ATOM   3180 H5''   A  1056      -1.952   0.790 -66.106  1.00  0.00           H  
ATOM   3181  H4'   A  1056      -0.450  -1.476 -66.472  1.00  0.00           H  
ATOM   3182  H3'   A  1056      -2.898  -1.855 -65.223  1.00  0.00           H  
ATOM   3183  H1'   A  1056       0.420  -1.572 -63.466  1.00  0.00           H  
ATOM   3184  H2'   A  1056      -2.092  -2.563 -63.232  1.00  0.00           H  
ATOM   3185 HO2'   A  1056      -0.707  -4.158 -63.134  1.00  0.00           H  
ATOM   3186  H2    A  1056       1.659  -1.569 -59.113  1.00  0.00           H  
ATOM   3187  H61   A  1056      -1.142   1.275 -57.252  1.00  0.00           H  
ATOM   3188  H62   A  1056      -2.218   1.747 -58.476  1.00  0.00           H  
ATOM   3189  H8    A  1056      -2.598   0.572 -63.109  1.00  0.00           H  
ATOM   3190  P     C  1057      -3.140  -3.658 -67.124  1.00  0.00           P  
ATOM   3191  OP2   C  1057      -2.930  -2.765 -68.291  1.00  0.00           O  
ATOM   3192  OP1   C  1057      -3.228  -5.126 -67.330  1.00  0.00           O  
ATOM   3193  O5'   C  1057      -4.463  -3.187 -66.374  1.00  0.00           O  
ATOM   3194  C5'   C  1057      -5.555  -4.075 -66.193  1.00  0.00           C  
ATOM   3195  C4'   C  1057      -6.874  -3.341 -66.173  1.00  0.00           C  
ATOM   3196  O4'   C  1057      -6.952  -2.560 -64.962  1.00  0.00           O  
ATOM   3197  C3'   C  1057      -7.093  -2.326 -67.284  1.00  0.00           C  
ATOM   3198  O3'   C  1057      -7.576  -2.912 -68.480  1.00  0.00           O  
ATOM   3199  C1'   C  1057      -7.588  -1.307 -65.221  1.00  0.00           C  
ATOM   3200  C2'   C  1057      -8.090  -1.370 -66.656  1.00  0.00           C  
ATOM   3201  O2'   C  1057      -9.401  -1.914 -66.663  1.00  0.00           O  
ATOM   3202  N1    C  1057      -6.564  -0.250 -65.028  1.00  0.00           N  
ATOM   3203  C2    C  1057      -6.991   1.082 -64.949  1.00  0.00           C  
ATOM   3204  O2    C  1057      -8.201   1.337 -65.042  1.00  0.00           O  
ATOM   3205  N3    C  1057      -6.078   2.065 -64.772  1.00  0.00           N  
ATOM   3206  C4    C  1057      -4.783   1.764 -64.675  1.00  0.00           C  
ATOM   3207  N4    C  1057      -3.918   2.767 -64.502  1.00  0.00           N  
ATOM   3208  C5    C  1057      -4.317   0.422 -64.752  1.00  0.00           C  
ATOM   3209  C6    C  1057      -5.230  -0.543 -64.925  1.00  0.00           C  
ATOM   3210  H5'   C  1057      -5.442  -4.552 -65.345  1.00  0.00           H  
ATOM   3211 H5''   C  1057      -5.563  -4.725 -66.927  1.00  0.00           H  
ATOM   3212  H4'   C  1057      -7.612  -3.985 -66.181  1.00  0.00           H  
ATOM   3213  H3'   C  1057      -6.259  -1.844 -67.466  1.00  0.00           H  
ATOM   3214  H1'   C  1057      -8.345  -1.141 -64.622  1.00  0.00           H  
ATOM   3215  H2'   C  1057      -8.061  -0.489 -67.085  1.00  0.00           H  
ATOM   3216 HO2'   C  1057      -9.449  -2.624 -67.336  1.00  0.00           H  
ATOM   3217  H42   C  1057      -2.960   2.579 -64.426  1.00  0.00           H  
ATOM   3218  H41   C  1057      -4.243   3.691 -64.450  1.00  0.00           H  
ATOM   3219  H5    C  1057      -3.363   0.210 -64.679  1.00  0.00           H  
ATOM   3220  H6    C  1057      -4.929  -1.473 -64.981  1.00  0.00           H  
ATOM   3221  P     C  1058      -7.392  -2.151 -69.884  1.00  0.00           P  
ATOM   3222  OP2   C  1058      -5.951  -1.839 -70.055  1.00  0.00           O  
ATOM   3223  OP1   C  1058      -8.102  -2.934 -70.928  1.00  0.00           O  
ATOM   3224  O5'   C  1058      -8.174  -0.777 -69.685  1.00  0.00           O  
ATOM   3225  C5'   C  1058      -9.585  -0.713 -69.828  1.00  0.00           C  
ATOM   3226  C4'   C  1058     -10.099   0.695 -69.656  1.00  0.00           C  
ATOM   3227  O4'   C  1058      -9.587   1.288 -68.453  1.00  0.00           O  
ATOM   3228  C3'   C  1058      -9.624   1.712 -70.682  1.00  0.00           C  
ATOM   3229  O3'   C  1058     -10.193   1.511 -71.964  1.00  0.00           O  
ATOM   3230  C1'   C  1058      -9.461   2.687 -68.650  1.00  0.00           C  
ATOM   3231  C2'   C  1058      -9.932   3.053 -70.062  1.00  0.00           C  
ATOM   3232  O2'   C  1058     -11.325   3.326 -70.092  1.00  0.00           O  
ATOM   3233  N1    C  1058      -8.070   3.131 -68.387  1.00  0.00           N  
ATOM   3234  C2    C  1058      -7.847   4.483 -68.097  1.00  0.00           C  
ATOM   3235  O2    C  1058      -8.811   5.264 -68.071  1.00  0.00           O  
ATOM   3236  N3    C  1058      -6.588   4.914 -67.853  1.00  0.00           N  
ATOM   3237  C4    C  1058      -5.570   4.055 -67.888  1.00  0.00           C  
ATOM   3238  N4    C  1058      -4.345   4.525 -67.641  1.00  0.00           N  
ATOM   3239  C5    C  1058      -5.763   2.675 -68.180  1.00  0.00           C  
ATOM   3240  C6    C  1058      -7.013   2.260 -68.419  1.00  0.00           C  
ATOM   3241  H5'   C  1058     -10.001  -1.290 -69.154  1.00  0.00           H  
ATOM   3242 H5''   C  1058      -9.830  -1.036 -70.720  1.00  0.00           H  
ATOM   3243  H4'   C  1058     -11.077   0.669 -69.594  1.00  0.00           H  
ATOM   3244  H3'   C  1058      -8.652   1.639 -70.784  1.00  0.00           H  
ATOM   3245  H1'   C  1058     -10.064   3.095 -67.994  1.00  0.00           H  
ATOM   3246  H2'   C  1058      -9.413   3.770 -70.483  1.00  0.00           H  
ATOM   3247 HO2'   C  1058     -11.461   4.271 -70.312  1.00  0.00           H  
ATOM   3248  H42   C  1058      -3.575   3.919 -67.659  1.00  0.00           H  
ATOM   3249  H41   C  1058      -4.216   5.476 -67.442  1.00  0.00           H  
ATOM   3250  H5    C  1058      -5.007   2.051 -68.203  1.00  0.00           H  
ATOM   3251  H6    C  1058      -7.166   1.314 -68.621  1.00  0.00           H  
ATOM   3252  P     G  1059      -9.487   2.130 -73.269  1.00  0.00           P  
ATOM   3253  OP2   G  1059      -8.075   2.435 -72.926  1.00  0.00           O  
ATOM   3254  OP1   G  1059      -9.787   1.242 -74.421  1.00  0.00           O  
ATOM   3255  O5'   G  1059     -10.247   3.511 -73.501  1.00  0.00           O  
ATOM   3256  C5'   G  1059      -9.725   4.491 -74.386  1.00  0.00           C  
ATOM   3257  C4'   G  1059     -10.089   5.887 -73.945  1.00  0.00           C  
ATOM   3258  O4'   G  1059      -9.995   5.958 -72.504  1.00  0.00           O  
ATOM   3259  C3'   G  1059      -9.209   7.007 -74.480  1.00  0.00           C  
ATOM   3260  O3'   G  1059      -9.671   7.533 -75.712  1.00  0.00           O  
ATOM   3261  C1'   G  1059      -9.267   7.108 -72.142  1.00  0.00           C  
ATOM   3262  C2'   G  1059      -9.214   8.021 -73.383  1.00  0.00           C  
ATOM   3263  O2'   G  1059     -10.387   8.821 -73.426  1.00  0.00           O  
ATOM   3264  N1    G  1059      -4.654   8.581 -70.572  1.00  0.00           N  
ATOM   3265  C2    G  1059      -5.747   9.342 -70.906  1.00  0.00           C  
ATOM   3266  N2    G  1059      -5.599  10.671 -70.812  1.00  0.00           N  
ATOM   3267  N3    G  1059      -6.904   8.838 -71.304  1.00  0.00           N  
ATOM   3268  C4    G  1059      -6.881   7.489 -71.343  1.00  0.00           C  
ATOM   3269  C5    G  1059      -5.843   6.636 -71.030  1.00  0.00           C  
ATOM   3270  C6    G  1059      -4.608   7.190 -70.605  1.00  0.00           C  
ATOM   3271  O6    G  1059      -3.570   6.601 -70.282  1.00  0.00           O  
ATOM   3272  N7    G  1059      -6.224   5.313 -71.200  1.00  0.00           N  
ATOM   3273  C8    G  1059      -7.463   5.383 -71.607  1.00  0.00           C  
ATOM   3274  N9    G  1059      -7.924   6.673 -71.715  1.00  0.00           N  
ATOM   3275  H5'   G  1059     -10.084   4.335 -75.284  1.00  0.00           H  
ATOM   3276 H5''   G  1059      -8.749   4.408 -74.414  1.00  0.00           H  
ATOM   3277  H4'   G  1059     -11.011   6.076 -74.221  1.00  0.00           H  
ATOM   3278  H3'   G  1059      -8.295   6.672 -74.590  1.00  0.00           H  
ATOM   3279  H1'   G  1059      -9.706   7.583 -71.406  1.00  0.00           H  
ATOM   3280  H2'   G  1059      -8.400   8.569 -73.397  1.00  0.00           H  
ATOM   3281 HO2'   G  1059     -10.779   8.764 -74.322  1.00  0.00           H  
ATOM   3282  H1    G  1059      -3.842   9.051 -70.288  1.00  0.00           H  
ATOM   3283  H22   G  1059      -6.346  11.265 -71.038  1.00  0.00           H  
ATOM   3284  H21   G  1059      -4.745  11.052 -70.518  1.00  0.00           H  
ATOM   3285  H8    G  1059      -8.007   4.595 -71.813  1.00  0.00           H  
ATOM   3286  P     G  1060      -8.620   7.985 -76.841  1.00  0.00           P  
ATOM   3287  OP2   G  1060      -7.668   6.865 -77.058  1.00  0.00           O  
ATOM   3288  OP1   G  1060      -9.385   8.531 -77.991  1.00  0.00           O  
ATOM   3289  O5'   G  1060      -7.821   9.187 -76.166  1.00  0.00           O  
ATOM   3290  C5'   G  1060      -8.410  10.472 -76.037  1.00  0.00           C  
ATOM   3291  C4'   G  1060      -7.365  11.548 -75.876  1.00  0.00           C  
ATOM   3292  O4'   G  1060      -6.795  11.469 -74.547  1.00  0.00           O  
ATOM   3293  C3'   G  1060      -6.154  11.444 -76.792  1.00  0.00           C  
ATOM   3294  O3'   G  1060      -6.393  11.968 -78.087  1.00  0.00           O  
ATOM   3295  C1'   G  1060      -5.404  11.768 -74.592  1.00  0.00           C  
ATOM   3296  C2'   G  1060      -5.097  12.214 -76.022  1.00  0.00           C  
ATOM   3297  O2'   G  1060      -5.299  13.615 -76.130  1.00  0.00           O  
ATOM   3298  N1    G  1060      -1.077   9.898 -72.668  1.00  0.00           N  
ATOM   3299  C2    G  1060      -1.444  11.204 -72.887  1.00  0.00           C  
ATOM   3300  N2    G  1060      -0.544  12.140 -72.552  1.00  0.00           N  
ATOM   3301  N3    G  1060      -2.609  11.568 -73.398  1.00  0.00           N  
ATOM   3302  C4    G  1060      -3.392  10.505 -73.678  1.00  0.00           C  
ATOM   3303  C5    G  1060      -3.122   9.165 -73.498  1.00  0.00           C  
ATOM   3304  C6    G  1060      -1.868   8.788 -72.949  1.00  0.00           C  
ATOM   3305  O6    G  1060      -1.441   7.652 -72.712  1.00  0.00           O  
ATOM   3306  N7    G  1060      -4.192   8.385 -73.913  1.00  0.00           N  
ATOM   3307  C8    G  1060      -5.077   9.249 -74.331  1.00  0.00           C  
ATOM   3308  N9    G  1060      -4.657  10.552 -74.216  1.00  0.00           N  
ATOM   3309  H5'   G  1060      -8.998  10.477 -75.253  1.00  0.00           H  
ATOM   3310 H5''   G  1060      -8.944  10.661 -76.837  1.00  0.00           H  
ATOM   3311  H4'   G  1060      -7.791  12.423 -75.992  1.00  0.00           H  
ATOM   3312  H3'   G  1060      -5.883  10.505 -76.860  1.00  0.00           H  
ATOM   3313  H1'   G  1060      -5.183  12.492 -73.969  1.00  0.00           H  
ATOM   3314  H2'   G  1060      -4.192  11.955 -76.298  1.00  0.00           H  
ATOM   3315 HO2'   G  1060      -4.468  14.035 -76.436  1.00  0.00           H  
ATOM   3316  H1    G  1060      -0.191   9.734 -72.284  1.00  0.00           H  
ATOM   3317  H22   G  1060      -0.751  13.089 -72.686  1.00  0.00           H  
ATOM   3318  H21   G  1060       0.321  11.878 -72.173  1.00  0.00           H  
ATOM   3319  H8    G  1060      -5.952   8.993 -74.689  1.00  0.00           H  
ATOM   3320  P     G  1061      -5.425  11.575 -79.308  1.00  0.00           P  
ATOM   3321  OP2   G  1061      -6.260  11.433 -80.528  1.00  0.00           O  
ATOM   3322  OP1   G  1061      -4.279  12.520 -79.309  1.00  0.00           O  
ATOM   3323  O5'   G  1061      -4.875  10.132 -78.916  1.00  0.00           O  
ATOM   3324  C5'   G  1061      -3.673   9.988 -78.174  1.00  0.00           C  
ATOM   3325  C4'   G  1061      -2.939   8.724 -78.548  1.00  0.00           C  
ATOM   3326  O4'   G  1061      -3.866   7.909 -79.304  1.00  0.00           O  
ATOM   3327  C3'   G  1061      -1.730   8.898 -79.455  1.00  0.00           C  
ATOM   3328  O3'   G  1061      -0.520   9.071 -78.736  1.00  0.00           O  
ATOM   3329  C1'   G  1061      -3.193   7.288 -80.377  1.00  0.00           C  
ATOM   3330  C2'   G  1061      -1.696   7.606 -80.251  1.00  0.00           C  
ATOM   3331  O2'   G  1061      -1.063   6.566 -79.519  1.00  0.00           O  
ATOM   3332  N1    G  1061      -2.967   7.134 -85.461  1.00  0.00           N  
ATOM   3333  C2    G  1061      -2.204   6.470 -84.531  1.00  0.00           C  
ATOM   3334  N2    G  1061      -1.253   5.655 -85.013  1.00  0.00           N  
ATOM   3335  N3    G  1061      -2.360   6.593 -83.223  1.00  0.00           N  
ATOM   3336  C4    G  1061      -3.356   7.449 -82.912  1.00  0.00           C  
ATOM   3337  C5    G  1061      -4.177   8.161 -83.761  1.00  0.00           C  
ATOM   3338  C6    G  1061      -3.998   8.019 -85.162  1.00  0.00           C  
ATOM   3339  O6    G  1061      -4.625   8.565 -86.077  1.00  0.00           O  
ATOM   3340  N7    G  1061      -5.080   8.932 -83.044  1.00  0.00           N  
ATOM   3341  C8    G  1061      -4.797   8.680 -81.794  1.00  0.00           C  
ATOM   3342  N9    G  1061      -3.763   7.788 -81.643  1.00  0.00           N  
ATOM   3343  H5'   G  1061      -3.888   9.962 -77.218  1.00  0.00           H  
ATOM   3344 H5''   G  1061      -3.094  10.759 -78.350  1.00  0.00           H  
ATOM   3345  H4'   G  1061      -2.668   8.225 -77.749  1.00  0.00           H  
ATOM   3346  H3'   G  1061      -1.865   9.667 -80.046  1.00  0.00           H  
ATOM   3347  H1'   G  1061      -3.327   6.318 -80.320  1.00  0.00           H  
ATOM   3348  H2'   G  1061      -1.281   7.736 -81.129  1.00  0.00           H  
ATOM   3349 HO2'   G  1061      -0.501   6.044 -80.129  1.00  0.00           H  
ATOM   3350  H1    G  1061      -2.771   6.973 -86.407  1.00  0.00           H  
ATOM   3351  H22   G  1061      -0.678   5.155 -84.397  1.00  0.00           H  
ATOM   3352  H21   G  1061      -1.131   5.559 -85.980  1.00  0.00           H  
ATOM   3353  H8    G  1061      -5.276   9.085 -81.041  1.00  0.00           H  
ATOM   3354  P     C  1062       0.525  10.209 -79.178  1.00  0.00           P  
ATOM   3355  OP2   C  1062      -0.244  11.349 -79.737  1.00  0.00           O  
ATOM   3356  OP1   C  1062       1.459  10.439 -78.047  1.00  0.00           O  
ATOM   3357  O5'   C  1062       1.347   9.538 -80.366  1.00  0.00           O  
ATOM   3358  C5'   C  1062       1.919   8.247 -80.220  1.00  0.00           C  
ATOM   3359  C4'   C  1062       2.506   7.747 -81.517  1.00  0.00           C  
ATOM   3360  O4'   C  1062       1.523   7.085 -82.361  1.00  0.00           O  
ATOM   3361  C3'   C  1062       3.120   8.801 -82.425  1.00  0.00           C  
ATOM   3362  O3'   C  1062       4.414   9.204 -82.008  1.00  0.00           O  
ATOM   3363  C1'   C  1062       1.822   7.344 -83.703  1.00  0.00           C  
ATOM   3364  C2'   C  1062       3.216   7.986 -83.719  1.00  0.00           C  
ATOM   3365  O2'   C  1062       4.217   6.983 -83.622  1.00  0.00           O  
ATOM   3366  N1    C  1062       0.777   8.254 -84.235  1.00  0.00           N  
ATOM   3367  C2    C  1062       0.641   8.369 -85.624  1.00  0.00           C  
ATOM   3368  O2    C  1062       1.392   7.714 -86.363  1.00  0.00           O  
ATOM   3369  N3    C  1062      -0.304   9.191 -86.136  1.00  0.00           N  
ATOM   3370  C4    C  1062      -1.098   9.885 -85.321  1.00  0.00           C  
ATOM   3371  N4    C  1062      -2.016  10.683 -85.870  1.00  0.00           N  
ATOM   3372  C5    C  1062      -0.985   9.790 -83.905  1.00  0.00           C  
ATOM   3373  C6    C  1062      -0.047   8.973 -83.410  1.00  0.00           C  
ATOM   3374  H5'   C  1062       1.225   7.623 -79.922  1.00  0.00           H  
ATOM   3375 H5''   C  1062       2.626   8.286 -79.543  1.00  0.00           H  
ATOM   3376  H4'   C  1062       3.198   7.099 -81.270  1.00  0.00           H  
ATOM   3377  H3'   C  1062       2.562   9.596 -82.553  1.00  0.00           H  
ATOM   3378  H1'   C  1062       1.840   6.521 -84.234  1.00  0.00           H  
ATOM   3379  H2'   C  1062       3.357   8.564 -84.497  1.00  0.00           H  
ATOM   3380 HO2'   C  1062       4.696   6.926 -84.474  1.00  0.00           H  
ATOM   3381  H42   C  1062      -2.615  11.206 -85.298  1.00  0.00           H  
ATOM   3382  H41   C  1062      -2.091  10.747 -86.845  1.00  0.00           H  
ATOM   3383  H5    C  1062      -1.574  10.304 -83.313  1.00  0.00           H  
ATOM   3384  H6    C  1062       0.046   8.894 -82.439  1.00  0.00           H  
ATOM   3385  P     C  1063       5.088  10.525 -82.627  1.00  0.00           P  
ATOM   3386  OP2   C  1063       4.128  11.648 -82.473  1.00  0.00           O  
ATOM   3387  OP1   C  1063       6.457  10.649 -82.066  1.00  0.00           O  
ATOM   3388  O5'   C  1063       5.221  10.199 -84.181  1.00  0.00           O  
ATOM   3389  C5'   C  1063       6.300   9.420 -84.673  1.00  0.00           C  
ATOM   3390  C4'   C  1063       6.372   9.456 -86.180  1.00  0.00           C  
ATOM   3391  O4'   C  1063       5.135   9.009 -86.787  1.00  0.00           O  
ATOM   3392  C3'   C  1063       6.642  10.815 -86.806  1.00  0.00           C  
ATOM   3393  O3'   C  1063       8.017  11.158 -86.810  1.00  0.00           O  
ATOM   3394  C1'   C  1063       4.866   9.736 -87.964  1.00  0.00           C  
ATOM   3395  C2'   C  1063       6.089  10.626 -88.214  1.00  0.00           C  
ATOM   3396  O2'   C  1063       7.005   9.920 -89.037  1.00  0.00           O  
ATOM   3397  N1    C  1063       3.630  10.526 -87.739  1.00  0.00           N  
ATOM   3398  C2    C  1063       2.980  11.073 -88.852  1.00  0.00           C  
ATOM   3399  O2    C  1063       3.453  10.885 -89.984  1.00  0.00           O  
ATOM   3400  N3    C  1063       1.851  11.797 -88.676  1.00  0.00           N  
ATOM   3401  C4    C  1063       1.364  11.986 -87.450  1.00  0.00           C  
ATOM   3402  N4    C  1063       0.247  12.708 -87.323  1.00  0.00           N  
ATOM   3403  C5    C  1063       2.001  11.444 -86.298  1.00  0.00           C  
ATOM   3404  C6    C  1063       3.117  10.728 -86.485  1.00  0.00           C  
ATOM   3405  H5'   C  1063       6.183   8.492 -84.380  1.00  0.00           H  
ATOM   3406 H5''   C  1063       7.139   9.768 -84.305  1.00  0.00           H  
ATOM   3407  H4'   C  1063       7.087   8.839 -86.441  1.00  0.00           H  
ATOM   3408  H3'   C  1063       6.138  11.516 -86.343  1.00  0.00           H  
ATOM   3409  H1'   C  1063       4.738   9.141 -88.731  1.00  0.00           H  
ATOM   3410  H2'   C  1063       5.827  11.482 -88.614  1.00  0.00           H  
ATOM   3411 HO2'   C  1063       7.005  10.319 -89.932  1.00  0.00           H  
ATOM   3412  H42   C  1063      -0.136  12.864 -86.435  1.00  0.00           H  
ATOM   3413  H41   C  1063      -0.189  13.080 -88.118  1.00  0.00           H  
ATOM   3414  H5    C  1063       1.635  11.587 -85.400  1.00  0.00           H  
ATOM   3415  H6    C  1063       3.570  10.347 -85.706  1.00  0.00           H  
ATOM   3416  P     A  1064       8.466  12.700 -86.727  1.00  0.00           P  
ATOM   3417  OP2   A  1064       7.652  13.359 -85.675  1.00  0.00           O  
ATOM   3418  OP1   A  1064       9.947  12.744 -86.644  1.00  0.00           O  
ATOM   3419  O5'   A  1064       8.032  13.304 -88.136  1.00  0.00           O  
ATOM   3420  C5'   A  1064       8.704  12.926 -89.329  1.00  0.00           C  
ATOM   3421  C4'   A  1064       8.202  13.706 -90.518  1.00  0.00           C  
ATOM   3422  O4'   A  1064       6.878  13.229 -90.866  1.00  0.00           O  
ATOM   3423  C3'   A  1064       7.992  15.196 -90.298  1.00  0.00           C  
ATOM   3424  O3'   A  1064       9.193  15.944 -90.382  1.00  0.00           O  
ATOM   3425  C1'   A  1064       6.103  14.313 -91.318  1.00  0.00           C  
ATOM   3426  C2'   A  1064       7.030  15.515 -91.430  1.00  0.00           C  
ATOM   3427  O2'   A  1064       7.691  15.499 -92.687  1.00  0.00           O  
ATOM   3428  N1    A  1064       1.440  16.372 -90.565  1.00  0.00           N  
ATOM   3429  C2    A  1064       2.240  16.324 -91.638  1.00  0.00           C  
ATOM   3430  N3    A  1064       3.444  15.770 -91.764  1.00  0.00           N  
ATOM   3431  C4    A  1064       3.832  15.206 -90.607  1.00  0.00           C  
ATOM   3432  C5    A  1064       3.121  15.174 -89.422  1.00  0.00           C  
ATOM   3433  C6    A  1064       1.859  15.795 -89.418  1.00  0.00           C  
ATOM   3434  N6    A  1064       1.061  15.845 -88.349  1.00  0.00           N  
ATOM   3435  N7    A  1064       3.836  14.504 -88.438  1.00  0.00           N  
ATOM   3436  C8    A  1064       4.944  14.151 -89.041  1.00  0.00           C  
ATOM   3437  N9    A  1064       5.009  14.543 -90.355  1.00  0.00           N  
ATOM   3438  H5'   A  1064       8.557  11.970 -89.489  1.00  0.00           H  
ATOM   3439 H5''   A  1064       9.664  13.087 -89.222  1.00  0.00           H  
ATOM   3440  H4'   A  1064       8.803  13.581 -91.282  1.00  0.00           H  
ATOM   3441  H3'   A  1064       7.561  15.378 -89.436  1.00  0.00           H  
ATOM   3442  H1'   A  1064       5.725  14.109 -92.199  1.00  0.00           H  
ATOM   3443  H2'   A  1064       6.562  16.363 -91.277  1.00  0.00           H  
ATOM   3444 HO2'   A  1064       8.654  15.605 -92.542  1.00  0.00           H  
ATOM   3445  H2    A  1064       1.889  16.757 -92.444  1.00  0.00           H  
ATOM   3446  H61   A  1064       0.191  16.293 -88.407  1.00  0.00           H  
ATOM   3447  H62   A  1064       1.344  15.433 -87.506  1.00  0.00           H  
ATOM   3448  H8    A  1064       5.661  13.653 -88.595  1.00  0.00           H  
ATOM   3449  P     U  1065       9.305  17.378 -89.663  1.00  0.00           P  
ATOM   3450  OP2   U  1065       8.897  17.213 -88.246  1.00  0.00           O  
ATOM   3451  OP1   U  1065      10.637  17.950 -89.983  1.00  0.00           O  
ATOM   3452  O5'   U  1065       8.200  18.262 -90.395  1.00  0.00           O  
ATOM   3453  C5'   U  1065       8.375  18.684 -91.739  1.00  0.00           C  
ATOM   3454  C4'   U  1065       7.305  19.660 -92.161  1.00  0.00           C  
ATOM   3455  O4'   U  1065       6.007  19.006 -92.156  1.00  0.00           O  
ATOM   3456  C3'   U  1065       7.098  20.862 -91.252  1.00  0.00           C  
ATOM   3457  O3'   U  1065       8.072  21.873 -91.442  1.00  0.00           O  
ATOM   3458  C1'   U  1065       5.012  19.950 -91.831  1.00  0.00           C  
ATOM   3459  C2'   U  1065       5.703  21.302 -91.678  1.00  0.00           C  
ATOM   3460  O2'   U  1065       5.722  21.955 -92.939  1.00  0.00           O  
ATOM   3461  N1    U  1065       4.332  19.521 -90.585  1.00  0.00           N  
ATOM   3462  C2    U  1065       3.050  19.995 -90.371  1.00  0.00           C  
ATOM   3463  O2    U  1065       2.474  20.733 -91.150  1.00  0.00           O  
ATOM   3464  N3    U  1065       2.460  19.571 -89.205  1.00  0.00           N  
ATOM   3465  C4    U  1065       3.007  18.741 -88.250  1.00  0.00           C  
ATOM   3466  O4    U  1065       2.347  18.452 -87.251  1.00  0.00           O  
ATOM   3467  C5    U  1065       4.334  18.290 -88.538  1.00  0.00           C  
ATOM   3468  C6    U  1065       4.932  18.686 -89.667  1.00  0.00           C  
ATOM   3469  H5'   U  1065       8.342  17.900 -92.326  1.00  0.00           H  
ATOM   3470 H5''   U  1065       9.251  19.113 -91.828  1.00  0.00           H  
ATOM   3471  H4'   U  1065       7.500  19.978 -93.067  1.00  0.00           H  
ATOM   3472  H3'   U  1065       7.076  20.600 -90.309  1.00  0.00           H  
ATOM   3473  H1'   U  1065       4.355  20.004 -92.557  1.00  0.00           H  
ATOM   3474  H2'   U  1065       5.268  21.851 -90.993  1.00  0.00           H  
ATOM   3475 HO2'   U  1065       5.115  22.724 -92.910  1.00  0.00           H  
ATOM   3476  H3    U  1065       1.552  19.896 -89.033  1.00  0.00           H  
ATOM   3477  H5    U  1065       4.800  17.696 -87.914  1.00  0.00           H  
ATOM   3478  H6    U  1065       5.840  18.365 -89.841  1.00  0.00           H  
ATOM   3479  P     U  1066       8.451  22.868 -90.238  1.00  0.00           P  
ATOM   3480  OP2   U  1066       8.665  22.051 -89.018  1.00  0.00           O  
ATOM   3481  OP1   U  1066       9.527  23.775 -90.713  1.00  0.00           O  
ATOM   3482  O5'   U  1066       7.132  23.736 -90.026  1.00  0.00           O  
ATOM   3483  C5'   U  1066       7.151  25.145 -90.194  1.00  0.00           C  
ATOM   3484  C4'   U  1066       5.766  25.736 -90.102  1.00  0.00           C  
ATOM   3485  O4'   U  1066       4.785  24.673 -90.196  1.00  0.00           O  
ATOM   3486  C3'   U  1066       5.413  26.415 -88.788  1.00  0.00           C  
ATOM   3487  O3'   U  1066       5.957  27.718 -88.674  1.00  0.00           O  
ATOM   3488  C1'   U  1066       3.630  25.069 -89.501  1.00  0.00           C  
ATOM   3489  C2'   U  1066       3.896  26.451 -88.910  1.00  0.00           C  
ATOM   3490  O2'   U  1066       3.478  27.448 -89.832  1.00  0.00           O  
ATOM   3491  N1    U  1066       3.321  24.061 -88.458  1.00  0.00           N  
ATOM   3492  C2    U  1066       2.136  24.216 -87.763  1.00  0.00           C  
ATOM   3493  O2    U  1066       1.356  25.129 -87.972  1.00  0.00           O  
ATOM   3494  N3    U  1066       1.891  23.260 -86.808  1.00  0.00           N  
ATOM   3495  C4    U  1066       2.692  22.186 -86.481  1.00  0.00           C  
ATOM   3496  O4    U  1066       2.332  21.411 -85.594  1.00  0.00           O  
ATOM   3497  C5    U  1066       3.901  22.089 -87.242  1.00  0.00           C  
ATOM   3498  C6    U  1066       4.163  23.006 -88.179  1.00  0.00           C  
ATOM   3499  H5'   U  1066       7.531  25.357 -91.072  1.00  0.00           H  
ATOM   3500 H5''   U  1066       7.714  25.543 -89.497  1.00  0.00           H  
ATOM   3501  H4'   U  1066       5.638  26.358 -90.848  1.00  0.00           H  
ATOM   3502  H3'   U  1066       5.677  25.836 -88.044  1.00  0.00           H  
ATOM   3503  H1'   U  1066       2.880  25.126 -90.130  1.00  0.00           H  
ATOM   3504  H2'   U  1066       3.468  26.564 -88.036  1.00  0.00           H  
ATOM   3505 HO2'   U  1066       2.680  27.895 -89.479  1.00  0.00           H  
ATOM   3506  H3    U  1066       1.057  23.352 -86.303  1.00  0.00           H  
ATOM   3507  H5    U  1066       4.530  21.356 -87.077  1.00  0.00           H  
ATOM   3508  H6    U  1066       4.997  22.918 -88.684  1.00  0.00           H  
ATOM   3509  P     A  1067       7.055  28.040 -87.546  1.00  0.00           P  
ATOM   3510  OP2   A  1067       7.799  26.788 -87.258  1.00  0.00           O  
ATOM   3511  OP1   A  1067       7.797  29.257 -87.960  1.00  0.00           O  
ATOM   3512  O5'   A  1067       6.189  28.405 -86.259  1.00  0.00           O  
ATOM   3513  C5'   A  1067       5.905  29.757 -85.931  1.00  0.00           C  
ATOM   3514  C4'   A  1067       4.661  29.872 -85.086  1.00  0.00           C  
ATOM   3515  O4'   A  1067       3.666  28.957 -85.592  1.00  0.00           O  
ATOM   3516  C3'   A  1067       4.796  29.434 -83.636  1.00  0.00           C  
ATOM   3517  O3'   A  1067       5.373  30.428 -82.807  1.00  0.00           O  
ATOM   3518  C1'   A  1067       2.852  28.499 -84.544  1.00  0.00           C  
ATOM   3519  C2'   A  1067       3.331  29.232 -83.299  1.00  0.00           C  
ATOM   3520  O2'   A  1067       2.651  30.474 -83.195  1.00  0.00           O  
ATOM   3521  N1    A  1067       1.153  24.082 -82.504  1.00  0.00           N  
ATOM   3522  C2    A  1067       0.723  25.346 -82.400  1.00  0.00           C  
ATOM   3523  N3    A  1067       1.213  26.450 -82.959  1.00  0.00           N  
ATOM   3524  C4    A  1067       2.288  26.163 -83.715  1.00  0.00           C  
ATOM   3525  C5    A  1067       2.847  24.915 -83.920  1.00  0.00           C  
ATOM   3526  C6    A  1067       2.234  23.827 -83.273  1.00  0.00           C  
ATOM   3527  N6    A  1067       2.663  22.567 -83.376  1.00  0.00           N  
ATOM   3528  N7    A  1067       3.948  25.003 -84.762  1.00  0.00           N  
ATOM   3529  C8    A  1067       4.027  26.280 -85.043  1.00  0.00           C  
ATOM   3530  N9    A  1067       3.054  27.041 -84.443  1.00  0.00           N  
ATOM   3531  H5'   A  1067       5.778  30.267 -86.758  1.00  0.00           H  
ATOM   3532 H5''   A  1067       6.663  30.133 -85.437  1.00  0.00           H  
ATOM   3533  H4'   A  1067       4.320  30.789 -85.147  1.00  0.00           H  
ATOM   3534  H3'   A  1067       5.275  28.579 -83.602  1.00  0.00           H  
ATOM   3535  H1'   A  1067       1.900  28.687 -84.687  1.00  0.00           H  
ATOM   3536  H2'   A  1067       3.220  28.688 -82.491  1.00  0.00           H  
ATOM   3537 HO2'   A  1067       3.308  31.185 -83.044  1.00  0.00           H  
ATOM   3538  H2    A  1067      -0.065  25.477 -81.831  1.00  0.00           H  
ATOM   3539  H61   A  1067       2.193  21.850 -82.900  1.00  0.00           H  
ATOM   3540  H62   A  1067       3.445  22.359 -83.928  1.00  0.00           H  
ATOM   3541  H8    A  1067       4.718  26.658 -85.627  1.00  0.00           H  
ATOM   3542  P     A  1068       6.456  30.021 -81.691  1.00  0.00           P  
ATOM   3543  OP2   A  1068       6.494  28.539 -81.607  1.00  0.00           O  
ATOM   3544  OP1   A  1068       7.705  30.773 -81.967  1.00  0.00           O  
ATOM   3545  O5'   A  1068       5.836  30.575 -80.332  1.00  0.00           O  
ATOM   3546  C5'   A  1068       5.371  31.913 -80.236  1.00  0.00           C  
ATOM   3547  C4'   A  1068       4.509  32.114 -79.015  1.00  0.00           C  
ATOM   3548  O4'   A  1068       3.146  31.719 -79.322  1.00  0.00           O  
ATOM   3549  C3'   A  1068       4.871  31.277 -77.797  1.00  0.00           C  
ATOM   3550  O3'   A  1068       5.876  31.871 -76.995  1.00  0.00           O  
ATOM   3551  C1'   A  1068       2.553  31.067 -78.213  1.00  0.00           C  
ATOM   3552  C2'   A  1068       3.543  31.189 -77.055  1.00  0.00           C  
ATOM   3553  O2'   A  1068       3.272  32.387 -76.342  1.00  0.00           O  
ATOM   3554  N1    A  1068       0.247  26.640 -76.934  1.00  0.00           N  
ATOM   3555  C2    A  1068       0.285  27.839 -76.340  1.00  0.00           C  
ATOM   3556  N3    A  1068       0.906  28.951 -76.729  1.00  0.00           N  
ATOM   3557  C4    A  1068       1.560  28.750 -77.886  1.00  0.00           C  
ATOM   3558  C5    A  1068       1.614  27.576 -78.614  1.00  0.00           C  
ATOM   3559  C6    A  1068       0.914  26.472 -78.097  1.00  0.00           C  
ATOM   3560  N6    A  1068       0.876  25.275 -78.688  1.00  0.00           N  
ATOM   3561  N7    A  1068       2.384  27.742 -79.758  1.00  0.00           N  
ATOM   3562  C8    A  1068       2.771  28.992 -79.696  1.00  0.00           C  
ATOM   3563  N9    A  1068       2.309  29.662 -78.590  1.00  0.00           N  
ATOM   3564  H5'   A  1068       4.847  32.129 -81.036  1.00  0.00           H  
ATOM   3565 H5''   A  1068       6.141  32.517 -80.186  1.00  0.00           H  
ATOM   3566  H4'   A  1068       4.522  33.063 -78.769  1.00  0.00           H  
ATOM   3567  H3'   A  1068       5.135  30.379 -78.091  1.00  0.00           H  
ATOM   3568  H1'   A  1068       1.704  31.490 -77.962  1.00  0.00           H  
ATOM   3569  H2'   A  1068       3.510  30.403 -76.471  1.00  0.00           H  
ATOM   3570 HO2'   A  1068       2.882  32.159 -75.473  1.00  0.00           H  
ATOM   3571  H2    A  1068      -0.215  27.908 -75.500  1.00  0.00           H  
ATOM   3572  H61   A  1068       0.370  24.542 -78.279  1.00  0.00           H  
ATOM   3573  H62   A  1068       1.352  25.130 -79.532  1.00  0.00           H  
ATOM   3574  H8    A  1068       3.339  29.411 -80.377  1.00  0.00           H  
ATOM   3575  P     U  1069       6.979  30.954 -76.271  1.00  0.00           P  
ATOM   3576  OP2   U  1069       7.085  29.680 -77.027  1.00  0.00           O  
ATOM   3577  OP1   U  1069       8.194  31.780 -76.052  1.00  0.00           O  
ATOM   3578  O5'   U  1069       6.339  30.632 -74.848  1.00  0.00           O  
ATOM   3579  C5'   U  1069       6.575  29.388 -74.206  1.00  0.00           C  
ATOM   3580  C4'   U  1069       5.288  28.730 -73.775  1.00  0.00           C  
ATOM   3581  O4'   U  1069       4.381  28.681 -74.904  1.00  0.00           O  
ATOM   3582  C3'   U  1069       5.395  27.286 -73.311  1.00  0.00           C  
ATOM   3583  O3'   U  1069       5.766  27.167 -71.950  1.00  0.00           O  
ATOM   3584  C1'   U  1069       3.631  27.492 -74.867  1.00  0.00           C  
ATOM   3585  C2'   U  1069       3.984  26.769 -73.565  1.00  0.00           C  
ATOM   3586  O2'   U  1069       3.092  27.189 -72.543  1.00  0.00           O  
ATOM   3587  N1    U  1069       3.970  26.688 -76.067  1.00  0.00           N  
ATOM   3588  C2    U  1069       3.416  25.424 -76.156  1.00  0.00           C  
ATOM   3589  O2    U  1069       2.677  24.959 -75.305  1.00  0.00           O  
ATOM   3590  N3    U  1069       3.756  24.717 -77.283  1.00  0.00           N  
ATOM   3591  C4    U  1069       4.577  25.133 -78.309  1.00  0.00           C  
ATOM   3592  O4    U  1069       4.788  24.378 -79.259  1.00  0.00           O  
ATOM   3593  C5    U  1069       5.114  26.451 -78.149  1.00  0.00           C  
ATOM   3594  C6    U  1069       4.798  27.162 -77.062  1.00  0.00           C  
ATOM   3595  H5'   U  1069       7.137  29.537 -73.417  1.00  0.00           H  
ATOM   3596 H5''   U  1069       7.045  28.792 -74.826  1.00  0.00           H  
ATOM   3597  H4'   U  1069       4.884  29.265 -73.060  1.00  0.00           H  
ATOM   3598  H3'   U  1069       6.024  26.807 -73.891  1.00  0.00           H  
ATOM   3599  H1'   U  1069       2.672  27.696 -74.873  1.00  0.00           H  
ATOM   3600  H2'   U  1069       3.973  25.796 -73.678  1.00  0.00           H  
ATOM   3601 HO2'   U  1069       2.483  26.451 -72.327  1.00  0.00           H  
ATOM   3602  H3    U  1069       3.375  23.819 -77.366  1.00  0.00           H  
ATOM   3603  H5    U  1069       5.707  26.828 -78.832  1.00  0.00           H  
ATOM   3604  H6    U  1069       5.178  28.059 -76.976  1.00  0.00           H  
ATOM   3605  P     A  1070       7.301  27.348 -71.510  1.00  0.00           P  
ATOM   3606  OP2   A  1070       8.156  26.758 -72.571  1.00  0.00           O  
ATOM   3607  OP1   A  1070       7.501  28.763 -71.108  1.00  0.00           O  
ATOM   3608  O5'   A  1070       7.438  26.441 -70.207  1.00  0.00           O  
ATOM   3609  C5'   A  1070       8.431  26.715 -69.229  1.00  0.00           C  
ATOM   3610  C4'   A  1070       8.255  25.853 -68.004  1.00  0.00           C  
ATOM   3611  O4'   A  1070       6.876  25.950 -67.562  1.00  0.00           O  
ATOM   3612  C3'   A  1070       8.469  24.361 -68.203  1.00  0.00           C  
ATOM   3613  O3'   A  1070       9.832  23.981 -68.128  1.00  0.00           O  
ATOM   3614  C1'   A  1070       6.412  24.707 -67.113  1.00  0.00           C  
ATOM   3615  C2'   A  1070       7.615  23.764 -67.094  1.00  0.00           C  
ATOM   3616  O2'   A  1070       8.265  23.862 -65.835  1.00  0.00           O  
ATOM   3617  N1    A  1070       2.968  21.050 -68.260  1.00  0.00           N  
ATOM   3618  C2    A  1070       3.839  21.182 -67.251  1.00  0.00           C  
ATOM   3619  N3    A  1070       4.708  22.162 -67.014  1.00  0.00           N  
ATOM   3620  C4    A  1070       4.633  23.106 -67.968  1.00  0.00           C  
ATOM   3621  C5    A  1070       3.790  23.110 -69.064  1.00  0.00           C  
ATOM   3622  C6    A  1070       2.917  22.016 -69.202  1.00  0.00           C  
ATOM   3623  N6    A  1070       2.049  21.884 -70.207  1.00  0.00           N  
ATOM   3624  N7    A  1070       3.991  24.248 -69.833  1.00  0.00           N  
ATOM   3625  C8    A  1070       4.936  24.895 -69.196  1.00  0.00           C  
ATOM   3626  N9    A  1070       5.371  24.261 -68.058  1.00  0.00           N  
ATOM   3627  H5'   A  1070       8.371  27.658 -68.968  1.00  0.00           H  
ATOM   3628 H5''   A  1070       9.315  26.547 -69.615  1.00  0.00           H  
ATOM   3629  H4'   A  1070       8.849  26.182 -67.297  1.00  0.00           H  
ATOM   3630  H3'   A  1070       8.101  24.096 -69.072  1.00  0.00           H  
ATOM   3631  H1'   A  1070       6.031  24.768 -66.212  1.00  0.00           H  
ATOM   3632  H2'   A  1070       7.355  22.841 -67.298  1.00  0.00           H  
ATOM   3633 HO2'   A  1070       8.111  23.035 -65.332  1.00  0.00           H  
ATOM   3634  H2    A  1070       3.836  20.453 -66.595  1.00  0.00           H  
ATOM   3635  H61   A  1070       1.465  21.097 -70.250  1.00  0.00           H  
ATOM   3636  H62   A  1070       1.994  22.573 -70.902  1.00  0.00           H  
ATOM   3637  H8    A  1070       5.298  25.753 -69.504  1.00  0.00           H  
ATOM   3638  P     G  1071      10.578  23.389 -69.423  1.00  0.00           P  
ATOM   3639  OP2   G  1071      10.540  24.423 -70.488  1.00  0.00           O  
ATOM   3640  OP1   G  1071      11.884  22.831 -68.988  1.00  0.00           O  
ATOM   3641  O5'   G  1071       9.652  22.176 -69.881  1.00  0.00           O  
ATOM   3642  C5'   G  1071       9.415  21.074 -69.018  1.00  0.00           C  
ATOM   3643  C4'   G  1071       8.141  20.351 -69.379  1.00  0.00           C  
ATOM   3644  O4'   G  1071       7.261  21.318 -69.994  1.00  0.00           O  
ATOM   3645  C3'   G  1071       8.286  19.184 -70.344  1.00  0.00           C  
ATOM   3646  O3'   G  1071       7.425  18.101 -70.036  1.00  0.00           O  
ATOM   3647  C1'   G  1071       6.711  20.733 -71.159  1.00  0.00           C  
ATOM   3648  C2'   G  1071       7.711  19.706 -71.660  1.00  0.00           C  
ATOM   3649  O2'   G  1071       7.015  18.684 -72.359  1.00  0.00           O  
ATOM   3650  N1    G  1071       8.834  23.694 -74.715  1.00  0.00           N  
ATOM   3651  C2    G  1071       9.400  22.703 -73.951  1.00  0.00           C  
ATOM   3652  N2    G  1071      10.704  22.464 -74.157  1.00  0.00           N  
ATOM   3653  N3    G  1071       8.738  21.995 -73.050  1.00  0.00           N  
ATOM   3654  C4    G  1071       7.442  22.364 -72.971  1.00  0.00           C  
ATOM   3655  C5    G  1071       6.779  23.338 -73.687  1.00  0.00           C  
ATOM   3656  C6    G  1071       7.501  24.090 -74.650  1.00  0.00           C  
ATOM   3657  O6    G  1071       7.092  24.995 -75.386  1.00  0.00           O  
ATOM   3658  N7    G  1071       5.446  23.407 -73.309  1.00  0.00           N  
ATOM   3659  C8    G  1071       5.325  22.491 -72.386  1.00  0.00           C  
ATOM   3660  N9    G  1071       6.497  21.821 -72.133  1.00  0.00           N  
ATOM   3661  H5'   G  1071       9.349  21.398 -68.096  1.00  0.00           H  
ATOM   3662 H5''   G  1071      10.167  20.448 -69.084  1.00  0.00           H  
ATOM   3663  H4'   G  1071       7.734  19.997 -68.560  1.00  0.00           H  
ATOM   3664  H3'   G  1071       9.237  18.994 -70.479  1.00  0.00           H  
ATOM   3665  H1'   G  1071       5.857  20.292 -70.969  1.00  0.00           H  
ATOM   3666  H2'   G  1071       8.404  20.119 -72.216  1.00  0.00           H  
ATOM   3667 HO2'   G  1071       6.053  18.790 -72.205  1.00  0.00           H  
ATOM   3668  H1    G  1071       9.411  24.159 -75.356  1.00  0.00           H  
ATOM   3669  H22   G  1071      11.162  21.767 -73.640  1.00  0.00           H  
ATOM   3670  H21   G  1071      11.201  22.983 -74.822  1.00  0.00           H  
ATOM   3671  H8    G  1071       4.483  22.301 -71.923  1.00  0.00           H  
ATOM   3672  P     C  1072       8.035  16.711 -69.506  1.00  0.00           P  
ATOM   3673  OP2   C  1072       8.479  16.908 -68.104  1.00  0.00           O  
ATOM   3674  OP1   C  1072       7.064  15.633 -69.823  1.00  0.00           O  
ATOM   3675  O5'   C  1072       9.329  16.489 -70.408  1.00  0.00           O  
ATOM   3676  C5'   C  1072       9.248  15.791 -71.641  1.00  0.00           C  
ATOM   3677  C4'   C  1072      10.613  15.398 -72.151  1.00  0.00           C  
ATOM   3678  O4'   C  1072      10.981  16.333 -73.194  1.00  0.00           O  
ATOM   3679  C3'   C  1072      11.754  15.488 -71.149  1.00  0.00           C  
ATOM   3680  O3'   C  1072      11.889  14.319 -70.360  1.00  0.00           O  
ATOM   3681  C1'   C  1072      12.375  16.612 -73.116  1.00  0.00           C  
ATOM   3682  C2'   C  1072      12.961  15.690 -72.041  1.00  0.00           C  
ATOM   3683  O2'   C  1072      13.367  14.468 -72.641  1.00  0.00           O  
ATOM   3684  N1    C  1072      12.549  18.047 -72.782  1.00  0.00           N  
ATOM   3685  C2    C  1072      13.668  18.717 -73.293  1.00  0.00           C  
ATOM   3686  O2    C  1072      14.475  18.097 -74.002  1.00  0.00           O  
ATOM   3687  N3    C  1072      13.849  20.027 -73.004  1.00  0.00           N  
ATOM   3688  C4    C  1072      12.968  20.671 -72.239  1.00  0.00           C  
ATOM   3689  N4    C  1072      13.188  21.962 -71.981  1.00  0.00           N  
ATOM   3690  C5    C  1072      11.821  20.018 -71.705  1.00  0.00           C  
ATOM   3691  C6    C  1072      11.651  18.723 -71.998  1.00  0.00           C  
ATOM   3692  H5'   C  1072       8.812  16.365 -72.305  1.00  0.00           H  
ATOM   3693 H5''   C  1072       8.709  14.982 -71.516  1.00  0.00           H  
ATOM   3694  H4'   C  1072      10.564  14.492 -72.518  1.00  0.00           H  
ATOM   3695  H3'   C  1072      11.632  16.284 -70.591  1.00  0.00           H  
ATOM   3696  H1'   C  1072      12.808  16.421 -73.974  1.00  0.00           H  
ATOM   3697  H2'   C  1072      13.697  16.117 -71.556  1.00  0.00           H  
ATOM   3698 HO2'   C  1072      14.345  14.424 -72.645  1.00  0.00           H  
ATOM   3699  H42   C  1072      12.559  22.463 -71.422  1.00  0.00           H  
ATOM   3700  H41   C  1072      13.979  22.408 -72.350  1.00  0.00           H  
ATOM   3701  H5    C  1072      11.178  20.500 -71.144  1.00  0.00           H  
ATOM   3702  H6    C  1072      10.869  18.256 -71.640  1.00  0.00           H  
ATOM   3703  P     G  1073      12.606  14.393 -68.923  1.00  0.00           P  
ATOM   3704  OP2   G  1073      12.056  15.564 -68.194  1.00  0.00           O  
ATOM   3705  OP1   G  1073      12.536  13.044 -68.303  1.00  0.00           O  
ATOM   3706  O5'   G  1073      14.131  14.698 -69.267  1.00  0.00           O  
ATOM   3707  C5'   G  1073      15.011  13.656 -69.664  1.00  0.00           C  
ATOM   3708  C4'   G  1073      16.435  14.144 -69.768  1.00  0.00           C  
ATOM   3709  O4'   G  1073      16.499  15.189 -70.773  1.00  0.00           O  
ATOM   3710  C3'   G  1073      17.015  14.784 -68.516  1.00  0.00           C  
ATOM   3711  O3'   G  1073      17.499  13.834 -67.582  1.00  0.00           O  
ATOM   3712  C1'   G  1073      17.484  16.141 -70.383  1.00  0.00           C  
ATOM   3713  C2'   G  1073      18.122  15.662 -69.075  1.00  0.00           C  
ATOM   3714  O2'   G  1073      19.282  14.900 -69.374  1.00  0.00           O  
ATOM   3715  N1    G  1073      18.258  21.170 -70.226  1.00  0.00           N  
ATOM   3716  C2    G  1073      19.166  20.151 -70.383  1.00  0.00           C  
ATOM   3717  N2    G  1073      20.450  20.512 -70.517  1.00  0.00           N  
ATOM   3718  N3    G  1073      18.839  18.869 -70.409  1.00  0.00           N  
ATOM   3719  C4    G  1073      17.510  18.683 -70.260  1.00  0.00           C  
ATOM   3720  C5    G  1073      16.522  19.630 -70.097  1.00  0.00           C  
ATOM   3721  C6    G  1073      16.886  21.001 -70.071  1.00  0.00           C  
ATOM   3722  O6    G  1073      16.156  21.990 -69.936  1.00  0.00           O  
ATOM   3723  N7    G  1073      15.277  19.028 -69.980  1.00  0.00           N  
ATOM   3724  C8    G  1073      15.527  17.750 -70.072  1.00  0.00           C  
ATOM   3725  N9    G  1073      16.861  17.471 -70.243  1.00  0.00           N  
ATOM   3726  H5'   G  1073      14.726  13.311 -70.536  1.00  0.00           H  
ATOM   3727 H5''   G  1073      14.968  12.933 -69.004  1.00  0.00           H  
ATOM   3728  H4'   G  1073      17.016  13.405 -70.046  1.00  0.00           H  
ATOM   3729  H3'   G  1073      16.336  15.342 -68.083  1.00  0.00           H  
ATOM   3730  H1'   G  1073      18.166  16.173 -71.086  1.00  0.00           H  
ATOM   3731  H2'   G  1073      18.324  16.411 -68.476  1.00  0.00           H  
ATOM   3732 HO2'   G  1073      20.076  15.412 -69.112  1.00  0.00           H  
ATOM   3733  H1    G  1073      18.603  22.088 -70.221  1.00  0.00           H  
ATOM   3734  H22   G  1073      21.142  19.827 -70.633  1.00  0.00           H  
ATOM   3735  H21   G  1073      20.700  21.459 -70.500  1.00  0.00           H  
ATOM   3736  H8    G  1073      14.832  17.061 -70.024  1.00  0.00           H  
ATOM   3737  P     U  1074      17.566  14.200 -66.019  1.00  0.00           P  
ATOM   3738  OP2   U  1074      16.260  14.788 -65.629  1.00  0.00           O  
ATOM   3739  OP1   U  1074      18.084  13.014 -65.290  1.00  0.00           O  
ATOM   3740  O5'   U  1074      18.667  15.348 -65.939  1.00  0.00           O  
ATOM   3741  C5'   U  1074      20.051  15.033 -65.941  1.00  0.00           C  
ATOM   3742  C4'   U  1074      20.903  16.263 -65.743  1.00  0.00           C  
ATOM   3743  O4'   U  1074      20.717  17.176 -66.868  1.00  0.00           O  
ATOM   3744  C3'   U  1074      20.569  17.122 -64.534  1.00  0.00           C  
ATOM   3745  O3'   U  1074      21.152  16.643 -63.336  1.00  0.00           O  
ATOM   3746  C1'   U  1074      20.790  18.510 -66.419  1.00  0.00           C  
ATOM   3747  C2'   U  1074      21.279  18.430 -64.954  1.00  0.00           C  
ATOM   3748  O2'   U  1074      22.691  18.283 -64.917  1.00  0.00           O  
ATOM   3749  N1    U  1074      19.434  19.101 -66.528  1.00  0.00           N  
ATOM   3750  C2    U  1074      19.343  20.481 -66.507  1.00  0.00           C  
ATOM   3751  O2    U  1074      20.315  21.210 -66.406  1.00  0.00           O  
ATOM   3752  N3    U  1074      18.069  20.983 -66.611  1.00  0.00           N  
ATOM   3753  C4    U  1074      16.899  20.264 -66.730  1.00  0.00           C  
ATOM   3754  O4    U  1074      15.827  20.864 -66.813  1.00  0.00           O  
ATOM   3755  C5    U  1074      17.069  18.843 -66.745  1.00  0.00           C  
ATOM   3756  C6    U  1074      18.299  18.327 -66.646  1.00  0.00           C  
ATOM   3757  H5'   U  1074      20.283  14.619 -66.799  1.00  0.00           H  
ATOM   3758 H5''   U  1074      20.236  14.398 -65.219  1.00  0.00           H  
ATOM   3759  H4'   U  1074      21.846  16.002 -65.695  1.00  0.00           H  
ATOM   3760  H3'   U  1074      19.611  17.267 -64.390  1.00  0.00           H  
ATOM   3761  H1'   U  1074      21.421  19.048 -66.941  1.00  0.00           H  
ATOM   3762  H2'   U  1074      20.980  19.191 -64.413  1.00  0.00           H  
ATOM   3763 HO2'   U  1074      23.088  19.104 -64.555  1.00  0.00           H  
ATOM   3764  H3    U  1074      17.983  21.958 -66.598  1.00  0.00           H  
ATOM   3765  H5    U  1074      16.290  18.253 -66.827  1.00  0.00           H  
ATOM   3766  H6    U  1074      18.389  17.352 -66.658  1.00  0.00           H  
ATOM   3767  P     G  1075      20.594  17.134 -61.911  1.00  0.00           P  
ATOM   3768  OP2   G  1075      19.112  17.039 -61.940  1.00  0.00           O  
ATOM   3769  OP1   G  1075      21.355  16.427 -60.850  1.00  0.00           O  
ATOM   3770  O5'   G  1075      20.987  18.677 -61.853  1.00  0.00           O  
ATOM   3771  C5'   G  1075      22.333  19.079 -61.645  1.00  0.00           C  
ATOM   3772  C4'   G  1075      22.497  20.570 -61.803  1.00  0.00           C  
ATOM   3773  O4'   G  1075      21.868  20.964 -63.042  1.00  0.00           O  
ATOM   3774  C3'   G  1075      21.793  21.433 -60.766  1.00  0.00           C  
ATOM   3775  O3'   G  1075      22.569  21.638 -59.598  1.00  0.00           O  
ATOM   3776  C1'   G  1075      21.237  22.231 -62.904  1.00  0.00           C  
ATOM   3777  C2'   G  1075      21.584  22.734 -61.505  1.00  0.00           C  
ATOM   3778  O2'   G  1075      22.786  23.488 -61.569  1.00  0.00           O  
ATOM   3779  N1    G  1075      16.684  24.482 -63.243  1.00  0.00           N  
ATOM   3780  C2    G  1075      17.925  25.042 -63.063  1.00  0.00           C  
ATOM   3781  N2    G  1075      17.965  26.379 -62.959  1.00  0.00           N  
ATOM   3782  N3    G  1075      19.047  24.345 -62.990  1.00  0.00           N  
ATOM   3783  C4    G  1075      18.827  23.019 -63.113  1.00  0.00           C  
ATOM   3784  C5    G  1075      17.630  22.359 -63.296  1.00  0.00           C  
ATOM   3785  C6    G  1075      16.434  23.119 -63.371  1.00  0.00           C  
ATOM   3786  O6    G  1075      15.276  22.718 -63.530  1.00  0.00           O  
ATOM   3787  N7    G  1075      17.831  20.988 -63.375  1.00  0.00           N  
ATOM   3788  C8    G  1075      19.122  20.843 -63.242  1.00  0.00           C  
ATOM   3789  N9    G  1075      19.786  22.034 -63.079  1.00  0.00           N  
ATOM   3790  H5'   G  1075      22.908  18.623 -62.294  1.00  0.00           H  
ATOM   3791 H5''   G  1075      22.607  18.821 -60.740  1.00  0.00           H  
ATOM   3792  H4'   G  1075      23.446  20.816 -61.829  1.00  0.00           H  
ATOM   3793  H3'   G  1075      20.933  21.037 -60.515  1.00  0.00           H  
ATOM   3794  H1'   G  1075      21.563  22.870 -63.571  1.00  0.00           H  
ATOM   3795  H2'   G  1075      20.849  23.253 -61.117  1.00  0.00           H  
ATOM   3796 HO2'   G  1075      22.575  24.436 -61.431  1.00  0.00           H  
ATOM   3797  H1    G  1075      15.914  25.086 -63.283  1.00  0.00           H  
ATOM   3798  H22   G  1075      18.824  26.835 -62.830  1.00  0.00           H  
ATOM   3799  H21   G  1075      17.139  26.902 -63.012  1.00  0.00           H  
ATOM   3800  H8    G  1075      19.570  19.972 -63.257  1.00  0.00           H  
ATOM   3801  P     C  1076      21.851  21.996 -58.205  1.00  0.00           P  
ATOM   3802  OP2   C  1076      20.735  21.039 -58.002  1.00  0.00           O  
ATOM   3803  OP1   C  1076      22.904  22.126 -57.166  1.00  0.00           O  
ATOM   3804  O5'   C  1076      21.225  23.440 -58.453  1.00  0.00           O  
ATOM   3805  C5'   C  1076      22.031  24.606 -58.388  1.00  0.00           C  
ATOM   3806  C4'   C  1076      21.225  25.856 -58.647  1.00  0.00           C  
ATOM   3807  O4'   C  1076      20.435  25.716 -59.845  1.00  0.00           O  
ATOM   3808  C3'   C  1076      20.158  26.191 -57.616  1.00  0.00           C  
ATOM   3809  O3'   C  1076      20.693  26.753 -56.430  1.00  0.00           O  
ATOM   3810  C1'   C  1076      19.238  26.456 -59.728  1.00  0.00           C  
ATOM   3811  C2'   C  1076      19.325  27.191 -58.410  1.00  0.00           C  
ATOM   3812  O2'   C  1076      20.021  28.416 -58.585  1.00  0.00           O  
ATOM   3813  N1    C  1076      18.109  25.494 -59.763  1.00  0.00           N  
ATOM   3814  C2    C  1076      16.805  26.001 -59.828  1.00  0.00           C  
ATOM   3815  O2    C  1076      16.633  27.229 -59.854  1.00  0.00           O  
ATOM   3816  N3    C  1076      15.758  25.145 -59.862  1.00  0.00           N  
ATOM   3817  C4    C  1076      15.969  23.829 -59.833  1.00  0.00           C  
ATOM   3818  N4    C  1076      14.905  23.023 -59.867  1.00  0.00           N  
ATOM   3819  C5    C  1076      17.281  23.282 -59.765  1.00  0.00           C  
ATOM   3820  C6    C  1076      18.310  24.138 -59.734  1.00  0.00           C  
ATOM   3821  H5'   C  1076      22.742  24.540 -59.059  1.00  0.00           H  
ATOM   3822 H5''   C  1076      22.435  24.666 -57.497  1.00  0.00           H  
ATOM   3823  H4'   C  1076      21.832  26.620 -58.735  1.00  0.00           H  
ATOM   3824  H3'   C  1076      19.608  25.414 -57.383  1.00  0.00           H  
ATOM   3825  H1'   C  1076      19.135  27.106 -60.453  1.00  0.00           H  
ATOM   3826  H2'   C  1076      18.446  27.329 -58.000  1.00  0.00           H  
ATOM   3827 HO2'   C  1076      19.392  29.159 -58.480  1.00  0.00           H  
ATOM   3828  H42   C  1076      15.027  22.051 -59.847  1.00  0.00           H  
ATOM   3829  H41   C  1076      14.003  23.403 -59.913  1.00  0.00           H  
ATOM   3830  H5    C  1076      17.427  22.313 -59.745  1.00  0.00           H  
ATOM   3831  H6    C  1076      19.221  23.782 -59.688  1.00  0.00           H  
ATOM   3832  P     G  1077      19.813  26.792 -55.085  1.00  0.00           P  
ATOM   3833  OP2   G  1077      19.146  25.474 -54.934  1.00  0.00           O  
ATOM   3834  OP1   G  1077      20.670  27.311 -53.989  1.00  0.00           O  
ATOM   3835  O5'   G  1077      18.690  27.881 -55.390  1.00  0.00           O  
ATOM   3836  C5'   G  1077      19.000  29.266 -55.392  1.00  0.00           C  
ATOM   3837  C4'   G  1077      17.767  30.110 -55.603  1.00  0.00           C  
ATOM   3838  O4'   G  1077      17.071  29.746 -56.827  1.00  0.00           O  
ATOM   3839  C3'   G  1077      16.686  29.990 -54.539  1.00  0.00           C  
ATOM   3840  O3'   G  1077      16.989  30.715 -53.359  1.00  0.00           O  
ATOM   3841  C1'   G  1077      15.683  29.887 -56.629  1.00  0.00           C  
ATOM   3842  C2'   G  1077      15.500  30.568 -55.285  1.00  0.00           C  
ATOM   3843  O2'   G  1077      15.624  31.974 -55.440  1.00  0.00           O  
ATOM   3844  N1    G  1077      11.350  27.217 -56.768  1.00  0.00           N  
ATOM   3845  C2    G  1077      11.539  28.578 -56.749  1.00  0.00           C  
ATOM   3846  N2    G  1077      10.430  29.333 -56.769  1.00  0.00           N  
ATOM   3847  N3    G  1077      12.727  29.159 -56.713  1.00  0.00           N  
ATOM   3848  C4    G  1077      13.730  28.256 -56.696  1.00  0.00           C  
ATOM   3849  C5    G  1077      13.650  26.880 -56.713  1.00  0.00           C  
ATOM   3850  C6    G  1077      12.369  26.270 -56.751  1.00  0.00           C  
ATOM   3851  O6    G  1077      12.090  25.065 -56.771  1.00  0.00           O  
ATOM   3852  N7    G  1077      14.916  26.312 -56.686  1.00  0.00           N  
ATOM   3853  C8    G  1077      15.727  27.334 -56.654  1.00  0.00           C  
ATOM   3854  N9    G  1077      15.075  28.543 -56.658  1.00  0.00           N  
ATOM   3855  H5'   G  1077      19.640  29.450 -56.110  1.00  0.00           H  
ATOM   3856 H5''   G  1077      19.407  29.504 -54.532  1.00  0.00           H  
ATOM   3857  H4'   G  1077      18.054  31.045 -55.660  1.00  0.00           H  
ATOM   3858  H3'   G  1077      16.507  29.056 -54.304  1.00  0.00           H  
ATOM   3859  H1'   G  1077      15.285  30.441 -57.333  1.00  0.00           H  
ATOM   3860  H2'   G  1077      14.652  30.323 -54.858  1.00  0.00           H  
ATOM   3861 HO2'   G  1077      14.745  32.388 -55.316  1.00  0.00           H  
ATOM   3862  H1    G  1077      10.428  26.887 -56.795  1.00  0.00           H  
ATOM   3863  H22   G  1077      10.503  30.310 -56.757  1.00  0.00           H  
ATOM   3864  H21   G  1077       9.547  28.910 -56.796  1.00  0.00           H  
ATOM   3865  H8    G  1077      16.703  27.247 -56.630  1.00  0.00           H  
ATOM   3866  P     G  1078      16.271  30.336 -51.972  1.00  0.00           P  
ATOM   3867  OP2   G  1078      16.344  28.862 -51.804  1.00  0.00           O  
ATOM   3868  OP1   G  1078      16.817  31.223 -50.913  1.00  0.00           O  
ATOM   3869  O5'   G  1078      14.745  30.730 -52.206  1.00  0.00           O  
ATOM   3870  C5'   G  1078      14.352  32.090 -52.318  1.00  0.00           C  
ATOM   3871  C4'   G  1078      12.852  32.229 -52.397  1.00  0.00           C  
ATOM   3872  O4'   G  1078      12.341  31.540 -53.567  1.00  0.00           O  
ATOM   3873  C3'   G  1078      12.065  31.635 -51.239  1.00  0.00           C  
ATOM   3874  O3'   G  1078      11.978  32.507 -50.124  1.00  0.00           O  
ATOM   3875  C1'   G  1078      11.104  30.922 -53.277  1.00  0.00           C  
ATOM   3876  C2'   G  1078      10.701  31.369 -51.873  1.00  0.00           C  
ATOM   3877  O2'   G  1078       9.936  32.562 -51.969  1.00  0.00           O  
ATOM   3878  N1    G  1078       8.848  26.359 -53.371  1.00  0.00           N  
ATOM   3879  C2    G  1078       8.288  27.609 -53.276  1.00  0.00           C  
ATOM   3880  N2    G  1078       6.950  27.657 -53.195  1.00  0.00           N  
ATOM   3881  N3    G  1078       8.986  28.733 -53.262  1.00  0.00           N  
ATOM   3882  C4    G  1078      10.313  28.504 -53.350  1.00  0.00           C  
ATOM   3883  C5    G  1078      10.974  27.297 -53.449  1.00  0.00           C  
ATOM   3884  C6    G  1078      10.213  26.100 -53.463  1.00  0.00           C  
ATOM   3885  O6    G  1078      10.613  24.933 -53.544  1.00  0.00           O  
ATOM   3886  N7    G  1078      12.346  27.491 -53.520  1.00  0.00           N  
ATOM   3887  C8    G  1078      12.492  28.787 -53.463  1.00  0.00           C  
ATOM   3888  N9    G  1078      11.300  29.462 -53.360  1.00  0.00           N  
ATOM   3889  H5'   G  1078      14.752  32.473 -53.127  1.00  0.00           H  
ATOM   3890 H5''   G  1078      14.679  32.583 -51.536  1.00  0.00           H  
ATOM   3891  H4'   G  1078      12.637  33.182 -52.473  1.00  0.00           H  
ATOM   3892  H3'   G  1078      12.470  30.790 -50.955  1.00  0.00           H  
ATOM   3893  H1'   G  1078      10.415  31.195 -53.917  1.00  0.00           H  
ATOM   3894  H2'   G  1078      10.215  30.663 -51.396  1.00  0.00           H  
ATOM   3895 HO2'   G  1078      10.294  33.222 -51.340  1.00  0.00           H  
ATOM   3896  H1    G  1078       8.243  25.588 -53.373  1.00  0.00           H  
ATOM   3897  H22   G  1078       6.494  28.523 -53.125  1.00  0.00           H  
ATOM   3898  H21   G  1078       6.425  26.830 -53.205  1.00  0.00           H  
ATOM   3899  H8    G  1078      13.365  29.233 -53.493  1.00  0.00           H  
ATOM   3900  P     A  1079      11.799  31.908 -48.644  1.00  0.00           P  
ATOM   3901  OP2   A  1079      12.837  30.867 -48.440  1.00  0.00           O  
ATOM   3902  OP1   A  1079      11.704  33.046 -47.696  1.00  0.00           O  
ATOM   3903  O5'   A  1079      10.380  31.185 -48.690  1.00  0.00           O  
ATOM   3904  C5'   A  1079       9.179  31.940 -48.759  1.00  0.00           C  
ATOM   3905  C4'   A  1079       7.963  31.061 -48.610  1.00  0.00           C  
ATOM   3906  O4'   A  1079       7.853  30.203 -49.771  1.00  0.00           O  
ATOM   3907  C3'   A  1079       7.979  30.092 -47.437  1.00  0.00           C  
ATOM   3908  O3'   A  1079       7.531  30.679 -46.227  1.00  0.00           O  
ATOM   3909  C1'   A  1079       7.405  28.914 -49.397  1.00  0.00           C  
ATOM   3910  C2'   A  1079       7.041  28.993 -47.917  1.00  0.00           C  
ATOM   3911  O2'   A  1079       5.682  29.385 -47.794  1.00  0.00           O  
ATOM   3912  N1    A  1079       8.735  23.972 -49.995  1.00  0.00           N  
ATOM   3913  C2    A  1079       7.558  24.565 -49.757  1.00  0.00           C  
ATOM   3914  N3    A  1079       7.283  25.860 -49.613  1.00  0.00           N  
ATOM   3915  C4    A  1079       8.399  26.599 -49.737  1.00  0.00           C  
ATOM   3916  C5    A  1079       9.678  26.135 -49.981  1.00  0.00           C  
ATOM   3917  C6    A  1079       9.836  24.744 -50.115  1.00  0.00           C  
ATOM   3918  N6    A  1079      11.009  24.152 -50.350  1.00  0.00           N  
ATOM   3919  N7    A  1079      10.579  27.189 -50.046  1.00  0.00           N  
ATOM   3920  C8    A  1079       9.836  28.250 -49.844  1.00  0.00           C  
ATOM   3921  N9    A  1079       8.507  27.966 -49.649  1.00  0.00           N  
ATOM   3922  H5'   A  1079       9.138  32.398 -49.624  1.00  0.00           H  
ATOM   3923 H5''   A  1079       9.180  32.609 -48.044  1.00  0.00           H  
ATOM   3924  H4'   A  1079       7.159  31.619 -48.549  1.00  0.00           H  
ATOM   3925  H3'   A  1079       8.880  29.729 -47.304  1.00  0.00           H  
ATOM   3926  H1'   A  1079       6.616  28.643 -49.913  1.00  0.00           H  
ATOM   3927  H2'   A  1079       7.217  28.145 -47.458  1.00  0.00           H  
ATOM   3928 HO2'   A  1079       5.620  30.124 -47.153  1.00  0.00           H  
ATOM   3929  H2    A  1079       6.790  23.960 -49.679  1.00  0.00           H  
ATOM   3930  H61   A  1079      11.057  23.176 -50.434  1.00  0.00           H  
ATOM   3931  H62   A  1079      11.822  24.692 -50.441  1.00  0.00           H  
ATOM   3932  H8    A  1079      10.197  29.161 -49.832  1.00  0.00           H  
ATOM   3933  P     G  1080       8.007  30.079 -44.814  1.00  0.00           P  
ATOM   3934  OP2   G  1080       9.484  29.927 -44.853  1.00  0.00           O  
ATOM   3935  OP1   G  1080       7.381  30.887 -43.736  1.00  0.00           O  
ATOM   3936  O5'   G  1080       7.362  28.622 -44.776  1.00  0.00           O  
ATOM   3937  C5'   G  1080       5.981  28.444 -44.502  1.00  0.00           C  
ATOM   3938  C4'   G  1080       5.630  26.985 -44.350  1.00  0.00           C  
ATOM   3939  O4'   G  1080       5.930  26.290 -45.592  1.00  0.00           O  
ATOM   3940  C3'   G  1080       6.419  26.214 -43.302  1.00  0.00           C  
ATOM   3941  O3'   G  1080       5.902  26.375 -41.992  1.00  0.00           O  
ATOM   3942  C1'   G  1080       6.376  24.982 -45.301  1.00  0.00           C  
ATOM   3943  C2'   G  1080       6.287  24.781 -43.787  1.00  0.00           C  
ATOM   3944  O2'   G  1080       5.015  24.236 -43.468  1.00  0.00           O  
ATOM   3945  N1    G  1080       9.996  21.702 -46.735  1.00  0.00           N  
ATOM   3946  C2    G  1080       8.721  21.456 -46.286  1.00  0.00           C  
ATOM   3947  N2    G  1080       8.356  20.167 -46.206  1.00  0.00           N  
ATOM   3948  N3    G  1080       7.864  22.402 -45.940  1.00  0.00           N  
ATOM   3949  C4    G  1080       8.391  23.637 -46.080  1.00  0.00           C  
ATOM   3950  C5    G  1080       9.649  23.991 -46.519  1.00  0.00           C  
ATOM   3951  C6    G  1080      10.559  22.966 -46.886  1.00  0.00           C  
ATOM   3952  O6    G  1080      11.719  23.077 -47.299  1.00  0.00           O  
ATOM   3953  N7    G  1080       9.801  25.370 -46.518  1.00  0.00           N  
ATOM   3954  C8    G  1080       8.655  25.821 -46.087  1.00  0.00           C  
ATOM   3955  N9    G  1080       7.754  24.824 -45.802  1.00  0.00           N  
ATOM   3956  H5'   G  1080       5.457  28.824 -45.238  1.00  0.00           H  
ATOM   3957 H5''   G  1080       5.756  28.915 -43.673  1.00  0.00           H  
ATOM   3958  H4'   G  1080       4.673  26.895 -44.157  1.00  0.00           H  
ATOM   3959  H3'   G  1080       7.362  26.475 -43.326  1.00  0.00           H  
ATOM   3960  H1'   G  1080       5.789  24.338 -45.751  1.00  0.00           H  
ATOM   3961  H2'   G  1080       7.017  24.215 -43.458  1.00  0.00           H  
ATOM   3962 HO2'   G  1080       4.616  24.760 -42.743  1.00  0.00           H  
ATOM   3963  H1    G  1080      10.553  20.930 -46.966  1.00  0.00           H  
ATOM   3964  H22   G  1080       7.458  19.931 -45.893  1.00  0.00           H  
ATOM   3965  H21   G  1080       8.985  19.461 -46.461  1.00  0.00           H  
ATOM   3966  H8    G  1080       8.458  26.775 -45.978  1.00  0.00           H  
ATOM   3967  P     U  1081       6.805  27.047 -40.844  1.00  0.00           P  
ATOM   3968  OP2   U  1081       8.230  26.881 -41.226  1.00  0.00           O  
ATOM   3969  OP1   U  1081       6.271  28.406 -40.575  1.00  0.00           O  
ATOM   3970  O5'   U  1081       6.530  26.145 -39.561  1.00  0.00           O  
ATOM   3971  C5'   U  1081       5.249  25.580 -39.327  1.00  0.00           C  
ATOM   3972  C4'   U  1081       5.336  24.328 -38.490  1.00  0.00           C  
ATOM   3973  O4'   U  1081       5.088  23.163 -39.319  1.00  0.00           O  
ATOM   3974  C3'   U  1081       6.693  24.028 -37.871  1.00  0.00           C  
ATOM   3975  O3'   U  1081       6.969  24.820 -36.730  1.00  0.00           O  
ATOM   3976  C1'   U  1081       5.835  22.066 -38.833  1.00  0.00           C  
ATOM   3977  C2'   U  1081       6.592  22.534 -37.591  1.00  0.00           C  
ATOM   3978  O2'   U  1081       5.806  22.279 -36.436  1.00  0.00           O  
ATOM   3979  N1    U  1081       6.747  21.602 -39.907  1.00  0.00           N  
ATOM   3980  C2    U  1081       7.421  20.415 -39.692  1.00  0.00           C  
ATOM   3981  O2    U  1081       7.295  19.752 -38.677  1.00  0.00           O  
ATOM   3982  N3    U  1081       8.253  20.024 -40.712  1.00  0.00           N  
ATOM   3983  C4    U  1081       8.478  20.685 -41.901  1.00  0.00           C  
ATOM   3984  O4    U  1081       9.261  20.203 -42.722  1.00  0.00           O  
ATOM   3985  C5    U  1081       7.747  21.905 -42.054  1.00  0.00           C  
ATOM   3986  C6    U  1081       6.929  22.309 -41.077  1.00  0.00           C  
ATOM   3987  H5'   U  1081       4.835  25.359 -40.188  1.00  0.00           H  
ATOM   3988 H5''   U  1081       4.689  26.236 -38.862  1.00  0.00           H  
ATOM   3989  H4'   U  1081       4.654  24.369 -37.788  1.00  0.00           H  
ATOM   3990  H3'   U  1081       7.393  24.185 -38.539  1.00  0.00           H  
ATOM   3991  H1'   U  1081       5.228  21.337 -38.586  1.00  0.00           H  
ATOM   3992  H2'   U  1081       7.477  22.120 -37.525  1.00  0.00           H  
ATOM   3993 HO2'   U  1081       6.343  21.774 -35.790  1.00  0.00           H  
ATOM   3994  H3    U  1081       8.741  19.185 -40.580  1.00  0.00           H  
ATOM   3995  H5    U  1081       7.845  22.440 -42.870  1.00  0.00           H  
ATOM   3996  H6    U  1081       6.440  23.147 -41.205  1.00  0.00           H  
ATOM   3997  P     G  1082       7.874  24.222 -35.554  1.00  0.00           P  
ATOM   3998  OP2   G  1082       9.017  23.550 -36.223  1.00  0.00           O  
ATOM   3999  OP1   G  1082       8.129  25.350 -34.622  1.00  0.00           O  
ATOM   4000  O5'   G  1082       7.041  23.114 -34.769  1.00  0.00           O  
ATOM   4001  C5'   G  1082       6.803  23.232 -33.374  1.00  0.00           C  
ATOM   4002  C4'   G  1082       5.747  22.262 -32.908  1.00  0.00           C  
ATOM   4003  O4'   G  1082       5.531  21.330 -33.986  1.00  0.00           O  
ATOM   4004  C3'   G  1082       6.105  21.419 -31.692  1.00  0.00           C  
ATOM   4005  O3'   G  1082       5.470  21.864 -30.505  1.00  0.00           O  
ATOM   4006  C1'   G  1082       5.568  19.976 -33.542  1.00  0.00           C  
ATOM   4007  C2'   G  1082       5.690  19.997 -32.016  1.00  0.00           C  
ATOM   4008  O2'   G  1082       4.409  19.699 -31.479  1.00  0.00           O  
ATOM   4009  N1    G  1082       7.123  16.637 -37.056  1.00  0.00           N  
ATOM   4010  C2    G  1082       5.848  17.016 -36.714  1.00  0.00           C  
ATOM   4011  N2    G  1082       4.850  16.431 -37.395  1.00  0.00           N  
ATOM   4012  N3    G  1082       5.568  17.903 -35.774  1.00  0.00           N  
ATOM   4013  C4    G  1082       6.683  18.390 -35.191  1.00  0.00           C  
ATOM   4014  C5    G  1082       8.000  18.080 -35.458  1.00  0.00           C  
ATOM   4015  C6    G  1082       8.286  17.126 -36.469  1.00  0.00           C  
ATOM   4016  O6    G  1082       9.388  16.718 -36.853  1.00  0.00           O  
ATOM   4017  N7    G  1082       8.853  18.803 -34.637  1.00  0.00           N  
ATOM   4018  C8    G  1082       8.055  19.525 -33.898  1.00  0.00           C  
ATOM   4019  N9    G  1082       6.726  19.325 -34.183  1.00  0.00           N  
ATOM   4020  H5'   G  1082       6.508  24.146 -33.176  1.00  0.00           H  
ATOM   4021 H5''   G  1082       7.637  23.055 -32.891  1.00  0.00           H  
ATOM   4022  H4'   G  1082       4.901  22.727 -32.734  1.00  0.00           H  
ATOM   4023  H3'   G  1082       7.075  21.481 -31.579  1.00  0.00           H  
ATOM   4024  H1'   G  1082       4.747  19.506 -33.797  1.00  0.00           H  
ATOM   4025  H2'   G  1082       6.366  19.350 -31.724  1.00  0.00           H  
ATOM   4026 HO2'   G  1082       4.418  18.786 -31.122  1.00  0.00           H  
ATOM   4027  H1    G  1082       7.224  15.971 -37.768  1.00  0.00           H  
ATOM   4028  H22   G  1082       3.919  16.663 -37.194  1.00  0.00           H  
ATOM   4029  H21   G  1082       5.050  15.773 -38.093  1.00  0.00           H  
ATOM   4030  H8    G  1082       8.373  20.148 -33.212  1.00  0.00           H  
ATOM   4031  P     A  1083       5.666  21.051 -29.132  1.00  0.00           P  
ATOM   4032  OP2   A  1083       5.493  19.606 -29.425  1.00  0.00           O  
ATOM   4033  OP1   A  1083       6.917  21.526 -28.490  1.00  0.00           O  
ATOM   4034  O5'   A  1083       4.439  21.520 -28.229  1.00  0.00           O  
ATOM   4035  C5'   A  1083       3.333  22.202 -28.800  1.00  0.00           C  
ATOM   4036  C4'   A  1083       2.032  21.777 -28.166  1.00  0.00           C  
ATOM   4037  O4'   A  1083       2.139  20.400 -27.701  1.00  0.00           O  
ATOM   4038  C3'   A  1083       1.568  22.604 -26.977  1.00  0.00           C  
ATOM   4039  O3'   A  1083       0.179  22.882 -27.002  1.00  0.00           O  
ATOM   4040  C1'   A  1083       1.609  20.306 -26.400  1.00  0.00           C  
ATOM   4041  C2'   A  1083       1.825  21.687 -25.783  1.00  0.00           C  
ATOM   4042  O2'   A  1083       0.859  21.889 -24.761  1.00  0.00           O  
ATOM   4043  N1    A  1083       6.199  18.127 -25.541  1.00  0.00           N  
ATOM   4044  C2    A  1083       5.820  19.152 -26.315  1.00  0.00           C  
ATOM   4045  N3    A  1083       4.606  19.668 -26.492  1.00  0.00           N  
ATOM   4046  C4    A  1083       3.696  19.006 -25.754  1.00  0.00           C  
ATOM   4047  C5    A  1083       3.933  17.936 -24.913  1.00  0.00           C  
ATOM   4048  C6    A  1083       5.261  17.485 -24.812  1.00  0.00           C  
ATOM   4049  N6    A  1083       5.640  16.463 -24.042  1.00  0.00           N  
ATOM   4050  N7    A  1083       2.754  17.511 -24.315  1.00  0.00           N  
ATOM   4051  C8    A  1083       1.846  18.322 -24.800  1.00  0.00           C  
ATOM   4052  N9    A  1083       2.347  19.252 -25.678  1.00  0.00           N  
ATOM   4053  H5'   A  1083       3.298  22.008 -29.760  1.00  0.00           H  
ATOM   4054 H5''   A  1083       3.450  23.166 -28.673  1.00  0.00           H  
ATOM   4055  H4'   A  1083       1.342  21.806 -28.861  1.00  0.00           H  
ATOM   4056  H3'   A  1083       2.063  23.449 -26.911  1.00  0.00           H  
ATOM   4057  H1'   A  1083       0.652  20.094 -26.399  1.00  0.00           H  
ATOM   4058  H2'   A  1083       2.739  21.787 -25.443  1.00  0.00           H  
ATOM   4059 HO2'   A  1083       1.305  21.854 -23.890  1.00  0.00           H  
ATOM   4060  H2    A  1083       6.539  19.584 -26.823  1.00  0.00           H  
ATOM   4061  H61   A  1083       6.582  16.194 -24.013  1.00  0.00           H  
ATOM   4062  H62   A  1083       4.977  15.982 -23.504  1.00  0.00           H  
ATOM   4063  H8    A  1083       0.897  18.269 -24.559  1.00  0.00           H  
ATOM   4064  P     U  1084      -0.409  24.141 -26.196  1.00  0.00           P  
ATOM   4065  OP2   U  1084      -1.217  23.625 -25.063  1.00  0.00           O  
ATOM   4066  OP1   U  1084       0.710  25.081 -25.931  1.00  0.00           O  
ATOM   4067  O5'   U  1084      -1.400  24.834 -27.233  1.00  0.00           O  
ATOM   4068  C5'   U  1084      -2.466  25.657 -26.785  1.00  0.00           C  
ATOM   4069  C4'   U  1084      -3.678  25.533 -27.677  1.00  0.00           C  
ATOM   4070  O4'   U  1084      -3.246  25.346 -29.044  1.00  0.00           O  
ATOM   4071  C3'   U  1084      -4.582  24.339 -27.416  1.00  0.00           C  
ATOM   4072  O3'   U  1084      -5.540  24.580 -26.401  1.00  0.00           O  
ATOM   4073  C1'   U  1084      -4.184  24.556 -29.743  1.00  0.00           C  
ATOM   4074  C2'   U  1084      -5.282  24.154 -28.758  1.00  0.00           C  
ATOM   4075  O2'   U  1084      -6.373  25.054 -28.897  1.00  0.00           O  
ATOM   4076  N1    U  1084      -3.485  23.380 -30.315  1.00  0.00           N  
ATOM   4077  C2    U  1084      -4.163  22.646 -31.271  1.00  0.00           C  
ATOM   4078  O2    U  1084      -5.286  22.925 -31.651  1.00  0.00           O  
ATOM   4079  N3    U  1084      -3.476  21.568 -31.773  1.00  0.00           N  
ATOM   4080  C4    U  1084      -2.208  21.154 -31.424  1.00  0.00           C  
ATOM   4081  O4    U  1084      -1.726  20.158 -31.968  1.00  0.00           O  
ATOM   4082  C5    U  1084      -1.568  21.960 -30.430  1.00  0.00           C  
ATOM   4083  C6    U  1084      -2.213  23.017 -29.926  1.00  0.00           C  
ATOM   4084  H5'   U  1084      -2.169  26.591 -26.779  1.00  0.00           H  
ATOM   4085 H5''   U  1084      -2.713  25.394 -25.874  1.00  0.00           H  
ATOM   4086  H4'   U  1084      -4.212  26.352 -27.622  1.00  0.00           H  
ATOM   4087  H3'   U  1084      -4.060  23.544 -27.182  1.00  0.00           H  
ATOM   4088  H1'   U  1084      -4.580  25.083 -30.469  1.00  0.00           H  
ATOM   4089  H2'   U  1084      -5.559  23.225 -28.894  1.00  0.00           H  
ATOM   4090 HO2'   U  1084      -7.117  24.587 -29.332  1.00  0.00           H  
ATOM   4091  H3    U  1084      -3.938  21.034 -32.451  1.00  0.00           H  
ATOM   4092  H5    U  1084      -0.663  21.739 -30.123  1.00  0.00           H  
ATOM   4093  H6    U  1084      -1.754  23.552 -29.246  1.00  0.00           H  
ATOM   4094  P     U  1085      -5.985  23.396 -25.410  1.00  0.00           P  
ATOM   4095  OP2   U  1085      -4.781  22.938 -24.672  1.00  0.00           O  
ATOM   4096  OP1   U  1085      -7.180  23.853 -24.655  1.00  0.00           O  
ATOM   4097  O5'   U  1085      -6.439  22.225 -26.390  1.00  0.00           O  
ATOM   4098  C5'   U  1085      -7.700  22.266 -27.041  1.00  0.00           C  
ATOM   4099  C4'   U  1085      -7.956  21.012 -27.840  1.00  0.00           C  
ATOM   4100  O4'   U  1085      -7.018  20.940 -28.939  1.00  0.00           O  
ATOM   4101  C3'   U  1085      -7.756  19.696 -27.103  1.00  0.00           C  
ATOM   4102  O3'   U  1085      -8.878  19.323 -26.323  1.00  0.00           O  
ATOM   4103  C1'   U  1085      -6.647  19.604 -29.164  1.00  0.00           C  
ATOM   4104  C2'   U  1085      -7.507  18.729 -28.255  1.00  0.00           C  
ATOM   4105  O2'   U  1085      -8.717  18.398 -28.921  1.00  0.00           O  
ATOM   4106  N1    U  1085      -5.199  19.464 -28.874  1.00  0.00           N  
ATOM   4107  C2    U  1085      -4.574  18.315 -29.325  1.00  0.00           C  
ATOM   4108  O2    U  1085      -5.156  17.437 -29.937  1.00  0.00           O  
ATOM   4109  N3    U  1085      -3.234  18.229 -29.034  1.00  0.00           N  
ATOM   4110  C4    U  1085      -2.470  19.153 -28.353  1.00  0.00           C  
ATOM   4111  O4    U  1085      -1.272  18.929 -28.170  1.00  0.00           O  
ATOM   4112  C5    U  1085      -3.183  20.315 -27.917  1.00  0.00           C  
ATOM   4113  C6    U  1085      -4.488  20.425 -28.188  1.00  0.00           C  
ATOM   4114  H5'   U  1085      -7.723  23.038 -27.644  1.00  0.00           H  
ATOM   4115 H5''   U  1085      -8.405  22.364 -26.368  1.00  0.00           H  
ATOM   4116  H4'   U  1085      -8.866  21.037 -28.201  1.00  0.00           H  
ATOM   4117  H3'   U  1085      -6.964  19.737 -26.529  1.00  0.00           H  
ATOM   4118  H1'   U  1085      -6.815  19.361 -30.099  1.00  0.00           H  
ATOM   4119  H2'   U  1085      -7.029  17.928 -27.955  1.00  0.00           H  
ATOM   4120 HO2'   U  1085      -8.707  17.444 -29.147  1.00  0.00           H  
ATOM   4121  H3    U  1085      -2.772  17.423 -29.344  1.00  0.00           H  
ATOM   4122  H5    U  1085      -2.718  21.023 -27.426  1.00  0.00           H  
ATOM   4123  H6    U  1085      -4.953  21.229 -27.878  1.00  0.00           H  
ATOM   4124  P     U  1086      -8.689  18.905 -24.782  1.00  0.00           P  
ATOM   4125  OP2   U  1086      -7.770  19.885 -24.151  1.00  0.00           O  
ATOM   4126  OP1   U  1086     -10.036  18.680 -24.199  1.00  0.00           O  
ATOM   4127  O5'   U  1086      -7.941  17.501 -24.853  1.00  0.00           O  
ATOM   4128  C5'   U  1086      -8.429  16.455 -25.679  1.00  0.00           C  
ATOM   4129  C4'   U  1086      -7.481  15.282 -25.711  1.00  0.00           C  
ATOM   4130  O4'   U  1086      -6.392  15.550 -26.638  1.00  0.00           O  
ATOM   4131  C3'   U  1086      -6.770  14.958 -24.406  1.00  0.00           C  
ATOM   4132  O3'   U  1086      -7.571  14.206 -23.511  1.00  0.00           O  
ATOM   4133  C1'   U  1086      -5.188  15.043 -26.117  1.00  0.00           C  
ATOM   4134  C2'   U  1086      -5.544  14.182 -24.888  1.00  0.00           C  
ATOM   4135  O2'   U  1086      -5.894  12.867 -25.294  1.00  0.00           O  
ATOM   4136  N1    U  1086      -4.310  16.186 -25.768  1.00  0.00           N  
ATOM   4137  C2    U  1086      -2.946  15.983 -25.856  1.00  0.00           C  
ATOM   4138  O2    U  1086      -2.451  14.924 -26.201  1.00  0.00           O  
ATOM   4139  N3    U  1086      -2.173  17.068 -25.524  1.00  0.00           N  
ATOM   4140  C4    U  1086      -2.613  18.311 -25.121  1.00  0.00           C  
ATOM   4141  O4    U  1086      -1.789  19.188 -24.856  1.00  0.00           O  
ATOM   4142  C5    U  1086      -4.036  18.448 -25.054  1.00  0.00           C  
ATOM   4143  C6    U  1086      -4.812  17.408 -25.372  1.00  0.00           C  
ATOM   4144  H5'   U  1086      -8.546  16.796 -26.591  1.00  0.00           H  
ATOM   4145 H5''   U  1086      -9.296  16.155 -25.336  1.00  0.00           H  
ATOM   4146  H4'   U  1086      -7.966  14.486 -26.013  1.00  0.00           H  
ATOM   4147  H3'   U  1086      -6.484  15.784 -23.964  1.00  0.00           H  
ATOM   4148  H1'   U  1086      -4.741  14.482 -26.785  1.00  0.00           H  
ATOM   4149  H2'   U  1086      -4.835  14.176 -24.211  1.00  0.00           H  
ATOM   4150 HO2'   U  1086      -6.755  12.627 -24.892  1.00  0.00           H  
ATOM   4151  H3    U  1086      -1.202  16.946 -25.579  1.00  0.00           H  
ATOM   4152  H5    U  1086      -4.437  19.299 -24.778  1.00  0.00           H  
ATOM   4153  H6    U  1086      -5.783  17.527 -25.317  1.00  0.00           H  
ATOM   4154  P     A  1087      -7.440  14.430 -21.926  1.00  0.00           P  
ATOM   4155  OP2   A  1087      -6.846  15.771 -21.697  1.00  0.00           O  
ATOM   4156  OP1   A  1087      -8.744  14.089 -21.303  1.00  0.00           O  
ATOM   4157  O5'   A  1087      -6.375  13.335 -21.470  1.00  0.00           O  
ATOM   4158  C5'   A  1087      -6.655  12.449 -20.397  1.00  0.00           C  
ATOM   4159  C4'   A  1087      -6.787  11.024 -20.875  1.00  0.00           C  
ATOM   4160  O4'   A  1087      -7.474  10.324 -19.820  1.00  0.00           O  
ATOM   4161  C3'   A  1087      -7.637  10.814 -22.119  1.00  0.00           C  
ATOM   4162  O3'   A  1087      -7.406   9.564 -22.744  1.00  0.00           O  
ATOM   4163  C1'   A  1087      -8.834  10.146 -20.167  1.00  0.00           C  
ATOM   4164  C2'   A  1087      -9.052  10.737 -21.563  1.00  0.00           C  
ATOM   4165  O2'   A  1087      -9.850   9.832 -22.313  1.00  0.00           O  
ATOM   4166  N1    A  1087     -13.548  11.636 -18.714  1.00  0.00           N  
ATOM   4167  C2    A  1087     -13.105  10.970 -19.788  1.00  0.00           C  
ATOM   4168  N3    A  1087     -11.862  10.615 -20.104  1.00  0.00           N  
ATOM   4169  C4    A  1087     -10.996  11.022 -19.159  1.00  0.00           C  
ATOM   4170  C5    A  1087     -11.300  11.714 -18.001  1.00  0.00           C  
ATOM   4171  C6    A  1087     -12.652  12.029 -17.782  1.00  0.00           C  
ATOM   4172  N6    A  1087     -13.094  12.694 -16.712  1.00  0.00           N  
ATOM   4173  N7    A  1087     -10.150  11.963 -17.263  1.00  0.00           N  
ATOM   4174  C8    A  1087      -9.194  11.425 -17.979  1.00  0.00           C  
ATOM   4175  N9    A  1087      -9.635  10.837 -19.140  1.00  0.00           N  
ATOM   4176  H5'   A  1087      -7.493  12.720 -19.967  1.00  0.00           H  
ATOM   4177 H5''   A  1087      -5.929  12.500 -19.741  1.00  0.00           H  
ATOM   4178  H4'   A  1087      -5.915  10.598 -21.012  1.00  0.00           H  
ATOM   4179  H3'   A  1087      -7.520  11.530 -22.779  1.00  0.00           H  
ATOM   4180  H1'   A  1087      -9.066   9.193 -20.177  1.00  0.00           H  
ATOM   4181  H2'   A  1087      -9.464  11.624 -21.506  1.00  0.00           H  
ATOM   4182 HO2'   A  1087     -10.599  10.323 -22.710  1.00  0.00           H  
ATOM   4183  H2    A  1087     -13.795  10.707 -20.433  1.00  0.00           H  
ATOM   4184  H61   A  1087     -14.051  12.885 -16.614  1.00  0.00           H  
ATOM   4185  H62   A  1087     -12.463  12.989 -16.023  1.00  0.00           H  
ATOM   4186  H8    A  1087      -8.251  11.440 -17.712  1.00  0.00           H  
ATOM   4187  P     C  1088      -6.455   9.469 -24.036  1.00  0.00           P  
ATOM   4188  OP2   C  1088      -6.855   8.272 -24.816  1.00  0.00           O  
ATOM   4189  OP1   C  1088      -6.438  10.801 -24.692  1.00  0.00           O  
ATOM   4190  O5'   C  1088      -5.006   9.202 -23.430  1.00  0.00           O  
ATOM   4191  C5'   C  1088      -4.136  10.279 -23.117  1.00  0.00           C  
ATOM   4192  C4'   C  1088      -2.775   9.789 -22.685  1.00  0.00           C  
ATOM   4193  O4'   C  1088      -2.881   9.098 -21.415  1.00  0.00           O  
ATOM   4194  C3'   C  1088      -2.107   8.773 -23.598  1.00  0.00           C  
ATOM   4195  O3'   C  1088      -1.447   9.372 -24.700  1.00  0.00           O  
ATOM   4196  C1'   C  1088      -1.979   8.015 -21.364  1.00  0.00           C  
ATOM   4197  C2'   C  1088      -1.158   8.047 -22.657  1.00  0.00           C  
ATOM   4198  O2'   C  1088       0.025   8.801 -22.434  1.00  0.00           O  
ATOM   4199  N1    C  1088      -2.775   6.770 -21.233  1.00  0.00           N  
ATOM   4200  C2    C  1088      -2.102   5.577 -20.945  1.00  0.00           C  
ATOM   4201  O2    C  1088      -0.868   5.595 -20.808  1.00  0.00           O  
ATOM   4202  N3    C  1088      -2.804   4.428 -20.820  1.00  0.00           N  
ATOM   4203  C4    C  1088      -4.128   4.435 -20.971  1.00  0.00           C  
ATOM   4204  N4    C  1088      -4.781   3.277 -20.839  1.00  0.00           N  
ATOM   4205  C5    C  1088      -4.843   5.630 -21.266  1.00  0.00           C  
ATOM   4206  C6    C  1088      -4.137   6.761 -21.386  1.00  0.00           C  
ATOM   4207  H5'   C  1088      -4.530  10.808 -22.392  1.00  0.00           H  
ATOM   4208 H5''   C  1088      -4.034  10.848 -23.908  1.00  0.00           H  
ATOM   4209  H4'   C  1088      -2.180  10.559 -22.578  1.00  0.00           H  
ATOM   4210  H3'   C  1088      -2.780   8.140 -23.926  1.00  0.00           H  
ATOM   4211  H1'   C  1088      -1.375   8.098 -20.597  1.00  0.00           H  
ATOM   4212  H2'   C  1088      -0.956   7.143 -22.977  1.00  0.00           H  
ATOM   4213 HO2'   C  1088       0.794   8.194 -22.422  1.00  0.00           H  
ATOM   4214  H42   C  1088      -5.754   3.249 -20.944  1.00  0.00           H  
ATOM   4215  H41   C  1088      -4.285   2.456 -20.637  1.00  0.00           H  
ATOM   4216  H5    C  1088      -5.817   5.626 -21.375  1.00  0.00           H  
ATOM   4217  H6    C  1088      -4.610   7.594 -21.588  1.00  0.00           H  
ATOM   4218  P     G  1089      -1.487   8.669 -26.146  1.00  0.00           P  
ATOM   4219  OP2   G  1089      -2.790   7.970 -26.281  1.00  0.00           O  
ATOM   4220  OP1   G  1089      -1.085   9.677 -27.160  1.00  0.00           O  
ATOM   4221  O5'   G  1089      -0.341   7.564 -26.069  1.00  0.00           O  
ATOM   4222  C5'   G  1089       1.017   7.934 -25.881  1.00  0.00           C  
ATOM   4223  C4'   G  1089       1.907   6.724 -25.740  1.00  0.00           C  
ATOM   4224  O4'   G  1089       1.670   6.077 -24.466  1.00  0.00           O  
ATOM   4225  C3'   G  1089       1.695   5.616 -26.761  1.00  0.00           C  
ATOM   4226  O3'   G  1089       2.424   5.821 -27.959  1.00  0.00           O  
ATOM   4227  C1'   G  1089       1.710   4.675 -24.596  1.00  0.00           C  
ATOM   4228  C2'   G  1089       2.196   4.391 -26.016  1.00  0.00           C  
ATOM   4229  O2'   G  1089       3.615   4.334 -26.014  1.00  0.00           O  
ATOM   4230  N1    G  1089      -1.209   0.601 -23.703  1.00  0.00           N  
ATOM   4231  C2    G  1089       0.152   0.681 -23.875  1.00  0.00           C  
ATOM   4232  N2    G  1089       0.830  -0.474 -23.800  1.00  0.00           N  
ATOM   4233  N3    G  1089       0.802   1.810 -24.103  1.00  0.00           N  
ATOM   4234  C4    G  1089      -0.029   2.872 -24.148  1.00  0.00           C  
ATOM   4235  C5    G  1089      -1.399   2.901 -23.990  1.00  0.00           C  
ATOM   4236  C6    G  1089      -2.084   1.682 -23.746  1.00  0.00           C  
ATOM   4237  O6    G  1089      -3.295   1.500 -23.578  1.00  0.00           O  
ATOM   4238  N7    G  1089      -1.881   4.196 -24.106  1.00  0.00           N  
ATOM   4239  C8    G  1089      -0.817   4.918 -24.330  1.00  0.00           C  
ATOM   4240  N9    G  1089       0.340   4.179 -24.368  1.00  0.00           N  
ATOM   4241  H5'   G  1089       1.091   8.481 -25.072  1.00  0.00           H  
ATOM   4242 H5''   G  1089       1.314   8.461 -26.652  1.00  0.00           H  
ATOM   4243  H4'   G  1089       2.843   7.012 -25.777  1.00  0.00           H  
ATOM   4244  H3'   G  1089       0.736   5.518 -26.935  1.00  0.00           H  
ATOM   4245  H1'   G  1089       2.320   4.257 -23.952  1.00  0.00           H  
ATOM   4246  H2'   G  1089       1.800   3.567 -26.371  1.00  0.00           H  
ATOM   4247 HO2'   G  1089       3.898   3.405 -26.147  1.00  0.00           H  
ATOM   4248  H1    G  1089      -1.595  -0.285 -23.539  1.00  0.00           H  
ATOM   4249  H22   G  1089       1.804  -0.479 -23.915  1.00  0.00           H  
ATOM   4250  H21   G  1089       0.355  -1.314 -23.632  1.00  0.00           H  
ATOM   4251  H8    G  1089      -0.842   5.889 -24.457  1.00  0.00           H  
ATOM   4252  P     C  1090       1.920   5.161 -29.335  1.00  0.00           P  
ATOM   4253  OP2   C  1090       0.470   5.443 -29.477  1.00  0.00           O  
ATOM   4254  OP1   C  1090       2.856   5.572 -30.412  1.00  0.00           O  
ATOM   4255  O5'   C  1090       2.098   3.595 -29.100  1.00  0.00           O  
ATOM   4256  C5'   C  1090       3.370   2.978 -29.225  1.00  0.00           C  
ATOM   4257  C4'   C  1090       3.280   1.479 -29.076  1.00  0.00           C  
ATOM   4258  O4'   C  1090       2.721   1.152 -27.775  1.00  0.00           O  
ATOM   4259  C3'   C  1090       2.363   0.762 -30.054  1.00  0.00           C  
ATOM   4260  O3'   C  1090       2.976   0.516 -31.308  1.00  0.00           O  
ATOM   4261  C1'   C  1090       1.905   0.003 -27.881  1.00  0.00           C  
ATOM   4262  C2'   C  1090       2.063  -0.524 -29.306  1.00  0.00           C  
ATOM   4263  O2'   C  1090       3.165  -1.418 -29.357  1.00  0.00           O  
ATOM   4264  N1    C  1090       0.505   0.389 -27.575  1.00  0.00           N  
ATOM   4265  C2    C  1090      -0.404  -0.621 -27.238  1.00  0.00           C  
ATOM   4266  O2    C  1090      -0.017  -1.800 -27.206  1.00  0.00           O  
ATOM   4267  N3    C  1090      -1.686  -0.296 -26.954  1.00  0.00           N  
ATOM   4268  C4    C  1090      -2.078   0.977 -26.995  1.00  0.00           C  
ATOM   4269  N4    C  1090      -3.353   1.250 -26.707  1.00  0.00           N  
ATOM   4270  C5    C  1090      -1.179   2.027 -27.335  1.00  0.00           C  
ATOM   4271  C6    C  1090       0.088   1.693 -27.613  1.00  0.00           C  
ATOM   4272  H5'   C  1090       3.967   3.333 -28.534  1.00  0.00           H  
ATOM   4273 H5''   C  1090       3.741   3.189 -30.107  1.00  0.00           H  
ATOM   4274  H4'   C  1090       4.181   1.101 -29.140  1.00  0.00           H  
ATOM   4275  H3'   C  1090       1.537   1.278 -30.161  1.00  0.00           H  
ATOM   4276  H1'   C  1090       2.200  -0.684 -27.249  1.00  0.00           H  
ATOM   4277  H2'   C  1090       1.240  -0.944 -29.632  1.00  0.00           H  
ATOM   4278 HO2'   C  1090       2.831  -2.330 -29.482  1.00  0.00           H  
ATOM   4279  H42   C  1090      -3.672   2.177 -26.729  1.00  0.00           H  
ATOM   4280  H41   C  1090      -3.969   0.525 -26.475  1.00  0.00           H  
ATOM   4281  H5    C  1090      -1.476   2.960 -27.363  1.00  0.00           H  
ATOM   4282  H6    C  1090       0.722   2.402 -27.849  1.00  0.00           H  
ATOM   4283  P     G  1091       2.074   0.288 -32.619  1.00  0.00           P  
ATOM   4284  OP2   G  1091       1.036   1.349 -32.653  1.00  0.00           O  
ATOM   4285  OP1   G  1091       2.984   0.113 -33.780  1.00  0.00           O  
ATOM   4286  O5'   G  1091       1.347  -1.104 -32.349  1.00  0.00           O  
ATOM   4287  C5'   G  1091       2.033  -2.333 -32.535  1.00  0.00           C  
ATOM   4288  C4'   G  1091       1.121  -3.515 -32.317  1.00  0.00           C  
ATOM   4289  O4'   G  1091       0.564  -3.512 -30.976  1.00  0.00           O  
ATOM   4290  C3'   G  1091      -0.112  -3.580 -33.206  1.00  0.00           C  
ATOM   4291  O3'   G  1091       0.162  -4.099 -34.496  1.00  0.00           O  
ATOM   4292  C1'   G  1091      -0.757  -4.016 -30.979  1.00  0.00           C  
ATOM   4293  C2'   G  1091      -1.011  -4.511 -32.405  1.00  0.00           C  
ATOM   4294  O2'   G  1091      -0.582  -5.861 -32.512  1.00  0.00           O  
ATOM   4295  N1    G  1091      -5.426  -2.702 -29.434  1.00  0.00           N  
ATOM   4296  C2    G  1091      -4.912  -3.948 -29.700  1.00  0.00           C  
ATOM   4297  N2    G  1091      -5.746  -4.985 -29.535  1.00  0.00           N  
ATOM   4298  N3    G  1091      -3.669  -4.164 -30.099  1.00  0.00           N  
ATOM   4299  C4    G  1091      -2.969  -3.016 -30.215  1.00  0.00           C  
ATOM   4300  C5    G  1091      -3.387  -1.724 -29.974  1.00  0.00           C  
ATOM   4301  C6    G  1091      -4.723  -1.507 -29.546  1.00  0.00           C  
ATOM   4302  O6    G  1091      -5.282  -0.436 -29.281  1.00  0.00           O  
ATOM   4303  N7    G  1091      -2.360  -0.821 -30.210  1.00  0.00           N  
ATOM   4304  C8    G  1091      -1.355  -1.566 -30.583  1.00  0.00           C  
ATOM   4305  N9    G  1091      -1.655  -2.906 -30.608  1.00  0.00           N  
ATOM   4306  H5'   G  1091       2.778  -2.383 -31.901  1.00  0.00           H  
ATOM   4307 H5''   G  1091       2.388  -2.366 -33.448  1.00  0.00           H  
ATOM   4308  H4'   G  1091       1.639  -4.340 -32.431  1.00  0.00           H  
ATOM   4309  H3'   G  1091      -0.520  -2.691 -33.255  1.00  0.00           H  
ATOM   4310  H1'   G  1091      -0.877  -4.758 -30.350  1.00  0.00           H  
ATOM   4311  H2'   G  1091      -1.952  -4.408 -32.661  1.00  0.00           H  
ATOM   4312 HO2'   G  1091      -1.368  -6.441 -32.589  1.00  0.00           H  
ATOM   4313  H1    G  1091      -6.360  -2.649 -29.143  1.00  0.00           H  
ATOM   4314  H22   G  1091      -5.434  -5.898 -29.710  1.00  0.00           H  
ATOM   4315  H21   G  1091      -6.668  -4.833 -29.239  1.00  0.00           H  
ATOM   4316  H8    G  1091      -0.476  -1.204 -30.821  1.00  0.00           H  
ATOM   4317  P     U  1092      -0.815  -3.762 -35.726  1.00  0.00           P  
ATOM   4318  OP2   U  1092      -1.027  -2.293 -35.755  1.00  0.00           O  
ATOM   4319  OP1   U  1092      -0.291  -4.452 -36.933  1.00  0.00           O  
ATOM   4320  O5'   U  1092      -2.193  -4.452 -35.324  1.00  0.00           O  
ATOM   4321  C5'   U  1092      -2.351  -5.861 -35.394  1.00  0.00           C  
ATOM   4322  C4'   U  1092      -3.760  -6.281 -35.053  1.00  0.00           C  
ATOM   4323  O4'   U  1092      -4.097  -5.828 -33.718  1.00  0.00           O  
ATOM   4324  C3'   U  1092      -4.865  -5.676 -35.905  1.00  0.00           C  
ATOM   4325  O3'   U  1092      -4.997  -6.303 -37.168  1.00  0.00           O  
ATOM   4326  C1'   U  1092      -5.481  -5.543 -33.648  1.00  0.00           C  
ATOM   4327  C2'   U  1092      -6.075  -5.902 -35.004  1.00  0.00           C  
ATOM   4328  O2'   U  1092      -6.468  -7.267 -35.002  1.00  0.00           O  
ATOM   4329  N1    U  1092      -5.645  -4.105 -33.324  1.00  0.00           N  
ATOM   4330  C2    U  1092      -6.891  -3.696 -32.885  1.00  0.00           C  
ATOM   4331  O2    U  1092      -7.835  -4.456 -32.757  1.00  0.00           O  
ATOM   4332  N3    U  1092      -6.996  -2.357 -32.597  1.00  0.00           N  
ATOM   4333  C4    U  1092      -6.006  -1.404 -32.701  1.00  0.00           C  
ATOM   4334  O4    U  1092      -6.258  -0.235 -32.404  1.00  0.00           O  
ATOM   4335  C5    U  1092      -4.744  -1.899 -33.161  1.00  0.00           C  
ATOM   4336  C6    U  1092      -4.614  -3.199 -33.448  1.00  0.00           C  
ATOM   4337  H5'   U  1092      -1.731  -6.284 -34.763  1.00  0.00           H  
ATOM   4338 H5''   U  1092      -2.140  -6.162 -36.302  1.00  0.00           H  
ATOM   4339  H4'   U  1092      -3.813  -7.259 -35.078  1.00  0.00           H  
ATOM   4340  H3'   U  1092      -4.703  -4.715 -36.008  1.00  0.00           H  
ATOM   4341  H1'   U  1092      -5.913  -6.084 -32.953  1.00  0.00           H  
ATOM   4342  H2'   U  1092      -6.818  -5.311 -35.246  1.00  0.00           H  
ATOM   4343 HO2'   U  1092      -6.119  -7.698 -34.193  1.00  0.00           H  
ATOM   4344  H3    U  1092      -7.871  -2.046 -32.284  1.00  0.00           H  
ATOM   4345  H5    U  1092      -3.983  -1.291 -33.264  1.00  0.00           H  
ATOM   4346  H6    U  1092      -3.741  -3.513 -33.761  1.00  0.00           H  
ATOM   4347  P     U  1093      -5.678  -5.520 -38.394  1.00  0.00           P  
ATOM   4348  OP2   U  1093      -5.038  -4.184 -38.497  1.00  0.00           O  
ATOM   4349  OP1   U  1093      -5.683  -6.424 -39.572  1.00  0.00           O  
ATOM   4350  O5'   U  1093      -7.186  -5.310 -37.926  1.00  0.00           O  
ATOM   4351  C5'   U  1093      -8.069  -6.413 -37.792  1.00  0.00           C  
ATOM   4352  C4'   U  1093      -9.447  -5.976 -37.361  1.00  0.00           C  
ATOM   4353  O4'   U  1093      -9.394  -5.365 -36.040  1.00  0.00           O  
ATOM   4354  C3'   U  1093     -10.113  -4.914 -38.223  1.00  0.00           C  
ATOM   4355  O3'   U  1093     -10.732  -5.448 -39.380  1.00  0.00           O  
ATOM   4356  C1'   U  1093     -10.327  -4.306 -35.958  1.00  0.00           C  
ATOM   4357  C2'   U  1093     -11.139  -4.344 -37.256  1.00  0.00           C  
ATOM   4358  O2'   U  1093     -12.240  -5.227 -37.094  1.00  0.00           O  
ATOM   4359  N1    U  1093      -9.574  -3.038 -35.802  1.00  0.00           N  
ATOM   4360  C2    U  1093     -10.248  -1.970 -35.239  1.00  0.00           C  
ATOM   4361  O2    U  1093     -11.409  -2.032 -34.875  1.00  0.00           O  
ATOM   4362  N3    U  1093      -9.511  -0.818 -35.114  1.00  0.00           N  
ATOM   4363  C4    U  1093      -8.197  -0.625 -35.486  1.00  0.00           C  
ATOM   4364  O4    U  1093      -7.673   0.475 -35.308  1.00  0.00           O  
ATOM   4365  C5    U  1093      -7.565  -1.773 -36.061  1.00  0.00           C  
ATOM   4366  C6    U  1093      -8.258  -2.908 -36.194  1.00  0.00           C  
ATOM   4367  H5'   U  1093      -7.707  -7.032 -37.124  1.00  0.00           H  
ATOM   4368 H5''   U  1093      -8.136  -6.876 -38.654  1.00  0.00           H  
ATOM   4369  H4'   U  1093     -10.029  -6.762 -37.319  1.00  0.00           H  
ATOM   4370  H3'   U  1093      -9.457  -4.223 -38.449  1.00  0.00           H  
ATOM   4371  H1'   U  1093     -10.933  -4.420 -35.196  1.00  0.00           H  
ATOM   4372  H2'   U  1093     -11.429  -3.449 -37.528  1.00  0.00           H  
ATOM   4373 HO2'   U  1093     -13.067  -4.702 -37.059  1.00  0.00           H  
ATOM   4374  H3    U  1093      -9.969  -0.048 -34.717  1.00  0.00           H  
ATOM   4375  H5    U  1093      -6.630  -1.727 -36.354  1.00  0.00           H  
ATOM   4376  H6    U  1093      -7.803  -3.679 -36.591  1.00  0.00           H  
ATOM   4377  P     A  1094     -10.958  -4.526 -40.676  1.00  0.00           P  
ATOM   4378  OP2   A  1094      -9.790  -3.619 -40.804  1.00  0.00           O  
ATOM   4379  OP1   A  1094     -11.330  -5.408 -41.809  1.00  0.00           O  
ATOM   4380  O5'   A  1094     -12.229  -3.641 -40.301  1.00  0.00           O  
ATOM   4381  C5'   A  1094     -13.531  -4.208 -40.279  1.00  0.00           C  
ATOM   4382  C4'   A  1094     -14.585  -3.164 -40.007  1.00  0.00           C  
ATOM   4383  O4'   A  1094     -14.493  -2.655 -38.644  1.00  0.00           O  
ATOM   4384  C3'   A  1094     -14.544  -1.928 -40.892  1.00  0.00           C  
ATOM   4385  O3'   A  1094     -15.200  -2.113 -42.135  1.00  0.00           O  
ATOM   4386  C1'   A  1094     -14.821  -1.286 -38.636  1.00  0.00           C  
ATOM   4387  C2'   A  1094     -15.310  -0.926 -40.042  1.00  0.00           C  
ATOM   4388  O2'   A  1094     -16.710  -1.153 -40.116  1.00  0.00           O  
ATOM   4389  N1    A  1094     -13.014   3.122 -36.671  1.00  0.00           N  
ATOM   4390  C2    A  1094     -14.257   2.688 -36.915  1.00  0.00           C  
ATOM   4391  N3    A  1094     -14.656   1.527 -37.429  1.00  0.00           N  
ATOM   4392  C4    A  1094     -13.600   0.744 -37.713  1.00  0.00           C  
ATOM   4393  C5    A  1094     -12.266   1.051 -37.519  1.00  0.00           C  
ATOM   4394  C6    A  1094     -11.975   2.311 -36.967  1.00  0.00           C  
ATOM   4395  N6    A  1094     -10.736   2.744 -36.724  1.00  0.00           N  
ATOM   4396  N7    A  1094     -11.457  -0.000 -37.928  1.00  0.00           N  
ATOM   4397  C8    A  1094     -12.306  -0.903 -38.353  1.00  0.00           C  
ATOM   4398  N9    A  1094     -13.620  -0.519 -38.252  1.00  0.00           N  
ATOM   4399  H5'   A  1094     -13.570  -4.892 -39.578  1.00  0.00           H  
ATOM   4400 H5''   A  1094     -13.713  -4.628 -41.145  1.00  0.00           H  
ATOM   4401  H4'   A  1094     -15.470  -3.570 -40.121  1.00  0.00           H  
ATOM   4402  H3'   A  1094     -13.614  -1.633 -40.990  1.00  0.00           H  
ATOM   4403  H1'   A  1094     -15.537  -1.116 -37.988  1.00  0.00           H  
ATOM   4404  H2'   A  1094     -15.078  -0.003 -40.278  1.00  0.00           H  
ATOM   4405 HO2'   A  1094     -17.171  -0.289 -40.159  1.00  0.00           H  
ATOM   4406  H2    A  1094     -14.974   3.314 -36.682  1.00  0.00           H  
ATOM   4407  H61   A  1094     -10.596   3.634 -36.337  1.00  0.00           H  
ATOM   4408  H62   A  1094      -9.967   2.173 -36.930  1.00  0.00           H  
ATOM   4409  H8    A  1094     -12.028  -1.773 -38.711  1.00  0.00           H  
ATOM   4410  P     U  1095     -14.804  -1.206 -43.401  1.00  0.00           P  
ATOM   4411  OP2   U  1095     -13.438  -0.672 -43.173  1.00  0.00           O  
ATOM   4412  OP1   U  1095     -15.092  -1.985 -44.633  1.00  0.00           O  
ATOM   4413  O5'   U  1095     -15.828   0.012 -43.337  1.00  0.00           O  
ATOM   4414  C5'   U  1095     -15.536   1.245 -43.977  1.00  0.00           C  
ATOM   4415  C4'   U  1095     -15.797   2.420 -43.068  1.00  0.00           C  
ATOM   4416  O4'   U  1095     -15.420   2.084 -41.707  1.00  0.00           O  
ATOM   4417  C3'   U  1095     -14.967   3.667 -43.328  1.00  0.00           C  
ATOM   4418  O3'   U  1095     -15.421   4.412 -44.444  1.00  0.00           O  
ATOM   4419  C1'   U  1095     -14.914   3.218 -41.078  1.00  0.00           C  
ATOM   4420  C2'   U  1095     -15.162   4.402 -42.007  1.00  0.00           C  
ATOM   4421  O2'   U  1095     -16.495   4.875 -41.874  1.00  0.00           O  
ATOM   4422  N1    U  1095     -13.471   3.001 -40.817  1.00  0.00           N  
ATOM   4423  C2    U  1095     -12.776   4.035 -40.218  1.00  0.00           C  
ATOM   4424  O2    U  1095     -13.295   5.092 -39.904  1.00  0.00           O  
ATOM   4425  N3    U  1095     -11.443   3.789 -39.994  1.00  0.00           N  
ATOM   4426  C4    U  1095     -10.746   2.640 -40.303  1.00  0.00           C  
ATOM   4427  O4    U  1095      -9.545   2.572 -40.038  1.00  0.00           O  
ATOM   4428  C5    U  1095     -11.529   1.613 -40.920  1.00  0.00           C  
ATOM   4429  C6    U  1095     -12.829   1.826 -41.148  1.00  0.00           C  
ATOM   4430  H5'   U  1095     -16.095   1.330 -44.777  1.00  0.00           H  
ATOM   4431 H5''   U  1095     -14.593   1.252 -44.244  1.00  0.00           H  
ATOM   4432  H4'   U  1095     -16.754   2.629 -43.089  1.00  0.00           H  
ATOM   4433  H3'   U  1095     -14.027   3.413 -43.435  1.00  0.00           H  
ATOM   4434  H1'   U  1095     -15.379   3.372 -40.229  1.00  0.00           H  
ATOM   4435  H2'   U  1095     -14.509   5.124 -41.897  1.00  0.00           H  
ATOM   4436 HO2'   U  1095     -16.478   5.768 -41.471  1.00  0.00           H  
ATOM   4437  H3    U  1095     -10.932   4.509 -39.571  1.00  0.00           H  
ATOM   4438  H5    U  1095     -11.115   0.761 -41.172  1.00  0.00           H  
ATOM   4439  H6    U  1095     -13.343   1.108 -41.572  1.00  0.00           H  
ATOM   4440  P     U  1096     -14.405   4.797 -45.628  1.00  0.00           P  
ATOM   4441  OP2   U  1096     -13.647   3.575 -45.999  1.00  0.00           O  
ATOM   4442  OP1   U  1096     -15.168   5.532 -46.669  1.00  0.00           O  
ATOM   4443  O5'   U  1096     -13.390   5.819 -44.947  1.00  0.00           O  
ATOM   4444  C5'   U  1096     -13.569   7.221 -45.078  1.00  0.00           C  
ATOM   4445  C4'   U  1096     -12.878   7.977 -43.970  1.00  0.00           C  
ATOM   4446  O4'   U  1096     -12.636   7.094 -42.845  1.00  0.00           O  
ATOM   4447  C3'   U  1096     -11.496   8.524 -44.293  1.00  0.00           C  
ATOM   4448  O3'   U  1096     -11.537   9.761 -44.982  1.00  0.00           O  
ATOM   4449  C1'   U  1096     -11.412   7.385 -42.233  1.00  0.00           C  
ATOM   4450  C2'   U  1096     -10.893   8.657 -42.903  1.00  0.00           C  
ATOM   4451  O2'   U  1096     -11.415   9.786 -42.216  1.00  0.00           O  
ATOM   4452  N1    U  1096     -10.522   6.223 -42.466  1.00  0.00           N  
ATOM   4453  C2    U  1096      -9.211   6.337 -42.040  1.00  0.00           C  
ATOM   4454  O2    U  1096      -8.773   7.334 -41.493  1.00  0.00           O  
ATOM   4455  N3    U  1096      -8.424   5.237 -42.276  1.00  0.00           N  
ATOM   4456  C4    U  1096      -8.803   4.058 -42.882  1.00  0.00           C  
ATOM   4457  O4    U  1096      -7.974   3.157 -43.023  1.00  0.00           O  
ATOM   4458  C5    U  1096     -10.172   4.011 -43.296  1.00  0.00           C  
ATOM   4459  C6    U  1096     -10.961   5.068 -43.078  1.00  0.00           C  
ATOM   4460  H5'   U  1096     -14.528   7.424 -45.052  1.00  0.00           H  
ATOM   4461 H5''   U  1096     -13.203   7.512 -45.939  1.00  0.00           H  
ATOM   4462  H4'   U  1096     -13.450   8.716 -43.679  1.00  0.00           H  
ATOM   4463  H3'   U  1096     -10.972   7.874 -44.806  1.00  0.00           H  
ATOM   4464  H1'   U  1096     -11.498   7.540 -41.269  1.00  0.00           H  
ATOM   4465  H2'   U  1096      -9.913   8.672 -42.931  1.00  0.00           H  
ATOM   4466 HO2'   U  1096     -11.795  10.409 -42.870  1.00  0.00           H  
ATOM   4467  H3    U  1096      -7.491   5.297 -41.982  1.00  0.00           H  
ATOM   4468  H5    U  1096     -10.527   3.210 -43.735  1.00  0.00           H  
ATOM   4469  H6    U  1096     -11.893   5.011 -43.371  1.00  0.00           H  
ATOM   4470  P     G  1097     -11.040   9.855 -46.507  1.00  0.00           P  
ATOM   4471  OP2   G  1097     -10.701   8.483 -46.965  1.00  0.00           O  
ATOM   4472  OP1   G  1097     -12.033  10.658 -47.266  1.00  0.00           O  
ATOM   4473  O5'   G  1097      -9.689  10.695 -46.422  1.00  0.00           O  
ATOM   4474  C5'   G  1097      -9.702  12.060 -46.035  1.00  0.00           C  
ATOM   4475  C4'   G  1097      -8.462  12.429 -45.259  1.00  0.00           C  
ATOM   4476  O4'   G  1097      -8.343  11.517 -44.134  1.00  0.00           O  
ATOM   4477  C3'   G  1097      -7.142  12.278 -45.999  1.00  0.00           C  
ATOM   4478  O3'   G  1097      -6.798  13.426 -46.757  1.00  0.00           O  
ATOM   4479  C1'   G  1097      -6.996  11.190 -43.920  1.00  0.00           C  
ATOM   4480  C2'   G  1097      -6.176  12.098 -44.845  1.00  0.00           C  
ATOM   4481  O2'   G  1097      -5.924  13.331 -44.187  1.00  0.00           O  
ATOM   4482  N1    G  1097      -3.790   7.241 -44.117  1.00  0.00           N  
ATOM   4483  C2    G  1097      -3.560   8.534 -43.715  1.00  0.00           C  
ATOM   4484  N2    G  1097      -2.313   8.819 -43.311  1.00  0.00           N  
ATOM   4485  N3    G  1097      -4.484   9.481 -43.708  1.00  0.00           N  
ATOM   4486  C4    G  1097      -5.677   9.025 -44.144  1.00  0.00           C  
ATOM   4487  C5    G  1097      -6.012   7.756 -44.567  1.00  0.00           C  
ATOM   4488  C6    G  1097      -5.011   6.750 -44.569  1.00  0.00           C  
ATOM   4489  O6    G  1097      -5.111   5.565 -44.908  1.00  0.00           O  
ATOM   4490  N7    G  1097      -7.349   7.696 -44.935  1.00  0.00           N  
ATOM   4491  C8    G  1097      -7.794   8.906 -44.734  1.00  0.00           C  
ATOM   4492  N9    G  1097      -6.833   9.763 -44.254  1.00  0.00           N  
ATOM   4493  H5'   G  1097     -10.490  12.227 -45.477  1.00  0.00           H  
ATOM   4494 H5''   G  1097      -9.756  12.620 -46.838  1.00  0.00           H  
ATOM   4495  H4'   G  1097      -8.556  13.348 -44.929  1.00  0.00           H  
ATOM   4496  H3'   G  1097      -7.168  11.461 -46.539  1.00  0.00           H  
ATOM   4497  H1'   G  1097      -6.724  11.341 -42.990  1.00  0.00           H  
ATOM   4498  H2'   G  1097      -5.346  11.665 -45.136  1.00  0.00           H  
ATOM   4499 HO2'   G  1097      -4.973  13.379 -43.954  1.00  0.00           H  
ATOM   4500  H1    G  1097      -3.037   6.614 -44.084  1.00  0.00           H  
ATOM   4501  H22   G  1097      -2.091   9.726 -43.012  1.00  0.00           H  
ATOM   4502  H21   G  1097      -1.624   8.124 -43.313  1.00  0.00           H  
ATOM   4503  H8    G  1097      -8.720   9.175 -44.907  1.00  0.00           H  
ATOM   4504  P     U  1098      -5.840  13.288 -48.040  1.00  0.00           P  
ATOM   4505  OP2   U  1098      -6.380  12.208 -48.903  1.00  0.00           O  
ATOM   4506  OP1   U  1098      -5.632  14.646 -48.606  1.00  0.00           O  
ATOM   4507  O5'   U  1098      -4.454  12.789 -47.433  1.00  0.00           O  
ATOM   4508  C5'   U  1098      -3.526  13.710 -46.879  1.00  0.00           C  
ATOM   4509  C4'   U  1098      -2.248  13.027 -46.458  1.00  0.00           C  
ATOM   4510  O4'   U  1098      -2.570  11.837 -45.702  1.00  0.00           O  
ATOM   4511  C3'   U  1098      -1.375  12.488 -47.581  1.00  0.00           C  
ATOM   4512  O3'   U  1098      -0.547  13.478 -48.163  1.00  0.00           O  
ATOM   4513  C1'   U  1098      -1.608  10.847 -45.924  1.00  0.00           C  
ATOM   4514  C2'   U  1098      -0.549  11.447 -46.842  1.00  0.00           C  
ATOM   4515  O2'   U  1098       0.464  12.058 -46.056  1.00  0.00           O  
ATOM   4516  N1    U  1098      -2.282   9.674 -46.533  1.00  0.00           N  
ATOM   4517  C2    U  1098      -1.536   8.517 -46.665  1.00  0.00           C  
ATOM   4518  O2    U  1098      -0.375   8.429 -46.307  1.00  0.00           O  
ATOM   4519  N3    U  1098      -2.201   7.458 -47.233  1.00  0.00           N  
ATOM   4520  C4    U  1098      -3.507   7.436 -47.675  1.00  0.00           C  
ATOM   4521  O4    U  1098      -3.961   6.401 -48.167  1.00  0.00           O  
ATOM   4522  C5    U  1098      -4.216   8.667 -47.507  1.00  0.00           C  
ATOM   4523  C6    U  1098      -3.594   9.714 -46.955  1.00  0.00           C  
ATOM   4524  H5'   U  1098      -3.931  14.139 -46.097  1.00  0.00           H  
ATOM   4525 H5''   U  1098      -3.317  14.395 -47.548  1.00  0.00           H  
ATOM   4526  H4'   U  1098      -1.735  13.640 -45.892  1.00  0.00           H  
ATOM   4527  H3'   U  1098      -1.942  12.044 -48.246  1.00  0.00           H  
ATOM   4528  H1'   U  1098      -1.188  10.577 -45.080  1.00  0.00           H  
ATOM   4529  H2'   U  1098      -0.178  10.781 -47.457  1.00  0.00           H  
ATOM   4530 HO2'   U  1098       0.165  12.097 -45.124  1.00  0.00           H  
ATOM   4531  H3    U  1098      -1.691   6.628 -47.337  1.00  0.00           H  
ATOM   4532  H5    U  1098      -5.151   8.741 -47.792  1.00  0.00           H  
ATOM   4533  H6    U  1098      -4.100  10.545 -46.851  1.00  0.00           H  
ATOM   4534  P     U  1099       0.007  13.292 -49.660  1.00  0.00           P  
ATOM   4535  OP2   U  1099      -1.148  12.986 -50.542  1.00  0.00           O  
ATOM   4536  OP1   U  1099       0.883  14.450 -49.973  1.00  0.00           O  
ATOM   4537  O5'   U  1099       0.921  11.991 -49.574  1.00  0.00           O  
ATOM   4538  C5'   U  1099       2.199  12.036 -48.959  1.00  0.00           C  
ATOM   4539  C4'   U  1099       2.918  10.714 -49.070  1.00  0.00           C  
ATOM   4540  O4'   U  1099       2.092   9.695 -48.429  1.00  0.00           O  
ATOM   4541  C3'   U  1099       3.146  10.191 -50.479  1.00  0.00           C  
ATOM   4542  O3'   U  1099       4.318  10.712 -51.081  1.00  0.00           O  
ATOM   4543  C1'   U  1099       2.267   8.456 -49.067  1.00  0.00           C  
ATOM   4544  C2'   U  1099       3.335   8.725 -50.139  1.00  0.00           C  
ATOM   4545  O2'   U  1099       4.609   8.493 -49.555  1.00  0.00           O  
ATOM   4546  N1    U  1099       0.956   8.093 -49.657  1.00  0.00           N  
ATOM   4547  C2    U  1099       0.807   6.796 -50.112  1.00  0.00           C  
ATOM   4548  O2    U  1099       1.692   5.962 -50.047  1.00  0.00           O  
ATOM   4549  N3    U  1099      -0.423   6.505 -50.650  1.00  0.00           N  
ATOM   4550  C4    U  1099      -1.498   7.359 -50.778  1.00  0.00           C  
ATOM   4551  O4    U  1099      -2.541   6.946 -51.286  1.00  0.00           O  
ATOM   4552  C5    U  1099      -1.271   8.684 -50.285  1.00  0.00           C  
ATOM   4553  C6    U  1099      -0.083   8.994 -49.756  1.00  0.00           C  
ATOM   4554  H5'   U  1099       2.089  12.261 -48.011  1.00  0.00           H  
ATOM   4555 H5''   U  1099       2.739  12.730 -49.392  1.00  0.00           H  
ATOM   4556  H4'   U  1099       3.778  10.783 -48.605  1.00  0.00           H  
ATOM   4557  H3'   U  1099       2.332  10.324 -51.008  1.00  0.00           H  
ATOM   4558  H1'   U  1099       2.572   7.730 -48.482  1.00  0.00           H  
ATOM   4559  H2'   U  1099       3.185   8.153 -50.920  1.00  0.00           H  
ATOM   4560 HO2'   U  1099       5.237   9.174 -49.876  1.00  0.00           H  
ATOM   4561  H3    U  1099      -0.550   5.592 -50.979  1.00  0.00           H  
ATOM   4562  H5    U  1099      -1.982   9.357 -50.335  1.00  0.00           H  
ATOM   4563  H6    U  1099       0.047   9.907 -49.427  1.00  0.00           H  
ATOM   4564  P     C  1100       4.563  10.539 -52.659  1.00  0.00           P  
ATOM   4565  OP2   C  1100       3.330  10.968 -53.367  1.00  0.00           O  
ATOM   4566  OP1   C  1100       5.861  11.178 -52.995  1.00  0.00           O  
ATOM   4567  O5'   C  1100       4.724   8.967 -52.855  1.00  0.00           O  
ATOM   4568  C5'   C  1100       5.965   8.323 -52.608  1.00  0.00           C  
ATOM   4569  C4'   C  1100       5.947   6.884 -53.061  1.00  0.00           C  
ATOM   4570  O4'   C  1100       4.899   6.134 -52.391  1.00  0.00           O  
ATOM   4571  C3'   C  1100       5.662   6.649 -54.536  1.00  0.00           C  
ATOM   4572  O3'   C  1100       6.784   6.903 -55.363  1.00  0.00           O  
ATOM   4573  C1'   C  1100       4.410   5.112 -53.247  1.00  0.00           C  
ATOM   4574  C2'   C  1100       5.214   5.191 -54.547  1.00  0.00           C  
ATOM   4575  O2'   C  1100       6.324   4.311 -54.459  1.00  0.00           O  
ATOM   4576  N1    C  1100       2.963   5.364 -53.463  1.00  0.00           N  
ATOM   4577  C2    C  1100       2.154   4.293 -53.864  1.00  0.00           C  
ATOM   4578  O2    C  1100       2.665   3.175 -54.026  1.00  0.00           O  
ATOM   4579  N3    C  1100       0.832   4.497 -54.067  1.00  0.00           N  
ATOM   4580  C4    C  1100       0.307   5.708 -53.886  1.00  0.00           C  
ATOM   4581  N4    C  1100      -1.002   5.862 -54.099  1.00  0.00           N  
ATOM   4582  C5    C  1100       1.102   6.817 -53.481  1.00  0.00           C  
ATOM   4583  C6    C  1100       2.409   6.604 -53.281  1.00  0.00           C  
ATOM   4584  H5'   C  1100       6.154   8.354 -51.647  1.00  0.00           H  
ATOM   4585 H5''   C  1100       6.673   8.800 -53.088  1.00  0.00           H  
ATOM   4586  H4'   C  1100       6.807   6.472 -52.837  1.00  0.00           H  
ATOM   4587  H3'   C  1100       4.915   7.219 -54.816  1.00  0.00           H  
ATOM   4588  H1'   C  1100       4.530   4.225 -52.848  1.00  0.00           H  
ATOM   4589  H2'   C  1100       4.656   4.994 -55.328  1.00  0.00           H  
ATOM   4590 HO2'   C  1100       6.169   3.541 -55.045  1.00  0.00           H  
ATOM   4591  H42   C  1100      -1.418   6.740 -53.975  1.00  0.00           H  
ATOM   4592  H41   C  1100      -1.547   5.096 -54.379  1.00  0.00           H  
ATOM   4593  H5    C  1100       0.707   7.704 -53.350  1.00  0.00           H  
ATOM   4594  H6    C  1100       2.973   7.354 -53.002  1.00  0.00           H  
ATOM   4595  P     U  1101       6.600   7.051 -56.953  1.00  0.00           P  
ATOM   4596  OP2   U  1101       5.797   8.273 -57.210  1.00  0.00           O  
ATOM   4597  OP1   U  1101       7.935   6.903 -57.586  1.00  0.00           O  
ATOM   4598  O5'   U  1101       5.719   5.787 -57.357  1.00  0.00           O  
ATOM   4599  C5'   U  1101       6.330   4.580 -57.788  1.00  0.00           C  
ATOM   4600  C4'   U  1101       5.343   3.673 -58.480  1.00  0.00           C  
ATOM   4601  O4'   U  1101       4.142   3.529 -57.676  1.00  0.00           O  
ATOM   4602  C3'   U  1101       4.815   4.155 -59.823  1.00  0.00           C  
ATOM   4603  O3'   U  1101       5.704   3.893 -60.894  1.00  0.00           O  
ATOM   4604  C1'   U  1101       3.029   3.366 -58.514  1.00  0.00           C  
ATOM   4605  C2'   U  1101       3.534   3.351 -59.956  1.00  0.00           C  
ATOM   4606  O2'   U  1101       3.805   2.012 -60.342  1.00  0.00           O  
ATOM   4607  N1    U  1101       2.087   4.483 -58.259  1.00  0.00           N  
ATOM   4608  C2    U  1101       0.869   4.443 -58.913  1.00  0.00           C  
ATOM   4609  O2    U  1101       0.550   3.544 -59.672  1.00  0.00           O  
ATOM   4610  N3    U  1101       0.030   5.496 -58.646  1.00  0.00           N  
ATOM   4611  C4    U  1101       0.276   6.566 -57.812  1.00  0.00           C  
ATOM   4612  O4    U  1101      -0.583   7.438 -57.677  1.00  0.00           O  
ATOM   4613  C5    U  1101       1.555   6.541 -57.170  1.00  0.00           C  
ATOM   4614  C6    U  1101       2.391   5.526 -57.410  1.00  0.00           C  
ATOM   4615  H5'   U  1101       6.700   4.114 -57.010  1.00  0.00           H  
ATOM   4616 H5''   U  1101       7.057   4.793 -58.410  1.00  0.00           H  
ATOM   4617  H4'   U  1101       5.751   2.790 -58.594  1.00  0.00           H  
ATOM   4618  H3'   U  1101       4.596   5.108 -59.760  1.00  0.00           H  
ATOM   4619  H1'   U  1101       2.583   2.515 -58.319  1.00  0.00           H  
ATOM   4620  H2'   U  1101       2.901   3.783 -60.566  1.00  0.00           H  
ATOM   4621 HO2'   U  1101       3.131   1.725 -60.994  1.00  0.00           H  
ATOM   4622  H3    U  1101      -0.839   5.487 -59.100  1.00  0.00           H  
ATOM   4623  H5    U  1101       1.814   7.262 -56.558  1.00  0.00           H  
ATOM   4624  H6    U  1101       3.261   5.533 -56.959  1.00  0.00           H  
ATOM   4625  P     G  1102       6.355   5.113 -61.700  1.00  0.00           P  
ATOM   4626  OP2   G  1102       5.355   6.210 -61.656  1.00  0.00           O  
ATOM   4627  OP1   G  1102       7.701   5.322 -61.107  1.00  0.00           O  
ATOM   4628  O5'   G  1102       6.550   4.685 -63.223  1.00  0.00           O  
ATOM   4629  C5'   G  1102       5.514   4.883 -64.174  1.00  0.00           C  
ATOM   4630  C4'   G  1102       6.043   4.839 -65.586  1.00  0.00           C  
ATOM   4631  O4'   G  1102       6.312   3.472 -65.928  1.00  0.00           O  
ATOM   4632  C3'   G  1102       5.068   5.256 -66.677  1.00  0.00           C  
ATOM   4633  O3'   G  1102       4.887   6.660 -66.750  1.00  0.00           O  
ATOM   4634  C1'   G  1102       6.265   3.290 -67.327  1.00  0.00           C  
ATOM   4635  C2'   G  1102       5.670   4.596 -67.916  1.00  0.00           C  
ATOM   4636  O2'   G  1102       6.727   5.377 -68.455  1.00  0.00           O  
ATOM   4637  N1    G  1102       2.126   0.662 -65.958  1.00  0.00           N  
ATOM   4638  C2    G  1102       2.652   1.809 -65.415  1.00  0.00           C  
ATOM   4639  N2    G  1102       1.994   2.329 -64.369  1.00  0.00           N  
ATOM   4640  N3    G  1102       3.745   2.404 -65.864  1.00  0.00           N  
ATOM   4641  C4    G  1102       4.280   1.751 -66.916  1.00  0.00           C  
ATOM   4642  C5    G  1102       3.834   0.601 -67.534  1.00  0.00           C  
ATOM   4643  C6    G  1102       2.661  -0.028 -67.042  1.00  0.00           C  
ATOM   4644  O6    G  1102       2.107  -1.053 -67.453  1.00  0.00           O  
ATOM   4645  N7    G  1102       4.668   0.251 -68.586  1.00  0.00           N  
ATOM   4646  C8    G  1102       5.589   1.176 -68.589  1.00  0.00           C  
ATOM   4647  N9    G  1102       5.414   2.117 -67.603  1.00  0.00           N  
ATOM   4648  H5'   G  1102       5.097   5.755 -64.015  1.00  0.00           H  
ATOM   4649 H5''   G  1102       4.839   4.181 -64.063  1.00  0.00           H  
ATOM   4650  H4'   G  1102       6.863   5.370 -65.672  1.00  0.00           H  
ATOM   4651  H3'   G  1102       4.204   4.831 -66.498  1.00  0.00           H  
ATOM   4652  H1'   G  1102       7.159   3.141 -67.701  1.00  0.00           H  
ATOM   4653  H2'   G  1102       4.983   4.401 -68.589  1.00  0.00           H  
ATOM   4654 HO2'   G  1102       6.669   5.361 -69.433  1.00  0.00           H  
ATOM   4655  H1    G  1102       1.311   0.299 -65.552  1.00  0.00           H  
ATOM   4656  H22   G  1102       2.323   3.147 -63.940  1.00  0.00           H  
ATOM   4657  H21   G  1102       1.184   1.894 -64.031  1.00  0.00           H  
ATOM   4658  H8    G  1102       6.330   1.197 -69.231  1.00  0.00           H  
ATOM   4659  P     C  1103       6.160   7.641 -66.706  1.00  0.00           P  
ATOM   4660  OP2   C  1103       6.693   7.643 -65.321  1.00  0.00           O  
ATOM   4661  OP1   C  1103       7.055   7.284 -67.836  1.00  0.00           O  
ATOM   4662  O5'   C  1103       5.547   9.082 -67.001  1.00  0.00           O  
ATOM   4663  C5'   C  1103       6.390  10.189 -67.282  1.00  0.00           C  
ATOM   4664  C4'   C  1103       5.658  11.266 -68.046  1.00  0.00           C  
ATOM   4665  O4'   C  1103       5.493  10.867 -69.433  1.00  0.00           O  
ATOM   4666  C3'   C  1103       4.232  11.552 -67.602  1.00  0.00           C  
ATOM   4667  O3'   C  1103       4.165  12.430 -66.492  1.00  0.00           O  
ATOM   4668  C1'   C  1103       4.284  11.363 -69.945  1.00  0.00           C  
ATOM   4669  C2'   C  1103       3.671  12.229 -68.843  1.00  0.00           C  
ATOM   4670  O2'   C  1103       4.154  13.558 -68.967  1.00  0.00           O  
ATOM   4671  N1    C  1103       3.434  10.196 -70.284  1.00  0.00           N  
ATOM   4672  C2    C  1103       2.285  10.411 -71.056  1.00  0.00           C  
ATOM   4673  O2    C  1103       2.014  11.562 -71.431  1.00  0.00           O  
ATOM   4674  N3    C  1103       1.493   9.363 -71.379  1.00  0.00           N  
ATOM   4675  C4    C  1103       1.806   8.136 -70.964  1.00  0.00           C  
ATOM   4676  N4    C  1103       0.994   7.132 -71.306  1.00  0.00           N  
ATOM   4677  C5    C  1103       2.965   7.884 -70.177  1.00  0.00           C  
ATOM   4678  C6    C  1103       3.742   8.928 -69.865  1.00  0.00           C  
ATOM   4679  H5'   C  1103       7.153   9.882 -67.814  1.00  0.00           H  
ATOM   4680 H5''   C  1103       6.718  10.563 -66.438  1.00  0.00           H  
ATOM   4681  H4'   C  1103       6.175  12.097 -68.008  1.00  0.00           H  
ATOM   4682  H3'   C  1103       3.733  10.734 -67.395  1.00  0.00           H  
ATOM   4683  H1'   C  1103       4.420  11.911 -70.746  1.00  0.00           H  
ATOM   4684  H2'   C  1103       2.692  12.196 -68.857  1.00  0.00           H  
ATOM   4685 HO2'   C  1103       4.474  13.865 -68.093  1.00  0.00           H  
ATOM   4686  H42   C  1103       1.197   6.219 -71.016  1.00  0.00           H  
ATOM   4687  H41   C  1103       0.196   7.310 -71.847  1.00  0.00           H  
ATOM   4688  H5    C  1103       3.187   6.978 -69.877  1.00  0.00           H  
ATOM   4689  H6    C  1103       4.545   8.775 -69.325  1.00  0.00           H  
ATOM   4690  P     C  1104       2.888  12.403 -65.515  1.00  0.00           P  
ATOM   4691  OP2   C  1104       2.623  10.990 -65.143  1.00  0.00           O  
ATOM   4692  OP1   C  1104       3.103  13.414 -64.449  1.00  0.00           O  
ATOM   4693  O5'   C  1104       1.688  12.905 -66.435  1.00  0.00           O  
ATOM   4694  C5'   C  1104       1.630  14.249 -66.889  1.00  0.00           C  
ATOM   4695  C4'   C  1104       0.312  14.555 -67.557  1.00  0.00           C  
ATOM   4696  O4'   C  1104       0.215  13.875 -68.838  1.00  0.00           O  
ATOM   4697  C3'   C  1104      -0.938  14.161 -66.785  1.00  0.00           C  
ATOM   4698  O3'   C  1104      -1.338  15.141 -65.844  1.00  0.00           O  
ATOM   4699  C1'   C  1104      -1.112  13.439 -69.051  1.00  0.00           C  
ATOM   4700  C2'   C  1104      -1.964  14.006 -67.900  1.00  0.00           C  
ATOM   4701  O2'   C  1104      -2.485  15.265 -68.298  1.00  0.00           O  
ATOM   4702  N1    C  1104      -1.105  11.955 -69.069  1.00  0.00           N  
ATOM   4703  C2    C  1104      -2.216  11.292 -69.606  1.00  0.00           C  
ATOM   4704  O2    C  1104      -3.165  11.958 -70.046  1.00  0.00           O  
ATOM   4705  N3    C  1104      -2.235   9.940 -69.634  1.00  0.00           N  
ATOM   4706  C4    C  1104      -1.202   9.247 -69.154  1.00  0.00           C  
ATOM   4707  N4    C  1104      -1.265   7.914 -69.204  1.00  0.00           N  
ATOM   4708  C5    C  1104      -0.060   9.891 -68.602  1.00  0.00           C  
ATOM   4709  C6    C  1104      -0.052  11.229 -68.580  1.00  0.00           C  
ATOM   4710  H5'   C  1104       2.356  14.400 -67.530  1.00  0.00           H  
ATOM   4711 H5''   C  1104       1.748  14.850 -66.124  1.00  0.00           H  
ATOM   4712  H4'   C  1104       0.291  15.520 -67.723  1.00  0.00           H  
ATOM   4713  H3'   C  1104      -0.809  13.306 -66.324  1.00  0.00           H  
ATOM   4714  H1'   C  1104      -1.459  13.774 -69.903  1.00  0.00           H  
ATOM   4715  H2'   C  1104      -2.676  13.383 -67.647  1.00  0.00           H  
ATOM   4716 HO2'   C  1104      -3.447  15.176 -68.462  1.00  0.00           H  
ATOM   4717  H42   C  1104      -0.522   7.376 -68.859  1.00  0.00           H  
ATOM   4718  H41   C  1104      -2.054   7.474 -69.584  1.00  0.00           H  
ATOM   4719  H5    C  1104       0.695   9.373 -68.252  1.00  0.00           H  
ATOM   4720  H6    C  1104       0.726  11.691 -68.203  1.00  0.00           H  
ATOM   4721  P     G  1105      -1.812  14.702 -64.372  1.00  0.00           P  
ATOM   4722  OP2   G  1105      -1.117  13.437 -64.023  1.00  0.00           O  
ATOM   4723  OP1   G  1105      -1.685  15.881 -63.477  1.00  0.00           O  
ATOM   4724  O5'   G  1105      -3.363  14.381 -64.545  1.00  0.00           O  
ATOM   4725  C5'   G  1105      -4.233  15.308 -65.178  1.00  0.00           C  
ATOM   4726  C4'   G  1105      -5.588  14.701 -65.448  1.00  0.00           C  
ATOM   4727  O4'   G  1105      -5.564  13.918 -66.661  1.00  0.00           O  
ATOM   4728  C3'   G  1105      -6.117  13.750 -64.385  1.00  0.00           C  
ATOM   4729  O3'   G  1105      -6.748  14.422 -63.308  1.00  0.00           O  
ATOM   4730  C1'   G  1105      -6.392  12.784 -66.533  1.00  0.00           C  
ATOM   4731  C2'   G  1105      -7.102  12.911 -65.182  1.00  0.00           C  
ATOM   4732  O2'   G  1105      -8.329  13.601 -65.376  1.00  0.00           O  
ATOM   4733  N1    G  1105      -6.169   7.759 -67.315  1.00  0.00           N  
ATOM   4734  C2    G  1105      -7.255   8.601 -67.343  1.00  0.00           C  
ATOM   4735  N2    G  1105      -8.440   8.035 -67.616  1.00  0.00           N  
ATOM   4736  N3    G  1105      -7.185   9.903 -67.122  1.00  0.00           N  
ATOM   4737  C4    G  1105      -5.923  10.305 -66.864  1.00  0.00           C  
ATOM   4738  C5    G  1105      -4.772   9.547 -66.812  1.00  0.00           C  
ATOM   4739  C6    G  1105      -4.861   8.151 -67.051  1.00  0.00           C  
ATOM   4740  O6    G  1105      -3.954   7.310 -67.051  1.00  0.00           O  
ATOM   4741  N7    G  1105      -3.672  10.340 -66.516  1.00  0.00           N  
ATOM   4742  C8    G  1105      -4.165  11.543 -66.395  1.00  0.00           C  
ATOM   4743  N9    G  1105      -5.524  11.593 -66.594  1.00  0.00           N  
ATOM   4744  H5'   G  1105      -3.835  15.592 -66.027  1.00  0.00           H  
ATOM   4745 H5''   G  1105      -4.343  16.091 -64.599  1.00  0.00           H  
ATOM   4746  H4'   G  1105      -6.225  15.437 -65.563  1.00  0.00           H  
ATOM   4747  H3'   G  1105      -5.400  13.184 -64.034  1.00  0.00           H  
ATOM   4748  H1'   G  1105      -7.059  12.739 -67.249  1.00  0.00           H  
ATOM   4749  H2'   G  1105      -7.242  12.032 -64.770  1.00  0.00           H  
ATOM   4750 HO2'   G  1105      -9.070  12.968 -65.275  1.00  0.00           H  
ATOM   4751  H1    G  1105      -6.327   6.808 -67.493  1.00  0.00           H  
ATOM   4752  H22   G  1105      -9.250   8.587 -67.649  1.00  0.00           H  
ATOM   4753  H21   G  1105      -8.500   7.071 -67.781  1.00  0.00           H  
ATOM   4754  H8    G  1105      -3.620  12.330 -66.184  1.00  0.00           H  
ATOM   4755  P     G  1106      -6.892  13.700 -61.879  1.00  0.00           P  
ATOM   4756  OP2   G  1106      -5.746  12.768 -61.718  1.00  0.00           O  
ATOM   4757  OP1   G  1106      -7.135  14.748 -60.855  1.00  0.00           O  
ATOM   4758  O5'   G  1106      -8.219  12.829 -62.018  1.00  0.00           O  
ATOM   4759  C5'   G  1106      -8.398  11.646 -61.254  1.00  0.00           C  
ATOM   4760  C4'   G  1106      -9.525  10.802 -61.796  1.00  0.00           C  
ATOM   4761  O4'   G  1106      -9.226  10.529 -63.179  1.00  0.00           O  
ATOM   4762  C3'   G  1106      -9.701   9.433 -61.156  1.00  0.00           C  
ATOM   4763  O3'   G  1106     -10.544   9.459 -60.016  1.00  0.00           O  
ATOM   4764  C1'   G  1106      -9.463   9.165 -63.490  1.00  0.00           C  
ATOM   4765  C2'   G  1106     -10.242   8.594 -62.308  1.00  0.00           C  
ATOM   4766  O2'   G  1106     -11.627   8.829 -62.512  1.00  0.00           O  
ATOM   4767  N1    G  1106      -6.983   4.819 -64.424  1.00  0.00           N  
ATOM   4768  C2    G  1106      -8.334   5.054 -64.342  1.00  0.00           C  
ATOM   4769  N2    G  1106      -9.135   3.995 -64.532  1.00  0.00           N  
ATOM   4770  N3    G  1106      -8.863   6.240 -64.091  1.00  0.00           N  
ATOM   4771  C4    G  1106      -7.919   7.190 -63.925  1.00  0.00           C  
ATOM   4772  C5    G  1106      -6.547   7.061 -63.988  1.00  0.00           C  
ATOM   4773  C6    G  1106      -5.993   5.782 -64.257  1.00  0.00           C  
ATOM   4774  O6    G  1106      -4.802   5.464 -64.353  1.00  0.00           O  
ATOM   4775  N7    G  1106      -5.926   8.280 -63.761  1.00  0.00           N  
ATOM   4776  C8    G  1106      -6.912   9.114 -63.567  1.00  0.00           C  
ATOM   4777  N9    G  1106      -8.148   8.519 -63.654  1.00  0.00           N  
ATOM   4778  H5'   G  1106      -8.599  11.890 -60.327  1.00  0.00           H  
ATOM   4779 H5''   G  1106      -7.569  11.124 -61.275  1.00  0.00           H  
ATOM   4780  H4'   G  1106     -10.377  11.286 -61.751  1.00  0.00           H  
ATOM   4781  H3'   G  1106      -8.823   9.089 -60.893  1.00  0.00           H  
ATOM   4782  H1'   G  1106      -9.987   9.052 -64.311  1.00  0.00           H  
ATOM   4783  H2'   G  1106     -10.050   7.641 -62.180  1.00  0.00           H  
ATOM   4784 HO2'   G  1106     -12.069   7.977 -62.713  1.00  0.00           H  
ATOM   4785  H1    G  1106      -6.692   3.903 -64.615  1.00  0.00           H  
ATOM   4786  H22   G  1106     -10.109   4.103 -64.485  1.00  0.00           H  
ATOM   4787  H21   G  1106      -8.751   3.114 -64.718  1.00  0.00           H  
ATOM   4788  H8    G  1106      -6.783  10.067 -63.380  1.00  0.00           H  
ATOM   4789  P     G  1107     -10.207   8.541 -58.741  1.00  0.00           P  
ATOM   4790  OP2   G  1107      -8.804   8.813 -58.337  1.00  0.00           O  
ATOM   4791  OP1   G  1107     -11.302   8.707 -57.751  1.00  0.00           O  
ATOM   4792  O5'   G  1107     -10.277   7.053 -59.308  1.00  0.00           O  
ATOM   4793  C5'   G  1107     -11.526   6.412 -59.521  1.00  0.00           C  
ATOM   4794  C4'   G  1107     -11.346   5.008 -60.041  1.00  0.00           C  
ATOM   4795  O4'   G  1107     -10.490   5.026 -61.209  1.00  0.00           O  
ATOM   4796  C3'   G  1107     -10.659   4.030 -59.099  1.00  0.00           C  
ATOM   4797  O3'   G  1107     -11.543   3.470 -58.142  1.00  0.00           O  
ATOM   4798  C1'   G  1107      -9.651   3.863 -61.231  1.00  0.00           C  
ATOM   4799  C2'   G  1107     -10.065   2.993 -60.045  1.00  0.00           C  
ATOM   4800  O2'   G  1107     -11.049   2.064 -60.475  1.00  0.00           O  
ATOM   4801  N1    G  1107      -4.765   2.437 -61.317  1.00  0.00           N  
ATOM   4802  C2    G  1107      -5.900   1.676 -61.452  1.00  0.00           C  
ATOM   4803  N2    G  1107      -5.716   0.360 -61.635  1.00  0.00           N  
ATOM   4804  N3    G  1107      -7.128   2.167 -61.413  1.00  0.00           N  
ATOM   4805  C4    G  1107      -7.132   3.503 -61.222  1.00  0.00           C  
ATOM   4806  C5    G  1107      -6.057   4.355 -61.075  1.00  0.00           C  
ATOM   4807  C6    G  1107      -4.746   3.815 -61.120  1.00  0.00           C  
ATOM   4808  O6    G  1107      -3.665   4.405 -61.010  1.00  0.00           O  
ATOM   4809  N7    G  1107      -6.486   5.662 -60.899  1.00  0.00           N  
ATOM   4810  C8    G  1107      -7.788   5.584 -60.941  1.00  0.00           C  
ATOM   4811  N9    G  1107      -8.247   4.303 -61.134  1.00  0.00           N  
ATOM   4812  H5'   G  1107     -12.044   6.930 -60.171  1.00  0.00           H  
ATOM   4813 H5''   G  1107     -12.017   6.380 -58.674  1.00  0.00           H  
ATOM   4814  H4'   G  1107     -12.221   4.644 -60.293  1.00  0.00           H  
ATOM   4815  H3'   G  1107      -9.936   4.497 -58.633  1.00  0.00           H  
ATOM   4816  H1'   G  1107      -9.779   3.362 -62.064  1.00  0.00           H  
ATOM   4817  H2'   G  1107      -9.291   2.543 -59.644  1.00  0.00           H  
ATOM   4818 HO2'   G  1107     -10.653   1.168 -60.499  1.00  0.00           H  
ATOM   4819  H1    G  1107      -3.901   1.977 -61.362  1.00  0.00           H  
ATOM   4820  H22   G  1107      -6.490  -0.234 -61.739  1.00  0.00           H  
ATOM   4821  H21   G  1107      -4.810  -0.012 -61.666  1.00  0.00           H  
ATOM   4822  H8    G  1107      -8.378   6.361 -60.845  1.00  0.00           H  
ATOM   4823  P     C  1108     -10.989   3.009 -56.705  1.00  0.00           P  
ATOM   4824  OP2   C  1108     -10.214   4.135 -56.127  1.00  0.00           O  
ATOM   4825  OP1   C  1108     -12.123   2.430 -55.941  1.00  0.00           O  
ATOM   4826  O5'   C  1108      -9.972   1.831 -57.044  1.00  0.00           O  
ATOM   4827  C5'   C  1108     -10.442   0.528 -57.356  1.00  0.00           C  
ATOM   4828  C4'   C  1108      -9.312  -0.392 -57.752  1.00  0.00           C  
ATOM   4829  O4'   C  1108      -8.489   0.232 -58.756  1.00  0.00           O  
ATOM   4830  C3'   C  1108      -8.319  -0.743 -56.655  1.00  0.00           C  
ATOM   4831  O3'   C  1108      -8.757  -1.812 -55.835  1.00  0.00           O  
ATOM   4832  C1'   C  1108      -7.144  -0.189 -58.611  1.00  0.00           C  
ATOM   4833  C2'   C  1108      -7.106  -1.178 -57.454  1.00  0.00           C  
ATOM   4834  O2'   C  1108      -7.269  -2.494 -57.961  1.00  0.00           O  
ATOM   4835  N1    C  1108      -6.305   1.008 -58.357  1.00  0.00           N  
ATOM   4836  C2    C  1108      -4.914   0.879 -58.461  1.00  0.00           C  
ATOM   4837  O2    C  1108      -4.428  -0.223 -58.758  1.00  0.00           O  
ATOM   4838  N3    C  1108      -4.126   1.955 -58.235  1.00  0.00           N  
ATOM   4839  C4    C  1108      -4.673   3.128 -57.916  1.00  0.00           C  
ATOM   4840  N4    C  1108      -3.856   4.163 -57.702  1.00  0.00           N  
ATOM   4841  C5    C  1108      -6.082   3.292 -57.802  1.00  0.00           C  
ATOM   4842  C6    C  1108      -6.852   2.221 -58.030  1.00  0.00           C  
ATOM   4843  H5'   C  1108     -11.079   0.589 -58.098  1.00  0.00           H  
ATOM   4844 H5''   C  1108     -10.897   0.156 -56.572  1.00  0.00           H  
ATOM   4845  H4'   C  1108      -9.690  -1.219 -58.115  1.00  0.00           H  
ATOM   4846  H3'   C  1108      -8.112   0.030 -56.091  1.00  0.00           H  
ATOM   4847  H1'   C  1108      -6.837  -0.636 -59.427  1.00  0.00           H  
ATOM   4848  H2'   C  1108      -6.283  -1.090 -56.931  1.00  0.00           H  
ATOM   4849 HO2'   C  1108      -6.418  -2.974 -57.883  1.00  0.00           H  
ATOM   4850  H42   C  1108      -4.227   5.038 -57.466  1.00  0.00           H  
ATOM   4851  H41   C  1108      -2.886   4.046 -57.780  1.00  0.00           H  
ATOM   4852  H5    C  1108      -6.475   4.159 -57.568  1.00  0.00           H  
ATOM   4853  H6    C  1108      -7.824   2.313 -57.957  1.00  0.00           H  
ATOM   4854  P     G  1109      -8.191  -1.967 -54.338  1.00  0.00           P  
ATOM   4855  OP2   G  1109      -8.252  -0.636 -53.684  1.00  0.00           O  
ATOM   4856  OP1   G  1109      -8.871  -3.128 -53.707  1.00  0.00           O  
ATOM   4857  O5'   G  1109      -6.657  -2.347 -54.543  1.00  0.00           O  
ATOM   4858  C5'   G  1109      -6.269  -3.680 -54.837  1.00  0.00           C  
ATOM   4859  C4'   G  1109      -4.768  -3.828 -54.861  1.00  0.00           C  
ATOM   4860  O4'   G  1109      -4.227  -2.925 -55.868  1.00  0.00           O  
ATOM   4861  C3'   G  1109      -4.035  -3.403 -53.597  1.00  0.00           C  
ATOM   4862  O3'   G  1109      -3.983  -4.425 -52.617  1.00  0.00           O  
ATOM   4863  C1'   G  1109      -3.004  -2.362 -55.437  1.00  0.00           C  
ATOM   4864  C2'   G  1109      -2.656  -3.058 -54.127  1.00  0.00           C  
ATOM   4865  O2'   G  1109      -1.905  -4.231 -54.411  1.00  0.00           O  
ATOM   4866  N1    G  1109      -0.850   2.184 -54.653  1.00  0.00           N  
ATOM   4867  C2    G  1109      -0.263   0.949 -54.780  1.00  0.00           C  
ATOM   4868  N2    G  1109       1.075   0.913 -54.687  1.00  0.00           N  
ATOM   4869  N3    G  1109      -0.936  -0.172 -54.984  1.00  0.00           N  
ATOM   4870  C4    G  1109      -2.266   0.044 -55.051  1.00  0.00           C  
ATOM   4871  C5    G  1109      -2.953   1.234 -54.938  1.00  0.00           C  
ATOM   4872  C6    G  1109      -2.218   2.428 -54.719  1.00  0.00           C  
ATOM   4873  O6    G  1109      -2.644   3.582 -54.591  1.00  0.00           O  
ATOM   4874  N7    G  1109      -4.319   1.030 -55.066  1.00  0.00           N  
ATOM   4875  C8    G  1109      -4.437  -0.257 -55.251  1.00  0.00           C  
ATOM   4876  N9    G  1109      -3.231  -0.916 -55.254  1.00  0.00           N  
ATOM   4877  H5'   G  1109      -6.629  -3.933 -55.713  1.00  0.00           H  
ATOM   4878 H5''   G  1109      -6.639  -4.279 -54.155  1.00  0.00           H  
ATOM   4879  H4'   G  1109      -4.516  -4.750 -55.079  1.00  0.00           H  
ATOM   4880  H3'   G  1109      -4.455  -2.607 -53.209  1.00  0.00           H  
ATOM   4881  H1'   G  1109      -2.279  -2.499 -56.082  1.00  0.00           H  
ATOM   4882  H2'   G  1109      -2.176  -2.459 -53.517  1.00  0.00           H  
ATOM   4883 HO2'   G  1109      -0.977  -4.091 -54.129  1.00  0.00           H  
ATOM   4884  H1    G  1109      -0.262   2.953 -54.504  1.00  0.00           H  
ATOM   4885  H22   G  1109       1.549   0.059 -54.770  1.00  0.00           H  
ATOM   4886  H21   G  1109       1.581   1.738 -54.536  1.00  0.00           H  
ATOM   4887  H8    G  1109      -5.299  -0.707 -55.376  1.00  0.00           H  
ATOM   4888  P     G  1110      -3.830  -4.047 -51.062  1.00  0.00           P  
ATOM   4889  OP2   G  1110      -4.688  -2.865 -50.791  1.00  0.00           O  
ATOM   4890  OP1   G  1110      -4.014  -5.287 -50.266  1.00  0.00           O  
ATOM   4891  O5'   G  1110      -2.309  -3.593 -50.923  1.00  0.00           O  
ATOM   4892  C5'   G  1110      -1.259  -4.549 -50.945  1.00  0.00           C  
ATOM   4893  C4'   G  1110       0.088  -3.896 -50.757  1.00  0.00           C  
ATOM   4894  O4'   G  1110       0.325  -2.881 -51.764  1.00  0.00           O  
ATOM   4895  C3'   G  1110       0.275  -3.113 -49.466  1.00  0.00           C  
ATOM   4896  O3'   G  1110       0.544  -3.943 -48.349  1.00  0.00           O  
ATOM   4897  C1'   G  1110       1.131  -1.838 -51.254  1.00  0.00           C  
ATOM   4898  C2'   G  1110       1.455  -2.203 -49.804  1.00  0.00           C  
ATOM   4899  O2'   G  1110       2.683  -2.916 -49.765  1.00  0.00           O  
ATOM   4900  N1    G  1110       1.153   3.233 -50.800  1.00  0.00           N  
ATOM   4901  C2    G  1110       2.175   2.334 -50.613  1.00  0.00           C  
ATOM   4902  N2    G  1110       3.362   2.848 -50.259  1.00  0.00           N  
ATOM   4903  N3    G  1110       2.045   1.026 -50.763  1.00  0.00           N  
ATOM   4904  C4    G  1110       0.790   0.681 -51.120  1.00  0.00           C  
ATOM   4905  C5    G  1110      -0.301   1.498 -51.332  1.00  0.00           C  
ATOM   4906  C6    G  1110      -0.147   2.899 -51.167  1.00  0.00           C  
ATOM   4907  O6    G  1110      -0.994   3.788 -51.309  1.00  0.00           O  
ATOM   4908  N7    G  1110      -1.415   0.751 -51.688  1.00  0.00           N  
ATOM   4909  C8    G  1110      -0.990  -0.483 -51.686  1.00  0.00           C  
ATOM   4910  N9    G  1110       0.338  -0.598 -51.350  1.00  0.00           N  
ATOM   4911  H5'   G  1110      -1.270  -5.017 -51.806  1.00  0.00           H  
ATOM   4912 H5''   G  1110      -1.403  -5.199 -50.226  1.00  0.00           H  
ATOM   4913  H4'   G  1110       0.782  -4.587 -50.813  1.00  0.00           H  
ATOM   4914  H3'   G  1110      -0.520  -2.572 -49.280  1.00  0.00           H  
ATOM   4915  H1'   G  1110       1.965  -1.732 -51.758  1.00  0.00           H  
ATOM   4916  H2'   G  1110       1.476  -1.412 -49.226  1.00  0.00           H  
ATOM   4917 HO2'   G  1110       3.369  -2.348 -49.356  1.00  0.00           H  
ATOM   4918  H1    G  1110       1.352   4.182 -50.663  1.00  0.00           H  
ATOM   4919  H22   G  1110       4.129   2.254 -50.112  1.00  0.00           H  
ATOM   4920  H21   G  1110       3.466   3.815 -50.146  1.00  0.00           H  
ATOM   4921  H8    G  1110      -1.560  -1.250 -51.902  1.00  0.00           H  
ATOM   4922  P     A  1111       0.260  -3.409 -46.860  1.00  0.00           P  
ATOM   4923  OP2   A  1111      -1.152  -2.957 -46.795  1.00  0.00           O  
ATOM   4924  OP1   A  1111       0.748  -4.433 -45.903  1.00  0.00           O  
ATOM   4925  O5'   A  1111       1.195  -2.125 -46.726  1.00  0.00           O  
ATOM   4926  C5'   A  1111       2.575  -2.257 -46.420  1.00  0.00           C  
ATOM   4927  C4'   A  1111       3.238  -0.912 -46.261  1.00  0.00           C  
ATOM   4928  O4'   A  1111       3.037  -0.089 -47.447  1.00  0.00           O  
ATOM   4929  C3'   A  1111       2.724  -0.045 -45.121  1.00  0.00           C  
ATOM   4930  O3'   A  1111       3.291  -0.384 -43.868  1.00  0.00           O  
ATOM   4931  C1'   A  1111       2.823   1.265 -47.086  1.00  0.00           C  
ATOM   4932  C2'   A  1111       3.099   1.361 -45.593  1.00  0.00           C  
ATOM   4933  O2'   A  1111       4.481   1.619 -45.395  1.00  0.00           O  
ATOM   4934  N1    A  1111      -0.652   5.045 -47.519  1.00  0.00           N  
ATOM   4935  C2    A  1111       0.640   5.046 -47.168  1.00  0.00           C  
ATOM   4936  N3    A  1111       1.488   4.024 -47.076  1.00  0.00           N  
ATOM   4937  C4    A  1111       0.876   2.870 -47.397  1.00  0.00           C  
ATOM   4938  C5    A  1111      -0.443   2.709 -47.777  1.00  0.00           C
[truncated: 56,134 more chars]
