# Supplementary material for: Consistent global structures of complex RNA states through multidimensional chemical mapping
Source: eLife. 2015 Jun 2;4:e07600. doi: 10.7554/eLife.07600 (PMC4495719; doi:10.7554/eLife.07600)
Supplement: Source code 1. — Models of HoxA9 5′-UTR 957–1132 IRES domain generated by MCM. DOI: http://dx.doi.org/10.7554/eLife.07600.025 [file elife07600s003.zip › Supplementary File 3/HoxA9_IRES_models/Explicit_pk34/c.0.3.pdb]

ATOM      1  C5'   C   957      10.071  -8.310  12.739  1.00  0.00           C  
ATOM      2  C4'   C   957      10.408  -9.724  12.330  1.00  0.00           C  
ATOM      3  O4'   C   957      10.249 -10.581  13.489  1.00  0.00           O  
ATOM      4  C3'   C   957       9.488 -10.360  11.299  1.00  0.00           C  
ATOM      5  O3'   C   957       9.806  -9.987   9.970  1.00  0.00           O  
ATOM      6  C1'   C   957       9.788 -11.846  13.089  1.00  0.00           C  
ATOM      7  C2'   C   957       9.694 -11.841  11.564  1.00  0.00           C  
ATOM      8  O2'   C   957      10.922 -12.296  11.014  1.00  0.00           O  
ATOM      9  N1    C   957       8.476 -12.102  13.733  1.00  0.00           N  
ATOM     10  C2    C   957       7.769 -13.254  13.367  1.00  0.00           C  
ATOM     11  O2    C   957       8.255 -14.020  12.521  1.00  0.00           O  
ATOM     12  N3    C   957       6.570 -13.511  13.939  1.00  0.00           N  
ATOM     13  C4    C   957       6.069 -12.671  14.845  1.00  0.00           C  
ATOM     14  N4    C   957       4.883 -12.965  15.384  1.00  0.00           N  
ATOM     15  C5    C   957       6.762 -11.492  15.238  1.00  0.00           C  
ATOM     16  C6    C   957       7.947 -11.248  14.666  1.00  0.00           C  
ATOM     17  H4'   C   957      11.331  -9.783  12.010  1.00  0.00           H  
ATOM     18  H3'   C   957       8.556 -10.122  11.485  1.00  0.00           H  
ATOM     19  H1'   C   957      10.428 -12.531  13.370  1.00  0.00           H  
ATOM     20  H2'   C   957       8.935 -12.371  11.242  1.00  0.00           H  
ATOM     21 HO2'   C   957      10.787 -13.182  10.619  1.00  0.00           H  
ATOM     22  H42   C   957       4.488 -12.368  16.052  1.00  0.00           H  
ATOM     23  H41   C   957       4.408 -13.778  15.110  1.00  0.00           H  
ATOM     24  H5    C   957       6.386 -10.880  15.906  1.00  0.00           H  
ATOM     25  H6    C   957       8.440 -10.442  14.923  1.00  0.00           H  
ATOM     26  P     U   958       8.806  -9.047   9.133  1.00  0.00           P  
ATOM     27  OP2   U   958       8.979  -7.652   9.610  1.00  0.00           O  
ATOM     28  OP1   U   958       8.982  -9.357   7.691  1.00  0.00           O  
ATOM     29  O5'   U   958       7.357  -9.542   9.570  1.00  0.00           O  
ATOM     30  C5'   U   958       6.622 -10.450   8.764  1.00  0.00           C  
ATOM     31  C4'   U   958       5.546 -11.152   9.555  1.00  0.00           C  
ATOM     32  O4'   U   958       5.969 -11.297  10.935  1.00  0.00           O  
ATOM     33  C3'   U   958       4.214 -10.425   9.667  1.00  0.00           C  
ATOM     34  O3'   U   958       3.391 -10.597   8.527  1.00  0.00           O  
ATOM     35  C1'   U   958       4.844 -11.262  11.777  1.00  0.00           C  
ATOM     36  C2'   U   958       3.607 -11.089  10.895  1.00  0.00           C  
ATOM     37  O2'   U   958       3.077 -12.368  10.579  1.00  0.00           O  
ATOM     38  N1    U   958       5.001 -10.153  12.749  1.00  0.00           N  
ATOM     39  C2    U   958       4.002  -9.994  13.691  1.00  0.00           C  
ATOM     40  O2    U   958       3.021 -10.715  13.751  1.00  0.00           O  
ATOM     41  N3    U   958       4.190  -8.955  14.570  1.00  0.00           N  
ATOM     42  C4    U   958       5.251  -8.076  14.604  1.00  0.00           C  
ATOM     43  O4    U   958       5.276  -7.190  15.460  1.00  0.00           O  
ATOM     44  C5    U   958       6.246  -8.301  13.600  1.00  0.00           C  
ATOM     45  C6    U   958       6.089  -9.305  12.732  1.00  0.00           C  
ATOM     46  H5'   U   958       7.236 -11.120   8.397  1.00  0.00           H  
ATOM     47 H5''   U   958       6.206  -9.959   8.025  1.00  0.00           H  
ATOM     48  H4'   U   958       5.389 -12.040   9.173  1.00  0.00           H  
ATOM     49  H3'   U   958       4.342  -9.467   9.829  1.00  0.00           H  
ATOM     50  H1'   U   958       4.778 -12.111  12.262  1.00  0.00           H  
ATOM     51  H2'   U   958       2.937 -10.514  11.319  1.00  0.00           H  
ATOM     52 HO2'   U   958       2.230 -12.490  11.058  1.00  0.00           H  
ATOM     53  H3    U   958       3.493  -8.825  15.247  1.00  0.00           H  
ATOM     54  H5    U   958       7.036  -7.723  13.550  1.00  0.00           H  
ATOM     55  H6    U   958       6.783  -9.438  12.054  1.00  0.00           H  
ATOM     56  P     U   959       2.605  -9.344   7.900  1.00  0.00           P  
ATOM     57  OP2   U   959       3.536  -8.627   6.991  1.00  0.00           O  
ATOM     58  OP1   U   959       1.302  -9.831   7.380  1.00  0.00           O  
ATOM     59  O5'   U   959       2.317  -8.404   9.153  1.00  0.00           O  
ATOM     60  C5'   U   959       1.043  -8.394   9.779  1.00  0.00           C  
ATOM     61  C4'   U   959       0.988  -7.403  10.915  1.00  0.00           C  
ATOM     62  O4'   U   959       2.215  -7.520  11.591  1.00  0.00           O  
ATOM     63  C3'   U   959       0.985  -5.933  10.523  1.00  0.00           C  
ATOM     64  O3'   U   959      -0.309  -5.444  10.219  1.00  0.00           O  
ATOM     65  C1'   U   959       2.411  -6.364  12.352  1.00  0.00           C  
ATOM     66  C2'   U   959       1.359  -5.370  11.923  1.00  0.00           C  
ATOM     67  O2'   U   959       0.256  -5.437  12.816  1.00  0.00           O  
ATOM     68  N1    U   959       3.787  -5.868  12.104  1.00  0.00           N  
ATOM     69  C2    U   959       4.113  -4.627  12.619  1.00  0.00           C  
ATOM     70  O2    U   959       3.329  -3.943  13.254  1.00  0.00           O  
ATOM     71  N3    U   959       5.397  -4.210  12.366  1.00  0.00           N  
ATOM     72  C4    U   959       6.369  -4.891  11.665  1.00  0.00           C  
ATOM     73  O4    U   959       7.481  -4.379  11.521  1.00  0.00           O  
ATOM     74  C5    U   959       5.961  -6.167  11.162  1.00  0.00           C  
ATOM     75  C6    U   959       4.717  -6.598  11.395  1.00  0.00           C  
ATOM     76  H5'   U   959       0.852  -9.290  10.129  1.00  0.00           H  
ATOM     77 H5''   U   959       0.362  -8.157   9.116  1.00  0.00           H  
ATOM     78  H4'   U   959       0.251  -7.565  11.539  1.00  0.00           H  
ATOM     79  H3'   U   959       1.609  -5.647   9.824  1.00  0.00           H  
ATOM     80  H1'   U   959       2.302  -6.557  13.307  1.00  0.00           H  
ATOM     81  H2'   U   959       1.719  -4.461  11.860  1.00  0.00           H  
ATOM     82 HO2'   U   959       0.233  -4.619  13.356  1.00  0.00           H  
ATOM     83  H3    U   959       5.648  -3.333  12.722  1.00  0.00           H  
ATOM     84  H5    U   959       6.589  -6.720  10.652  1.00  0.00           H  
ATOM     85  H6    U   959       4.462  -7.474  11.040  1.00  0.00           H  
ATOM     86  P     C   960      -0.646  -4.908   8.742  1.00  0.00           P  
ATOM     87  OP2   C   960      -0.336  -5.993   7.777  1.00  0.00           O  
ATOM     88  OP1   C   960      -2.007  -4.316   8.768  1.00  0.00           O  
ATOM     89  O5'   C   960       0.400  -3.729   8.511  1.00  0.00           O  
ATOM     90  C5'   C   960       0.383  -2.569   9.329  1.00  0.00           C  
ATOM     91  C4'   C   960       1.615  -1.722   9.120  1.00  0.00           C  
ATOM     92  O4'   C   960       2.738  -2.334   9.822  1.00  0.00           O  
ATOM     93  C3'   C   960       2.117  -1.611   7.689  1.00  0.00           C  
ATOM     94  O3'   C   960       1.386  -0.672   6.919  1.00  0.00           O  
ATOM     95  C1'   C   960       3.949  -2.023   9.174  1.00  0.00           C  
ATOM     96  C2'   C   960       3.561  -1.155   7.939  1.00  0.00           C  
ATOM     97  O2'   C   960       3.613   0.217   8.301  1.00  0.00           O  
ATOM     98  N1    C   960       4.578  -3.309   8.784  1.00  0.00           N  
ATOM     99  C2    C   960       5.954  -3.323   8.522  1.00  0.00           C  
ATOM    100  O2    C   960       6.601  -2.269   8.621  1.00  0.00           O  
ATOM    101  N3    C   960       6.552  -4.483   8.165  1.00  0.00           N  
ATOM    102  C4    C   960       5.835  -5.602   8.065  1.00  0.00           C  
ATOM    103  N4    C   960       6.468  -6.723   7.710  1.00  0.00           N  
ATOM    104  C5    C   960       4.435  -5.620   8.324  1.00  0.00           C  
ATOM    105  C6    C   960       3.854  -4.468   8.678  1.00  0.00           C  
ATOM    106  H5'   C   960       0.339  -2.842  10.269  1.00  0.00           H  
ATOM    107 H5''   C   960      -0.410  -2.037   9.113  1.00  0.00           H  
ATOM    108  H4'   C   960       1.467  -0.821   9.475  1.00  0.00           H  
ATOM    109  H3'   C   960       2.116  -2.475   7.227  1.00  0.00           H  
ATOM    110  H1'   C   960       4.565  -1.517   9.742  1.00  0.00           H  
ATOM    111  H2'   C   960       4.136  -1.349   7.169  1.00  0.00           H  
ATOM    112 HO2'   C   960       4.383   0.634   7.863  1.00  0.00           H  
ATOM    113  H42   C   960       5.968  -7.561   7.628  1.00  0.00           H  
ATOM    114  H41   C   960       7.431  -6.706   7.531  1.00  0.00           H  
ATOM    115  H5    C   960       3.916  -6.448   8.249  1.00  0.00           H  
ATOM    116  H6    C   960       2.892  -4.460   8.860  1.00  0.00           H  
ATOM    117  P     G   961       1.338  -0.802   5.317  1.00  0.00           P  
ATOM    118  OP2   G   961       0.794  -2.143   4.981  1.00  0.00           O  
ATOM    119  OP1   G   961       0.680   0.414   4.775  1.00  0.00           O  
ATOM    120  O5'   G   961       2.871  -0.769   4.881  1.00  0.00           O  
ATOM    121  C5'   G   961       3.578   0.459   4.798  1.00  0.00           C  
ATOM    122  C4'   G   961       5.014   0.245   4.388  1.00  0.00           C  
ATOM    123  O4'   G   961       5.738  -0.556   5.348  1.00  0.00           O  
ATOM    124  C3'   G   961       5.230  -0.488   3.073  1.00  0.00           C  
ATOM    125  O3'   G   961       5.080   0.351   1.940  1.00  0.00           O  
ATOM    126  C1'   G   961       6.662  -1.369   4.667  1.00  0.00           C  
ATOM    127  C2'   G   961       6.685  -0.863   3.238  1.00  0.00           C  
ATOM    128  O2'   G   961       7.538   0.270   3.164  1.00  0.00           O  
ATOM    129  N1    G   961       7.989  -6.271   4.317  1.00  0.00           N  
ATOM    130  C2    G   961       8.758  -5.143   4.157  1.00  0.00           C  
ATOM    131  N2    G   961      10.052  -5.342   3.866  1.00  0.00           N  
ATOM    132  N3    G   961       8.294  -3.910   4.275  1.00  0.00           N  
ATOM    133  C4    G   961       6.977  -3.892   4.569  1.00  0.00           C  
ATOM    134  C5    G   961       6.120  -4.958   4.749  1.00  0.00           C  
ATOM    135  C6    G   961       6.631  -6.275   4.620  1.00  0.00           C  
ATOM    136  O6    G   961       6.032  -7.349   4.743  1.00  0.00           O  
ATOM    137  N7    G   961       4.838  -4.516   5.041  1.00  0.00           N  
ATOM    138  C8    G   961       4.935  -3.214   5.032  1.00  0.00           C  
ATOM    139  N9    G   961       6.205  -2.769   4.753  1.00  0.00           N  
ATOM    140  H5'   G   961       3.557   0.901   5.672  1.00  0.00           H  
ATOM    141 H5''   G   961       3.139   1.037   4.138  1.00  0.00           H  
ATOM    142  H4'   G   961       5.430   1.131   4.330  1.00  0.00           H  
ATOM    143  H3'   G   961       4.697  -1.305   2.982  1.00  0.00           H  
ATOM    144  H1'   G   961       7.558  -1.293   5.055  1.00  0.00           H  
ATOM    145  H2'   G   961       6.961  -1.567   2.613  1.00  0.00           H  
ATOM    146 HO2'   G   961       8.342   0.031   2.657  1.00  0.00           H  
ATOM    147  H1    G   961       8.429  -7.140   4.209  1.00  0.00           H  
ATOM    148  H22   G   961      10.649  -4.574   3.741  1.00  0.00           H  
ATOM    149  H21   G   961      10.403  -6.252   3.777  1.00  0.00           H  
ATOM    150  H8    G   961       4.179  -2.616   5.208  1.00  0.00           H  
ATOM    151  P     U   962       4.939  -0.291   0.473  1.00  0.00           P  
ATOM    152  OP2   U   962       4.229  -1.587   0.606  1.00  0.00           O  
ATOM    153  OP1   U   962       4.400   0.753  -0.435  1.00  0.00           O  
ATOM    154  O5'   U   962       6.442  -0.593   0.039  1.00  0.00           O  
ATOM    155  C5'   U   962       6.732  -1.203  -1.209  1.00  0.00           C  
ATOM    156  C4'   U   962       7.981  -2.047  -1.140  1.00  0.00           C  
ATOM    157  O4'   U   962       8.144  -2.530   0.212  1.00  0.00           O  
ATOM    158  C3'   U   962       7.997  -3.292  -2.014  1.00  0.00           C  
ATOM    159  O3'   U   962       8.512  -3.050  -3.312  1.00  0.00           O  
ATOM    160  C1'   U   962       8.522  -3.887   0.183  1.00  0.00           C  
ATOM    161  C2'   U   962       8.923  -4.214  -1.254  1.00  0.00           C  
ATOM    162  O2'   U   962      10.283  -3.861  -1.458  1.00  0.00           O  
ATOM    163  N1    U   962       7.369  -4.698   0.644  1.00  0.00           N  
ATOM    164  C2    U   962       7.523  -6.072   0.643  1.00  0.00           C  
ATOM    165  O2    U   962       8.548  -6.626   0.286  1.00  0.00           O  
ATOM    166  N3    U   962       6.431  -6.781   1.079  1.00  0.00           N  
ATOM    167  C4    U   962       5.223  -6.270   1.505  1.00  0.00           C  
ATOM    168  O4    U   962       4.334  -7.042   1.867  1.00  0.00           O  
ATOM    169  C5    U   962       5.136  -4.842   1.480  1.00  0.00           C  
ATOM    170  C6    U   962       6.185  -4.127   1.062  1.00  0.00           C  
ATOM    171  H5'   U   962       6.857  -0.504  -1.885  1.00  0.00           H  
ATOM    172 H5''   U   962       5.978  -1.770  -1.471  1.00  0.00           H  
ATOM    173  H4'   U   962       8.751  -1.492  -1.382  1.00  0.00           H  
ATOM    174  H3'   U   962       7.100  -3.685  -2.034  1.00  0.00           H  
ATOM    175  H1'   U   962       9.287  -4.045   0.776  1.00  0.00           H  
ATOM    176  H2'   U   962       8.755  -5.154  -1.476  1.00  0.00           H  
ATOM    177 HO2'   U   962      10.815  -4.679  -1.552  1.00  0.00           H  
ATOM    178  H3    U   962       6.519  -7.757   1.085  1.00  0.00           H  
ATOM    179  H5    U   962       4.313  -4.393   1.767  1.00  0.00           H  
ATOM    180  H6    U   962       6.100  -3.151   1.052  1.00  0.00           H  
ATOM    181  P     U   963       7.556  -3.178  -4.598  1.00  0.00           P  
ATOM    182  OP2   U   963       6.165  -3.373  -4.118  1.00  0.00           O  
ATOM    183  OP1   U   963       7.866  -2.052  -5.515  1.00  0.00           O  
ATOM    184  O5'   U   963       8.031  -4.528  -5.297  1.00  0.00           O  
ATOM    185  C5'   U   963       9.410  -4.838  -5.425  1.00  0.00           C  
ATOM    186  C4'   U   963       9.656  -6.325  -5.357  1.00  0.00           C  
ATOM    187  O4'   U   963       9.496  -6.775  -3.984  1.00  0.00           O  
ATOM    188  C3'   U   963       8.695  -7.200  -6.148  1.00  0.00           C  
ATOM    189  O3'   U   963       9.047  -7.313  -7.515  1.00  0.00           O  
ATOM    190  C1'   U   963       8.952  -8.074  -3.967  1.00  0.00           C  
ATOM    191  C2'   U   963       8.829  -8.536  -5.421  1.00  0.00           C  
ATOM    192  O2'   U   963      10.021  -9.209  -5.797  1.00  0.00           O  
ATOM    193  N1    U   963       7.639  -8.019  -3.281  1.00  0.00           N  
ATOM    194  C2    U   963       7.059  -9.225  -2.931  1.00  0.00           C  
ATOM    195  O2    U   963       7.577 -10.304  -3.160  1.00  0.00           O  
ATOM    196  N3    U   963       5.845  -9.126  -2.297  1.00  0.00           N  
ATOM    197  C4    U   963       5.162  -7.969  -1.984  1.00  0.00           C  
ATOM    198  O4    U   963       4.074  -8.046  -1.411  1.00  0.00           O  
ATOM    199  C5    U   963       5.821  -6.761  -2.376  1.00  0.00           C  
ATOM    200  C6    U   963       7.005  -6.829  -2.993  1.00  0.00           C  
ATOM    201  H5'   U   963       9.904  -4.400  -4.700  1.00  0.00           H  
ATOM    202 H5''   U   963       9.736  -4.500  -6.284  1.00  0.00           H  
ATOM    203  H4'   U   963      10.572  -6.508  -5.650  1.00  0.00           H  
ATOM    204  H3'   U   963       7.783  -6.859  -6.038  1.00  0.00           H  
ATOM    205  H1'   U   963       9.546  -8.686  -3.483  1.00  0.00           H  
ATOM    206  H2'   U   963       8.038  -9.098  -5.555  1.00  0.00           H  
ATOM    207 HO2'   U   963       9.832 -10.167  -5.889  1.00  0.00           H  
ATOM    208  H3    U   963       5.417  -9.968  -2.041  1.00  0.00           H  
ATOM    209  H5    U   963       5.408  -5.891  -2.192  1.00  0.00           H  
ATOM    210  H6    U   963       7.436  -5.988  -3.252  1.00  0.00           H  
ATOM    211  P     G   964       7.916  -7.227  -8.652  1.00  0.00           P  
ATOM    212  OP2   G   964       6.829  -6.346  -8.154  1.00  0.00           O  
ATOM    213  OP1   G   964       8.582  -6.914  -9.943  1.00  0.00           O  
ATOM    214  O5'   G   964       7.344  -8.712  -8.741  1.00  0.00           O  
ATOM    215  C5'   G   964       8.148  -9.775  -9.230  1.00  0.00           C  
ATOM    216  C4'   G   964       7.528 -11.119  -8.940  1.00  0.00           C  
ATOM    217  O4'   G   964       7.420 -11.365  -7.508  1.00  0.00           O  
ATOM    218  C3'   G   964       6.093 -11.306  -9.409  1.00  0.00           C  
ATOM    219  O3'   G   964       5.997 -11.604 -10.791  1.00  0.00           O  
ATOM    220  C1'   G   964       6.287 -12.139  -7.205  1.00  0.00           C  
ATOM    221  C2'   G   964       5.674 -12.503  -8.558  1.00  0.00           C  
ATOM    222  O2'   G   964       6.271 -13.703  -9.028  1.00  0.00           O  
ATOM    223  N1    G   964       2.118 -11.956  -4.289  1.00  0.00           N  
ATOM    224  C2    G   964       2.695 -13.030  -4.922  1.00  0.00           C  
ATOM    225  N2    G   964       2.087 -14.214  -4.760  1.00  0.00           N  
ATOM    226  N3    G   964       3.791 -12.951  -5.660  1.00  0.00           N  
ATOM    227  C4    G   964       4.271 -11.691  -5.717  1.00  0.00           C  
ATOM    228  C5    G   964       3.771 -10.551  -5.124  1.00  0.00           C  
ATOM    229  C6    G   964       2.595 -10.650  -4.335  1.00  0.00           C  
ATOM    230  O6    G   964       1.998  -9.755  -3.728  1.00  0.00           O  
ATOM    231  N7    G   964       4.560  -9.450  -5.428  1.00  0.00           N  
ATOM    232  C8    G   964       5.507  -9.932  -6.187  1.00  0.00           C  
ATOM    233  N9    G   964       5.392 -11.284  -6.402  1.00  0.00           N  
ATOM    234  H5'   G   964       9.030  -9.731  -8.804  1.00  0.00           H  
ATOM    235 H5''   G   964       8.256  -9.675 -10.199  1.00  0.00           H  
ATOM    236  H4'   G   964       8.095 -11.820  -9.325  1.00  0.00           H  
ATOM    237  H3'   G   964       5.567 -10.519  -9.159  1.00  0.00           H  
ATOM    238  H1'   G   964       6.488 -12.959  -6.707  1.00  0.00           H  
ATOM    239  H2'   G   964       4.699 -12.580  -8.501  1.00  0.00           H  
ATOM    240 HO2'   G   964       5.613 -14.428  -8.976  1.00  0.00           H  
ATOM    241  H1    G   964       1.306 -12.121  -3.765  1.00  0.00           H  
ATOM    242  H22   G   964       2.455 -15.016  -5.188  1.00  0.00           H  
ATOM    243  H21   G   964       1.276 -14.281  -4.215  1.00  0.00           H  
ATOM    244  H8    G   964       6.226  -9.383  -6.563  1.00  0.00           H  
ATOM    245  P     G   965       4.616 -11.358 -11.576  1.00  0.00           P  
ATOM    246  OP2   G   965       4.109 -10.012 -11.204  1.00  0.00           O  
ATOM    247  OP1   G   965       4.834 -11.690 -13.007  1.00  0.00           O  
ATOM    248  O5'   G   965       3.625 -12.445 -10.963  1.00  0.00           O  
ATOM    249  C5'   G   965       3.690 -13.803 -11.371  1.00  0.00           C  
ATOM    250  C4'   G   965       2.579 -14.620 -10.759  1.00  0.00           C  
ATOM    251  O4'   G   965       2.630 -14.502  -9.319  1.00  0.00           O  
ATOM    252  C3'   G   965       1.163 -14.184 -11.104  1.00  0.00           C  
ATOM    253  O3'   G   965       0.730 -14.659 -12.367  1.00  0.00           O  
ATOM    254  C1'   G   965       1.321 -14.468  -8.784  1.00  0.00           C  
ATOM    255  C2'   G   965       0.364 -14.743  -9.937  1.00  0.00           C  
ATOM    256  O2'   G   965       0.175 -16.145 -10.067  1.00  0.00           O  
ATOM    257  N1    G   965      -1.645 -11.634  -5.769  1.00  0.00           N  
ATOM    258  C2    G   965      -1.769 -12.955  -6.126  1.00  0.00           C  
ATOM    259  N2    G   965      -2.820 -13.614  -5.615  1.00  0.00           N  
ATOM    260  N3    G   965      -0.924 -13.587  -6.925  1.00  0.00           N  
ATOM    261  C4    G   965       0.071 -12.779  -7.348  1.00  0.00           C  
ATOM    262  C5    G   965       0.286 -11.450  -7.051  1.00  0.00           C  
ATOM    263  C6    G   965      -0.628 -10.785  -6.193  1.00  0.00           C  
ATOM    264  O6    G   965      -0.609  -9.609  -5.811  1.00  0.00           O  
ATOM    265  N7    G   965       1.426 -10.981  -7.688  1.00  0.00           N  
ATOM    266  C8    G   965       1.875 -12.014  -8.348  1.00  0.00           C  
ATOM    267  N9    G   965       1.101 -13.138  -8.186  1.00  0.00           N  
ATOM    268  H5'   G   965       4.552 -14.179 -11.096  1.00  0.00           H  
ATOM    269 H5''   G   965       3.619 -13.847 -12.348  1.00  0.00           H  
ATOM    270  H4'   G   965       2.703 -15.560 -11.008  1.00  0.00           H  
ATOM    271  H3'   G   965       1.115 -13.206 -11.089  1.00  0.00           H  
ATOM    272  H1'   G   965       1.212 -15.157  -8.097  1.00  0.00           H  
ATOM    273  H2'   G   965      -0.488 -14.271  -9.826  1.00  0.00           H  
ATOM    274 HO2'   G   965      -0.737 -16.372  -9.787  1.00  0.00           H  
ATOM    275  H1    G   965      -2.324 -11.260  -5.171  1.00  0.00           H  
ATOM    276  H22   G   965      -2.959 -14.559  -5.835  1.00  0.00           H  
ATOM    277  H21   G   965      -3.449 -13.153  -5.023  1.00  0.00           H  
ATOM    278  H8    G   965       2.683 -11.990  -8.902  1.00  0.00           H  
ATOM    279  P     C   966      -0.442 -13.895 -13.158  1.00  0.00           P  
ATOM    280  OP2   C   966      -0.116 -12.447 -13.179  1.00  0.00           O  
ATOM    281  OP1   C   966      -0.676 -14.612 -14.437  1.00  0.00           O  
ATOM    282  O5'   C   966      -1.726 -14.099 -12.238  1.00  0.00           O  
ATOM    283  C5'   C   966      -2.452 -15.318 -12.258  1.00  0.00           C  
ATOM    284  C4'   C   966      -3.686 -15.246 -11.392  1.00  0.00           C  
ATOM    285  O4'   C   966      -3.310 -14.877 -10.039  1.00  0.00           O  
ATOM    286  C3'   C   966      -4.712 -14.189 -11.772  1.00  0.00           C  
ATOM    287  O3'   C   966      -5.567 -14.602 -12.824  1.00  0.00           O  
ATOM    288  C1'   C   966      -4.304 -14.060  -9.459  1.00  0.00           C  
ATOM    289  C2'   C   966      -5.461 -14.014 -10.463  1.00  0.00           C  
ATOM    290  O2'   C   966      -6.336 -15.106 -10.220  1.00  0.00           O  
ATOM    291  N1    C   966      -3.713 -12.720  -9.219  1.00  0.00           N  
ATOM    292  C2    C   966      -4.388 -11.838  -8.365  1.00  0.00           C  
ATOM    293  O2    C   966      -5.451 -12.200  -7.839  1.00  0.00           O  
ATOM    294  N3    C   966      -3.870 -10.611  -8.130  1.00  0.00           N  
ATOM    295  C4    C   966      -2.726 -10.247  -8.708  1.00  0.00           C  
ATOM    296  N4    C   966      -2.252  -9.026  -8.447  1.00  0.00           N  
ATOM    297  C5    C   966      -2.016 -11.119  -9.582  1.00  0.00           C  
ATOM    298  C6    C   966      -2.538 -12.331  -9.806  1.00  0.00           C  
ATOM    299  H5'   C   966      -1.874 -16.039 -11.932  1.00  0.00           H  
ATOM    300 H5''   C   966      -2.720 -15.515 -13.180  1.00  0.00           H  
ATOM    301  H4'   C   966      -4.111 -16.129 -11.375  1.00  0.00           H  
ATOM    302  H3'   C   966      -4.248 -13.356 -11.999  1.00  0.00           H  
ATOM    303  H1'   C   966      -4.628 -14.430  -8.611  1.00  0.00           H  
ATOM    304  H2'   C   966      -5.935 -13.157 -10.433  1.00  0.00           H  
ATOM    305 HO2'   C   966      -7.175 -14.767  -9.844  1.00  0.00           H  
ATOM    306  H42   C   966      -1.413  -8.728  -8.857  1.00  0.00           H  
ATOM    307  H41   C   966      -2.744  -8.428  -7.846  1.00  0.00           H  
ATOM    308  H5    C   966      -1.175 -10.842 -10.002  1.00  0.00           H  
ATOM    309  H6    C   966      -2.064 -12.945 -10.404  1.00  0.00           H  
ATOM    310  P     C   967      -6.360 -13.510 -13.697  1.00  0.00           P  
ATOM    311  OP2   C   967      -5.389 -12.477 -14.136  1.00  0.00           O  
ATOM    312  OP1   C   967      -7.171 -14.233 -14.710  1.00  0.00           O  
ATOM    313  O5'   C   967      -7.361 -12.837 -12.656  1.00  0.00           O  
ATOM    314  C5'   C   967      -8.576 -13.475 -12.294  1.00  0.00           C  
ATOM    315  C4'   C   967      -9.429 -12.593 -11.416  1.00  0.00           C  
ATOM    316  O4'   C   967      -8.640 -12.214 -10.265  1.00  0.00           O  
ATOM    317  C3'   C   967      -9.852 -11.260 -12.014  1.00  0.00           C  
ATOM    318  O3'   C   967     -10.989 -11.366 -12.852  1.00  0.00           O  
ATOM    319  C1'   C   967      -8.970 -10.895  -9.877  1.00  0.00           C  
ATOM    320  C2'   C   967     -10.109 -10.432 -10.769  1.00  0.00           C  
ATOM    321  O2'   C   967     -11.348 -10.778 -10.168  1.00  0.00           O  
ATOM    322  N1    C   967      -7.766 -10.039 -10.011  1.00  0.00           N  
ATOM    323  C2    C   967      -7.763  -8.790  -9.377  1.00  0.00           C  
ATOM    324  O2    C   967      -8.760  -8.438  -8.729  1.00  0.00           O  
ATOM    325  N3    C   967      -6.677  -7.991  -9.484  1.00  0.00           N  
ATOM    326  C4    C   967      -5.618  -8.392 -10.187  1.00  0.00           C  
ATOM    327  N4    C   967      -4.569  -7.570 -10.264  1.00  0.00           N  
ATOM    328  C5    C   967      -5.590  -9.655 -10.843  1.00  0.00           C  
ATOM    329  C6    C   967      -6.669 -10.438 -10.730  1.00  0.00           C  
ATOM    330  H5'   C   967      -8.371 -14.303 -11.812  1.00  0.00           H  
ATOM    331 H5''   C   967      -9.076 -13.694 -13.108  1.00  0.00           H  
ATOM    332  H4'   C   967     -10.215 -13.101 -11.127  1.00  0.00           H  
ATOM    333  H3'   C   967      -9.100 -10.875 -12.511  1.00  0.00           H  
ATOM    334  H1'   C   967      -9.270 -10.892  -8.945  1.00  0.00           H  
ATOM    335  H2'   C   967     -10.055  -9.472 -10.960  1.00  0.00           H  
ATOM    336 HO2'   C   967     -11.791  -9.962  -9.855  1.00  0.00           H  
ATOM    337  H42   C   967      -3.775  -7.836 -10.774  1.00  0.00           H  
ATOM    338  H41   C   967      -4.593  -6.701  -9.812  1.00  0.00           H  
ATOM    339  H5    C   967      -4.806  -9.942 -11.358  1.00  0.00           H  
ATOM    340  H6    C   967      -6.669 -11.311 -11.174  1.00  0.00           H  
ATOM    341  P     A   968     -11.277 -10.248 -13.970  1.00  0.00           P  
ATOM    342  OP2   A   968     -10.015 -10.007 -14.715  1.00  0.00           O  
ATOM    343  OP1   A   968     -12.502 -10.640 -14.710  1.00  0.00           O  
ATOM    344  O5'   A   968     -11.608  -8.937 -13.127  1.00  0.00           O  
ATOM    345  C5'   A   968     -12.890  -8.747 -12.548  1.00  0.00           C  
ATOM    346  C4'   A   968     -13.027  -7.374 -11.941  1.00  0.00           C  
ATOM    347  O4'   A   968     -12.020  -7.197 -10.909  1.00  0.00           O  
ATOM    348  C3'   A   968     -12.769  -6.202 -12.876  1.00  0.00           C  
ATOM    349  O3'   A   968     -13.887  -5.885 -13.688  1.00  0.00           O  
ATOM    350  C1'   A   968     -11.574  -5.860 -10.885  1.00  0.00           C  
ATOM    351  C2'   A   968     -12.449  -5.098 -11.881  1.00  0.00           C  
ATOM    352  O2'   A   968     -13.622  -4.641 -11.223  1.00  0.00           O  
ATOM    353  N1    A   968      -7.164  -3.195 -10.923  1.00  0.00           N  
ATOM    354  C2    A   968      -8.386  -2.907 -10.457  1.00  0.00           C  
ATOM    355  N3    A   968      -9.491  -3.648 -10.480  1.00  0.00           N  
ATOM    356  C4    A   968      -9.256  -4.833 -11.072  1.00  0.00           C  
ATOM    357  C5    A   968      -8.056  -5.273 -11.598  1.00  0.00           C  
ATOM    358  C6    A   968      -6.961  -4.394 -11.511  1.00  0.00           C  
ATOM    359  N6    A   968      -5.743  -4.680 -11.976  1.00  0.00           N  
ATOM    360  N7    A   968      -8.191  -6.549 -12.127  1.00  0.00           N  
ATOM    361  C8    A   968      -9.448  -6.848 -11.912  1.00  0.00           C  
ATOM    362  N9    A   968     -10.152  -5.855 -11.276  1.00  0.00           N  
ATOM    363  H5'   A   968     -13.028  -9.420 -11.849  1.00  0.00           H  
ATOM    364 H5''   A   968     -13.575  -8.861 -13.239  1.00  0.00           H  
ATOM    365  H4'   A   968     -13.916  -7.292 -11.537  1.00  0.00           H  
ATOM    366  H3'   A   968     -11.978  -6.395 -13.422  1.00  0.00           H  
ATOM    367  H1'   A   968     -11.669  -5.459  -9.994  1.00  0.00           H  
ATOM    368  H2'   A   968     -11.961  -4.361 -12.306  1.00  0.00           H  
ATOM    369 HO2'   A   968     -13.577  -3.667 -11.132  1.00  0.00           H  
ATOM    370  H2    A   968      -8.479  -2.025 -10.040  1.00  0.00           H  
ATOM    371  H61   A   968      -5.018  -4.027 -11.886  1.00  0.00           H  
ATOM    372  H62   A   968      -5.573  -5.544 -12.406  1.00  0.00           H  
ATOM    373  H8    A   968      -9.849  -7.701 -12.180  1.00  0.00           H  
ATOM    374  P     C   969     -13.696  -4.992 -15.011  1.00  0.00           P  
ATOM    375  OP2   C   969     -12.639  -5.621 -15.843  1.00  0.00           O  
ATOM    376  OP1   C   969     -15.039  -4.745 -15.596  1.00  0.00           O  
ATOM    377  O5'   C   969     -13.135  -3.605 -14.465  1.00  0.00           O  
ATOM    378  C5'   C   969     -14.014  -2.611 -13.961  1.00  0.00           C  
ATOM    379  C4'   C   969     -13.285  -1.324 -13.660  1.00  0.00           C  
ATOM    380  O4'   C   969     -12.135  -1.547 -12.807  1.00  0.00           O  
ATOM    381  C3'   C   969     -12.712  -0.582 -14.858  1.00  0.00           C  
ATOM    382  O3'   C   969     -13.658   0.265 -15.487  1.00  0.00           O  
ATOM    383  C1'   C   969     -11.110  -0.643 -13.125  1.00  0.00           C  
ATOM    384  C2'   C   969     -11.653   0.295 -14.202  1.00  0.00           C  
ATOM    385  O2'   C   969     -12.238   1.429 -13.578  1.00  0.00           O  
ATOM    386  N1    C   969      -9.940  -1.424 -13.596  1.00  0.00           N  
ATOM    387  C2    C   969      -8.682  -0.808 -13.589  1.00  0.00           C  
ATOM    388  O2    C   969      -8.584   0.363 -13.193  1.00  0.00           O  
ATOM    389  N3    C   969      -7.599  -1.499 -14.013  1.00  0.00           N  
ATOM    390  C4    C   969      -7.732  -2.756 -14.435  1.00  0.00           C  
ATOM    391  N4    C   969      -6.635  -3.399 -14.844  1.00  0.00           N  
ATOM    392  C5    C   969      -8.996  -3.411 -14.455  1.00  0.00           C  
ATOM    393  C6    C   969     -10.060  -2.718 -14.032  1.00  0.00           C  
ATOM    394  H5'   C   969     -14.432  -2.941 -13.139  1.00  0.00           H  
ATOM    395 H5''   C   969     -14.711  -2.434 -14.626  1.00  0.00           H  
ATOM    396  H4'   C   969     -13.895  -0.717 -13.192  1.00  0.00           H  
ATOM    397  H3'   C   969     -12.278  -1.223 -15.458  1.00  0.00           H  
ATOM    398  H1'   C   969     -10.856  -0.117 -12.339  1.00  0.00           H  
ATOM    399  H2'   C   969     -10.956   0.552 -14.840  1.00  0.00           H  
ATOM    400 HO2'   C   969     -11.669   2.210 -13.736  1.00  0.00           H  
ATOM    401  H42   C   969      -6.700  -4.325 -15.160  1.00  0.00           H  
ATOM    402  H41   C   969      -5.767  -2.945 -14.830  1.00  0.00           H  
ATOM    403  H5    C   969      -9.084  -4.336 -14.766  1.00  0.00           H  
ATOM    404  H6    C   969     -10.939  -3.150 -14.038  1.00  0.00           H  
ATOM    405  P     A   970     -14.127  -0.029 -16.997  1.00  0.00           P  
ATOM    406  OP2   A   970     -14.712  -1.393 -17.040  1.00  0.00           O  
ATOM    407  OP1   A   970     -14.931   1.129 -17.462  1.00  0.00           O  
ATOM    408  O5'   A   970     -12.767  -0.050 -17.826  1.00  0.00           O  
ATOM    409  C5'   A   970     -12.635  -0.852 -18.990  1.00  0.00           C  
ATOM    410  C4'   A   970     -11.279  -1.509 -19.060  1.00  0.00           C  
ATOM    411  O4'   A   970     -11.357  -2.813 -18.437  1.00  0.00           O  
ATOM    412  C3'   A   970     -10.746  -1.791 -20.456  1.00  0.00           C  
ATOM    413  O3'   A   970     -10.092  -0.676 -21.036  1.00  0.00           O  
ATOM    414  C1'   A   970     -10.535  -3.715 -19.144  1.00  0.00           C  
ATOM    415  C2'   A   970      -9.763  -2.914 -20.194  1.00  0.00           C  
ATOM    416  O2'   A   970      -8.560  -2.422 -19.623  1.00  0.00           O  
ATOM    417  N1    A   970     -11.221  -6.849 -23.177  1.00  0.00           N  
ATOM    418  C2    A   970     -10.276  -5.944 -22.891  1.00  0.00           C  
ATOM    419  N3    A   970     -10.159  -5.161 -21.821  1.00  0.00           N  
ATOM    420  C4    A   970     -11.171  -5.375 -20.961  1.00  0.00           C  
ATOM    421  C5    A   970     -12.213  -6.270 -21.116  1.00  0.00           C  
ATOM    422  C6    A   970     -12.223  -7.041 -22.293  1.00  0.00           C  
ATOM    423  N6    A   970     -13.164  -7.943 -22.579  1.00  0.00           N  
ATOM    424  N7    A   970     -13.070  -6.218 -20.026  1.00  0.00           N  
ATOM    425  C8    A   970     -12.536  -5.308 -19.249  1.00  0.00           C  
ATOM    426  N9    A   970     -11.384  -4.757 -19.753  1.00  0.00           N  
ATOM    427  H5'   A   970     -12.758  -0.288 -19.782  1.00  0.00           H  
ATOM    428 H5''   A   970     -13.326  -1.546 -18.981  1.00  0.00           H  
ATOM    429  H4'   A   970     -10.633  -0.955 -18.574  1.00  0.00           H  
ATOM    430  H3'   A   970     -11.477  -2.124 -21.019  1.00  0.00           H  
ATOM    431  H1'   A   970      -9.902  -4.133 -18.523  1.00  0.00           H  
ATOM    432  H2'   A   970      -9.594  -3.439 -21.004  1.00  0.00           H  
ATOM    433 HO2'   A   970      -7.816  -2.993 -19.908  1.00  0.00           H  
ATOM    434  H2    A   970      -9.572  -5.843 -23.565  1.00  0.00           H  
ATOM    435  H61   A   970     -13.118  -8.450 -23.417  1.00  0.00           H  
ATOM    436  H62   A   970     -13.901  -8.099 -21.952  1.00  0.00           H  
ATOM    437  H8    A   970     -12.923  -5.046 -18.387  1.00  0.00           H  
ATOM    438  P     A   971     -10.485  -0.188 -22.516  1.00  0.00           P  
ATOM    439  OP2   A   971     -11.955  -0.326 -22.670  1.00  0.00           O  
ATOM    440  OP1   A   971      -9.841   1.128 -22.753  1.00  0.00           O  
ATOM    441  O5'   A   971      -9.788  -1.257 -23.471  1.00  0.00           O  
ATOM    442  C5'   A   971      -9.595  -0.985 -24.851  1.00  0.00           C  
ATOM    443  C4'   A   971     -10.411  -1.911 -25.718  1.00  0.00           C  
ATOM    444  O4'   A   971     -10.732  -3.115 -24.989  1.00  0.00           O  
ATOM    445  C3'   A   971     -11.770  -1.388 -26.158  1.00  0.00           C  
ATOM    446  O3'   A   971     -11.690  -0.478 -27.241  1.00  0.00           O  
ATOM    447  C1'   A   971     -11.989  -3.614 -25.414  1.00  0.00           C  
ATOM    448  C2'   A   971     -12.582  -2.646 -26.433  1.00  0.00           C  
ATOM    449  O2'   A   971     -12.336  -3.143 -27.740  1.00  0.00           O  
ATOM    450  N1    A   971     -16.131  -5.910 -23.382  1.00  0.00           N  
ATOM    451  C2    A   971     -15.560  -5.988 -24.591  1.00  0.00           C  
ATOM    452  N3    A   971     -14.481  -5.362 -25.054  1.00  0.00           N  
ATOM    453  C4    A   971     -13.956  -4.559 -24.111  1.00  0.00           C  
ATOM    454  C5    A   971     -14.429  -4.373 -22.825  1.00  0.00           C  
ATOM    455  C6    A   971     -15.578  -5.095 -22.458  1.00  0.00           C  
ATOM    456  N6    A   971     -16.148  -5.016 -21.253  1.00  0.00           N  
ATOM    457  N7    A   971     -13.631  -3.471 -22.135  1.00  0.00           N  
ATOM    458  C8    A   971     -12.709  -3.138 -23.004  1.00  0.00           C  
ATOM    459  N9    A   971     -12.845  -3.759 -24.221  1.00  0.00           N  
ATOM    460  H5'   A   971      -8.646  -1.097 -25.070  1.00  0.00           H  
ATOM    461 H5''   A   971      -9.858  -0.060 -25.035  1.00  0.00           H  
ATOM    462  H4'   A   971      -9.885  -2.151 -26.509  1.00  0.00           H  
ATOM    463  H3'   A   971     -12.187  -0.908 -25.412  1.00  0.00           H  
ATOM    464  H1'   A   971     -11.862  -4.491 -25.834  1.00  0.00           H  
ATOM    465  H2'   A   971     -13.538  -2.499 -26.274  1.00  0.00           H  
ATOM    466 HO2'   A   971     -11.961  -2.423 -28.289  1.00  0.00           H  
ATOM    467  H2    A   971     -16.000  -6.593 -25.225  1.00  0.00           H  
ATOM    468  H61   A   971     -16.950  -5.545 -21.055  1.00  0.00           H  
ATOM    469  H62   A   971     -15.765  -4.432 -20.566  1.00  0.00           H  
ATOM    470  H8    A   971     -11.989  -2.503 -22.804  1.00  0.00           H  
ATOM    471  P     U   972     -12.759   0.715 -27.376  1.00  0.00           P  
ATOM    472  OP2   U   972     -12.641   1.575 -26.171  1.00  0.00           O  
ATOM    473  OP1   U   972     -12.610   1.316 -28.725  1.00  0.00           O  
ATOM    474  O5'   U   972     -14.169  -0.025 -27.318  1.00  0.00           O  
ATOM    475  C5'   U   972     -14.696  -0.680 -28.461  1.00  0.00           C  
ATOM    476  C4'   U   972     -16.066  -1.253 -28.193  1.00  0.00           C  
ATOM    477  O4'   U   972     -15.969  -2.239 -27.142  1.00  0.00           O  
ATOM    478  C3'   U   972     -17.108  -0.279 -27.665  1.00  0.00           C  
ATOM    479  O3'   U   972     -17.679   0.526 -28.682  1.00  0.00           O  
ATOM    480  C1'   U   972     -17.160  -2.251 -26.391  1.00  0.00           C  
ATOM    481  C2'   U   972     -18.109  -1.225 -27.006  1.00  0.00           C  
ATOM    482  O2'   U   972     -18.930  -1.862 -27.974  1.00  0.00           O  
ATOM    483  N1    U   972     -16.842  -1.945 -24.975  1.00  0.00           N  
ATOM    484  C2    U   972     -17.734  -2.391 -24.018  1.00  0.00           C  
ATOM    485  O2    U   972     -18.747  -3.012 -24.289  1.00  0.00           O  
ATOM    486  N3    U   972     -17.398  -2.086 -22.722  1.00  0.00           N  
ATOM    487  C4    U   972     -16.285  -1.395 -22.291  1.00  0.00           C  
ATOM    488  O4    U   972     -16.124  -1.199 -21.086  1.00  0.00           O  
ATOM    489  C5    U   972     -15.407  -0.965 -23.337  1.00  0.00           C  
ATOM    490  C6    U   972     -15.710  -1.249 -24.607  1.00  0.00           C  
ATOM    491  H5'   U   972     -14.092  -1.407 -28.720  1.00  0.00           H  
ATOM    492 H5''   U   972     -14.758  -0.038 -29.199  1.00  0.00           H  
ATOM    493  H4'   U   972     -16.394  -1.683 -29.009  1.00  0.00           H  
ATOM    494  H3'   U   972     -16.700   0.291 -26.981  1.00  0.00           H  
ATOM    495  H1'   U   972     -17.567  -3.141 -26.447  1.00  0.00           H  
ATOM    496  H2'   U   972     -18.642  -0.765 -26.324  1.00  0.00           H  
ATOM    497 HO2'   U   972     -19.848  -1.908 -27.633  1.00  0.00           H  
ATOM    498  H3    U   972     -18.017  -2.393 -22.027  1.00  0.00           H  
ATOM    499  H5    U   972     -14.591  -0.467 -23.122  1.00  0.00           H  
ATOM    500  H6    U   972     -15.094  -0.943 -25.304  1.00  0.00           H  
ATOM    501  P     U   973     -17.867   2.106 -28.454  1.00  0.00           P  
ATOM    502  OP2   U   973     -16.528   2.743 -28.526  1.00  0.00           O  
ATOM    503  OP1   U   973     -18.953   2.574 -29.352  1.00  0.00           O  
ATOM    504  O5'   U   973     -18.386   2.218 -26.952  1.00  0.00           O  
ATOM    505  C5'   U   973     -17.700   3.017 -26.000  1.00  0.00           C  
ATOM    506  C4'   U   973     -18.435   3.070 -24.684  1.00  0.00           C  
ATOM    507  O4'   U   973     -17.935   2.021 -23.825  1.00  0.00           O  
ATOM    508  C3'   U   973     -18.236   4.330 -23.855  1.00  0.00           C  
ATOM    509  O3'   U   973     -19.131   5.371 -24.206  1.00  0.00           O  
ATOM    510  C1'   U   973     -17.941   2.450 -22.477  1.00  0.00           C  
ATOM    511  C2'   U   973     -18.540   3.852 -22.448  1.00  0.00           C  
ATOM    512  O2'   U   973     -19.940   3.756 -22.229  1.00  0.00           O  
ATOM    513  N1    U   973     -16.542   2.426 -21.984  1.00  0.00           N  
ATOM    514  C2    U   973     -16.349   2.133 -20.647  1.00  0.00           C  
ATOM    515  O2    U   973     -17.265   1.898 -19.878  1.00  0.00           O  
ATOM    516  N3    U   973     -15.039   2.121 -20.236  1.00  0.00           N  
ATOM    517  C4    U   973     -13.923   2.369 -21.007  1.00  0.00           C  
ATOM    518  O4    U   973     -12.807   2.321 -20.488  1.00  0.00           O  
ATOM    519  C5    U   973     -14.199   2.665 -22.380  1.00  0.00           C  
ATOM    520  C6    U   973     -15.465   2.682 -22.807  1.00  0.00           C  
ATOM    521  H5'   U   973     -17.611   3.927 -26.353  1.00  0.00           H  
ATOM    522 H5''   U   973     -16.807   2.642 -25.852  1.00  0.00           H  
ATOM    523  H4'   U   973     -19.389   2.926 -24.849  1.00  0.00           H  
ATOM    524  H3'   U   973     -17.296   4.603 -23.903  1.00  0.00           H  
ATOM    525  H1'   U   973     -18.489   1.854 -21.925  1.00  0.00           H  
ATOM    526  H2'   U   973     -18.106   4.417 -21.775  1.00  0.00           H  
ATOM    527 HO2'   U   973     -20.145   4.078 -21.326  1.00  0.00           H  
ATOM    528  H3    U   973     -14.880   1.915 -19.292  1.00  0.00           H  
ATOM    529  H5    U   973     -13.464   2.853 -23.001  1.00  0.00           H  
ATOM    530  H6    U   973     -15.628   2.888 -23.750  1.00  0.00           H  
ATOM    531  P     A   974     -20.592   5.120 -24.573  1.00  0.00           P  
ATOM    532  OP2   A   974     -21.207   4.353 -23.460  1.00  0.00           O  
ATOM    533  OP1   A   974     -21.180   6.419 -24.983  1.00  0.00           O  
ATOM    534  O5'   A   974     -20.545   4.174 -25.855  1.00  0.00           O  
ATOM    535  C5'   A   974     -20.792   4.693 -27.153  1.00  0.00           C  
ATOM    536  C4'   A   974     -20.360   6.133 -27.266  1.00  0.00           C  
ATOM    537  O4'   A   974     -18.950   6.175 -27.556  1.00  0.00           O  
ATOM    538  C3'   A   974     -20.992   6.933 -28.394  1.00  0.00           C  
ATOM    539  O3'   A   974     -22.261   7.464 -28.054  1.00  0.00           O  
ATOM    540  C1'   A   974     -18.673   7.305 -28.362  1.00  0.00           C  
ATOM    541  C2'   A   974     -19.981   8.044 -28.613  1.00  0.00           C  
ATOM    542  O2'   A   974     -20.127   9.072 -27.644  1.00  0.00           O  
ATOM    543  N1    A   974     -17.065   8.664 -33.066  1.00  0.00           N  
ATOM    544  C2    A   974     -17.649   9.356 -32.079  1.00  0.00           C  
ATOM    545  N3    A   974     -18.042   8.939 -30.877  1.00  0.00           N  
ATOM    546  C4    A   974     -17.778   7.630 -30.719  1.00  0.00           C  
ATOM    547  C5    A   974     -17.184   6.788 -31.640  1.00  0.00           C  
ATOM    548  C6    A   974     -16.814   7.351 -32.874  1.00  0.00           C  
ATOM    549  N6    A   974     -16.232   6.662 -33.858  1.00  0.00           N  
ATOM    550  N7    A   974     -17.072   5.502 -31.128  1.00  0.00           N  
ATOM    551  C8    A   974     -17.592   5.594 -29.930  1.00  0.00           C  
ATOM    552  N9    A   974     -18.039   6.854 -29.616  1.00  0.00           N  
ATOM    553  H5'   A   974     -21.752   4.631 -27.345  1.00  0.00           H  
ATOM    554 H5''   A   974     -20.301   4.158 -27.811  1.00  0.00           H  
ATOM    555  H4'   A   974     -20.525   6.596 -26.418  1.00  0.00           H  
ATOM    556  H3'   A   974     -21.080   6.385 -29.202  1.00  0.00           H  
ATOM    557  H1'   A   974     -18.055   7.892 -27.877  1.00  0.00           H  
ATOM    558  H2'   A   974     -20.026   8.397 -29.527  1.00  0.00           H  
ATOM    559 HO2'   A   974     -20.010   9.941 -28.081  1.00  0.00           H  
ATOM    560  H2    A   974     -17.810  10.305 -32.268  1.00  0.00           H  
ATOM    561  H61   A   974     -15.997   7.111 -34.698  1.00  0.00           H  
ATOM    562  H62   A   974     -16.040   5.709 -33.742  1.00  0.00           H  
ATOM    563  H8    A   974     -17.656   4.834 -29.314  1.00  0.00           H  
ATOM    564  P     A   975     -23.457   7.451 -29.128  1.00  0.00           P  
ATOM    565  OP2   A   975     -23.359   6.193 -29.910  1.00  0.00           O  
ATOM    566  OP1   A   975     -24.718   7.777 -28.417  1.00  0.00           O  
ATOM    567  O5'   A   975     -23.112   8.664 -30.103  1.00  0.00           O  
ATOM    568  C5'   A   975     -23.872   8.891 -31.280  1.00  0.00           C  
ATOM    569  C4'   A   975     -23.044   9.546 -32.356  1.00  0.00           C  
ATOM    570  O4'   A   975     -21.647   9.313 -32.093  1.00  0.00           O  
ATOM    571  C3'   A   975     -23.272   9.043 -33.773  1.00  0.00           C  
ATOM    572  O3'   A   975     -24.111   9.893 -34.536  1.00  0.00           O  
ATOM    573  C1'   A   975     -20.956   8.803 -33.205  1.00  0.00           C  
ATOM    574  C2'   A   975     -21.884   8.990 -34.401  1.00  0.00           C  
ATOM    575  O2'   A   975     -21.553  10.223 -35.023  1.00  0.00           O  
ATOM    576  N1    A   975     -18.686   4.520 -34.954  1.00  0.00           N  
ATOM    577  C2    A   975     -18.787   5.756 -35.460  1.00  0.00           C  
ATOM    578  N3    A   975     -19.394   6.826 -34.950  1.00  0.00           N  
ATOM    579  C4    A   975     -19.956   6.534 -33.764  1.00  0.00           C  
ATOM    580  C5    A   975     -19.938   5.312 -33.117  1.00  0.00           C  
ATOM    581  C6    A   975     -19.262   4.260 -33.761  1.00  0.00           C  
ATOM    582  N6    A   975     -19.162   3.027 -33.258  1.00  0.00           N  
ATOM    583  N7    A   975     -20.622   5.385 -31.912  1.00  0.00           N  
ATOM    584  C8    A   975     -21.031   6.628 -31.857  1.00  0.00           C  
ATOM    585  N9    A   975     -20.664   7.380 -32.946  1.00  0.00           N  
ATOM    586  H5'   A   975     -24.632   9.472 -31.064  1.00  0.00           H  
ATOM    587 H5''   A   975     -24.210   8.034 -31.614  1.00  0.00           H  
ATOM    588  H4'   A   975     -23.207  10.513 -32.333  1.00  0.00           H  
ATOM    589  H3'   A   975     -23.673   8.149 -33.730  1.00  0.00           H  
ATOM    590  H1'   A   975     -20.117   9.285 -33.365  1.00  0.00           H  
ATOM    591  H2'   A   975     -21.799   8.236 -35.021  1.00  0.00           H  
ATOM    592 HO2'   A   975     -22.378  10.723 -35.198  1.00  0.00           H  
ATOM    593  H2    A   975     -18.352   5.893 -36.328  1.00  0.00           H  
ATOM    594  H61   A   975     -18.677   2.334 -33.754  1.00  0.00           H  
ATOM    595  H62   A   975     -19.571   2.815 -32.394  1.00  0.00           H  
ATOM    596  H8    A   975     -21.553   6.988 -31.109  1.00  0.00           H  
ATOM    597  P     A   976     -25.587   9.409 -34.951  1.00  0.00           P  
ATOM    598  OP2   A   976     -26.066   8.456 -33.919  1.00  0.00           O  
ATOM    599  OP1   A   976     -26.393  10.614 -35.270  1.00  0.00           O  
ATOM    600  O5'   A   976     -25.359   8.596 -36.303  1.00  0.00           O  
ATOM    601  C5'   A   976     -24.814   7.285 -36.282  1.00  0.00           C  
ATOM    602  C4'   A   976     -23.997   7.005 -37.518  1.00  0.00           C  
ATOM    603  O4'   A   976     -24.352   7.963 -38.553  1.00  0.00           O  
ATOM    604  C3'   A   976     -22.488   7.091 -37.355  1.00  0.00           C  
ATOM    605  O3'   A   976     -21.786   6.187 -38.191  1.00  0.00           O  
ATOM    606  C1'   A   976     -23.217   8.740 -38.904  1.00  0.00           C  
ATOM    607  C2'   A   976     -22.182   8.518 -37.804  1.00  0.00           C  
ATOM    608  O2'   A   976     -20.886   8.611 -38.376  1.00  0.00           O  
ATOM    609  N1    A   976     -23.584  12.958 -41.842  1.00  0.00           N  
ATOM    610  C2    A   976     -23.093  11.734 -42.080  1.00  0.00           C  
ATOM    611  N3    A   976     -23.029  10.681 -41.268  1.00  0.00           N  
ATOM    612  C4    A   976     -23.551  10.977 -40.064  1.00  0.00           C  
ATOM    613  C5    A   976     -24.092  12.187 -39.670  1.00  0.00           C  
ATOM    614  C6    A   976     -24.101  13.221 -40.623  1.00  0.00           C  
ATOM    615  N6    A   976     -24.589  14.441 -40.386  1.00  0.00           N  
ATOM    616  N7    A   976     -24.534  12.122 -38.356  1.00  0.00           N  
ATOM    617  C8    A   976     -24.254  10.895 -37.991  1.00  0.00           C  
ATOM    618  N9    A   976     -23.659  10.146 -38.975  1.00  0.00           N  
ATOM    619  H5'   A   976     -25.546   6.635 -36.229  1.00  0.00           H  
ATOM    620 H5''   A   976     -24.243   7.188 -35.492  1.00  0.00           H  
ATOM    621  H4'   A   976     -24.230   6.110 -37.843  1.00  0.00           H  
ATOM    622  H3'   A   976     -22.219   6.942 -36.423  1.00  0.00           H  
ATOM    623  H1'   A   976     -22.837   8.473 -39.767  1.00  0.00           H  
ATOM    624  H2'   A   976     -22.304   9.158 -37.072  1.00  0.00           H  
ATOM    625 HO2'   A   976     -20.470   9.449 -38.086  1.00  0.00           H  
ATOM    626  H2    A   976     -22.730  11.595 -42.979  1.00  0.00           H  
ATOM    627  H61   A   976     -24.568  15.122 -41.090  1.00  0.00           H  
ATOM    628  H62   A   976     -24.970  14.655 -39.509  1.00  0.00           H  
ATOM    629  H8    A   976     -24.453  10.544 -37.097  1.00  0.00           H  
ATOM    630  P     A   977     -21.602   4.653 -37.746  1.00  0.00           P  
ATOM    631  OP2   A   977     -20.276   4.192 -38.228  1.00  0.00           O  
ATOM    632  OP1   A   977     -21.936   4.548 -36.304  1.00  0.00           O  
ATOM    633  O5'   A   977     -22.722   3.876 -38.571  1.00  0.00           O  
ATOM    634  C5'   A   977     -22.385   2.772 -39.398  1.00  0.00           C  
ATOM    635  C4'   A   977     -22.961   2.921 -40.783  1.00  0.00           C  
ATOM    636  O4'   A   977     -23.373   4.290 -40.994  1.00  0.00           O  
ATOM    637  C3'   A   977     -21.989   2.719 -41.936  1.00  0.00           C  
ATOM    638  O3'   A   977     -21.813   1.356 -42.280  1.00  0.00           O  
ATOM    639  C1'   A   977     -23.319   4.640 -42.365  1.00  0.00           C  
ATOM    640  C2'   A   977     -22.688   3.443 -43.085  1.00  0.00           C  
ATOM    641  O2'   A   977     -23.724   2.647 -43.642  1.00  0.00           O  
ATOM    642  N1    A   977     -22.303   8.874 -45.121  1.00  0.00           N  
ATOM    643  C2    A   977     -23.185   7.880 -45.289  1.00  0.00           C  
ATOM    644  N3    A   977     -23.396   6.806 -44.532  1.00  0.00           N  
ATOM    645  C4    A   977     -22.566   6.800 -43.474  1.00  0.00           C  
ATOM    646  C5    A   977     -21.608   7.749 -43.167  1.00  0.00           C  
ATOM    647  C6    A   977     -21.484   8.838 -44.048  1.00  0.00           C  
ATOM    648  N6    A   977     -20.605   9.828 -43.881  1.00  0.00           N  
ATOM    649  N7    A   977     -20.940   7.411 -41.997  1.00  0.00           N  
ATOM    650  C8    A   977     -21.500   6.285 -41.630  1.00  0.00           C  
ATOM    651  N9    A   977     -22.491   5.856 -42.478  1.00  0.00           N  
ATOM    652  H5'   A   977     -22.734   1.951 -38.993  1.00  0.00           H  
ATOM    653 H5''   A   977     -21.410   2.706 -39.462  1.00  0.00           H  
ATOM    654  H4'   A   977     -23.724   2.317 -40.903  1.00  0.00           H  
ATOM    655  H3'   A   977     -21.114   3.117 -41.743  1.00  0.00           H  
ATOM    656  H1'   A   977     -24.208   4.814 -42.739  1.00  0.00           H  
ATOM    657  H2'   A   977     -22.048   3.736 -43.767  1.00  0.00           H  
ATOM    658 HO2'   A   977     -24.586   2.959 -43.296  1.00  0.00           H  
ATOM    659  H2    A   977     -23.755   7.954 -46.083  1.00  0.00           H  
ATOM    660  H61   A   977     -20.565  10.562 -44.530  1.00  0.00           H  
ATOM    661  H62   A   977     -20.001   9.823 -43.110  1.00  0.00           H  
ATOM    662  H8    A   977     -21.234   5.793 -40.824  1.00  0.00           H  
ATOM    663  P     C   978     -20.585   0.912 -43.217  1.00  0.00           P  
ATOM    664  OP2   C   978     -21.092   0.770 -44.605  1.00  0.00           O  
ATOM    665  OP1   C   978     -19.445   1.823 -42.943  1.00  0.00           O  
ATOM    666  O5'   C   978     -20.196  -0.538 -42.683  1.00  0.00           O  
ATOM    667  C5'   C   978     -18.963  -1.142 -43.044  1.00  0.00           C  
ATOM    668  C4'   C   978     -18.657  -2.342 -42.181  1.00  0.00           C  
ATOM    669  O4'   C   978     -18.958  -1.999 -40.808  1.00  0.00           O  
ATOM    670  C3'   C   978     -19.473  -3.594 -42.462  1.00  0.00           C  
ATOM    671  O3'   C   978     -18.915  -4.400 -43.485  1.00  0.00           O  
ATOM    672  C1'   C   978     -19.456  -3.139 -40.144  1.00  0.00           C  
ATOM    673  C2'   C   978     -19.442  -4.312 -41.124  1.00  0.00           C  
ATOM    674  O2'   C   978     -18.232  -5.037 -40.958  1.00  0.00           O  
ATOM    675  N1    C   978     -20.818  -2.849 -39.633  1.00  0.00           N  
ATOM    676  C2    C   978     -21.336  -3.664 -38.619  1.00  0.00           C  
ATOM    677  O2    C   978     -20.647  -4.598 -38.181  1.00  0.00           O  
ATOM    678  N3    C   978     -22.576  -3.419 -38.136  1.00  0.00           N  
ATOM    679  C4    C   978     -23.296  -2.410 -38.623  1.00  0.00           C  
ATOM    680  N4    C   978     -24.515  -2.206 -38.116  1.00  0.00           N  
ATOM    681  C5    C   978     -22.799  -1.564 -39.654  1.00  0.00           C  
ATOM    682  C6    C   978     -21.571  -1.814 -40.124  1.00  0.00           C  
ATOM    683  H5'   C   978     -18.244  -0.484 -42.943  1.00  0.00           H  
ATOM    684 H5''   C   978     -19.009  -1.425 -43.981  1.00  0.00           H  
ATOM    685  H4'   C   978     -17.705  -2.563 -42.244  1.00  0.00           H  
ATOM    686  H3'   C   978     -20.394  -3.361 -42.703  1.00  0.00           H  
ATOM    687  H1'   C   978     -18.862  -3.342 -39.392  1.00  0.00           H  
ATOM    688  H2'   C   978     -20.227  -4.885 -41.007  1.00  0.00           H  
ATOM    689 HO2'   C   978     -18.431  -5.896 -40.531  1.00  0.00           H  
ATOM    690  H42   C   978     -25.069  -1.472 -38.453  1.00  0.00           H  
ATOM    691  H41   C   978     -24.854  -2.792 -37.406  1.00  0.00           H  
ATOM    692  H5    C   978     -23.336  -0.823 -40.006  1.00  0.00           H  
ATOM    693  H6    C   978     -21.211  -1.243 -40.833  1.00  0.00           H  
ATOM    694  P     A   979     -19.813  -5.514 -44.217  1.00  0.00           P  
ATOM    695  OP2   A   979     -21.179  -5.455 -43.640  1.00  0.00           O  
ATOM    696  OP1   A   979     -19.627  -5.366 -45.682  1.00  0.00           O  
ATOM    697  O5'   A   979     -19.151  -6.894 -43.774  1.00  0.00           O  
ATOM    698  C5'   A   979     -17.739  -7.044 -43.727  1.00  0.00           C  
ATOM    699  C4'   A   979     -17.344  -8.429 -43.279  1.00  0.00           C  
ATOM    700  O4'   A   979     -17.722  -8.627 -41.886  1.00  0.00           O  
ATOM    701  C3'   A   979     -17.950  -9.582 -44.063  1.00  0.00           C  
ATOM    702  O3'   A   979     -17.136 -10.742 -44.063  1.00  0.00           O  
ATOM    703  C1'   A   979     -18.759  -9.617 -41.845  1.00  0.00           C  
ATOM    704  C2'   A   979     -19.221  -9.893 -43.271  1.00  0.00           C  
ATOM    705  O2'   A   979     -19.577 -11.263 -43.385  1.00  0.00           O  
ATOM    706  N1    A   979     -22.254 -10.628 -38.194  1.00  0.00           N  
ATOM    707  C2    A   979     -21.338 -11.394 -38.801  1.00  0.00           C  
ATOM    708  N3    A   979     -20.458 -11.066 -39.745  1.00  0.00           N  
ATOM    709  C4    A   979     -20.578  -9.767 -40.074  1.00  0.00           C  
ATOM    710  C5    A   979     -21.469  -8.856 -39.540  1.00  0.00           C  
ATOM    711  C6    A   979     -22.347  -9.328 -38.548  1.00  0.00           C  
ATOM    712  N6    A   979     -23.260  -8.565 -37.944  1.00  0.00           N  
ATOM    713  N7    A   979     -21.302  -7.607 -40.123  1.00  0.00           N  
ATOM    714  C8    A   979     -20.329  -7.789 -40.982  1.00  0.00           C  
ATOM    715  N9    A   979     -19.843  -9.073 -41.005  1.00  0.00           N  
ATOM    716  H5'   A   979     -17.369  -6.388 -43.101  1.00  0.00           H  
ATOM    717 H5''   A   979     -17.370  -6.878 -44.619  1.00  0.00           H  
ATOM    718  H4'   A   979     -16.367  -8.486 -43.336  1.00  0.00           H  
ATOM    719  H3'   A   979     -18.149  -9.330 -44.989  1.00  0.00           H  
ATOM    720  H1'   A   979     -18.422 -10.447 -41.445  1.00  0.00           H  
ATOM    721  H2'   A   979     -19.959  -9.303 -43.530  1.00  0.00           H  
ATOM    722 HO2'   A   979     -19.280 -11.738 -42.582  1.00  0.00           H  
ATOM    723  H2    A   979     -21.311 -12.329 -38.508  1.00  0.00           H  
ATOM    724  H61   A   979     -23.845  -8.951 -37.259  1.00  0.00           H  
ATOM    725  H62   A   979     -23.346  -7.619 -38.184  1.00  0.00           H  
ATOM    726  H8    A   979     -19.981  -7.074 -41.555  1.00  0.00           H  
ATOM    727  P     A   980     -16.020 -10.946 -45.202  1.00  0.00           P  
ATOM    728  OP2   A   980     -15.116  -9.769 -45.175  1.00  0.00           O  
ATOM    729  OP1   A   980     -15.455 -12.310 -45.054  1.00  0.00           O  
ATOM    730  O5'   A   980     -16.847 -10.899 -46.563  1.00  0.00           O  
ATOM    731  C5'   A   980     -18.259 -11.047 -46.564  1.00  0.00           C  
ATOM    732  C4'   A   980     -18.692 -12.241 -47.378  1.00  0.00           C  
ATOM    733  O4'   A   980     -17.757 -12.455 -48.477  1.00  0.00           O  
ATOM    734  C3'   A   980     -18.763 -13.565 -46.633  1.00  0.00           C  
ATOM    735  O3'   A   980     -19.703 -14.466 -47.192  1.00  0.00           O  
ATOM    736  C1'   A   980     -17.232 -13.760 -48.386  1.00  0.00           C  
ATOM    737  C2'   A   980     -17.400 -14.175 -46.933  1.00  0.00           C  
ATOM    738  O2'   A   980     -17.439 -15.591 -46.846  1.00  0.00           O  
ATOM    739  N1    A   980     -13.411 -15.950 -51.061  1.00  0.00           N  
ATOM    740  C2    A   980     -14.694 -16.289 -50.882  1.00  0.00           C  
ATOM    741  N3    A   980     -15.635 -15.672 -50.171  1.00  0.00           N  
ATOM    742  C4    A   980     -15.141 -14.567 -49.586  1.00  0.00           C  
ATOM    743  C5    A   980     -13.847 -14.090 -49.676  1.00  0.00           C  
ATOM    744  C6    A   980     -12.947 -14.833 -50.460  1.00  0.00           C  
ATOM    745  N6    A   980     -11.667 -14.496 -50.638  1.00  0.00           N  
ATOM    746  N7    A   980     -13.702 -12.921 -48.940  1.00  0.00           N  
ATOM    747  C8    A   980     -14.892 -12.722 -48.430  1.00  0.00           C  
ATOM    748  N9    A   980     -15.812 -13.679 -48.780  1.00  0.00           N  
ATOM    749  H5'   A   980     -18.665 -10.239 -46.942  1.00  0.00           H  
ATOM    750 H5''   A   980     -18.570 -11.159 -45.642  1.00  0.00           H  
ATOM    751  H4'   A   980     -19.573 -12.044 -47.758  1.00  0.00           H  
ATOM    752  H3'   A   980     -18.942 -13.467 -45.674  1.00  0.00           H  
ATOM    753  H1'   A   980     -17.695 -14.402 -48.964  1.00  0.00           H  
ATOM    754  H2'   A   980     -16.702 -13.794 -46.359  1.00  0.00           H  
ATOM    755 HO2'   A   980     -18.218 -15.856 -46.314  1.00  0.00           H  
ATOM    756  H2    A   980     -14.980 -17.107 -51.339  1.00  0.00           H  
ATOM    757  H61   A   980     -11.087 -15.055 -51.197  1.00  0.00           H  
ATOM    758  H62   A   980     -11.308 -13.690 -50.213  1.00  0.00           H  
ATOM    759  H8    A   980     -15.106 -11.959 -47.852  1.00  0.00           H  
ATOM    760  P     A   981     -21.276 -14.250 -46.941  1.00  0.00           P  
ATOM    761  OP2   A   981     -21.444 -13.571 -45.631  1.00  0.00           O  
ATOM    762  OP1   A   981     -21.858 -13.641 -48.163  1.00  0.00           O  
ATOM    763  O5'   A   981     -21.851 -15.730 -46.805  1.00  0.00           O  
ATOM    764  C5'   A   981     -23.110 -15.969 -46.194  1.00  0.00           C  
ATOM    765  C4'   A   981     -23.020 -17.048 -45.144  1.00  0.00           C  
ATOM    766  O4'   A   981     -21.709 -17.008 -44.533  1.00  0.00           O  
ATOM    767  C3'   A   981     -23.980 -16.920 -43.971  1.00  0.00           C  
ATOM    768  O3'   A   981     -25.268 -17.442 -44.249  1.00  0.00           O  
ATOM    769  C1'   A   981     -21.805 -17.377 -43.172  1.00  0.00           C  
ATOM    770  C2'   A   981     -23.272 -17.705 -42.877  1.00  0.00           C  
ATOM    771  O2'   A   981     -23.473 -19.102 -43.034  1.00  0.00           O  
ATOM    772  N1    A   981     -19.146 -16.013 -38.974  1.00  0.00           N  
ATOM    773  C2    A   981     -19.448 -17.207 -39.500  1.00  0.00           C  
ATOM    774  N3    A   981     -20.146 -17.490 -40.598  1.00  0.00           N  
ATOM    775  C4    A   981     -20.566 -16.363 -41.198  1.00  0.00           C  
ATOM    776  C5    A   981     -20.335 -15.066 -40.779  1.00  0.00           C  
ATOM    777  C6    A   981     -19.583 -14.900 -39.602  1.00  0.00           C  
ATOM    778  N6    A   981     -19.281 -13.710 -39.078  1.00  0.00           N  
ATOM    779  N7    A   981     -20.921 -14.157 -41.649  1.00  0.00           N  
ATOM    780  C8    A   981     -21.484 -14.913 -42.560  1.00  0.00           C  
ATOM    781  N9    A   981     -21.309 -16.258 -42.349  1.00  0.00           N  
ATOM    782  H5'   A   981     -23.752 -16.246 -46.881  1.00  0.00           H  
ATOM    783 H5''   A   981     -23.426 -15.142 -45.776  1.00  0.00           H  
ATOM    784  H4'   A   981     -23.148 -17.924 -45.564  1.00  0.00           H  
ATOM    785  H3'   A   981     -24.065 -15.979 -43.707  1.00  0.00           H  
ATOM    786  H1'   A   981     -21.254 -18.172 -43.009  1.00  0.00           H  
ATOM    787  H2'   A   981     -23.536 -17.397 -41.985  1.00  0.00           H  
ATOM    788 HO2'   A   981     -23.613 -19.505 -42.151  1.00  0.00           H  
ATOM    789  H2    A   981     -19.108 -17.983 -39.006  1.00  0.00           H  
ATOM    790  H61   A   981     -18.752 -13.658 -38.254  1.00  0.00           H  
ATOM    791  H62   A   981     -19.587 -12.889 -39.516  1.00  0.00           H  
ATOM    792  H8    A   981     -21.985 -14.550 -43.321  1.00  0.00           H  
ATOM    793  P     C   982     -26.478 -16.452 -44.624  1.00  0.00           P  
ATOM    794  OP2   C   982     -25.896 -15.157 -45.057  1.00  0.00           O  
ATOM    795  OP1   C   982     -27.402 -17.180 -45.530  1.00  0.00           O  
ATOM    796  O5'   C   982     -27.229 -16.219 -43.239  1.00  0.00           O  
ATOM    797  C5'   C   982     -28.277 -15.267 -43.129  1.00  0.00           C  
ATOM    798  C4'   C   982     -28.211 -14.515 -41.822  1.00  0.00           C  
ATOM    799  O4'   C   982     -26.862 -14.605 -41.294  1.00  0.00           O  
ATOM    800  C3'   C   982     -28.465 -13.017 -41.898  1.00  0.00           C  
ATOM    801  O3'   C   982     -29.843 -12.692 -41.942  1.00  0.00           O  
ATOM    802  C1'   C   982     -26.514 -13.409 -40.645  1.00  0.00           C  
ATOM    803  C2'   C   982     -27.757 -12.513 -40.651  1.00  0.00           C  
ATOM    804  O2'   C   982     -28.526 -12.766 -39.484  1.00  0.00           O  
ATOM    805  N1    C   982     -25.375 -12.797 -41.373  1.00  0.00           N  
ATOM    806  C2    C   982     -24.788 -11.642 -40.839  1.00  0.00           C  
ATOM    807  O2    C   982     -25.234 -11.168 -39.783  1.00  0.00           O  
ATOM    808  N3    C   982     -23.748 -11.065 -41.483  1.00  0.00           N  
ATOM    809  C4    C   982     -23.287 -11.594 -42.617  1.00  0.00           C  
ATOM    810  N4    C   982     -22.259 -10.990 -43.218  1.00  0.00           N  
ATOM    811  C5    C   982     -23.862 -12.766 -43.185  1.00  0.00           C  
ATOM    812  C6    C   982     -24.890 -13.329 -42.538  1.00  0.00           C  
ATOM    813  H5'   C   982     -29.137 -15.732 -43.187  1.00  0.00           H  
ATOM    814 H5''   C   982     -28.207 -14.629 -43.869  1.00  0.00           H  
ATOM    815  H4'   C   982     -28.834 -14.910 -41.177  1.00  0.00           H  
ATOM    816  H3'   C   982     -28.022 -12.646 -42.689  1.00  0.00           H  
ATOM    817  H1'   C   982     -26.251 -13.587 -39.718  1.00  0.00           H  
ATOM    818  H2'   C   982     -27.523 -11.565 -40.731  1.00  0.00           H  
ATOM    819 HO2'   C   982     -28.175 -13.564 -39.037  1.00  0.00           H  
ATOM    820  H42   C   982     -21.897 -11.355 -44.052  1.00  0.00           H  
ATOM    821  H41   C   982     -21.866 -10.183 -42.824  1.00  0.00           H  
ATOM    822  H5    C   982     -23.516 -13.148 -44.019  1.00  0.00           H  
ATOM    823  H6    C   982     -25.299 -14.136 -42.913  1.00  0.00           H  
ATOM    824  P     C   983     -30.322 -11.281 -42.546  1.00  0.00           P  
ATOM    825  OP2   C   983     -29.767 -11.155 -43.917  1.00  0.00           O  
ATOM    826  OP1   C   983     -31.787 -11.164 -42.334  1.00  0.00           O  
ATOM    827  O5'   C   983     -29.603 -10.201 -41.621  1.00  0.00           O  
ATOM    828  C5'   C   983     -30.091  -9.915 -40.319  1.00  0.00           C  
ATOM    829  C4'   C   983     -29.430  -8.691 -39.733  1.00  0.00           C  
ATOM    830  O4'   C   983     -28.005  -8.914 -39.599  1.00  0.00           O  
ATOM    831  C3'   C   983     -29.499  -7.425 -40.571  1.00  0.00           C  
ATOM    832  O3'   C   983     -30.739  -6.750 -40.453  1.00  0.00           O  
ATOM    833  C1'   C   983     -27.300  -7.694 -39.765  1.00  0.00           C  
ATOM    834  C2'   C   983     -28.349  -6.604 -40.004  1.00  0.00           C  
ATOM    835  O2'   C   983     -28.701  -6.014 -38.762  1.00  0.00           O  
ATOM    836  N1    C   983     -26.374  -7.847 -40.915  1.00  0.00           N  
ATOM    837  C2    C   983     -25.215  -7.061 -40.944  1.00  0.00           C  
ATOM    838  O2    C   983     -24.999  -6.266 -40.017  1.00  0.00           O  
ATOM    839  N3    C   983     -24.355  -7.181 -41.981  1.00  0.00           N  
ATOM    840  C4    C   983     -24.611  -8.043 -42.965  1.00  0.00           C  
ATOM    841  N4    C   983     -23.733  -8.128 -43.968  1.00  0.00           N  
ATOM    842  C5    C   983     -25.780  -8.855 -42.965  1.00  0.00           C  
ATOM    843  C6    C   983     -26.623  -8.728 -41.934  1.00  0.00           C  
ATOM    844  H5'   C   983     -29.917 -10.683 -39.737  1.00  0.00           H  
ATOM    845 H5''   C   983     -31.058  -9.762 -40.368  1.00  0.00           H  
ATOM    846  H4'   C   983     -29.813  -8.509 -38.850  1.00  0.00           H  
ATOM    847  H3'   C   983     -29.332  -7.627 -41.516  1.00  0.00           H  
ATOM    848  H1'   C   983     -26.787  -7.476 -38.960  1.00  0.00           H  
ATOM    849  H2'   C   983     -28.035  -5.935 -40.647  1.00  0.00           H  
ATOM    850 HO2'   C   983     -28.344  -5.103 -38.728  1.00  0.00           H  
ATOM    851  H42   C   983     -23.892  -8.751 -44.707  1.00  0.00           H  
ATOM    852  H41   C   983     -22.929  -7.566 -43.965  1.00  0.00           H  
ATOM    853  H5    C   983     -25.959  -9.486 -43.694  1.00  0.00           H  
ATOM    854  H6    C   983     -27.433  -9.278 -41.916  1.00  0.00           H  
ATOM    855  P     A   984     -31.309  -5.884 -41.681  1.00  0.00           P  
ATOM    856  OP2   A   984     -31.589  -6.810 -42.807  1.00  0.00           O  
ATOM    857  OP1   A   984     -32.390  -5.008 -41.164  1.00  0.00           O  
ATOM    858  O5'   A   984     -30.081  -4.958 -42.100  1.00  0.00           O  
ATOM    859  C5'   A   984     -29.907  -3.673 -41.522  1.00  0.00           C  
ATOM    860  C4'   A   984     -28.654  -3.003 -42.027  1.00  0.00           C  
ATOM    861  O4'   A   984     -27.743  -4.022 -42.500  1.00  0.00           O  
ATOM    862  C3'   A   984     -28.828  -2.068 -43.214  1.00  0.00           C  
ATOM    863  O3'   A   984     -29.239  -0.765 -42.838  1.00  0.00           O  
ATOM    864  C1'   A   984     -27.068  -3.577 -43.672  1.00  0.00           C  
ATOM    865  C2'   A   984     -27.457  -2.109 -43.872  1.00  0.00           C  
ATOM    866  O2'   A   984     -26.529  -1.288 -43.179  1.00  0.00           O  
ATOM    867  N1    A   984     -26.576  -4.556 -48.707  1.00  0.00           N  
ATOM    868  C2    A   984     -26.006  -3.645 -47.907  1.00  0.00           C  
ATOM    869  N3    A   984     -26.181  -3.446 -46.602  1.00  0.00           N  
ATOM    870  C4    A   984     -27.068  -4.324 -46.101  1.00  0.00           C  
ATOM    871  C5    A   984     -27.734  -5.315 -46.797  1.00  0.00           C  
ATOM    872  C6    A   984     -27.462  -5.423 -48.172  1.00  0.00           C  
ATOM    873  N6    A   984     -28.030  -6.330 -48.970  1.00  0.00           N  
ATOM    874  N7    A   984     -28.571  -6.030 -45.950  1.00  0.00           N  
ATOM    875  C8    A   984     -28.394  -5.464 -44.782  1.00  0.00           C  
ATOM    876  N9    A   984     -27.497  -4.424 -44.800  1.00  0.00           N  
ATOM    877  H5'   A   984     -29.850  -3.765 -40.548  1.00  0.00           H  
ATOM    878 H5''   A   984     -30.680  -3.113 -41.744  1.00  0.00           H  
ATOM    879  H4'   A   984     -28.224  -2.511 -41.296  1.00  0.00           H  
ATOM    880  H3'   A   984     -29.490  -2.448 -43.829  1.00  0.00           H  
ATOM    881  H1'   A   984     -26.096  -3.645 -43.563  1.00  0.00           H  
ATOM    882  H2'   A   984     -27.508  -1.878 -44.823  1.00  0.00           H  
ATOM    883 HO2'   A   984     -25.966  -0.822 -43.832  1.00  0.00           H  
ATOM    884  H2    A   984     -25.371  -3.040 -48.344  1.00  0.00           H  
ATOM    885  H61   A   984     -27.800  -6.357 -49.923  1.00  0.00           H  
ATOM    886  H62   A   984     -28.675  -6.970 -48.604  1.00  0.00           H  
ATOM    887  H8    A   984     -28.860  -5.755 -43.970  1.00  0.00           H  
ATOM    888  P     G   985     -30.277   0.051 -43.754  1.00  0.00           P  
ATOM    889  OP2   G   985     -31.613  -0.581 -43.610  1.00  0.00           O  
ATOM    890  OP1   G   985     -30.113   1.497 -43.460  1.00  0.00           O  
ATOM    891  O5'   G   985     -29.767  -0.209 -45.241  1.00  0.00           O  
ATOM    892  C5'   G   985     -29.903   0.787 -46.244  1.00  0.00           C  
ATOM    893  C4'   G   985     -30.707   0.285 -47.418  1.00  0.00           C  
ATOM    894  O4'   G   985     -30.550  -1.161 -47.541  1.00  0.00           O  
ATOM    895  C3'   G   985     -32.216   0.441 -47.309  1.00  0.00           C  
ATOM    896  O3'   G   985     -32.660   1.752 -47.614  1.00  0.00           O  
ATOM    897  C1'   G   985     -31.751  -1.764 -47.971  1.00  0.00           C  
ATOM    898  C2'   G   985     -32.719  -0.624 -48.268  1.00  0.00           C  
ATOM    899  O2'   G   985     -32.557  -0.223 -49.621  1.00  0.00           O  
ATOM    900  N1    G   985     -35.429  -4.791 -46.176  1.00  0.00           N  
ATOM    901  C2    G   985     -35.349  -4.133 -47.378  1.00  0.00           C  
ATOM    902  N2    G   985     -36.381  -4.298 -48.218  1.00  0.00           N  
ATOM    903  N3    G   985     -34.330  -3.367 -47.734  1.00  0.00           N  
ATOM    904  C4    G   985     -33.382  -3.310 -46.776  1.00  0.00           C  
ATOM    905  C5    G   985     -33.365  -3.928 -45.543  1.00  0.00           C  
ATOM    906  C6    G   985     -34.464  -4.746 -45.174  1.00  0.00           C  
ATOM    907  O6    G   985     -34.635  -5.379 -44.126  1.00  0.00           O  
ATOM    908  N7    G   985     -32.205  -3.614 -44.850  1.00  0.00           N  
ATOM    909  C8    G   985     -31.550  -2.825 -45.658  1.00  0.00           C  
ATOM    910  N9    G   985     -32.206  -2.599 -46.844  1.00  0.00           N  
ATOM    911  H5'   G   985     -29.013   1.052 -46.555  1.00  0.00           H  
ATOM    912 H5''   G   985     -30.353   1.568 -45.858  1.00  0.00           H  
ATOM    913  H4'   G   985     -30.401   0.721 -48.240  1.00  0.00           H  
ATOM    914  H3'   G   985     -32.501   0.214 -46.400  1.00  0.00           H  
ATOM    915  H1'   G   985     -31.649  -2.322 -48.770  1.00  0.00           H  
ATOM    916  H2'   G   985     -33.645  -0.880 -48.074  1.00  0.00           H  
ATOM    917 HO2'   G   985     -33.438  -0.177 -50.048  1.00  0.00           H  
ATOM    918  H1    G   985     -36.227  -5.335 -46.008  1.00  0.00           H  
ATOM    919  H22   G   985     -36.379  -3.852 -49.092  1.00  0.00           H  
ATOM    920  H21   G   985     -37.139  -4.864 -47.962  1.00  0.00           H  
ATOM    921  H8    G   985     -30.677  -2.436 -45.440  1.00  0.00           H  
ATOM    922  P     A   986     -33.565   2.564 -46.563  1.00  0.00           P  
ATOM    923  OP2   A   986     -33.358   1.965 -45.220  1.00  0.00           O  
ATOM    924  OP1   A   986     -33.319   4.013 -46.766  1.00  0.00           O  
ATOM    925  O5'   A   986     -35.060   2.249 -47.017  1.00  0.00           O  
ATOM    926  C5'   A   986     -35.581   2.779 -48.227  1.00  0.00           C  
ATOM    927  C4'   A   986     -36.844   2.069 -48.644  1.00  0.00           C  
ATOM    928  O4'   A   986     -36.590   0.646 -48.733  1.00  0.00           O  
ATOM    929  C3'   A   986     -38.008   2.150 -47.668  1.00  0.00           C  
ATOM    930  O3'   A   986     -38.763   3.342 -47.803  1.00  0.00           O  
ATOM    931  C1'   A   986     -37.710  -0.095 -48.307  1.00  0.00           C  
ATOM    932  C2'   A   986     -38.820   0.921 -48.048  1.00  0.00           C  
ATOM    933  O2'   A   986     -39.546   1.135 -49.250  1.00  0.00           O  
ATOM    934  N1    A   986     -39.132  -3.493 -44.703  1.00  0.00           N  
ATOM    935  C2    A   986     -39.763  -3.004 -45.779  1.00  0.00           C  
ATOM    936  N3    A   986     -39.333  -2.120 -46.677  1.00  0.00           N  
ATOM    937  C4    A   986     -38.084  -1.715 -46.384  1.00  0.00           C  
ATOM    938  C5    A   986     -37.309  -2.125 -45.316  1.00  0.00           C  
ATOM    939  C6    A   986     -37.879  -3.065 -44.438  1.00  0.00           C  
ATOM    940  N6    A   986     -37.251  -3.551 -43.365  1.00  0.00           N  
ATOM    941  N7    A   986     -36.073  -1.494 -45.335  1.00  0.00           N  
ATOM    942  C8    A   986     -36.128  -0.729 -46.397  1.00  0.00           C  
ATOM    943  N9    A   986     -37.316  -0.813 -47.080  1.00  0.00           N  
ATOM    944  H5'   A   986     -34.910   2.679 -48.935  1.00  0.00           H  
ATOM    945 H5''   A   986     -35.775   3.731 -48.103  1.00  0.00           H  
ATOM    946  H4'   A   986     -37.120   2.402 -49.524  1.00  0.00           H  
ATOM    947  H3'   A   986     -37.669   2.047 -46.754  1.00  0.00           H  
ATOM    948  H1'   A   986     -38.010  -0.740 -48.981  1.00  0.00           H  
ATOM    949  H2'   A   986     -39.406   0.637 -47.315  1.00  0.00           H  
ATOM    950 HO2'   A   986     -39.629   2.098 -49.404  1.00  0.00           H  
ATOM    951  H2    A   986     -40.669  -3.347 -45.927  1.00  0.00           H  
ATOM    952  H61   A   986     -37.701  -4.206 -42.790  1.00  0.00           H  
ATOM    953  H62   A   986     -36.342  -3.256 -43.153  1.00  0.00           H  
ATOM    954  H8    A   986     -35.388  -0.150 -46.679  1.00  0.00           H  
ATOM    955  P     U   987     -38.768   4.433 -46.623  1.00  0.00           P  
ATOM    956  OP2   U   987     -37.825   3.976 -45.571  1.00  0.00           O  
ATOM    957  OP1   U   987     -38.592   5.775 -47.235  1.00  0.00           O  
ATOM    958  O5'   U   987     -40.245   4.352 -46.030  1.00  0.00           O  
ATOM    959  C5'   U   987     -41.359   4.115 -46.877  1.00  0.00           C  
ATOM    960  C4'   U   987     -42.471   3.402 -46.148  1.00  0.00           C  
ATOM    961  O4'   U   987     -42.159   1.984 -46.150  1.00  0.00           O  
ATOM    962  C3'   U   987     -42.613   3.719 -44.667  1.00  0.00           C  
ATOM    963  O3'   U   987     -43.320   4.922 -44.423  1.00  0.00           O  
ATOM    964  C1'   U   987     -42.607   1.395 -44.949  1.00  0.00           C  
ATOM    965  C2'   U   987     -43.326   2.482 -44.150  1.00  0.00           C  
ATOM    966  O2'   U   987     -44.703   2.496 -44.503  1.00  0.00           O  
ATOM    967  N1    U   987     -41.432   0.851 -44.226  1.00  0.00           N  
ATOM    968  C2    U   987     -41.675  -0.101 -43.253  1.00  0.00           C  
ATOM    969  O2    U   987     -42.793  -0.499 -42.976  1.00  0.00           O  
ATOM    970  N3    U   987     -40.558  -0.576 -42.611  1.00  0.00           N  
ATOM    971  C4    U   987     -39.249  -0.206 -42.835  1.00  0.00           C  
ATOM    972  O4    U   987     -38.352  -0.728 -42.171  1.00  0.00           O  
ATOM    973  C5    U   987     -39.074   0.782 -43.855  1.00  0.00           C  
ATOM    974  C6    U   987     -40.144   1.261 -44.497  1.00  0.00           C  
ATOM    975  H5'   U   987     -41.072   3.566 -47.636  1.00  0.00           H  
ATOM    976 H5''   U   987     -41.695   4.973 -47.211  1.00  0.00           H  
ATOM    977  H4'   U   987     -43.313   3.560 -46.625  1.00  0.00           H  
ATOM    978  H3'   U   987     -41.723   3.772 -44.262  1.00  0.00           H  
ATOM    979  H1'   U   987     -43.235   0.668 -45.142  1.00  0.00           H  
ATOM    980  H2'   U   987     -43.201   2.372 -43.185  1.00  0.00           H  
ATOM    981 HO2'   U   987     -45.229   2.161 -43.746  1.00  0.00           H  
ATOM    982  H3    U   987     -40.709  -1.252 -41.917  1.00  0.00           H  
ATOM    983  H5    U   987     -38.176   1.103 -44.081  1.00  0.00           H  
ATOM    984  H6    U   987     -39.997   1.937 -45.190  1.00  0.00           H  
ATOM    985  P     C   988     -42.978   5.814 -43.132  1.00  0.00           P  
ATOM    986  OP2   C   988     -41.506   5.798 -42.937  1.00  0.00           O  
ATOM    987  OP1   C   988     -43.686   7.112 -43.269  1.00  0.00           O  
ATOM    988  O5'   C   988     -43.644   5.016 -41.924  1.00  0.00           O  
ATOM    989  C5'   C   988     -45.044   4.787 -41.885  1.00  0.00           C  
ATOM    990  C4'   C   988     -45.451   4.034 -40.642  1.00  0.00           C  
ATOM    991  O4'   C   988     -45.052   2.649 -40.787  1.00  0.00           O  
ATOM    992  C3'   C   988     -44.779   4.464 -39.348  1.00  0.00           C  
ATOM    993  O3'   C   988     -45.419   5.569 -38.733  1.00  0.00           O  
ATOM    994  C1'   C   988     -44.622   2.114 -39.536  1.00  0.00           C  
ATOM    995  C2'   C   988     -44.871   3.204 -38.498  1.00  0.00           C  
ATOM    996  O2'   C   988     -46.175   3.039 -37.961  1.00  0.00           O  
ATOM    997  N1    C   988     -43.183   1.772 -39.660  1.00  0.00           N  
ATOM    998  C2    C   988     -42.648   0.820 -38.783  1.00  0.00           C  
ATOM    999  O2    C   988     -43.386   0.295 -37.934  1.00  0.00           O  
ATOM   1000  N3    C   988     -41.340   0.490 -38.874  1.00  0.00           N  
ATOM   1001  C4    C   988     -40.568   1.068 -39.794  1.00  0.00           C  
ATOM   1002  N4    C   988     -39.282   0.711 -39.848  1.00  0.00           N  
ATOM   1003  C5    C   988     -41.080   2.039 -40.700  1.00  0.00           C  
ATOM   1004  C6    C   988     -42.377   2.357 -40.600  1.00  0.00           C  
ATOM   1005  H5'   C   988     -45.304   4.266 -42.674  1.00  0.00           H  
ATOM   1006 H5''   C   988     -45.510   5.649 -41.903  1.00  0.00           H  
ATOM   1007  H4'   C   988     -46.425   4.085 -40.547  1.00  0.00           H  
ATOM   1008  H3'   C   988     -43.836   4.665 -39.525  1.00  0.00           H  
ATOM   1009  H1'   C   988     -45.128   1.312 -39.289  1.00  0.00           H  
ATOM   1010  H2'   C   988     -44.187   3.193 -37.797  1.00  0.00           H  
ATOM   1011 HO2'   C   988     -46.103   2.717 -37.039  1.00  0.00           H  
ATOM   1012  H42   C   988     -38.689   1.118 -40.513  1.00  0.00           H  
ATOM   1013  H41   C   988     -38.933   0.042 -39.222  1.00  0.00           H  
ATOM   1014  H5    C   988     -40.505   2.459 -41.374  1.00  0.00           H  
ATOM   1015  H6    C   988     -42.749   3.023 -41.215  1.00  0.00           H  
ATOM   1016  P     G   989     -44.593   6.538 -37.751  1.00  0.00           P  
ATOM   1017  OP2   G   989     -43.280   6.824 -38.385  1.00  0.00           O  
ATOM   1018  OP1   G   989     -45.480   7.664 -37.361  1.00  0.00           O  
ATOM   1019  O5'   G   989     -44.332   5.646 -36.457  1.00  0.00           O  
ATOM   1020  C5'   G   989     -45.355   5.439 -35.496  1.00  0.00           C  
ATOM   1021  C4'   G   989     -44.848   4.665 -34.304  1.00  0.00           C  
ATOM   1022  O4'   G   989     -44.373   3.376 -34.746  1.00  0.00           O  
ATOM   1023  C3'   G   989     -43.649   5.262 -33.582  1.00  0.00           C  
ATOM   1024  O3'   G   989     -44.007   6.282 -32.665  1.00  0.00           O  
ATOM   1025  C1'   G   989     -43.229   2.973 -33.984  1.00  0.00           C  
ATOM   1026  C2'   G   989     -43.012   4.043 -32.920  1.00  0.00           C  
ATOM   1027  O2'   G   989     -43.711   3.671 -31.741  1.00  0.00           O  
ATOM   1028  N1    G   989     -38.562   1.053 -34.654  1.00  0.00           N  
ATOM   1029  C2    G   989     -39.405   0.946 -33.575  1.00  0.00           C  
ATOM   1030  N2    G   989     -38.950   0.233 -32.533  1.00  0.00           N  
ATOM   1031  N3    G   989     -40.608   1.495 -33.519  1.00  0.00           N  
ATOM   1032  C4    G   989     -40.906   2.174 -34.647  1.00  0.00           C  
ATOM   1033  C5    G   989     -40.137   2.342 -35.779  1.00  0.00           C  
ATOM   1034  C6    G   989     -38.849   1.748 -35.826  1.00  0.00           C  
ATOM   1035  O6    G   989     -38.018   1.782 -36.740  1.00  0.00           O  
ATOM   1036  N7    G   989     -40.808   3.110 -36.720  1.00  0.00           N  
ATOM   1037  C8    G   989     -41.950   3.390 -36.154  1.00  0.00           C  
ATOM   1038  N9    G   989     -42.076   2.853 -34.895  1.00  0.00           N  
ATOM   1039  H5'   G   989     -46.090   4.942 -35.911  1.00  0.00           H  
ATOM   1040 H5''   G   989     -45.690   6.310 -35.193  1.00  0.00           H  
ATOM   1041  H4'   G   989     -45.586   4.538 -33.671  1.00  0.00           H  
ATOM   1042  H3'   G   989     -43.026   5.628 -34.242  1.00  0.00           H  
ATOM   1043  H1'   G   989     -43.394   2.110 -33.550  1.00  0.00           H  
ATOM   1044  H2'   G   989     -42.058   4.187 -32.745  1.00  0.00           H  
ATOM   1045 HO2'   G   989     -43.063   3.407 -31.055  1.00  0.00           H  
ATOM   1046  H1    G   989     -37.691   0.609 -34.597  1.00  0.00           H  
ATOM   1047  H22   G   989     -39.509   0.122 -31.735  1.00  0.00           H  
ATOM   1048  H21   G   989     -38.061  -0.176 -32.567  1.00  0.00           H  
ATOM   1049  H8    G   989     -42.647   3.927 -36.584  1.00  0.00           H  
ATOM   1050  P     U   990     -42.935   7.404 -32.247  1.00  0.00           P  
ATOM   1051  OP2   U   990     -42.412   8.025 -33.489  1.00  0.00           O  
ATOM   1052  OP1   U   990     -43.549   8.259 -31.199  1.00  0.00           O  
ATOM   1053  O5'   U   990     -41.752   6.574 -31.575  1.00  0.00           O  
ATOM   1054  C5'   U   990     -41.854   6.111 -30.237  1.00  0.00           C  
ATOM   1055  C4'   U   990     -40.646   5.303 -29.833  1.00  0.00           C  
ATOM   1056  O4'   U   990     -40.416   4.238 -30.791  1.00  0.00           O  
ATOM   1057  C3'   U   990     -39.320   6.048 -29.804  1.00  0.00           C  
ATOM   1058  O3'   U   990     -39.155   6.838 -28.640  1.00  0.00           O  
ATOM   1059  C1'   U   990     -39.018   4.002 -30.935  1.00  0.00           C  
ATOM   1060  C2'   U   990     -38.307   4.920 -29.938  1.00  0.00           C  
ATOM   1061  O2'   U   990     -38.139   4.229 -28.708  1.00  0.00           O  
ATOM   1062  N1    U   990     -38.630   4.288 -32.338  1.00  0.00           N  
ATOM   1063  C2    U   990     -37.423   3.773 -32.776  1.00  0.00           C  
ATOM   1064  O2    U   990     -36.687   3.109 -32.068  1.00  0.00           O  
ATOM   1065  N3    U   990     -37.106   4.062 -34.080  1.00  0.00           N  
ATOM   1066  C4    U   990     -37.853   4.798 -34.975  1.00  0.00           C  
ATOM   1067  O4    U   990     -37.429   4.971 -36.118  1.00  0.00           O  
ATOM   1068  C5    U   990     -39.088   5.299 -34.453  1.00  0.00           C  
ATOM   1069  C6    U   990     -39.422   5.032 -33.186  1.00  0.00           C  
ATOM   1070  H5'   U   990     -42.655   5.552 -30.152  1.00  0.00           H  
ATOM   1071 H5''   U   990     -41.937   6.882 -29.637  1.00  0.00           H  
ATOM   1072  H4'   U   990     -40.811   4.905 -28.954  1.00  0.00           H  
ATOM   1073  H3'   U   990     -39.259   6.629 -30.590  1.00  0.00           H  
ATOM   1074  H1'   U   990     -38.805   3.069 -30.723  1.00  0.00           H  
ATOM   1075  H2'   U   990     -37.453   5.244 -30.291  1.00  0.00           H  
ATOM   1076 HO2'   U   990     -37.189   4.019 -28.588  1.00  0.00           H  
ATOM   1077  H3    U   990     -36.255   3.706 -34.411  1.00  0.00           H  
ATOM   1078  H5    U   990     -39.683   5.833 -35.020  1.00  0.00           H  
ATOM   1079  H6    U   990     -40.272   5.386 -32.852  1.00  0.00           H  
ATOM   1080  P     G   991     -38.140   8.085 -28.645  1.00  0.00           P  
ATOM   1081  OP2   G   991     -38.399   8.882 -29.871  1.00  0.00           O  
ATOM   1082  OP1   G   991     -38.209   8.740 -27.314  1.00  0.00           O  
ATOM   1083  O5'   G   991     -36.703   7.412 -28.789  1.00  0.00           O  
ATOM   1084  C5'   G   991     -36.046   6.848 -27.664  1.00  0.00           C  
ATOM   1085  C4'   G   991     -34.633   6.439 -27.995  1.00  0.00           C  
ATOM   1086  O4'   G   991     -34.662   5.476 -29.076  1.00  0.00           O  
ATOM   1087  C3'   G   991     -33.723   7.542 -28.514  1.00  0.00           C  
ATOM   1088  O3'   G   991     -33.166   8.333 -27.478  1.00  0.00           O  
ATOM   1089  C1'   G   991     -33.503   5.639 -29.863  1.00  0.00           C  
ATOM   1090  C2'   G   991     -32.660   6.749 -29.249  1.00  0.00           C  
ATOM   1091  O2'   G   991     -31.724   6.179 -28.345  1.00  0.00           O  
ATOM   1092  N1    G   991     -32.068   5.600 -34.747  1.00  0.00           N  
ATOM   1093  C2    G   991     -31.373   5.208 -33.628  1.00  0.00           C  
ATOM   1094  N2    G   991     -30.132   4.742 -33.831  1.00  0.00           N  
ATOM   1095  N3    G   991     -31.859   5.266 -32.399  1.00  0.00           N  
ATOM   1096  C4    G   991     -33.116   5.757 -32.375  1.00  0.00           C  
ATOM   1097  C5    G   991     -33.897   6.176 -33.432  1.00  0.00           C  
ATOM   1098  C6    G   991     -33.363   6.109 -34.745  1.00  0.00           C  
ATOM   1099  O6    G   991     -33.898   6.432 -35.811  1.00  0.00           O  
ATOM   1100  N7    G   991     -35.135   6.614 -32.986  1.00  0.00           N  
ATOM   1101  C8    G   991     -35.086   6.457 -31.691  1.00  0.00           C  
ATOM   1102  N9    G   991     -33.890   5.941 -31.254  1.00  0.00           N  
ATOM   1103  H5'   G   991     -36.546   6.060 -27.364  1.00  0.00           H  
ATOM   1104 H5''   G   991     -36.027   7.509 -26.940  1.00  0.00           H  
ATOM   1105  H4'   G   991     -34.229   6.025 -27.203  1.00  0.00           H  
ATOM   1106  H3'   G   991     -34.218   8.093 -29.154  1.00  0.00           H  
ATOM   1107  H1'   G   991     -33.002   4.797 -29.838  1.00  0.00           H  
ATOM   1108  H2'   G   991     -32.218   7.291 -29.936  1.00  0.00           H  
ATOM   1109 HO2'   G   991     -30.825   6.253 -28.728  1.00  0.00           H  
ATOM   1110  H1    G   991     -31.618   5.516 -35.613  1.00  0.00           H  
ATOM   1111  H22   G   991     -29.589   4.447 -33.070  1.00  0.00           H  
ATOM   1112  H21   G   991     -29.765   4.696 -34.738  1.00  0.00           H  
ATOM   1113  H8    G   991     -35.828   6.684 -31.092  1.00  0.00           H  
ATOM   1114  P     G   992     -32.820   9.880 -27.740  1.00  0.00           P  
ATOM   1115  OP2   G   992     -33.319  10.240 -29.092  1.00  0.00           O  
ATOM   1116  OP1   G   992     -33.272  10.660 -26.559  1.00  0.00           O  
ATOM   1117  O5'   G   992     -31.228   9.920 -27.776  1.00  0.00           O  
ATOM   1118  C5'   G   992     -30.540  10.844 -28.606  1.00  0.00           C  
ATOM   1119  C4'   G   992     -29.512  10.156 -29.469  1.00  0.00           C  
ATOM   1120  O4'   G   992     -30.153   9.090 -30.210  1.00  0.00           O  
ATOM   1121  C3'   G   992     -28.850  11.018 -30.534  1.00  0.00           C  
ATOM   1122  O3'   G   992     -27.687  11.680 -30.065  1.00  0.00           O  
ATOM   1123  C1'   G   992     -29.745   9.080 -31.562  1.00  0.00           C  
ATOM   1124  C2'   G   992     -28.546  10.029 -31.655  1.00  0.00           C  
ATOM   1125  O2'   G   992     -27.358   9.297 -31.389  1.00  0.00           O  
ATOM   1126  N1    G   992     -31.252  11.200 -35.939  1.00  0.00           N  
ATOM   1127  C2    G   992     -29.985  10.882 -35.511  1.00  0.00           C  
ATOM   1128  N2    G   992     -28.983  11.164 -36.357  1.00  0.00           N  
ATOM   1129  N3    G   992     -29.718  10.328 -34.340  1.00  0.00           N  
ATOM   1130  C4    G   992     -30.836  10.113 -33.616  1.00  0.00           C  
ATOM   1131  C5    G   992     -32.145  10.392 -33.950  1.00  0.00           C  
ATOM   1132  C6    G   992     -32.417  10.987 -35.209  1.00  0.00           C  
ATOM   1133  O6    G   992     -33.510  11.310 -35.688  1.00  0.00           O  
ATOM   1134  N7    G   992     -33.005  10.017 -32.928  1.00  0.00           N  
ATOM   1135  C8    G   992     -32.219   9.526 -32.008  1.00  0.00           C  
ATOM   1136  N9    G   992     -30.891   9.554 -32.361  1.00  0.00           N  
ATOM   1137  H5'   G   992     -30.092  11.509 -28.042  1.00  0.00           H  
ATOM   1138 H5''   G   992     -31.189  11.300 -29.183  1.00  0.00           H  
ATOM   1139  H4'   G   992     -28.817   9.776 -28.891  1.00  0.00           H  
ATOM   1140  H3'   G   992     -29.496  11.676 -30.862  1.00  0.00           H  
ATOM   1141  H1'   G   992     -29.480   8.188 -31.868  1.00  0.00           H  
ATOM   1142  H2'   G   992     -28.510  10.475 -32.527  1.00  0.00           H  
ATOM   1143 HO2'   G   992     -26.942   9.044 -32.239  1.00  0.00           H  
ATOM   1144  H1    G   992     -31.343  11.608 -36.825  1.00  0.00           H  
ATOM   1145  H22   G   992     -28.058  10.960 -36.106  1.00  0.00           H  
ATOM   1146  H21   G   992     -29.173  11.575 -37.226  1.00  0.00           H  
ATOM   1147  H8    G   992     -32.544   9.173 -31.154  1.00  0.00           H  
ATOM   1148  P     A   993     -27.538  13.258 -30.267  1.00  0.00           P  
ATOM   1149  OP2   A   993     -27.587  13.849 -28.906  1.00  0.00           O  
ATOM   1150  OP1   A   993     -26.331  13.450 -31.108  1.00  0.00           O  
ATOM   1151  O5'   A   993     -28.798  13.794 -31.082  1.00  0.00           O  
ATOM   1152  C5'   A   993     -28.636  14.707 -32.157  1.00  0.00           C  
ATOM   1153  C4'   A   993     -29.307  16.026 -31.870  1.00  0.00           C  
ATOM   1154  O4'   A   993     -28.275  16.996 -31.582  1.00  0.00           O  
ATOM   1155  C3'   A   993     -30.081  16.647 -33.024  1.00  0.00           C  
ATOM   1156  O3'   A   993     -31.405  16.154 -33.133  1.00  0.00           O  
ATOM   1157  C1'   A   993     -28.688  18.265 -32.049  1.00  0.00           C  
ATOM   1158  C2'   A   993     -30.085  18.117 -32.642  1.00  0.00           C  
ATOM   1159  O2'   A   993     -31.051  18.385 -31.636  1.00  0.00           O  
ATOM   1160  N1    A   993     -27.503  21.990 -35.406  1.00  0.00           N  
ATOM   1161  C2    A   993     -28.546  21.817 -34.585  1.00  0.00           C  
ATOM   1162  N3    A   993     -28.792  20.822 -33.735  1.00  0.00           N  
ATOM   1163  C4    A   993     -27.805  19.909 -33.774  1.00  0.00           C  
ATOM   1164  C5    A   993     -26.672  19.948 -34.565  1.00  0.00           C  
ATOM   1165  C6    A   993     -26.529  21.055 -35.421  1.00  0.00           C  
ATOM   1166  N6    A   993     -25.489  21.227 -36.240  1.00  0.00           N  
ATOM   1167  N7    A   993     -25.875  18.834 -34.336  1.00  0.00           N  
ATOM   1168  C8    A   993     -26.534  18.158 -33.428  1.00  0.00           C  
ATOM   1169  N9    A   993     -27.711  18.751 -33.041  1.00  0.00           N  
ATOM   1170  H5'   A   993     -29.027  14.319 -32.968  1.00  0.00           H  
ATOM   1171 H5''   A   993     -27.680  14.860 -32.306  1.00  0.00           H  
ATOM   1172  H4'   A   993     -29.902  15.952 -31.094  1.00  0.00           H  
ATOM   1173  H3'   A   993     -29.617  16.513 -33.878  1.00  0.00           H  
ATOM   1174  H1'   A   993     -28.720  18.886 -31.291  1.00  0.00           H  
ATOM   1175  H2'   A   993     -30.209  18.692 -33.426  1.00  0.00           H  
ATOM   1176 HO2'   A   993     -31.490  19.238 -31.834  1.00  0.00           H  
ATOM   1177  H2    A   993     -29.225  22.524 -34.613  1.00  0.00           H  
ATOM   1178  H61   A   993     -25.445  22.020 -36.815  1.00  0.00           H  
ATOM   1179  H62   A   993     -24.770  20.562 -36.268  1.00  0.00           H  
ATOM   1180  H8    A   993     -26.216  17.307 -33.058  1.00  0.00           H  
ATOM   1181  P     G   994     -31.823  15.229 -34.379  1.00  0.00           P  
ATOM   1182  OP2   G   994     -30.580  14.795 -35.067  1.00  0.00           O  
ATOM   1183  OP1   G   994     -32.787  14.208 -33.892  1.00  0.00           O  
ATOM   1184  O5'   G   994     -32.605  16.220 -35.351  1.00  0.00           O  
ATOM   1185  C5'   G   994     -33.607  17.092 -34.850  1.00  0.00           C  
ATOM   1186  C4'   G   994     -33.646  18.390 -35.618  1.00  0.00           C  
ATOM   1187  O4'   G   994     -32.551  19.262 -35.240  1.00  0.00           O  
ATOM   1188  C3'   G   994     -33.476  18.280 -37.125  1.00  0.00           C  
ATOM   1189  O3'   G   994     -34.667  17.893 -37.790  1.00  0.00           O  
ATOM   1190  C1'   G   994     -32.104  19.999 -36.343  1.00  0.00           C  
ATOM   1191  C2'   G   994     -33.083  19.696 -37.476  1.00  0.00           C  
ATOM   1192  O2'   G   994     -34.194  20.576 -37.389  1.00  0.00           O  
ATOM   1193  N1    G   994     -27.901  20.751 -39.114  1.00  0.00           N  
ATOM   1194  C2    G   994     -29.079  21.457 -39.104  1.00  0.00           C  
ATOM   1195  N2    G   994     -29.154  22.502 -39.941  1.00  0.00           N  
ATOM   1196  N3    G   994     -30.111  21.161 -38.330  1.00  0.00           N  
ATOM   1197  C4    G   994     -29.868  20.085 -37.554  1.00  0.00           C  
ATOM   1198  C5    G   994     -28.729  19.311 -37.487  1.00  0.00           C  
ATOM   1199  C6    G   994     -27.629  19.639 -38.323  1.00  0.00           C  
ATOM   1200  O6    G   994     -26.533  19.075 -38.410  1.00  0.00           O  
ATOM   1201  N7    G   994     -28.879  18.292 -36.558  1.00  0.00           N  
ATOM   1202  C8    G   994     -30.084  18.460 -36.085  1.00  0.00           C  
ATOM   1203  N9    G   994     -30.739  19.530 -36.646  1.00  0.00           N  
ATOM   1204  H5'   G   994     -33.423  17.283 -33.907  1.00  0.00           H  
ATOM   1205 H5''   G   994     -34.480  16.651 -34.923  1.00  0.00           H  
ATOM   1206  H4'   G   994     -34.500  18.833 -35.426  1.00  0.00           H  
ATOM   1207  H3'   G   994     -32.758  17.659 -37.366  1.00  0.00           H  
ATOM   1208  H1'   G   994     -32.088  20.965 -36.176  1.00  0.00           H  
ATOM   1209  H2'   G   994     -32.651  19.742 -38.355  1.00  0.00           H  
ATOM   1210 HO2'   G   994     -34.158  21.210 -38.135  1.00  0.00           H  
ATOM   1211  H1    G   994     -27.196  21.051 -39.725  1.00  0.00           H  
ATOM   1212  H22   G   994     -29.971  23.044 -39.977  1.00  0.00           H  
ATOM   1213  H21   G   994     -28.394  22.728 -40.517  1.00  0.00           H  
ATOM   1214  H8    G   994     -30.480  17.883 -35.400  1.00  0.00           H  
ATOM   1215  P     C   995     -34.593  17.164 -39.220  1.00  0.00           P  
ATOM   1216  OP2   C   995     -33.515  16.144 -39.163  1.00  0.00           O  
ATOM   1217  OP1   C   995     -35.969  16.756 -39.600  1.00  0.00           O  
ATOM   1218  O5'   C   995     -34.129  18.316 -40.218  1.00  0.00           O  
ATOM   1219  C5'   C   995     -33.943  18.053 -41.600  1.00  0.00           C  
ATOM   1220  C4'   C   995     -32.612  18.568 -42.091  1.00  0.00           C  
ATOM   1221  O4'   C   995     -31.757  18.859 -40.956  1.00  0.00           O  
ATOM   1222  C3'   C   995     -31.783  17.599 -42.921  1.00  0.00           C  
ATOM   1223  O3'   C   995     -32.231  17.496 -44.261  1.00  0.00           O  
ATOM   1224  C1'   C   995     -30.411  18.604 -41.298  1.00  0.00           C  
ATOM   1225  C2'   C   995     -30.380  18.161 -42.764  1.00  0.00           C  
ATOM   1226  O2'   C   995     -30.184  19.297 -43.594  1.00  0.00           O  
ATOM   1227  N1    C   995     -29.877  17.564 -40.384  1.00  0.00           N  
ATOM   1228  C2    C   995     -28.544  17.163 -40.539  1.00  0.00           C  
ATOM   1229  O2    C   995     -27.855  17.683 -41.430  1.00  0.00           O  
ATOM   1230  N3    C   995     -28.032  16.217 -39.719  1.00  0.00           N  
ATOM   1231  C4    C   995     -28.794  15.673 -38.770  1.00  0.00           C  
ATOM   1232  N4    C   995     -28.247  14.743 -37.983  1.00  0.00           N  
ATOM   1233  C5    C   995     -30.152  16.059 -38.586  1.00  0.00           C  
ATOM   1234  C6    C   995     -30.647  16.996 -39.403  1.00  0.00           C  
ATOM   1235  H5'   C   995     -34.660  18.488 -42.107  1.00  0.00           H  
ATOM   1236 H5''   C   995     -33.986  17.086 -41.750  1.00  0.00           H  
ATOM   1237  H4'   C   995     -32.750  19.389 -42.607  1.00  0.00           H  
ATOM   1238  H3'   C   995     -31.813  16.713 -42.504  1.00  0.00           H  
ATOM   1239  H1'   C   995     -29.887  19.426 -41.199  1.00  0.00           H  
ATOM   1240  H2'   C   995     -29.699  17.475 -42.923  1.00  0.00           H  
ATOM   1241 HO2'   C   995     -29.285  19.260 -43.980  1.00  0.00           H  
ATOM   1242  H42   C   995     -28.780  14.325 -37.276  1.00  0.00           H  
ATOM   1243  H41   C   995     -27.311  14.480 -38.113  1.00  0.00           H  
ATOM   1244  H5    C   995     -30.704  15.654 -37.885  1.00  0.00           H  
ATOM   1245  H6    C   995     -31.579  17.275 -39.292  1.00  0.00           H  
ATOM   1246  P     U   996     -32.535  16.054 -44.904  1.00  0.00           P  
ATOM   1247  OP2   U   996     -33.737  15.497 -44.234  1.00  0.00           O  
ATOM   1248  OP1   U   996     -32.517  16.196 -46.382  1.00  0.00           O  
ATOM   1249  O5'   U   996     -31.280  15.171 -44.477  1.00  0.00           O  
ATOM   1250  C5'   U   996     -30.378  14.667 -45.451  1.00  0.00           C  
ATOM   1251  C4'   U   996     -29.103  14.163 -44.821  1.00  0.00           C  
ATOM   1252  O4'   U   996     -28.970  14.744 -43.495  1.00  0.00           O  
ATOM   1253  C3'   U   996     -29.034  12.668 -44.550  1.00  0.00           C  
ATOM   1254  O3'   U   996     -28.686  11.912 -45.696  1.00  0.00           O  
ATOM   1255  C1'   U   996     -28.331  13.840 -42.634  1.00  0.00           C  
ATOM   1256  C2'   U   996     -27.961  12.615 -43.471  1.00  0.00           C  
ATOM   1257  O2'   U   996     -26.666  12.801 -44.025  1.00  0.00           O  
ATOM   1258  N1    U   996     -29.276  13.508 -41.540  1.00  0.00           N  
ATOM   1259  C2    U   996     -28.815  12.673 -40.540  1.00  0.00           C  
ATOM   1260  O2    U   996     -27.688  12.211 -40.525  1.00  0.00           O  
ATOM   1261  N3    U   996     -29.724  12.395 -39.548  1.00  0.00           N  
ATOM   1262  C4    U   996     -31.020  12.854 -39.455  1.00  0.00           C  
ATOM   1263  O4    U   996     -31.716  12.512 -38.498  1.00  0.00           O  
ATOM   1264  C5    U   996     -31.428  13.714 -40.525  1.00  0.00           C  
ATOM   1265  C6    U   996     -30.563  14.002 -41.502  1.00  0.00           C  
ATOM   1266  H5'   U   996     -30.160  15.381 -46.085  1.00  0.00           H  
ATOM   1267 H5''   U   996     -30.807  13.930 -45.934  1.00  0.00           H  
ATOM   1268  H4'   U   996     -28.330  14.421 -45.366  1.00  0.00           H  
ATOM   1269  H3'   U   996     -29.881  12.332 -44.188  1.00  0.00           H  
ATOM   1270  H1'   U   996     -27.515  14.227 -42.252  1.00  0.00           H  
ATOM   1271  H2'   U   996     -28.016  11.788 -42.949  1.00  0.00           H  
ATOM   1272 HO2'   U   996     -26.039  12.193 -43.580  1.00  0.00           H  
ATOM   1273  H3    U   996     -29.418  11.804 -38.829  1.00  0.00           H  
ATOM   1274  H5    U   996     -32.334  14.088 -40.539  1.00  0.00           H  
ATOM   1275  H6    U   996     -30.866  14.592 -42.223  1.00  0.00           H  
ATOM   1276  P     G   997     -29.258  10.423 -45.888  1.00  0.00           P  
ATOM   1277  OP2   G   997     -30.737  10.480 -45.765  1.00  0.00           O  
ATOM   1278  OP1   G   997     -28.645   9.848 -47.113  1.00  0.00           O  
ATOM   1279  O5'   G   997     -28.690   9.625 -44.632  1.00  0.00           O  
ATOM   1280  C5'   G   997     -27.793   8.537 -44.804  1.00  0.00           C  
ATOM   1281  C4'   G   997     -26.985   8.283 -43.556  1.00  0.00           C  
ATOM   1282  O4'   G   997     -27.252   9.346 -42.609  1.00  0.00           O  
ATOM   1283  C3'   G   997     -27.326   7.016 -42.786  1.00  0.00           C  
ATOM   1284  O3'   G   997     -26.647   5.872 -43.276  1.00  0.00           O  
ATOM   1285  C1'   G   997     -27.294   8.848 -41.292  1.00  0.00           C  
ATOM   1286  C2'   G   997     -26.888   7.379 -41.376  1.00  0.00           C  
ATOM   1287  O2'   G   997     -25.478   7.285 -41.234  1.00  0.00           O  
ATOM   1288  N1    G   997     -30.454   8.409 -37.325  1.00  0.00           N  
ATOM   1289  C2    G   997     -29.111   8.133 -37.408  1.00  0.00           C  
ATOM   1290  N2    G   997     -28.526   7.681 -36.288  1.00  0.00           N  
ATOM   1291  N3    G   997     -28.390   8.290 -38.506  1.00  0.00           N  
ATOM   1292  C4    G   997     -29.132   8.751 -39.535  1.00  0.00           C  
ATOM   1293  C5    G   997     -30.476   9.058 -39.558  1.00  0.00           C  
ATOM   1294  C6    G   997     -31.237   8.885 -38.372  1.00  0.00           C  
ATOM   1295  O6    G   997     -32.441   9.101 -38.191  1.00  0.00           O  
ATOM   1296  N7    G   997     -30.859   9.505 -40.814  1.00  0.00           N  
ATOM   1297  C8    G   997     -29.761   9.463 -41.520  1.00  0.00           C  
ATOM   1298  N9    G   997     -28.676   9.016 -40.806  1.00  0.00           N  
ATOM   1299  H5'   G   997     -27.185   8.738 -45.545  1.00  0.00           H  
ATOM   1300 H5''   G   997     -28.307   7.731 -45.022  1.00  0.00           H  
ATOM   1301  H4'   G   997     -26.028   8.278 -43.769  1.00  0.00           H  
ATOM   1302  H3'   G   997     -28.290   6.848 -42.805  1.00  0.00           H  
ATOM   1303  H1'   G   997     -26.678   9.324 -40.697  1.00  0.00           H  
ATOM   1304  H2'   G   997     -27.357   6.841 -40.704  1.00  0.00           H  
ATOM   1305 HO2'   G   997     -25.234   7.508 -40.311  1.00  0.00           H  
ATOM   1306  H1    G   997     -30.896   8.259 -36.464  1.00  0.00           H  
ATOM   1307  H22   G   997     -27.569   7.467 -36.288  1.00  0.00           H  
ATOM   1308  H21   G   997     -29.052   7.562 -35.471  1.00  0.00           H  
ATOM   1309  H8    G   997     -29.717   9.725 -42.463  1.00  0.00           H  
ATOM   1310  P     C   998     -27.450   4.503 -43.530  1.00  0.00           P  
ATOM   1311  OP2   C   998     -28.779   4.621 -42.879  1.00  0.00           O  
ATOM   1312  OP1   C   998     -27.369   4.186 -44.979  1.00  0.00           O  
ATOM   1313  O5'   C   998     -26.608   3.407 -42.739  1.00  0.00           O  
ATOM   1314  C5'   C   998     -27.240   2.512 -41.837  1.00  0.00           C  
ATOM   1315  C4'   C   998     -26.788   2.741 -40.415  1.00  0.00           C  
ATOM   1316  O4'   C   998     -27.093   4.114 -40.050  1.00  0.00           O  
ATOM   1317  C3'   C   998     -27.491   1.917 -39.348  1.00  0.00           C  
ATOM   1318  O3'   C   998     -26.942   0.619 -39.201  1.00  0.00           O  
ATOM   1319  C1'   C   998     -27.508   4.185 -38.704  1.00  0.00           C  
ATOM   1320  C2'   C   998     -27.356   2.789 -38.107  1.00  0.00           C  
ATOM   1321  O2'   C   998     -26.063   2.667 -37.531  1.00  0.00           O  
ATOM   1322  N1    C   998     -28.913   4.662 -38.672  1.00  0.00           N  
ATOM   1323  C2    C   998     -29.533   4.819 -37.426  1.00  0.00           C  
ATOM   1324  O2    C   998     -28.896   4.556 -36.394  1.00  0.00           O  
ATOM   1325  N3    C   998     -30.813   5.252 -37.368  1.00  0.00           N  
ATOM   1326  C4    C   998     -31.476   5.527 -38.491  1.00  0.00           C  
ATOM   1327  N4    C   998     -32.738   5.953 -38.386  1.00  0.00           N  
ATOM   1328  C5    C   998     -30.875   5.378 -39.773  1.00  0.00           C  
ATOM   1329  C6    C   998     -29.608   4.949 -39.817  1.00  0.00           C  
ATOM   1330  H5'   C   998     -27.024   1.592 -42.096  1.00  0.00           H  
ATOM   1331 H5''   C   998     -28.210   2.639 -41.888  1.00  0.00           H  
ATOM   1332  H4'   C   998     -25.822   2.600 -40.341  1.00  0.00           H  
ATOM   1333  H3'   C   998     -28.440   1.840 -39.579  1.00  0.00           H  
ATOM   1334  H1'   C   998     -26.940   4.811 -38.209  1.00  0.00           H  
ATOM   1335  H2'   C   998     -28.061   2.596 -37.455  1.00  0.00           H  
ATOM   1336 HO2'   C   998     -26.148   2.648 -36.556  1.00  0.00           H  
ATOM   1337  H42   C   998     -33.252   6.163 -39.193  1.00  0.00           H  
ATOM   1338  H41   C   998     -33.149   6.053 -37.502  1.00  0.00           H  
ATOM   1339  H5    C   998     -31.370   5.583 -40.593  1.00  0.00           H  
ATOM   1340  H6    C   998     -29.176   4.840 -40.689  1.00  0.00           H  
ATOM   1341  P     G   999     -27.805  -0.551 -38.516  1.00  0.00           P  
ATOM   1342  OP2   G   999     -29.140  -0.580 -39.167  1.00  0.00           O  
ATOM   1343  OP1   G   999     -26.974  -1.782 -38.491  1.00  0.00           O  
ATOM   1344  O5'   G   999     -28.000  -0.058 -37.013  1.00  0.00           O  
ATOM   1345  C5'   G   999     -27.047  -0.379 -36.011  1.00  0.00           C  
ATOM   1346  C4'   G   999     -27.684  -0.462 -34.647  1.00  0.00           C  
ATOM   1347  O4'   G   999     -28.173   0.835 -34.211  1.00  0.00           O  
ATOM   1348  C3'   G   999     -28.916  -1.348 -34.538  1.00  0.00           C  
ATOM   1349  O3'   G   999     -28.601  -2.729 -34.480  1.00  0.00           O  
ATOM   1350  C1'   G   999     -29.304   0.668 -33.401  1.00  0.00           C  
ATOM   1351  C2'   G   999     -29.486  -0.842 -33.190  1.00  0.00           C  
ATOM   1352  O2'   G   999     -28.691  -1.280 -32.098  1.00  0.00           O  
ATOM   1353  N1    G   999     -34.086   2.354 -32.947  1.00  0.00           N  
ATOM   1354  C2    G   999     -33.259   1.803 -31.998  1.00  0.00           C  
ATOM   1355  N2    G   999     -33.768   1.683 -30.763  1.00  0.00           N  
ATOM   1356  N3    G   999     -32.023   1.399 -32.240  1.00  0.00           N  
ATOM   1357  C4    G   999     -31.672   1.591 -33.529  1.00  0.00           C  
ATOM   1358  C5    G   999     -32.420   2.132 -34.554  1.00  0.00           C  
ATOM   1359  C6    G   999     -33.745   2.561 -34.281  1.00  0.00           C  
ATOM   1360  O6    G   999     -34.566   3.065 -35.055  1.00  0.00           O  
ATOM   1361  N7    G   999     -31.693   2.156 -35.735  1.00  0.00           N  
ATOM   1362  C8    G   999     -30.537   1.639 -35.414  1.00  0.00           C  
ATOM   1363  N9    G   999     -30.457   1.276 -34.091  1.00  0.00           N  
ATOM   1364  H5'   G   999     -26.352   0.312 -35.998  1.00  0.00           H  
ATOM   1365 H5''   G   999     -26.636  -1.242 -36.226  1.00  0.00           H  
ATOM   1366  H4'   G   999     -27.006  -0.782 -34.015  1.00  0.00           H  
ATOM   1367  H3'   G   999     -29.562  -1.197 -35.259  1.00  0.00           H  
ATOM   1368  H1'   G   999     -29.175   1.106 -32.534  1.00  0.00           H  
ATOM   1369  H2'   G   999     -30.426  -1.096 -33.080  1.00  0.00           H  
ATOM   1370 HO2'   G   999     -28.156  -2.051 -32.381  1.00  0.00           H  
ATOM   1371  H1    G   999     -34.986   2.621 -32.666  1.00  0.00           H  
ATOM   1372  H22   G   999     -33.224   1.297 -30.044  1.00  0.00           H  
ATOM   1373  H21   G   999     -34.683   1.980 -30.576  1.00  0.00           H  
ATOM   1374  H8    G   999     -29.803   1.524 -36.052  1.00  0.00           H  
ATOM   1375  P     C  1000     -29.667  -3.823 -34.981  1.00  0.00           P  
ATOM   1376  OP2   C  1000     -30.054  -3.484 -36.374  1.00  0.00           O  
ATOM   1377  OP1   C  1000     -29.120  -5.170 -34.680  1.00  0.00           O  
ATOM   1378  O5'   C  1000     -30.934  -3.585 -34.045  1.00  0.00           O  
ATOM   1379  C5'   C  1000     -30.888  -3.901 -32.662  1.00  0.00           C  
ATOM   1380  C4'   C  1000     -32.250  -3.794 -32.020  1.00  0.00           C  
ATOM   1381  O4'   C  1000     -32.657  -2.409 -31.974  1.00  0.00           O  
ATOM   1382  C3'   C  1000     -33.396  -4.459 -32.766  1.00  0.00           C  
ATOM   1383  O3'   C  1000     -33.437  -5.863 -32.577  1.00  0.00           O  
ATOM   1384  C1'   C  1000     -34.053  -2.344 -32.093  1.00  0.00           C  
ATOM   1385  C2'   C  1000     -34.568  -3.762 -32.096  1.00  0.00           C  
ATOM   1386  O2'   C  1000     -34.742  -4.214 -30.761  1.00  0.00           O  
ATOM   1387  N1    C  1000     -34.393  -1.618 -33.341  1.00  0.00           N  
ATOM   1388  C2    C  1000     -35.623  -0.953 -33.410  1.00  0.00           C  
ATOM   1389  O2    C  1000     -36.387  -0.990 -32.433  1.00  0.00           O  
ATOM   1390  N3    C  1000     -35.957  -0.283 -34.537  1.00  0.00           N  
ATOM   1391  C4    C  1000     -35.118  -0.258 -35.572  1.00  0.00           C  
ATOM   1392  N4    C  1000     -35.490   0.415 -36.664  1.00  0.00           N  
ATOM   1393  C5    C  1000     -33.861  -0.925 -35.535  1.00  0.00           C  
ATOM   1394  C6    C  1000     -33.541  -1.583 -34.414  1.00  0.00           C  
ATOM   1395  H5'   C  1000     -30.274  -3.283 -32.213  1.00  0.00           H  
ATOM   1396 H5''   C  1000     -30.555  -4.817 -32.554  1.00  0.00           H  
ATOM   1397  H4'   C  1000     -32.214  -4.152 -31.109  1.00  0.00           H  
ATOM   1398  H3'   C  1000     -33.395  -4.264 -33.726  1.00  0.00           H  
ATOM   1399  H1'   C  1000     -34.430  -1.867 -31.325  1.00  0.00           H  
ATOM   1400  H2'   C  1000     -35.390  -3.858 -32.621  1.00  0.00           H  
ATOM   1401 HO2'   C  1000     -35.699  -4.304 -30.576  1.00  0.00           H  
ATOM   1402  H42   C  1000     -34.896   0.452 -37.442  1.00  0.00           H  
ATOM   1403  H41   C  1000     -36.357   0.872 -36.687  1.00  0.00           H  
ATOM   1404  H5    C  1000     -33.251  -0.901 -36.301  1.00  0.00           H  
ATOM   1405  H6    C  1000     -32.680  -2.048 -34.369  1.00  0.00           H  
ATOM   1406  P     G  1001     -34.230  -6.796 -33.620  1.00  0.00           P  
ATOM   1407  OP2   G  1001     -33.840  -6.386 -34.993  1.00  0.00           O  
ATOM   1408  OP1   G  1001     -34.054  -8.210 -33.198  1.00  0.00           O  
ATOM   1409  O5'   G  1001     -35.759  -6.404 -33.404  1.00  0.00           O  
ATOM   1410  C5'   G  1001     -36.445  -6.771 -32.216  1.00  0.00           C  
ATOM   1411  C4'   G  1001     -37.915  -6.443 -32.301  1.00  0.00           C  
ATOM   1412  O4'   G  1001     -38.097  -5.005 -32.343  1.00  0.00           O  
ATOM   1413  C3'   G  1001     -38.634  -6.922 -33.553  1.00  0.00           C  
ATOM   1414  O3'   G  1001     -39.067  -8.269 -33.461  1.00  0.00           O  
ATOM   1415  C1'   G  1001     -39.182  -4.676 -33.183  1.00  0.00           C  
ATOM   1416  C2'   G  1001     -39.832  -5.991 -33.588  1.00  0.00           C  
ATOM   1417  O2'   G  1001     -40.798  -6.357 -32.613  1.00  0.00           O  
ATOM   1418  N1    G  1001     -40.239  -1.426 -36.957  1.00  0.00           N  
ATOM   1419  C2    G  1001     -41.064  -1.931 -35.981  1.00  0.00           C  
ATOM   1420  N2    G  1001     -42.340  -1.520 -36.010  1.00  0.00           N  
ATOM   1421  N3    G  1001     -40.668  -2.778 -35.045  1.00  0.00           N  
ATOM   1422  C4    G  1001     -39.360  -3.086 -35.162  1.00  0.00           C  
ATOM   1423  C5    G  1001     -38.450  -2.638 -36.097  1.00  0.00           C  
ATOM   1424  C6    G  1001     -38.888  -1.730 -37.096  1.00  0.00           C  
ATOM   1425  O6    G  1001     -38.233  -1.219 -38.012  1.00  0.00           O  
ATOM   1426  N7    G  1001     -37.199  -3.193 -35.873  1.00  0.00           N  
ATOM   1427  C8    G  1001     -37.366  -3.955 -34.826  1.00  0.00           C  
ATOM   1428  N9    G  1001     -38.653  -3.936 -34.344  1.00  0.00           N  
ATOM   1429  H5'   G  1001     -36.053  -6.290 -31.458  1.00  0.00           H  
ATOM   1430 H5''   G  1001     -36.340  -7.735 -32.071  1.00  0.00           H  
ATOM   1431  H4'   G  1001     -38.373  -6.804 -31.513  1.00  0.00           H  
ATOM   1432  H3'   G  1001     -38.084  -6.816 -34.356  1.00  0.00           H  
ATOM   1433  H1'   G  1001     -39.838  -4.119 -32.713  1.00  0.00           H  
ATOM   1434  H2'   G  1001     -40.223  -5.943 -34.486  1.00  0.00           H  
ATOM   1435 HO2'   G  1001     -41.694  -6.258 -32.998  1.00  0.00           H  
ATOM   1436  H1    G  1001     -40.629  -0.804 -37.605  1.00  0.00           H  
ATOM   1437  H22   G  1001     -42.975  -1.847 -35.338  1.00  0.00           H  
ATOM   1438  H21   G  1001     -42.641  -0.893 -36.700  1.00  0.00           H  
ATOM   1439  H8    G  1001     -36.647  -4.485 -34.425  1.00  0.00           H  
ATOM   1440  P     A  1002     -39.297  -9.136 -34.795  1.00  0.00           P  
ATOM   1441  OP2   A  1002     -38.103  -8.970 -35.662  1.00  0.00           O  
ATOM   1442  OP1   A  1002     -39.728 -10.497 -34.391  1.00  0.00           O  
ATOM   1443  O5'   A  1002     -40.528  -8.421 -35.512  1.00  0.00           O  
ATOM   1444  C5'   A  1002     -41.855  -8.613 -35.045  1.00  0.00           C  
ATOM   1445  C4'   A  1002     -42.866  -8.006 -35.985  1.00  0.00           C  
ATOM   1446  O4'   A  1002     -42.676  -6.570 -36.006  1.00  0.00           O  
ATOM   1447  C3'   A  1002     -42.739  -8.401 -37.448  1.00  0.00           C  
ATOM   1448  O3'   A  1002     -43.351  -9.646 -37.741  1.00  0.00           O  
ATOM   1449  C1'   A  1002     -42.971  -6.066 -37.298  1.00  0.00           C  
ATOM   1450  C2'   A  1002     -43.438  -7.247 -38.147  1.00  0.00           C  
ATOM   1451  O2'   A  1002     -44.850  -7.363 -38.047  1.00  0.00           O  
ATOM   1452  N1    A  1002     -41.052  -2.539 -40.528  1.00  0.00           N  
ATOM   1453  C2    A  1002     -42.307  -2.902 -40.234  1.00  0.00           C  
ATOM   1454  N3    A  1002     -42.736  -3.830 -39.382  1.00  0.00           N  
ATOM   1455  C4    A  1002     -41.699  -4.437 -38.777  1.00  0.00           C  
ATOM   1456  C5    A  1002     -40.356  -4.173 -38.975  1.00  0.00           C  
ATOM   1457  C6    A  1002     -40.033  -3.168 -39.903  1.00  0.00           C  
ATOM   1458  N6    A  1002     -38.783  -2.806 -40.198  1.00  0.00           N  
ATOM   1459  N7    A  1002     -39.572  -4.996 -38.177  1.00  0.00           N  
ATOM   1460  C8    A  1002     -40.444  -5.725 -37.526  1.00  0.00           C  
ATOM   1461  N9    A  1002     -41.750  -5.440 -37.840  1.00  0.00           N  
ATOM   1462  H5'   A  1002     -41.947  -8.196 -34.163  1.00  0.00           H  
ATOM   1463 H5''   A  1002     -42.030  -9.573 -34.964  1.00  0.00           H  
ATOM   1464  H4'   A  1002     -43.776  -8.206 -35.680  1.00  0.00           H  
ATOM   1465  H3'   A  1002     -41.797  -8.435 -37.718  1.00  0.00           H  
ATOM   1466  H1'   A  1002     -43.687  -5.397 -37.248  1.00  0.00           H  
ATOM   1467  H2'   A  1002     -43.145  -7.160 -39.078  1.00  0.00           H  
ATOM   1468 HO2'   A  1002     -45.252  -7.100 -38.901  1.00  0.00           H  
ATOM   1469  H2    A  1002     -43.010  -2.416 -40.715  1.00  0.00           H  
ATOM   1470  H61   A  1002     -38.620  -2.096 -40.854  1.00  0.00           H  
ATOM   1471  H62   A  1002     -38.027  -3.247 -39.756  1.00  0.00           H  
ATOM   1472  H8    A  1002     -40.188  -6.411 -36.874  1.00  0.00           H  
ATOM   1473  P     U  1003     -42.868 -10.504 -39.011  1.00  0.00           P  
ATOM   1474  OP2   U  1003     -41.384 -10.551 -38.996  1.00  0.00           O  
ATOM   1475  OP1   U  1003     -43.643 -11.771 -39.032  1.00  0.00           O  
ATOM   1476  O5'   U  1003     -43.321  -9.628 -40.262  1.00  0.00           O  
ATOM   1477  C5'   U  1003     -44.664  -9.651 -40.721  1.00  0.00           C  
ATOM   1478  C4'   U  1003     -44.828  -8.874 -42.003  1.00  0.00           C  
ATOM   1479  O4'   U  1003     -44.446  -7.505 -41.750  1.00  0.00           O  
ATOM   1480  C3'   U  1003     -43.941  -9.299 -43.164  1.00  0.00           C  
ATOM   1481  O3'   U  1003     -44.476 -10.384 -43.900  1.00  0.00           O  
ATOM   1482  C1'   U  1003     -43.806  -6.965 -42.891  1.00  0.00           C  
ATOM   1483  C2'   U  1003     -43.850  -8.027 -43.985  1.00  0.00           C  
ATOM   1484  O2'   U  1003     -45.018  -7.837 -44.770  1.00  0.00           O  
ATOM   1485  N1    U  1003     -42.419  -6.588 -42.528  1.00  0.00           N  
ATOM   1486  C2    U  1003     -41.778  -5.676 -43.347  1.00  0.00           C  
ATOM   1487  O2    U  1003     -42.301  -5.183 -44.331  1.00  0.00           O  
ATOM   1488  N3    U  1003     -40.496  -5.356 -42.972  1.00  0.00           N  
ATOM   1489  C4    U  1003     -39.801  -5.844 -41.886  1.00  0.00           C  
ATOM   1490  O4    U  1003     -38.649  -5.458 -41.682  1.00  0.00           O  
ATOM   1491  C5    U  1003     -40.526  -6.782 -41.084  1.00  0.00           C  
ATOM   1492  C6    U  1003     -41.777  -7.110 -41.426  1.00  0.00           C  
ATOM   1493  H5'   U  1003     -45.243  -9.259 -40.034  1.00  0.00           H  
ATOM   1494 H5''   U  1003     -44.934 -10.581 -40.875  1.00  0.00           H  
ATOM   1495  H4'   U  1003     -45.762  -8.891 -42.297  1.00  0.00           H  
ATOM   1496  H3'   U  1003     -43.051  -9.542 -42.834  1.00  0.00           H  
ATOM   1497  H1'   U  1003     -44.290  -6.168 -43.196  1.00  0.00           H  
ATOM   1498  H2'   U  1003     -43.038  -8.012 -44.534  1.00  0.00           H  
ATOM   1499 HO2'   U  1003     -44.758  -7.498 -45.653  1.00  0.00           H  
ATOM   1500  H3    U  1003     -40.024  -4.712 -43.539  1.00  0.00           H  
ATOM   1501  H5    U  1003     -40.109  -7.180 -40.291  1.00  0.00           H  
ATOM   1502  H6    U  1003     -42.251  -7.755 -40.862  1.00  0.00           H  
ATOM   1503  P     C  1004     -43.503 -11.353 -44.735  1.00  0.00           P  
ATOM   1504  OP2   C  1004     -42.176 -11.359 -44.069  1.00  0.00           O  
ATOM   1505  OP1   C  1004     -44.216 -12.637 -44.960  1.00  0.00           O  
ATOM   1506  O5'   C  1004     -43.346 -10.624 -46.142  1.00  0.00           O  
ATOM   1507  C5'   C  1004     -42.128 -10.693 -46.868  1.00  0.00           C  
ATOM   1508  C4'   C  1004     -41.930  -9.477 -47.741  1.00  0.00           C  
ATOM   1509  O4'   C  1004     -41.907  -8.296 -46.910  1.00  0.00           O  
ATOM   1510  C3'   C  1004     -40.619  -9.410 -48.509  1.00  0.00           C  
ATOM   1511  O3'   C  1004     -40.655 -10.134 -49.727  1.00  0.00           O  
ATOM   1512  C1'   C  1004     -40.931  -7.397 -47.356  1.00  0.00           C  
ATOM   1513  C2'   C  1004     -40.414  -7.917 -48.694  1.00  0.00           C  
ATOM   1514  O2'   C  1004     -41.229  -7.400 -49.736  1.00  0.00           O  
ATOM   1515  N1    C  1004     -39.868  -7.348 -46.322  1.00  0.00           N  
ATOM   1516  C2    C  1004     -38.749  -6.538 -46.557  1.00  0.00           C  
ATOM   1517  O2    C  1004     -38.680  -5.891 -47.614  1.00  0.00           O  
ATOM   1518  N3    C  1004     -37.766  -6.474 -45.630  1.00  0.00           N  
ATOM   1519  C4    C  1004     -37.863  -7.179 -44.503  1.00  0.00           C  
ATOM   1520  N4    C  1004     -36.869  -7.085 -43.617  1.00  0.00           N  
ATOM   1521  C5    C  1004     -38.986  -8.012 -44.235  1.00  0.00           C  
ATOM   1522  C6    C  1004     -39.954  -8.066 -45.158  1.00  0.00           C  
ATOM   1523  H5'   C  1004     -42.138 -11.493 -47.433  1.00  0.00           H  
ATOM   1524 H5''   C  1004     -41.383 -10.756 -46.235  1.00  0.00           H  
ATOM   1525  H4'   C  1004     -42.673  -9.404 -48.375  1.00  0.00           H  
ATOM   1526  H3'   C  1004     -39.900  -9.765 -47.946  1.00  0.00           H  
ATOM   1527  H1'   C  1004     -41.306  -6.501 -47.482  1.00  0.00           H  
ATOM   1528  H2'   C  1004     -39.470  -7.691 -48.826  1.00  0.00           H  
ATOM   1529 HO2'   C  1004     -40.714  -6.744 -50.249  1.00  0.00           H  
ATOM   1530  H42   C  1004     -36.911  -7.591 -42.779  1.00  0.00           H  
ATOM   1531  H41   C  1004     -36.097  -6.511 -43.806  1.00  0.00           H  
ATOM   1532  H5    C  1004     -39.049  -8.526 -43.403  1.00  0.00           H  
ATOM   1533  H6    C  1004     -40.734  -8.633 -44.992  1.00  0.00           H  
ATOM   1534  P     C  1005     -39.644 -11.360 -49.969  1.00  0.00           P  
ATOM   1535  OP2   C  1005     -40.190 -12.551 -49.272  1.00  0.00           O  
ATOM   1536  OP1   C  1005     -39.349 -11.432 -51.423  1.00  0.00           O  
ATOM   1537  O5'   C  1005     -38.312 -10.916 -49.218  1.00  0.00           O  
ATOM   1538  C5'   C  1005     -37.275 -10.238 -49.911  1.00  0.00           C  
ATOM   1539  C4'   C  1005     -36.132  -9.878 -48.993  1.00  0.00           C  
ATOM   1540  O4'   C  1005     -36.659  -9.227 -47.805  1.00  0.00           O  
ATOM   1541  C3'   C  1005     -35.351 -11.044 -48.407  1.00  0.00           C  
ATOM   1542  O3'   C  1005     -34.385 -11.567 -49.302  1.00  0.00           O  
ATOM   1543  C1'   C  1005     -35.846  -9.530 -46.692  1.00  0.00           C  
ATOM   1544  C2'   C  1005     -34.709 -10.420 -47.183  1.00  0.00           C  
ATOM   1545  O2'   C  1005     -33.597  -9.612 -47.541  1.00  0.00           O  
ATOM   1546  N1    C  1005     -36.681 -10.199 -45.664  1.00  0.00           N  
ATOM   1547  C2    C  1005     -36.183 -10.289 -44.358  1.00  0.00           C  
ATOM   1548  O2    C  1005     -35.067  -9.812 -44.101  1.00  0.00           O  
ATOM   1549  N3    C  1005     -36.925 -10.894 -43.402  1.00  0.00           N  
ATOM   1550  C4    C  1005     -38.121 -11.398 -43.704  1.00  0.00           C  
ATOM   1551  N4    C  1005     -38.818 -11.986 -42.728  1.00  0.00           N  
ATOM   1552  C5    C  1005     -38.655 -11.324 -45.021  1.00  0.00           C  
ATOM   1553  C6    C  1005     -37.913 -10.722 -45.959  1.00  0.00           C  
ATOM   1554  H5'   C  1005     -37.638  -9.418 -50.306  1.00  0.00           H  
ATOM   1555 H5''   C  1005     -36.939 -10.816 -50.628  1.00  0.00           H  
ATOM   1556  H4'   C  1005     -35.509  -9.275 -49.448  1.00  0.00           H  
ATOM   1557  H3'   C  1005     -35.960 -11.763 -48.136  1.00  0.00           H  
ATOM   1558  H1'   C  1005     -35.471  -8.705 -46.321  1.00  0.00           H  
ATOM   1559  H2'   C  1005     -34.465 -11.100 -46.522  1.00  0.00           H  
ATOM   1560 HO2'   C  1005     -33.286  -9.873 -48.432  1.00  0.00           H  
ATOM   1561  H42   C  1005     -39.700 -12.367 -42.918  1.00  0.00           H  
ATOM   1562  H41   C  1005     -38.447 -12.036 -41.823  1.00  0.00           H  
ATOM   1563  H5    C  1005     -39.536 -11.697 -45.234  1.00  0.00           H  
ATOM   1564  H6    C  1005     -38.263 -10.661 -46.871  1.00  0.00           H  
ATOM   1565  P     C  1006     -33.974 -13.120 -49.232  1.00  0.00           P  
ATOM   1566  OP2   C  1006     -34.825 -13.775 -48.207  1.00  0.00           O  
ATOM   1567  OP1   C  1006     -33.953 -13.653 -50.618  1.00  0.00           O  
ATOM   1568  O5'   C  1006     -32.476 -13.099 -48.690  1.00  0.00           O  
ATOM   1569  C5'   C  1006     -32.192 -12.741 -47.346  1.00  0.00           C  
ATOM   1570  C4'   C  1006     -30.718 -12.855 -47.038  1.00  0.00           C  
ATOM   1571  O4'   C  1006     -30.285 -14.241 -47.082  1.00  0.00           O  
ATOM   1572  C3'   C  1006     -29.777 -12.141 -47.995  1.00  0.00           C  
ATOM   1573  O3'   C  1006     -29.688 -10.748 -47.745  1.00  0.00           O  
ATOM   1574  C1'   C  1006     -28.925 -14.279 -47.461  1.00  0.00           C  
ATOM   1575  C2'   C  1006     -28.460 -12.845 -47.716  1.00  0.00           C  
ATOM   1576  O2'   C  1006     -27.849 -12.342 -46.537  1.00  0.00           O  
ATOM   1577  N1    C  1006     -28.771 -15.142 -48.659  1.00  0.00           N  
ATOM   1578  C2    C  1006     -27.479 -15.377 -49.147  1.00  0.00           C  
ATOM   1579  O2    C  1006     -26.510 -14.860 -48.570  1.00  0.00           O  
ATOM   1580  N3    C  1006     -27.311 -16.160 -50.237  1.00  0.00           N  
ATOM   1581  C4    C  1006     -28.368 -16.703 -50.839  1.00  0.00           C  
ATOM   1582  N4    C  1006     -28.154 -17.469 -51.912  1.00  0.00           N  
ATOM   1583  C5    C  1006     -29.694 -16.484 -50.368  1.00  0.00           C  
ATOM   1584  C6    C  1006     -29.848 -15.708 -49.288  1.00  0.00           C  
ATOM   1585  H5'   C  1006     -32.691 -13.333 -46.745  1.00  0.00           H  
ATOM   1586 H5''   C  1006     -32.478 -11.816 -47.194  1.00  0.00           H  
ATOM   1587  H4'   C  1006     -30.575 -12.508 -46.134  1.00  0.00           H  
ATOM   1588  H3'   C  1006     -30.034 -12.301 -48.927  1.00  0.00           H  
ATOM   1589  H1'   C  1006     -28.411 -14.657 -46.718  1.00  0.00           H  
ATOM   1590  H2'   C  1006     -27.858 -12.794 -48.486  1.00  0.00           H  
ATOM   1591 HO2'   C  1006     -26.883 -12.270 -46.684  1.00  0.00           H  
ATOM   1592  H42   C  1006     -28.911 -17.883 -52.376  1.00  0.00           H  
ATOM   1593  H41   C  1006     -27.240 -17.617 -52.234  1.00  0.00           H  
ATOM   1594  H5    C  1006     -30.465 -16.888 -50.817  1.00  0.00           H  
ATOM   1595  H6    C  1006     -30.752 -15.545 -48.949  1.00  0.00           H  
ATOM   1596  P     U  1007     -29.620  -9.710 -48.971  1.00  0.00           P  
ATOM   1597  OP2   U  1007     -30.411 -10.273 -50.094  1.00  0.00           O  
ATOM   1598  OP1   U  1007     -29.947  -8.359 -48.448  1.00  0.00           O  
ATOM   1599  O5'   U  1007     -28.085  -9.716 -49.397  1.00  0.00           O  
ATOM   1600  C5'   U  1007     -27.064  -9.452 -48.447  1.00  0.00           C  
ATOM   1601  C4'   U  1007     -25.692  -9.719 -49.016  1.00  0.00           C  
ATOM   1602  O4'   U  1007     -25.463 -11.149 -49.143  1.00  0.00           O  
ATOM   1603  C3'   U  1007     -25.439  -9.206 -50.426  1.00  0.00           C  
ATOM   1604  O3'   U  1007     -25.181  -7.814 -50.471  1.00  0.00           O  
ATOM   1605  C1'   U  1007     -24.582 -11.393 -50.220  1.00  0.00           C  
ATOM   1606  C2'   U  1007     -24.245 -10.041 -50.858  1.00  0.00           C  
ATOM   1607  O2'   U  1007     -23.040  -9.547 -50.292  1.00  0.00           O  
ATOM   1608  N1    U  1007     -25.240 -12.318 -51.175  1.00  0.00           N  
ATOM   1609  C2    U  1007     -24.434 -12.924 -52.122  1.00  0.00           C  
ATOM   1610  O2    U  1007     -23.234 -12.730 -52.197  1.00  0.00           O  
ATOM   1611  N3    U  1007     -25.086 -13.771 -52.984  1.00  0.00           N  
ATOM   1612  C4    U  1007     -26.432 -14.070 -52.999  1.00  0.00           C  
ATOM   1613  O4    U  1007     -26.868 -14.855 -53.842  1.00  0.00           O  
ATOM   1614  C5    U  1007     -27.202 -13.407 -51.991  1.00  0.00           C  
ATOM   1615  C6    U  1007     -26.593 -12.577 -51.138  1.00  0.00           C  
ATOM   1616  H5'   U  1007     -27.201 -10.024 -47.663  1.00  0.00           H  
ATOM   1617 H5''   U  1007     -27.117  -8.513 -48.172  1.00  0.00           H  
ATOM   1618  H4'   U  1007     -25.020  -9.349 -48.407  1.00  0.00           H  
ATOM   1619  H3'   U  1007     -26.208  -9.426 -50.991  1.00  0.00           H  
ATOM   1620  H1'   U  1007     -23.759 -11.805 -49.884  1.00  0.00           H  
ATOM   1621  H2'   U  1007     -24.187 -10.107 -51.834  1.00  0.00           H  
ATOM   1622 HO2'   U  1007     -22.328  -9.596 -50.965  1.00  0.00           H  
ATOM   1623  H3    U  1007     -24.534 -14.211 -53.663  1.00  0.00           H  
ATOM   1624  H5    U  1007     -28.168 -13.561 -51.927  1.00  0.00           H  
ATOM   1625  H6    U  1007     -27.142 -12.135 -50.458  1.00  0.00           H  
ATOM   1626  P     U  1008     -25.705  -6.933 -51.708  1.00  0.00           P  
ATOM   1627  OP2   U  1008     -27.182  -6.827 -51.603  1.00  0.00           O  
ATOM   1628  OP1   U  1008     -24.883  -5.699 -51.776  1.00  0.00           O  
ATOM   1629  O5'   U  1008     -25.365  -7.823 -52.985  1.00  0.00           O  
ATOM   1630  C5'   U  1008     -24.505  -7.337 -54.005  1.00  0.00           C  
ATOM   1631  C4'   U  1008     -23.545  -8.401 -54.477  1.00  0.00           C  
ATOM   1632  O4'   U  1008     -23.989  -9.704 -54.019  1.00  0.00           O  
ATOM   1633  C3'   U  1008     -23.439  -8.587 -55.983  1.00  0.00           C  
ATOM   1634  O3'   U  1008     -22.595  -7.632 -56.601  1.00  0.00           O  
ATOM   1635  C1'   U  1008     -23.657 -10.697 -54.965  1.00  0.00           C  
ATOM   1636  C2'   U  1008     -22.903 -10.008 -56.105  1.00  0.00           C  
ATOM   1637  O2'   U  1008     -21.508 -10.056 -55.842  1.00  0.00           O  
ATOM   1638  N1    U  1008     -24.916 -11.331 -55.426  1.00  0.00           N  
ATOM   1639  C2    U  1008     -24.828 -12.210 -56.489  1.00  0.00           C  
ATOM   1640  O2    U  1008     -23.777 -12.477 -57.046  1.00  0.00           O  
ATOM   1641  N3    U  1008     -26.018 -12.773 -56.880  1.00  0.00           N  
ATOM   1642  C4    U  1008     -27.263 -12.552 -56.331  1.00  0.00           C  
ATOM   1643  O4    U  1008     -28.242 -13.136 -56.798  1.00  0.00           O  
ATOM   1644  C5    U  1008     -27.278 -11.631 -55.236  1.00  0.00           C  
ATOM   1645  C6    U  1008     -26.134 -11.069 -54.833  1.00  0.00           C  
ATOM   1646  H5'   U  1008     -23.993  -6.578 -53.656  1.00  0.00           H  
ATOM   1647 H5''   U  1008     -25.047  -7.037 -54.764  1.00  0.00           H  
ATOM   1648  H4'   U  1008     -22.660  -8.217 -54.100  1.00  0.00           H  
ATOM   1649  H3'   U  1008     -24.335  -8.549 -56.377  1.00  0.00           H  
ATOM   1650  H1'   U  1008     -23.079 -11.379 -54.561  1.00  0.00           H  
ATOM   1651  H2'   U  1008     -23.121 -10.401 -56.976  1.00  0.00           H  
ATOM   1652 HO2'   U  1008     -21.085 -10.677 -56.473  1.00  0.00           H  
ATOM   1653  H3    U  1008     -25.977 -13.399 -57.633  1.00  0.00           H  
ATOM   1654  H5    U  1008     -28.121 -11.415 -54.784  1.00  0.00           H  
ATOM   1655  H6    U  1008     -26.171 -10.442 -54.082  1.00  0.00           H  
ATOM   1656  P     U  1009     -23.227  -6.410 -57.430  1.00  0.00           P  
ATOM   1657  OP2   U  1009     -24.693  -6.625 -57.520  1.00  0.00           O  
ATOM   1658  OP1   U  1009     -22.704  -5.144 -56.855  1.00  0.00           O  
ATOM   1659  O5'   U  1009     -22.613  -6.577 -58.891  1.00  0.00           O  
ATOM   1660  C5'   U  1009     -21.213  -6.713 -59.083  1.00  0.00           C  
ATOM   1661  C4'   U  1009     -20.893  -7.737 -60.144  1.00  0.00           C  
ATOM   1662  O4'   U  1009     -21.177  -9.060 -59.617  1.00  0.00           O  
ATOM   1663  C3'   U  1009     -21.734  -7.676 -61.410  1.00  0.00           C  
ATOM   1664  O3'   U  1009     -21.249  -6.737 -62.352  1.00  0.00           O  
ATOM   1665  C1'   U  1009     -21.743  -9.862 -60.624  1.00  0.00           C  
ATOM   1666  C2'   U  1009     -21.581  -9.093 -61.931  1.00  0.00           C  
ATOM   1667  O2'   U  1009     -20.281  -9.309 -62.460  1.00  0.00           O  
ATOM   1668  N1    U  1009     -23.167 -10.076 -60.270  1.00  0.00           N  
ATOM   1669  C2    U  1009     -23.843 -11.072 -60.950  1.00  0.00           C  
ATOM   1670  O2    U  1009     -23.323 -11.763 -61.809  1.00  0.00           O  
ATOM   1671  N3    U  1009     -25.158 -11.235 -60.589  1.00  0.00           N  
ATOM   1672  C4    U  1009     -25.854 -10.519 -59.638  1.00  0.00           C  
ATOM   1673  O4    U  1009     -27.038 -10.786 -59.428  1.00  0.00           O  
ATOM   1674  C5    U  1009     -25.091  -9.506 -58.975  1.00  0.00           C  
ATOM   1675  C6    U  1009     -23.808  -9.327 -59.306  1.00  0.00           C  
ATOM   1676  H5'   U  1009     -20.800  -6.989 -58.238  1.00  0.00           H  
ATOM   1677 H5''   U  1009     -20.842  -5.847 -59.354  1.00  0.00           H  
ATOM   1678  H4'   U  1009     -19.942  -7.673 -60.367  1.00  0.00           H  
ATOM   1679  H3'   U  1009     -22.669  -7.514 -61.169  1.00  0.00           H  
ATOM   1680  H1'   U  1009     -21.294 -10.730 -60.702  1.00  0.00           H  
ATOM   1681  H2'   U  1009     -22.279  -9.313 -62.583  1.00  0.00           H  
ATOM   1682 HO2'   U  1009     -20.354  -9.849 -63.275  1.00  0.00           H  
ATOM   1683  H3    U  1009     -25.656 -11.935 -61.060  1.00  0.00           H  
ATOM   1684  H5    U  1009     -25.506  -8.950 -58.283  1.00  0.00           H  
ATOM   1685  H6    U  1009     -23.308  -8.627 -58.839  1.00  0.00           H  
ATOM   1686  P     G  1010     -22.241  -5.647 -62.993  1.00  0.00           P  
ATOM   1687  OP2   G  1010     -23.527  -5.706 -62.254  1.00  0.00           O  
ATOM   1688  OP1   G  1010     -21.508  -4.358 -63.090  1.00  0.00           O  
ATOM   1689  O5'   G  1010     -22.497  -6.181 -64.472  1.00  0.00           O  
ATOM   1690  C5'   G  1010     -21.412  -6.489 -65.334  1.00  0.00           C  
ATOM   1691  C4'   G  1010     -21.819  -7.462 -66.412  1.00  0.00           C  
ATOM   1692  O4'   G  1010     -22.040  -8.756 -65.799  1.00  0.00           O  
ATOM   1693  C3'   G  1010     -23.133  -7.163 -67.119  1.00  0.00           C  
ATOM   1694  O3'   G  1010     -22.979  -6.293 -68.227  1.00  0.00           O  
ATOM   1695  C1'   G  1010     -23.167  -9.413 -66.354  1.00  0.00           C  
ATOM   1696  C2'   G  1010     -23.611  -8.556 -67.540  1.00  0.00           C  
ATOM   1697  O2'   G  1010     -22.934  -9.003 -68.706  1.00  0.00           O  
ATOM   1698  N1    G  1010     -27.585 -11.472 -64.884  1.00  0.00           N  
ATOM   1699  C2    G  1010     -26.869 -11.672 -66.039  1.00  0.00           C  
ATOM   1700  N2    G  1010     -27.394 -12.533 -66.923  1.00  0.00           N  
ATOM   1701  N3    G  1010     -25.721 -11.072 -66.309  1.00  0.00           N  
ATOM   1702  C4    G  1010     -25.339 -10.241 -65.317  1.00  0.00           C  
ATOM   1703  C5    G  1010     -25.979  -9.971 -64.126  1.00  0.00           C  
ATOM   1704  C6    G  1010     -27.210 -10.620 -63.849  1.00  0.00           C  
ATOM   1705  O6    G  1010     -27.929 -10.513 -62.849  1.00  0.00           O  
ATOM   1706  N7    G  1010     -25.256  -9.056 -63.374  1.00  0.00           N  
ATOM   1707  C8    G  1010     -24.209  -8.791 -64.108  1.00  0.00           C  
ATOM   1708  N9    G  1010     -24.196  -9.476 -65.299  1.00  0.00           N  
ATOM   1709  H5'   G  1010     -20.685  -6.882 -64.807  1.00  0.00           H  
ATOM   1710 H5''   G  1010     -21.091  -5.663 -65.753  1.00  0.00           H  
ATOM   1711  H4'   G  1010     -21.095  -7.530 -67.069  1.00  0.00           H  
ATOM   1712  H3'   G  1010     -23.767  -6.789 -66.474  1.00  0.00           H  
ATOM   1713  H1'   G  1010     -22.963 -10.320 -66.665  1.00  0.00           H  
ATOM   1714  H2'   G  1010     -24.584  -8.582 -67.653  1.00  0.00           H  
ATOM   1715 HO2'   G  1010     -23.573  -9.462 -69.290  1.00  0.00           H  
ATOM   1716  H1    G  1010     -28.425 -11.965 -64.779  1.00  0.00           H  
ATOM   1717  H22   G  1010     -26.926 -12.716 -67.765  1.00  0.00           H  
ATOM   1718  H21   G  1010     -28.243 -12.981 -66.730  1.00  0.00           H  
ATOM   1719  H8    G  1010     -23.504  -8.168 -63.835  1.00  0.00           H  
ATOM   1720  P     C  1011     -24.141  -5.246 -68.599  1.00  0.00           P  
ATOM   1721  OP2   C  1011     -24.678  -4.685 -67.334  1.00  0.00           O  
ATOM   1722  OP1   C  1011     -23.617  -4.330 -69.644  1.00  0.00           O  
ATOM   1723  O5'   C  1011     -25.276  -6.148 -69.260  1.00  0.00           O  
ATOM   1724  C5'   C  1011     -25.130  -6.656 -70.577  1.00  0.00           C  
ATOM   1725  C4'   C  1011     -26.310  -7.505 -70.982  1.00  0.00           C  
ATOM   1726  O4'   C  1011     -26.409  -8.616 -70.062  1.00  0.00           O  
ATOM   1727  C3'   C  1011     -27.670  -6.825 -70.941  1.00  0.00           C  
ATOM   1728  O3'   C  1011     -27.973  -6.125 -72.136  1.00  0.00           O  
ATOM   1729  C1'   C  1011     -27.785  -8.887 -69.770  1.00  0.00           C  
ATOM   1730  C2'   C  1011     -28.621  -7.982 -70.671  1.00  0.00           C  
ATOM   1731  O2'   C  1011     -28.927  -8.687 -71.865  1.00  0.00           O  
ATOM   1732  N1    C  1011     -28.027  -8.627 -68.329  1.00  0.00           N  
ATOM   1733  C2    C  1011     -29.173  -9.174 -67.738  1.00  0.00           C  
ATOM   1734  O2    C  1011     -29.946  -9.855 -68.431  1.00  0.00           O  
ATOM   1735  N3    C  1011     -29.417  -8.953 -66.426  1.00  0.00           N  
ATOM   1736  C4    C  1011     -28.571  -8.218 -65.704  1.00  0.00           C  
ATOM   1737  N4    C  1011     -28.852  -8.026 -64.413  1.00  0.00           N  
ATOM   1738  C5    C  1011     -27.399  -7.647 -66.275  1.00  0.00           C  
ATOM   1739  C6    C  1011     -27.167  -7.874 -67.574  1.00  0.00           C  
ATOM   1740  H5'   C  1011     -24.315  -7.199 -70.622  1.00  0.00           H  
ATOM   1741 H5''   C  1011     -25.048  -5.905 -71.202  1.00  0.00           H  
ATOM   1742  H4'   C  1011     -26.159  -7.843 -71.889  1.00  0.00           H  
ATOM   1743  H3'   C  1011     -27.699  -6.206 -70.183  1.00  0.00           H  
ATOM   1744  H1'   C  1011     -27.992  -9.823 -69.972  1.00  0.00           H  
ATOM   1745  H2'   C  1011     -29.432  -7.679 -70.212  1.00  0.00           H  
ATOM   1746 HO2'   C  1011     -29.876  -8.927 -71.861  1.00  0.00           H  
ATOM   1747  H42   C  1011     -28.250  -7.490 -63.856  1.00  0.00           H  
ATOM   1748  H41   C  1011     -29.661  -8.420 -64.024  1.00  0.00           H  
ATOM   1749  H5    C  1011     -26.782  -7.109 -65.736  1.00  0.00           H  
ATOM   1750  H6    C  1011     -26.365  -7.490 -67.985  1.00  0.00           H  
ATOM   1751  P     A  1012     -28.947  -4.847 -72.098  1.00  0.00           P  
ATOM   1752  OP2   A  1012     -28.534  -3.987 -70.960  1.00  0.00           O  
ATOM   1753  OP1   A  1012     -29.009  -4.275 -73.466  1.00  0.00           O  
ATOM   1754  O5'   A  1012     -30.377  -5.462 -71.755  1.00  0.00           O  
ATOM   1755  C5'   A  1012     -31.164  -6.082 -72.762  1.00  0.00           C  
ATOM   1756  C4'   A  1012     -32.517  -6.490 -72.235  1.00  0.00           C  
ATOM   1757  O4'   A  1012     -32.354  -7.473 -71.181  1.00  0.00           O  
ATOM   1758  C3'   A  1012     -33.336  -5.389 -71.579  1.00  0.00           C  
ATOM   1759  O3'   A  1012     -34.065  -4.610 -72.511  1.00  0.00           O  
ATOM   1760  C1'   A  1012     -33.339  -7.294 -70.183  1.00  0.00           C  
ATOM   1761  C2'   A  1012     -34.270  -6.185 -70.678  1.00  0.00           C  
ATOM   1762  O2'   A  1012     -35.330  -6.768 -71.422  1.00  0.00           O  
ATOM   1763  N1    A  1012     -33.651  -7.010 -65.047  1.00  0.00           N  
ATOM   1764  C2    A  1012     -34.518  -7.424 -65.980  1.00  0.00           C  
ATOM   1765  N3    A  1012     -34.372  -7.471 -67.303  1.00  0.00           N  
ATOM   1766  C4    A  1012     -33.156  -7.022 -67.662  1.00  0.00           C  
ATOM   1767  C5    A  1012     -32.160  -6.564 -66.820  1.00  0.00           C  
ATOM   1768  C6    A  1012     -32.439  -6.565 -65.442  1.00  0.00           C  
ATOM   1769  N6    A  1012     -31.576  -6.152 -64.512  1.00  0.00           N  
ATOM   1770  N7    A  1012     -31.040  -6.182 -67.547  1.00  0.00           N  
ATOM   1771  C8    A  1012     -31.379  -6.414 -68.791  1.00  0.00           C  
ATOM   1772  N9    A  1012     -32.647  -6.923 -68.935  1.00  0.00           N  
ATOM   1773  H5'   A  1012     -30.695  -6.879 -73.089  1.00  0.00           H  
ATOM   1774 H5''   A  1012     -31.285  -5.456 -73.505  1.00  0.00           H  
ATOM   1775  H4'   A  1012     -33.035  -6.888 -72.965  1.00  0.00           H  
ATOM   1776  H3'   A  1012     -32.746  -4.835 -71.026  1.00  0.00           H  
ATOM   1777  H1'   A  1012     -33.858  -8.114 -70.038  1.00  0.00           H  
ATOM   1778  H2'   A  1012     -34.605  -5.639 -69.935  1.00  0.00           H  
ATOM   1779 HO2'   A  1012     -36.159  -6.696 -70.905  1.00  0.00           H  
ATOM   1780  H2    A  1012     -35.383  -7.737 -65.642  1.00  0.00           H  
ATOM   1781  H61   A  1012     -31.828  -6.177 -63.564  1.00  0.00           H  
ATOM   1782  H62   A  1012     -30.690  -5.826 -64.774  1.00  0.00           H  
ATOM   1783  H8    A  1012     -30.783  -6.240 -69.550  1.00  0.00           H  
ATOM   1784  P     U  1013     -34.420  -3.077 -72.181  1.00  0.00           P  
ATOM   1785  OP2   U  1013     -33.152  -2.368 -71.874  1.00  0.00           O  
ATOM   1786  OP1   U  1013     -35.304  -2.567 -73.260  1.00  0.00           O  
ATOM   1787  O5'   U  1013     -35.276  -3.161 -70.840  1.00  0.00           O  
ATOM   1788  C5'   U  1013     -36.654  -2.822 -70.832  1.00  0.00           C  
ATOM   1789  C4'   U  1013     -37.338  -3.298 -69.574  1.00  0.00           C  
ATOM   1790  O4'   U  1013     -36.547  -4.340 -68.941  1.00  0.00           O  
ATOM   1791  C3'   U  1013     -37.485  -2.272 -68.462  1.00  0.00           C  
ATOM   1792  O3'   U  1013     -38.599  -1.416 -68.642  1.00  0.00           O  
ATOM   1793  C1'   U  1013     -36.611  -4.256 -67.549  1.00  0.00           C  
ATOM   1794  C2'   U  1013     -37.644  -3.172 -67.245  1.00  0.00           C  
ATOM   1795  O2'   U  1013     -38.938  -3.757 -67.204  1.00  0.00           O  
ATOM   1796  N1    U  1013     -35.256  -3.893 -67.067  1.00  0.00           N  
ATOM   1797  C2    U  1013     -35.068  -3.831 -65.699  1.00  0.00           C  
ATOM   1798  O2    U  1013     -35.955  -4.060 -64.894  1.00  0.00           O  
ATOM   1799  N3    U  1013     -33.799  -3.492 -65.300  1.00  0.00           N  
ATOM   1800  C4    U  1013     -32.719  -3.211 -66.110  1.00  0.00           C  
ATOM   1801  O4    U  1013     -31.638  -2.920 -65.597  1.00  0.00           O  
ATOM   1802  C5    U  1013     -32.987  -3.295 -67.513  1.00  0.00           C  
ATOM   1803  C6    U  1013     -34.214  -3.625 -67.930  1.00  0.00           C  
ATOM   1804  H5'   U  1013     -37.089  -3.235 -71.607  1.00  0.00           H  
ATOM   1805 H5''   U  1013     -36.745  -1.849 -70.895  1.00  0.00           H  
ATOM   1806  H4'   U  1013     -38.213  -3.668 -69.811  1.00  0.00           H  
ATOM   1807  H3'   U  1013     -36.654  -1.759 -68.383  1.00  0.00           H  
ATOM   1808  H1'   U  1013     -36.891  -5.096 -67.127  1.00  0.00           H  
ATOM   1809  H2'   U  1013     -37.437  -2.695 -66.415  1.00  0.00           H  
ATOM   1810 HO2'   U  1013     -39.257  -3.762 -66.277  1.00  0.00           H  
ATOM   1811  H3    U  1013     -33.644  -3.442 -64.334  1.00  0.00           H  
ATOM   1812  H5    U  1013     -32.276  -3.112 -68.163  1.00  0.00           H  
ATOM   1813  H6    U  1013     -34.372  -3.674 -68.895  1.00  0.00           H  
ATOM   1814  P     A  1014     -38.382   0.112 -69.088  1.00  0.00           P  
ATOM   1815  OP2   A  1014     -36.923   0.387 -69.094  1.00  0.00           O  
ATOM   1816  OP1   A  1014     -39.178   0.350 -70.318  1.00  0.00           O  
ATOM   1817  O5'   A  1014     -39.037   0.956 -67.905  1.00  0.00           O  
ATOM   1818  C5'   A  1014     -40.358   0.685 -67.462  1.00  0.00           C  
ATOM   1819  C4'   A  1014     -40.458   0.727 -65.958  1.00  0.00           C  
ATOM   1820  O4'   A  1014     -39.748  -0.397 -65.378  1.00  0.00           O  
ATOM   1821  C3'   A  1014     -39.806   1.922 -65.279  1.00  0.00           C  
ATOM   1822  O3'   A  1014     -40.608   3.089 -65.321  1.00  0.00           O  
ATOM   1823  C1'   A  1014     -39.211  -0.040 -64.125  1.00  0.00           C  
ATOM   1824  C2'   A  1014     -39.626   1.407 -63.860  1.00  0.00           C  
ATOM   1825  O2'   A  1014     -40.856   1.416 -63.150  1.00  0.00           O  
ATOM   1826  N1    A  1014     -34.811  -0.258 -61.450  1.00  0.00           N  
ATOM   1827  C2    A  1014     -36.086  -0.096 -61.074  1.00  0.00           C  
ATOM   1828  N3    A  1014     -37.185  -0.049 -61.825  1.00  0.00           N  
ATOM   1829  C4    A  1014     -36.878  -0.191 -63.126  1.00  0.00           C  
ATOM   1830  C5    A  1014     -35.617  -0.365 -63.666  1.00  0.00           C  
ATOM   1831  C6    A  1014     -34.537  -0.398 -62.765  1.00  0.00           C  
ATOM   1832  N6    A  1014     -33.266  -0.558 -63.139  1.00  0.00           N  
ATOM   1833  N7    A  1014     -35.686  -0.476 -65.048  1.00  0.00           N  
ATOM   1834  C8    A  1014     -36.965  -0.369 -65.308  1.00  0.00           C  
ATOM   1835  N9    A  1014     -37.745  -0.194 -64.192  1.00  0.00           N  
ATOM   1836  H5'   A  1014     -40.625  -0.204 -67.776  1.00  0.00           H  
ATOM   1837 H5''   A  1014     -40.967   1.353 -67.842  1.00  0.00           H  
ATOM   1838  H4'   A  1014     -41.402   0.669 -65.701  1.00  0.00           H  
ATOM   1839  H3'   A  1014     -38.927   2.081 -65.683  1.00  0.00           H  
ATOM   1840  H1'   A  1014     -39.568  -0.616 -63.416  1.00  0.00           H  
ATOM   1841  H2'   A  1014     -38.927   1.902 -63.384  1.00  0.00           H  
ATOM   1842 HO2'   A  1014     -41.475   2.032 -63.593  1.00  0.00           H  
ATOM   1843  H2    A  1014     -36.232   0.001 -60.110  1.00  0.00           H  
ATOM   1844  H61   A  1014     -32.555  -0.573 -62.465  1.00  0.00           H  
ATOM   1845  H62   A  1014     -33.043  -0.662 -64.088  1.00  0.00           H  
ATOM   1846  H8    A  1014     -37.332  -0.409 -66.217  1.00  0.00           H  
ATOM   1847  P     A  1015     -39.979   4.516 -64.932  1.00  0.00           P  
ATOM   1848  OP2   A  1015     -38.947   4.855 -65.945  1.00  0.00           O  
ATOM   1849  OP1   A  1015     -41.096   5.459 -64.679  1.00  0.00           O  
ATOM   1850  O5'   A  1015     -39.238   4.245 -63.547  1.00  0.00           O  
ATOM   1851  C5'   A  1015     -39.895   4.483 -62.311  1.00  0.00           C  
ATOM   1852  C4'   A  1015     -38.910   4.609 -61.176  1.00  0.00           C  
ATOM   1853  O4'   A  1015     -38.123   3.390 -61.082  1.00  0.00           O  
ATOM   1854  C3'   A  1015     -37.869   5.709 -61.315  1.00  0.00           C  
ATOM   1855  O3'   A  1015     -38.337   6.974 -60.882  1.00  0.00           O  
ATOM   1856  C1'   A  1015     -36.789   3.700 -60.767  1.00  0.00           C  
ATOM   1857  C2'   A  1015     -36.756   5.185 -60.422  1.00  0.00           C  
ATOM   1858  O2'   A  1015     -37.075   5.355 -59.048  1.00  0.00           O  
ATOM   1859  N1    A  1015     -32.084   2.453 -62.459  1.00  0.00           N  
ATOM   1860  C2    A  1015     -32.565   2.695 -61.233  1.00  0.00           C  
ATOM   1861  N3    A  1015     -33.803   3.016 -60.863  1.00  0.00           N  
ATOM   1862  C4    A  1015     -34.616   3.083 -61.933  1.00  0.00           C  
ATOM   1863  C5    A  1015     -34.269   2.860 -63.252  1.00  0.00           C  
ATOM   1864  C6    A  1015     -32.927   2.528 -63.511  1.00  0.00           C  
ATOM   1865  N6    A  1015     -32.447   2.287 -64.733  1.00  0.00           N  
ATOM   1866  N7    A  1015     -35.371   3.018 -64.082  1.00  0.00           N  
ATOM   1867  C8    A  1015     -36.342   3.327 -63.260  1.00  0.00           C  
ATOM   1868  N9    A  1015     -35.957   3.384 -61.943  1.00  0.00           N  
ATOM   1869  H5'   A  1015     -40.504   3.739 -62.124  1.00  0.00           H  
ATOM   1870 H5''   A  1015     -40.414   5.312 -62.378  1.00  0.00           H  
ATOM   1871  H4'   A  1015     -39.405   4.737 -60.339  1.00  0.00           H  
ATOM   1872  H3'   A  1015     -37.556   5.741 -62.244  1.00  0.00           H  
ATOM   1873  H1'   A  1015     -36.478   3.180 -59.997  1.00  0.00           H  
ATOM   1874  H2'   A  1015     -35.893   5.592 -60.647  1.00  0.00           H  
ATOM   1875 HO2'   A  1015     -36.269   5.634 -58.566  1.00  0.00           H  
ATOM   1876  H2    A  1015     -31.913   2.628 -60.504  1.00  0.00           H  
ATOM   1877  H61   A  1015     -31.501   2.059 -64.852  1.00  0.00           H  
ATOM   1878  H62   A  1015     -33.040   2.335 -65.512  1.00  0.00           H  
ATOM   1879  H8    A  1015     -37.260   3.502 -63.557  1.00  0.00           H  
ATOM   1880  P     A  1016     -37.733   8.321 -61.519  1.00  0.00           P  
ATOM   1881  OP2   A  1016     -37.637   8.130 -62.988  1.00  0.00           O  
ATOM   1882  OP1   A  1016     -38.499   9.471 -60.977  1.00  0.00           O  
ATOM   1883  O5'   A  1016     -36.253   8.394 -60.934  1.00  0.00           O  
ATOM   1884  C5'   A  1016     -35.148   8.678 -61.780  1.00  0.00           C  
ATOM   1885  C4'   A  1016     -33.840   8.311 -61.125  1.00  0.00           C  
ATOM   1886  O4'   A  1016     -33.567   6.907 -61.361  1.00  0.00           O  
ATOM   1887  C3'   A  1016     -32.607   9.034 -61.646  1.00  0.00           C  
ATOM   1888  O3'   A  1016     -32.396  10.289 -61.023  1.00  0.00           O  
ATOM   1889  C1'   A  1016     -32.184   6.704 -61.567  1.00  0.00           C  
ATOM   1890  C2'   A  1016     -31.478   8.046 -61.365  1.00  0.00           C  
ATOM   1891  O2'   A  1016     -31.039   8.136 -60.017  1.00  0.00           O  
ATOM   1892  N1    A  1016     -29.063   4.092 -64.727  1.00  0.00           N  
ATOM   1893  C2    A  1016     -28.952   4.442 -63.439  1.00  0.00           C  
ATOM   1894  N3    A  1016     -29.804   5.124 -62.677  1.00  0.00           N  
ATOM   1895  C4    A  1016     -30.899   5.468 -63.378  1.00  0.00           C  
ATOM   1896  C5    A  1016     -31.156   5.181 -64.706  1.00  0.00           C  
ATOM   1897  C6    A  1016     -30.175   4.453 -65.402  1.00  0.00           C  
ATOM   1898  N6    A  1016     -30.284   4.104 -66.686  1.00  0.00           N  
ATOM   1899  N7    A  1016     -32.387   5.695 -65.089  1.00  0.00           N  
ATOM   1900  C8    A  1016     -32.839   6.272 -64.003  1.00  0.00           C  
ATOM   1901  N9    A  1016     -31.989   6.173 -62.929  1.00  0.00           N  
ATOM   1902  H5'   A  1016     -35.143   9.635 -61.989  1.00  0.00           H  
ATOM   1903 H5''   A  1016     -35.243   8.170 -62.612  1.00  0.00           H  
ATOM   1904  H4'   A  1016     -33.914   8.468 -60.160  1.00  0.00           H  
ATOM   1905  H3'   A  1016     -32.690   9.152 -62.616  1.00  0.00           H  
ATOM   1906  H1'   A  1016     -31.846   6.057 -60.912  1.00  0.00           H  
ATOM   1907  H2'   A  1016     -30.738   8.158 -61.997  1.00  0.00           H  
ATOM   1908 HO2'   A  1016     -30.144   7.744 -59.947  1.00  0.00           H  
ATOM   1909  H2    A  1016     -28.126   4.156 -62.995  1.00  0.00           H  
ATOM   1910  H61   A  1016     -29.566   3.596 -67.119  1.00  0.00           H  
ATOM   1911  H62   A  1016     -31.083   4.355 -67.196  1.00  0.00           H  
ATOM   1912  H8    A  1016     -33.704   6.732 -63.962  1.00  0.00           H  
ATOM   1913  P     A  1017     -33.109  11.608 -61.602  1.00  0.00           P  
ATOM   1914  OP2   A  1017     -33.627  11.294 -62.957  1.00  0.00           O  
ATOM   1915  OP1   A  1017     -34.035  12.124 -60.564  1.00  0.00           O  
ATOM   1916  O5'   A  1017     -31.916  12.652 -61.762  1.00  0.00           O  
ATOM   1917  C5'   A  1017     -32.139  13.932 -62.335  1.00  0.00           C  
ATOM   1918  C4'   A  1017     -31.097  14.263 -63.374  1.00  0.00           C  
ATOM   1919  O4'   A  1017     -30.002  13.323 -63.262  1.00  0.00           O  
ATOM   1920  C3'   A  1017     -31.543  14.154 -64.825  1.00  0.00           C  
ATOM   1921  O3'   A  1017     -32.190  15.324 -65.295  1.00  0.00           O  
ATOM   1922  C1'   A  1017     -29.490  13.031 -64.531  1.00  0.00           C  
ATOM   1923  C2'   A  1017     -30.221  13.920 -65.539  1.00  0.00           C  
ATOM   1924  O2'   A  1017     -29.499  15.133 -65.696  1.00  0.00           O  
ATOM   1925  N1    A  1017     -27.668   8.839 -66.911  1.00  0.00           N  
ATOM   1926  C2    A  1017     -27.223  10.100 -66.843  1.00  0.00           C  
ATOM   1927  N3    A  1017     -27.748  11.144 -66.204  1.00  0.00           N  
ATOM   1928  C4    A  1017     -28.879  10.791 -65.567  1.00  0.00           C  
ATOM   1929  C5    A  1017     -29.460   9.537 -65.543  1.00  0.00           C  
ATOM   1930  C6    A  1017     -28.806   8.518 -66.259  1.00  0.00           C  
ATOM   1931  N6    A  1017     -29.249   7.261 -66.327  1.00  0.00           N  
ATOM   1932  N7    A  1017     -30.621   9.548 -64.782  1.00  0.00           N  
ATOM   1933  C8    A  1017     -30.713  10.788 -64.369  1.00  0.00           C  
ATOM   1934  N9    A  1017     -29.692  11.596 -64.806  1.00  0.00           N  
ATOM   1935  H5'   A  1017     -32.110  14.609 -61.627  1.00  0.00           H  
ATOM   1936 H5''   A  1017     -33.024  13.946 -62.754  1.00  0.00           H  
ATOM   1937  H4'   A  1017     -30.763  15.170 -63.211  1.00  0.00           H  
ATOM   1938  H3'   A  1017     -32.113  13.363 -64.927  1.00  0.00           H  
ATOM   1939  H1'   A  1017     -28.531  13.235 -64.552  1.00  0.00           H  
ATOM   1940  H2'   A  1017     -30.352  13.462 -66.396  1.00  0.00           H  
ATOM   1941 HO2'   A  1017     -29.085  15.145 -66.584  1.00  0.00           H  
ATOM   1942  H2    A  1017     -26.394  10.281 -67.333  1.00  0.00           H  
ATOM   1943  H61   A  1017     -28.749   6.593 -66.843  1.00  0.00           H  
ATOM   1944  H62   A  1017     -30.072   7.004 -65.862  1.00  0.00           H  
ATOM   1945  H8    A  1017     -31.445  11.110 -63.801  1.00  0.00           H  
ATOM   1946  P     A  1018     -33.770  15.316 -65.541  1.00  0.00           P  
ATOM   1947  OP2   A  1018     -34.350  16.190 -64.490  1.00  0.00           O  
ATOM   1948  OP1   A  1018     -33.962  15.662 -66.972  1.00  0.00           O  
ATOM   1949  O5'   A  1018     -34.323  13.839 -65.313  1.00  0.00           O  
ATOM   1950  C5'   A  1018     -34.589  12.982 -66.413  1.00  0.00           C  
ATOM   1951  C4'   A  1018     -34.832  11.563 -65.964  1.00  0.00           C  
ATOM   1952  O4'   A  1018     -36.120  11.482 -65.296  1.00  0.00           O  
ATOM   1953  C3'   A  1018     -34.896  10.516 -67.066  1.00  0.00           C  
ATOM   1954  O3'   A  1018     -33.618  10.049 -67.462  1.00  0.00           O  
ATOM   1955  C1'   A  1018     -36.755  10.261 -65.664  1.00  0.00           C  
ATOM   1956  C2'   A  1018     -35.736   9.421 -66.431  1.00  0.00           C  
ATOM   1957  O2'   A  1018     -34.971   8.653 -65.513  1.00  0.00           O  
ATOM   1958  N1    A  1018     -41.136   8.437 -67.673  1.00  0.00           N  
ATOM   1959  C2    A  1018     -40.186   7.869 -66.919  1.00  0.00           C  
ATOM   1960  N3    A  1018     -39.069   8.403 -66.430  1.00  0.00           N  
ATOM   1961  C4    A  1018     -38.961   9.694 -66.792  1.00  0.00           C  
ATOM   1962  C5    A  1018     -39.854  10.415 -67.563  1.00  0.00           C  
ATOM   1963  C6    A  1018     -40.997   9.735 -68.018  1.00  0.00           C  
ATOM   1964  N6    A  1018     -41.944  10.301 -68.770  1.00  0.00           N  
ATOM   1965  N7    A  1018     -39.413  11.721 -67.731  1.00  0.00           N  
ATOM   1966  C8    A  1018     -38.283  11.759 -67.070  1.00  0.00           C  
ATOM   1967  N9    A  1018     -37.948  10.566 -66.476  1.00  0.00           N  
ATOM   1968  H5'   A  1018     -33.822  12.997 -67.023  1.00  0.00           H  
ATOM   1969 H5''   A  1018     -35.381  13.307 -66.889  1.00  0.00           H  
ATOM   1970  H4'   A  1018     -34.133  11.308 -65.326  1.00  0.00           H  
ATOM   1971  H3'   A  1018     -35.361  10.881 -67.848  1.00  0.00           H  
ATOM   1972  H1'   A  1018     -37.026   9.783 -64.852  1.00  0.00           H  
ATOM   1973  H2'   A  1018     -36.163   8.857 -67.109  1.00  0.00           H  
ATOM   1974 HO2'   A  1018     -35.217   7.709 -65.606  1.00  0.00           H  
ATOM   1975  H2    A  1018     -40.334   6.926 -66.696  1.00  0.00           H  
ATOM   1976  H61   A  1018     -42.720   9.775 -69.058  1.00  0.00           H  
ATOM   1977  H62   A  1018     -41.865  11.241 -69.033  1.00  0.00           H  
ATOM   1978  H8    A  1018     -37.727  12.564 -67.005  1.00  0.00           H  
ATOM   1979  P     C  1019     -33.436   9.288 -68.866  1.00  0.00           P  
ATOM   1980  OP2   C  1019     -34.247  10.000 -69.885  1.00  0.00           O  
ATOM   1981  OP1   C  1019     -31.982   9.088 -69.095  1.00  0.00           O  
ATOM   1982  O5'   C  1019     -34.096   7.859 -68.620  1.00  0.00           O  
ATOM   1983  C5'   C  1019     -33.308   6.679 -68.631  1.00  0.00           C  
ATOM   1984  C4'   C  1019     -34.146   5.446 -68.393  1.00  0.00           C  
ATOM   1985  O4'   C  1019     -35.407   5.800 -67.772  1.00  0.00           O  
ATOM   1986  C3'   C  1019     -34.554   4.665 -69.632  1.00  0.00           C  
ATOM   1987  O3'   C  1019     -33.543   3.782 -70.086  1.00  0.00           O  
ATOM   1988  C1'   C  1019     -36.443   4.957 -68.249  1.00  0.00           C  
ATOM   1989  C2'   C  1019     -35.779   3.909 -69.144  1.00  0.00           C  
ATOM   1990  O2'   C  1019     -35.411   2.789 -68.352  1.00  0.00           O  
ATOM   1991  N1    C  1019     -37.397   5.813 -68.997  1.00  0.00           N  
ATOM   1992  C2    C  1019     -38.506   5.204 -69.598  1.00  0.00           C  
ATOM   1993  O2    C  1019     -38.657   3.978 -69.490  1.00  0.00           O  
ATOM   1994  N3    C  1019     -39.391   5.962 -70.286  1.00  0.00           N  
ATOM   1995  C4    C  1019     -39.206   7.278 -70.388  1.00  0.00           C  
ATOM   1996  N4    C  1019     -40.105   7.987 -71.076  1.00  0.00           N  
ATOM   1997  C5    C  1019     -38.089   7.927 -69.789  1.00  0.00           C  
ATOM   1998  C6    C  1019     -37.221   7.167 -69.110  1.00  0.00           C  
ATOM   1999  H5'   C  1019     -32.627   6.744 -67.928  1.00  0.00           H  
ATOM   2000 H5''   C  1019     -32.863   6.600 -69.500  1.00  0.00           H  
ATOM   2001  H4'   C  1019     -33.651   4.852 -67.792  1.00  0.00           H  
ATOM   2002  H3'   C  1019     -34.800   5.272 -70.360  1.00  0.00           H  
ATOM   2003  H1'   C  1019     -36.914   4.505 -67.519  1.00  0.00           H  
ATOM   2004  H2'   C  1019     -36.361   3.650 -69.888  1.00  0.00           H  
ATOM   2005 HO2'   C  1019     -35.968   2.023 -68.602  1.00  0.00           H  
ATOM   2006  H42   C  1019     -39.997   8.956 -71.169  1.00  0.00           H  
ATOM   2007  H41   C  1019     -40.872   7.536 -71.487  1.00  0.00           H  
ATOM   2008  H5    C  1019     -37.962   8.895 -69.869  1.00  0.00           H  
ATOM   2009  H6    C  1019     -36.446   7.594 -68.691  1.00  0.00           H  
ATOM   2010  P     A  1020     -32.603   4.197 -71.322  1.00  0.00           P  
ATOM   2011  OP2   A  1020     -33.118   5.470 -71.885  1.00  0.00           O  
ATOM   2012  OP1   A  1020     -31.190   4.110 -70.876  1.00  0.00           O  
ATOM   2013  O5'   A  1020     -32.851   3.048 -72.398  1.00  0.00           O  
ATOM   2014  C5'   A  1020     -32.804   1.678 -72.026  1.00  0.00           C  
ATOM   2015  C4'   A  1020     -33.905   0.887 -72.686  1.00  0.00           C  
ATOM   2016  O4'   A  1020     -35.154   1.232 -72.048  1.00  0.00           O  
ATOM   2017  C3'   A  1020     -34.170   1.204 -74.149  1.00  0.00           C  
ATOM   2018  O3'   A  1020     -33.324   0.491 -75.034  1.00  0.00           O  
ATOM   2019  C1'   A  1020     -36.214   1.266 -72.978  1.00  0.00           C  
ATOM   2020  C2'   A  1020     -35.621   0.778 -74.302  1.00  0.00           C  
ATOM   2021  O2'   A  1020     -35.738  -0.636 -74.370  1.00  0.00           O  
ATOM   2022  N1    A  1020     -39.927   4.402 -74.691  1.00  0.00           N  
ATOM   2023  C2    A  1020     -39.757   3.076 -74.776  1.00  0.00           C  
ATOM   2024  N3    A  1020     -38.765   2.323 -74.307  1.00  0.00           N  
ATOM   2025  C4    A  1020     -37.852   3.081 -73.675  1.00  0.00           C  
ATOM   2026  C5    A  1020     -37.887   4.452 -73.505  1.00  0.00           C  
ATOM   2027  C6    A  1020     -38.991   5.134 -74.048  1.00  0.00           C  
ATOM   2028  N6    A  1020     -39.160   6.455 -73.964  1.00  0.00           N  
ATOM   2029  N7    A  1020     -36.773   4.889 -72.800  1.00  0.00           N  
ATOM   2030  C8    A  1020     -36.101   3.790 -72.564  1.00  0.00           C  
ATOM   2031  N9    A  1020     -36.696   2.658 -73.064  1.00  0.00           N  
ATOM   2032  H5'   A  1020     -32.899   1.608 -71.053  1.00  0.00           H  
ATOM   2033 H5''   A  1020     -31.939   1.304 -72.290  1.00  0.00           H  
ATOM   2034  H4'   A  1020     -33.747  -0.076 -72.594  1.00  0.00           H  
ATOM   2035  H3'   A  1020     -34.080   2.165 -74.323  1.00  0.00           H  
ATOM   2036  H1'   A  1020     -36.955   0.679 -72.716  1.00  0.00           H  
ATOM   2037  H2'   A  1020     -36.046   1.215 -75.070  1.00  0.00           H  
ATOM   2038 HO2'   A  1020     -36.413  -0.868 -75.042  1.00  0.00           H  
ATOM   2039  H2    A  1020     -40.464   2.592 -75.252  1.00  0.00           H  
ATOM   2040  H61   A  1020     -39.952   6.874 -74.363  1.00  0.00           H  
ATOM   2041  H62   A  1020     -38.495   7.006 -73.502  1.00  0.00           H  
ATOM   2042  H8    A  1020     -35.251   3.777 -72.075  1.00  0.00           H  
ATOM   2043  P     U  1021     -33.006   1.077 -76.497  1.00  0.00           P  
ATOM   2044  OP2   U  1021     -32.358   2.402 -76.329  1.00  0.00           O  
ATOM   2045  OP1   U  1021     -32.319   0.016 -77.277  1.00  0.00           O  
ATOM   2046  O5'   U  1021     -34.445   1.309 -77.139  1.00  0.00           O  
ATOM   2047  C5'   U  1021     -35.158   0.237 -77.737  1.00  0.00           C  
ATOM   2048  C4'   U  1021     -36.416   0.716 -78.418  1.00  0.00           C  
ATOM   2049  O4'   U  1021     -37.273   1.442 -77.506  1.00  0.00           O  
ATOM   2050  C3'   U  1021     -36.229   1.729 -79.537  1.00  0.00           C  
ATOM   2051  O3'   U  1021     -35.823   1.137 -80.758  1.00  0.00           O  
ATOM   2052  C1'   U  1021     -38.018   2.396 -78.217  1.00  0.00           C  
ATOM   2053  C2'   U  1021     -37.624   2.263 -79.692  1.00  0.00           C  
ATOM   2054  O2'   U  1021     -38.469   1.316 -80.330  1.00  0.00           O  
ATOM   2055  N1    U  1021     -37.694   3.735 -77.667  1.00  0.00           N  
ATOM   2056  C2    U  1021     -38.690   4.693 -77.710  1.00  0.00           C  
ATOM   2057  O2    U  1021     -39.798   4.481 -78.171  1.00  0.00           O  
ATOM   2058  N3    U  1021     -38.345   5.916 -77.189  1.00  0.00           N  
ATOM   2059  C4    U  1021     -37.131   6.274 -76.643  1.00  0.00           C  
ATOM   2060  O4    U  1021     -36.975   7.419 -76.216  1.00  0.00           O  
ATOM   2061  C5    U  1021     -36.149   5.233 -76.632  1.00  0.00           C  
ATOM   2062  C6    U  1021     -36.459   4.033 -77.131  1.00  0.00           C  
ATOM   2063  H5'   U  1021     -35.398  -0.413 -77.044  1.00  0.00           H  
ATOM   2064 H5''   U  1021     -34.583  -0.199 -78.400  1.00  0.00           H  
ATOM   2065  H4'   U  1021     -36.893  -0.062 -78.773  1.00  0.00           H  
ATOM   2066  H3'   U  1021     -35.598   2.441 -79.300  1.00  0.00           H  
ATOM   2067  H1'   U  1021     -38.980   2.232 -78.124  1.00  0.00           H  
ATOM   2068  H2'   U  1021     -37.630   3.125 -80.157  1.00  0.00           H  
ATOM   2069 HO2'   U  1021     -39.057   1.785 -80.959  1.00  0.00           H  
ATOM   2070  H3    U  1021     -39.036   6.609 -77.210  1.00  0.00           H  
ATOM   2071  H5    U  1021     -35.257   5.400 -76.261  1.00  0.00           H  
ATOM   2072  H6    U  1021     -35.769   3.338 -77.114  1.00  0.00           H  
ATOM   2073  P     A  1022     -34.659   1.811 -81.637  1.00  0.00           P  
ATOM   2074  OP2   A  1022     -33.875   2.708 -80.752  1.00  0.00           O  
ATOM   2075  OP1   A  1022     -33.968   0.734 -82.389  1.00  0.00           O  
ATOM   2076  O5'   A  1022     -35.444   2.719 -82.685  1.00  0.00           O  
ATOM   2077  C5'   A  1022     -36.539   2.198 -83.425  1.00  0.00           C  
ATOM   2078  C4'   A  1022     -37.264   3.283 -84.180  1.00  0.00           C  
ATOM   2079  O4'   A  1022     -38.267   3.895 -83.344  1.00  0.00           O  
ATOM   2080  C3'   A  1022     -36.414   4.455 -84.645  1.00  0.00           C  
ATOM   2081  O3'   A  1022     -35.731   4.198 -85.859  1.00  0.00           O  
ATOM   2082  C1'   A  1022     -38.325   5.286 -83.593  1.00  0.00           C  
ATOM   2083  C2'   A  1022     -37.442   5.570 -84.791  1.00  0.00           C  
ATOM   2084  O2'   A  1022     -38.212   5.423 -85.976  1.00  0.00           O  
ATOM   2085  N1    A  1022     -38.243   9.734 -80.992  1.00  0.00           N  
ATOM   2086  C2    A  1022     -38.794   9.385 -82.161  1.00  0.00           C  
ATOM   2087  N3    A  1022     -38.777   8.207 -82.781  1.00  0.00           N  
ATOM   2088  C4    A  1022     -38.089   7.302 -82.062  1.00  0.00           C  
ATOM   2089  C5    A  1022     -37.467   7.511 -80.845  1.00  0.00           C  
ATOM   2090  C6    A  1022     -37.559   8.801 -80.295  1.00  0.00           C  
ATOM   2091  N6    A  1022     -37.010   9.150 -79.129  1.00  0.00           N  
ATOM   2092  N7    A  1022     -36.854   6.346 -80.402  1.00  0.00           N  
ATOM   2093  C8    A  1022     -37.115   5.475 -81.345  1.00  0.00           C  
ATOM   2094  N9    A  1022     -37.859   5.986 -82.380  1.00  0.00           N  
ATOM   2095  H5'   A  1022     -37.165   1.765 -82.807  1.00  0.00           H  
ATOM   2096 H5''   A  1022     -36.207   1.532 -84.062  1.00  0.00           H  
ATOM   2097  H4'   A  1022     -37.700   2.879 -84.959  1.00  0.00           H  
ATOM   2098  H3'   A  1022     -35.772   4.702 -83.946  1.00  0.00           H  
ATOM   2099  H1'   A  1022     -39.245   5.560 -83.794  1.00  0.00           H  
ATOM   2100  H2'   A  1022     -37.032   6.458 -84.731  1.00  0.00           H  
ATOM   2101 HO2'   A  1022     -38.349   6.306 -86.377  1.00  0.00           H  
ATOM   2102  H2    A  1022     -39.279  10.098 -82.627  1.00  0.00           H  
ATOM   2103  H61   A  1022     -37.108  10.067 -78.796  1.00  0.00           H  
ATOM   2104  H62   A  1022     -36.509   8.490 -78.606  1.00  0.00           H  
ATOM   2105  H8    A  1022     -36.808   4.545 -81.314  1.00  0.00           H  
ATOM   2106  P     U  1023     -34.386   5.002 -86.216  1.00  0.00           P  
ATOM   2107  OP2   U  1023     -33.518   5.002 -85.011  1.00  0.00           O  
ATOM   2108  OP1   U  1023     -33.859   4.471 -87.499  1.00  0.00           O  
ATOM   2109  O5'   U  1023     -34.884   6.494 -86.466  1.00  0.00           O  
ATOM   2110  C5'   U  1023     -35.539   6.851 -87.674  1.00  0.00           C  
ATOM   2111  C4'   U  1023     -35.781   8.338 -87.757  1.00  0.00           C  
ATOM   2112  O4'   U  1023     -36.554   8.731 -86.607  1.00  0.00           O  
ATOM   2113  C3'   U  1023     -34.551   9.225 -87.644  1.00  0.00           C  
ATOM   2114  O3'   U  1023     -33.847   9.355 -88.866  1.00  0.00           O  
ATOM   2115  C1'   U  1023     -36.204  10.039 -86.192  1.00  0.00           C  
ATOM   2116  C2'   U  1023     -35.135  10.535 -87.156  1.00  0.00           C  
ATOM   2117  O2'   U  1023     -35.758  11.248 -88.215  1.00  0.00           O  
ATOM   2118  N1    U  1023     -35.706   9.947 -84.798  1.00  0.00           N  
ATOM   2119  C2    U  1023     -35.708  11.109 -84.049  1.00  0.00           C  
ATOM   2120  O2    U  1023     -36.097  12.180 -84.482  1.00  0.00           O  
ATOM   2121  N3    U  1023     -35.239  10.976 -82.765  1.00  0.00           N  
ATOM   2122  C4    U  1023     -34.776   9.825 -82.164  1.00  0.00           C  
ATOM   2123  O4    U  1023     -34.385   9.867 -80.997  1.00  0.00           O  
ATOM   2124  C5    U  1023     -34.803   8.662 -82.998  1.00  0.00           C  
ATOM   2125  C6    U  1023     -35.256   8.763 -84.252  1.00  0.00           C  
ATOM   2126  H5'   U  1023     -36.400   6.385 -87.720  1.00  0.00           H  
ATOM   2127 H5''   U  1023     -34.984   6.575 -88.433  1.00  0.00           H  
ATOM   2128  H4'   U  1023     -36.285   8.531 -88.575  1.00  0.00           H  
ATOM   2129  H3'   U  1023     -33.955   8.864 -86.955  1.00  0.00           H  
ATOM   2130  H1'   U  1023     -36.973  10.647 -86.222  1.00  0.00           H  
ATOM   2131  H2'   U  1023     -34.462  11.081 -86.699  1.00  0.00           H  
ATOM   2132 HO2'   U  1023     -35.555  12.202 -88.121  1.00  0.00           H  
ATOM   2133  H3    U  1023     -35.232  11.788 -82.217  1.00  0.00           H  
ATOM   2134  H5    U  1023     -34.493   7.799 -82.652  1.00  0.00           H  
ATOM   2135  H6    U  1023     -35.264   7.954 -84.803  1.00  0.00           H  
ATOM   2136  P     G  1024     -32.274   9.680 -88.864  1.00  0.00           P  
ATOM   2137  OP2   G  1024     -31.640   8.878 -87.786  1.00  0.00           O  
ATOM   2138  OP1   G  1024     -31.776   9.558 -90.258  1.00  0.00           O  
ATOM   2139  O5'   G  1024     -32.197  11.216 -88.447  1.00  0.00           O  
ATOM   2140  C5'   G  1024     -32.520  12.240 -89.375  1.00  0.00           C  
ATOM   2141  C4'   G  1024     -32.251  13.610 -88.804  1.00  0.00           C  
ATOM   2142  O4'   G  1024     -33.134  13.881 -87.692  1.00  0.00           O  
ATOM   2143  C3'   G  1024     -30.868  13.825 -88.207  1.00  0.00           C  
ATOM   2144  O3'   G  1024     -29.885  14.127 -89.183  1.00  0.00           O  
ATOM   2145  C1'   G  1024     -32.468  14.627 -86.693  1.00  0.00           C  
ATOM   2146  C2'   G  1024     -31.113  14.998 -87.279  1.00  0.00           C  
ATOM   2147  O2'   G  1024     -31.235  16.212 -88.005  1.00  0.00           O  
ATOM   2148  N1    G  1024     -31.683  14.420 -81.667  1.00  0.00           N  
ATOM   2149  C2    G  1024     -31.737  15.512 -82.499  1.00  0.00           C  
ATOM   2150  N2    G  1024     -31.559  16.710 -81.922  1.00  0.00           N  
ATOM   2151  N3    G  1024     -31.950  15.437 -83.803  1.00  0.00           N  
ATOM   2152  C4    G  1024     -32.107  14.162 -84.217  1.00  0.00           C  
ATOM   2153  C5    G  1024     -32.071  13.004 -83.470  1.00  0.00           C  
ATOM   2154  C6    G  1024     -31.841  13.098 -82.073  1.00  0.00           C  
ATOM   2155  O6    G  1024     -31.774  12.187 -81.240  1.00  0.00           O  
ATOM   2156  N7    G  1024     -32.279  11.892 -84.274  1.00  0.00           N  
ATOM   2157  C8    G  1024     -32.434  12.385 -85.473  1.00  0.00           C  
ATOM   2158  N9    G  1024     -32.341  13.756 -85.510  1.00  0.00           N  
ATOM   2159  H5'   G  1024     -33.469  12.172 -89.609  1.00  0.00           H  
ATOM   2160 H5''   G  1024     -31.982  12.119 -90.185  1.00  0.00           H  
ATOM   2161  H4'   G  1024     -32.413  14.281 -89.500  1.00  0.00           H  
ATOM   2162  H3'   G  1024     -30.620  13.038 -87.680  1.00  0.00           H  
ATOM   2163  H1'   G  1024     -32.951  15.444 -86.447  1.00  0.00           H  
ATOM   2164  H2'   G  1024     -30.422  15.057 -86.586  1.00  0.00           H  
ATOM   2165 HO2'   G  1024     -30.774  16.925 -87.515  1.00  0.00           H  
ATOM   2166  H1    G  1024     -31.519  14.582 -80.715  1.00  0.00           H  
ATOM   2167  H22   G  1024     -31.587  17.525 -82.466  1.00  0.00           H  
ATOM   2168  H21   G  1024     -31.400  16.773 -80.957  1.00  0.00           H  
ATOM   2169  H8    G  1024     -32.600  11.833 -86.265  1.00  0.00           H  
ATOM   2170  P     G  1025     -28.327  13.907 -88.855  1.00  0.00           P  
ATOM   2171  OP2   G  1025     -28.224  12.893 -87.774  1.00  0.00           O  
ATOM   2172  OP1   G  1025     -27.613  13.688 -90.138  1.00  0.00           O  
ATOM   2173  O5'   G  1025     -27.855  15.309 -88.262  1.00  0.00           O  
ATOM   2174  C5'   G  1025     -26.690  15.405 -87.456  1.00  0.00           C  
ATOM   2175  C4'   G  1025     -26.738  16.613 -86.554  1.00  0.00           C  
ATOM   2176  O4'   G  1025     -28.045  16.655 -85.920  1.00  0.00           O  
ATOM   2177  C3'   G  1025     -25.748  16.623 -85.399  1.00  0.00           C  
ATOM   2178  O3'   G  1025     -24.486  17.160 -85.757  1.00  0.00           O  
ATOM   2179  C1'   G  1025     -27.920  16.835 -84.529  1.00  0.00           C  
ATOM   2180  C2'   G  1025     -26.500  17.364 -84.302  1.00  0.00           C  
ATOM   2181  O2'   G  1025     -26.480  18.767 -84.520  1.00  0.00           O  
ATOM   2182  N1    G  1025     -27.925  14.188 -80.181  1.00  0.00           N  
ATOM   2183  C2    G  1025     -27.656  15.518 -80.394  1.00  0.00           C  
ATOM   2184  N2    G  1025     -27.347  16.244 -79.309  1.00  0.00           N  
ATOM   2185  N3    G  1025     -27.688  16.097 -81.583  1.00  0.00           N  
ATOM   2186  C4    G  1025     -28.014  15.225 -82.560  1.00  0.00           C  
ATOM   2187  C5    G  1025     -28.301  13.880 -82.454  1.00  0.00           C  
ATOM   2188  C6    G  1025     -28.263  13.272 -81.173  1.00  0.00           C  
ATOM   2189  O6    G  1025     -28.486  12.094 -80.872  1.00  0.00           O  
ATOM   2190  N7    G  1025     -28.590  13.338 -83.698  1.00  0.00           N  
ATOM   2191  C8    G  1025     -28.476  14.344 -84.523  1.00  0.00           C  
ATOM   2192  N9    G  1025     -28.129  15.518 -83.899  1.00  0.00           N  
ATOM   2193  H5'   G  1025     -25.904  15.470 -88.037  1.00  0.00           H  
ATOM   2194 H5''   G  1025     -26.615  14.597 -86.906  1.00  0.00           H  
ATOM   2195  H4'   G  1025     -26.609  17.419 -87.097  1.00  0.00           H  
ATOM   2196  H3'   G  1025     -25.587  15.703 -85.106  1.00  0.00           H  
ATOM   2197  H1'   G  1025     -28.569  17.476 -84.169  1.00  0.00           H  
ATOM   2198  H2'   G  1025     -26.161  17.130 -83.412  1.00  0.00           H  
ATOM   2199 HO2'   G  1025     -27.058  19.202 -83.859  1.00  0.00           H  
ATOM   2200  H1    G  1025     -27.874  13.856 -79.260  1.00  0.00           H  
ATOM   2201  H22   G  1025     -27.146  17.200 -79.401  1.00  0.00           H  
ATOM   2202  H21   G  1025     -27.321  15.823 -78.425  1.00  0.00           H  
ATOM   2203  H8    G  1025     -28.624  14.268 -85.489  1.00  0.00           H  
ATOM   2204  P     C  1026     -23.160  16.698 -84.976  1.00  0.00           P  
ATOM   2205  OP2   C  1026     -23.051  15.221 -85.086  1.00  0.00           O  
ATOM   2206  OP1   C  1026     -22.035  17.552 -85.433  1.00  0.00           O  
ATOM   2207  O5'   C  1026     -23.464  17.058 -83.454  1.00  0.00           O  
ATOM   2208  C5'   C  1026     -23.376  18.396 -82.989  1.00  0.00           C  
ATOM   2209  C4'   C  1026     -23.551  18.480 -81.492  1.00  0.00           C  
ATOM   2210  O4'   C  1026     -24.477  17.443 -81.046  1.00  0.00           O  
ATOM   2211  C3'   C  1026     -22.294  18.288 -80.659  1.00  0.00           C  
ATOM   2212  O3'   C  1026     -22.337  18.986 -79.426  1.00  0.00           O  
ATOM   2213  C1'   C  1026     -23.818  16.550 -80.174  1.00  0.00           C  
ATOM   2214  C2'   C  1026     -22.319  16.792 -80.378  1.00  0.00           C  
ATOM   2215  O2'   C  1026     -21.630  16.482 -79.176  1.00  0.00           O  
ATOM   2216  N1    C  1026     -24.207  15.148 -80.468  1.00  0.00           N  
ATOM   2217  C2    C  1026     -24.280  14.241 -79.403  1.00  0.00           C  
ATOM   2218  O2    C  1026     -24.018  14.632 -78.255  1.00  0.00           O  
ATOM   2219  N3    C  1026     -24.633  12.957 -79.643  1.00  0.00           N  
ATOM   2220  C4    C  1026     -24.909  12.562 -80.886  1.00  0.00           C  
ATOM   2221  N4    C  1026     -25.253  11.286 -81.076  1.00  0.00           N  
ATOM   2222  C5    C  1026     -24.843  13.459 -81.990  1.00  0.00           C  
ATOM   2223  C6    C  1026     -24.494  14.726 -81.739  1.00  0.00           C  
ATOM   2224  H5'   C  1026     -24.073  18.931 -83.423  1.00  0.00           H  
ATOM   2225 H5''   C  1026     -22.498  18.760 -83.229  1.00  0.00           H  
ATOM   2226  H4'   C  1026     -23.924  19.357 -81.267  1.00  0.00           H  
ATOM   2227  H3'   C  1026     -21.509  18.501 -81.204  1.00  0.00           H  
ATOM   2228  H1'   C  1026     -24.056  16.767 -79.249  1.00  0.00           H  
ATOM   2229  H2'   C  1026     -21.971  16.280 -81.138  1.00  0.00           H  
ATOM   2230 HO2'   C  1026     -21.115  15.659 -79.306  1.00  0.00           H  
ATOM   2231  H42   C  1026     -25.461  10.964 -81.977  1.00  0.00           H  
ATOM   2232  H41   C  1026     -25.296  10.671 -80.314  1.00  0.00           H  
ATOM   2233  H5    C  1026     -25.049  13.159 -82.900  1.00  0.00           H  
ATOM   2234  H6    C  1026     -24.444  15.359 -82.486  1.00  0.00           H  
ATOM   2235  P     U  1027     -21.204  20.069 -79.070  1.00  0.00           P  
ATOM   2236  OP2   U  1027     -19.997  19.751 -79.874  1.00  0.00           O  
ATOM   2237  OP1   U  1027     -21.813  21.420 -79.162  1.00  0.00           O  
ATOM   2238  O5'   U  1027     -20.866  19.783 -77.539  1.00  0.00           O  
ATOM   2239  C5'   U  1027     -21.868  19.323 -76.645  1.00  0.00           C  
ATOM   2240  C4'   U  1027     -21.392  19.352 -75.213  1.00  0.00           C  
ATOM   2241  O4'   U  1027     -20.019  18.885 -75.154  1.00  0.00           O  
ATOM   2242  C3'   U  1027     -21.372  20.715 -74.540  1.00  0.00           C  
ATOM   2243  O3'   U  1027     -22.545  20.981 -73.791  1.00  0.00           O  
ATOM   2244  C1'   U  1027     -19.168  19.804 -74.530  1.00  0.00           C  
ATOM   2245  C2'   U  1027     -20.112  20.663 -73.682  1.00  0.00           C  
ATOM   2246  O2'   U  1027     -20.365  19.995 -72.454  1.00  0.00           O  
ATOM   2247  N1    U  1027     -18.546  20.574 -75.634  1.00  0.00           N  
ATOM   2248  C2    U  1027     -17.835  21.709 -75.289  1.00  0.00           C  
ATOM   2249  O2    U  1027     -17.704  22.088 -74.138  1.00  0.00           O  
ATOM   2250  N3    U  1027     -17.276  22.389 -76.343  1.00  0.00           N  
ATOM   2251  C4    U  1027     -17.353  22.061 -77.680  1.00  0.00           C  
ATOM   2252  O4    U  1027     -16.795  22.778 -78.512  1.00  0.00           O  
ATOM   2253  C5    U  1027     -18.104  20.876 -77.962  1.00  0.00           C  
ATOM   2254  C6    U  1027     -18.658  20.193 -76.955  1.00  0.00           C  
ATOM   2255  H5'   U  1027     -22.110  18.404 -76.882  1.00  0.00           H  
ATOM   2256 H5''   U  1027     -22.659  19.895 -76.729  1.00  0.00           H  
ATOM   2257  H4'   U  1027     -21.948  18.745 -74.682  1.00  0.00           H  
ATOM   2258  H3'   U  1027     -21.261  21.405 -75.227  1.00  0.00           H  
ATOM   2259  H1'   U  1027     -18.465  19.434 -73.956  1.00  0.00           H  
ATOM   2260  H2'   U  1027     -19.747  21.560 -73.537  1.00  0.00           H  
ATOM   2261 HO2'   U  1027     -19.551  20.013 -71.907  1.00  0.00           H  
ATOM   2262  H3    U  1027     -16.768  23.197 -76.121  1.00  0.00           H  
ATOM   2263  H5    U  1027     -18.210  20.567 -78.886  1.00  0.00           H  
ATOM   2264  H6    U  1027     -19.167  19.386 -77.174  1.00  0.00           H  
ATOM   2265  P     U  1028     -23.619  22.052 -74.322  1.00  0.00           P  
ATOM   2266  OP2   U  1028     -23.200  22.489 -75.678  1.00  0.00           O  
ATOM   2267  OP1   U  1028     -24.975  21.482 -74.120  1.00  0.00           O  
ATOM   2268  O5'   U  1028     -23.451  23.288 -73.331  1.00  0.00           O  
ATOM   2269  C5'   U  1028     -23.228  23.086 -71.944  1.00  0.00           C  
ATOM   2270  C4'   U  1028     -22.291  24.122 -71.374  1.00  0.00           C  
ATOM   2271  O4'   U  1028     -20.939  23.854 -71.828  1.00  0.00           O  
ATOM   2272  C3'   U  1028     -22.550  25.562 -71.789  1.00  0.00           C  
ATOM   2273  O3'   U  1028     -23.534  26.199 -70.994  1.00  0.00           O  
ATOM   2274  C1'   U  1028     -20.255  25.049 -72.109  1.00  0.00           C  
ATOM   2275  C2'   U  1028     -21.168  26.197 -71.678  1.00  0.00           C  
ATOM   2276  O2'   U  1028     -20.867  26.540 -70.332  1.00  0.00           O  
ATOM   2277  N1    U  1028     -19.987  25.061 -73.567  1.00  0.00           N  
ATOM   2278  C2    U  1028     -19.202  26.089 -74.056  1.00  0.00           C  
ATOM   2279  O2    U  1028     -18.734  26.963 -73.348  1.00  0.00           O  
ATOM   2280  N3    U  1028     -18.980  26.059 -75.411  1.00  0.00           N  
ATOM   2281  C4    U  1028     -19.451  25.127 -76.311  1.00  0.00           C  
ATOM   2282  O4    U  1028     -19.163  25.239 -77.503  1.00  0.00           O  
ATOM   2283  C5    U  1028     -20.256  24.093 -75.734  1.00  0.00           C  
ATOM   2284  C6    U  1028     -20.487  24.097 -74.418  1.00  0.00           C  
ATOM   2285  H5'   U  1028     -22.841  22.196 -71.809  1.00  0.00           H  
ATOM   2286 H5''   U  1028     -24.085  23.137 -71.472  1.00  0.00           H  
ATOM   2287  H4'   U  1028     -22.317  24.067 -70.396  1.00  0.00           H  
ATOM   2288  H3'   U  1028     -22.834  25.581 -72.727  1.00  0.00           H  
ATOM   2289  H1'   U  1028     -19.406  25.111 -71.622  1.00  0.00           H  
ATOM   2290  H2'   U  1028     -21.077  26.967 -72.277  1.00  0.00           H  
ATOM   2291 HO2'   U  1028     -20.408  27.406 -70.319  1.00  0.00           H  
ATOM   2292  H3    U  1028     -18.426  26.779 -75.778  1.00  0.00           H  
ATOM   2293  H5    U  1028     -20.633  23.388 -76.301  1.00  0.00           H  
ATOM   2294  H6    U  1028     -21.041  23.380 -74.048  1.00  0.00           H  
ATOM   2295  P     U  1029     -24.650  27.131 -71.680  1.00  0.00           P  
ATOM   2296  OP2   U  1029     -24.964  26.564 -73.015  1.00  0.00           O  
ATOM   2297  OP1   U  1029     -25.742  27.341 -70.695  1.00  0.00           O  
ATOM   2298  O5'   U  1029     -23.907  28.523 -71.897  1.00  0.00           O  
ATOM   2299  C5'   U  1029     -23.385  29.252 -70.796  1.00  0.00           C  
ATOM   2300  C4'   U  1029     -22.552  30.425 -71.250  1.00  0.00           C  
ATOM   2301  O4'   U  1029     -21.314  29.963 -71.854  1.00  0.00           O  
ATOM   2302  C3'   U  1029     -23.163  31.303 -72.331  1.00  0.00           C  
ATOM   2303  O3'   U  1029     -24.125  32.213 -71.828  1.00  0.00           O  
ATOM   2304  C1'   U  1029     -20.948  30.796 -72.923  1.00  0.00           C  
ATOM   2305  C2'   U  1029     -21.928  31.968 -72.923  1.00  0.00           C  
ATOM   2306  O2'   U  1029     -21.437  32.993 -72.072  1.00  0.00           O  
ATOM   2307  N1    U  1029     -21.033  29.990 -74.165  1.00  0.00           N  
ATOM   2308  C2    U  1029     -20.419  30.502 -75.292  1.00  0.00           C  
ATOM   2309  O2    U  1029     -19.825  31.566 -75.302  1.00  0.00           O  
ATOM   2310  N3    U  1029     -20.523  29.722 -76.418  1.00  0.00           N  
ATOM   2311  C4    U  1029     -21.166  28.508 -76.531  1.00  0.00           C  
ATOM   2312  O4    U  1029     -21.172  27.926 -77.618  1.00  0.00           O  
ATOM   2313  C5    U  1029     -21.777  28.040 -75.325  1.00  0.00           C  
ATOM   2314  C6    U  1029     -21.690  28.779 -74.214  1.00  0.00           C  
ATOM   2315  H5'   U  1029     -22.827  28.655 -70.255  1.00  0.00           H  
ATOM   2316 H5''   U  1029     -24.127  29.580 -70.249  1.00  0.00           H  
ATOM   2317  H4'   U  1029     -22.332  30.976 -70.470  1.00  0.00           H  
ATOM   2318  H3'   U  1029     -23.582  30.734 -73.009  1.00  0.00           H  
ATOM   2319  H1'   U  1029     -20.035  31.139 -72.820  1.00  0.00           H  
ATOM   2320  H2'   U  1029     -22.099  32.300 -73.829  1.00  0.00           H  
ATOM   2321 HO2'   U  1029     -21.151  33.754 -72.620  1.00  0.00           H  
ATOM   2322  H3    U  1029     -20.096  30.067 -77.229  1.00  0.00           H  
ATOM   2323  H5    U  1029     -22.255  27.184 -75.314  1.00  0.00           H  
ATOM   2324  H6    U  1029     -22.118  28.437 -73.403  1.00  0.00           H  
ATOM   2325  P     U  1030     -25.322  32.727 -72.769  1.00  0.00           P  
ATOM   2326  OP2   U  1030     -25.894  31.549 -73.468  1.00  0.00           O  
ATOM   2327  OP1   U  1030     -26.205  33.599 -71.953  1.00  0.00           O  
ATOM   2328  O5'   U  1030     -24.594  33.639 -73.853  1.00  0.00           O  
ATOM   2329  C5'   U  1030     -24.153  34.948 -73.528  1.00  0.00           C  
ATOM   2330  C4'   U  1030     -23.501  35.626 -74.708  1.00  0.00           C  
ATOM   2331  O4'   U  1030     -22.456  34.762 -75.213  1.00  0.00           O  
ATOM   2332  C3'   U  1030     -24.375  35.821 -75.937  1.00  0.00           C  
ATOM   2333  O3'   U  1030     -25.204  36.966 -75.851  1.00  0.00           O  
ATOM   2334  C1'   U  1030     -22.314  34.879 -76.612  1.00  0.00           C  
ATOM   2335  C2'   U  1030     -23.323  35.926 -77.025  1.00  0.00           C  
ATOM   2336  O2'   U  1030     -22.687  37.196 -77.005  1.00  0.00           O  
ATOM   2337  N1    U  1030     -22.625  33.544 -77.178  1.00  0.00           N  
ATOM   2338  C2    U  1030     -22.274  33.321 -78.497  1.00  0.00           C  
ATOM   2339  O2    U  1030     -21.731  34.162 -79.193  1.00  0.00           O  
ATOM   2340  N3    U  1030     -22.580  32.072 -78.978  1.00  0.00           N  
ATOM   2341  C4    U  1030     -23.190  31.043 -78.292  1.00  0.00           C  
ATOM   2342  O4    U  1030     -23.399  29.973 -78.867  1.00  0.00           O  
ATOM   2343  C5    U  1030     -23.524  31.345 -76.934  1.00  0.00           C  
ATOM   2344  C6    U  1030     -23.236  32.553 -76.439  1.00  0.00           C  
ATOM   2345  H5'   U  1030     -23.507  34.894 -72.794  1.00  0.00           H  
ATOM   2346 H5''   U  1030     -24.922  35.483 -73.239  1.00  0.00           H  
ATOM   2347  H4'   U  1030     -23.109  36.473 -74.409  1.00  0.00           H  
ATOM   2348  H3'   U  1030     -24.917  35.017 -76.078  1.00  0.00           H  
ATOM   2349  H1'   U  1030     -21.422  35.157 -76.907  1.00  0.00           H  
ATOM   2350  H2'   U  1030     -23.697  35.722 -77.907  1.00  0.00           H  
ATOM   2351 HO2'   U  1030     -22.549  37.499 -77.927  1.00  0.00           H  
ATOM   2352  H3    U  1030     -22.340  31.893 -79.911  1.00  0.00           H  
ATOM   2353  H5    U  1030     -23.959  30.671 -76.371  1.00  0.00           H  
ATOM   2354  H6    U  1030     -23.476  32.736 -75.508  1.00  0.00           H  
ATOM   2355  P     G  1031     -26.610  37.009 -76.628  1.00  0.00           P  
ATOM   2356  OP2   G  1031     -27.244  35.672 -76.503  1.00  0.00           O  
ATOM   2357  OP1   G  1031     -27.348  38.216 -76.178  1.00  0.00           O  
ATOM   2358  O5'   G  1031     -26.202  37.221 -78.154  1.00  0.00           O  
ATOM   2359  C5'   G  1031     -25.636  38.446 -78.593  1.00  0.00           C  
ATOM   2360  C4'   G  1031     -25.337  38.420 -80.072  1.00  0.00           C  
ATOM   2361  O4'   G  1031     -24.342  37.403 -80.329  1.00  0.00           O  
ATOM   2362  C3'   G  1031     -26.498  38.047 -80.981  1.00  0.00           C  
ATOM   2363  O3'   G  1031     -27.317  39.155 -81.315  1.00  0.00           O  
ATOM   2364  C1'   G  1031     -24.628  36.708 -81.530  1.00  0.00           C  
ATOM   2365  C2'   G  1031     -25.819  37.410 -82.185  1.00  0.00           C  
ATOM   2366  O2'   G  1031     -25.335  38.396 -83.085  1.00  0.00           O  
ATOM   2367  N1    G  1031     -25.023  31.939 -83.266  1.00  0.00           N  
ATOM   2368  C2    G  1031     -24.693  33.090 -83.939  1.00  0.00           C  
ATOM   2369  N2    G  1031     -24.433  32.960 -85.249  1.00  0.00           N  
ATOM   2370  N3    G  1031     -24.622  34.283 -83.372  1.00  0.00           N  
ATOM   2371  C4    G  1031     -24.914  34.235 -82.055  1.00  0.00           C  
ATOM   2372  C5    G  1031     -25.255  33.141 -81.289  1.00  0.00           C  
ATOM   2373  C6    G  1031     -25.327  31.867 -81.910  1.00  0.00           C  
ATOM   2374  O6    G  1031     -25.612  30.777 -81.400  1.00  0.00           O  
ATOM   2375  N7    G  1031     -25.478  33.512 -79.971  1.00  0.00           N  
ATOM   2376  C8    G  1031     -25.273  34.802 -79.960  1.00  0.00           C  
ATOM   2377  N9    G  1031     -24.927  35.305 -81.191  1.00  0.00           N  
ATOM   2378  H5'   G  1031     -24.804  38.609 -78.102  1.00  0.00           H  
ATOM   2379 H5''   G  1031     -26.265  39.174 -78.407  1.00  0.00           H  
ATOM   2380  H4'   G  1031     -24.984  39.294 -80.340  1.00  0.00           H  
ATOM   2381  H3'   G  1031     -27.049  37.370 -80.537  1.00  0.00           H  
ATOM   2382  H1'   G  1031     -23.857  36.741 -82.134  1.00  0.00           H  
ATOM   2383  H2'   G  1031     -26.410  36.769 -82.633  1.00  0.00           H  
ATOM   2384 HO2'   G  1031     -25.501  38.099 -84.004  1.00  0.00           H  
ATOM   2385  H1    G  1031     -25.048  31.104 -83.778  1.00  0.00           H  
ATOM   2386  H22   G  1031     -24.191  33.747 -85.781  1.00  0.00           H  
ATOM   2387  H21   G  1031     -24.483  32.080 -85.676  1.00  0.00           H  
ATOM   2388  H8    G  1031     -25.357  35.354 -79.155  1.00  0.00           H  
ATOM   2389  P     C  1032     -28.886  38.945 -81.593  1.00  0.00           P  
ATOM   2390  OP2   C  1032     -29.448  38.140 -80.479  1.00  0.00           O  
ATOM   2391  OP1   C  1032     -29.478  40.269 -81.911  1.00  0.00           O  
ATOM   2392  O5'   C  1032     -28.929  38.056 -82.914  1.00  0.00           O  
ATOM   2393  C5'   C  1032     -29.801  38.383 -83.985  1.00  0.00           C  
ATOM   2394  C4'   C  1032     -29.453  37.620 -85.240  1.00  0.00           C  
ATOM   2395  O4'   C  1032     -28.247  36.855 -85.030  1.00  0.00           O  
ATOM   2396  C3'   C  1032     -30.469  36.586 -85.699  1.00  0.00           C  
ATOM   2397  O3'   C  1032     -31.499  37.141 -86.500  1.00  0.00           O  
ATOM   2398  C1'   C  1032     -28.346  35.574 -85.614  1.00  0.00           C  
ATOM   2399  C2'   C  1032     -29.625  35.562 -86.443  1.00  0.00           C  
ATOM   2400  O2'   C  1032     -29.329  35.999 -87.761  1.00  0.00           O  
ATOM   2401  N1    C  1032     -28.382  34.584 -84.509  1.00  0.00           N  
ATOM   2402  C2    C  1032     -28.441  33.223 -84.837  1.00  0.00           C  
ATOM   2403  O2    C  1032     -28.462  32.888 -86.031  1.00  0.00           O  
ATOM   2404  N3    C  1032     -28.475  32.301 -83.848  1.00  0.00           N  
ATOM   2405  C4    C  1032     -28.452  32.687 -82.573  1.00  0.00           C  
ATOM   2406  N4    C  1032     -28.486  31.741 -81.631  1.00  0.00           N  
ATOM   2407  C5    C  1032     -28.393  34.061 -82.207  1.00  0.00           C  
ATOM   2408  C6    C  1032     -28.359  34.965 -83.194  1.00  0.00           C  
ATOM   2409  H5'   C  1032     -29.737  39.344 -84.167  1.00  0.00           H  
ATOM   2410 H5''   C  1032     -30.721  38.167 -83.725  1.00  0.00           H  
ATOM   2411  H4'   C  1032     -29.300  38.261 -85.966  1.00  0.00           H  
ATOM   2412  H3'   C  1032     -30.867  36.154 -84.916  1.00  0.00           H  
ATOM   2413  H1'   C  1032     -27.583  35.383 -86.198  1.00  0.00           H  
ATOM   2414  H2'   C  1032     -30.049  34.679 -86.441  1.00  0.00           H  
ATOM   2415 HO2'   C  1032     -29.392  35.237 -88.373  1.00  0.00           H  
ATOM   2416  H42   C  1032     -28.471  31.993 -80.684  1.00  0.00           H  
ATOM   2417  H41   C  1032     -28.528  30.796 -81.887  1.00  0.00           H  
ATOM   2418  H5    C  1032     -28.375  34.336 -81.266  1.00  0.00           H  
ATOM   2419  H6    C  1032     -28.318  35.916 -82.962  1.00  0.00           H  
ATOM   2420  P     U  1033     -33.018  36.648 -86.317  1.00  0.00           P  
ATOM   2421  OP2   U  1033     -33.383  36.804 -84.887  1.00  0.00           O  
ATOM   2422  OP1   U  1033     -33.844  37.306 -87.362  1.00  0.00           O  
ATOM   2423  O5'   U  1033     -32.959  35.090 -86.644  1.00  0.00           O  
ATOM   2424  C5'   U  1033     -33.087  34.618 -87.977  1.00  0.00           C  
ATOM   2425  C4'   U  1033     -32.922  33.121 -88.056  1.00  0.00           C  
ATOM   2426  O4'   U  1033     -31.793  32.773 -87.229  1.00  0.00           O  
ATOM   2427  C3'   U  1033     -34.098  32.290 -87.568  1.00  0.00           C  
ATOM   2428  O3'   U  1033     -34.966  31.890 -88.613  1.00  0.00           O  
ATOM   2429  C1'   U  1033     -32.079  31.590 -86.450  1.00  0.00           C  
ATOM   2430  C2'   U  1033     -33.489  31.116 -86.800  1.00  0.00           C  
ATOM   2431  O2'   U  1033     -33.367  29.967 -87.627  1.00  0.00           O  
ATOM   2432  N1    U  1033     -31.932  31.902 -85.007  1.00  0.00           N  
ATOM   2433  C2    U  1033     -31.847  30.831 -84.136  1.00  0.00           C  
ATOM   2434  O2    U  1033     -31.888  29.670 -84.502  1.00  0.00           O  
ATOM   2435  N3    U  1033     -31.712  31.168 -82.811  1.00  0.00           N  
ATOM   2436  C4    U  1033     -31.654  32.437 -82.277  1.00  0.00           C  
ATOM   2437  O4    U  1033     -31.530  32.576 -81.059  1.00  0.00           O  
ATOM   2438  C5    U  1033     -31.747  33.495 -83.237  1.00  0.00           C  
ATOM   2439  C6    U  1033     -31.878  33.196 -84.534  1.00  0.00           C  
ATOM   2440  H5'   U  1033     -32.402  35.045 -88.533  1.00  0.00           H  
ATOM   2441 H5''   U  1033     -33.973  34.860 -88.318  1.00  0.00           H  
ATOM   2442  H4'   U  1033     -32.747  32.871 -88.987  1.00  0.00           H  
ATOM   2443  H3'   U  1033     -34.624  32.818 -86.932  1.00  0.00           H  
ATOM   2444  H1'   U  1033     -31.433  30.895 -86.699  1.00  0.00           H  
ATOM   2445  H2'   U  1033     -33.993  30.921 -85.982  1.00  0.00           H  
ATOM   2446 HO2'   U  1033     -32.595  30.083 -88.221  1.00  0.00           H  
ATOM   2447  H3    U  1033     -31.650  30.424 -82.177  1.00  0.00           H  
ATOM   2448  H5    U  1033     -31.714  34.430 -82.946  1.00  0.00           H  
ATOM   2449  H6    U  1033     -31.941  33.937 -85.170  1.00  0.00           H  
ATOM   2450  P     A  1034     -35.950  30.636 -88.414  1.00  0.00           P  
ATOM   2451  OP2   A  1034     -35.976  30.297 -86.969  1.00  0.00           O  
ATOM   2452  OP1   A  1034     -37.221  30.930 -89.122  1.00  0.00           O  
ATOM   2453  O5'   A  1034     -35.220  29.447 -89.184  1.00  0.00           O  
ATOM   2454  C5'   A  1034     -35.560  29.131 -90.526  1.00  0.00           C  
ATOM   2455  C4'   A  1034     -35.784  27.650 -90.706  1.00  0.00           C  
ATOM   2456  O4'   A  1034     -34.955  26.988 -89.742  1.00  0.00           O  
ATOM   2457  C3'   A  1034     -37.190  27.148 -90.418  1.00  0.00           C  
ATOM   2458  O3'   A  1034     -38.030  27.164 -91.559  1.00  0.00           O  
ATOM   2459  C1'   A  1034     -35.604  25.810 -89.284  1.00  0.00           C  
ATOM   2460  C2'   A  1034     -36.963  25.714 -89.951  1.00  0.00           C  
ATOM   2461  O2'   A  1034     -36.867  24.823 -91.053  1.00  0.00           O  
ATOM   2462  N1    A  1034     -36.722  23.141 -85.020  1.00  0.00           N  
ATOM   2463  C2    A  1034     -36.721  22.807 -86.317  1.00  0.00           C  
ATOM   2464  N3    A  1034     -36.419  23.553 -87.377  1.00  0.00           N  
ATOM   2465  C4    A  1034     -36.080  24.799 -87.001  1.00  0.00           C  
ATOM   2466  C5    A  1034     -36.034  25.290 -85.710  1.00  0.00           C  
ATOM   2467  C6    A  1034     -36.376  24.400 -84.676  1.00  0.00           C  
ATOM   2468  N6    A  1034     -36.378  24.733 -83.383  1.00  0.00           N  
ATOM   2469  N7    A  1034     -35.640  26.622 -85.705  1.00  0.00           N  
ATOM   2470  C8    A  1034     -35.460  26.900 -86.973  1.00  0.00           C  
ATOM   2471  N9    A  1034     -35.708  25.843 -87.813  1.00  0.00           N  
ATOM   2472  H5'   A  1034     -34.833  29.418 -91.117  1.00  0.00           H  
ATOM   2473 H5''   A  1034     -36.378  29.610 -90.771  1.00  0.00           H  
ATOM   2474  H4'   A  1034     -35.519  27.398 -91.616  1.00  0.00           H  
ATOM   2475  H3'   A  1034     -37.570  27.664 -89.676  1.00  0.00           H  
ATOM   2476  H1'   A  1034     -35.053  25.046 -89.556  1.00  0.00           H  
ATOM   2477  H2'   A  1034     -37.651  25.431 -89.313  1.00  0.00           H  
ATOM   2478 HO2'   A  1034     -37.346  23.996 -90.837  1.00  0.00           H  
ATOM   2479  H2    A  1034     -36.980  21.882 -86.513  1.00  0.00           H  
ATOM   2480  H61   A  1034     -36.626  24.068 -82.707  1.00  0.00           H  
ATOM   2481  H62   A  1034     -36.130  25.641 -83.110  1.00  0.00           H  
ATOM   2482  H8    A  1034     -35.174  27.783 -87.291  1.00  0.00           H  
ATOM   2483  P     U  1035     -39.564  27.623 -91.427  1.00  0.00           P  
ATOM   2484  OP2   U  1035     -39.583  29.070 -91.094  1.00  0.00           O  
ATOM   2485  OP1   U  1035     -40.295  27.135 -92.624  1.00  0.00           O  
ATOM   2486  O5'   U  1035     -40.099  26.819 -90.160  1.00  0.00           O  
ATOM   2487  C5'   U  1035     -41.074  25.798 -90.303  1.00  0.00           C  
ATOM   2488  C4'   U  1035     -41.014  24.807 -89.167  1.00  0.00           C  
ATOM   2489  O4'   U  1035     -39.739  25.005 -88.537  1.00  0.00           O  
ATOM   2490  C3'   U  1035     -41.974  25.052 -88.013  1.00  0.00           C  
ATOM   2491  O3'   U  1035     -43.242  24.451 -88.210  1.00  0.00           O  
ATOM   2492  C1'   U  1035     -39.819  24.706 -87.165  1.00  0.00           C  
ATOM   2493  C2'   U  1035     -41.263  24.333 -86.879  1.00  0.00           C  
ATOM   2494  O2'   U  1035     -41.414  22.925 -86.987  1.00  0.00           O  
ATOM   2495  N1    U  1035     -39.389  25.910 -86.415  1.00  0.00           N  
ATOM   2496  C2    U  1035     -39.444  25.846 -85.034  1.00  0.00           C  
ATOM   2497  O2    U  1035     -39.823  24.859 -84.428  1.00  0.00           O  
ATOM   2498  N3    U  1035     -39.036  26.983 -84.382  1.00  0.00           N  
ATOM   2499  C4    U  1035     -38.589  28.155 -84.953  1.00  0.00           C  
ATOM   2500  O4    U  1035     -38.257  29.094 -84.227  1.00  0.00           O  
ATOM   2501  C5    U  1035     -38.559  28.149 -86.384  1.00  0.00           C  
ATOM   2502  C6    U  1035     -38.949  27.055 -87.045  1.00  0.00           C  
ATOM   2503  H5'   U  1035     -40.919  25.324 -91.147  1.00  0.00           H  
ATOM   2504 H5''   U  1035     -41.965  26.206 -90.324  1.00  0.00           H  
ATOM   2505  H4'   U  1035     -41.082  23.901 -89.533  1.00  0.00           H  
ATOM   2506  H3'   U  1035     -42.011  26.012 -87.821  1.00  0.00           H  
ATOM   2507  H1'   U  1035     -39.239  23.951 -86.930  1.00  0.00           H  
ATOM   2508  H2'   U  1035     -41.556  24.663 -86.004  1.00  0.00           H  
ATOM   2509 HO2'   U  1035     -41.557  22.550 -86.093  1.00  0.00           H  
ATOM   2510  H3    U  1035     -39.067  26.959 -83.403  1.00  0.00           H  
ATOM   2511  H5    U  1035     -38.254  28.941 -86.875  1.00  0.00           H  
ATOM   2512  H6    U  1035     -38.921  27.076 -88.024  1.00  0.00           H  
ATOM   2513  P     A  1036     -44.566  25.359 -88.277  1.00  0.00           P  
ATOM   2514  OP2   A  1036     -44.188  26.682 -88.835  1.00  0.00           O  
ATOM   2515  OP1   A  1036     -45.636  24.565 -88.931  1.00  0.00           O  
ATOM   2516  O5'   A  1036     -44.969  25.566 -86.750  1.00  0.00           O  
ATOM   2517  C5'   A  1036     -45.340  24.462 -85.937  1.00  0.00           C  
ATOM   2518  C4'   A  1036     -45.199  24.782 -84.470  1.00  0.00           C  
ATOM   2519  O4'   A  1036     -43.780  24.950 -84.212  1.00  0.00           O  
ATOM   2520  C3'   A  1036     -45.824  26.090 -84.009  1.00  0.00           C  
ATOM   2521  O3'   A  1036     -47.188  25.955 -83.647  1.00  0.00           O  
ATOM   2522  C1'   A  1036     -43.586  26.026 -83.331  1.00  0.00           C  
ATOM   2523  C2'   A  1036     -44.968  26.410 -82.805  1.00  0.00           C  
ATOM   2524  O2'   A  1036     -45.299  25.579 -81.702  1.00  0.00           O  
ATOM   2525  N1    A  1036     -41.141  30.554 -83.060  1.00  0.00           N  
ATOM   2526  C2    A  1036     -41.628  29.737 -82.118  1.00  0.00           C  
ATOM   2527  N3    A  1036     -42.255  28.570 -82.259  1.00  0.00           N  
ATOM   2528  C4    A  1036     -42.371  28.247 -83.560  1.00  0.00           C  
ATOM   2529  C5    A  1036     -41.921  28.984 -84.639  1.00  0.00           C  
ATOM   2530  C6    A  1036     -41.273  30.200 -84.356  1.00  0.00           C  
ATOM   2531  N6    A  1036     -40.788  31.016 -85.295  1.00  0.00           N  
ATOM   2532  N7    A  1036     -42.217  28.337 -85.832  1.00  0.00           N  
ATOM   2533  C8    A  1036     -42.828  27.243 -85.452  1.00  0.00           C  
ATOM   2534  N9    A  1036     -42.956  27.123 -84.090  1.00  0.00           N  
ATOM   2535  H5'   A  1036     -44.766  23.698 -86.154  1.00  0.00           H  
ATOM   2536 H5''   A  1036     -46.271  24.225 -86.125  1.00  0.00           H  
ATOM   2537  H4'   A  1036     -45.555  24.033 -83.947  1.00  0.00           H  
ATOM   2538  H3'   A  1036     -45.691  26.771 -84.701  1.00  0.00           H  
ATOM   2539  H1'   A  1036     -43.009  25.776 -82.579  1.00  0.00           H  
ATOM   2540  H2'   A  1036     -45.018  27.361 -82.572  1.00  0.00           H  
ATOM   2541 HO2'   A  1036     -45.281  26.115 -80.882  1.00  0.00           H  
ATOM   2542  H2    A  1036     -41.507  30.040 -81.194  1.00  0.00           H  
ATOM   2543  H61   A  1036     -40.345  31.852 -85.036  1.00  0.00           H  
ATOM   2544  H62   A  1036     -40.872  30.779 -86.242  1.00  0.00           H  
ATOM   2545  H8    A  1036     -43.164  26.571 -86.083  1.00  0.00           H  
ATOM   2546  P     A  1037     -48.252  27.081 -84.076  1.00  0.00           P  
ATOM   2547  OP2   A  1037     -48.085  27.343 -85.528  1.00  0.00           O  
ATOM   2548  OP1   A  1037     -49.581  26.682 -83.550  1.00  0.00           O  
ATOM   2549  O5'   A  1037     -47.778  28.380 -83.284  1.00  0.00           O  
ATOM   2550  C5'   A  1037     -48.678  29.094 -82.450  1.00  0.00           C  
ATOM   2551  C4'   A  1037     -48.048  29.440 -81.124  1.00  0.00           C  
ATOM   2552  O4'   A  1037     -46.607  29.491 -81.287  1.00  0.00           O  
ATOM   2553  C3'   A  1037     -48.410  30.800 -80.548  1.00  0.00           C  
ATOM   2554  O3'   A  1037     -49.588  30.775 -79.761  1.00  0.00           O  
ATOM   2555  C1'   A  1037     -46.060  30.521 -80.501  1.00  0.00           C  
ATOM   2556  C2'   A  1037     -47.202  31.111 -79.670  1.00  0.00           C  
ATOM   2557  O2'   A  1037     -47.275  30.420 -78.432  1.00  0.00           O  
ATOM   2558  N1    A  1037     -45.493  35.528 -81.581  1.00  0.00           N  
ATOM   2559  C2    A  1037     -46.143  34.886 -80.601  1.00  0.00           C  
ATOM   2560  N3    A  1037     -46.250  33.578 -80.380  1.00  0.00           N  
ATOM   2561  C4    A  1037     -45.583  32.881 -81.317  1.00  0.00           C  
ATOM   2562  C5    A  1037     -44.870  33.398 -82.382  1.00  0.00           C  
ATOM   2563  C6    A  1037     -44.833  34.798 -82.505  1.00  0.00           C  
ATOM   2564  N6    A  1037     -44.186  35.439 -83.482  1.00  0.00           N  
ATOM   2565  N7    A  1037     -44.313  32.377 -83.141  1.00  0.00           N  
ATOM   2566  C8    A  1037     -44.696  31.285 -82.528  1.00  0.00           C  
ATOM   2567  N9    A  1037     -45.467  31.515 -81.416  1.00  0.00           N  
ATOM   2568  H5'   A  1037     -49.473  28.543 -82.292  1.00  0.00           H  
ATOM   2569 H5''   A  1037     -48.947  29.921 -82.901  1.00  0.00           H  
ATOM   2570  H4'   A  1037     -48.277  28.743 -80.473  1.00  0.00           H  
ATOM   2571  H3'   A  1037     -48.457  31.455 -81.276  1.00  0.00           H  
ATOM   2572  H1'   A  1037     -45.366  30.174 -79.901  1.00  0.00           H  
ATOM   2573  H2'   A  1037     -47.090  32.076 -79.542  1.00  0.00           H  
ATOM   2574 HO2'   A  1037     -47.754  29.576 -78.566  1.00  0.00           H  
ATOM   2575  H2    A  1037     -46.606  35.461 -79.956  1.00  0.00           H  
ATOM   2576  H61   A  1037     -44.196  36.418 -83.516  1.00  0.00           H  
ATOM   2577  H62   A  1037     -43.699  34.930 -84.164  1.00  0.00           H  
ATOM   2578  H8    A  1037     -44.454  30.386 -82.835  1.00  0.00           H  
ATOM   2579  P     A  1038     -50.746  31.862 -80.005  1.00  0.00           P  
ATOM   2580  OP2   A  1038     -50.280  33.161 -79.459  1.00  0.00           O  
ATOM   2581  OP1   A  1038     -51.170  31.773 -81.425  1.00  0.00           O  
ATOM   2582  O5'   A  1038     -51.952  31.351 -79.097  1.00  0.00           O  
ATOM   2583  C5'   A  1038     -51.707  30.707 -77.856  1.00  0.00           C  
ATOM   2584  C4'   A  1038     -52.391  29.364 -77.784  1.00  0.00           C  
ATOM   2585  O4'   A  1038     -53.456  29.315 -78.773  1.00  0.00           O  
ATOM   2586  C3'   A  1038     -51.524  28.156 -78.105  1.00  0.00           C  
ATOM   2587  O3'   A  1038     -50.831  27.655 -76.975  1.00  0.00           O  
ATOM   2588  C1'   A  1038     -53.538  28.027 -79.345  1.00  0.00           C  
ATOM   2589  C2'   A  1038     -52.549  27.136 -78.588  1.00  0.00           C  
ATOM   2590  O2'   A  1038     -53.223  26.527 -77.496  1.00  0.00           O  
ATOM   2591  N1    A  1038     -54.261  26.094 -84.067  1.00  0.00           N  
ATOM   2592  C2    A  1038     -54.745  25.746 -82.868  1.00  0.00           C  
ATOM   2593  N3    A  1038     -54.514  26.294 -81.677  1.00  0.00           N  
ATOM   2594  C4    A  1038     -53.668  27.333 -81.787  1.00  0.00           C  
ATOM   2595  C5    A  1038     -53.089  27.810 -82.948  1.00  0.00           C  
ATOM   2596  C6    A  1038     -53.413  27.143 -84.143  1.00  0.00           C  
ATOM   2597  N6    A  1038     -52.931  27.490 -85.339  1.00  0.00           N  
ATOM   2598  N7    A  1038     -52.270  28.898 -82.677  1.00  0.00           N  
ATOM   2599  C8    A  1038     -52.372  29.052 -81.380  1.00  0.00           C  
ATOM   2600  N9    A  1038     -53.202  28.139 -80.777  1.00  0.00           N  
ATOM   2601  H5'   A  1038     -52.041  31.274 -77.130  1.00  0.00           H  
ATOM   2602 H5''   A  1038     -50.742  30.581 -77.745  1.00  0.00           H  
ATOM   2603  H4'   A  1038     -52.776  29.252 -76.890  1.00  0.00           H  
ATOM   2604  H3'   A  1038     -50.921  28.380 -78.845  1.00  0.00           H  
ATOM   2605  H1'   A  1038     -54.444  27.663 -79.250  1.00  0.00           H  
ATOM   2606  H2'   A  1038     -52.142  26.470 -79.181  1.00  0.00           H  
ATOM   2607 HO2'   A  1038     -53.340  25.573 -77.687  1.00  0.00           H  
ATOM   2608  H2    A  1038     -55.355  24.979 -82.868  1.00  0.00           H  
ATOM   2609  H61   A  1038     -53.194  26.986 -86.138  1.00  0.00           H  
ATOM   2610  H62   A  1038     -52.315  28.247 -85.418  1.00  0.00           H  
ATOM   2611  H8    A  1038     -51.898  29.754 -80.886  1.00  0.00           H  
ATOM   2612  P     A  1039     -49.291  27.214 -77.101  1.00  0.00           P  
ATOM   2613  OP2   A  1039     -49.212  25.749 -76.879  1.00  0.00           O  
ATOM   2614  OP1   A  1039     -48.746  27.798 -78.353  1.00  0.00           O  
ATOM   2615  O5'   A  1039     -48.581  27.937 -75.871  1.00  0.00           O  
ATOM   2616  C5'   A  1039     -49.083  29.162 -75.358  1.00  0.00           C  
ATOM   2617  C4'   A  1039     -48.504  29.472 -73.999  1.00  0.00           C  
ATOM   2618  O4'   A  1039     -47.077  29.200 -74.019  1.00  0.00           O  
ATOM   2619  C3'   A  1039     -48.605  30.920 -73.546  1.00  0.00           C  
ATOM   2620  O3'   A  1039     -49.851  31.227 -72.943  1.00  0.00           O  
ATOM   2621  C1'   A  1039     -46.425  30.093 -73.162  1.00  0.00           C  
ATOM   2622  C2'   A  1039     -47.468  31.021 -72.536  1.00  0.00           C  
ATOM   2623  O2'   A  1039     -47.852  30.498 -71.273  1.00  0.00           O  
ATOM   2624  N1    A  1039     -42.462  33.382 -72.979  1.00  0.00           N  
ATOM   2625  C2    A  1039     -43.238  32.853 -72.024  1.00  0.00           C  
ATOM   2626  N3    A  1039     -44.254  32.001 -72.142  1.00  0.00           N  
ATOM   2627  C4    A  1039     -44.460  31.683 -73.433  1.00  0.00           C  
ATOM   2628  C5    A  1039     -43.747  32.145 -74.523  1.00  0.00           C  
ATOM   2629  C6    A  1039     -42.695  33.041 -74.264  1.00  0.00           C  
ATOM   2630  N6    A  1039     -41.922  33.570 -75.216  1.00  0.00           N  
ATOM   2631  N7    A  1039     -44.243  31.600 -75.700  1.00  0.00           N  
ATOM   2632  C8    A  1039     -45.228  30.834 -75.301  1.00  0.00           C  
ATOM   2633  N9    A  1039     -45.416  30.836 -73.940  1.00  0.00           N  
ATOM   2634  H5'   A  1039     -50.058  29.103 -75.283  1.00  0.00           H  
ATOM   2635 H5''   A  1039     -48.853  29.886 -75.976  1.00  0.00           H  
ATOM   2636  H4'   A  1039     -48.935  28.896 -73.333  1.00  0.00           H  
ATOM   2637  H3'   A  1039     -48.416  31.509 -74.306  1.00  0.00           H  
ATOM   2638  H1'   A  1039     -45.980  29.580 -72.456  1.00  0.00           H  
ATOM   2639  H2'   A  1039     -47.133  31.940 -72.463  1.00  0.00           H  
ATOM   2640 HO2'   A  1039     -47.551  31.111 -70.570  1.00  0.00           H  
ATOM   2641  H2    A  1039     -43.028  33.132 -71.108  1.00  0.00           H  
ATOM   2642  H61   A  1039     -41.203  34.190 -74.974  1.00  0.00           H  
ATOM   2643  H62   A  1039     -42.072  33.337 -76.156  1.00  0.00           H  
ATOM   2644  H8    A  1039     -45.781  30.308 -75.916  1.00  0.00           H  
ATOM   2645  P     A  1040     -50.430  32.725 -73.004  1.00  0.00           P  
ATOM   2646  OP2   A  1040     -50.595  33.097 -74.431  1.00  0.00           O  
ATOM   2647  OP1   A  1040     -51.593  32.806 -72.085  1.00  0.00           O  
ATOM   2648  O5'   A  1040     -49.257  33.616 -72.396  1.00  0.00           O  
ATOM   2649  C5'   A  1040     -49.190  33.880 -71.002  1.00  0.00           C  
ATOM   2650  C4'   A  1040     -48.136  34.911 -70.684  1.00  0.00           C  
ATOM   2651  O4'   A  1040     -46.842  34.403 -71.101  1.00  0.00           O  
ATOM   2652  C3'   A  1040     -48.265  36.242 -71.408  1.00  0.00           C  
ATOM   2653  O3'   A  1040     -49.094  37.167 -70.726  1.00  0.00           O  
ATOM   2654  C1'   A  1040     -46.069  35.417 -71.691  1.00  0.00           C  
ATOM   2655  C2'   A  1040     -46.822  36.728 -71.449  1.00  0.00           C  
ATOM   2656  O2'   A  1040     -46.424  37.265 -70.196  1.00  0.00           O  
ATOM   2657  N1    A  1040     -43.444  36.249 -76.046  1.00  0.00           N  
ATOM   2658  C2    A  1040     -43.296  36.721 -74.802  1.00  0.00           C  
ATOM   2659  N3    A  1040     -44.017  36.462 -73.713  1.00  0.00           N  
ATOM   2660  C4    A  1040     -45.009  35.598 -73.994  1.00  0.00           C  
ATOM   2661  C5    A  1040     -45.287  35.028 -75.222  1.00  0.00           C  
ATOM   2662  C6    A  1040     -44.450  35.382 -76.295  1.00  0.00           C  
ATOM   2663  N6    A  1040     -44.597  34.913 -77.535  1.00  0.00           N  
ATOM   2664  N7    A  1040     -46.387  34.184 -75.133  1.00  0.00           N  
ATOM   2665  C8    A  1040     -46.742  34.262 -73.874  1.00  0.00           C  
ATOM   2666  N9    A  1040     -45.951  35.100 -73.127  1.00  0.00           N  
ATOM   2667  H5'   A  1040     -48.976  33.048 -70.529  1.00  0.00           H  
ATOM   2668 H5''   A  1040     -50.060  34.207 -70.695  1.00  0.00           H  
ATOM   2669  H4'   A  1040     -48.128  35.068 -69.716  1.00  0.00           H  
ATOM   2670  H3'   A  1040     -48.577  36.081 -72.324  1.00  0.00           H  
ATOM   2671  H1'   A  1040     -45.174  35.477 -71.295  1.00  0.00           H  
ATOM   2672  H2'   A  1040     -46.678  37.365 -72.180  1.00  0.00           H  
ATOM   2673 HO2'   A  1040     -45.877  38.063 -70.351  1.00  0.00           H  
ATOM   2674  H2    A  1040     -42.552  37.346 -74.675  1.00  0.00           H  
ATOM   2675  H61   A  1040     -43.981  35.197 -78.243  1.00  0.00           H  
ATOM   2676  H62   A  1040     -45.320  34.283 -77.739  1.00  0.00           H  
ATOM   2677  H8    A  1040     -47.502  33.768 -73.501  1.00  0.00           H  
ATOM   2678  P     U  1041     -49.909  38.282 -71.548  1.00  0.00           P  
ATOM   2679  OP2   U  1041     -51.072  37.619 -72.190  1.00  0.00           O  
ATOM   2680  OP1   U  1041     -50.129  39.445 -70.652  1.00  0.00           O  
ATOM   2681  O5'   U  1041     -48.899  38.728 -72.697  1.00  0.00           O  
ATOM   2682  C5'   U  1041     -48.092  39.886 -72.549  1.00  0.00           C  
ATOM   2683  C4'   U  1041     -47.226  40.120 -73.762  1.00  0.00           C  
ATOM   2684  O4'   U  1041     -46.675  38.874 -74.244  1.00  0.00           O  
ATOM   2685  C3'   U  1041     -47.926  40.692 -74.986  1.00  0.00           C  
ATOM   2686  O3'   U  1041     -48.084  42.098 -74.927  1.00  0.00           O  
ATOM   2687  C1'   U  1041     -46.527  38.898 -75.647  1.00  0.00           C  
ATOM   2688  C2'   U  1041     -46.989  40.276 -76.115  1.00  0.00           C  
ATOM   2689  O2'   U  1041     -45.862  41.136 -76.191  1.00  0.00           O  
ATOM   2690  N1    U  1041     -47.358  37.805 -76.207  1.00  0.00           N  
ATOM   2691  C2    U  1041     -47.198  37.516 -77.550  1.00  0.00           C  
ATOM   2692  O2    U  1041     -46.418  38.113 -78.271  1.00  0.00           O  
ATOM   2693  N3    U  1041     -47.987  36.497 -78.024  1.00  0.00           N  
ATOM   2694  C4    U  1041     -48.902  35.752 -77.311  1.00  0.00           C  
ATOM   2695  O4    U  1041     -49.539  34.867 -77.884  1.00  0.00           O  
ATOM   2696  C5    U  1041     -49.014  36.107 -75.929  1.00  0.00           C  
ATOM   2697  C6    U  1041     -48.257  37.094 -75.440  1.00  0.00           C  
ATOM   2698  H5'   U  1041     -47.518  39.777 -71.763  1.00  0.00           H  
ATOM   2699 H5''   U  1041     -48.672  40.665 -72.417  1.00  0.00           H  
ATOM   2700  H4'   U  1041     -46.486  40.711 -73.513  1.00  0.00           H  
ATOM   2701  H3'   U  1041     -48.789  40.244 -75.102  1.00  0.00           H  
ATOM   2702  H1'   U  1041     -45.592  38.764 -75.912  1.00  0.00           H  
ATOM   2703  H2'   U  1041     -47.461  40.221 -76.972  1.00  0.00           H  
ATOM   2704 HO2'   U  1041     -45.655  41.309 -77.134  1.00  0.00           H  
ATOM   2705  H3    U  1041     -47.890  36.277 -78.974  1.00  0.00           H  
ATOM   2706  H5    U  1041     -49.640  35.628 -75.346  1.00  0.00           H  
ATOM   2707  H6    U  1041     -48.352  37.318 -74.492  1.00  0.00           H  
ATOM   2708  P     U  1042     -49.351  42.800 -75.624  1.00  0.00           P  
ATOM   2709  OP2   U  1042     -50.522  42.625 -74.729  1.00  0.00           O  
ATOM   2710  OP1   U  1042     -48.946  44.165 -76.045  1.00  0.00           O  
ATOM   2711  O5'   U  1042     -49.598  41.932 -76.936  1.00  0.00           O  
ATOM   2712  C5'   U  1042     -48.976  42.274 -78.165  1.00  0.00           C  
ATOM   2713  C4'   U  1042     -49.050  41.143 -79.161  1.00  0.00           C  
ATOM   2714  O4'   U  1042     -50.420  40.904 -79.580  1.00  0.00           O  
ATOM   2715  C3'   U  1042     -48.281  41.340 -80.458  1.00  0.00           C  
ATOM   2716  O3'   U  1042     -46.899  41.055 -80.332  1.00  0.00           O  
ATOM   2717  C1'   U  1042     -50.451  40.445 -80.919  1.00  0.00           C  
ATOM   2718  C2'   U  1042     -49.006  40.405 -81.429  1.00  0.00           C  
ATOM   2719  O2'   U  1042     -48.526  39.073 -81.315  1.00  0.00           O  
ATOM   2720  N1    U  1042     -51.303  41.362 -81.715  1.00  0.00           N  
ATOM   2721  C2    U  1042     -51.360  42.682 -81.308  1.00  0.00           C  
ATOM   2722  O2    U  1042     -50.750  43.109 -80.343  1.00  0.00           O  
ATOM   2723  N3    U  1042     -52.160  43.494 -82.074  1.00  0.00           N  
ATOM   2724  C4    U  1042     -52.896  43.130 -83.182  1.00  0.00           C  
ATOM   2725  O4    U  1042     -53.570  43.980 -83.766  1.00  0.00           O  
ATOM   2726  C5    U  1042     -52.788  41.750 -83.545  1.00  0.00           C  
ATOM   2727  C6    U  1042     -52.015  40.937 -82.816  1.00  0.00           C  
ATOM   2728  H5'   U  1042     -48.034  42.490 -77.997  1.00  0.00           H  
ATOM   2729 H5''   U  1042     -49.422  43.060 -78.542  1.00  0.00           H  
ATOM   2730  H4'   U  1042     -48.712  40.326 -78.738  1.00  0.00           H  
ATOM   2731  H3'   U  1042     -48.395  42.264 -80.764  1.00  0.00           H  
ATOM   2732  H1'   U  1042     -50.829  39.541 -80.950  1.00  0.00           H  
ATOM   2733  H2'   U  1042     -48.951  40.732 -82.351  1.00  0.00           H  
ATOM   2734 HO2'   U  1042     -48.461  38.679 -82.210  1.00  0.00           H  
ATOM   2735  H3    U  1042     -52.215  44.434 -81.803  1.00  0.00           H  
ATOM   2736  H5    U  1042     -53.277  41.403 -84.321  1.00  0.00           H  
ATOM   2737  H6    U  1042     -51.959  39.997 -83.084  1.00  0.00           H  
ATOM   2738  P     A  1043     -45.807  42.049 -80.966  1.00  0.00           P  
ATOM   2739  OP2   A  1043     -46.509  42.977 -81.888  1.00  0.00           O  
ATOM   2740  OP1   A  1043     -44.986  42.597 -79.858  1.00  0.00           O  
ATOM   2741  O5'   A  1043     -44.879  41.094 -81.841  1.00  0.00           O  
ATOM   2742  C5'   A  1043     -43.467  41.115 -81.695  1.00  0.00           C  
ATOM   2743  C4'   A  1043     -43.034  40.474 -80.401  1.00  0.00           C  
ATOM   2744  O4'   A  1043     -43.443  39.088 -80.375  1.00  0.00           O  
ATOM   2745  C3'   A  1043     -41.536  40.444 -80.140  1.00  0.00           C  
ATOM   2746  O3'   A  1043     -41.058  41.619 -79.509  1.00  0.00           O  
ATOM   2747  C1'   A  1043     -42.476  38.318 -79.699  1.00  0.00           C  
ATOM   2748  C2'   A  1043     -41.397  39.271 -79.179  1.00  0.00           C  
ATOM   2749  O2'   A  1043     -41.722  39.654 -77.850  1.00  0.00           O  
ATOM   2750  N1    A  1043     -41.972  33.316 -80.834  1.00  0.00           N  
ATOM   2751  C2    A  1043     -42.569  33.953 -79.818  1.00  0.00           C  
ATOM   2752  N3    A  1043     -42.662  35.261 -79.584  1.00  0.00           N  
ATOM   2753  C4    A  1043     -42.044  35.962 -80.551  1.00  0.00           C  
ATOM   2754  C5    A  1043     -41.388  35.450 -81.655  1.00  0.00           C  
ATOM   2755  C6    A  1043     -41.361  34.050 -81.788  1.00  0.00           C  
ATOM   2756  N6    A  1043     -40.766  33.415 -82.800  1.00  0.00           N  
ATOM   2757  N7    A  1043     -40.871  36.474 -82.437  1.00  0.00           N  
ATOM   2758  C8    A  1043     -41.221  37.564 -81.798  1.00  0.00           C  
ATOM   2759  N9    A  1043     -41.933  37.328 -80.648  1.00  0.00           N  
ATOM   2760  H5'   A  1043     -43.158  42.045 -81.710  1.00  0.00           H  
ATOM   2761 H5''   A  1043     -43.060  40.632 -82.444  1.00  0.00           H  
ATOM   2762  H4'   A  1043     -43.462  40.945 -79.655  1.00  0.00           H  
ATOM   2763  H3'   A  1043     -41.068  40.232 -80.976  1.00  0.00           H  
ATOM   2764  H1'   A  1043     -42.891  37.851 -78.942  1.00  0.00           H  
ATOM   2765  H2'   A  1043     -40.506  38.866 -79.233  1.00  0.00           H  
ATOM   2766 HO2'   A  1043     -41.093  39.226 -77.233  1.00  0.00           H  
ATOM   2767  H2    A  1043     -42.998  33.375 -79.153  1.00  0.00           H  
ATOM   2768  H61   A  1043     -40.780  32.435 -82.839  1.00  0.00           H  
ATOM   2769  H62   A  1043     -40.316  33.926 -83.504  1.00  0.00           H  
ATOM   2770  H8    A  1043     -40.994  38.464 -82.113  1.00  0.00           H  
ATOM   2771  P     U  1044     -40.416  42.787 -80.388  1.00  0.00           P  
ATOM   2772  OP2   U  1044     -39.729  42.113 -81.519  1.00  0.00           O  
ATOM   2773  OP1   U  1044     -41.518  43.743 -80.663  1.00  0.00           O  
ATOM   2774  O5'   U  1044     -39.314  43.541 -79.519  1.00  0.00           O  
ATOM   2775  C5'   U  1044     -37.993  43.715 -80.009  1.00  0.00           C  
ATOM   2776  C4'   U  1044     -36.961  43.362 -78.966  1.00  0.00           C  
ATOM   2777  O4'   U  1044     -37.189  44.143 -77.772  1.00  0.00           O  
ATOM   2778  C3'   U  1044     -36.975  41.925 -78.468  1.00  0.00           C  
ATOM   2779  O3'   U  1044     -36.209  41.051 -79.278  1.00  0.00           O  
ATOM   2780  C1'   U  1044     -36.879  43.382 -76.634  1.00  0.00           C  
ATOM   2781  C2'   U  1044     -36.286  42.072 -77.130  1.00  0.00           C  
ATOM   2782  O2'   U  1044     -34.883  42.226 -77.287  1.00  0.00           O  
ATOM   2783  N1    U  1044     -38.133  43.178 -75.870  1.00  0.00           N  
ATOM   2784  C2    U  1044     -38.132  43.563 -74.542  1.00  0.00           C  
ATOM   2785  O2    U  1044     -37.161  44.052 -73.991  1.00  0.00           O  
ATOM   2786  N3    U  1044     -39.315  43.357 -73.875  1.00  0.00           N  
ATOM   2787  C4    U  1044     -40.475  42.816 -74.386  1.00  0.00           C  
ATOM   2788  O4    U  1044     -41.459  42.694 -73.655  1.00  0.00           O  
ATOM   2789  C5    U  1044     -40.403  42.441 -75.765  1.00  0.00           C  
ATOM   2790  C6    U  1044     -39.264  42.632 -76.440  1.00  0.00           C  
ATOM   2791  H5'   U  1044     -37.871  44.651 -80.274  1.00  0.00           H  
ATOM   2792 H5''   U  1044     -37.863  43.141 -80.792  1.00  0.00           H  
ATOM   2793  H4'   U  1044     -36.069  43.568 -79.314  1.00  0.00           H  
ATOM   2794  H3'   U  1044     -37.879  41.561 -78.371  1.00  0.00           H  
ATOM   2795  H1'   U  1044     -36.223  43.838 -76.066  1.00  0.00           H  
ATOM   2796  H2'   U  1044     -36.503  41.328 -76.530  1.00  0.00           H  
ATOM   2797 HO2'   U  1044     -34.425  41.714 -76.588  1.00  0.00           H  
ATOM   2798  H3    U  1044     -39.335  43.622 -72.932  1.00  0.00           H  
ATOM   2799  H5    U  1044     -41.182  42.049 -76.212  1.00  0.00           H  
ATOM   2800  H6    U  1044     -39.240  42.367 -77.382  1.00  0.00           H  
ATOM   2801  P     G  1045     -36.470  39.466 -79.231  1.00  0.00           P  
ATOM   2802  OP2   G  1045     -37.926  39.246 -79.040  1.00  0.00           O  
ATOM   2803  OP1   G  1045     -35.780  38.851 -80.394  1.00  0.00           O  
ATOM   2804  O5'   G  1045     -35.721  38.991 -77.907  1.00  0.00           O  
ATOM   2805  C5'   G  1045     -34.728  37.978 -77.955  1.00  0.00           C  
ATOM   2806  C4'   G  1045     -34.372  37.483 -76.575  1.00  0.00           C  
ATOM   2807  O4'   G  1045     -34.434  38.589 -75.635  1.00  0.00           O  
ATOM   2808  C3'   G  1045     -35.326  36.468 -75.964  1.00  0.00           C  
ATOM   2809  O3'   G  1045     -35.042  35.136 -76.356  1.00  0.00           O  
ATOM   2810  C1'   G  1045     -34.788  38.125 -74.355  1.00  0.00           C  
ATOM   2811  C2'   G  1045     -35.021  36.619 -74.477  1.00  0.00           C  
ATOM   2812  O2'   G  1045     -33.824  35.941 -74.125  1.00  0.00           O  
ATOM   2813  N1    G  1045     -37.538  39.758 -70.394  1.00  0.00           N  
ATOM   2814  C2    G  1045     -36.355  39.059 -70.409  1.00  0.00           C  
ATOM   2815  N2    G  1045     -35.831  38.752 -69.213  1.00  0.00           N  
ATOM   2816  N3    G  1045     -35.730  38.688 -71.514  1.00  0.00           N  
ATOM   2817  C4    G  1045     -36.392  39.076 -72.624  1.00  0.00           C  
ATOM   2818  C5    G  1045     -37.577  39.776 -72.719  1.00  0.00           C  
ATOM   2819  C6    G  1045     -38.237  40.168 -71.526  1.00  0.00           C  
ATOM   2820  O6    G  1045     -39.296  40.793 -71.401  1.00  0.00           O  
ATOM   2821  N7    G  1045     -37.924  39.978 -74.047  1.00  0.00           N  
ATOM   2822  C8    G  1045     -36.963  39.408 -74.723  1.00  0.00           C  
ATOM   2823  N9    G  1045     -36.001  38.842 -73.921  1.00  0.00           N  
ATOM   2824  H5'   G  1045     -33.923  38.338 -78.383  1.00  0.00           H  
ATOM   2825 H5''   G  1045     -35.063  37.226 -78.488  1.00  0.00           H  
ATOM   2826  H4'   G  1045     -33.467  37.107 -76.578  1.00  0.00           H  
ATOM   2827  H3'   G  1045     -36.264  36.668 -76.162  1.00  0.00           H  
ATOM   2828  H1'   G  1045     -34.064  38.292 -73.715  1.00  0.00           H  
ATOM   2829  H2'   G  1045     -35.778  36.331 -73.924  1.00  0.00           H  
ATOM   2830 HO2'   G  1045     -33.949  35.502 -73.257  1.00  0.00           H  
ATOM   2831  H1    G  1045     -37.921  39.986 -69.522  1.00  0.00           H  
ATOM   2832  H22   G  1045     -34.988  38.255 -69.161  1.00  0.00           H  
ATOM   2833  H21   G  1045     -36.288  39.024 -68.390  1.00  0.00           H  
ATOM   2834  H8    G  1045     -36.932  39.388 -75.702  1.00  0.00           H  
ATOM   2835  P     A  1046     -33.536  34.704 -76.715  1.00  0.00           P  
ATOM   2836  OP2   A  1046     -33.298  35.014 -78.147  1.00  0.00           O  
ATOM   2837  OP1   A  1046     -32.635  35.272 -75.681  1.00  0.00           O  
ATOM   2838  O5'   A  1046     -33.541  33.119 -76.549  1.00  0.00           O  
ATOM   2839  C5'   A  1046     -32.916  32.501 -75.433  1.00  0.00           C  
ATOM   2840  C4'   A  1046     -33.724  31.336 -74.920  1.00  0.00           C  
ATOM   2841  O4'   A  1046     -35.136  31.640 -75.046  1.00  0.00           O  
ATOM   2842  C3'   A  1046     -33.557  30.025 -75.672  1.00  0.00           C  
ATOM   2843  O3'   A  1046     -32.486  29.238 -75.184  1.00  0.00           O  
ATOM   2844  C1'   A  1046     -35.860  30.503 -75.438  1.00  0.00           C  
ATOM   2845  C2'   A  1046     -34.885  29.331 -75.405  1.00  0.00           C  
ATOM   2846  O2'   A  1046     -34.911  28.751 -74.108  1.00  0.00           O  
ATOM   2847  N1    A  1046     -38.645  28.658 -79.363  1.00  0.00           N  
ATOM   2848  C2    A  1046     -38.331  28.150 -78.164  1.00  0.00           C  
ATOM   2849  N3    A  1046     -37.600  28.685 -77.189  1.00  0.00           N  
ATOM   2850  C4    A  1046     -37.156  29.905 -77.542  1.00  0.00           C  
ATOM   2851  C5    A  1046     -37.396  30.559 -78.736  1.00  0.00           C  
ATOM   2852  C6    A  1046     -38.184  29.886 -79.685  1.00  0.00           C  
ATOM   2853  N6    A  1046     -38.497  30.392 -80.880  1.00  0.00           N  
ATOM   2854  N7    A  1046     -36.778  31.803 -78.745  1.00  0.00           N  
ATOM   2855  C8    A  1046     -36.190  31.871 -77.577  1.00  0.00           C  
ATOM   2856  N9    A  1046     -36.377  30.756 -76.797  1.00  0.00           N  
ATOM   2857  H5'   A  1046     -32.816  33.162 -74.716  1.00  0.00           H  
ATOM   2858 H5''   A  1046     -32.028  32.183 -75.699  1.00  0.00           H  
ATOM   2859  H4'   A  1046     -33.514  31.188 -73.974  1.00  0.00           H  
ATOM   2860  H3'   A  1046     -33.431  30.179 -76.633  1.00  0.00           H  
ATOM   2861  H1'   A  1046     -36.609  30.321 -74.832  1.00  0.00           H  
ATOM   2862  H2'   A  1046     -35.094  28.674 -76.101  1.00  0.00           H  
ATOM   2863 HO2'   A  1046     -35.356  27.880 -74.158  1.00  0.00           H  
ATOM   2864  H2    A  1046     -38.690  27.256 -77.979  1.00  0.00           H  
ATOM   2865  H61   A  1046     -39.051  29.874 -81.502  1.00  0.00           H  
ATOM   2866  H62   A  1046     -38.174  31.281 -81.136  1.00  0.00           H  
ATOM   2867  H8    A  1046     -35.664  32.646 -77.286  1.00  0.00           H  
ATOM   2868  P     C  1047     -31.695  28.247 -76.172  1.00  0.00           P  
ATOM   2869  OP2   C  1047     -31.220  29.039 -77.335  1.00  0.00           O  
ATOM   2870  OP1   C  1047     -30.718  27.475 -75.363  1.00  0.00           O  
ATOM   2871  O5'   C  1047     -32.815  27.238 -76.686  1.00  0.00           O  
ATOM   2872  C5'   C  1047     -33.160  26.086 -75.932  1.00  0.00           C  
ATOM   2873  C4'   C  1047     -34.157  25.219 -76.662  1.00  0.00           C  
ATOM   2874  O4'   C  1047     -35.204  26.080 -77.184  1.00  0.00           O  
ATOM   2875  C3'   C  1047     -33.632  24.474 -77.879  1.00  0.00           C  
ATOM   2876  O3'   C  1047     -33.039  23.229 -77.551  1.00  0.00           O  
ATOM   2877  C1'   C  1047     -35.669  25.549 -78.412  1.00  0.00           C  
ATOM   2878  C2'   C  1047     -34.897  24.258 -78.700  1.00  0.00           C  
ATOM   2879  O2'   C  1047     -35.644  23.153 -78.212  1.00  0.00           O  
ATOM   2880  N1    C  1047     -35.511  26.552 -79.493  1.00  0.00           N  
ATOM   2881  C2    C  1047     -35.913  26.203 -80.789  1.00  0.00           C  
ATOM   2882  O2    C  1047     -36.385  25.074 -80.993  1.00  0.00           O  
ATOM   2883  N3    C  1047     -35.781  27.100 -81.793  1.00  0.00           N  
ATOM   2884  C4    C  1047     -35.271  28.306 -81.547  1.00  0.00           C  
ATOM   2885  N4    C  1047     -35.159  29.159 -82.569  1.00  0.00           N  
ATOM   2886  C5    C  1047     -34.852  28.692 -80.243  1.00  0.00           C  
ATOM   2887  C6    C  1047     -34.989  27.797 -79.257  1.00  0.00           C  
ATOM   2888  H5'   C  1047     -33.547  26.367 -75.077  1.00  0.00           H  
ATOM   2889 H5''   C  1047     -32.349  25.563 -75.759  1.00  0.00           H  
ATOM   2890  H4'   C  1047     -34.561  24.575 -76.045  1.00  0.00           H  
ATOM   2891  H3'   C  1047     -32.984  25.017 -78.375  1.00  0.00           H  
ATOM   2892  H1'   C  1047     -36.618  25.338 -78.299  1.00  0.00           H  
ATOM   2893  H2'   C  1047     -34.694  24.166 -79.653  1.00  0.00           H  
ATOM   2894 HO2'   C  1047     -36.380  23.485 -77.657  1.00  0.00           H  
ATOM   2895  H42   C  1047     -34.787  30.053 -82.421  1.00  0.00           H  
ATOM   2896  H41   C  1047     -35.447  28.889 -83.466  1.00  0.00           H  
ATOM   2897  H5    C  1047     -34.478  29.582 -80.072  1.00  0.00           H  
ATOM   2898  H6    C  1047     -34.706  28.043 -78.352  1.00  0.00           H  
ATOM   2899  P     U  1048     -31.484  22.966 -77.864  1.00  0.00           P  
ATOM   2900  OP2   U  1048     -30.702  24.082 -77.274  1.00  0.00           O  
ATOM   2901  OP1   U  1048     -31.168  21.566 -77.484  1.00  0.00           O  
ATOM   2902  O5'   U  1048     -31.387  23.081 -79.450  1.00  0.00           O  
ATOM   2903  C5'   U  1048     -31.235  21.923 -80.257  1.00  0.00           C  
ATOM   2904  C4'   U  1048     -31.802  22.129 -81.640  1.00  0.00           C  
ATOM   2905  O4'   U  1048     -32.873  23.091 -81.557  1.00  0.00           O  
ATOM   2906  C3'   U  1048     -30.859  22.737 -82.667  1.00  0.00           C  
ATOM   2907  O3'   U  1048     -30.035  21.775 -83.301  1.00  0.00           O  
ATOM   2908  C1'   U  1048     -32.859  23.956 -82.656  1.00  0.00           C  
ATOM   2909  C2'   U  1048     -31.816  23.419 -83.626  1.00  0.00           C  
ATOM   2910  O2'   U  1048     -32.427  22.480 -84.499  1.00  0.00           O  
ATOM   2911  N1    U  1048     -32.518  25.310 -82.156  1.00  0.00           N  
ATOM   2912  C2    U  1048     -32.395  26.317 -83.096  1.00  0.00           C  
ATOM   2913  O2    U  1048     -32.554  26.136 -84.290  1.00  0.00           O  
ATOM   2914  N3    U  1048     -32.080  27.553 -82.587  1.00  0.00           N  
ATOM   2915  C4    U  1048     -31.877  27.881 -81.263  1.00  0.00           C  
ATOM   2916  O4    U  1048     -31.597  29.043 -80.964  1.00  0.00           O  
ATOM   2917  C5    U  1048     -32.021  26.790 -80.348  1.00  0.00           C  
ATOM   2918  C6    U  1048     -32.329  25.576 -80.816  1.00  0.00           C  
ATOM   2919  H5'   U  1048     -31.700  21.173 -79.831  1.00  0.00           H  
ATOM   2920 H5''   U  1048     -30.282  21.707 -80.332  1.00  0.00           H  
ATOM   2921  H4'   U  1048     -32.156  21.287 -81.995  1.00  0.00           H  
ATOM   2922  H3'   U  1048     -30.293  23.412 -82.238  1.00  0.00           H  
ATOM   2923  H1'   U  1048     -33.731  23.985 -83.103  1.00  0.00           H  
ATOM   2924  H2'   U  1048     -31.375  24.140 -84.122  1.00  0.00           H  
ATOM   2925 HO2'   U  1048     -32.482  22.868 -85.398  1.00  0.00           H  
ATOM   2926  H3    U  1048     -31.988  28.281 -83.236  1.00  0.00           H  
ATOM   2927  H5    U  1048     -31.895  26.932 -79.387  1.00  0.00           H  
ATOM   2928  H6    U  1048     -32.420  24.846 -80.170  1.00  0.00           H  
ATOM   2929  P     G  1049     -28.471  21.689 -82.946  1.00  0.00           P  
ATOM   2930  OP2   G  1049     -28.169  22.741 -81.942  1.00  0.00           O  
ATOM   2931  OP1   G  1049     -28.144  20.271 -82.644  1.00  0.00           O  
ATOM   2932  O5'   G  1049     -27.743  22.083 -84.308  1.00  0.00           O  
ATOM   2933  C5'   G  1049     -28.172  21.538 -85.547  1.00  0.00           C  
ATOM   2934  C4'   G  1049     -28.193  22.584 -86.634  1.00  0.00           C  
ATOM   2935  O4'   G  1049     -29.265  23.530 -86.408  1.00  0.00           O  
ATOM   2936  C3'   G  1049     -26.947  23.450 -86.752  1.00  0.00           C  
ATOM   2937  O3'   G  1049     -25.944  22.869 -87.567  1.00  0.00           O  
ATOM   2938  C1'   G  1049     -28.853  24.855 -86.723  1.00  0.00           C  
ATOM   2939  C2'   G  1049     -27.479  24.725 -87.383  1.00  0.00           C  
ATOM   2940  O2'   G  1049     -27.657  24.571 -88.784  1.00  0.00           O  
ATOM   2941  N1    G  1049     -28.596  29.464 -84.577  1.00  0.00           N  
ATOM   2942  C2    G  1049     -28.637  29.120 -85.906  1.00  0.00           C  
ATOM   2943  N2    G  1049     -28.606  30.133 -86.785  1.00  0.00           N  
ATOM   2944  N3    G  1049     -28.705  27.873 -86.345  1.00  0.00           N  
ATOM   2945  C4    G  1049     -28.727  26.982 -85.332  1.00  0.00           C  
ATOM   2946  C5    G  1049     -28.691  27.220 -83.974  1.00  0.00           C  
ATOM   2947  C6    G  1049     -28.618  28.562 -83.517  1.00  0.00           C  
ATOM   2948  O6    G  1049     -28.577  28.978 -82.354  1.00  0.00           O  
ATOM   2949  N7    G  1049     -28.733  26.030 -83.263  1.00  0.00           N  
ATOM   2950  C8    G  1049     -28.793  25.106 -84.183  1.00  0.00           C  
ATOM   2951  N9    G  1049     -28.793  25.614 -85.460  1.00  0.00           N  
ATOM   2952  H5'   G  1049     -29.073  21.169 -85.440  1.00  0.00           H  
ATOM   2953 H5''   G  1049     -27.560  20.817 -85.807  1.00  0.00           H  
ATOM   2954  H4'   G  1049     -28.346  22.130 -87.489  1.00  0.00           H  
ATOM   2955  H3'   G  1049     -26.574  23.632 -85.865  1.00  0.00           H  
ATOM   2956  H1'   G  1049     -29.472  25.298 -87.341  1.00  0.00           H  
ATOM   2957  H2'   G  1049     -26.909  25.495 -87.173  1.00  0.00           H  
ATOM   2958 HO2'   G  1049     -27.371  25.393 -89.235  1.00  0.00           H  
ATOM   2959  H1    G  1049     -28.547  30.417 -84.356  1.00  0.00           H  
ATOM   2960  H22   G  1049     -28.633  29.947 -87.747  1.00  0.00           H  
ATOM   2961  H21   G  1049     -28.556  31.058 -86.468  1.00  0.00           H  
ATOM   2962  H8    G  1049     -28.835  24.148 -83.983  1.00  0.00           H  
ATOM   2963  P     C  1050     -24.392  23.050 -87.191  1.00  0.00           P  
ATOM   2964  OP2   C  1050     -24.270  23.016 -85.712  1.00  0.00           O  
ATOM   2965  OP1   C  1050     -23.606  22.096 -88.014  1.00  0.00           O  
ATOM   2966  O5'   C  1050     -24.045  24.525 -87.682  1.00  0.00           O  
ATOM   2967  C5'   C  1050     -23.912  24.821 -89.064  1.00  0.00           C  
ATOM   2968  C4'   C  1050     -23.704  26.298 -89.300  1.00  0.00           C  
ATOM   2969  O4'   C  1050     -24.853  27.033 -88.797  1.00  0.00           O  
ATOM   2970  C3'   C  1050     -22.534  26.935 -88.568  1.00  0.00           C  
ATOM   2971  O3'   C  1050     -21.298  26.753 -89.238  1.00  0.00           O  
ATOM   2972  C1'   C  1050     -24.446  28.267 -88.228  1.00  0.00           C  
ATOM   2973  C2'   C  1050     -22.953  28.395 -88.502  1.00  0.00           C  
ATOM   2974  O2'   C  1050     -22.766  29.041 -89.752  1.00  0.00           O  
ATOM   2975  N1    C  1050     -24.749  28.220 -86.776  1.00  0.00           N  
ATOM   2976  C2    C  1050     -24.775  29.425 -86.063  1.00  0.00           C  
ATOM   2977  O2    C  1050     -24.543  30.488 -86.660  1.00  0.00           O  
ATOM   2978  N3    C  1050     -25.050  29.410 -84.738  1.00  0.00           N  
ATOM   2979  C4    C  1050     -25.294  28.255 -84.120  1.00  0.00           C  
ATOM   2980  N4    C  1050     -25.561  28.288 -82.812  1.00  0.00           N  
ATOM   2981  C5    C  1050     -25.275  27.013 -84.816  1.00  0.00           C  
ATOM   2982  C6    C  1050     -25.004  27.041 -86.126  1.00  0.00           C  
ATOM   2983  H5'   C  1050     -24.723  24.534 -89.532  1.00  0.00           H  
ATOM   2984 H5''   C  1050     -23.144  24.329 -89.423  1.00  0.00           H  
ATOM   2985  H4'   C  1050     -23.609  26.467 -90.260  1.00  0.00           H  
ATOM   2986  H3'   C  1050     -22.463  26.572 -87.661  1.00  0.00           H  
ATOM   2987  H1'   C  1050     -24.914  29.025 -88.635  1.00  0.00           H  
ATOM   2988  H2'   C  1050     -22.493  28.867 -87.778  1.00  0.00           H  
ATOM   2989 HO2'   C  1050     -22.417  29.943 -89.597  1.00  0.00           H  
ATOM   2990  H42   C  1050     -25.745  27.456 -82.328  1.00  0.00           H  
ATOM   2991  H41   C  1050     -25.572  29.145 -82.335  1.00  0.00           H  
ATOM   2992  H5    C  1050     -25.457  26.169 -84.352  1.00  0.00           H  
ATOM   2993  H6    C  1050     -24.986  26.197 -86.623  1.00  0.00           H  
ATOM   2994  P     A  1051     -19.919  26.786 -88.413  1.00  0.00           P  
ATOM   2995  OP2   A  1051     -20.113  26.010 -87.162  1.00  0.00           O  
ATOM   2996  OP1   A  1051     -18.819  26.421 -89.341  1.00  0.00           O  
ATOM   2997  O5'   A  1051     -19.742  28.320 -88.018  1.00  0.00           O  
ATOM   2998  C5'   A  1051     -19.299  29.272 -88.974  1.00  0.00           C  
ATOM   2999  C4'   A  1051     -19.139  30.640 -88.360  1.00  0.00           C  
ATOM   3000  O4'   A  1051     -20.412  31.097 -87.841  1.00  0.00           O  
ATOM   3001  C3'   A  1051     -18.207  30.728 -87.160  1.00  0.00           C  
ATOM   3002  O3'   A  1051     -16.840  30.801 -87.524  1.00  0.00           O  
ATOM   3003  C1'   A  1051     -20.241  31.786 -86.617  1.00  0.00           C  
ATOM   3004  C2'   A  1051     -18.733  31.963 -86.441  1.00  0.00           C  
ATOM   3005  O2'   A  1051     -18.325  33.154 -87.098  1.00  0.00           O  
ATOM   3006  N1    A  1051     -21.929  31.609 -81.752  1.00  0.00           N  
ATOM   3007  C2    A  1051     -21.408  32.599 -82.489  1.00  0.00           C  
ATOM   3008  N3    A  1051     -20.989  32.575 -83.752  1.00  0.00           N  
ATOM   3009  C4    A  1051     -21.147  31.350 -84.283  1.00  0.00           C  
ATOM   3010  C5    A  1051     -21.667  30.235 -83.652  1.00  0.00           C  
ATOM   3011  C6    A  1051     -22.075  30.391 -82.315  1.00  0.00           C  
ATOM   3012  N6    A  1051     -22.594  29.405 -81.580  1.00  0.00           N  
ATOM   3013  N7    A  1051     -21.678  29.145 -84.512  1.00  0.00           N  
ATOM   3014  C8    A  1051     -21.173  29.618 -85.624  1.00  0.00           C  
ATOM   3015  N9    A  1051     -20.830  30.946 -85.557  1.00  0.00           N  
ATOM   3016  H5'   A  1051     -19.953  29.323 -89.702  1.00  0.00           H  
ATOM   3017 H5''   A  1051     -18.438  28.982 -89.339  1.00  0.00           H  
ATOM   3018  H4'   A  1051     -18.829  31.266 -89.048  1.00  0.00           H  
ATOM   3019  H3'   A  1051     -18.345  29.947 -86.584  1.00  0.00           H  
ATOM   3020  H1'   A  1051     -20.675  32.665 -86.616  1.00  0.00           H  
ATOM   3021  H2'   A  1051     -18.478  31.964 -85.495  1.00  0.00           H  
ATOM   3022 HO2'   A  1051     -18.083  33.823 -86.424  1.00  0.00           H  
ATOM   3023  H2    A  1051     -21.324  33.463 -82.033  1.00  0.00           H  
ATOM   3024  H61   A  1051     -22.861  29.574 -80.652  1.00  0.00           H  
ATOM   3025  H62   A  1051     -22.710  28.512 -81.968  1.00  0.00           H  
ATOM   3026  H8    A  1051     -21.051  29.073 -86.431  1.00  0.00           H  
ATOM   3027  P     A  1052     -15.700  30.385 -86.470  1.00  0.00           P  
ATOM   3028  OP2   A  1052     -16.071  29.072 -85.886  1.00  0.00           O  
ATOM   3029  OP1   A  1052     -14.381  30.550 -87.130  1.00  0.00           O  
ATOM   3030  O5'   A  1052     -15.818  31.485 -85.322  1.00  0.00           O  
ATOM   3031  C5'   A  1052     -15.246  32.774 -85.486  1.00  0.00           C  
ATOM   3032  C4'   A  1052     -15.319  33.579 -84.213  1.00  0.00           C  
ATOM   3033  O4'   A  1052     -16.710  33.669 -83.802  1.00  0.00           O  
ATOM   3034  C3'   A  1052     -14.615  32.981 -83.004  1.00  0.00           C  
ATOM   3035  O3'   A  1052     -13.229  33.276 -82.967  1.00  0.00           O  
ATOM   3036  C1'   A  1052     -16.816  33.549 -82.396  1.00  0.00           C  
ATOM   3037  C2'   A  1052     -15.401  33.565 -81.831  1.00  0.00           C  
ATOM   3038  O2'   A  1052     -15.016  34.907 -81.571  1.00  0.00           O  
ATOM   3039  N1    A  1052     -19.353  30.836 -78.824  1.00  0.00           N  
ATOM   3040  C2    A  1052     -18.783  32.047 -78.798  1.00  0.00           C  
ATOM   3041  N3    A  1052     -18.137  32.694 -79.766  1.00  0.00           N  
ATOM   3042  C4    A  1052     -18.100  31.955 -80.889  1.00  0.00           C  
ATOM   3043  C5    A  1052     -18.640  30.695 -81.069  1.00  0.00           C  
ATOM   3044  C6    A  1052     -19.298  30.119 -79.968  1.00  0.00           C  
ATOM   3045  N6    A  1052     -19.865  28.911 -79.993  1.00  0.00           N  
ATOM   3046  N7    A  1052     -18.407  30.242 -82.361  1.00  0.00           N  
ATOM   3047  C8    A  1052     -17.744  31.222 -82.923  1.00  0.00           C  
ATOM   3048  N9    A  1052     -17.523  32.291 -82.089  1.00  0.00           N  
ATOM   3049  H5'   A  1052     -15.729  33.251 -86.194  1.00  0.00           H  
ATOM   3050 H5''   A  1052     -14.307  32.677 -85.750  1.00  0.00           H  
ATOM   3051  H4'   A  1052     -14.973  34.483 -84.366  1.00  0.00           H  
ATOM   3052  H3'   A  1052     -14.736  32.008 -83.017  1.00  0.00           H  
ATOM   3053  H1'   A  1052     -17.322  34.305 -82.030  1.00  0.00           H  
ATOM   3054  H2'   A  1052     -15.323  33.003 -81.032  1.00  0.00           H  
ATOM   3055 HO2'   A  1052     -14.977  35.044 -80.602  1.00  0.00           H  
ATOM   3056  H2    A  1052     -18.851  32.526 -77.945  1.00  0.00           H  
ATOM   3057  H61   A  1052     -20.311  28.563 -79.192  1.00  0.00           H  
ATOM   3058  H62   A  1052     -19.838  28.374 -80.811  1.00  0.00           H  
ATOM   3059  H8    A  1052     -17.434  31.195 -83.853  1.00  0.00           H  
ATOM   3060  P     A  1053     -12.223  32.329 -82.147  1.00  0.00           P  
ATOM   3061  OP2   A  1053     -12.456  30.927 -82.578  1.00  0.00           O  
ATOM   3062  OP1   A  1053     -10.861  32.910 -82.243  1.00  0.00           O  
ATOM   3063  O5'   A  1053     -12.712  32.465 -80.636  1.00  0.00           O  
ATOM   3064  C5'   A  1053     -12.306  33.566 -79.836  1.00  0.00           C  
ATOM   3065  C4'   A  1053     -12.730  33.391 -78.399  1.00  0.00           C  
ATOM   3066  O4'   A  1053     -14.180  33.290 -78.321  1.00  0.00           O  
ATOM   3067  C3'   A  1053     -12.264  32.114 -77.716  1.00  0.00           C  
ATOM   3068  O3'   A  1053     -10.914  32.175 -77.288  1.00  0.00           O  
ATOM   3069  C1'   A  1053     -14.545  32.456 -77.268  1.00  0.00           C  
ATOM   3070  C2'   A  1053     -13.232  32.135 -76.543  1.00  0.00           C  
ATOM   3071  O2'   A  1053     -12.924  33.185 -75.639  1.00  0.00           O  
ATOM   3072  N1    A  1053     -17.463  28.286 -76.465  1.00  0.00           N  
ATOM   3073  C2    A  1053     -17.051  29.267 -75.652  1.00  0.00           C  
ATOM   3074  N3    A  1053     -16.291  30.324 -75.927  1.00  0.00           N  
ATOM   3075  C4    A  1053     -15.933  30.328 -77.224  1.00  0.00           C  
ATOM   3076  C5    A  1053     -16.277  29.391 -78.180  1.00  0.00           C  
ATOM   3077  C6    A  1053     -17.086  28.320 -77.761  1.00  0.00           C  
ATOM   3078  N6    A  1053     -17.497  27.341 -78.572  1.00  0.00           N  
ATOM   3079  N7    A  1053     -15.727  29.722 -79.411  1.00  0.00           N  
ATOM   3080  C8    A  1053     -15.073  30.832 -79.175  1.00  0.00           C  
ATOM   3081  N9    A  1053     -15.155  31.257 -77.871  1.00  0.00           N  
ATOM   3082  H5'   A  1053     -12.710  34.386 -80.190  1.00  0.00           H  
ATOM   3083 H5''   A  1053     -11.331  33.648 -79.874  1.00  0.00           H  
ATOM   3084  H4'   A  1053     -12.427  34.161 -77.872  1.00  0.00           H  
ATOM   3085  H3'   A  1053     -12.396  31.300 -78.246  1.00  0.00           H  
ATOM   3086  H1'   A  1053     -15.175  32.861 -76.636  1.00  0.00           H  
ATOM   3087  H2'   A  1053     -13.268  31.265 -76.092  1.00  0.00           H  
ATOM   3088 HO2'   A  1053     -13.045  32.861 -74.722  1.00  0.00           H  
ATOM   3089  H2    A  1053     -17.351  29.196 -74.721  1.00  0.00           H  
ATOM   3090  H61   A  1053     -18.060  26.619 -78.222  1.00  0.00           H  
ATOM   3091  H62   A  1053     -17.236  27.345 -79.516  1.00  0.00           H  
ATOM   3092  H8    A  1053     -14.572  31.315 -79.865  1.00  0.00           H  
ATOM   3093  P     A  1054     -10.159  30.841 -76.804  1.00  0.00           P  
ATOM   3094  OP2   A  1054     -10.279  29.828 -77.882  1.00  0.00           O  
ATOM   3095  OP1   A  1054      -8.816  31.228 -76.304  1.00  0.00           O  
ATOM   3096  O5'   A  1054     -11.022  30.340 -75.561  1.00  0.00           O  
ATOM   3097  C5'   A  1054     -10.825  30.891 -74.267  1.00  0.00           C  
ATOM   3098  C4'   A  1054     -11.607  30.138 -73.220  1.00  0.00           C  
ATOM   3099  O4'   A  1054     -12.997  30.048 -73.673  1.00  0.00           O  
ATOM   3100  C3'   A  1054     -11.174  28.702 -72.968  1.00  0.00           C  
ATOM   3101  O3'   A  1054     -10.066  28.602 -72.090  1.00  0.00           O  
ATOM   3102  C1'   A  1054     -13.538  28.788 -73.370  1.00  0.00           C  
ATOM   3103  C2'   A  1054     -12.491  28.070 -72.504  1.00  0.00           C  
ATOM   3104  O2'   A  1054     -12.737  28.371 -71.138  1.00  0.00           O  
ATOM   3105  N1    A  1054     -15.928  24.851 -75.680  1.00  0.00           N  
ATOM   3106  C2    A  1054     -15.896  25.262 -74.405  1.00  0.00           C  
ATOM   3107  N3    A  1054     -15.251  26.297 -73.872  1.00  0.00           N  
ATOM   3108  C4    A  1054     -14.564  26.966 -74.815  1.00  0.00           C  
ATOM   3109  C5    A  1054     -14.501  26.666 -76.163  1.00  0.00           C  
ATOM   3110  C6    A  1054     -15.228  25.545 -76.602  1.00  0.00           C  
ATOM   3111  N6    A  1054     -15.260  25.135 -77.871  1.00  0.00           N  
ATOM   3112  N7    A  1054     -13.695  27.578 -76.831  1.00  0.00           N  
ATOM   3113  C8    A  1054     -13.296  28.395 -75.888  1.00  0.00           C  
ATOM   3114  N9    A  1054     -13.785  28.084 -74.642  1.00  0.00           N  
ATOM   3115  H5'   A  1054     -11.116  31.827 -74.271  1.00  0.00           H  
ATOM   3116 H5''   A  1054      -9.872  30.854 -74.044  1.00  0.00           H  
ATOM   3117  H4'   A  1054     -11.589  30.628 -72.371  1.00  0.00           H  
ATOM   3118  H3'   A  1054     -10.907  28.297 -73.821  1.00  0.00           H  
ATOM   3119  H1'   A  1054     -14.378  28.863 -72.870  1.00  0.00           H  
ATOM   3120  H2'   A  1054     -12.491  27.104 -72.670  1.00  0.00           H  
ATOM   3121 HO2'   A  1054     -13.104  27.577 -70.699  1.00  0.00           H  
ATOM   3122  H2    A  1054     -16.421  24.723 -73.776  1.00  0.00           H  
ATOM   3123  H61   A  1054     -15.786  24.345 -78.118  1.00  0.00           H  
ATOM   3124  H62   A  1054     -14.760  25.623 -78.558  1.00  0.00           H  
ATOM   3125  H8    A  1054     -12.704  29.158 -76.055  1.00  0.00           H  
ATOM   3126  P     C  1055      -8.756  27.782 -72.532  1.00  0.00           P  
ATOM   3127  OP2   C  1055      -8.547  27.996 -73.986  1.00  0.00           O  
ATOM   3128  OP1   C  1055      -7.666  28.108 -71.578  1.00  0.00           O  
ATOM   3129  O5'   C  1055      -9.163  26.257 -72.312  1.00  0.00           O  
ATOM   3130  C5'   C  1055     -10.114  25.626 -73.157  1.00  0.00           C  
ATOM   3131  C4'   C  1055     -11.086  24.782 -72.369  1.00  0.00           C  
ATOM   3132  O4'   C  1055     -12.222  24.473 -73.216  1.00  0.00           O  
ATOM   3133  C3'   C  1055     -10.570  23.434 -71.892  1.00  0.00           C  
ATOM   3134  O3'   C  1055     -11.239  22.964 -70.734  1.00  0.00           O  
ATOM   3135  C1'   C  1055     -12.255  23.083 -73.510  1.00  0.00           C  
ATOM   3136  C2'   C  1055     -10.900  22.528 -73.067  1.00  0.00           C  
ATOM   3137  O2'   C  1055     -11.066  21.181 -72.648  1.00  0.00           O  
ATOM   3138  N1    C  1055     -12.489  22.903 -74.964  1.00  0.00           N  
ATOM   3139  C2    C  1055     -11.469  23.266 -75.852  1.00  0.00           C  
ATOM   3140  O2    C  1055     -10.407  23.723 -75.401  1.00  0.00           O  
ATOM   3141  N3    C  1055     -11.657  23.112 -77.183  1.00  0.00           N  
ATOM   3142  C4    C  1055     -12.807  22.618 -77.642  1.00  0.00           C  
ATOM   3143  N4    C  1055     -12.948  22.484 -78.963  1.00  0.00           N  
ATOM   3144  C5    C  1055     -13.864  22.241 -76.766  1.00  0.00           C  
ATOM   3145  C6    C  1055     -13.665  22.397 -75.452  1.00  0.00           C  
ATOM   3146  H5'   C  1055      -9.642  25.055 -73.798  1.00  0.00           H  
ATOM   3147 H5''   C  1055     -10.612  26.314 -73.646  1.00  0.00           H  
ATOM   3148  H4'   C  1055     -11.389  25.294 -71.591  1.00  0.00           H  
ATOM   3149  H3'   C  1055      -9.597  23.480 -71.783  1.00  0.00           H  
ATOM   3150  H1'   C  1055     -12.966  22.635 -73.007  1.00  0.00           H  
ATOM   3151  H2'   C  1055     -10.230  22.606 -73.778  1.00  0.00           H  
ATOM   3152 HO2'   C  1055     -10.656  20.587 -73.310  1.00  0.00           H  
ATOM   3153  H42   C  1055     -13.781  22.125 -79.332  1.00  0.00           H  
ATOM   3154  H41   C  1055     -12.218  22.745 -79.563  1.00  0.00           H  
ATOM   3155  H5    C  1055     -14.705  21.879 -77.113  1.00  0.00           H  
ATOM   3156  H6    C  1055     -14.381  22.144 -74.833  1.00  0.00           H  
ATOM   3157  P     A  1056     -10.884  21.521 -70.146  1.00  0.00           P  
ATOM   3158  OP2   A  1056      -9.661  21.080 -70.862  1.00  0.00           O  
ATOM   3159  OP1   A  1056     -10.855  21.678 -68.670  1.00  0.00           O  
ATOM   3160  O5'   A  1056     -12.060  20.509 -70.511  1.00  0.00           O  
ATOM   3161  C5'   A  1056     -12.007  19.152 -70.099  1.00  0.00           C  
ATOM   3162  C4'   A  1056     -12.945  18.885 -68.949  1.00  0.00           C  
ATOM   3163  O4'   A  1056     -14.030  19.844 -69.056  1.00  0.00           O  
ATOM   3164  C3'   A  1056     -13.632  17.528 -68.949  1.00  0.00           C  
ATOM   3165  O3'   A  1056     -12.853  16.511 -68.343  1.00  0.00           O  
ATOM   3166  C1'   A  1056     -15.143  19.452 -68.255  1.00  0.00           C  
ATOM   3167  C2'   A  1056     -14.945  17.865 -68.214  1.00  0.00           C  
ATOM   3168  O2'   A  1056     -14.869  17.520 -66.839  1.00  0.00           O  
ATOM   3169  N1    A  1056     -19.418  22.320 -68.027  1.00  0.00           N  
ATOM   3170  C2    A  1056     -18.388  22.170 -67.184  1.00  0.00           C  
ATOM   3171  N3    A  1056     -17.305  21.405 -67.306  1.00  0.00           N  
ATOM   3172  C4    A  1056     -17.334  20.723 -68.465  1.00  0.00           C  
ATOM   3173  C5    A  1056     -18.322  20.772 -69.431  1.00  0.00           C  
ATOM   3174  C6    A  1056     -19.415  21.621 -69.183  1.00  0.00           C  
ATOM   3175  N6    A  1056     -20.442  21.769 -70.022  1.00  0.00           N  
ATOM   3176  N7    A  1056     -18.011  19.933 -70.493  1.00  0.00           N  
ATOM   3177  C8    A  1056     -16.862  19.406 -70.151  1.00  0.00           C  
ATOM   3178  N9    A  1056     -16.393  19.840 -68.935  1.00  0.00           N  
ATOM   3179  H5'   A  1056     -11.092  18.937 -69.822  1.00  0.00           H  
ATOM   3180 H5''   A  1056     -12.255  18.578 -70.854  1.00  0.00           H  
ATOM   3181  H4'   A  1056     -12.495  19.012 -68.087  1.00  0.00           H  
ATOM   3182  H3'   A  1056     -13.851  17.260 -69.866  1.00  0.00           H  
ATOM   3183  H1'   A  1056     -15.146  19.804 -67.339  1.00  0.00           H  
ATOM   3184  H2'   A  1056     -15.718  17.450 -68.651  1.00  0.00           H  
ATOM   3185 HO2'   A  1056     -15.725  17.133 -66.560  1.00  0.00           H  
ATOM   3186  H2    A  1056     -18.439  22.700 -66.361  1.00  0.00           H  
ATOM   3187  H61   A  1056     -21.177  22.377 -69.794  1.00  0.00           H  
ATOM   3188  H62   A  1056     -20.461  21.273 -70.867  1.00  0.00           H  
ATOM   3189  H8    A  1056     -16.381  18.760 -70.711  1.00  0.00           H  
ATOM   3190  P     C  1057     -12.957  14.994 -68.864  1.00  0.00           P  
ATOM   3191  OP2   C  1057     -14.390  14.606 -68.866  1.00  0.00           O  
ATOM   3192  OP1   C  1057     -12.165  14.882 -70.115  1.00  0.00           O  
ATOM   3193  O5'   C  1057     -12.218  14.147 -67.736  1.00  0.00           O  
ATOM   3194  C5'   C  1057     -12.916  13.166 -66.984  1.00  0.00           C  
ATOM   3195  C4'   C  1057     -12.304  11.797 -67.148  1.00  0.00           C  
ATOM   3196  O4'   C  1057     -12.021  11.218 -65.848  1.00  0.00           O  
ATOM   3197  C3'   C  1057     -13.178  10.747 -67.817  1.00  0.00           C  
ATOM   3198  O3'   C  1057     -13.146  10.821 -69.232  1.00  0.00           O  
ATOM   3199  C1'   C  1057     -12.169   9.811 -65.885  1.00  0.00           C  
ATOM   3200  C2'   C  1057     -12.553   9.448 -67.324  1.00  0.00           C  
ATOM   3201  O2'   C  1057     -11.374   9.137 -68.052  1.00  0.00           O  
ATOM   3202  N1    C  1057     -13.230   9.452 -64.911  1.00  0.00           N  
ATOM   3203  C2    C  1057     -13.520   8.097 -64.713  1.00  0.00           C  
ATOM   3204  O2    C  1057     -12.888   7.242 -65.353  1.00  0.00           O  
ATOM   3205  N3    C  1057     -14.482   7.743 -63.831  1.00  0.00           N  
ATOM   3206  C4    C  1057     -15.147   8.680 -63.156  1.00  0.00           C  
ATOM   3207  N4    C  1057     -16.088   8.284 -62.295  1.00  0.00           N  
ATOM   3208  C5    C  1057     -14.876  10.066 -63.334  1.00  0.00           C  
ATOM   3209  C6    C  1057     -13.922  10.404 -64.209  1.00  0.00           C  
ATOM   3210  H5'   C  1057     -13.849  13.138 -67.285  1.00  0.00           H  
ATOM   3211 H5''   C  1057     -12.894  13.415 -66.036  1.00  0.00           H  
ATOM   3212  H4'   C  1057     -11.467  11.880 -67.651  1.00  0.00           H  
ATOM   3213  H3'   C  1057     -14.100  10.803 -67.491  1.00  0.00           H  
ATOM   3214  H1'   C  1057     -11.338   9.350 -65.647  1.00  0.00           H  
ATOM   3215  H2'   C  1057     -13.197   8.710 -67.347  1.00  0.00           H  
ATOM   3216 HO2'   C  1057     -11.348   8.173 -68.223  1.00  0.00           H  
ATOM   3217  H42   C  1057     -16.595   8.949 -61.784  1.00  0.00           H  
ATOM   3218  H41   C  1057     -16.273   7.329 -62.176  1.00  0.00           H  
ATOM   3219  H5    C  1057     -15.370  10.749 -62.833  1.00  0.00           H  
ATOM   3220  H6    C  1057     -13.721  11.353 -64.346  1.00  0.00           H  
ATOM   3221  P     C  1058     -14.493  10.610 -70.083  1.00  0.00           P  
ATOM   3222  OP2   C  1058     -15.635  11.087 -69.264  1.00  0.00           O  
ATOM   3223  OP1   C  1058     -14.274  11.178 -71.438  1.00  0.00           O  
ATOM   3224  O5'   C  1058     -14.614   9.028 -70.227  1.00  0.00           O  
ATOM   3225  C5'   C  1058     -13.711   8.298 -71.042  1.00  0.00           C  
ATOM   3226  C4'   C  1058     -13.896   6.808 -70.884  1.00  0.00           C  
ATOM   3227  O4'   C  1058     -13.627   6.448 -69.504  1.00  0.00           O  
ATOM   3228  C3'   C  1058     -15.293   6.274 -71.157  1.00  0.00           C  
ATOM   3229  O3'   C  1058     -15.529   6.022 -72.532  1.00  0.00           O  
ATOM   3230  C1'   C  1058     -14.517   5.422 -69.097  1.00  0.00           C  
ATOM   3231  C2'   C  1058     -15.321   4.997 -70.331  1.00  0.00           C  
ATOM   3232  O2'   C  1058     -14.638   3.942 -70.991  1.00  0.00           O  
ATOM   3233  N1    C  1058     -15.383   5.956 -68.017  1.00  0.00           N  
ATOM   3234  C2    C  1058     -16.177   5.057 -67.295  1.00  0.00           C  
ATOM   3235  O2    C  1058     -16.135   3.849 -67.577  1.00  0.00           O  
ATOM   3236  N3    C  1058     -16.976   5.518 -66.305  1.00  0.00           N  
ATOM   3237  C4    C  1058     -17.003   6.820 -66.021  1.00  0.00           C  
ATOM   3238  N4    C  1058     -17.806   7.230 -65.036  1.00  0.00           N  
ATOM   3239  C5    C  1058     -16.208   7.760 -66.736  1.00  0.00           C  
ATOM   3240  C6    C  1058     -15.422   7.292 -67.713  1.00  0.00           C  
ATOM   3241  H5'   C  1058     -12.793   8.534 -70.793  1.00  0.00           H  
ATOM   3242 H5''   C  1058     -13.860   8.540 -71.980  1.00  0.00           H  
ATOM   3243  H4'   C  1058     -13.261   6.348 -71.470  1.00  0.00           H  
ATOM   3244  H3'   C  1058     -15.955   6.903 -70.801  1.00  0.00           H  
ATOM   3245  H1'   C  1058     -14.014   4.652 -68.760  1.00  0.00           H  
ATOM   3246  H2'   C  1058     -16.238   4.743 -70.095  1.00  0.00           H  
ATOM   3247 HO2'   C  1058     -15.138   3.109 -70.865  1.00  0.00           H  
ATOM   3248  H42   C  1058     -17.848   8.181 -64.803  1.00  0.00           H  
ATOM   3249  H41   C  1058     -18.352   6.580 -64.546  1.00  0.00           H  
ATOM   3250  H5    C  1058     -16.235   8.716 -66.520  1.00  0.00           H  
ATOM   3251  H6    C  1058     -14.868   7.923 -68.217  1.00  0.00           H  
ATOM   3252  P     G  1059     -16.955   6.376 -73.185  1.00  0.00           P  
ATOM   3253  OP2   G  1059     -17.491   7.578 -72.497  1.00  0.00           O  
ATOM   3254  OP1   G  1059     -16.795   6.386 -74.662  1.00  0.00           O  
ATOM   3255  O5'   G  1059     -17.876   5.134 -72.798  1.00  0.00           O  
ATOM   3256  C5'   G  1059     -17.678   3.864 -73.400  1.00  0.00           C  
ATOM   3257  C4'   G  1059     -18.537   2.805 -72.755  1.00  0.00           C  
ATOM   3258  O4'   G  1059     -18.167   2.661 -71.363  1.00  0.00           O  
ATOM   3259  C3'   G  1059     -20.028   3.100 -72.694  1.00  0.00           C  
ATOM   3260  O3'   G  1059     -20.701   2.797 -73.904  1.00  0.00           O  
ATOM   3261  C1'   G  1059     -19.307   2.425 -70.560  1.00  0.00           C  
ATOM   3262  C2'   G  1059     -20.478   2.235 -71.526  1.00  0.00           C  
ATOM   3263  O2'   G  1059     -20.560   0.867 -71.900  1.00  0.00           O  
ATOM   3264  N1    G  1059     -21.782   4.371 -66.560  1.00  0.00           N  
ATOM   3265  C2    G  1059     -21.886   3.126 -67.131  1.00  0.00           C  
ATOM   3266  N2    G  1059     -22.764   2.283 -66.567  1.00  0.00           N  
ATOM   3267  N3    G  1059     -21.182   2.733 -68.180  1.00  0.00           N  
ATOM   3268  C4    G  1059     -20.351   3.700 -68.621  1.00  0.00           C  
ATOM   3269  C5    G  1059     -20.170   4.974 -68.123  1.00  0.00           C  
ATOM   3270  C6    G  1059     -20.933   5.382 -66.998  1.00  0.00           C  
ATOM   3271  O6    G  1059     -20.916   6.470 -66.411  1.00  0.00           O  
ATOM   3272  N7    G  1059     -19.218   5.661 -68.862  1.00  0.00           N  
ATOM   3273  C8    G  1059     -18.844   4.810 -69.778  1.00  0.00           C  
ATOM   3274  N9    G  1059     -19.490   3.601 -69.690  1.00  0.00           N  
ATOM   3275  H5'   G  1059     -16.736   3.610 -73.310  1.00  0.00           H  
ATOM   3276 H5''   G  1059     -17.903   3.923 -74.352  1.00  0.00           H  
ATOM   3277  H4'   G  1059     -18.387   1.952 -73.214  1.00  0.00           H  
ATOM   3278  H3'   G  1059     -20.159   4.044 -72.468  1.00  0.00           H  
ATOM   3279  H1'   G  1059     -19.207   1.622 -70.007  1.00  0.00           H  
ATOM   3280  H2'   G  1059     -21.321   2.558 -71.144  1.00  0.00           H  
ATOM   3281 HO2'   G  1059     -20.624   0.806 -72.876  1.00  0.00           H  
ATOM   3282  H1    G  1059     -22.349   4.564 -65.784  1.00  0.00           H  
ATOM   3283  H22   G  1059     -22.881   1.381 -66.931  1.00  0.00           H  
ATOM   3284  H21   G  1059     -23.290   2.567 -65.790  1.00  0.00           H  
ATOM   3285  H8    G  1059     -18.169   5.014 -70.459  1.00  0.00           H  
ATOM   3286  P     G  1060     -22.058   3.570 -74.288  1.00  0.00           P  
ATOM   3287  OP2   G  1060     -21.756   5.022 -74.357  1.00  0.00           O  
ATOM   3288  OP1   G  1060     -22.659   2.888 -75.463  1.00  0.00           O  
ATOM   3289  O5'   G  1060     -23.011   3.323 -73.035  1.00  0.00           O  
ATOM   3290  C5'   G  1060     -23.592   2.049 -72.801  1.00  0.00           C  
ATOM   3291  C4'   G  1060     -24.609   2.100 -71.688  1.00  0.00           C  
ATOM   3292  O4'   G  1060     -24.004   2.353 -70.390  1.00  0.00           O  
ATOM   3293  C3'   G  1060     -25.641   3.214 -71.777  1.00  0.00           C  
ATOM   3294  O3'   G  1060     -26.585   3.012 -72.815  1.00  0.00           O  
ATOM   3295  C1'   G  1060     -24.952   2.979 -69.567  1.00  0.00           C  
ATOM   3296  C2'   G  1060     -26.241   3.054 -70.386  1.00  0.00           C  
ATOM   3297  O2'   G  1060     -26.959   1.834 -70.271  1.00  0.00           O  
ATOM   3298  N1    G  1060     -25.192   6.881 -66.306  1.00  0.00           N  
ATOM   3299  C2    G  1060     -25.888   5.697 -66.305  1.00  0.00           C  
ATOM   3300  N2    G  1060     -26.767   5.523 -65.306  1.00  0.00           N  
ATOM   3301  N3    G  1060     -25.736   4.750 -67.217  1.00  0.00           N  
ATOM   3302  C4    G  1060     -24.818   5.086 -68.146  1.00  0.00           C  
ATOM   3303  C5    G  1060     -24.068   6.240 -68.238  1.00  0.00           C  
ATOM   3304  C6    G  1060     -24.241   7.248 -67.254  1.00  0.00           C  
ATOM   3305  O6    G  1060     -23.670   8.340 -67.161  1.00  0.00           O  
ATOM   3306  N7    G  1060     -23.232   6.198 -69.344  1.00  0.00           N  
ATOM   3307  C8    G  1060     -23.484   5.042 -69.896  1.00  0.00           C  
ATOM   3308  N9    G  1060     -24.436   4.317 -69.220  1.00  0.00           N  
ATOM   3309  H5'   G  1060     -22.886   1.414 -72.561  1.00  0.00           H  
ATOM   3310 H5''   G  1060     -24.032   1.743 -73.622  1.00  0.00           H  
ATOM   3311  H4'   G  1060     -25.067   1.235 -71.636  1.00  0.00           H  
ATOM   3312  H3'   G  1060     -25.180   4.074 -71.865  1.00  0.00           H  
ATOM   3313  H1'   G  1060     -25.115   2.469 -68.747  1.00  0.00           H  
ATOM   3314  H2'   G  1060     -26.795   3.826 -70.142  1.00  0.00           H  
ATOM   3315 HO2'   G  1060     -27.777   1.992 -69.754  1.00  0.00           H  
ATOM   3316  H1    G  1060     -25.378   7.518 -65.585  1.00  0.00           H  
ATOM   3317  H22   G  1060     -27.292   4.697 -65.254  1.00  0.00           H  
ATOM   3318  H21   G  1060     -26.885   6.220 -64.628  1.00  0.00           H  
ATOM   3319  H8    G  1060     -23.039   4.725 -70.709  1.00  0.00           H  
ATOM   3320  P     G  1061     -27.183   4.269 -73.619  1.00  0.00           P  
ATOM   3321  OP2   G  1061     -26.833   4.105 -75.053  1.00  0.00           O  
ATOM   3322  OP1   G  1061     -28.606   4.434 -73.225  1.00  0.00           O  
ATOM   3323  O5'   G  1061     -26.367   5.514 -73.051  1.00  0.00           O  
ATOM   3324  C5'   G  1061     -26.737   6.131 -71.827  1.00  0.00           C  
ATOM   3325  C4'   G  1061     -25.893   7.349 -71.543  1.00  0.00           C  
ATOM   3326  O4'   G  1061     -24.739   7.272 -72.413  1.00  0.00           O  
ATOM   3327  C3'   G  1061     -26.536   8.693 -71.852  1.00  0.00           C  
ATOM   3328  O3'   G  1061     -27.202   9.257 -70.735  1.00  0.00           O  
ATOM   3329  C1'   G  1061     -24.466   8.538 -72.982  1.00  0.00           C  
ATOM   3330  C2'   G  1061     -25.361   9.560 -72.265  1.00  0.00           C  
ATOM   3331  O2'   G  1061     -24.669  10.065 -71.132  1.00  0.00           O  
ATOM   3332  N1    G  1061     -24.688  11.077 -77.389  1.00  0.00           N  
ATOM   3333  C2    G  1061     -24.342  11.526 -76.138  1.00  0.00           C  
ATOM   3334  N2    G  1061     -24.010  12.822 -76.041  1.00  0.00           N  
ATOM   3335  N3    G  1061     -24.321  10.762 -75.058  1.00  0.00           N  
ATOM   3336  C4    G  1061     -24.682   9.491 -75.333  1.00  0.00           C  
ATOM   3337  C5    G  1061     -25.045   8.941 -76.544  1.00  0.00           C  
ATOM   3338  C6    G  1061     -25.063   9.772 -77.694  1.00  0.00           C  
ATOM   3339  O6    G  1061     -25.356   9.472 -78.857  1.00  0.00           O  
ATOM   3340  N7    G  1061     -25.344   7.593 -76.404  1.00  0.00           N  
ATOM   3341  C8    G  1061     -25.162   7.353 -75.134  1.00  0.00           C  
ATOM   3342  N9    G  1061     -24.760   8.459 -74.426  1.00  0.00           N  
ATOM   3343  H5'   G  1061     -26.625   5.487 -71.097  1.00  0.00           H  
ATOM   3344 H5''   G  1061     -27.679   6.398 -71.875  1.00  0.00           H  
ATOM   3345  H4'   G  1061     -25.581   7.351 -70.613  1.00  0.00           H  
ATOM   3346  H3'   G  1061     -27.172   8.596 -72.589  1.00  0.00           H  
ATOM   3347  H1'   G  1061     -23.526   8.781 -72.853  1.00  0.00           H  
ATOM   3348  H2'   G  1061     -25.641  10.279 -72.870  1.00  0.00           H  
ATOM   3349 HO2'   G  1061     -24.402  10.991 -71.308  1.00  0.00           H  
ATOM   3350  H1    G  1061     -24.671  11.724 -78.125  1.00  0.00           H  
ATOM   3351  H22   G  1061     -23.753  13.199 -75.173  1.00  0.00           H  
ATOM   3352  H21   G  1061     -24.022  13.395 -76.836  1.00  0.00           H  
ATOM   3353  H8    G  1061     -25.299   6.471 -74.728  1.00  0.00           H  
ATOM   3354  P     C  1062     -28.442  10.256 -70.954  1.00  0.00           P  
ATOM   3355  OP2   C  1062     -29.434   9.576 -71.824  1.00  0.00           O  
ATOM   3356  OP1   C  1062     -28.861  10.767 -69.624  1.00  0.00           O  
ATOM   3357  O5'   C  1062     -27.818  11.471 -71.774  1.00  0.00           O  
ATOM   3358  C5'   C  1062     -27.051  12.473 -71.123  1.00  0.00           C  
ATOM   3359  C4'   C  1062     -26.997  13.747 -71.931  1.00  0.00           C  
ATOM   3360  O4'   C  1062     -26.109  13.646 -73.080  1.00  0.00           O  
ATOM   3361  C3'   C  1062     -28.314  14.221 -72.524  1.00  0.00           C  
ATOM   3362  O3'   C  1062     -29.144  14.871 -71.578  1.00  0.00           O  
ATOM   3363  C1'   C  1062     -26.629  14.405 -74.127  1.00  0.00           C  
ATOM   3364  C2'   C  1062     -27.776  15.237 -73.537  1.00  0.00           C  
ATOM   3365  O2'   C  1062     -27.260  16.389 -72.886  1.00  0.00           O  
ATOM   3366  N1    C  1062     -27.094  13.473 -75.183  1.00  0.00           N  
ATOM   3367  C2    C  1062     -27.252  13.967 -76.484  1.00  0.00           C  
ATOM   3368  O2    C  1062     -27.002  15.161 -76.713  1.00  0.00           O  
ATOM   3369  N3    C  1062     -27.675  13.138 -77.466  1.00  0.00           N  
ATOM   3370  C4    C  1062     -27.938  11.860 -77.194  1.00  0.00           C  
ATOM   3371  N4    C  1062     -28.352  11.079 -78.194  1.00  0.00           N  
ATOM   3372  C5    C  1062     -27.788  11.327 -75.882  1.00  0.00           C  
ATOM   3373  C6    C  1062     -27.368  12.156 -74.919  1.00  0.00           C  
ATOM   3374  H5'   C  1062     -26.139  12.141 -70.989  1.00  0.00           H  
ATOM   3375 H5''   C  1062     -27.453  12.666 -70.250  1.00  0.00           H  
ATOM   3376  H4'   C  1062     -26.654  14.437 -71.326  1.00  0.00           H  
ATOM   3377  H3'   C  1062     -28.829  13.518 -72.973  1.00  0.00           H  
ATOM   3378  H1'   C  1062     -25.952  15.008 -74.499  1.00  0.00           H  
ATOM   3379  H2'   C  1062     -28.454  15.472 -74.204  1.00  0.00           H  
ATOM   3380 HO2'   C  1062     -27.488  17.183 -73.412  1.00  0.00           H  
ATOM   3381  H42   C  1062     -28.554  10.135 -78.026  1.00  0.00           H  
ATOM   3382  H41   C  1062     -28.455  11.450 -79.095  1.00  0.00           H  
ATOM   3383  H5    C  1062     -27.983  10.385 -75.692  1.00  0.00           H  
ATOM   3384  H6    C  1062     -27.258  11.808 -74.011  1.00  0.00           H  
ATOM   3385  P     C  1063     -30.726  14.994 -71.838  1.00  0.00           P  
ATOM   3386  OP2   C  1063     -31.227  13.665 -72.268  1.00  0.00           O  
ATOM   3387  OP1   C  1063     -31.335  15.662 -70.660  1.00  0.00           O  
ATOM   3388  O5'   C  1063     -30.837  15.989 -73.078  1.00  0.00           O  
ATOM   3389  C5'   C  1063     -30.447  17.349 -72.960  1.00  0.00           C  
ATOM   3390  C4'   C  1063     -30.738  18.123 -74.222  1.00  0.00           C  
ATOM   3391  O4'   C  1063     -29.894  17.698 -75.320  1.00  0.00           O  
ATOM   3392  C3'   C  1063     -32.156  18.019 -74.761  1.00  0.00           C  
ATOM   3393  O3'   C  1063     -33.059  18.898 -74.113  1.00  0.00           O  
ATOM   3394  C1'   C  1063     -30.605  17.723 -76.540  1.00  0.00           C  
ATOM   3395  C2'   C  1063     -31.959  18.373 -76.231  1.00  0.00           C  
ATOM   3396  O2'   C  1063     -31.842  19.776 -76.411  1.00  0.00           O  
ATOM   3397  N1    C  1063     -30.747  16.323 -77.011  1.00  0.00           N  
ATOM   3398  C2    C  1063     -31.009  16.101 -78.369  1.00  0.00           C  
ATOM   3399  O2    C  1063     -31.115  17.074 -79.132  1.00  0.00           O  
ATOM   3400  N3    C  1063     -31.143  14.834 -78.824  1.00  0.00           N  
ATOM   3401  C4    C  1063     -31.025  13.807 -77.984  1.00  0.00           C  
ATOM   3402  N4    C  1063     -31.165  12.574 -78.478  1.00  0.00           N  
ATOM   3403  C5    C  1063     -30.760  13.998 -76.598  1.00  0.00           C  
ATOM   3404  C6    C  1063     -30.629  15.256 -76.160  1.00  0.00           C  
ATOM   3405  H5'   C  1063     -29.486  17.391 -72.773  1.00  0.00           H  
ATOM   3406 H5''   C  1063     -30.936  17.757 -72.215  1.00  0.00           H  
ATOM   3407  H4'   C  1063     -30.542  19.063 -74.025  1.00  0.00           H  
ATOM   3408  H3'   C  1063     -32.490  17.101 -74.683  1.00  0.00           H  
ATOM   3409  H1'   C  1063     -30.143  18.251 -77.223  1.00  0.00           H  
ATOM   3410  H2'   C  1063     -32.669  17.994 -76.789  1.00  0.00           H  
ATOM   3411 HO2'   C  1063     -32.332  20.037 -77.218  1.00  0.00           H  
ATOM   3412  H42   C  1063     -31.084  11.797 -77.886  1.00  0.00           H  
ATOM   3413  H41   C  1063     -31.348  12.446 -79.432  1.00  0.00           H  
ATOM   3414  H5    C  1063     -30.675  13.236 -75.988  1.00  0.00           H  
ATOM   3415  H6    C  1063     -30.446  15.408 -75.210  1.00  0.00           H  
ATOM   3416  P     A  1064     -34.613  18.508 -73.981  1.00  0.00           P  
ATOM   3417  OP2   A  1064     -34.696  17.097 -73.528  1.00  0.00           O  
ATOM   3418  OP1   A  1064     -35.290  19.572 -73.199  1.00  0.00           O  
ATOM   3419  O5'   A  1064     -35.155  18.576 -75.478  1.00  0.00           O  
ATOM   3420  C5'   A  1064     -35.241  19.814 -76.167  1.00  0.00           C  
ATOM   3421  C4'   A  1064     -35.891  19.653 -77.518  1.00  0.00           C  
ATOM   3422  O4'   A  1064     -34.939  19.043 -78.426  1.00  0.00           O  
ATOM   3423  C3'   A  1064     -37.085  18.713 -77.576  1.00  0.00           C  
ATOM   3424  O3'   A  1064     -38.287  19.314 -77.129  1.00  0.00           O  
ATOM   3425  C1'   A  1064     -35.628  18.182 -79.305  1.00  0.00           C  
ATOM   3426  C2'   A  1064     -37.116  18.389 -79.062  1.00  0.00           C  
ATOM   3427  O2'   A  1064     -37.580  19.497 -79.820  1.00  0.00           O  
ATOM   3428  N1    A  1064     -35.221  13.400 -81.181  1.00  0.00           N  
ATOM   3429  C2    A  1064     -35.681  14.540 -81.713  1.00  0.00           C  
ATOM   3430  N3    A  1064     -35.758  15.752 -81.167  1.00  0.00           N  
ATOM   3431  C4    A  1064     -35.288  15.736 -79.907  1.00  0.00           C  
ATOM   3432  C5    A  1064     -34.784  14.645 -79.225  1.00  0.00           C  
ATOM   3433  C6    A  1064     -34.756  13.419 -79.914  1.00  0.00           C  
ATOM   3434  N6    A  1064     -34.299  12.283 -79.384  1.00  0.00           N  
ATOM   3435  N7    A  1064     -34.392  15.006 -77.943  1.00  0.00           N  
ATOM   3436  C8    A  1064     -34.664  16.286 -77.880  1.00  0.00           C  
ATOM   3437  N9    A  1064     -35.208  16.794 -79.034  1.00  0.00           N  
ATOM   3438  H5'   A  1064     -34.338  20.176 -76.289  1.00  0.00           H  
ATOM   3439 H5''   A  1064     -35.767  20.444 -75.632  1.00  0.00           H  
ATOM   3440  H4'   A  1064     -36.159  20.528 -77.871  1.00  0.00           H  
ATOM   3441  H3'   A  1064     -36.926  17.893 -77.063  1.00  0.00           H  
ATOM   3442  H1'   A  1064     -35.414  18.413 -80.233  1.00  0.00           H  
ATOM   3443  H2'   A  1064     -37.640  17.581 -79.242  1.00  0.00           H  
ATOM   3444 HO2'   A  1064     -38.149  19.170 -80.546  1.00  0.00           H  
ATOM   3445  H2    A  1064     -36.007  14.473 -82.635  1.00  0.00           H  
ATOM   3446  H61   A  1064     -34.304  11.458 -79.914  1.00  0.00           H  
ATOM   3447  H62   A  1064     -33.956  12.272 -78.466  1.00  0.00           H  
ATOM   3448  H8    A  1064     -34.494  16.831 -77.083  1.00  0.00           H  
ATOM   3449  P     U  1065     -39.486  18.403 -76.566  1.00  0.00           P  
ATOM   3450  OP2   U  1065     -38.902  17.393 -75.648  1.00  0.00           O  
ATOM   3451  OP1   U  1065     -40.559  19.306 -76.077  1.00  0.00           O  
ATOM   3452  O5'   U  1065     -40.030  17.643 -77.855  1.00  0.00           O  
ATOM   3453  C5'   U  1065     -40.593  18.361 -78.943  1.00  0.00           C  
ATOM   3454  C4'   U  1065     -41.134  17.434 -80.003  1.00  0.00           C  
ATOM   3455  O4'   U  1065     -40.038  16.764 -80.683  1.00  0.00           O  
ATOM   3456  C3'   U  1065     -41.999  16.284 -79.509  1.00  0.00           C  
ATOM   3457  O3'   U  1065     -43.332  16.672 -79.232  1.00  0.00           O  
ATOM   3458  C1'   U  1065     -40.415  15.447 -81.030  1.00  0.00           C  
ATOM   3459  C2'   U  1065     -41.897  15.326 -80.690  1.00  0.00           C  
ATOM   3460  O2'   U  1065     -42.662  15.780 -81.798  1.00  0.00           O  
ATOM   3461  N1    U  1065     -39.577  14.517 -80.233  1.00  0.00           N  
ATOM   3462  C2    U  1065     -39.406  13.239 -80.731  1.00  0.00           C  
ATOM   3463  O2    U  1065     -39.906  12.858 -81.775  1.00  0.00           O  
ATOM   3464  N3    U  1065     -38.624  12.414 -79.961  1.00  0.00           N  
ATOM   3465  C4    U  1065     -38.007  12.727 -78.768  1.00  0.00           C  
ATOM   3466  O4    U  1065     -37.334  11.871 -78.192  1.00  0.00           O  
ATOM   3467  C5    U  1065     -38.228  14.066 -78.315  1.00  0.00           C  
ATOM   3468  C6    U  1065     -38.985  14.891 -79.046  1.00  0.00           C  
ATOM   3469  H5'   U  1065     -39.902  18.931 -79.341  1.00  0.00           H  
ATOM   3470 H5''   U  1065     -41.321  18.926 -78.611  1.00  0.00           H  
ATOM   3471  H4'   U  1065     -41.645  17.956 -80.655  1.00  0.00           H  
ATOM   3472  H3'   U  1065     -41.610  15.856 -78.718  1.00  0.00           H  
ATOM   3473  H1'   U  1065     -40.286  15.263 -81.984  1.00  0.00           H  
ATOM   3474  H2'   U  1065     -42.134  14.409 -80.439  1.00  0.00           H  
ATOM   3475 HO2'   U  1065     -43.105  15.012 -82.216  1.00  0.00           H  
ATOM   3476  H3    U  1065     -38.490  11.503 -80.295  1.00  0.00           H  
ATOM   3477  H5    U  1065     -37.827  14.376 -77.476  1.00  0.00           H  
ATOM   3478  H6    U  1065     -39.122  15.802 -78.713  1.00  0.00           H  
ATOM   3479  P     U  1066     -44.160  15.948 -78.061  1.00  0.00           P  
ATOM   3480  OP2   U  1066     -43.193  15.483 -77.035  1.00  0.00           O  
ATOM   3481  OP1   U  1066     -45.277  16.844 -77.665  1.00  0.00           O  
ATOM   3482  O5'   U  1066     -44.784  14.664 -78.768  1.00  0.00           O  
ATOM   3483  C5'   U  1066     -45.778  14.796 -79.773  1.00  0.00           C  
ATOM   3484  C4'   U  1066     -46.153  13.459 -80.364  1.00  0.00           C  
ATOM   3485  O4'   U  1066     -45.008  12.919 -81.077  1.00  0.00           O  
ATOM   3486  C3'   U  1066     -46.534  12.371 -79.373  1.00  0.00           C  
ATOM   3487  O3'   U  1066     -47.895  12.427 -78.984  1.00  0.00           O  
ATOM   3488  C1'   U  1066     -44.969  11.507 -80.919  1.00  0.00           C  
ATOM   3489  C2'   U  1066     -46.232  11.100 -80.154  1.00  0.00           C  
ATOM   3490  O2'   U  1066     -47.264  10.811 -81.086  1.00  0.00           O  
ATOM   3491  N1    U  1066     -43.729  11.142 -80.192  1.00  0.00           N  
ATOM   3492  C2    U  1066     -43.315   9.825 -80.274  1.00  0.00           C  
ATOM   3493  O2    U  1066     -43.918   8.976 -80.906  1.00  0.00           O  
ATOM   3494  N3    U  1066     -42.162   9.533 -79.586  1.00  0.00           N  
ATOM   3495  C4    U  1066     -41.396  10.403 -78.840  1.00  0.00           C  
ATOM   3496  O4    U  1066     -40.382   9.985 -78.278  1.00  0.00           O  
ATOM   3497  C5    U  1066     -41.884  11.747 -78.801  1.00  0.00           C  
ATOM   3498  C6    U  1066     -43.004  12.060 -79.462  1.00  0.00           C  
ATOM   3499  H5'   U  1066     -45.437  15.376 -80.486  1.00  0.00           H  
ATOM   3500 H5''   U  1066     -46.577  15.207 -79.382  1.00  0.00           H  
ATOM   3501  H4'   U  1066     -46.893  13.589 -80.993  1.00  0.00           H  
ATOM   3502  H3'   U  1066     -45.938  12.419 -78.597  1.00  0.00           H  
ATOM   3503  H1'   U  1066     -44.970  11.074 -81.798  1.00  0.00           H  
ATOM   3504  H2'   U  1066     -46.061  10.342 -79.556  1.00  0.00           H  
ATOM   3505 HO2'   U  1066     -47.451   9.848 -81.068  1.00  0.00           H  
ATOM   3506  H3    U  1066     -41.851   8.605 -79.630  1.00  0.00           H  
ATOM   3507  H5    U  1066     -41.401  12.433 -78.294  1.00  0.00           H  
ATOM   3508  H6    U  1066     -43.318  12.986 -79.419  1.00  0.00           H  
ATOM   3509  P     A  1067     -48.346  11.892 -77.538  1.00  0.00           P  
ATOM   3510  OP2   A  1067     -47.526  12.587 -76.514  1.00  0.00           O  
ATOM   3511  OP1   A  1067     -49.827  11.962 -77.463  1.00  0.00           O  
ATOM   3512  O5'   A  1067     -47.924  10.355 -77.547  1.00  0.00           O  
ATOM   3513  C5'   A  1067     -48.714   9.386 -78.220  1.00  0.00           C  
ATOM   3514  C4'   A  1067     -47.997   8.064 -78.326  1.00  0.00           C  
ATOM   3515  O4'   A  1067     -46.672   8.289 -78.835  1.00  0.00           O  
ATOM   3516  C3'   A  1067     -47.750   7.332 -77.016  1.00  0.00           C  
ATOM   3517  O3'   A  1067     -48.864   6.569 -76.587  1.00  0.00           O  
ATOM   3518  C1'   A  1067     -45.725   7.451 -78.193  1.00  0.00           C  
ATOM   3519  C2'   A  1067     -46.521   6.493 -77.312  1.00  0.00           C  
ATOM   3520  O2'   A  1067     -46.857   5.335 -78.063  1.00  0.00           O  
ATOM   3521  N1    A  1067     -41.321   7.691 -75.528  1.00  0.00           N  
ATOM   3522  C2    A  1067     -41.926   6.689 -76.180  1.00  0.00           C  
ATOM   3523  N3    A  1067     -43.074   6.696 -76.854  1.00  0.00           N  
ATOM   3524  C4    A  1067     -43.635   7.918 -76.823  1.00  0.00           C  
ATOM   3525  C5    A  1067     -43.135   9.044 -76.196  1.00  0.00           C  
ATOM   3526  C6    A  1067     -41.911   8.905 -75.518  1.00  0.00           C  
ATOM   3527  N6    A  1067     -41.309   9.903 -74.867  1.00  0.00           N  
ATOM   3528  N7    A  1067     -43.986  10.126 -76.379  1.00  0.00           N  
ATOM   3529  C8    A  1067     -44.965   9.637 -77.099  1.00  0.00           C  
ATOM   3530  N9    A  1067     -44.818   8.307 -77.405  1.00  0.00           N  
ATOM   3531  H5'   A  1067     -48.920   9.711 -79.121  1.00  0.00           H  
ATOM   3532 H5''   A  1067     -49.552   9.258 -77.728  1.00  0.00           H  
ATOM   3533  H4'   A  1067     -48.489   7.485 -78.946  1.00  0.00           H  
ATOM   3534  H3'   A  1067     -47.525   7.986 -76.320  1.00  0.00           H  
ATOM   3535  H1'   A  1067     -45.205   6.937 -78.846  1.00  0.00           H  
ATOM   3536  H2'   A  1067     -46.035   6.265 -76.491  1.00  0.00           H  
ATOM   3537 HO2'   A  1067     -46.713   4.542 -77.507  1.00  0.00           H  
ATOM   3538  H2    A  1067     -41.456   5.829 -76.157  1.00  0.00           H  
ATOM   3539  H61   A  1067     -40.455   9.746 -74.411  1.00  0.00           H  
ATOM   3540  H62   A  1067     -41.718  10.793 -74.846  1.00  0.00           H  
ATOM   3541  H8    A  1067     -45.732  10.172 -77.393  1.00  0.00           H  
ATOM   3542  P     A  1068     -49.702   7.019 -75.292  1.00  0.00           P  
ATOM   3543  OP2   A  1068     -49.028   8.200 -74.696  1.00  0.00           O  
ATOM   3544  OP1   A  1068     -51.133   7.108 -75.676  1.00  0.00           O  
ATOM   3545  O5'   A  1068     -49.537   5.797 -74.283  1.00  0.00           O  
ATOM   3546  C5'   A  1068     -49.678   4.457 -74.731  1.00  0.00           C  
ATOM   3547  C4'   A  1068     -48.625   3.559 -74.132  1.00  0.00           C  
ATOM   3548  O4'   A  1068     -47.365   3.832 -74.791  1.00  0.00           O  
ATOM   3549  C3'   A  1068     -48.313   3.786 -72.661  1.00  0.00           C  
ATOM   3550  O3'   A  1068     -49.204   3.107 -71.793  1.00  0.00           O  
ATOM   3551  C1'   A  1068     -46.305   3.797 -73.855  1.00  0.00           C  
ATOM   3552  C2'   A  1068     -46.901   3.239 -72.569  1.00  0.00           C  
ATOM   3553  O2'   A  1068     -46.894   1.820 -72.622  1.00  0.00           O  
ATOM   3554  N1    A  1068     -42.387   6.753 -72.286  1.00  0.00           N  
ATOM   3555  C2    A  1068     -42.556   5.425 -72.318  1.00  0.00           C  
ATOM   3556  N3    A  1068     -43.604   4.720 -72.739  1.00  0.00           N  
ATOM   3557  C4    A  1068     -44.580   5.536 -73.176  1.00  0.00           C  
ATOM   3558  C5    A  1068     -44.553   6.918 -73.207  1.00  0.00           C  
ATOM   3559  C6    A  1068     -43.386   7.543 -72.733  1.00  0.00           C  
ATOM   3560  N6    A  1068     -43.217   8.867 -72.701  1.00  0.00           N  
ATOM   3561  N7    A  1068     -45.740   7.420 -73.724  1.00  0.00           N  
ATOM   3562  C8    A  1068     -46.445   6.349 -73.990  1.00  0.00           C  
ATOM   3563  N9    A  1068     -45.804   5.174 -73.684  1.00  0.00           N  
ATOM   3564  H5'   A  1068     -49.596   4.437 -75.708  1.00  0.00           H  
ATOM   3565 H5''   A  1068     -50.564   4.125 -74.478  1.00  0.00           H  
ATOM   3566  H4'   A  1068     -48.881   2.625 -74.284  1.00  0.00           H  
ATOM   3567  H3'   A  1068     -48.305   4.750 -72.479  1.00  0.00           H  
ATOM   3568  H1'   A  1068     -45.572   3.217 -74.152  1.00  0.00           H  
ATOM   3569  H2'   A  1068     -46.436   3.576 -71.774  1.00  0.00           H  
ATOM   3570 HO2'   A  1068     -46.232   1.481 -71.984  1.00  0.00           H  
ATOM   3571  H2    A  1068     -41.802   4.896 -71.982  1.00  0.00           H  
ATOM   3572  H61   A  1068     -42.380   9.246 -72.359  1.00  0.00           H  
ATOM   3573  H62   A  1068     -43.929   9.461 -73.020  1.00  0.00           H  
ATOM   3574  H8    A  1068     -47.347   6.383 -74.373  1.00  0.00           H  
ATOM   3575  P     U  1069     -49.361   3.580 -70.265  1.00  0.00           P  
ATOM   3576  OP2   U  1069     -49.563   5.051 -70.258  1.00  0.00           O  
ATOM   3577  OP1   U  1069     -50.362   2.699 -69.611  1.00  0.00           O  
ATOM   3578  O5'   U  1069     -47.937   3.275 -69.619  1.00  0.00           O  
ATOM   3579  C5'   U  1069     -47.572   1.954 -69.250  1.00  0.00           C  
ATOM   3580  C4'   U  1069     -46.209   1.913 -68.604  1.00  0.00           C  
ATOM   3581  O4'   U  1069     -45.246   2.611 -69.430  1.00  0.00           O  
ATOM   3582  C3'   U  1069     -46.092   2.582 -67.243  1.00  0.00           C  
ATOM   3583  O3'   U  1069     -46.508   1.748 -66.177  1.00  0.00           O  
ATOM   3584  C1'   U  1069     -44.292   3.254 -68.614  1.00  0.00           C  
ATOM   3585  C2'   U  1069     -44.613   2.922 -67.159  1.00  0.00           C  
ATOM   3586  O2'   U  1069     -43.847   1.793 -66.764  1.00  0.00           O  
ATOM   3587  N1    U  1069     -44.332   4.713 -68.880  1.00  0.00           N  
ATOM   3588  C2    U  1069     -43.248   5.461 -68.459  1.00  0.00           C  
ATOM   3589  O2    U  1069     -42.285   4.976 -67.892  1.00  0.00           O  
ATOM   3590  N3    U  1069     -43.329   6.805 -68.727  1.00  0.00           N  
ATOM   3591  C4    U  1069     -44.360   7.467 -69.359  1.00  0.00           C  
ATOM   3592  O4    U  1069     -44.284   8.685 -69.526  1.00  0.00           O  
ATOM   3593  C5    U  1069     -45.447   6.630 -69.767  1.00  0.00           C  
ATOM   3594  C6    U  1069     -45.394   5.317 -69.519  1.00  0.00           C  
ATOM   3595  H5'   U  1069     -47.563   1.389 -70.051  1.00  0.00           H  
ATOM   3596 H5''   U  1069     -48.235   1.603 -68.619  1.00  0.00           H  
ATOM   3597  H4'   U  1069     -45.929   0.978 -68.516  1.00  0.00           H  
ATOM   3598  H3'   U  1069     -46.608   3.415 -67.248  1.00  0.00           H  
ATOM   3599  H1'   U  1069     -43.402   2.908 -68.836  1.00  0.00           H  
ATOM   3600  H2'   U  1069     -44.453   3.691 -66.573  1.00  0.00           H  
ATOM   3601 HO2'   U  1069     -44.438   1.142 -66.331  1.00  0.00           H  
ATOM   3602  H3    U  1069     -42.571   7.354 -68.437  1.00  0.00           H  
ATOM   3603  H5    U  1069     -46.223   7.017 -70.224  1.00  0.00           H  
ATOM   3604  H6    U  1069     -46.151   4.766 -69.807  1.00  0.00           H  
ATOM   3605  P     A  1070     -46.763   2.367 -64.717  1.00  0.00           P  
ATOM   3606  OP2   A  1070     -48.086   3.041 -64.728  1.00  0.00           O  
ATOM   3607  OP1   A  1070     -46.487   1.309 -63.713  1.00  0.00           O  
ATOM   3608  O5'   A  1070     -45.641   3.489 -64.573  1.00  0.00           O  
ATOM   3609  C5'   A  1070     -44.419   3.215 -63.903  1.00  0.00           C  
ATOM   3610  C4'   A  1070     -43.959   4.396 -63.085  1.00  0.00           C  
ATOM   3611  O4'   A  1070     -44.745   5.538 -63.519  1.00  0.00           O  
ATOM   3612  C3'   A  1070     -44.213   4.311 -61.588  1.00  0.00           C  
ATOM   3613  O3'   A  1070     -43.173   3.653 -60.885  1.00  0.00           O  
ATOM   3614  C1'   A  1070     -45.075   6.327 -62.404  1.00  0.00           C  
ATOM   3615  C2'   A  1070     -44.279   5.776 -61.222  1.00  0.00           C  
ATOM   3616  O2'   A  1070     -42.985   6.362 -61.212  1.00  0.00           O  
ATOM   3617  N1    A  1070     -49.200   8.528 -60.238  1.00  0.00           N  
ATOM   3618  C2    A  1070     -47.906   8.872 -60.266  1.00  0.00           C  
ATOM   3619  N3    A  1070     -46.883   8.252 -60.850  1.00  0.00           N  
ATOM   3620  C4    A  1070     -47.298   7.135 -61.474  1.00  0.00           C  
ATOM   3621  C5    A  1070     -48.592   6.652 -61.533  1.00  0.00           C  
ATOM   3622  C6    A  1070     -49.583   7.401 -60.875  1.00  0.00           C  
ATOM   3623  N6    A  1070     -50.873   7.058 -60.846  1.00  0.00           N  
ATOM   3624  N7    A  1070     -48.642   5.474 -62.266  1.00  0.00           N  
ATOM   3625  C8    A  1070     -47.398   5.275 -62.626  1.00  0.00           C  
ATOM   3626  N9    A  1070     -46.531   6.242 -62.182  1.00  0.00           N  
ATOM   3627  H5'   A  1070     -43.731   2.999 -64.567  1.00  0.00           H  
ATOM   3628 H5''   A  1070     -44.543   2.445 -63.311  1.00  0.00           H  
ATOM   3629  H4'   A  1070     -43.007   4.551 -63.259  1.00  0.00           H  
ATOM   3630  H3'   A  1070     -45.086   3.891 -61.433  1.00  0.00           H  
ATOM   3631  H1'   A  1070     -44.822   7.261 -62.560  1.00  0.00           H  
ATOM   3632  H2'   A  1070     -44.747   5.913 -60.372  1.00  0.00           H  
ATOM   3633 HO2'   A  1070     -42.929   6.997 -60.467  1.00  0.00           H  
ATOM   3634  H2    A  1070     -47.680   9.698 -59.788  1.00  0.00           H  
ATOM   3635  H61   A  1070     -51.519   7.621 -60.370  1.00  0.00           H  
ATOM   3636  H62   A  1070     -51.174   6.245 -61.302  1.00  0.00           H  
ATOM   3637  H8    A  1070     -47.113   4.506 -63.164  1.00  0.00           H  
ATOM   3638  P     G  1071     -43.488   2.306 -60.090  1.00  0.00           P  
ATOM   3639  OP2   G  1071     -44.581   2.637 -59.141  1.00  0.00           O  
ATOM   3640  OP1   G  1071     -43.705   1.261 -61.124  1.00  0.00           O  
ATOM   3641  O5'   G  1071     -42.203   1.897 -59.240  1.00  0.00           O  
ATOM   3642  C5'   G  1071     -42.288   0.914 -58.219  1.00  0.00           C  
ATOM   3643  C4'   G  1071     -41.691   1.406 -56.924  1.00  0.00           C  
ATOM   3644  O4'   G  1071     -42.641   1.122 -55.873  1.00  0.00           O  
ATOM   3645  C3'   G  1071     -40.412   0.717 -56.473  1.00  0.00           C  
ATOM   3646  O3'   G  1071     -39.244   1.313 -57.010  1.00  0.00           O  
ATOM   3647  C1'   G  1071     -41.962   0.727 -54.700  1.00  0.00           C  
ATOM   3648  C2'   G  1071     -40.466   0.892 -54.964  1.00  0.00           C  
ATOM   3649  O2'   G  1071     -40.068   2.202 -54.583  1.00  0.00           O  
ATOM   3650  N1    G  1071     -41.890  -3.049 -51.287  1.00  0.00           N  
ATOM   3651  C2    G  1071     -41.413  -1.765 -51.180  1.00  0.00           C  
ATOM   3652  N2    G  1071     -40.839  -1.438 -50.013  1.00  0.00           N  
ATOM   3653  N3    G  1071     -41.491  -0.865 -52.147  1.00  0.00           N  
ATOM   3654  C4    G  1071     -42.095  -1.359 -53.249  1.00  0.00           C  
ATOM   3655  C5    G  1071     -42.606  -2.623 -53.457  1.00  0.00           C  
ATOM   3656  C6    G  1071     -42.515  -3.578 -52.412  1.00  0.00           C  
ATOM   3657  O6    G  1071     -42.909  -4.750 -52.403  1.00  0.00           O  
ATOM   3658  N7    G  1071     -43.147  -2.731 -54.730  1.00  0.00           N  
ATOM   3659  C8    G  1071     -42.959  -1.555 -55.263  1.00  0.00           C  
ATOM   3660  N9    G  1071     -42.326  -0.674 -54.419  1.00  0.00           N  
ATOM   3661  H5'   G  1071     -41.806   0.111 -58.508  1.00  0.00           H  
ATOM   3662 H5''   G  1071     -43.230   0.686 -58.072  1.00  0.00           H  
ATOM   3663  H4'   G  1071     -41.536   2.374 -56.957  1.00  0.00           H  
ATOM   3664  H3'   G  1071     -40.425  -0.233 -56.710  1.00  0.00           H  
ATOM   3665  H1'   G  1071     -42.224   1.291 -53.942  1.00  0.00           H  
ATOM   3666  H2'   G  1071     -39.940   0.205 -54.503  1.00  0.00           H  
ATOM   3667 HO2'   G  1071     -39.518   2.145 -53.774  1.00  0.00           H  
ATOM   3668  H1    G  1071     -41.783  -3.639 -50.512  1.00  0.00           H  
ATOM   3669  H22   G  1071     -40.481  -0.536 -49.879  1.00  0.00           H  
ATOM   3670  H21   G  1071     -40.778  -2.099 -49.292  1.00  0.00           H  
ATOM   3671  H8    G  1071     -43.241  -1.323 -56.172  1.00  0.00           H  
ATOM   3672  P     C  1072     -37.959   0.409 -57.349  1.00  0.00           P  
ATOM   3673  OP2   C  1072     -38.427  -0.816 -58.044  1.00  0.00           O  
ATOM   3674  OP1   C  1072     -36.944   1.278 -57.998  1.00  0.00           O  
ATOM   3675  O5'   C  1072     -37.399  -0.017 -55.920  1.00  0.00           O  
ATOM   3676  C5'   C  1072     -36.040   0.203 -55.573  1.00  0.00           C  
ATOM   3677  C4'   C  1072     -35.849   0.259 -54.077  1.00  0.00           C  
ATOM   3678  O4'   C  1072     -37.129   0.107 -53.406  1.00  0.00           O  
ATOM   3679  C3'   C  1072     -34.982  -0.833 -53.470  1.00  0.00           C  
ATOM   3680  O3'   C  1072     -33.595  -0.566 -53.585  1.00  0.00           O  
ATOM   3681  C1'   C  1072     -36.978  -0.647 -52.225  1.00  0.00           C  
ATOM   3682  C2'   C  1072     -35.479  -0.882 -52.030  1.00  0.00           C  
ATOM   3683  O2'   C  1072     -34.937   0.183 -51.263  1.00  0.00           O  
ATOM   3684  N1    C  1072     -37.731  -1.917 -52.379  1.00  0.00           N  
ATOM   3685  C2    C  1072     -37.511  -2.937 -51.446  1.00  0.00           C  
ATOM   3686  O2    C  1072     -36.699  -2.753 -50.526  1.00  0.00           O  
ATOM   3687  N3    C  1072     -38.186  -4.104 -51.563  1.00  0.00           N  
ATOM   3688  C4    C  1072     -39.052  -4.278 -52.561  1.00  0.00           C  
ATOM   3689  N4    C  1072     -39.695  -5.446 -52.637  1.00  0.00           N  
ATOM   3690  C5    C  1072     -39.297  -3.261 -53.526  1.00  0.00           C  
ATOM   3691  C6    C  1072     -38.625  -2.110 -53.399  1.00  0.00           C  
ATOM   3692  H5'   C  1072     -35.744   1.051 -55.965  1.00  0.00           H  
ATOM   3693 H5''   C  1072     -35.495  -0.526 -55.937  1.00  0.00           H  
ATOM   3694  H4'   C  1072     -35.470   1.131 -53.841  1.00  0.00           H  
ATOM   3695  H3'   C  1072     -35.181  -1.688 -53.906  1.00  0.00           H  
ATOM   3696  H1'   C  1072     -37.329  -0.151 -51.458  1.00  0.00           H  
ATOM   3697  H2'   C  1072     -35.299  -1.752 -51.618  1.00  0.00           H  
ATOM   3698 HO2'   C  1072     -35.465   0.289 -50.445  1.00  0.00           H  
ATOM   3699  H42   C  1072     -40.338  -5.604 -53.358  1.00  0.00           H  
ATOM   3700  H41   C  1072     -39.522  -6.144 -51.971  1.00  0.00           H  
ATOM   3701  H5    C  1072     -39.937  -3.397 -54.256  1.00  0.00           H  
ATOM   3702  H6    C  1072     -38.780  -1.398 -54.053  1.00  0.00           H  
ATOM   3703  P     G  1073     -32.618  -1.642 -54.273  1.00  0.00           P  
ATOM   3704  OP2   G  1073     -32.869  -1.622 -55.736  1.00  0.00           O  
ATOM   3705  OP1   G  1073     -31.244  -1.410 -53.760  1.00  0.00           O  
ATOM   3706  O5'   G  1073     -33.126  -3.042 -53.705  1.00  0.00           O  
ATOM   3707  C5'   G  1073     -33.262  -4.168 -54.558  1.00  0.00           C  
ATOM   3708  C4'   G  1073     -34.678  -4.318 -55.057  1.00  0.00           C  
ATOM   3709  O4'   G  1073     -34.990  -3.181 -55.879  1.00  0.00           O  
ATOM   3710  C3'   G  1073     -34.941  -5.503 -55.975  1.00  0.00           C  
ATOM   3711  O3'   G  1073     -35.331  -6.671 -55.273  1.00  0.00           O  
ATOM   3712  C1'   G  1073     -35.734  -3.584 -57.004  1.00  0.00           C  
ATOM   3713  C2'   G  1073     -36.161  -5.016 -56.757  1.00  0.00           C  
ATOM   3714  O2'   G  1073     -37.332  -5.042 -55.954  1.00  0.00           O  
ATOM   3715  N1    G  1073     -35.476  -3.773 -62.085  1.00  0.00           N  
ATOM   3716  C2    G  1073     -36.557  -3.960 -61.257  1.00  0.00           C  
ATOM   3717  N2    G  1073     -37.726  -4.233 -61.856  1.00  0.00           N  
ATOM   3718  N3    G  1073     -36.498  -3.884 -59.938  1.00  0.00           N  
ATOM   3719  C4    G  1073     -35.251  -3.603 -59.503  1.00  0.00           C  
ATOM   3720  C5    G  1073     -34.107  -3.399 -60.244  1.00  0.00           C  
ATOM   3721  C6    G  1073     -34.184  -3.483 -61.659  1.00  0.00           C  
ATOM   3722  O6    G  1073     -33.281  -3.334 -62.490  1.00  0.00           O  
ATOM   3723  N7    G  1073     -33.025  -3.133 -59.417  1.00  0.00           N  
ATOM   3724  C8    G  1073     -33.521  -3.180 -58.211  1.00  0.00           C  
ATOM   3725  N9    G  1073     -34.866  -3.460 -58.190  1.00  0.00           N  
ATOM   3726  H5'   G  1073     -33.009  -4.976 -54.065  1.00  0.00           H  
ATOM   3727 H5''   G  1073     -32.662  -4.062 -55.326  1.00  0.00           H  
ATOM   3728  H4'   G  1073     -35.306  -4.354 -54.304  1.00  0.00           H  
ATOM   3729  H3'   G  1073     -34.184  -5.717 -56.558  1.00  0.00           H  
ATOM   3730  H1'   G  1073     -36.529  -3.022 -57.121  1.00  0.00           H  
ATOM   3731  H2'   G  1073     -36.280  -5.521 -57.589  1.00  0.00           H  
ATOM   3732 HO2'   G  1073     -38.088  -5.342 -56.502  1.00  0.00           H  
ATOM   3733  H1    G  1073     -35.625  -3.851 -63.051  1.00  0.00           H  
ATOM   3734  H22   G  1073     -38.531  -4.375 -61.315  1.00  0.00           H  
ATOM   3735  H21   G  1073     -37.777  -4.291 -62.832  1.00  0.00           H  
ATOM   3736  H8    G  1073     -32.988  -3.029 -57.403  1.00  0.00           H  
ATOM   3737  P     U  1074     -34.768  -8.108 -55.721  1.00  0.00           P  
ATOM   3738  OP2   U  1074     -33.404  -7.915 -56.274  1.00  0.00           O  
ATOM   3739  OP1   U  1074     -34.977  -9.056 -54.597  1.00  0.00           O  
ATOM   3740  O5'   U  1074     -35.728  -8.541 -56.916  1.00  0.00           O  
ATOM   3741  C5'   U  1074     -37.136  -8.389 -56.813  1.00  0.00           C  
ATOM   3742  C4'   U  1074     -37.823  -8.656 -58.130  1.00  0.00           C  
ATOM   3743  O4'   U  1074     -37.696  -7.489 -58.977  1.00  0.00           O  
ATOM   3744  C3'   U  1074     -37.268  -9.809 -58.953  1.00  0.00           C  
ATOM   3745  O3'   U  1074     -37.831 -11.061 -58.603  1.00  0.00           O  
ATOM   3746  C1'   U  1074     -37.424  -7.887 -60.316  1.00  0.00           C  
ATOM   3747  C2'   U  1074     -37.609  -9.399 -60.381  1.00  0.00           C  
ATOM   3748  O2'   U  1074     -38.965  -9.686 -60.689  1.00  0.00           O  
ATOM   3749  N1    U  1074     -36.039  -7.474 -60.648  1.00  0.00           N  
ATOM   3750  C2    U  1074     -35.709  -7.397 -61.989  1.00  0.00           C  
ATOM   3751  O2    U  1074     -36.497  -7.648 -62.884  1.00  0.00           O  
ATOM   3752  N3    U  1074     -34.417  -7.010 -62.249  1.00  0.00           N  
ATOM   3753  C4    U  1074     -33.440  -6.701 -61.327  1.00  0.00           C  
ATOM   3754  O4    U  1074     -32.320  -6.369 -61.721  1.00  0.00           O  
ATOM   3755  C5    U  1074     -33.853  -6.803 -59.961  1.00  0.00           C  
ATOM   3756  C6    U  1074     -35.105  -7.175 -59.679  1.00  0.00           C  
ATOM   3757  H5'   U  1074     -37.338  -7.473 -56.528  1.00  0.00           H  
ATOM   3758 H5''   U  1074     -37.477  -9.016 -56.142  1.00  0.00           H  
ATOM   3759  H4'   U  1074     -38.775  -8.815 -57.965  1.00  0.00           H  
ATOM   3760  H3'   U  1074     -36.296  -9.852 -58.846  1.00  0.00           H  
ATOM   3761  H1'   U  1074     -38.049  -7.459 -60.938  1.00  0.00           H  
ATOM   3762  H2'   U  1074     -36.996  -9.808 -61.027  1.00  0.00           H  
ATOM   3763 HO2'   U  1074     -39.019 -10.031 -61.605  1.00  0.00           H  
ATOM   3764  H3    U  1074     -34.162  -6.949 -63.193  1.00  0.00           H  
ATOM   3765  H5    U  1074     -33.222  -6.600 -59.238  1.00  0.00           H  
ATOM   3766  H6    U  1074     -35.363  -7.239 -58.737  1.00  0.00           H  
ATOM   3767  P     G  1075     -36.999 -12.415 -58.837  1.00  0.00           P  
ATOM   3768  OP2   G  1075     -35.610 -12.190 -58.361  1.00  0.00           O  
ATOM   3769  OP1   G  1075     -37.791 -13.543 -58.283  1.00  0.00           O  
ATOM   3770  O5'   G  1075     -36.957 -12.575 -60.422  1.00  0.00           O  
ATOM   3771  C5'   G  1075     -38.077 -13.078 -61.133  1.00  0.00           C  
ATOM   3772  C4'   G  1075     -37.760 -13.282 -62.594  1.00  0.00           C  
ATOM   3773  O4'   G  1075     -37.415 -12.000 -63.175  1.00  0.00           O  
ATOM   3774  C3'   G  1075     -36.565 -14.173 -62.900  1.00  0.00           C  
ATOM   3775  O3'   G  1075     -36.898 -15.551 -62.939  1.00  0.00           O  
ATOM   3776  C1'   G  1075     -36.352 -12.159 -64.103  1.00  0.00           C  
ATOM   3777  C2'   G  1075     -36.078 -13.652 -64.239  1.00  0.00           C  
ATOM   3778  O2'   G  1075     -36.859 -14.167 -65.308  1.00  0.00           O  
ATOM   3779  N1    G  1075     -31.861 -10.053 -65.249  1.00  0.00           N  
ATOM   3780  C2    G  1075     -32.752 -10.710 -66.063  1.00  0.00           C  
ATOM   3781  N2    G  1075     -32.406 -10.825 -67.354  1.00  0.00           N  
ATOM   3782  N3    G  1075     -33.899 -11.219 -65.644  1.00  0.00           N  
ATOM   3783  C4    G  1075     -34.089 -11.016 -64.323  1.00  0.00           C  
ATOM   3784  C5    G  1075     -33.265 -10.373 -63.423  1.00  0.00           C  
ATOM   3785  C6    G  1075     -32.037  -9.833 -63.886  1.00  0.00           C  
ATOM   3786  O6    G  1075     -31.171  -9.228 -63.244  1.00  0.00           O  
ATOM   3787  N7    G  1075     -33.824 -10.376 -62.154  1.00  0.00           N  
ATOM   3788  C8    G  1075     -34.957 -11.009 -62.301  1.00  0.00           C  
ATOM   3789  N9    G  1075     -35.180 -11.423 -63.592  1.00  0.00           N  
ATOM   3790  H5'   G  1075     -38.819 -12.444 -61.053  1.00  0.00           H  
ATOM   3791 H5''   G  1075     -38.346 -13.936 -60.741  1.00  0.00           H  
ATOM   3792  H4'   G  1075     -38.548 -13.636 -63.058  1.00  0.00           H  
ATOM   3793  H3'   G  1075     -35.876 -14.029 -62.220  1.00  0.00           H  
ATOM   3794  H1'   G  1075     -36.612 -11.794 -64.975  1.00  0.00           H  
ATOM   3795  H2'   G  1075     -35.123 -13.830 -64.368  1.00  0.00           H  
ATOM   3796 HO2'   G  1075     -36.268 -14.385 -66.058  1.00  0.00           H  
ATOM   3797  H1    G  1075     -31.038  -9.713 -65.658  1.00  0.00           H  
ATOM   3798  H22   G  1075     -33.003 -11.284 -67.982  1.00  0.00           H  
ATOM   3799  H21   G  1075     -31.558 -10.451 -67.672  1.00  0.00           H  
ATOM   3800  H8    G  1075     -35.583 -11.170 -61.565  1.00  0.00           H  
ATOM   3801  P     C  1076     -35.782 -16.660 -62.615  1.00  0.00           P  
ATOM   3802  OP2   C  1076     -35.094 -16.269 -61.359  1.00  0.00           O  
ATOM   3803  OP1   C  1076     -36.420 -17.997 -62.716  1.00  0.00           O  
ATOM   3804  O5'   C  1076     -34.740 -16.522 -63.812  1.00  0.00           O  
ATOM   3805  C5'   C  1076     -34.987 -17.134 -65.069  1.00  0.00           C  
ATOM   3806  C4'   C  1076     -33.808 -16.991 -66.000  1.00  0.00           C  
ATOM   3807  O4'   C  1076     -33.536 -15.581 -66.232  1.00  0.00           O  
ATOM   3808  C3'   C  1076     -32.472 -17.491 -65.470  1.00  0.00           C  
ATOM   3809  O3'   C  1076     -32.309 -18.891 -65.616  1.00  0.00           O  
ATOM   3810  C1'   C  1076     -32.154 -15.358 -66.424  1.00  0.00           C  
ATOM   3811  C2'   C  1076     -31.499 -16.741 -66.366  1.00  0.00           C  
ATOM   3812  O2'   C  1076     -31.468 -17.298 -67.672  1.00  0.00           O  
ATOM   3813  N1    C  1076     -31.704 -14.474 -65.321  1.00  0.00           N  
ATOM   3814  C2    C  1076     -30.523 -13.741 -65.495  1.00  0.00           C  
ATOM   3815  O2    C  1076     -29.893 -13.852 -66.557  1.00  0.00           O  
ATOM   3816  N3    C  1076     -30.091 -12.928 -64.504  1.00  0.00           N  
ATOM   3817  C4    C  1076     -30.787 -12.827 -63.371  1.00  0.00           C  
ATOM   3818  N4    C  1076     -30.322 -12.012 -62.421  1.00  0.00           N  
ATOM   3819  C5    C  1076     -31.990 -13.559 -63.163  1.00  0.00           C  
ATOM   3820  C6    C  1076     -32.408 -14.359 -64.151  1.00  0.00           C  
ATOM   3821  H5'   C  1076     -35.771 -16.714 -65.480  1.00  0.00           H  
ATOM   3822 H5''   C  1076     -35.170 -18.086 -64.929  1.00  0.00           H  
ATOM   3823  H4'   C  1076     -33.997 -17.436 -66.852  1.00  0.00           H  
ATOM   3824  H3'   C  1076     -32.335 -17.248 -64.531  1.00  0.00           H  
ATOM   3825  H1'   C  1076     -31.944 -14.938 -67.284  1.00  0.00           H  
ATOM   3826  H2'   C  1076     -30.604 -16.701 -65.968  1.00  0.00           H  
ATOM   3827 HO2'   C  1076     -30.543 -17.308 -67.994  1.00  0.00           H  
ATOM   3828  H42   C  1076     -30.811 -11.916 -61.577  1.00  0.00           H  
ATOM   3829  H41   C  1076     -29.493 -11.511 -62.568  1.00  0.00           H  
ATOM   3830  H5    C  1076     -32.495 -13.478 -62.327  1.00  0.00           H  
ATOM   3831  H6    C  1076     -33.234 -14.871 -64.027  1.00  0.00           H  
ATOM   3832  P     G  1077     -31.264 -19.684 -64.687  1.00  0.00           P  
ATOM   3833  OP2   G  1077     -31.413 -19.184 -63.297  1.00  0.00           O  
ATOM   3834  OP1   G  1077     -31.410 -21.136 -64.964  1.00  0.00           O  
ATOM   3835  O5'   G  1077     -29.838 -19.221 -65.227  1.00  0.00           O  
ATOM   3836  C5'   G  1077     -29.305 -19.757 -66.429  1.00  0.00           C  
ATOM   3837  C4'   G  1077     -27.900 -19.266 -66.679  1.00  0.00           C  
ATOM   3838  O4'   G  1077     -27.861 -17.825 -66.871  1.00  0.00           O  
ATOM   3839  C3'   G  1077     -26.903 -19.494 -65.553  1.00  0.00           C  
ATOM   3840  O3'   G  1077     -26.446 -20.834 -65.482  1.00  0.00           O  
ATOM   3841  C1'   G  1077     -26.649 -17.332 -66.357  1.00  0.00           C  
ATOM   3842  C2'   G  1077     -25.806 -18.529 -65.958  1.00  0.00           C  
ATOM   3843  O2'   G  1077     -25.089 -19.008 -67.087  1.00  0.00           O  
ATOM   3844  N1    G  1077     -24.908 -13.671 -63.277  1.00  0.00           N  
ATOM   3845  C2    G  1077     -24.286 -14.296 -64.330  1.00  0.00           C  
ATOM   3846  N2    G  1077     -23.035 -13.898 -64.604  1.00  0.00           N  
ATOM   3847  N3    G  1077     -24.848 -15.243 -65.063  1.00  0.00           N  
ATOM   3848  C4    G  1077     -26.103 -15.522 -64.652  1.00  0.00           C  
ATOM   3849  C5    G  1077     -26.815 -14.957 -63.615  1.00  0.00           C  
ATOM   3850  C6    G  1077     -26.200 -13.943 -62.837  1.00  0.00           C  
ATOM   3851  O6    G  1077     -26.667 -13.320 -61.876  1.00  0.00           O  
ATOM   3852  N7    G  1077     -28.079 -15.522 -63.520  1.00  0.00           N  
ATOM   3853  C8    G  1077     -28.112 -16.404 -64.482  1.00  0.00           C  
ATOM   3854  N9    G  1077     -26.947 -16.456 -65.208  1.00  0.00           N  
ATOM   3855  H5'   G  1077     -29.875 -19.490 -67.179  1.00  0.00           H  
ATOM   3856 H5''   G  1077     -29.296 -20.735 -66.366  1.00  0.00           H  
ATOM   3857  H4'   G  1077     -27.572 -19.710 -67.489  1.00  0.00           H  
ATOM   3858  H3'   G  1077     -27.268 -19.234 -64.683  1.00  0.00           H  
ATOM   3859  H1'   G  1077     -26.179 -16.818 -67.046  1.00  0.00           H  
ATOM   3860  H2'   G  1077     -25.208 -18.329 -65.207  1.00  0.00           H  
ATOM   3861 HO2'   G  1077     -25.230 -19.974 -67.168  1.00  0.00           H  
ATOM   3862  H1    G  1077     -24.405 -12.981 -62.796  1.00  0.00           H  
ATOM   3863  H22   G  1077     -22.542 -14.308 -65.345  1.00  0.00           H  
ATOM   3864  H21   G  1077     -22.612 -13.197 -64.066  1.00  0.00           H  
ATOM   3865  H8    G  1077     -28.890 -16.970 -64.667  1.00  0.00           H  
ATOM   3866  P     G  1078     -25.782 -21.391 -64.128  1.00  0.00           P  
ATOM   3867  OP2   G  1078     -26.780 -21.253 -63.037  1.00  0.00           O  
ATOM   3868  OP1   G  1078     -25.191 -22.722 -64.418  1.00  0.00           O  
ATOM   3869  O5'   G  1078     -24.590 -20.375 -63.837  1.00  0.00           O  
ATOM   3870  C5'   G  1078     -23.326 -20.535 -64.464  1.00  0.00           C  
ATOM   3871  C4'   G  1078     -22.329 -19.516 -63.971  1.00  0.00           C  
ATOM   3872  O4'   G  1078     -22.909 -18.203 -64.041  1.00  0.00           O  
ATOM   3873  C3'   G  1078     -21.947 -19.614 -62.501  1.00  0.00           C  
ATOM   3874  O3'   G  1078     -21.024 -20.657 -62.238  1.00  0.00           O  
ATOM   3875  C1'   G  1078     -22.349 -17.386 -63.050  1.00  0.00           C  
ATOM   3876  C2'   G  1078     -21.325 -18.257 -62.323  1.00  0.00           C  
ATOM   3877  O2'   G  1078     -20.074 -18.172 -62.989  1.00  0.00           O  
ATOM   3878  N1    G  1078     -23.701 -14.262 -59.265  1.00  0.00           N  
ATOM   3879  C2    G  1078     -22.487 -14.401 -59.893  1.00  0.00           C  
ATOM   3880  N2    G  1078     -21.498 -13.605 -59.459  1.00  0.00           N  
ATOM   3881  N3    G  1078     -22.257 -15.257 -60.875  1.00  0.00           N  
ATOM   3882  C4    G  1078     -23.355 -15.977 -61.185  1.00  0.00           C  
ATOM   3883  C5    G  1078     -24.612 -15.916 -60.621  1.00  0.00           C  
ATOM   3884  C6    G  1078     -24.845 -14.994 -59.568  1.00  0.00           C  
ATOM   3885  O6    G  1078     -25.890 -14.790 -58.940  1.00  0.00           O  
ATOM   3886  N7    G  1078     -25.468 -16.826 -61.226  1.00  0.00           N  
ATOM   3887  C8    G  1078     -24.730 -17.413 -62.129  1.00  0.00           C  
ATOM   3888  N9    G  1078     -23.438 -16.946 -62.158  1.00  0.00           N  
ATOM   3889  H5'   G  1078     -23.435 -20.433 -65.433  1.00  0.00           H  
ATOM   3890 H5''   G  1078     -22.986 -21.434 -64.274  1.00  0.00           H  
ATOM   3891  H4'   G  1078     -21.514 -19.549 -64.514  1.00  0.00           H  
ATOM   3892  H3'   G  1078     -22.719 -19.711 -61.906  1.00  0.00           H  
ATOM   3893  H1'   G  1078     -21.900 -16.602 -63.429  1.00  0.00           H  
ATOM   3894  H2'   G  1078     -21.249 -18.019 -61.375  1.00  0.00           H  
ATOM   3895 HO2'   G  1078     -19.453 -17.654 -62.435  1.00  0.00           H  
ATOM   3896  H1    G  1078     -23.768 -13.598 -58.548  1.00  0.00           H  
ATOM   3897  H22   G  1078     -20.610 -13.659 -59.870  1.00  0.00           H  
ATOM   3898  H21   G  1078     -21.661 -12.968 -58.732  1.00  0.00           H  
ATOM   3899  H8    G  1078     -25.065 -18.114 -62.725  1.00  0.00           H  
ATOM   3900  P     A  1079     -20.836 -21.210 -60.740  1.00  0.00           P  
ATOM   3901  OP2   A  1079     -22.180 -21.531 -60.197  1.00  0.00           O  
ATOM   3902  OP1   A  1079     -19.785 -22.257 -60.765  1.00  0.00           O  
ATOM   3903  O5'   A  1079     -20.267 -19.958 -59.936  1.00  0.00           O  
ATOM   3904  C5'   A  1079     -18.921 -19.536 -60.101  1.00  0.00           C  
ATOM   3905  C4'   A  1079     -18.557 -18.449 -59.121  1.00  0.00           C  
ATOM   3906  O4'   A  1079     -19.410 -17.290 -59.307  1.00  0.00           O  
ATOM   3907  C3'   A  1079     -18.746 -18.787 -57.650  1.00  0.00           C  
ATOM   3908  O3'   A  1079     -17.711 -19.603 -57.130  1.00  0.00           O  
ATOM   3909  C1'   A  1079     -19.627 -16.664 -58.070  1.00  0.00           C  
ATOM   3910  C2'   A  1079     -18.754 -17.385 -57.047  1.00  0.00           C  
ATOM   3911  O2'   A  1079     -17.452 -16.818 -57.047  1.00  0.00           O  
ATOM   3912  N1    A  1079     -23.426 -14.997 -55.013  1.00  0.00           N  
ATOM   3913  C2    A  1079     -22.121 -14.700 -55.072  1.00  0.00           C  
ATOM   3914  N3    A  1079     -21.187 -15.172 -55.894  1.00  0.00           N  
ATOM   3915  C4    A  1079     -21.716 -16.065 -56.750  1.00  0.00           C  
ATOM   3916  C5    A  1079     -23.035 -16.472 -56.813  1.00  0.00           C  
ATOM   3917  C6    A  1079     -23.925 -15.897 -55.888  1.00  0.00           C  
ATOM   3918  N6    A  1079     -25.225 -16.193 -55.828  1.00  0.00           N  
ATOM   3919  N7    A  1079     -23.213 -17.407 -57.824  1.00  0.00           N  
ATOM   3920  C8    A  1079     -22.017 -17.541 -58.342  1.00  0.00           C  
ATOM   3921  N9    A  1079     -21.062 -16.758 -57.740  1.00  0.00           N  
ATOM   3922  H5'   A  1079     -18.801 -19.197 -61.013  1.00  0.00           H  
ATOM   3923 H5''   A  1079     -18.326 -20.302 -59.965  1.00  0.00           H  
ATOM   3924  H4'   A  1079     -17.622 -18.192 -59.270  1.00  0.00           H  
ATOM   3925  H3'   A  1079     -19.610 -19.219 -57.484  1.00  0.00           H  
ATOM   3926  H1'   A  1079     -19.364 -15.721 -58.117  1.00  0.00           H  
ATOM   3927  H2'   A  1079     -19.152 -17.381 -56.152  1.00  0.00           H  
ATOM   3928 HO2'   A  1079     -17.329 -16.304 -56.222  1.00  0.00           H  
ATOM   3929  H2    A  1079     -21.810 -14.041 -54.416  1.00  0.00           H  
ATOM   3930  H61   A  1079     -25.796 -15.759 -55.160  1.00  0.00           H  
ATOM   3931  H62   A  1079     -25.609 -16.843 -56.453  1.00  0.00           H  
ATOM   3932  H8    A  1079     -21.822 -18.145 -59.089  1.00  0.00           H  
ATOM   3933  P     G  1080     -17.910 -20.367 -55.730  1.00  0.00           P  
ATOM   3934  OP2   G  1080     -19.131 -21.206 -55.834  1.00  0.00           O  
ATOM   3935  OP1   G  1080     -16.616 -20.995 -55.360  1.00  0.00           O  
ATOM   3936  O5'   G  1080     -18.205 -19.196 -54.690  1.00  0.00           O  
ATOM   3937  C5'   G  1080     -17.143 -18.454 -54.108  1.00  0.00           C  
ATOM   3938  C4'   G  1080     -17.627 -17.601 -52.962  1.00  0.00           C  
ATOM   3939  O4'   G  1080     -18.732 -16.768 -53.413  1.00  0.00           O  
ATOM   3940  C3'   G  1080     -18.194 -18.349 -51.765  1.00  0.00           C  
ATOM   3941  O3'   G  1080     -17.190 -18.821 -50.882  1.00  0.00           O  
ATOM   3942  C1'   G  1080     -19.634 -16.582 -52.356  1.00  0.00           C  
ATOM   3943  C2'   G  1080     -19.078 -17.294 -51.120  1.00  0.00           C  
ATOM   3944  O2'   G  1080     -18.314 -16.370 -50.360  1.00  0.00           O  
ATOM   3945  N1    G  1080     -24.612 -16.533 -51.293  1.00  0.00           N  
ATOM   3946  C2    G  1080     -23.578 -15.884 -50.664  1.00  0.00           C  
ATOM   3947  N2    G  1080     -23.906 -15.119 -49.612  1.00  0.00           N  
ATOM   3948  N3    G  1080     -22.312 -15.976 -51.038  1.00  0.00           N  
ATOM   3949  C4    G  1080     -22.159 -16.784 -52.108  1.00  0.00           C  
ATOM   3950  C5    G  1080     -23.123 -17.477 -52.808  1.00  0.00           C  
ATOM   3951  C6    G  1080     -24.477 -17.370 -52.396  1.00  0.00           C  
ATOM   3952  O6    G  1080     -25.476 -17.907 -52.888  1.00  0.00           O  
ATOM   3953  N7    G  1080     -22.554 -18.197 -53.849  1.00  0.00           N  
ATOM   3954  C8    G  1080     -21.279 -17.933 -53.765  1.00  0.00           C  
ATOM   3955  N9    G  1080     -20.969 -17.083 -52.731  1.00  0.00           N  
ATOM   3956  H5'   G  1080     -16.744 -17.877 -54.791  1.00  0.00           H  
ATOM   3957 H5''   G  1080     -16.462 -19.077 -53.778  1.00  0.00           H  
ATOM   3958  H4'   G  1080     -16.896 -17.022 -52.658  1.00  0.00           H  
ATOM   3959  H3'   G  1080     -18.752 -19.096 -52.064  1.00  0.00           H  
ATOM   3960  H1'   G  1080     -19.683 -15.619 -52.182  1.00  0.00           H  
ATOM   3961  H2'   G  1080     -19.794 -17.698 -50.587  1.00  0.00           H  
ATOM   3962 HO2'   G  1080     -17.364 -16.491 -50.570  1.00  0.00           H  
ATOM   3963  H1    G  1080     -25.516 -16.399 -50.938  1.00  0.00           H  
ATOM   3964  H22   G  1080     -23.209 -14.631 -49.124  1.00  0.00           H  
ATOM   3965  H21   G  1080     -24.841 -15.045 -49.330  1.00  0.00           H  
ATOM   3966  H8    G  1080     -20.610 -18.305 -54.378  1.00  0.00           H  
ATOM   3967  P     U  1081     -17.254 -20.325 -50.317  1.00  0.00           P  
ATOM   3968  OP2   U  1081     -18.162 -21.106 -51.194  1.00  0.00           O  
ATOM   3969  OP1   U  1081     -15.862 -20.793 -50.097  1.00  0.00           O  
ATOM   3970  O5'   U  1081     -17.953 -20.172 -48.894  1.00  0.00           O  
ATOM   3971  C5'   U  1081     -17.389 -19.343 -47.889  1.00  0.00           C  
ATOM   3972  C4'   U  1081     -18.377 -19.055 -46.785  1.00  0.00           C  
ATOM   3973  O4'   U  1081     -19.651 -18.681 -47.394  1.00  0.00           O  
ATOM   3974  C3'   U  1081     -18.701 -20.216 -45.857  1.00  0.00           C  
ATOM   3975  O3'   U  1081     -19.019 -19.800 -44.541  1.00  0.00           O  
ATOM   3976  C1'   U  1081     -20.673 -19.546 -46.961  1.00  0.00           C  
ATOM   3977  C2'   U  1081     -19.953 -20.811 -46.500  1.00  0.00           C  
ATOM   3978  O2'   U  1081     -20.756 -21.482 -45.540  1.00  0.00           O  
ATOM   3979  N1    U  1081     -21.580 -19.801 -48.106  1.00  0.00           N  
ATOM   3980  C2    U  1081     -22.901 -20.088 -47.813  1.00  0.00           C  
ATOM   3981  O2    U  1081     -23.335 -20.138 -46.676  1.00  0.00           O  
ATOM   3982  N3    U  1081     -23.703 -20.316 -48.904  1.00  0.00           N  
ATOM   3983  C4    U  1081     -23.330 -20.288 -50.231  1.00  0.00           C  
ATOM   3984  O4    U  1081     -24.172 -20.517 -51.101  1.00  0.00           O  
ATOM   3985  C5    U  1081     -21.950 -19.984 -50.459  1.00  0.00           C  
ATOM   3986  C6    U  1081     -21.147 -19.757 -49.414  1.00  0.00           C  
ATOM   3987  H5'   U  1081     -17.108 -18.496 -48.294  1.00  0.00           H  
ATOM   3988 H5''   U  1081     -16.606 -19.791 -47.508  1.00  0.00           H  
ATOM   3989  H4'   U  1081     -18.059 -18.300 -46.249  1.00  0.00           H  
ATOM   3990  H3'   U  1081     -17.972 -20.868 -45.820  1.00  0.00           H  
ATOM   3991  H1'   U  1081     -21.190 -19.179 -46.213  1.00  0.00           H  
ATOM   3992  H2'   U  1081     -19.727 -21.394 -47.254  1.00  0.00           H  
ATOM   3993 HO2'   U  1081     -21.108 -22.305 -45.938  1.00  0.00           H  
ATOM   3994  H3    U  1081     -24.643 -20.522 -48.719  1.00  0.00           H  
ATOM   3995  H5    U  1081     -21.598 -19.942 -51.372  1.00  0.00           H  
ATOM   3996  H6    U  1081     -20.207 -19.552 -49.596  1.00  0.00           H  
ATOM   3997  P     G  1082     -17.929 -19.925 -43.367  1.00  0.00           P  
ATOM   3998  OP2   G  1082     -17.175 -18.647 -43.302  1.00  0.00           O  
ATOM   3999  OP1   G  1082     -18.616 -20.435 -42.153  1.00  0.00           O  
ATOM   4000  O5'   G  1082     -16.935 -21.059 -43.883  1.00  0.00           O  
ATOM   4001  C5'   G  1082     -17.290 -22.431 -43.803  1.00  0.00           C  
ATOM   4002  C4'   G  1082     -16.536 -23.258 -44.815  1.00  0.00           C  
ATOM   4003  O4'   G  1082     -16.194 -22.405 -45.937  1.00  0.00           O  
ATOM   4004  C3'   G  1082     -15.196 -23.814 -44.357  1.00  0.00           C  
ATOM   4005  O3'   G  1082     -15.319 -25.023 -43.626  1.00  0.00           O  
ATOM   4006  C1'   G  1082     -14.952 -22.795 -46.471  1.00  0.00           C  
ATOM   4007  C2'   G  1082     -14.453 -24.000 -45.671  1.00  0.00           C  
ATOM   4008  O2'   G  1082     -14.858 -25.193 -46.328  1.00  0.00           O  
ATOM   4009  N1    G  1082     -10.362 -20.969 -47.701  1.00  0.00           N  
ATOM   4010  C2    G  1082     -10.920 -22.192 -47.982  1.00  0.00           C  
ATOM   4011  N2    G  1082     -10.160 -23.047 -48.683  1.00  0.00           N  
ATOM   4012  N3    G  1082     -12.135 -22.554 -47.605  1.00  0.00           N  
ATOM   4013  C4    G  1082     -12.760 -21.579 -46.911  1.00  0.00           C  
ATOM   4014  C5    G  1082     -12.293 -20.326 -46.577  1.00  0.00           C  
ATOM   4015  C6    G  1082     -10.987 -19.951 -46.988  1.00  0.00           C  
ATOM   4016  O6    G  1082     -10.394 -18.884 -46.790  1.00  0.00           O  
ATOM   4017  N7    G  1082     -13.245 -19.621 -45.855  1.00  0.00           N  
ATOM   4018  C8    G  1082     -14.255 -20.443 -45.765  1.00  0.00           C  
ATOM   4019  N9    G  1082     -14.028 -21.648 -46.383  1.00  0.00           N  
ATOM   4020  H5'   G  1082     -18.251 -22.523 -43.966  1.00  0.00           H  
ATOM   4021 H5''   G  1082     -17.086 -22.762 -42.903  1.00  0.00           H  
ATOM   4022  H4'   G  1082     -17.095 -23.998 -45.135  1.00  0.00           H  
ATOM   4023  H3'   G  1082     -14.731 -23.152 -43.806  1.00  0.00           H  
ATOM   4024  H1'   G  1082     -15.066 -23.051 -47.411  1.00  0.00           H  
ATOM   4025  H2'   G  1082     -13.481 -23.969 -45.541  1.00  0.00           H  
ATOM   4026 HO2'   G  1082     -14.072 -25.619 -46.730  1.00  0.00           H  
ATOM   4027  H1    G  1082      -9.453 -20.798 -48.026  1.00  0.00           H  
ATOM   4028  H22   G  1082     -10.506 -23.935 -48.914  1.00  0.00           H  
ATOM   4029  H21   G  1082      -9.259 -22.786 -48.966  1.00  0.00           H  
ATOM   4030  H8    G  1082     -15.090 -20.221 -45.303  1.00  0.00           H  
ATOM   4031  P     A  1083     -14.307 -25.343 -42.419  1.00  0.00           P  
ATOM   4032  OP2   A  1083     -14.256 -24.152 -41.534  1.00  0.00           O  
ATOM   4033  OP1   A  1083     -14.670 -26.665 -41.852  1.00  0.00           O  
ATOM   4034  O5'   A  1083     -12.889 -25.485 -43.133  1.00  0.00           O  
ATOM   4035  C5'   A  1083     -12.616 -26.576 -44.000  1.00  0.00           C  
ATOM   4036  C4'   A  1083     -11.198 -26.536 -44.511  1.00  0.00           C  
ATOM   4037  O4'   A  1083     -11.096 -25.468 -45.479  1.00  0.00           O  
ATOM   4038  C3'   A  1083     -10.132 -26.163 -43.493  1.00  0.00           C  
ATOM   4039  O3'   A  1083      -9.714 -27.260 -42.699  1.00  0.00           O  
ATOM   4040  C1'   A  1083      -9.854 -24.829 -45.344  1.00  0.00           C  
ATOM   4041  C2'   A  1083      -9.022 -25.695 -44.426  1.00  0.00           C  
ATOM   4042  O2'   A  1083      -8.462 -26.784 -45.147  1.00  0.00           O  
ATOM   4043  N1    A  1083      -7.927 -20.107 -44.608  1.00  0.00           N  
ATOM   4044  C2    A  1083      -7.431 -21.199 -45.204  1.00  0.00           C  
ATOM   4045  N3    A  1083      -7.988 -22.398 -45.360  1.00  0.00           N  
ATOM   4046  C4    A  1083      -9.217 -22.427 -44.813  1.00  0.00           C  
ATOM   4047  C5    A  1083      -9.860 -21.387 -44.168  1.00  0.00           C  
ATOM   4048  C6    A  1083      -9.164 -20.169 -44.070  1.00  0.00           C  
ATOM   4049  N6    A  1083      -9.657 -19.081 -43.475  1.00  0.00           N  
ATOM   4050  N7    A  1083     -11.118 -21.783 -43.734  1.00  0.00           N  
ATOM   4051  C8    A  1083     -11.205 -23.032 -44.120  1.00  0.00           C  
ATOM   4052  N9    A  1083     -10.090 -23.487 -44.780  1.00  0.00           N  
ATOM   4053  H5'   A  1083     -13.232 -26.542 -44.762  1.00  0.00           H  
ATOM   4054 H5''   A  1083     -12.757 -27.415 -43.513  1.00  0.00           H  
ATOM   4055  H4'   A  1083     -10.950 -27.386 -44.932  1.00  0.00           H  
ATOM   4056  H3'   A  1083     -10.411 -25.429 -42.905  1.00  0.00           H  
ATOM   4057  H1'   A  1083      -9.403 -24.745 -46.211  1.00  0.00           H  
ATOM   4058  H2'   A  1083      -8.336 -25.189 -43.942  1.00  0.00           H  
ATOM   4059 HO2'   A  1083      -8.671 -27.618 -44.677  1.00  0.00           H  
ATOM   4060  H2    A  1083      -6.531 -21.101 -45.579  1.00  0.00           H  
ATOM   4061  H61   A  1083      -9.124 -18.259 -43.437  1.00  0.00           H  
ATOM   4062  H62   A  1083     -10.553 -19.102 -43.077  1.00  0.00           H  
ATOM   4063  H8    A  1083     -11.993 -23.590 -43.953  1.00  0.00           H  
ATOM   4064  P     U  1084      -9.017 -27.007 -41.273  1.00  0.00           P  
ATOM   4065  OP2   U  1084      -9.829 -26.005 -40.537  1.00  0.00           O  
ATOM   4066  OP1   U  1084      -8.743 -28.328 -40.654  1.00  0.00           O  
ATOM   4067  O5'   U  1084      -7.620 -26.335 -41.641  1.00  0.00           O  
ATOM   4068  C5'   U  1084      -6.632 -27.056 -42.361  1.00  0.00           C  
ATOM   4069  C4'   U  1084      -5.416 -26.207 -42.641  1.00  0.00           C  
ATOM   4070  O4'   U  1084      -5.785 -25.025 -43.401  1.00  0.00           O  
ATOM   4071  C3'   U  1084      -4.717 -25.617 -41.426  1.00  0.00           C  
ATOM   4072  O3'   U  1084      -3.833 -26.529 -40.798  1.00  0.00           O  
ATOM   4073  C1'   U  1084      -4.985 -23.932 -43.013  1.00  0.00           C  
ATOM   4074  C2'   U  1084      -3.938 -24.466 -42.047  1.00  0.00           C  
ATOM   4075  O2'   U  1084      -2.813 -24.940 -42.773  1.00  0.00           O  
ATOM   4076  N1    U  1084      -5.866 -22.918 -42.383  1.00  0.00           N  
ATOM   4077  C2    U  1084      -5.357 -21.640 -42.244  1.00  0.00           C  
ATOM   4078  O2    U  1084      -4.238 -21.325 -42.611  1.00  0.00           O  
ATOM   4079  N3    U  1084      -6.207 -20.735 -41.657  1.00  0.00           N  
ATOM   4080  C4    U  1084      -7.487 -20.970 -41.203  1.00  0.00           C  
ATOM   4081  O4    U  1084      -8.128 -20.048 -40.695  1.00  0.00           O  
ATOM   4082  C5    U  1084      -7.947 -22.314 -41.380  1.00  0.00           C  
ATOM   4083  C6    U  1084      -7.140 -23.215 -41.950  1.00  0.00           C  
ATOM   4084  H5'   U  1084      -7.013 -27.357 -43.213  1.00  0.00           H  
ATOM   4085 H5''   U  1084      -6.361 -27.838 -41.838  1.00  0.00           H  
ATOM   4086  H4'   U  1084      -4.769 -26.735 -43.153  1.00  0.00           H  
ATOM   4087  H3'   U  1084      -5.358 -25.284 -40.764  1.00  0.00           H  
ATOM   4088  H1'   U  1084      -4.536 -23.535 -43.789  1.00  0.00           H  
ATOM   4089  H2'   U  1084      -3.680 -23.802 -41.374  1.00  0.00           H  
ATOM   4090 HO2'   U  1084      -2.592 -25.845 -42.467  1.00  0.00           H  
ATOM   4091  H3    U  1084      -5.866 -19.823 -41.548  1.00  0.00           H  
ATOM   4092  H5    U  1084      -8.847 -22.570 -41.087  1.00  0.00           H  
ATOM   4093  H6    U  1084      -7.478 -24.127 -42.059  1.00  0.00           H  
ATOM   4094  P     U  1085      -3.520 -26.401 -39.227  1.00  0.00           P  
ATOM   4095  OP2   U  1085      -4.815 -26.304 -38.508  1.00  0.00           O  
ATOM   4096  OP1   U  1085      -2.556 -27.470 -38.862  1.00  0.00           O  
ATOM   4097  O5'   U  1085      -2.776 -24.999 -39.096  1.00  0.00           O  
ATOM   4098  C5'   U  1085      -1.494 -24.797 -39.671  1.00  0.00           C  
ATOM   4099  C4'   U  1085      -1.020 -23.376 -39.491  1.00  0.00           C  
ATOM   4100  O4'   U  1085      -1.899 -22.474 -40.212  1.00  0.00           O  
ATOM   4101  C3'   U  1085      -1.088 -22.821 -38.076  1.00  0.00           C  
ATOM   4102  O3'   U  1085      -0.022 -23.265 -37.256  1.00  0.00           O  
ATOM   4103  C1'   U  1085      -2.009 -21.271 -39.500  1.00  0.00           C  
ATOM   4104  C2'   U  1085      -0.989 -21.337 -38.379  1.00  0.00           C  
ATOM   4105  O2'   U  1085       0.302 -20.995 -38.863  1.00  0.00           O  
ATOM   4106  N1    U  1085      -3.397 -21.149 -38.992  1.00  0.00           N  
ATOM   4107  C2    U  1085      -3.810 -19.895 -38.583  1.00  0.00           C  
ATOM   4108  O2    U  1085      -3.093 -18.911 -38.624  1.00  0.00           O  
ATOM   4109  N3    U  1085      -5.102 -19.830 -38.121  1.00  0.00           N  
ATOM   4110  C4    U  1085      -6.005 -20.867 -38.027  1.00  0.00           C  
ATOM   4111  O4    U  1085      -7.135 -20.647 -37.588  1.00  0.00           O  
ATOM   4112  C5    U  1085      -5.508 -22.135 -38.468  1.00  0.00           C  
ATOM   4113  C6    U  1085      -4.255 -22.227 -38.924  1.00  0.00           C  
ATOM   4114  H5'   U  1085      -1.538 -25.000 -40.629  1.00  0.00           H  
ATOM   4115 H5''   U  1085      -0.853 -25.403 -39.245  1.00  0.00           H  
ATOM   4116  H4'   U  1085      -0.104 -23.281 -39.824  1.00  0.00           H  
ATOM   4117  H3'   U  1085      -1.939 -23.015 -37.631  1.00  0.00           H  
ATOM   4118  H1'   U  1085      -1.805 -20.505 -40.077  1.00  0.00           H  
ATOM   4119  H2'   U  1085      -1.240 -20.795 -37.602  1.00  0.00           H  
ATOM   4120 HO2'   U  1085       0.936 -21.697 -38.603  1.00  0.00           H  
ATOM   4121  H3    U  1085      -5.415 -18.950 -37.825  1.00  0.00           H  
ATOM   4122  H5    U  1085      -6.083 -22.928 -38.438  1.00  0.00           H  
ATOM   4123  H6    U  1085      -3.938 -23.105 -39.219  1.00  0.00           H  
ATOM   4124  P     U  1086      -0.123 -23.133 -35.657  1.00  0.00           P  
ATOM   4125  OP2   U  1086      -1.453 -23.642 -35.238  1.00  0.00           O  
ATOM   4126  OP1   U  1086       1.107 -23.722 -35.069  1.00  0.00           O  
ATOM   4127  O5'   U  1086      -0.091 -21.562 -35.398  1.00  0.00           O  
ATOM   4128  C5'   U  1086       1.104 -20.817 -35.577  1.00  0.00           C  
ATOM   4129  C4'   U  1086       0.932 -19.378 -35.156  1.00  0.00           C  
ATOM   4130  O4'   U  1086      -0.212 -18.833 -35.853  1.00  0.00           O  
ATOM   4131  C3'   U  1086       0.630 -19.142 -33.684  1.00  0.00           C  
ATOM   4132  O3'   U  1086       1.796 -18.939 -32.905  1.00  0.00           O  
ATOM   4133  C1'   U  1086      -0.871 -17.889 -35.046  1.00  0.00           C  
ATOM   4134  C2'   U  1086      -0.164 -17.839 -33.689  1.00  0.00           C  
ATOM   4135  O2'   U  1086       0.700 -16.711 -33.671  1.00  0.00           O  
ATOM   4136  N1    U  1086      -2.293 -18.289 -34.925  1.00  0.00           N  
ATOM   4137  C2    U  1086      -3.242 -17.290 -35.041  1.00  0.00           C  
ATOM   4138  O2    U  1086      -2.957 -16.121 -35.236  1.00  0.00           O  
ATOM   4139  N3    U  1086      -4.545 -17.707 -34.923  1.00  0.00           N  
ATOM   4140  C4    U  1086      -4.990 -18.993 -34.703  1.00  0.00           C  
ATOM   4141  O4    U  1086      -6.200 -19.208 -34.619  1.00  0.00           O  
ATOM   4142  C5    U  1086      -3.953 -19.974 -34.594  1.00  0.00           C  
ATOM   4143  C6    U  1086      -2.676 -19.595 -34.706  1.00  0.00           C  
ATOM   4144  H5'   U  1086       1.359 -20.844 -36.523  1.00  0.00           H  
ATOM   4145 H5''   U  1086       1.817 -21.223 -35.041  1.00  0.00           H  
ATOM   4146  H4'   U  1086       1.725 -18.859 -35.403  1.00  0.00           H  
ATOM   4147  H3'   U  1086       0.115 -19.883 -33.303  1.00  0.00           H  
ATOM   4148  H1'   U  1086      -0.817 -17.006 -35.471  1.00  0.00           H  
ATOM   4149  H2'   U  1086      -0.812 -17.810 -32.956  1.00  0.00           H  
ATOM   4150 HO2'   U  1086       0.321 -16.028 -33.078  1.00  0.00           H  
ATOM   4151  H3    U  1086      -5.233 -17.014 -35.002  1.00  0.00           H  
ATOM   4152  H5    U  1086      -4.179 -20.915 -34.438  1.00  0.00           H  
ATOM   4153  H6    U  1086      -1.986 -20.285 -34.627  1.00  0.00           H  
ATOM   4154  P     A  1087       2.229 -20.021 -31.799  1.00  0.00           P  
ATOM   4155  OP2   A  1087       2.349 -21.340 -32.470  1.00  0.00           O  
ATOM   4156  OP1   A  1087       3.384 -19.473 -31.046  1.00  0.00           O  
ATOM   4157  O5'   A  1087       0.981 -20.083 -30.811  1.00  0.00           O  
ATOM   4158  C5'   A  1087       0.489 -18.909 -30.183  1.00  0.00           C  
ATOM   4159  C4'   A  1087      -0.555 -19.232 -29.143  1.00  0.00           C  
ATOM   4160  O4'   A  1087       0.093 -19.439 -27.858  1.00  0.00           O  
ATOM   4161  C3'   A  1087      -1.583 -18.145 -28.871  1.00  0.00           C  
ATOM   4162  O3'   A  1087      -2.705 -18.214 -29.733  1.00  0.00           O  
ATOM   4163  C1'   A  1087      -0.688 -18.876 -26.826  1.00  0.00           C  
ATOM   4164  C2'   A  1087      -2.013 -18.451 -27.449  1.00  0.00           C  
ATOM   4165  O2'   A  1087      -2.918 -19.545 -27.408  1.00  0.00           O  
ATOM   4166  N1    A  1087      -0.618 -15.161 -23.255  1.00  0.00           N  
ATOM   4167  C2    A  1087      -1.504 -16.126 -23.533  1.00  0.00           C  
ATOM   4168  N3    A  1087      -1.459 -17.061 -24.479  1.00  0.00           N  
ATOM   4169  C4    A  1087      -0.335 -16.946 -25.209  1.00  0.00           C  
ATOM   4170  C5    A  1087       0.667 -16.009 -25.044  1.00  0.00           C  
ATOM   4171  C6    A  1087       0.501 -15.074 -24.006  1.00  0.00           C  
ATOM   4172  N6    A  1087       1.383 -14.111 -23.729  1.00  0.00           N  
ATOM   4173  N7    A  1087       1.674 -16.197 -25.981  1.00  0.00           N  
ATOM   4174  C8    A  1087       1.265 -17.227 -26.679  1.00  0.00           C  
ATOM   4175  N9    A  1087       0.056 -17.731 -26.266  1.00  0.00           N  
ATOM   4176  H5'   A  1087       0.093 -18.324 -30.862  1.00  0.00           H  
ATOM   4177 H5''   A  1087       1.234 -18.440 -29.753  1.00  0.00           H  
ATOM   4178  H4'   A  1087      -1.023 -20.054 -29.400  1.00  0.00           H  
ATOM   4179  H3'   A  1087      -1.183 -17.252 -28.935  1.00  0.00           H  
ATOM   4180  H1'   A  1087      -0.857 -19.533 -26.118  1.00  0.00           H  
ATOM   4181  H2'   A  1087      -2.381 -17.657 -27.006  1.00  0.00           H  
ATOM   4182 HO2'   A  1087      -3.618 -19.354 -26.750  1.00  0.00           H  
ATOM   4183  H2    A  1087      -2.298 -16.146 -22.958  1.00  0.00           H  
ATOM   4184  H61   A  1087       1.213 -13.488 -22.992  1.00  0.00           H  
ATOM   4185  H62   A  1087       2.202 -14.029 -24.261  1.00  0.00           H  
ATOM   4186  H8    A  1087       1.774 -17.603 -27.428  1.00  0.00           H  
ATOM   4187  P     C  1088      -3.350 -16.868 -30.330  1.00  0.00           P  
ATOM   4188  OP2   C  1088      -2.243 -15.991 -30.786  1.00  0.00           O  
ATOM   4189  OP1   C  1088      -4.420 -17.256 -31.285  1.00  0.00           O  
ATOM   4190  O5'   C  1088      -4.040 -16.179 -29.071  1.00  0.00           O  
ATOM   4191  C5'   C  1088      -5.027 -16.864 -28.314  1.00  0.00           C  
ATOM   4192  C4'   C  1088      -5.479 -16.052 -27.125  1.00  0.00           C  
ATOM   4193  O4'   C  1088      -4.438 -16.027 -26.116  1.00  0.00           O  
ATOM   4194  C3'   C  1088      -5.783 -14.586 -27.390  1.00  0.00           C  
ATOM   4195  O3'   C  1088      -7.095 -14.374 -27.881  1.00  0.00           O  
ATOM   4196  C1'   C  1088      -4.379 -14.743 -25.497  1.00  0.00           C  
ATOM   4197  C2'   C  1088      -5.574 -13.946 -26.026  1.00  0.00           C  
ATOM   4198  O2'   C  1088      -6.689 -14.167 -25.175  1.00  0.00           O  
ATOM   4199  N1    C  1088      -3.082 -14.115 -25.851  1.00  0.00           N  
ATOM   4200  C2    C  1088      -2.686 -12.968 -25.152  1.00  0.00           C  
ATOM   4201  O2    C  1088      -3.425 -12.513 -24.265  1.00  0.00           O  
ATOM   4202  N3    C  1088      -1.507 -12.376 -25.454  1.00  0.00           N  
ATOM   4203  C4    C  1088      -0.732 -12.884 -26.412  1.00  0.00           C  
ATOM   4204  N4    C  1088       0.423 -12.266 -26.677  1.00  0.00           N  
ATOM   4205  C5    C  1088      -1.106 -14.047 -27.141  1.00  0.00           C  
ATOM   4206  C6    C  1088      -2.273 -14.625 -26.832  1.00  0.00           C  
ATOM   4207  H5'   C  1088      -4.654 -17.713 -27.998  1.00  0.00           H  
ATOM   4208 H5''   C  1088      -5.799 -17.047 -28.888  1.00  0.00           H  
ATOM   4209  H4'   C  1088      -6.275 -16.477 -26.743  1.00  0.00           H  
ATOM   4210  H3'   C  1088      -5.127 -14.220 -28.019  1.00  0.00           H  
ATOM   4211  H1'   C  1088      -4.449 -14.820 -24.523  1.00  0.00           H  
ATOM   4212  H2'   C  1088      -5.362 -12.992 -26.105  1.00  0.00           H  
ATOM   4213 HO2'   C  1088      -6.869 -13.351 -24.665  1.00  0.00           H  
ATOM   4214  H42   C  1088       1.015 -12.615 -27.375  1.00  0.00           H  
ATOM   4215  H41   C  1088       0.676 -11.465 -26.173  1.00  0.00           H  
ATOM   4216  H5    C  1088      -0.528 -14.414 -27.843  1.00  0.00           H  
ATOM   4217  H6    C  1088      -2.548 -15.427 -27.323  1.00  0.00           H  
ATOM   4218  P     G  1089      -7.409 -13.113 -28.829  1.00  0.00           P  
ATOM   4219  OP2   G  1089      -6.283 -12.965 -29.785  1.00  0.00           O  
ATOM   4220  OP1   G  1089      -8.795 -13.258 -29.343  1.00  0.00           O  
ATOM   4221  O5'   G  1089      -7.381 -11.867 -27.836  1.00  0.00           O  
ATOM   4222  C5'   G  1089      -8.454 -11.625 -26.938  1.00  0.00           C  
ATOM   4223  C4'   G  1089      -8.233 -10.367 -26.136  1.00  0.00           C  
ATOM   4224  O4'   G  1089      -6.996 -10.489 -25.413  1.00  0.00           O  
ATOM   4225  C3'   G  1089      -8.074  -9.084 -26.938  1.00  0.00           C  
ATOM   4226  O3'   G  1089      -9.313  -8.473 -27.257  1.00  0.00           O  
ATOM   4227  C1'   G  1089      -6.316  -9.230 -25.358  1.00  0.00           C  
ATOM   4228  C2'   G  1089      -7.240  -8.203 -26.017  1.00  0.00           C  
ATOM   4229  O2'   G  1089      -8.044  -7.598 -25.015  1.00  0.00           O  
ATOM   4230  N1    G  1089      -1.851  -7.064 -26.493  1.00  0.00           N  
ATOM   4231  C2    G  1089      -2.884  -6.586 -25.723  1.00  0.00           C  
ATOM   4232  N2    G  1089      -2.710  -5.372 -25.180  1.00  0.00           N  
ATOM   4233  N3    G  1089      -4.006  -7.250 -25.499  1.00  0.00           N  
ATOM   4234  C4    G  1089      -4.015  -8.450 -26.117  1.00  0.00           C  
ATOM   4235  C5    G  1089      -3.039  -9.019 -26.907  1.00  0.00           C  
ATOM   4236  C6    G  1089      -1.840  -8.296 -27.139  1.00  0.00           C  
ATOM   4237  O6    G  1089      -0.857  -8.630 -27.810  1.00  0.00           O  
ATOM   4238  N7    G  1089      -3.435 -10.271 -27.355  1.00  0.00           N  
ATOM   4239  C8    G  1089      -4.624 -10.437 -26.841  1.00  0.00           C  
ATOM   4240  N9    G  1089      -5.036  -9.371 -26.079  1.00  0.00           N  
ATOM   4241  H5'   G  1089      -8.536 -12.385 -26.325  1.00  0.00           H  
ATOM   4242 H5''   G  1089      -9.285 -11.537 -27.450  1.00  0.00           H  
ATOM   4243  H4'   G  1089      -8.972 -10.262 -25.501  1.00  0.00           H  
ATOM   4244  H3'   G  1089      -7.558  -9.273 -27.749  1.00  0.00           H  
ATOM   4245  H1'   G  1089      -6.141  -8.965 -24.431  1.00  0.00           H  
ATOM   4246  H2'   G  1089      -6.729  -7.536 -26.523  1.00  0.00           H  
ATOM   4247 HO2'   G  1089      -8.980  -7.611 -25.306  1.00  0.00           H  
ATOM   4248  H1    G  1089      -1.061  -6.494 -26.597  1.00  0.00           H  
ATOM   4249  H22   G  1089      -3.413  -4.980 -24.621  1.00  0.00           H  
ATOM   4250  H21   G  1089      -1.882  -4.874 -25.342  1.00  0.00           H  
ATOM   4251  H8    G  1089      -5.165 -11.241 -26.984  1.00  0.00           H  
ATOM   4252  P     C  1090      -9.454  -7.575 -28.582  1.00  0.00           P  
ATOM   4253  OP2   C  1090      -8.775  -8.287 -29.695  1.00  0.00           O  
ATOM   4254  OP1   C  1090     -10.879  -7.184 -28.723  1.00  0.00           O  
ATOM   4255  O5'   C  1090      -8.614  -6.263 -28.250  1.00  0.00           O  
ATOM   4256  C5'   C  1090      -9.142  -5.254 -27.402  1.00  0.00           C  
ATOM   4257  C4'   C  1090      -8.182  -4.100 -27.245  1.00  0.00           C  
ATOM   4258  O4'   C  1090      -6.903  -4.552 -26.736  1.00  0.00           O  
ATOM   4259  C3'   C  1090      -7.830  -3.344 -28.517  1.00  0.00           C  
ATOM   4260  O3'   C  1090      -8.807  -2.381 -28.876  1.00  0.00           O  
ATOM   4261  C1'   C  1090      -5.857  -3.766 -27.283  1.00  0.00           C  
ATOM   4262  C2'   C  1090      -6.506  -2.690 -28.154  1.00  0.00           C  
ATOM   4263  O2'   C  1090      -6.705  -1.522 -27.371  1.00  0.00           O  
ATOM   4264  N1    C  1090      -4.963  -4.658 -28.062  1.00  0.00           N  
ATOM   4265  C2    C  1090      -3.675  -4.204 -28.372  1.00  0.00           C  
ATOM   4266  O2    C  1090      -3.321  -3.078 -27.989  1.00  0.00           O  
ATOM   4267  N3    C  1090      -2.840  -4.998 -29.081  1.00  0.00           N  
ATOM   4268  C4    C  1090      -3.244  -6.204 -29.480  1.00  0.00           C  
ATOM   4269  N4    C  1090      -2.387  -6.953 -30.177  1.00  0.00           N  
ATOM   4270  C5    C  1090      -4.547  -6.695 -29.183  1.00  0.00           C  
ATOM   4271  C6    C  1090      -5.363  -5.901 -28.479  1.00  0.00           C  
ATOM   4272  H5'   C  1090      -9.323  -5.642 -26.520  1.00  0.00           H  
ATOM   4273 H5''   C  1090      -9.981  -4.923 -27.784  1.00  0.00           H  
ATOM   4274  H4'   C  1090      -8.560  -3.461 -26.606  1.00  0.00           H  
ATOM   4275  H3'   C  1090      -7.683  -3.984 -29.244  1.00  0.00           H  
ATOM   4276  H1'   C  1090      -5.344  -3.336 -26.568  1.00  0.00           H  
ATOM   4277  H2'   C  1090      -5.968  -2.503 -28.952  1.00  0.00           H  
ATOM   4278 HO2'   C  1090      -6.075  -0.831 -27.661  1.00  0.00           H  
ATOM   4279  H42   C  1090      -2.653  -7.844 -30.485  1.00  0.00           H  
ATOM   4280  H41   C  1090      -1.491  -6.612 -30.381  1.00  0.00           H  
ATOM   4281  H5    C  1090      -4.835  -7.583 -29.480  1.00  0.00           H  
ATOM   4282  H6    C  1090      -6.264  -6.220 -28.265  1.00  0.00           H  
ATOM   4283  P     G  1091      -8.993  -1.954 -30.414  1.00  0.00           P  
ATOM   4284  OP2   G  1091      -8.987  -3.189 -31.238  1.00  0.00           O  
ATOM   4285  OP1   G  1091     -10.147  -1.022 -30.497  1.00  0.00           O  
ATOM   4286  O5'   G  1091      -7.670  -1.131 -30.750  1.00  0.00           O  
ATOM   4287  C5'   G  1091      -7.525   0.218 -30.331  1.00  0.00           C  
ATOM   4288  C4'   G  1091      -6.238   0.820 -30.837  1.00  0.00           C  
ATOM   4289  O4'   G  1091      -5.096   0.092 -30.310  1.00  0.00           O  
ATOM   4290  C3'   G  1091      -6.008   0.737 -32.339  1.00  0.00           C  
ATOM   4291  O3'   G  1091      -6.758   1.694 -33.067  1.00  0.00           O  
ATOM   4292  C1'   G  1091      -4.032   0.142 -31.222  1.00  0.00           C  
ATOM   4293  C2'   G  1091      -4.508   0.987 -32.404  1.00  0.00           C  
ATOM   4294  O2'   G  1091      -4.202   2.353 -32.161  1.00  0.00           O  
ATOM   4295  N1    G  1091      -0.591  -2.966 -33.322  1.00  0.00           N  
ATOM   4296  C2    G  1091      -0.525  -1.613 -33.099  1.00  0.00           C  
ATOM   4297  N2    G  1091       0.605  -1.000 -33.484  1.00  0.00           N  
ATOM   4298  N3    G  1091      -1.495  -0.908 -32.538  1.00  0.00           N  
ATOM   4299  C4    G  1091      -2.555  -1.678 -32.214  1.00  0.00           C  
ATOM   4300  C5    G  1091      -2.722  -3.035 -32.394  1.00  0.00           C  
ATOM   4301  C6    G  1091      -1.674  -3.778 -32.997  1.00  0.00           C  
ATOM   4302  O6    G  1091      -1.631  -4.989 -33.241  1.00  0.00           O  
ATOM   4303  N7    G  1091      -3.960  -3.446 -31.923  1.00  0.00           N  
ATOM   4304  C8    G  1091      -4.515  -2.352 -31.475  1.00  0.00           C  
ATOM   4305  N9    G  1091      -3.717  -1.243 -31.620  1.00  0.00           N  
ATOM   4306  H5'   G  1091      -7.530   0.251 -29.351  1.00  0.00           H  
ATOM   4307 H5''   G  1091      -8.280   0.742 -30.672  1.00  0.00           H  
ATOM   4308  H4'   G  1091      -6.182   1.751 -30.534  1.00  0.00           H  
ATOM   4309  H3'   G  1091      -6.209  -0.171 -32.645  1.00  0.00           H  
ATOM   4310  H1'   G  1091      -3.238   0.556 -30.823  1.00  0.00           H  
ATOM   4311  H2'   G  1091      -4.128   0.676 -33.252  1.00  0.00           H  
ATOM   4312 HO2'   G  1091      -3.484   2.631 -32.767  1.00  0.00           H  
ATOM   4313  H1    G  1091       0.182  -3.396 -33.745  1.00  0.00           H  
ATOM   4314  H22   G  1091       0.708  -0.034 -33.349  1.00  0.00           H  
ATOM   4315  H21   G  1091       1.327  -1.515 -33.899  1.00  0.00           H  
ATOM   4316  H8    G  1091      -5.409  -2.327 -31.075  1.00  0.00           H  
ATOM   4317  P     U  1092      -7.056   1.468 -34.630  1.00  0.00           P  
ATOM   4318  OP2   U  1092      -7.531   0.073 -34.809  1.00  0.00           O  
ATOM   4319  OP1   U  1092      -7.895   2.596 -35.107  1.00  0.00           O  
ATOM   4320  O5'   U  1092      -5.624   1.593 -35.316  1.00  0.00           O  
ATOM   4321  C5'   U  1092      -5.007   2.860 -35.492  1.00  0.00           C  
ATOM   4322  C4'   U  1092      -3.727   2.751 -36.283  1.00  0.00           C  
ATOM   4323  O4'   U  1092      -2.784   1.897 -35.581  1.00  0.00           O  
ATOM   4324  C3'   U  1092      -3.833   2.075 -37.641  1.00  0.00           C  
ATOM   4325  O3'   U  1092      -4.326   2.936 -38.652  1.00  0.00           O  
ATOM   4326  C1'   U  1092      -1.993   1.184 -36.493  1.00  0.00           C  
ATOM   4327  C2'   U  1092      -2.379   1.707 -37.879  1.00  0.00           C  
ATOM   4328  O2'   U  1092      -1.600   2.855 -38.184  1.00  0.00           O  
ATOM   4329  N1    U  1092      -2.322  -0.252 -36.321  1.00  0.00           N  
ATOM   4330  C2    U  1092      -1.430  -1.170 -36.844  1.00  0.00           C  
ATOM   4331  O2    U  1092      -0.408  -0.848 -37.425  1.00  0.00           O  
ATOM   4332  N3    U  1092      -1.775  -2.486 -36.661  1.00  0.00           N  
ATOM   4333  C4    U  1092      -2.897  -2.971 -36.024  1.00  0.00           C  
ATOM   4334  O4    U  1092      -3.067  -4.189 -35.941  1.00  0.00           O  
ATOM   4335  C5    U  1092      -3.774  -1.965 -35.509  1.00  0.00           C  
ATOM   4336  C6    U  1092      -3.462  -0.675 -35.672  1.00  0.00           C  
ATOM   4337  H5'   U  1092      -4.808   3.243 -34.613  1.00  0.00           H  
ATOM   4338 H5''   U  1092      -5.625   3.453 -35.967  1.00  0.00           H  
ATOM   4339  H4'   U  1092      -3.336   3.644 -36.375  1.00  0.00           H  
ATOM   4340  H3'   U  1092      -4.373   1.262 -37.556  1.00  0.00           H  
ATOM   4341  H1'   U  1092      -1.032   1.316 -36.354  1.00  0.00           H  
ATOM   4342  H2'   U  1092      -2.291   1.016 -38.568  1.00  0.00           H  
ATOM   4343 HO2'   U  1092      -0.951   2.624 -38.881  1.00  0.00           H  
ATOM   4344  H3    U  1092      -1.156  -3.154 -37.024  1.00  0.00           H  
ATOM   4345  H5    U  1092      -4.597  -2.220 -35.040  1.00  0.00           H  
ATOM   4346  H6    U  1092      -4.079  -0.006 -35.311  1.00  0.00           H  
ATOM   4347  P     U  1093      -5.118   2.334 -39.913  1.00  0.00           P  
ATOM   4348  OP2   U  1093      -6.127   1.371 -39.405  1.00  0.00           O  
ATOM   4349  OP1   U  1093      -5.551   3.468 -40.769  1.00  0.00           O  
ATOM   4350  O5'   U  1093      -4.008   1.512 -40.708  1.00  0.00           O  
ATOM   4351  C5'   U  1093      -2.885   2.166 -41.278  1.00  0.00           C  
ATOM   4352  C4'   U  1093      -1.905   1.181 -41.865  1.00  0.00           C  
ATOM   4353  O4'   U  1093      -1.392   0.321 -40.812  1.00  0.00           O  
ATOM   4354  C3'   U  1093      -2.468   0.200 -42.882  1.00  0.00           C  
ATOM   4355  O3'   U  1093      -2.522   0.732 -44.194  1.00  0.00           O  
ATOM   4356  C1'   U  1093      -1.208  -0.993 -41.288  1.00  0.00           C  
ATOM   4357  C2'   U  1093      -1.457  -0.935 -42.797  1.00  0.00           C  
ATOM   4358  O2'   U  1093      -0.246  -0.596 -43.458  1.00  0.00           O  
ATOM   4359  N1    U  1093      -2.183  -1.865 -40.590  1.00  0.00           N  
ATOM   4360  C2    U  1093      -1.919  -3.223 -40.578  1.00  0.00           C  
ATOM   4361  O2    U  1093      -0.938  -3.715 -41.106  1.00  0.00           O  
ATOM   4362  N3    U  1093      -2.849  -3.990 -39.920  1.00  0.00           N  
ATOM   4363  C4    U  1093      -3.992  -3.552 -39.286  1.00  0.00           C  
ATOM   4364  O4    U  1093      -4.731  -4.371 -38.737  1.00  0.00           O  
ATOM   4365  C5    U  1093      -4.200  -2.137 -39.340  1.00  0.00           C  
ATOM   4366  C6    U  1093      -3.310  -1.365 -39.973  1.00  0.00           C  
ATOM   4367  H5'   U  1093      -2.433   2.690 -40.583  1.00  0.00           H  
ATOM   4368 H5''   U  1093      -3.192   2.771 -41.986  1.00  0.00           H  
ATOM   4369  H4'   U  1093      -1.160   1.676 -42.264  1.00  0.00           H  
ATOM   4370  H3'   U  1093      -3.343  -0.117 -42.574  1.00  0.00           H  
ATOM   4371  H1'   U  1093      -0.300  -1.324 -41.124  1.00  0.00           H  
ATOM   4372  H2'   U  1093      -1.831  -1.775 -43.135  1.00  0.00           H  
ATOM   4373 HO2'   U  1093       0.084  -1.381 -43.943  1.00  0.00           H  
ATOM   4374  H3    U  1093      -2.681  -4.955 -39.899  1.00  0.00           H  
ATOM   4375  H5    U  1093      -4.988  -1.738 -38.914  1.00  0.00           H  
ATOM   4376  H6    U  1093      -3.475  -0.401 -39.996  1.00  0.00           H  
ATOM   4377  P     A  1094      -3.580   0.156 -45.258  1.00  0.00           P  
ATOM   4378  OP2   A  1094      -4.876  -0.037 -44.560  1.00  0.00           O  
ATOM   4379  OP1   A  1094      -3.520   1.007 -46.473  1.00  0.00           O  
ATOM   4380  O5'   A  1094      -3.004  -1.281 -45.633  1.00  0.00           O  
ATOM   4381  C5'   A  1094      -1.851  -1.414 -46.452  1.00  0.00           C  
ATOM   4382  C4'   A  1094      -1.530  -2.862 -46.726  1.00  0.00           C  
ATOM   4383  O4'   A  1094      -1.162  -3.560 -45.512  1.00  0.00           O  
ATOM   4384  C3'   A  1094      -2.663  -3.700 -47.297  1.00  0.00           C  
ATOM   4385  O3'   A  1094      -2.824  -3.537 -48.696  1.00  0.00           O  
ATOM   4386  C1'   A  1094      -1.639  -4.885 -45.543  1.00  0.00           C  
ATOM   4387  C2'   A  1094      -2.237  -5.113 -46.935  1.00  0.00           C  
ATOM   4388  O2'   A  1094      -1.222  -5.584 -47.809  1.00  0.00           O  
ATOM   4389  N1    A  1094      -4.150  -8.112 -42.407  1.00  0.00           N  
ATOM   4390  C2    A  1094      -3.213  -8.312 -43.343  1.00  0.00           C  
ATOM   4391  N3    A  1094      -2.602  -7.425 -44.124  1.00  0.00           N  
ATOM   4392  C4    A  1094      -3.047  -6.182 -43.871  1.00  0.00           C  
ATOM   4393  C5    A  1094      -4.004  -5.818 -42.941  1.00  0.00           C  
ATOM   4394  C6    A  1094      -4.575  -6.851 -42.177  1.00  0.00           C  
ATOM   4395  N6    A  1094      -5.509  -6.651 -41.244  1.00  0.00           N  
ATOM   4396  N7    A  1094      -4.208  -4.445 -42.959  1.00  0.00           N  
ATOM   4397  C8    A  1094      -3.384  -4.017 -43.883  1.00  0.00           C  
ATOM   4398  N9    A  1094      -2.650  -5.014 -44.476  1.00  0.00           N  
ATOM   4399  H5'   A  1094      -1.088  -0.997 -46.000  1.00  0.00           H  
ATOM   4400 H5''   A  1094      -2.008  -0.954 -47.303  1.00  0.00           H  
ATOM   4401  H4'   A  1094      -0.772  -2.906 -47.346  1.00  0.00           H  
ATOM   4402  H3'   A  1094      -3.494  -3.483 -46.824  1.00  0.00           H  
ATOM   4403  H1'   A  1094      -0.917  -5.530 -45.389  1.00  0.00           H  
ATOM   4404  H2'   A  1094      -3.004  -5.723 -46.906  1.00  0.00           H  
ATOM   4405 HO2'   A  1094      -1.236  -5.050 -48.631  1.00  0.00           H  
ATOM   4406  H2    A  1094      -2.940  -9.245 -43.471  1.00  0.00           H  
ATOM   4407  H61   A  1094      -5.871  -7.412 -40.742  1.00  0.00           H  
ATOM   4408  H62   A  1094      -5.833  -5.745 -41.060  1.00  0.00           H  
ATOM   4409  H8    A  1094      -3.299  -3.071 -44.129  1.00  0.00           H  
ATOM   4410  P     U  1095      -4.268  -3.739 -49.372  1.00  0.00           P  
ATOM   4411  OP2   U  1095      -5.247  -2.915 -48.620  1.00  0.00           O  
ATOM   4412  OP1   U  1095      -4.121  -3.549 -50.838  1.00  0.00           O  
ATOM   4413  O5'   U  1095      -4.606  -5.273 -49.105  1.00  0.00           O  
ATOM   4414  C5'   U  1095      -3.879  -6.304 -49.755  1.00  0.00           C  
ATOM   4415  C4'   U  1095      -4.374  -7.672 -49.355  1.00  0.00           C  
ATOM   4416  O4'   U  1095      -4.109  -7.872 -47.949  1.00  0.00           O  
ATOM   4417  C3'   U  1095      -5.871  -7.909 -49.490  1.00  0.00           C  
ATOM   4418  O3'   U  1095      -6.252  -8.314 -50.793  1.00  0.00           O  
ATOM   4419  C1'   U  1095      -5.162  -8.575 -47.333  1.00  0.00           C  
ATOM   4420  C2'   U  1095      -6.137  -8.978 -48.441  1.00  0.00           C  
ATOM   4421  O2'   U  1095      -5.781 -10.267 -48.919  1.00  0.00           O  
ATOM   4422  N1    U  1095      -5.787  -7.673 -46.335  1.00  0.00           N  
ATOM   4423  C2    U  1095      -6.494  -8.265 -45.305  1.00  0.00           C  
ATOM   4424  O2    U  1095      -6.618  -9.472 -45.190  1.00  0.00           O  
ATOM   4425  N3    U  1095      -7.054  -7.391 -44.405  1.00  0.00           N  
ATOM   4426  C4    U  1095      -6.983  -6.015 -44.428  1.00  0.00           C  
ATOM   4427  O4    U  1095      -7.543  -5.366 -43.544  1.00  0.00           O  
ATOM   4428  C5    U  1095      -6.236  -5.473 -45.522  1.00  0.00           C  
ATOM   4429  C6    U  1095      -5.679  -6.300 -46.412  1.00  0.00           C  
ATOM   4430  H5'   U  1095      -2.931  -6.226 -49.516  1.00  0.00           H  
ATOM   4431 H5''   U  1095      -3.974  -6.201 -50.724  1.00  0.00           H  
ATOM   4432  H4'   U  1095      -3.892  -8.347 -49.876  1.00  0.00           H  
ATOM   4433  H3'   U  1095      -6.350  -7.092 -49.241  1.00  0.00           H  
ATOM   4434  H1'   U  1095      -4.836  -9.382 -46.882  1.00  0.00           H  
ATOM   4435  H2'   U  1095      -7.065  -8.950 -48.128  1.00  0.00           H  
ATOM   4436 HO2'   U  1095      -6.455 -10.915 -48.622  1.00  0.00           H  
ATOM   4437  H3    U  1095      -7.559  -7.790 -43.667  1.00  0.00           H  
ATOM   4438  H5    U  1095      -6.134  -4.502 -45.617  1.00  0.00           H  
ATOM   4439  H6    U  1095      -5.174  -5.905 -47.152  1.00  0.00           H  
ATOM   4440  P     U  1096      -7.703  -7.933 -51.367  1.00  0.00           P  
ATOM   4441  OP2   U  1096      -7.838  -6.455 -51.329  1.00  0.00           O  
ATOM   4442  OP1   U  1096      -7.895  -8.655 -52.651  1.00  0.00           O  
ATOM   4443  O5'   U  1096      -8.713  -8.547 -50.300  1.00  0.00           O  
ATOM   4444  C5'   U  1096      -9.175  -9.884 -50.418  1.00  0.00           C  
ATOM   4445  C4'   U  1096     -10.183 -10.222 -49.347  1.00  0.00           C  
ATOM   4446  O4'   U  1096      -9.627  -9.849 -48.064  1.00  0.00           O  
ATOM   4447  C3'   U  1096     -11.501  -9.465 -49.405  1.00  0.00           C  
ATOM   4448  O3'   U  1096     -12.446 -10.063 -50.274  1.00  0.00           O  
ATOM   4449  C1'   U  1096     -10.643  -9.364 -47.205  1.00  0.00           C  
ATOM   4450  C2'   U  1096     -11.968  -9.520 -47.958  1.00  0.00           C  
ATOM   4451  O2'   U  1096     -12.529 -10.787 -47.644  1.00  0.00           O  
ATOM   4452  N1    U  1096     -10.338  -7.947 -46.892  1.00  0.00           N  
ATOM   4453  C2    U  1096     -11.127  -7.327 -45.940  1.00  0.00           C  
ATOM   4454  O2    U  1096     -12.040  -7.891 -45.363  1.00  0.00           O  
ATOM   4455  N3    U  1096     -10.807  -6.017 -45.682  1.00  0.00           N  
ATOM   4456  C4    U  1096      -9.803  -5.275 -46.266  1.00  0.00           C  
ATOM   4457  O4    U  1096      -9.642  -4.102 -45.927  1.00  0.00           O  
ATOM   4458  C5    U  1096      -9.028  -5.980 -47.242  1.00  0.00           C  
ATOM   4459  C6    U  1096      -9.317  -7.258 -47.511  1.00  0.00           C  
ATOM   4460  H5'   U  1096      -8.411 -10.494 -50.341  1.00  0.00           H  
ATOM   4461 H5''   U  1096      -9.592 -10.003 -51.297  1.00  0.00           H  
ATOM   4462  H4'   U  1096     -10.371 -11.184 -49.345  1.00  0.00           H  
ATOM   4463  H3'   U  1096     -11.351  -8.530 -49.656  1.00  0.00           H  
ATOM   4464  H1'   U  1096     -10.683  -9.879 -46.372  1.00  0.00           H  
ATOM   4465  H2'   U  1096     -12.586  -8.789 -47.750  1.00  0.00           H  
ATOM   4466 HO2'   U  1096     -12.787 -11.237 -48.476  1.00  0.00           H  
ATOM   4467  H3    U  1096     -11.354  -5.559 -45.011  1.00  0.00           H  
ATOM   4468  H5    U  1096      -8.292  -5.530 -47.707  1.00  0.00           H  
ATOM   4469  H6    U  1096      -8.773  -7.718 -48.183  1.00  0.00           H  
ATOM   4470  P     G  1097     -13.092  -9.214 -51.475  1.00  0.00           P  
ATOM   4471  OP2   G  1097     -12.064  -8.264 -51.972  1.00  0.00           O  
ATOM   4472  OP1   G  1097     -13.731 -10.165 -52.421  1.00  0.00           O  
ATOM   4473  O5'   G  1097     -14.246  -8.368 -50.773  1.00  0.00           O  
ATOM   4474  C5'   G  1097     -15.596  -8.808 -50.807  1.00  0.00           C  
ATOM   4475  C4'   G  1097     -16.352  -8.372 -49.577  1.00  0.00           C  
ATOM   4476  O4'   G  1097     -15.397  -8.188 -48.499  1.00  0.00           O  
ATOM   4477  C3'   G  1097     -17.059  -7.028 -49.669  1.00  0.00           C  
ATOM   4478  O3'   G  1097     -18.291  -7.098 -50.366  1.00  0.00           O  
ATOM   4479  C1'   G  1097     -15.850  -7.162 -47.662  1.00  0.00           C  
ATOM   4480  C2'   G  1097     -17.193  -6.669 -48.196  1.00  0.00           C  
ATOM   4481  O2'   G  1097     -18.242  -7.403 -47.581  1.00  0.00           O  
ATOM   4482  N1    G  1097     -14.473  -2.743 -45.542  1.00  0.00           N  
ATOM   4483  C2    G  1097     -15.583  -3.518 -45.306  1.00  0.00           C  
ATOM   4484  N2    G  1097     -16.443  -3.061 -44.384  1.00  0.00           N  
ATOM   4485  N3    G  1097     -15.833  -4.659 -45.926  1.00  0.00           N  
ATOM   4486  C4    G  1097     -14.869  -4.970 -46.819  1.00  0.00           C  
ATOM   4487  C5    G  1097     -13.724  -4.267 -47.130  1.00  0.00           C  
ATOM   4488  C6    G  1097     -13.469  -3.044 -46.457  1.00  0.00           C  
ATOM   4489  O6    G  1097     -12.510  -2.276 -46.593  1.00  0.00           O  
ATOM   4490  N7    G  1097     -12.990  -4.927 -48.105  1.00  0.00           N  
ATOM   4491  C8    G  1097     -13.689  -5.999 -48.365  1.00  0.00           C  
ATOM   4492  N9    G  1097     -14.840  -6.088 -47.620  1.00  0.00           N  
ATOM   4493  H5'   G  1097     -15.613  -9.786 -50.863  1.00  0.00           H  
ATOM   4494 H5''   G  1097     -16.033  -8.435 -51.601  1.00  0.00           H  
ATOM   4495  H4'   G  1097     -16.993  -9.072 -49.334  1.00  0.00           H  
ATOM   4496  H3'   G  1097     -16.470  -6.385 -50.115  1.00  0.00           H  
ATOM   4497  H1'   G  1097     -15.972  -7.531 -46.761  1.00  0.00           H  
ATOM   4498  H2'   G  1097     -17.304  -5.703 -48.070  1.00  0.00           H  
ATOM   4499 HO2'   G  1097     -18.721  -6.815 -46.960  1.00  0.00           H  
ATOM   4500  H1    G  1097     -14.381  -1.914 -45.029  1.00  0.00           H  
ATOM   4501  H22   G  1097     -17.253  -3.572 -44.173  1.00  0.00           H  
ATOM   4502  H21   G  1097     -16.265  -2.216 -43.920  1.00  0.00           H  
ATOM   4503  H8    G  1097     -13.418  -6.672 -49.024  1.00  0.00           H  
ATOM   4504  P     U  1098     -18.863  -5.802 -51.128  1.00  0.00           P  
ATOM   4505  OP2   U  1098     -17.770  -5.241 -51.961  1.00  0.00           O  
ATOM   4506  OP1   U  1098     -20.154  -6.174 -51.761  1.00  0.00           O  
ATOM   4507  O5'   U  1098     -19.168  -4.770 -49.954  1.00  0.00           O  
ATOM   4508  C5'   U  1098     -20.279  -4.956 -49.089  1.00  0.00           C  
ATOM   4509  C4'   U  1098     -20.312  -3.918 -47.994  1.00  0.00           C  
ATOM   4510  O4'   U  1098     -19.004  -3.803 -47.374  1.00  0.00           O  
ATOM   4511  C3'   U  1098     -20.611  -2.492 -48.430  1.00  0.00           C  
ATOM   4512  O3'   U  1098     -21.982  -2.277 -48.714  1.00  0.00           O  
ATOM   4513  C1'   U  1098     -18.857  -2.511 -46.850  1.00  0.00           C  
ATOM   4514  C2'   U  1098     -20.117  -1.728 -47.217  1.00  0.00           C  
ATOM   4515  O2'   U  1098     -21.042  -1.814 -46.142  1.00  0.00           O  
ATOM   4516  N1    U  1098     -17.634  -1.919 -47.444  1.00  0.00           N  
ATOM   4517  C2    U  1098     -17.196  -0.717 -46.919  1.00  0.00           C  
ATOM   4518  O2    U  1098     -17.766  -0.142 -46.008  1.00  0.00           O  
ATOM   4519  N3    U  1098     -16.061  -0.207 -47.499  1.00  0.00           N  
ATOM   4520  C4    U  1098     -15.332  -0.762 -48.529  1.00  0.00           C  
ATOM   4521  O4    U  1098     -14.329  -0.179 -48.943  1.00  0.00           O  
ATOM   4522  C5    U  1098     -15.843  -2.005 -49.021  1.00  0.00           C  
ATOM   4523  C6    U  1098     -16.947  -2.525 -48.474  1.00  0.00           C  
ATOM   4524  H5'   U  1098     -20.222  -5.846 -48.684  1.00  0.00           H  
ATOM   4525 H5''   U  1098     -21.105  -4.894 -49.612  1.00  0.00           H  
ATOM   4526  H4'   U  1098     -20.958  -4.198 -47.313  1.00  0.00           H  
ATOM   4527  H3'   U  1098     -20.062  -2.272 -49.211  1.00  0.00           H  
ATOM   4528  H1'   U  1098     -18.765  -2.536 -45.874  1.00  0.00           H  
ATOM   4529  H2'   U  1098     -19.907  -0.797 -47.439  1.00  0.00           H  
ATOM   4530 HO2'   U  1098     -21.035  -0.969 -45.645  1.00  0.00           H  
ATOM   4531  H3    U  1098     -15.733   0.644 -47.142  1.00  0.00           H  
ATOM   4532  H5    U  1098     -15.387  -2.471 -49.753  1.00  0.00           H  
ATOM   4533  H6    U  1098     -17.277  -3.375 -48.829  1.00  0.00           H  
ATOM   4534  P     U  1099     -22.430  -1.057 -49.660  1.00  0.00           P  
ATOM   4535  OP2   U  1099     -21.679  -1.165 -50.936  1.00  0.00           O  
ATOM   4536  OP1   U  1099     -23.915  -1.015 -49.683  1.00  0.00           O  
ATOM   4537  O5'   U  1099     -21.912   0.237 -48.890  1.00  0.00           O  
ATOM   4538  C5'   U  1099     -22.632   0.768 -47.788  1.00  0.00           C  
ATOM   4539  C4'   U  1099     -21.997   2.033 -47.264  1.00  0.00           C  
ATOM   4540  O4'   U  1099     -20.600   1.770 -46.886  1.00  0.00           O  
ATOM   4541  C3'   U  1099     -21.855   3.174 -48.260  1.00  0.00           C  
ATOM   4542  O3'   U  1099     -23.062   3.888 -48.458  1.00  0.00           O  
ATOM   4543  C1'   U  1099     -19.832   2.922 -47.095  1.00  0.00           C  
ATOM   4544  C2'   U  1099     -20.816   4.006 -47.525  1.00  0.00           C  
ATOM   4545  O2'   U  1099     -21.370   4.620 -46.371  1.00  0.00           O  
ATOM   4546  N1    U  1099     -18.838   2.613 -48.151  1.00  0.00           N  
ATOM   4547  C2    U  1099     -17.790   3.501 -48.311  1.00  0.00           C  
ATOM   4548  O2    U  1099     -17.658   4.504 -47.631  1.00  0.00           O  
ATOM   4549  N3    U  1099     -16.895   3.175 -49.299  1.00  0.00           N  
ATOM   4550  C4    U  1099     -16.937   2.075 -50.130  1.00  0.00           C  
ATOM   4551  O4    U  1099     -16.054   1.920 -50.974  1.00  0.00           O  
ATOM   4552  C5    U  1099     -18.048   1.200 -49.907  1.00  0.00           C  
ATOM   4553  C6    U  1099     -18.934   1.493 -48.950  1.00  0.00           C  
ATOM   4554  H5'   U  1099     -22.655   0.102 -47.070  1.00  0.00           H  
ATOM   4555 H5''   U  1099     -23.549   0.966 -48.070  1.00  0.00           H  
ATOM   4556  H4'   U  1099     -22.489   2.329 -46.471  1.00  0.00           H  
ATOM   4557  H3'   U  1099     -21.486   2.827 -49.098  1.00  0.00           H  
ATOM   4558  H1'   U  1099     -19.364   3.214 -46.284  1.00  0.00           H  
ATOM   4559  H2'   U  1099     -20.396   4.663 -48.119  1.00  0.00           H  
ATOM   4560 HO2'   U  1099     -21.031   5.537 -46.303  1.00  0.00           H  
ATOM   4561  H3    U  1099     -16.145   3.791 -49.430  1.00  0.00           H  
ATOM   4562  H5    U  1099     -18.156   0.392 -50.451  1.00  0.00           H  
ATOM   4563  H6    U  1099     -19.685   0.880 -48.818  1.00  0.00           H  
ATOM   4564  P     C  1100     -23.290   4.732 -49.807  1.00  0.00           P  
ATOM   4565  OP2   C  1100     -22.675   3.982 -50.930  1.00  0.00           O  
ATOM   4566  OP1   C  1100     -24.725   5.109 -49.875  1.00  0.00           O  
ATOM   4567  O5'   C  1100     -22.443   6.062 -49.578  1.00  0.00           O  
ATOM   4568  C5'   C  1100     -22.830   7.015 -48.600  1.00  0.00           C  
ATOM   4569  C4'   C  1100     -21.853   8.163 -48.523  1.00  0.00           C  
ATOM   4570  O4'   C  1100     -20.551   7.695 -48.095  1.00  0.00           O  
ATOM   4571  C3'   C  1100     -21.558   8.880 -49.831  1.00  0.00           C  
ATOM   4572  O3'   C  1100     -22.549   9.833 -50.175  1.00  0.00           O  
ATOM   4573  C1'   C  1100     -19.524   8.392 -48.763  1.00  0.00           C  
ATOM   4574  C2'   C  1100     -20.208   9.521 -49.526  1.00  0.00           C  
ATOM   4575  O2'   C  1100     -20.355  10.646 -48.673  1.00  0.00           O  
ATOM   4576  N1    C  1100     -18.839   7.435 -49.667  1.00  0.00           N  
ATOM   4577  C2    C  1100     -17.566   7.768 -50.146  1.00  0.00           C  
ATOM   4578  O2    C  1100     -17.052   8.844 -49.804  1.00  0.00           O  
ATOM   4579  N3    C  1100     -16.919   6.913 -50.971  1.00  0.00           N  
ATOM   4580  C4    C  1100     -17.493   5.763 -51.324  1.00  0.00           C  
ATOM   4581  N4    C  1100     -16.818   4.950 -52.140  1.00  0.00           N  
ATOM   4582  C5    C  1100     -18.786   5.395 -50.855  1.00  0.00           C  
ATOM   4583  C6    C  1100     -19.416   6.249 -50.039  1.00  0.00           C  
ATOM   4584  H5'   C  1100     -22.875   6.574 -47.726  1.00  0.00           H  
ATOM   4585 H5''   C  1100     -23.716   7.364 -48.828  1.00  0.00           H  
ATOM   4586  H4'   C  1100     -22.181   8.813 -47.868  1.00  0.00           H  
ATOM   4587  H3'   C  1100     -21.452   8.218 -50.546  1.00  0.00           H  
ATOM   4588  H1'   C  1100     -18.874   8.773 -48.138  1.00  0.00           H  
ATOM   4589  H2'   C  1100     -19.727   9.751 -50.348  1.00  0.00           H  
ATOM   4590 HO2'   C  1100     -21.280  10.963 -48.717  1.00  0.00           H  
ATOM   4591  H42   C  1100     -17.213   4.097 -52.418  1.00  0.00           H  
ATOM   4592  H41   C  1100     -15.928   5.206 -52.461  1.00  0.00           H  
ATOM   4593  H5    C  1100     -19.200   4.547 -51.120  1.00  0.00           H  
ATOM   4594  H6    C  1100     -20.306   6.014 -49.705  1.00  0.00           H  
ATOM   4595  P     U  1101     -22.550  10.507 -51.635  1.00  0.00           P  
ATOM   4596  OP2   U  1101     -22.873   9.452 -52.627  1.00  0.00           O  
ATOM   4597  OP1   U  1101     -23.382  11.736 -51.573  1.00  0.00           O  
ATOM   4598  O5'   U  1101     -21.036  10.947 -51.857  1.00  0.00           O  
ATOM   4599  C5'   U  1101     -20.604  12.261 -51.539  1.00  0.00           C  
ATOM   4600  C4'   U  1101     -19.268  12.576 -52.167  1.00  0.00           C  
ATOM   4601  O4'   U  1101     -18.330  11.503 -51.899  1.00  0.00           O  
ATOM   4602  C3'   U  1101     -19.249  12.679 -53.684  1.00  0.00           C  
ATOM   4603  O3'   U  1101     -19.730  13.923 -54.161  1.00  0.00           O  
ATOM   4604  C1'   U  1101     -17.371  11.485 -52.925  1.00  0.00           C  
ATOM   4605  C2'   U  1101     -17.764  12.526 -53.969  1.00  0.00           C  
ATOM   4606  O2'   U  1101     -17.063  13.735 -53.710  1.00  0.00           O  
ATOM   4607  N1    U  1101     -17.288  10.119 -53.497  1.00  0.00           N  
ATOM   4608  C2    U  1101     -16.064   9.720 -54.001  1.00  0.00           C  
ATOM   4609  O2    U  1101     -15.076  10.433 -53.991  1.00  0.00           O  
ATOM   4610  N3    U  1101     -16.034   8.448 -54.519  1.00  0.00           N  
ATOM   4611  C4    U  1101     -17.079   7.552 -54.585  1.00  0.00           C  
ATOM   4612  O4    U  1101     -16.893   6.441 -55.084  1.00  0.00           O  
ATOM   4613  C5    U  1101     -18.314   8.033 -54.045  1.00  0.00           C  
ATOM   4614  C6    U  1101     -18.372   9.267 -53.533  1.00  0.00           C  
ATOM   4615  H5'   U  1101     -20.526  12.345 -50.565  1.00  0.00           H  
ATOM   4616 H5''   U  1101     -21.268  12.904 -51.863  1.00  0.00           H  
ATOM   4617  H4'   U  1101     -18.922  13.404 -51.774  1.00  0.00           H  
ATOM   4618  H3'   U  1101     -19.737  11.920 -54.065  1.00  0.00           H  
ATOM   4619  H1'   U  1101     -16.505  11.728 -52.537  1.00  0.00           H  
ATOM   4620  H2'   U  1101     -17.604  12.204 -54.881  1.00  0.00           H  
ATOM   4621 HO2'   U  1101     -16.388  13.868 -54.408  1.00  0.00           H  
ATOM   4622  H3    U  1101     -15.176   8.145 -54.882  1.00  0.00           H  
ATOM   4623  H5    U  1101     -19.111   7.462 -54.050  1.00  0.00           H  
ATOM   4624  H6    U  1101     -19.228   9.573 -53.171  1.00  0.00           H  
ATOM   4625  P     G  1102     -21.253  14.084 -54.826  1.00  0.00           P  
ATOM   4626  OP2   G  1102     -22.088  13.084 -54.114  1.00  0.00           O  
ATOM   4627  OP1   G  1102     -21.573  15.529 -54.703  1.00  0.00           O  
ATOM   4628  O5'   G  1102     -21.249  13.710 -56.375  1.00  0.00           O  
ATOM   4629  C5'   G  1102     -21.549  14.686 -57.361  1.00  0.00           C  
ATOM   4630  C4'   G  1102     -22.968  14.556 -57.856  1.00  0.00           C  
ATOM   4631  O4'   G  1102     -23.111  15.275 -59.107  1.00  0.00           O  
ATOM   4632  C3'   G  1102     -23.425  13.149 -58.208  1.00  0.00           C  
ATOM   4633  O3'   G  1102     -23.817  12.395 -57.073  1.00  0.00           O  
ATOM   4634  C1'   G  1102     -23.960  14.578 -59.986  1.00  0.00           C  
ATOM   4635  C2'   G  1102     -24.559  13.432 -59.173  1.00  0.00           C  
ATOM   4636  O2'   G  1102     -25.715  13.896 -58.490  1.00  0.00           O  
ATOM   4637  N1    G  1102     -23.765  13.460 -64.949  1.00  0.00           N  
ATOM   4638  C2    G  1102     -24.815  13.931 -64.200  1.00  0.00           C  
ATOM   4639  N2    G  1102     -25.969  14.134 -64.853  1.00  0.00           N  
ATOM   4640  N3    G  1102     -24.742  14.187 -62.904  1.00  0.00           N  
ATOM   4641  C4    G  1102     -23.515  13.929 -62.406  1.00  0.00           C  
ATOM   4642  C5    G  1102     -22.400  13.458 -63.067  1.00  0.00           C  
ATOM   4643  C6    G  1102     -22.492  13.187 -64.457  1.00  0.00           C  
ATOM   4644  O6    G  1102     -21.615  12.765 -65.219  1.00  0.00           O  
ATOM   4645  N7    G  1102     -21.328  13.327 -62.195  1.00  0.00           N  
ATOM   4646  C8    G  1102     -21.802  13.713 -61.041  1.00  0.00           C  
ATOM   4647  N9    G  1102     -23.122  14.092 -61.098  1.00  0.00           N  
ATOM   4648  H5'   G  1102     -20.935  14.577 -58.116  1.00  0.00           H  
ATOM   4649 H5''   G  1102     -21.425  15.579 -56.975  1.00  0.00           H  
ATOM   4650  H4'   G  1102     -23.583  14.935 -57.193  1.00  0.00           H  
ATOM   4651  H3'   G  1102     -22.714  12.670 -58.681  1.00  0.00           H  
ATOM   4652  H1'   G  1102     -24.682  15.138 -60.342  1.00  0.00           H  
ATOM   4653  H2'   G  1102     -24.757  12.653 -59.734  1.00  0.00           H  
ATOM   4654 HO2'   G  1102     -26.510  13.491 -58.896  1.00  0.00           H  
ATOM   4655  H1    G  1102     -23.922  13.303 -65.903  1.00  0.00           H  
ATOM   4656  H22   G  1102     -26.753  14.470 -64.370  1.00  0.00           H  
ATOM   4657  H21   G  1102     -26.031  13.947 -65.813  1.00  0.00           H  
ATOM   4658  H8    G  1102     -21.270  13.731 -60.219  1.00  0.00           H  
ATOM   4659  P     C  1103     -23.913  10.793 -57.162  1.00  0.00           P  
ATOM   4660  OP2   C  1103     -22.623  10.282 -57.689  1.00  0.00           O  
ATOM   4661  OP1   C  1103     -24.425  10.290 -55.861  1.00  0.00           O  
ATOM   4662  O5'   C  1103     -25.034  10.534 -58.264  1.00  0.00           O  
ATOM   4663  C5'   C  1103     -26.408  10.490 -57.910  1.00  0.00           C  
ATOM   4664  C4'   C  1103     -27.139   9.394 -58.649  1.00  0.00           C  
ATOM   4665  O4'   C  1103     -27.588   9.873 -59.952  1.00  0.00           O  
ATOM   4666  C3'   C  1103     -26.330   8.147 -58.968  1.00  0.00           C  
ATOM   4667  O3'   C  1103     -26.262   7.239 -57.881  1.00  0.00           O  
ATOM   4668  C1'   C  1103     -27.541   8.825 -60.887  1.00  0.00           C  
ATOM   4669  C2'   C  1103     -27.133   7.568 -60.135  1.00  0.00           C  
ATOM   4670  O2'   C  1103     -28.304   6.907 -59.676  1.00  0.00           O  
ATOM   4671  N1    C  1103     -26.559   9.199 -61.934  1.00  0.00           N  
ATOM   4672  C2    C  1103     -26.466   8.394 -63.077  1.00  0.00           C  
ATOM   4673  O2    C  1103     -27.200   7.399 -63.179  1.00  0.00           O  
ATOM   4674  N3    C  1103     -25.578   8.713 -64.046  1.00  0.00           N  
ATOM   4675  C4    C  1103     -24.800   9.787 -63.913  1.00  0.00           C  
ATOM   4676  N4    C  1103     -23.939  10.063 -64.895  1.00  0.00           N  
ATOM   4677  C5    C  1103     -24.870  10.625 -62.764  1.00  0.00           C  
ATOM   4678  C6    C  1103     -25.752  10.300 -61.812  1.00  0.00           C  
ATOM   4679  H5'   C  1103     -26.821  11.352 -58.127  1.00  0.00           H  
ATOM   4680 H5''   C  1103     -26.485  10.331 -56.946  1.00  0.00           H  
ATOM   4681  H4'   C  1103     -27.923   9.138 -58.120  1.00  0.00           H  
ATOM   4682  H3'   C  1103     -25.421   8.366 -59.260  1.00  0.00           H  
ATOM   4683  H1'   C  1103     -28.419   8.683 -61.299  1.00  0.00           H  
ATOM   4684  H2'   C  1103     -26.582   6.982 -60.693  1.00  0.00           H  
ATOM   4685 HO2'   C  1103     -28.401   6.059 -60.156  1.00  0.00           H  
ATOM   4686  H42   C  1103     -23.353  10.845 -64.827  1.00  0.00           H  
ATOM   4687  H41   C  1103     -23.893   9.483 -65.684  1.00  0.00           H  
ATOM   4688  H5    C  1103     -24.293  11.413 -62.675  1.00  0.00           H  
ATOM   4689  H6    C  1103     -25.815  10.864 -61.014  1.00  0.00           H  
ATOM   4690  P     C  1104     -25.040   6.200 -57.771  1.00  0.00           P  
ATOM   4691  OP2   C  1104     -23.796   6.910 -58.157  1.00  0.00           O  
ATOM   4692  OP1   C  1104     -25.123   5.533 -56.446  1.00  0.00           O  
ATOM   4693  O5'   C  1104     -25.356   5.112 -58.890  1.00  0.00           O  
ATOM   4694  C5'   C  1104     -26.312   4.088 -58.663  1.00  0.00           C  
ATOM   4695  C4'   C  1104     -26.328   3.080 -59.787  1.00  0.00           C  
ATOM   4696  O4'   C  1104     -26.626   3.763 -61.014  1.00  0.00           O  
ATOM   4697  C3'   C  1104     -25.003   2.401 -60.096  1.00  0.00           C  
ATOM   4698  O3'   C  1104     -24.781   1.240 -59.314  1.00  0.00           O  
ATOM   4699  C1'   C  1104     -25.916   3.208 -62.102  1.00  0.00           C  
ATOM   4700  C2'   C  1104     -25.174   2.001 -61.548  1.00  0.00           C  
ATOM   4701  O2'   C  1104     -25.999   0.851 -61.671  1.00  0.00           O  
ATOM   4702  N1    C  1104     -24.992   4.264 -62.584  1.00  0.00           N  
ATOM   4703  C2    C  1104     -24.271   4.031 -63.762  1.00  0.00           C  
ATOM   4704  O2    C  1104     -24.424   2.956 -64.363  1.00  0.00           O  
ATOM   4705  N3    C  1104     -23.422   4.978 -64.223  1.00  0.00           N  
ATOM   4706  C4    C  1104     -23.276   6.124 -63.559  1.00  0.00           C  
ATOM   4707  N4    C  1104     -22.427   7.030 -64.052  1.00  0.00           N  
ATOM   4708  C5    C  1104     -23.993   6.392 -62.359  1.00  0.00           C  
ATOM   4709  C6    C  1104     -24.830   5.448 -61.913  1.00  0.00           C  
ATOM   4710  H5'   C  1104     -27.201   4.492 -58.584  1.00  0.00           H  
ATOM   4711 H5''   C  1104     -26.094   3.628 -57.825  1.00  0.00           H  
ATOM   4712  H4'   C  1104     -27.006   2.393 -59.623  1.00  0.00           H  
ATOM   4713  H3'   C  1104     -24.247   3.014 -59.983  1.00  0.00           H  
ATOM   4714  H1'   C  1104     -26.495   2.920 -62.838  1.00  0.00           H  
ATOM   4715  H2'   C  1104     -24.309   1.875 -61.990  1.00  0.00           H  
ATOM   4716 HO2'   C  1104     -25.630   0.266 -62.365  1.00  0.00           H  
ATOM   4717  H42   C  1104     -22.297   7.882 -63.586  1.00  0.00           H  
ATOM   4718  H41   C  1104     -21.934   6.841 -64.878  1.00  0.00           H  
ATOM   4719  H5    C  1104     -23.879   7.238 -61.878  1.00  0.00           H  
ATOM   4720  H6    C  1104     -25.333   5.613 -61.089  1.00  0.00           H  
ATOM   4721  P     G  1105     -23.425   1.085 -58.464  1.00  0.00           P  
ATOM   4722  OP2   G  1105     -22.772   2.417 -58.394  1.00  0.00           O  
ATOM   4723  OP1   G  1105     -23.749   0.359 -57.209  1.00  0.00           O  
ATOM   4724  O5'   G  1105     -22.513   0.135 -59.361  1.00  0.00           O  
ATOM   4725  C5'   G  1105     -23.068  -0.983 -60.036  1.00  0.00           C  
ATOM   4726  C4'   G  1105     -22.227  -1.390 -61.220  1.00  0.00           C  
ATOM   4727  O4'   G  1105     -22.568  -0.570 -62.371  1.00  0.00           O  
ATOM   4728  C3'   G  1105     -20.727  -1.181 -61.077  1.00  0.00           C  
ATOM   4729  O3'   G  1105     -20.092  -2.215 -60.343  1.00  0.00           O  
ATOM   4730  C1'   G  1105     -21.421  -0.302 -63.135  1.00  0.00           C  
ATOM   4731  C2'   G  1105     -20.308  -1.162 -62.541  1.00  0.00           C  
ATOM   4732  O2'   G  1105     -20.361  -2.463 -63.109  1.00  0.00           O  
ATOM   4733  N1    G  1105     -18.734   3.633 -64.926  1.00  0.00           N  
ATOM   4734  C2    G  1105     -18.733   2.319 -65.327  1.00  0.00           C  
ATOM   4735  N2    G  1105     -17.910   2.006 -66.338  1.00  0.00           N  
ATOM   4736  N3    G  1105     -19.485   1.379 -64.778  1.00  0.00           N  
ATOM   4737  C4    G  1105     -20.250   1.864 -63.778  1.00  0.00           C  
ATOM   4738  C5    G  1105     -20.326   3.155 -63.300  1.00  0.00           C  
ATOM   4739  C6    G  1105     -19.514   4.154 -63.898  1.00  0.00           C  
ATOM   4740  O6    G  1105     -19.438   5.355 -63.616  1.00  0.00           O  
ATOM   4741  N7    G  1105     -21.238   3.243 -62.258  1.00  0.00           N  
ATOM   4742  C8    G  1105     -21.692   2.026 -62.124  1.00  0.00           C  
ATOM   4743  N9    G  1105     -21.135   1.140 -63.014  1.00  0.00           N  
ATOM   4744  H5'   G  1105     -23.969  -0.755 -60.347  1.00  0.00           H  
ATOM   4745 H5''   G  1105     -23.128  -1.736 -59.412  1.00  0.00           H  
ATOM   4746  H4'   G  1105     -22.398  -2.332 -61.433  1.00  0.00           H  
ATOM   4747  H3'   G  1105     -20.518  -0.319 -60.662  1.00  0.00           H  
ATOM   4748  H1'   G  1105     -21.542  -0.533 -64.080  1.00  0.00           H  
ATOM   4749  H2'   G  1105     -19.426  -0.751 -62.657  1.00  0.00           H  
ATOM   4750 HO2'   G  1105     -20.341  -3.127 -62.388  1.00  0.00           H  
ATOM   4751  H1    G  1105     -18.139   4.252 -65.398  1.00  0.00           H  
ATOM   4752  H22   G  1105     -17.867   1.083 -66.667  1.00  0.00           H  
ATOM   4753  H21   G  1105     -17.350   2.696 -66.750  1.00  0.00           H  
ATOM   4754  H8    G  1105     -22.362   1.772 -61.456  1.00  0.00           H  
ATOM   4755  P     G  1106     -18.674  -1.948 -59.634  1.00  0.00           P  
ATOM   4756  OP2   G  1106     -18.802  -0.730 -58.795  1.00  0.00           O  
ATOM   4757  OP1   G  1106     -18.221  -3.221 -59.017  1.00  0.00           O  
ATOM   4758  O5'   G  1106     -17.695  -1.612 -60.845  1.00  0.00           O  
ATOM   4759  C5'   G  1106     -17.309  -2.616 -61.771  1.00  0.00           C  
ATOM   4760  C4'   G  1106     -16.200  -2.139 -62.677  1.00  0.00           C  
ATOM   4761  O4'   G  1106     -16.725  -1.120 -63.579  1.00  0.00           O  
ATOM   4762  C3'   G  1106     -15.027  -1.455 -61.991  1.00  0.00           C  
ATOM   4763  O3'   G  1106     -14.112  -2.372 -61.415  1.00  0.00           O  
ATOM   4764  C1'   G  1106     -15.734  -0.145 -63.779  1.00  0.00           C  
ATOM   4765  C2'   G  1106     -14.441  -0.689 -63.172  1.00  0.00           C  
ATOM   4766  O2'   G  1106     -13.815  -1.549 -64.113  1.00  0.00           O  
ATOM   4767  N1    G  1106     -15.140   4.905 -63.523  1.00  0.00           N  
ATOM   4768  C2    G  1106     -14.499   3.988 -64.321  1.00  0.00           C  
ATOM   4769  N2    G  1106     -13.576   4.475 -65.164  1.00  0.00           N  
ATOM   4770  N3    G  1106     -14.743   2.688 -64.296  1.00  0.00           N  
ATOM   4771  C4    G  1106     -15.695   2.371 -63.394  1.00  0.00           C  
ATOM   4772  C5    G  1106     -16.395   3.207 -62.550  1.00  0.00           C  
ATOM   4773  C6    G  1106     -16.123   4.599 -62.587  1.00  0.00           C  
ATOM   4774  O6    G  1106     -16.638   5.503 -61.918  1.00  0.00           O  
ATOM   4775  N7    G  1106     -17.291   2.486 -61.773  1.00  0.00           N  
ATOM   4776  C8    G  1106     -17.122   1.248 -62.151  1.00  0.00           C  
ATOM   4777  N9    G  1106     -16.170   1.107 -63.131  1.00  0.00           N  
ATOM   4778  H5'   G  1106     -18.084  -2.863 -62.317  1.00  0.00           H  
ATOM   4779 H5''   G  1106     -17.001  -3.405 -61.277  1.00  0.00           H  
ATOM   4780  H4'   G  1106     -15.864  -2.891 -63.208  1.00  0.00           H  
ATOM   4781  H3'   G  1106     -15.322  -0.817 -61.310  1.00  0.00           H  
ATOM   4782  H1'   G  1106     -15.604   0.013 -64.738  1.00  0.00           H  
ATOM   4783  H2'   G  1106     -13.845   0.037 -62.890  1.00  0.00           H  
ATOM   4784 HO2'   G  1106     -12.992  -1.125 -64.434  1.00  0.00           H  
ATOM   4785  H1    G  1106     -14.886   5.846 -63.618  1.00  0.00           H  
ATOM   4786  H22   G  1106     -13.087   3.868 -65.758  1.00  0.00           H  
ATOM   4787  H21   G  1106     -13.390   5.437 -65.189  1.00  0.00           H  
ATOM   4788  H8    G  1106     -17.625   0.497 -61.773  1.00  0.00           H  
ATOM   4789  P     G  1107     -13.347  -1.999 -60.051  1.00  0.00           P  
ATOM   4790  OP2   G  1107     -14.266  -1.184 -59.217  1.00  0.00           O  
ATOM   4791  OP1   G  1107     -12.762  -3.246 -59.495  1.00  0.00           O  
ATOM   4792  O5'   G  1107     -12.149  -1.061 -60.525  1.00  0.00           O  
ATOM   4793  C5'   G  1107     -11.878   0.166 -59.864  1.00  0.00           C  
ATOM   4794  C4'   G  1107     -11.167   1.139 -60.771  1.00  0.00           C  
ATOM   4795  O4'   G  1107     -12.158   1.847 -61.533  1.00  0.00           O  
ATOM   4796  C3'   G  1107     -10.359   2.228 -60.080  1.00  0.00           C  
ATOM   4797  O3'   G  1107      -9.041   1.818 -59.759  1.00  0.00           O  
ATOM   4798  C1'   G  1107     -11.785   3.199 -61.696  1.00  0.00           C  
ATOM   4799  C2'   G  1107     -10.378   3.344 -61.108  1.00  0.00           C  
ATOM   4800  O2'   G  1107      -9.425   3.114 -62.136  1.00  0.00           O  
ATOM   4801  N1    G  1107     -13.338   7.916 -60.574  1.00  0.00           N  
ATOM   4802  C2    G  1107     -12.278   7.505 -61.345  1.00  0.00           C  
ATOM   4803  N2    G  1107     -11.530   8.473 -61.893  1.00  0.00           N  
ATOM   4804  N3    G  1107     -11.973   6.236 -61.565  1.00  0.00           N  
ATOM   4805  C4    G  1107     -12.825   5.396 -60.942  1.00  0.00           C  
ATOM   4806  C5    G  1107     -13.913   5.703 -60.151  1.00  0.00           C  
ATOM   4807  C6    G  1107     -14.229   7.067 -59.922  1.00  0.00           C  
ATOM   4808  O6    G  1107     -15.152   7.542 -59.251  1.00  0.00           O  
ATOM   4809  N7    G  1107     -14.533   4.548 -59.696  1.00  0.00           N  
ATOM   4810  C8    G  1107     -13.825   3.578 -60.209  1.00  0.00           C  
ATOM   4811  N9    G  1107     -12.775   4.022 -60.975  1.00  0.00           N  
ATOM   4812  H5'   G  1107     -11.317  -0.009 -59.080  1.00  0.00           H  
ATOM   4813 H5''   G  1107     -12.725   0.563 -59.568  1.00  0.00           H  
ATOM   4814  H4'   G  1107     -10.583   0.655 -61.391  1.00  0.00           H  
ATOM   4815  H3'   G  1107     -10.812   2.520 -59.263  1.00  0.00           H  
ATOM   4816  H1'   G  1107     -11.772   3.457 -62.641  1.00  0.00           H  
ATOM   4817  H2'   G  1107     -10.255   4.221 -60.689  1.00  0.00           H  
ATOM   4818 HO2'   G  1107      -8.995   3.964 -62.369  1.00  0.00           H  
ATOM   4819  H1    G  1107     -13.480   8.880 -60.472  1.00  0.00           H  
ATOM   4820  H22   G  1107     -10.760   8.240 -62.453  1.00  0.00           H  
ATOM   4821  H21   G  1107     -11.749   9.415 -61.734  1.00  0.00           H  
ATOM   4822  H8    G  1107     -14.025   2.630 -60.062  1.00  0.00           H  
ATOM   4823  P     C  1108      -8.533   1.851 -58.234  1.00  0.00           P  
ATOM   4824  OP2   C  1108      -9.623   1.323 -57.375  1.00  0.00           O  
ATOM   4825  OP1   C  1108      -7.189   1.222 -58.184  1.00  0.00           O  
ATOM   4826  O5'   C  1108      -8.362   3.403 -57.918  1.00  0.00           O  
ATOM   4827  C5'   C  1108      -7.775   4.281 -58.866  1.00  0.00           C  
ATOM   4828  C4'   C  1108      -7.975   5.727 -58.485  1.00  0.00           C  
ATOM   4829  O4'   C  1108      -9.243   6.204 -58.987  1.00  0.00           O  
ATOM   4830  C3'   C  1108      -8.009   6.029 -56.995  1.00  0.00           C  
ATOM   4831  O3'   C  1108      -6.720   6.225 -56.441  1.00  0.00           O  
ATOM   4832  C1'   C  1108      -9.823   7.104 -58.067  1.00  0.00           C  
ATOM   4833  C2'   C  1108      -8.794   7.327 -56.952  1.00  0.00           C  
ATOM   4834  O2'   C  1108      -7.975   8.435 -57.297  1.00  0.00           O  
ATOM   4835  N1    C  1108     -11.077   6.493 -57.561  1.00  0.00           N  
ATOM   4836  C2    C  1108     -12.071   7.339 -57.052  1.00  0.00           C  
ATOM   4837  O2    C  1108     -11.875   8.564 -57.038  1.00  0.00           O  
ATOM   4838  N3    C  1108     -13.224   6.808 -56.586  1.00  0.00           N  
ATOM   4839  C4    C  1108     -13.410   5.488 -56.612  1.00  0.00           C  
ATOM   4840  N4    C  1108     -14.564   5.008 -56.141  1.00  0.00           N  
ATOM   4841  C5    C  1108     -12.420   4.602 -57.122  1.00  0.00           C  
ATOM   4842  C6    C  1108     -11.284   5.139 -57.582  1.00  0.00           C  
ATOM   4843  H5'   C  1108      -8.183   4.122 -59.743  1.00  0.00           H  
ATOM   4844 H5''   C  1108      -6.815   4.095 -58.921  1.00  0.00           H  
ATOM   4845  H4'   C  1108      -7.259   6.253 -58.898  1.00  0.00           H  
ATOM   4846  H3'   C  1108      -8.470   5.324 -56.494  1.00  0.00           H  
ATOM   4847  H1'   C  1108     -10.027   7.962 -58.493  1.00  0.00           H  
ATOM   4848  H2'   C  1108      -9.229   7.454 -56.084  1.00  0.00           H  
ATOM   4849 HO2'   C  1108      -8.200   9.192 -56.717  1.00  0.00           H  
ATOM   4850  H42   C  1108     -14.731   4.043 -56.146  1.00  0.00           H  
ATOM   4851  H41   C  1108     -15.243   5.622 -55.789  1.00  0.00           H  
ATOM   4852  H5    C  1108     -12.566   3.633 -57.138  1.00  0.00           H  
ATOM   4853  H6    C  1108     -10.590   4.546 -57.937  1.00  0.00           H  
ATOM   4854  P     G  1109      -6.406   5.753 -54.936  1.00  0.00           P  
ATOM   4855  OP2   G  1109      -7.124   4.475 -54.696  1.00  0.00           O  
ATOM   4856  OP1   G  1109      -4.936   5.819 -54.730  1.00  0.00           O  
ATOM   4857  O5'   G  1109      -7.081   6.876 -54.030  1.00  0.00           O  
ATOM   4858  C5'   G  1109      -6.483   8.155 -53.888  1.00  0.00           C  
ATOM   4859  C4'   G  1109      -7.332   9.075 -53.046  1.00  0.00           C  
ATOM   4860  O4'   G  1109      -8.575   9.410 -53.719  1.00  0.00           O  
ATOM   4861  C3'   G  1109      -7.815   8.508 -51.719  1.00  0.00           C  
ATOM   4862  O3'   G  1109      -6.811   8.511 -50.719  1.00  0.00           O  
ATOM   4863  C1'   G  1109      -9.620   9.551 -52.793  1.00  0.00           C  
ATOM   4864  C2'   G  1109      -8.951   9.483 -51.421  1.00  0.00           C  
ATOM   4865  O2'   G  1109      -8.451  10.767 -51.074  1.00  0.00           O  
ATOM   4866  N1    G  1109     -14.235   7.611 -51.869  1.00  0.00           N  
ATOM   4867  C2    G  1109     -13.686   8.799 -51.450  1.00  0.00           C  
ATOM   4868  N2    G  1109     -14.465   9.577 -50.684  1.00  0.00           N  
ATOM   4869  N3    G  1109     -12.463   9.197 -51.760  1.00  0.00           N  
ATOM   4870  C4    G  1109     -11.820   8.298 -52.534  1.00  0.00           C  
ATOM   4871  C5    G  1109     -12.276   7.085 -53.006  1.00  0.00           C  
ATOM   4872  C6    G  1109     -13.590   6.670 -52.666  1.00  0.00           C  
ATOM   4873  O6    G  1109     -14.176   5.630 -52.987  1.00  0.00           O  
ATOM   4874  N7    G  1109     -11.305   6.457 -53.772  1.00  0.00           N  
ATOM   4875  C8    G  1109     -10.294   7.284 -53.753  1.00  0.00           C  
ATOM   4876  N9    G  1109     -10.539   8.420 -53.020  1.00  0.00           N  
ATOM   4877  H5'   G  1109      -6.363   8.553 -54.775  1.00  0.00           H  
ATOM   4878 H5''   G  1109      -5.605   8.053 -53.464  1.00  0.00           H  
ATOM   4879  H4'   G  1109      -6.821   9.893 -52.876  1.00  0.00           H  
ATOM   4880  H3'   G  1109      -8.176   7.603 -51.809  1.00  0.00           H  
ATOM   4881  H1'   G  1109     -10.114  10.394 -52.874  1.00  0.00           H  
ATOM   4882  H2'   G  1109      -9.556   9.132 -50.735  1.00  0.00           H  
ATOM   4883 HO2'   G  1109      -8.990  11.132 -50.342  1.00  0.00           H  
ATOM   4884  H1    G  1109     -15.151   7.408 -51.584  1.00  0.00           H  
ATOM   4885  H22   G  1109     -14.127  10.437 -50.356  1.00  0.00           H  
ATOM   4886  H21   G  1109     -15.372   9.289 -50.451  1.00  0.00           H  
ATOM   4887  H8    G  1109      -9.448   7.110 -54.215  1.00  0.00           H  
ATOM   4888  P     G  1110      -6.970   7.587 -49.413  1.00  0.00           P  
ATOM   4889  OP2   G  1110      -7.399   6.236 -49.855  1.00  0.00           O  
ATOM   4890  OP1   G  1110      -5.741   7.735 -48.592  1.00  0.00           O  
ATOM   4891  O5'   G  1110      -8.178   8.252 -48.615  1.00  0.00           O  
ATOM   4892  C5'   G  1110      -7.992   9.448 -47.873  1.00  0.00           C  
ATOM   4893  C4'   G  1110      -9.227   9.811 -47.086  1.00  0.00           C  
ATOM   4894  O4'   G  1110     -10.365   9.974 -47.979  1.00  0.00           O  
ATOM   4895  C3'   G  1110      -9.706   8.775 -46.080  1.00  0.00           C  
ATOM   4896  O3'   G  1110      -8.990   8.819 -44.858  1.00  0.00           O  
ATOM   4897  C1'   G  1110     -11.537   9.506 -47.343  1.00  0.00           C  
ATOM   4898  C2'   G  1110     -11.156   9.189 -45.897  1.00  0.00           C  
ATOM   4899  O2'   G  1110     -11.261  10.368 -45.112  1.00  0.00           O  
ATOM   4900  N1    G  1110     -15.340   6.177 -47.955  1.00  0.00           N  
ATOM   4901  C2    G  1110     -15.250   7.256 -47.109  1.00  0.00           C  
ATOM   4902  N2    G  1110     -16.310   7.482 -46.318  1.00  0.00           N  
ATOM   4903  N3    G  1110     -14.198   8.055 -47.041  1.00  0.00           N  
ATOM   4904  C4    G  1110     -13.226   7.685 -47.900  1.00  0.00           C  
ATOM   4905  C5    G  1110     -13.216   6.628 -48.786  1.00  0.00           C  
ATOM   4906  C6    G  1110     -14.351   5.778 -48.848  1.00  0.00           C  
ATOM   4907  O6    G  1110     -14.534   4.789 -49.568  1.00  0.00           O  
ATOM   4908  N7    G  1110     -12.024   6.590 -49.495  1.00  0.00           N  
ATOM   4909  C8    G  1110     -11.343   7.604 -49.036  1.00  0.00           C  
ATOM   4910  N9    G  1110     -12.013   8.312 -48.067  1.00  0.00           N  
ATOM   4911  H5'   G  1110      -7.780  10.178 -48.491  1.00  0.00           H  
ATOM   4912 H5''   G  1110      -7.242   9.326 -47.253  1.00  0.00           H  
ATOM   4913  H4'   G  1110      -9.063  10.657 -46.618  1.00  0.00           H  
ATOM   4914  H3'   G  1110      -9.658   7.869 -46.448  1.00  0.00           H  
ATOM   4915  H1'   G  1110     -12.236  10.193 -47.354  1.00  0.00           H  
ATOM   4916  H2'   G  1110     -11.695   8.458 -45.528  1.00  0.00           H  
ATOM   4917 HO2'   G  1110     -10.434  10.483 -44.598  1.00  0.00           H  
ATOM   4918  H1    G  1110     -16.164   5.647 -47.929  1.00  0.00           H  
ATOM   4919  H22   G  1110     -16.302   8.238 -45.694  1.00  0.00           H  
ATOM   4920  H21   G  1110     -17.092   6.895 -46.363  1.00  0.00           H  
ATOM   4921  H8    G  1110     -10.445   7.838 -49.351  1.00  0.00           H  
ATOM   4922  P     A  1111      -8.963   7.535 -43.891  1.00  0.00           P  
ATOM   4923  OP2   A  1111      -8.503   6.370 -44.688  1.00  0.00           O  
ATOM   4924  OP1   A  1111      -8.239   7.908 -42.650  1.00  0.00           O  
ATOM   4925  O5'   A  1111     -10.495   7.302 -43.518  1.00  0.00           O  
ATOM   4926  C5'   A  1111     -11.145   8.125 -42.561  1.00  0.00           C  
ATOM   4927  C4'   A  1111     -12.556   7.662 -42.300  1.00  0.00           C  
ATOM   4928  O4'   A  1111     -13.297   7.653 -43.554  1.00  0.00           O  
ATOM   4929  C3'   A  1111     -12.707   6.242 -41.777  1.00  0.00           C  
ATOM   4930  O3'   A  1111     -12.536   6.146 -40.374  1.00  0.00           O  
ATOM   4931  C1'   A  1111     -14.159   6.530 -43.601  1.00  0.00           C  
ATOM   4932  C2'   A  1111     -14.127   5.893 -42.211  1.00  0.00           C  
ATOM   4933  O2'   A  1111     -15.089   6.526 -41.380  1.00  0.00           O  
ATOM   4934  N1    A  1111     -15.132   2.321 -46.411  1.00  0.00           N  
ATOM   4935  C2    A  1111     -15.839   2.957 -45.468  1.00  0.00           C  
ATOM   4936  N3    A  1111     -15.525   4.050 -44.775  1.00  0.00           N  
ATOM   4937  C4    A  1111     -14.314   4.511 -45.137  1.00  0.00           C  
ATOM   4938  C5    A  1111     -13.472   3.967 -46.089  1.00  0.00           C
[truncated: 56,134 more chars]
