# Supplementary material for: Consistent global structures of complex RNA states through multidimensional chemical mapping
Source: eLife. 2015 Jun 2;4:e07600. doi: 10.7554/eLife.07600 (PMC4495719; doi:10.7554/eLife.07600)
Supplement: Source code 1. — Models of HoxA9 5′-UTR 957–1132 IRES domain generated by MCM. DOI: http://dx.doi.org/10.7554/eLife.07600.025 [file elife07600s003.zip › Supplementary File 3/HoxA9_IRES_models/Explicit_pk34/c.0.4.pdb]

ATOM      1  C5'   C   957       5.171  -3.271  14.720  1.00  0.00           C  
ATOM      2  C4'   C   957       6.024  -4.456  15.102  1.00  0.00           C  
ATOM      3  O4'   C   957       5.657  -4.943  16.420  1.00  0.00           O  
ATOM      4  C3'   C   957       5.918  -5.676  14.202  1.00  0.00           C  
ATOM      5  O3'   C   957       6.696  -5.563  13.023  1.00  0.00           O  
ATOM      6  C1'   C   957       5.870  -6.332  16.468  1.00  0.00           C  
ATOM      7  C2'   C   957       6.418  -6.781  15.116  1.00  0.00           C  
ATOM      8  O2'   C   957       7.836  -6.798  15.175  1.00  0.00           O  
ATOM      9  N1    C   957       4.595  -7.009  16.813  1.00  0.00           N  
ATOM     10  C2    C   957       4.537  -8.405  16.720  1.00  0.00           C  
ATOM     11  O2    C   957       5.545  -9.031  16.355  1.00  0.00           O  
ATOM     12  N3    C   957       3.387  -9.047  17.029  1.00  0.00           N  
ATOM     13  C4    C   957       2.318  -8.352  17.418  1.00  0.00           C  
ATOM     14  N4    C   957       1.204  -9.028  17.712  1.00  0.00           N  
ATOM     15  C5    C   957       2.344  -6.933  17.521  1.00  0.00           C  
ATOM     16  C6    C   957       3.488  -6.309  17.215  1.00  0.00           C  
ATOM     17  H4'   C   957       6.958  -4.160  15.127  1.00  0.00           H  
ATOM     18  H3'   C   957       4.985  -5.846  13.956  1.00  0.00           H  
ATOM     19  H1'   C   957       6.535  -6.518  17.163  1.00  0.00           H  
ATOM     20  H2'   C   957       6.056  -7.653  14.854  1.00  0.00           H  
ATOM     21 HO2'   C   957       8.146  -7.727  15.173  1.00  0.00           H  
ATOM     22  H42   C   957       0.402  -8.546  18.001  1.00  0.00           H  
ATOM     23  H41   C   957       1.190 -10.005  17.639  1.00  0.00           H  
ATOM     24  H5    C   957       1.553  -6.430  17.809  1.00  0.00           H  
ATOM     25  H6    C   957       3.526  -5.332  17.280  1.00  0.00           H  
ATOM     26  P     U   958       6.028  -5.826  11.585  1.00  0.00           P  
ATOM     27  OP2   U   958       5.570  -4.521  11.046  1.00  0.00           O  
ATOM     28  OP1   U   958       6.963  -6.662  10.789  1.00  0.00           O  
ATOM     29  O5'   U   958       4.739  -6.703  11.914  1.00  0.00           O  
ATOM     30  C5'   U   958       4.414  -7.843  11.133  1.00  0.00           C  
ATOM     31  C4'   U   958       3.622  -8.854  11.925  1.00  0.00           C  
ATOM     32  O4'   U   958       3.458  -8.401  13.299  1.00  0.00           O  
ATOM     33  C3'   U   958       2.190  -9.089  11.471  1.00  0.00           C  
ATOM     34  O3'   U   958       2.097  -9.976  10.370  1.00  0.00           O  
ATOM     35  C1'   U   958       2.259  -8.907  13.822  1.00  0.00           C  
ATOM     36  C2'   U   958       1.594  -9.727  12.717  1.00  0.00           C  
ATOM     37  O2'   U   958       1.994 -11.085  12.842  1.00  0.00           O  
ATOM     38  N1    U   958       1.419  -7.765  14.258  1.00  0.00           N  
ATOM     39  C2    U   958       0.121  -8.048  14.642  1.00  0.00           C  
ATOM     40  O2    U   958      -0.346  -9.174  14.635  1.00  0.00           O  
ATOM     41  N3    U   958      -0.619  -6.961  15.038  1.00  0.00           N  
ATOM     42  C4    U   958      -0.205  -5.647  15.089  1.00  0.00           C  
ATOM     43  O4    U   958      -0.993  -4.779  15.469  1.00  0.00           O  
ATOM     44  C5    U   958       1.148  -5.430  14.679  1.00  0.00           C  
ATOM     45  C6    U   958       1.892  -6.470  14.289  1.00  0.00           C  
ATOM     46  H5'   U   958       5.242  -8.262  10.818  1.00  0.00           H  
ATOM     47 H5''   U   958       3.885  -7.560  10.358  1.00  0.00           H  
ATOM     48  H4'   U   958       4.100  -9.709  11.921  1.00  0.00           H  
ATOM     49  H3'   U   958       1.724  -8.256  11.252  1.00  0.00           H  
ATOM     50  H1'   U   958       2.441  -9.488  14.591  1.00  0.00           H  
ATOM     51  H2'   U   958       0.619  -9.634  12.737  1.00  0.00           H  
ATOM     52 HO2'   U   958       1.231 -11.615  13.155  1.00  0.00           H  
ATOM     53  H3    U   958      -1.542  -7.139  15.314  1.00  0.00           H  
ATOM     54  H5    U   958       1.527  -4.526  14.684  1.00  0.00           H  
ATOM     55  H6    U   958       2.814  -6.296  14.012  1.00  0.00           H  
ATOM     56  P     U   959       1.539  -9.456   8.956  1.00  0.00           P  
ATOM     57  OP2   U   959       2.649  -8.769   8.249  1.00  0.00           O  
ATOM     58  OP1   U   959       0.835 -10.584   8.296  1.00  0.00           O  
ATOM     59  O5'   U   959       0.452  -8.360   9.351  1.00  0.00           O  
ATOM     60  C5'   U   959      -0.935  -8.617   9.193  1.00  0.00           C  
ATOM     61  C4'   U   959      -1.775  -7.665  10.008  1.00  0.00           C  
ATOM     62  O4'   U   959      -1.053  -7.235  11.189  1.00  0.00           O  
ATOM     63  C3'   U   959      -2.153  -6.357   9.330  1.00  0.00           C  
ATOM     64  O3'   U   959      -3.246  -6.491   8.439  1.00  0.00           O  
ATOM     65  C1'   U   959      -1.512  -5.962  11.578  1.00  0.00           C  
ATOM     66  C2'   U   959      -2.530  -5.497  10.531  1.00  0.00           C  
ATOM     67  O2'   U   959      -3.838  -5.803  10.993  1.00  0.00           O  
ATOM     68  N1    U   959      -0.342  -5.056  11.667  1.00  0.00           N  
ATOM     69  C2    U   959      -0.579  -3.759  12.082  1.00  0.00           C  
ATOM     70  O2    U   959      -1.687  -3.344  12.371  1.00  0.00           O  
ATOM     71  N3    U   959       0.534  -2.957  12.149  1.00  0.00           N  
ATOM     72  C4    U   959       1.833  -3.309  11.850  1.00  0.00           C  
ATOM     73  O4    U   959       2.728  -2.469  11.961  1.00  0.00           O  
ATOM     74  C5    U   959       2.002  -4.666  11.429  1.00  0.00           C  
ATOM     75  C6    U   959       0.936  -5.469  11.355  1.00  0.00           C  
ATOM     76  H5'   U   959      -1.124  -9.535   9.480  1.00  0.00           H  
ATOM     77 H5''   U   959      -1.172  -8.522   8.247  1.00  0.00           H  
ATOM     78  H4'   U   959      -2.593  -8.127  10.283  1.00  0.00           H  
ATOM     79  H3'   U   959      -1.396  -5.962   8.851  1.00  0.00           H  
ATOM     80  H1'   U   959      -1.951  -6.013  12.454  1.00  0.00           H  
ATOM     81  H2'   U   959      -2.430  -4.542  10.335  1.00  0.00           H  
ATOM     82 HO2'   U   959      -4.292  -4.970  11.241  1.00  0.00           H  
ATOM     83  H3    U   959       0.389  -2.033  12.441  1.00  0.00           H  
ATOM     84  H5    U   959       2.893  -5.003  11.197  1.00  0.00           H  
ATOM     85  H6    U   959       1.078  -6.393  11.063  1.00  0.00           H  
ATOM     86  P     C   960      -3.203  -5.790   6.994  1.00  0.00           P  
ATOM     87  OP2   C   960      -2.415  -6.658   6.084  1.00  0.00           O  
ATOM     88  OP1   C   960      -4.591  -5.410   6.626  1.00  0.00           O  
ATOM     89  O5'   C   960      -2.376  -4.451   7.239  1.00  0.00           O  
ATOM     90  C5'   C   960      -3.036  -3.224   7.509  1.00  0.00           C  
ATOM     91  C4'   C   960      -2.055  -2.096   7.717  1.00  0.00           C  
ATOM     92  O4'   C   960      -1.125  -2.433   8.781  1.00  0.00           O  
ATOM     93  C3'   C   960      -1.141  -1.779   6.544  1.00  0.00           C  
ATOM     94  O3'   C   960      -1.785  -1.027   5.530  1.00  0.00           O  
ATOM     95  C1'   C   960       0.127  -1.853   8.517  1.00  0.00           C  
ATOM     96  C2'   C   960      -0.003  -1.038   7.233  1.00  0.00           C  
ATOM     97  O2'   C   960      -0.376   0.294   7.554  1.00  0.00           O  
ATOM     98  N1    C   960       1.138  -2.932   8.399  1.00  0.00           N  
ATOM     99  C2    C   960       2.493  -2.584   8.455  1.00  0.00           C  
ATOM    100  O2    C   960       2.807  -1.392   8.599  1.00  0.00           O  
ATOM    101  N3    C   960       3.435  -3.549   8.351  1.00  0.00           N  
ATOM    102  C4    C   960       3.072  -4.822   8.196  1.00  0.00           C  
ATOM    103  N4    C   960       4.036  -5.741   8.098  1.00  0.00           N  
ATOM    104  C5    C   960       1.704  -5.210   8.135  1.00  0.00           C  
ATOM    105  C6    C   960       0.781  -4.246   8.241  1.00  0.00           C  
ATOM    106  H5'   C   960      -3.582  -3.326   8.317  1.00  0.00           H  
ATOM    107 H5''   C   960      -3.621  -3.003   6.754  1.00  0.00           H  
ATOM    108  H4'   C   960      -2.547  -1.287   7.964  1.00  0.00           H  
ATOM    109  H3'   C   960      -0.791  -2.608   6.156  1.00  0.00           H  
ATOM    110  H1'   C   960       0.372  -1.255   9.254  1.00  0.00           H  
ATOM    111  H2'   C   960       0.817  -1.065   6.698  1.00  0.00           H  
ATOM    112 HO2'   C   960       0.376   0.892   7.362  1.00  0.00           H  
ATOM    113  H42   C   960       3.802  -6.686   7.984  1.00  0.00           H  
ATOM    114  H41   C   960       4.977  -5.471   8.139  1.00  0.00           H  
ATOM    115  H5    C   960       1.446  -6.149   8.022  1.00  0.00           H  
ATOM    116  H6    C   960      -0.166  -4.492   8.201  1.00  0.00           H  
ATOM    117  P     G   961      -1.284  -1.131   4.006  1.00  0.00           P  
ATOM    118  OP2   G   961      -1.374  -2.554   3.588  1.00  0.00           O  
ATOM    119  OP1   G   961      -1.990  -0.089   3.217  1.00  0.00           O  
ATOM    120  O5'   G   961       0.257  -0.735   4.077  1.00  0.00           O  
ATOM    121  C5'   G   961       0.656   0.623   4.189  1.00  0.00           C  
ATOM    122  C4'   G   961       2.159   0.761   4.188  1.00  0.00           C  
ATOM    123  O4'   G   961       2.707  -0.005   5.288  1.00  0.00           O  
ATOM    124  C3'   G   961       2.883   0.169   2.989  1.00  0.00           C  
ATOM    125  O3'   G   961       2.915   1.045   1.875  1.00  0.00           O  
ATOM    126  C1'   G   961       3.948  -0.562   4.948  1.00  0.00           C  
ATOM    127  C2'   G   961       4.278  -0.031   3.555  1.00  0.00           C  
ATOM    128  O2'   G   961       4.971   1.202   3.685  1.00  0.00           O  
ATOM    129  N1    G   961       6.292  -5.080   4.872  1.00  0.00           N  
ATOM    130  C2    G   961       6.829  -3.816   4.848  1.00  0.00           C  
ATOM    131  N2    G   961       8.168  -3.739   4.798  1.00  0.00           N  
ATOM    132  N3    G   961       6.109  -2.707   4.873  1.00  0.00           N  
ATOM    133  C4    G   961       4.785  -2.965   4.923  1.00  0.00           C  
ATOM    134  C5    G   961       4.147  -4.187   4.951  1.00  0.00           C  
ATOM    135  C6    G   961       4.932  -5.369   4.923  1.00  0.00           C  
ATOM    136  O6    G   961       4.553  -6.546   4.941  1.00  0.00           O  
ATOM    137  N7    G   961       2.770  -4.023   5.002  1.00  0.00           N  
ATOM    138  C8    G   961       2.599  -2.729   5.004  1.00  0.00           C  
ATOM    139  N9    G   961       3.780  -2.028   4.958  1.00  0.00           N  
ATOM    140  H5'   G   961       0.301   0.994   5.023  1.00  0.00           H  
ATOM    141 H5''   G   961       0.288   1.128   3.433  1.00  0.00           H  
ATOM    142  H4'   G   961       2.415   1.703   4.282  1.00  0.00           H  
ATOM    143  H3'   G   961       2.513  -0.701   2.734  1.00  0.00           H  
ATOM    144  H1'   G   961       4.661  -0.311   5.571  1.00  0.00           H  
ATOM    145  H2'   G   961       4.793  -0.683   3.035  1.00  0.00           H  
ATOM    146 HO2'   G   961       4.550   1.868   3.103  1.00  0.00           H  
ATOM    147  H1    G   961       6.913  -5.838   4.851  1.00  0.00           H  
ATOM    148  H22   G   961       8.607  -2.863   4.779  1.00  0.00           H  
ATOM    149  H21   G   961       8.708  -4.556   4.779  1.00  0.00           H  
ATOM    150  H8    G   961       1.718  -2.302   5.037  1.00  0.00           H  
ATOM    151  P     U   962       3.198   0.467   0.402  1.00  0.00           P  
ATOM    152  OP2   U   962       2.140  -0.527   0.088  1.00  0.00           O  
ATOM    153  OP1   U   962       3.418   1.619  -0.510  1.00  0.00           O  
ATOM    154  O5'   U   962       4.579  -0.313   0.553  1.00  0.00           O  
ATOM    155  C5'   U   962       5.816   0.382   0.525  1.00  0.00           C  
ATOM    156  C4'   U   962       6.984  -0.565   0.405  1.00  0.00           C  
ATOM    157  O4'   U   962       7.002  -1.484   1.530  1.00  0.00           O  
ATOM    158  C3'   U   962       6.980  -1.486  -0.805  1.00  0.00           C  
ATOM    159  O3'   U   962       7.485  -0.867  -1.974  1.00  0.00           O  
ATOM    160  C1'   U   962       7.486  -2.739   1.118  1.00  0.00           C  
ATOM    161  C2'   U   962       7.910  -2.595  -0.341  1.00  0.00           C  
ATOM    162  O2'   U   962       9.269  -2.184  -0.396  1.00  0.00           O  
ATOM    163  N1    U   962       6.398  -3.731   1.294  1.00  0.00           N  
ATOM    164  C2    U   962       6.754  -5.067   1.275  1.00  0.00           C  
ATOM    165  O2    U   962       7.902  -5.448   1.124  1.00  0.00           O  
ATOM    166  N3    U   962       5.715  -5.949   1.442  1.00  0.00           N  
ATOM    167  C4    U   962       4.383  -5.641   1.621  1.00  0.00           C  
ATOM    168  O4    U   962       3.565  -6.552   1.756  1.00  0.00           O  
ATOM    169  C5    U   962       4.089  -4.240   1.629  1.00  0.00           C  
ATOM    170  C6    U   962       5.082  -3.359   1.470  1.00  0.00           C  
ATOM    171  H5'   U   962       5.909   0.901   1.351  1.00  0.00           H  
ATOM    172 H5''   U   962       5.822   0.994  -0.240  1.00  0.00           H  
ATOM    173  H4'   U   962       7.815  -0.045   0.412  1.00  0.00           H  
ATOM    174  H3'   U   962       6.078  -1.847  -0.932  1.00  0.00           H  
ATOM    175  H1'   U   962       8.262  -3.009   1.654  1.00  0.00           H  
ATOM    176  H2'   U   962       7.762  -3.423  -0.845  1.00  0.00           H  
ATOM    177 HO2'   U   962       9.815  -2.929  -0.725  1.00  0.00           H  
ATOM    178  H3    U   962       5.945  -6.901   1.431  1.00  0.00           H  
ATOM    179  H5    U   962       3.167  -3.930   1.752  1.00  0.00           H  
ATOM    180  H6    U   962       4.855  -2.407   1.479  1.00  0.00           H  
ATOM    181  P     U   963       7.089  -1.432  -3.425  1.00  0.00           P  
ATOM    182  OP2   U   963       5.617  -1.620  -3.458  1.00  0.00           O  
ATOM    183  OP1   U   963       7.743  -0.575  -4.447  1.00  0.00           O  
ATOM    184  O5'   U   963       7.772  -2.870  -3.478  1.00  0.00           O  
ATOM    185  C5'   U   963       9.154  -3.012  -3.767  1.00  0.00           C  
ATOM    186  C4'   U   963       9.556  -4.462  -3.874  1.00  0.00           C  
ATOM    187  O4'   U   963       9.245  -5.191  -2.652  1.00  0.00           O  
ATOM    188  C3'   U   963       8.811  -5.289  -4.911  1.00  0.00           C  
ATOM    189  O3'   U   963       9.247  -5.038  -6.236  1.00  0.00           O  
ATOM    190  C1'   U   963       8.954  -6.532  -2.942  1.00  0.00           C  
ATOM    191  C2'   U   963       9.158  -6.694  -4.443  1.00  0.00           C  
ATOM    192  O2'   U   963      10.519  -7.004  -4.708  1.00  0.00           O  
ATOM    193  N1    U   963       7.548  -6.776  -2.536  1.00  0.00           N  
ATOM    194  C2    U   963       7.163  -8.091  -2.355  1.00  0.00           C  
ATOM    195  O2    U   963       7.919  -9.034  -2.512  1.00  0.00           O  
ATOM    196  N3    U   963       5.854  -8.269  -1.979  1.00  0.00           N  
ATOM    197  C4    U   963       4.908  -7.287  -1.771  1.00  0.00           C  
ATOM    198  O4    U   963       3.768  -7.609  -1.435  1.00  0.00           O  
ATOM    199  C5    U   963       5.378  -5.951  -1.976  1.00  0.00           C  
ATOM    200  C6    U   963       6.648  -5.750  -2.341  1.00  0.00           C  
ATOM    201  H5'   U   963       9.675  -2.589  -3.053  1.00  0.00           H  
ATOM    202 H5''   U   963       9.351  -2.563  -4.616  1.00  0.00           H  
ATOM    203  H4'   U   963      10.523  -4.513  -4.020  1.00  0.00           H  
ATOM    204  H3'   U   963       7.849  -5.134  -4.817  1.00  0.00           H  
ATOM    205  H1'   U   963       9.542  -7.156  -2.467  1.00  0.00           H  
ATOM    206  H2'   U   963       8.553  -7.361  -4.828  1.00  0.00           H  
ATOM    207 HO2'   U   963      10.581  -7.933  -5.016  1.00  0.00           H  
ATOM    208  H3    U   963       5.560  -9.194  -1.845  1.00  0.00           H  
ATOM    209  H5    U   963       4.772  -5.191  -1.850  1.00  0.00           H  
ATOM    210  H6    U   963       6.944  -4.826  -2.477  1.00  0.00           H  
ATOM    211  P     G   964       8.299  -5.401  -7.481  1.00  0.00           P  
ATOM    212  OP2   G   964       6.933  -4.903  -7.180  1.00  0.00           O  
ATOM    213  OP1   G   964       8.984  -4.962  -8.724  1.00  0.00           O  
ATOM    214  O5'   G   964       8.254  -6.994  -7.481  1.00  0.00           O  
ATOM    215  C5'   G   964       9.340  -7.754  -7.988  1.00  0.00           C  
ATOM    216  C4'   G   964       9.037  -9.232  -7.975  1.00  0.00           C  
ATOM    217  O4'   G   964       8.770  -9.692  -6.626  1.00  0.00           O  
ATOM    218  C3'   G   964       7.791  -9.664  -8.733  1.00  0.00           C  
ATOM    219  O3'   G   964       7.991  -9.731 -10.134  1.00  0.00           O  
ATOM    220  C1'   G   964       7.762 -10.669  -6.638  1.00  0.00           C  
ATOM    221  C2'   G   964       7.546 -11.032  -8.106  1.00  0.00           C  
ATOM    222  O2'   G   964       8.525 -11.972  -8.522  1.00  0.00           O  
ATOM    223  N1    G   964       3.175 -11.574  -4.624  1.00  0.00           N  
ATOM    224  C2    G   964       4.096 -12.457  -5.132  1.00  0.00           C  
ATOM    225  N2    G   964       3.757 -13.754  -5.102  1.00  0.00           N  
ATOM    226  N3    G   964       5.267 -12.097  -5.633  1.00  0.00           N  
ATOM    227  C4    G   964       5.446 -10.760  -5.586  1.00  0.00           C  
ATOM    228  C5    G   964       4.592  -9.793  -5.101  1.00  0.00           C  
ATOM    229  C6    G   964       3.339 -10.193  -4.567  1.00  0.00           C  
ATOM    230  O6    G   964       2.445  -9.486  -4.088  1.00  0.00           O  
ATOM    231  N7    G   964       5.150  -8.530  -5.234  1.00  0.00           N  
ATOM    232  C8    G   964       6.312  -8.747  -5.788  1.00  0.00           C  
ATOM    233  N9    G   964       6.556 -10.078  -6.029  1.00  0.00           N  
ATOM    234  H5'   G   964      10.133  -7.585  -7.438  1.00  0.00           H  
ATOM    235 H5''   G   964       9.525  -7.473  -8.909  1.00  0.00           H  
ATOM    236  H4'   G   964       9.816  -9.719  -8.318  1.00  0.00           H  
ATOM    237  H3'   G   964       7.054  -9.058  -8.512  1.00  0.00           H  
ATOM    238  H1'   G   964       8.021 -11.471  -6.138  1.00  0.00           H  
ATOM    239  H2'   G   964       6.637 -11.351  -8.284  1.00  0.00           H  
ATOM    240 HO2'   G   964       8.090 -12.836  -8.684  1.00  0.00           H  
ATOM    241  H1    G   964       2.336 -11.942  -4.276  1.00  0.00           H  
ATOM    242  H22   G   964       4.375 -14.431  -5.451  1.00  0.00           H  
ATOM    243  H21   G   964       2.892 -14.029  -4.733  1.00  0.00           H  
ATOM    244  H8    G   964       6.946  -8.033  -6.009  1.00  0.00           H  
ATOM    245  P     G   965       6.732  -9.695 -11.133  1.00  0.00           P  
ATOM    246  OP2   G   965       5.885  -8.533 -10.762  1.00  0.00           O  
ATOM    247  OP1   G   965       7.242  -9.818 -12.522  1.00  0.00           O  
ATOM    248  O5'   G   965       5.925 -11.024 -10.785  1.00  0.00           O  
ATOM    249  C5'   G   965       6.411 -12.297 -11.183  1.00  0.00           C  
ATOM    250  C4'   G   965       5.445 -13.398 -10.821  1.00  0.00           C  
ATOM    251  O4'   G   965       5.203 -13.408  -9.388  1.00  0.00           O  
ATOM    252  C3'   G   965       4.052 -13.287 -11.423  1.00  0.00           C  
ATOM    253  O3'   G   965       3.989 -13.754 -12.760  1.00  0.00           O  
ATOM    254  C1'   G   965       3.852 -13.730  -9.133  1.00  0.00           C  
ATOM    255  C2'   G   965       3.246 -14.161 -10.466  1.00  0.00           C  
ATOM    256  O2'   G   965       3.507 -15.540 -10.683  1.00  0.00           O  
ATOM    257  N1    G   965      -0.260 -11.894  -6.761  1.00  0.00           N  
ATOM    258  C2    G   965       0.026 -13.182  -7.143  1.00  0.00           C  
ATOM    259  N2    G   965      -0.902 -14.107  -6.858  1.00  0.00           N  
ATOM    260  N3    G   965       1.141 -13.539  -7.759  1.00  0.00           N  
ATOM    261  C4    G   965       1.961 -12.488  -7.968  1.00  0.00           C  
ATOM    262  C5    G   965       1.771 -11.165  -7.627  1.00  0.00           C  
ATOM    263  C6    G   965       0.570 -10.796  -6.966  1.00  0.00           C  
ATOM    264  O6    G   965       0.216  -9.676  -6.582  1.00  0.00           O  
ATOM    265  N7    G   965       2.856 -10.394  -8.018  1.00  0.00           N  
ATOM    266  C8    G   965       3.671 -11.245  -8.580  1.00  0.00           C  
ATOM    267  N9    G   965       3.191 -12.532  -8.583  1.00  0.00           N  
ATOM    268  H5'   G   965       7.269 -12.465 -10.740  1.00  0.00           H  
ATOM    269 H5''   G   965       6.548 -12.298 -12.154  1.00  0.00           H  
ATOM    270  H4'   G   965       5.835 -14.259 -11.079  1.00  0.00           H  
ATOM    271  H3'   G   965       3.747 -12.359 -11.359  1.00  0.00           H  
ATOM    272  H1'   G   965       3.782 -14.466  -8.490  1.00  0.00           H  
ATOM    273  H2'   G   965       2.288 -13.960 -10.517  1.00  0.00           H  
ATOM    274 HO2'   G   965       2.667 -16.039 -10.607  1.00  0.00           H  
ATOM    275  H1    G   965      -1.115 -11.733  -6.309  1.00  0.00           H  
ATOM    276  H22   G   965      -0.752 -15.044  -7.107  1.00  0.00           H  
ATOM    277  H21   G   965      -1.730 -13.851  -6.402  1.00  0.00           H  
ATOM    278  H8    G   965       4.538 -10.990  -8.959  1.00  0.00           H  
ATOM    279  P     C   966       2.818 -13.247 -13.738  1.00  0.00           P  
ATOM    280  OP2   C   966       2.738 -11.769 -13.632  1.00  0.00           O  
ATOM    281  OP1   C   966       3.024 -13.877 -15.066  1.00  0.00           O  
ATOM    282  O5'   C   966       1.492 -13.860 -13.102  1.00  0.00           O  
ATOM    283  C5'   C   966       1.150 -15.223 -13.302  1.00  0.00           C  
ATOM    284  C4'   C   966      -0.175 -15.565 -12.664  1.00  0.00           C  
ATOM    285  O4'   C   966      -0.127 -15.155 -11.277  1.00  0.00           O  
ATOM    286  C3'   C   966      -1.388 -14.818 -13.196  1.00  0.00           C  
ATOM    287  O3'   C   966      -1.888 -15.366 -14.404  1.00  0.00           O  
ATOM    288  C1'   C   966      -1.392 -14.669 -10.859  1.00  0.00           C  
ATOM    289  C2'   C   966      -2.351 -14.893 -12.023  1.00  0.00           C  
ATOM    290  O2'   C   966      -2.932 -16.185 -11.916  1.00  0.00           O  
ATOM    291  N1    C   966      -1.246 -13.233 -10.517  1.00  0.00           N  
ATOM    292  C2    C   966      -2.281 -12.609  -9.810  1.00  0.00           C  
ATOM    293  O2    C   966      -3.283 -13.270  -9.493  1.00  0.00           O  
ATOM    294  N3    C   966      -2.173 -11.300  -9.485  1.00  0.00           N  
ATOM    295  C4    C   966      -1.087 -10.612  -9.837  1.00  0.00           C  
ATOM    296  N4    C   966      -1.024  -9.323  -9.496  1.00  0.00           N  
ATOM    297  C5    C   966      -0.018 -11.216 -10.557  1.00  0.00           C  
ATOM    298  C6    C   966      -0.136 -12.512 -10.871  1.00  0.00           C  
ATOM    299  H5'   C   966       1.848 -15.788 -12.911  1.00  0.00           H  
ATOM    300 H5''   C   966       1.096 -15.401 -14.265  1.00  0.00           H  
ATOM    301  H4'   C   966      -0.309 -16.534 -12.717  1.00  0.00           H  
ATOM    302  H3'   C   966      -1.146 -13.882 -13.357  1.00  0.00           H  
ATOM    303  H1'   C   966      -1.716 -15.160 -10.075  1.00  0.00           H  
ATOM    304  H2'   C   966      -3.033 -14.192 -12.075  1.00  0.00           H  
ATOM    305 HO2'   C   966      -3.878 -16.091 -11.681  1.00  0.00           H  
ATOM    306  H42   C   966      -0.239  -8.790  -9.740  1.00  0.00           H  
ATOM    307  H41   C   966      -1.763  -8.910  -9.001  1.00  0.00           H  
ATOM    308  H5    C   966       0.777 -10.702 -10.811  1.00  0.00           H  
ATOM    309  H6    C   966       0.590 -12.946 -11.366  1.00  0.00           H  
ATOM    310  P     C   967      -2.778 -14.465 -15.393  1.00  0.00           P  
ATOM    311  OP2   C   967      -2.076 -13.172 -15.595  1.00  0.00           O  
ATOM    312  OP1   C   967      -3.139 -15.295 -16.571  1.00  0.00           O  
ATOM    313  O5'   C   967      -4.109 -14.181 -14.565  1.00  0.00           O  
ATOM    314  C5'   C   967      -5.114 -15.174 -14.436  1.00  0.00           C  
ATOM    315  C4'   C   967      -6.326 -14.650 -13.705  1.00  0.00           C  
ATOM    316  O4'   C   967      -5.930 -14.130 -12.407  1.00  0.00           O  
ATOM    317  C3'   C   967      -7.057 -13.491 -14.365  1.00  0.00           C  
ATOM    318  O3'   C   967      -7.987 -13.913 -15.348  1.00  0.00           O  
ATOM    319  C1'   C   967      -6.701 -12.980 -12.082  1.00  0.00           C  
ATOM    320  C2'   C   967      -7.749 -12.820 -13.187  1.00  0.00           C  
ATOM    321  O2'   C   967      -8.926 -13.522 -12.813  1.00  0.00           O  
ATOM    322  N1    C   967      -5.790 -11.812 -11.995  1.00  0.00           N  
ATOM    323  C2    C   967      -6.265 -10.642 -11.389  1.00  0.00           C  
ATOM    324  O2    C   967      -7.423 -10.616 -10.946  1.00  0.00           O  
ATOM    325  N3    C   967      -5.454  -9.563 -11.297  1.00  0.00           N  
ATOM    326  C4    C   967      -4.213  -9.616 -11.781  1.00  0.00           C  
ATOM    327  N4    C   967      -3.449  -8.527 -11.668  1.00  0.00           N  
ATOM    328  C5    C   967      -3.702 -10.790 -12.403  1.00  0.00           C  
ATOM    329  C6    C   967      -4.512 -11.851 -12.488  1.00  0.00           C  
ATOM    330  H5'   C   967      -4.748 -15.937 -13.942  1.00  0.00           H  
ATOM    331 H5''   C   967      -5.385 -15.472 -15.330  1.00  0.00           H  
ATOM    332  H4'   C   967      -6.958 -15.387 -13.573  1.00  0.00           H  
ATOM    333  H3'   C   967      -6.402 -12.871 -14.747  1.00  0.00           H  
ATOM    334  H1'   C   967      -7.156 -13.104 -11.223  1.00  0.00           H  
ATOM    335  H2'   C   967      -7.934 -11.875 -13.371  1.00  0.00           H  
ATOM    336 HO2'   C   967      -9.627 -12.875 -12.589  1.00  0.00           H  
ATOM    337  H42   C   967      -2.533  -8.534 -12.014  1.00  0.00           H  
ATOM    338  H41   C   967      -3.805  -7.721 -11.239  1.00  0.00           H  
ATOM    339  H5    C   967      -2.787 -10.819 -12.756  1.00  0.00           H  
ATOM    340  H6    C   967      -4.178 -12.668 -12.913  1.00  0.00           H  
ATOM    341  P     A   968      -8.402 -12.924 -16.545  1.00  0.00           P  
ATOM    342  OP2   A   968      -7.162 -12.320 -17.093  1.00  0.00           O  
ATOM    343  OP1   A   968      -9.323 -13.657 -17.450  1.00  0.00           O  
ATOM    344  O5'   A   968      -9.233 -11.772 -15.823  1.00  0.00           O  
ATOM    345  C5'   A   968     -10.595 -11.967 -15.471  1.00  0.00           C  
ATOM    346  C4'   A   968     -11.215 -10.701 -14.934  1.00  0.00           C  
ATOM    347  O4'   A   968     -10.488 -10.279 -13.753  1.00  0.00           O  
ATOM    348  C3'   A   968     -11.162  -9.490 -15.853  1.00  0.00           C  
ATOM    349  O3'   A   968     -12.224  -9.458 -16.789  1.00  0.00           O  
ATOM    350  C1'   A   968     -10.438  -8.867 -13.697  1.00  0.00           C  
ATOM    351  C2'   A   968     -11.281  -8.342 -14.861  1.00  0.00           C  
ATOM    352  O2'   A   968     -12.622  -8.176 -14.425  1.00  0.00           O  
ATOM    353  N1    A   968      -7.025  -5.078 -12.955  1.00  0.00           N  
ATOM    354  C2    A   968      -8.345  -5.154 -12.745  1.00  0.00           C  
ATOM    355  N3    A   968      -9.174  -6.173 -12.961  1.00  0.00           N  
ATOM    356  C4    A   968      -8.507  -7.230 -13.459  1.00  0.00           C  
ATOM    357  C5    A   968      -7.153  -7.303 -13.728  1.00  0.00           C  
ATOM    358  C6    A   968      -6.386  -6.157 -13.455  1.00  0.00           C  
ATOM    359  N6    A   968      -5.070  -6.080 -13.665  1.00  0.00           N  
ATOM    360  N7    A   968      -6.821  -8.553 -14.234  1.00  0.00           N  
ATOM    361  C8    A   968      -7.962  -9.195 -14.259  1.00  0.00           C  
ATOM    362  N9    A   968      -9.025  -8.455 -13.803  1.00  0.00           N  
ATOM    363  H5'   A   968     -10.651 -12.666 -14.786  1.00  0.00           H  
ATOM    364 H5''   A   968     -11.093 -12.256 -16.263  1.00  0.00           H  
ATOM    365  H4'   A   968     -12.147 -10.883 -14.692  1.00  0.00           H  
ATOM    366  H3'   A   968     -10.284  -9.455 -16.288  1.00  0.00           H  
ATOM    367  H1'   A   968     -10.810  -8.539 -12.851  1.00  0.00           H  
ATOM    368  H2'   A   968     -10.912  -7.511 -15.228  1.00  0.00           H  
ATOM    369 HO2'   A   968     -13.222  -8.602 -15.071  1.00  0.00           H  
ATOM    370  H2    A   968      -8.761  -4.344 -12.381  1.00  0.00           H  
ATOM    371  H61   A   968      -4.588  -5.253 -13.455  1.00  0.00           H  
ATOM    372  H62   A   968      -4.585  -6.851 -14.027  1.00  0.00           H  
ATOM    373  H8    A   968      -8.049 -10.120 -14.574  1.00  0.00           H  
ATOM    374  P     C   969     -12.099  -8.570 -18.123  1.00  0.00           P  
ATOM    375  OP2   C   969     -10.919  -9.049 -18.886  1.00  0.00           O  
ATOM    376  OP1   C   969     -13.431  -8.534 -18.778  1.00  0.00           O  
ATOM    377  O5'   C   969     -11.777  -7.106 -17.583  1.00  0.00           O  
ATOM    378  C5'   C   969     -12.808  -6.270 -17.083  1.00  0.00           C  
ATOM    379  C4'   C   969     -12.348  -4.839 -16.943  1.00  0.00           C  
ATOM    380  O4'   C   969     -11.251  -4.780 -15.997  1.00  0.00           O  
ATOM    381  C3'   C   969     -11.762  -4.199 -18.192  1.00  0.00           C  
ATOM    382  O3'   C   969     -12.750  -3.833 -19.141  1.00  0.00           O  
ATOM    383  C1'   C   969     -10.461  -3.668 -16.301  1.00  0.00           C  
ATOM    384  C2'   C   969     -11.005  -3.015 -17.586  1.00  0.00           C  
ATOM    385  O2'   C   969     -11.890  -1.958 -17.246  1.00  0.00           O  
ATOM    386  N1    C   969      -9.043  -4.081 -16.437  1.00  0.00           N  
ATOM    387  C2    C   969      -8.045  -3.149 -16.123  1.00  0.00           C  
ATOM    388  O2    C   969      -8.374  -2.014 -15.746  1.00  0.00           O  
ATOM    389  N3    C   969      -6.744  -3.501 -16.238  1.00  0.00           N  
ATOM    390  C4    C   969      -6.417  -4.727 -16.645  1.00  0.00           C  
ATOM    391  N4    C   969      -5.120  -5.030 -16.743  1.00  0.00           N  
ATOM    392  C5    C   969      -7.406  -5.697 -16.972  1.00  0.00           C  
ATOM    393  C6    C   969      -8.690  -5.338 -16.854  1.00  0.00           C  
ATOM    394  H5'   C   969     -13.090  -6.601 -16.205  1.00  0.00           H  
ATOM    395 H5''   C   969     -13.571  -6.301 -17.697  1.00  0.00           H  
ATOM    396  H4'   C   969     -13.092  -4.299 -16.606  1.00  0.00           H  
ATOM    397  H3'   C   969     -11.128  -4.820 -18.607  1.00  0.00           H  
ATOM    398  H1'   C   969     -10.547  -3.035 -15.558  1.00  0.00           H  
ATOM    399  H2'   C   969     -10.286  -2.709 -18.177  1.00  0.00           H  
ATOM    400 HO2'   C   969     -11.471  -1.103 -17.477  1.00  0.00           H  
ATOM    401  H42   C   969      -4.847  -5.923 -17.040  1.00  0.00           H  
ATOM    402  H41   C   969      -4.442  -4.359 -16.518  1.00  0.00           H  
ATOM    403  H5    C   969      -7.156  -6.596 -17.270  1.00  0.00           H  
ATOM    404  H6    C   969      -9.386  -5.991 -17.074  1.00  0.00           H  
ATOM    405  P     A   970     -14.317  -3.538 -18.683  1.00  0.00           P  
ATOM    406  OP2   A   970     -15.011  -4.847 -18.774  1.00  0.00           O  
ATOM    407  OP1   A   970     -14.225  -2.846 -17.373  1.00  0.00           O  
ATOM    408  O5'   A   970     -15.005  -2.543 -19.720  1.00  0.00           O  
ATOM    409  C5'   A   970     -16.418  -2.479 -19.840  1.00  0.00           C  
ATOM    410  C4'   A   970     -16.868  -2.777 -21.249  1.00  0.00           C  
ATOM    411  O4'   A   970     -16.462  -4.119 -21.569  1.00  0.00           O  
ATOM    412  C3'   A   970     -18.372  -2.808 -21.476  1.00  0.00           C  
ATOM    413  O3'   A   970     -18.929  -1.522 -21.683  1.00  0.00           O  
ATOM    414  C1'   A   970     -17.376  -4.674 -22.486  1.00  0.00           C  
ATOM    415  C2'   A   970     -18.459  -3.644 -22.744  1.00  0.00           C  
ATOM    416  O2'   A   970     -18.112  -2.880 -23.889  1.00  0.00           O  
ATOM    417  N1    A   970     -21.033  -8.293 -22.780  1.00  0.00           N  
ATOM    418  C2    A   970     -20.786  -7.200 -23.515  1.00  0.00           C  
ATOM    419  N3    A   970     -19.815  -6.299 -23.382  1.00  0.00           N  
ATOM    420  C4    A   970     -19.019  -6.608 -22.343  1.00  0.00           C  
ATOM    421  C5    A   970     -19.145  -7.695 -21.498  1.00  0.00           C  
ATOM    422  C6    A   970     -20.214  -8.574 -21.744  1.00  0.00           C  
ATOM    423  N6    A   970     -20.461  -9.663 -21.013  1.00  0.00           N  
ATOM    424  N7    A   970     -18.141  -7.689 -20.539  1.00  0.00           N  
ATOM    425  C8    A   970     -17.442  -6.618 -20.822  1.00  0.00           C  
ATOM    426  N9    A   970     -17.918  -5.915 -21.902  1.00  0.00           N  
ATOM    427  H5'   A   970     -16.720  -1.580 -19.592  1.00  0.00           H  
ATOM    428 H5''   A   970     -16.822  -3.131 -19.231  1.00  0.00           H  
ATOM    429  H4'   A   970     -16.464  -2.153 -21.888  1.00  0.00           H  
ATOM    430  H3'   A   970     -18.846  -3.249 -20.740  1.00  0.00           H  
ATOM    431  H1'   A   970     -16.917  -4.881 -23.327  1.00  0.00           H  
ATOM    432  H2'   A   970     -19.341  -4.062 -22.838  1.00  0.00           H  
ATOM    433 HO2'   A   970     -17.887  -1.969 -23.608  1.00  0.00           H  
ATOM    434  H2    A   970     -21.410  -7.041 -24.254  1.00  0.00           H  
ATOM    435  H61   A   970     -21.223 -10.239 -21.233  1.00  0.00           H  
ATOM    436  H62   A   970     -19.880  -9.888 -20.256  1.00  0.00           H  
ATOM    437  H8    A   970     -16.653  -6.342 -20.309  1.00  0.00           H  
ATOM    438  P     A   971     -19.668  -0.758 -20.478  1.00  0.00           P  
ATOM    439  OP2   A   971     -20.417  -1.766 -19.686  1.00  0.00           O  
ATOM    440  OP1   A   971     -18.673   0.112 -19.804  1.00  0.00           O  
ATOM    441  O5'   A   971     -20.729   0.179 -21.209  1.00  0.00           O  
ATOM    442  C5'   A   971     -21.198   1.369 -20.592  1.00  0.00           C  
ATOM    443  C4'   A   971     -20.272   2.530 -20.853  1.00  0.00           C  
ATOM    444  O4'   A   971     -20.268   2.769 -22.301  1.00  0.00           O  
ATOM    445  C3'   A   971     -20.695   3.867 -20.263  1.00  0.00           C  
ATOM    446  O3'   A   971     -20.377   3.991 -18.888  1.00  0.00           O  
ATOM    447  C1'   A   971     -20.225   4.152 -22.542  1.00  0.00           C  
ATOM    448  C2'   A   971     -19.927   4.808 -21.188  1.00  0.00           C  
ATOM    449  O2'   A   971     -18.531   4.759 -20.931  1.00  0.00           O  
ATOM    450  N1    A   971     -22.847   7.811 -25.050  1.00  0.00           N  
ATOM    451  C2    A   971     -21.564   7.719 -24.675  1.00  0.00           C  
ATOM    452  N3    A   971     -20.947   6.736 -24.023  1.00  0.00           N  
ATOM    453  C4    A   971     -21.806   5.739 -23.742  1.00  0.00           C  
ATOM    454  C5    A   971     -23.150   5.690 -24.062  1.00  0.00           C  
ATOM    455  C6    A   971     -23.682   6.793 -24.753  1.00  0.00           C  
ATOM    456  N6    A   971     -24.961   6.886 -25.126  1.00  0.00           N  
ATOM    457  N7    A   971     -23.718   4.505 -23.613  1.00  0.00           N  
ATOM    458  C8    A   971     -22.721   3.876 -23.042  1.00  0.00           C  
ATOM    459  N9    A   971     -21.534   4.565 -23.084  1.00  0.00           N  
ATOM    460  H5'   A   971     -21.263   1.224 -19.625  1.00  0.00           H  
ATOM    461 H5''   A   971     -22.087   1.584 -20.943  1.00  0.00           H  
ATOM    462  H4'   A   971     -19.358   2.330 -20.560  1.00  0.00           H  
ATOM    463  H3'   A   971     -21.654   4.026 -20.386  1.00  0.00           H  
ATOM    464  H1'   A   971     -19.519   4.385 -23.180  1.00  0.00           H  
ATOM    465  H2'   A   971     -20.274   5.724 -21.138  1.00  0.00           H  
ATOM    466 HO2'   A   971     -18.386   4.393 -20.034  1.00  0.00           H  
ATOM    467  H2    A   971     -21.000   8.484 -24.914  1.00  0.00           H  
ATOM    468  H61   A   971     -25.274   7.681 -25.606  1.00  0.00           H  
ATOM    469  H62   A   971     -25.585   6.159 -24.922  1.00  0.00           H  
ATOM    470  H8    A   971     -22.814   2.994 -22.623  1.00  0.00           H  
ATOM    471  P     U   972     -20.875   5.273 -18.056  1.00  0.00           P  
ATOM    472  OP2   U   972     -22.340   5.146 -17.851  1.00  0.00           O  
ATOM    473  OP1   U   972     -19.981   5.435 -16.881  1.00  0.00           O  
ATOM    474  O5'   U   972     -20.619   6.496 -19.043  1.00  0.00           O  
ATOM    475  C5'   U   972     -19.436   7.275 -18.949  1.00  0.00           C  
ATOM    476  C4'   U   972     -19.559   8.571 -19.712  1.00  0.00           C  
ATOM    477  O4'   U   972     -20.209   8.315 -20.977  1.00  0.00           O  
ATOM    478  C3'   U   972     -20.434   9.641 -19.078  1.00  0.00           C  
ATOM    479  O3'   U   972     -19.778  10.350 -18.041  1.00  0.00           O  
ATOM    480  C1'   U   972     -20.962   9.440 -21.358  1.00  0.00           C  
ATOM    481  C2'   U   972     -20.780  10.511 -20.284  1.00  0.00           C  
ATOM    482  O2'   U   972     -19.693  11.355 -20.639  1.00  0.00           O  
ATOM    483  N1    U   972     -22.381   9.040 -21.517  1.00  0.00           N  
ATOM    484  C2    U   972     -23.177   9.843 -22.314  1.00  0.00           C  
ATOM    485  O2    U   972     -22.764  10.842 -22.876  1.00  0.00           O  
ATOM    486  N3    U   972     -24.482   9.433 -22.433  1.00  0.00           N  
ATOM    487  C4    U   972     -25.064   8.327 -21.850  1.00  0.00           C  
ATOM    488  O4    U   972     -26.256   8.093 -22.054  1.00  0.00           O  
ATOM    489  C5    U   972     -24.181   7.544 -21.041  1.00  0.00           C  
ATOM    490  C6    U   972     -22.904   7.919 -20.908  1.00  0.00           C  
ATOM    491  H5'   U   972     -18.685   6.761 -19.313  1.00  0.00           H  
ATOM    492 H5''   U   972     -19.259   7.476 -18.006  1.00  0.00           H  
ATOM    493  H4'   U   972     -18.670   8.946 -19.878  1.00  0.00           H  
ATOM    494  H3'   U   972     -21.256   9.243 -18.724  1.00  0.00           H  
ATOM    495  H1'   U   972     -20.622   9.780 -22.213  1.00  0.00           H  
ATOM    496  H2'   U   972     -21.602  11.023 -20.134  1.00  0.00           H  
ATOM    497 HO2'   U   972     -20.042  12.237 -20.887  1.00  0.00           H  
ATOM    498  H3    U   972     -25.064   9.988 -22.993  1.00  0.00           H  
ATOM    499  H5    U   972     -24.510   6.739 -20.588  1.00  0.00           H  
ATOM    500  H6    U   972     -22.321   7.367 -20.348  1.00  0.00           H  
ATOM    501  P     U   973     -20.495  10.548 -16.617  1.00  0.00           P  
ATOM    502  OP2   U   973     -21.513   9.478 -16.463  1.00  0.00           O  
ATOM    503  OP1   U   973     -19.436  10.708 -15.588  1.00  0.00           O  
ATOM    504  O5'   U   973     -21.258  11.939 -16.760  1.00  0.00           O  
ATOM    505  C5'   U   973     -21.076  12.972 -15.804  1.00  0.00           C  
ATOM    506  C4'   U   973     -21.210  14.339 -16.429  1.00  0.00           C  
ATOM    507  O4'   U   973     -20.980  14.255 -17.859  1.00  0.00           O  
ATOM    508  C3'   U   973     -22.576  14.998 -16.314  1.00  0.00           C  
ATOM    509  O3'   U   973     -22.809  15.573 -15.041  1.00  0.00           O  
ATOM    510  C1'   U   973     -21.772  15.217 -18.505  1.00  0.00           C  
ATOM    511  C2'   U   973     -22.438  16.048 -17.408  1.00  0.00           C  
ATOM    512  O2'   U   973     -21.565  17.094 -17.009  1.00  0.00           O  
ATOM    513  N1    U   973     -22.761  14.514 -19.357  1.00  0.00           N  
ATOM    514  C2    U   973     -23.266  15.208 -20.441  1.00  0.00           C  
ATOM    515  O2    U   973     -22.936  16.349 -20.714  1.00  0.00           O  
ATOM    516  N3    U   973     -24.178  14.517 -21.201  1.00  0.00           N  
ATOM    517  C4    U   973     -24.629  13.231 -20.995  1.00  0.00           C  
ATOM    518  O4    U   973     -25.455  12.748 -21.771  1.00  0.00           O  
ATOM    519  C5    U   973     -24.063  12.574 -19.856  1.00  0.00           C  
ATOM    520  C6    U   973     -23.172  13.223 -19.099  1.00  0.00           C  
ATOM    521  H5'   U   973     -20.184  12.888 -15.408  1.00  0.00           H  
ATOM    522 H5''   U   973     -21.749  12.877 -15.098  1.00  0.00           H  
ATOM    523  H4'   U   973     -20.539  14.934 -16.035  1.00  0.00           H  
ATOM    524  H3'   U   973     -23.313  14.390 -16.532  1.00  0.00           H  
ATOM    525  H1'   U   973     -21.220  15.804 -19.064  1.00  0.00           H  
ATOM    526  H2'   U   973     -23.312  16.392 -17.687  1.00  0.00           H  
ATOM    527 HO2'   U   973     -21.931  17.951 -17.315  1.00  0.00           H  
ATOM    528  H3    U   973     -24.549  14.991 -21.974  1.00  0.00           H  
ATOM    529  H5    U   973     -24.326  11.656 -19.635  1.00  0.00           H  
ATOM    530  H6    U   973     -22.800  12.752 -18.325  1.00  0.00           H  
ATOM    531  P     A   974     -24.297  15.628 -14.437  1.00  0.00           P  
ATOM    532  OP2   A   974     -24.576  14.324 -13.784  1.00  0.00           O  
ATOM    533  OP1   A   974     -24.432  16.884 -13.658  1.00  0.00           O  
ATOM    534  O5'   A   974     -25.230  15.742 -15.724  1.00  0.00           O  
ATOM    535  C5'   A   974     -25.714  17.003 -16.163  1.00  0.00           C  
ATOM    536  C4'   A   974     -26.592  16.865 -17.382  1.00  0.00           C  
ATOM    537  O4'   A   974     -26.096  15.751 -18.161  1.00  0.00           O  
ATOM    538  C3'   A   974     -28.049  16.517 -17.119  1.00  0.00           C  
ATOM    539  O3'   A   974     -28.846  17.651 -16.826  1.00  0.00           O  
ATOM    540  C1'   A   974     -27.183  15.172 -18.847  1.00  0.00           C  
ATOM    541  C2'   A   974     -28.469  15.895 -18.439  1.00  0.00           C  
ATOM    542  O2'   A   974     -28.769  16.892 -19.406  1.00  0.00           O  
ATOM    543  N1    A   974     -29.755  10.778 -19.639  1.00  0.00           N  
ATOM    544  C2    A   974     -29.963  12.031 -20.062  1.00  0.00           C  
ATOM    545  N3    A   974     -29.252  13.130 -19.817  1.00  0.00           N  
ATOM    546  C4    A   974     -28.199  12.849 -19.029  1.00  0.00           C  
ATOM    547  C5    A   974     -27.855  11.613 -18.516  1.00  0.00           C  
ATOM    548  C6    A   974     -28.688  10.530 -18.849  1.00  0.00           C  
ATOM    549  N6    A   974     -28.482   9.280 -18.428  1.00  0.00           N  
ATOM    550  N7    A   974     -26.705  11.705 -17.744  1.00  0.00           N  
ATOM    551  C8    A   974     -26.385  12.973 -17.807  1.00  0.00           C  
ATOM    552  N9    A   974     -27.246  13.725 -18.568  1.00  0.00           N  
ATOM    553  H5'   A   974     -24.953  17.580 -16.382  1.00  0.00           H  
ATOM    554 H5''   A   974     -26.232  17.417 -15.442  1.00  0.00           H  
ATOM    555  H4'   A   974     -26.554  17.678 -17.930  1.00  0.00           H  
ATOM    556  H3'   A   974     -28.133  15.868 -16.389  1.00  0.00           H  
ATOM    557  H1'   A   974     -27.019  15.313 -19.803  1.00  0.00           H  
ATOM    558  H2'   A   974     -29.214  15.269 -18.321  1.00  0.00           H  
ATOM    559 HO2'   A   974     -29.708  17.155 -19.311  1.00  0.00           H  
ATOM    560  H2    A   974     -30.750  12.158 -20.632  1.00  0.00           H  
ATOM    561  H61   A   974     -29.098   8.565 -18.693  1.00  0.00           H  
ATOM    562  H62   A   974     -27.714   9.076 -17.854  1.00  0.00           H  
ATOM    563  H8    A   974     -25.603  13.351 -17.352  1.00  0.00           H  
ATOM    564  P     A   975     -29.072  18.108 -15.302  1.00  0.00           P  
ATOM    565  OP2   A   975     -30.367  18.830 -15.225  1.00  0.00           O  
ATOM    566  OP1   A   975     -28.834  16.932 -14.429  1.00  0.00           O  
ATOM    567  O5'   A   975     -27.905  19.161 -15.039  1.00  0.00           O  
ATOM    568  C5'   A   975     -27.384  19.360 -13.733  1.00  0.00           C  
ATOM    569  C4'   A   975     -27.208  20.826 -13.424  1.00  0.00           C  
ATOM    570  O4'   A   975     -25.974  20.978 -12.681  1.00  0.00           O  
ATOM    571  C3'   A   975     -27.094  21.752 -14.625  1.00  0.00           C  
ATOM    572  O3'   A   975     -28.335  22.320 -15.008  1.00  0.00           O  
ATOM    573  C1'   A   975     -25.231  22.068 -13.176  1.00  0.00           C  
ATOM    574  C2'   A   975     -26.154  22.847 -14.121  1.00  0.00           C  
ATOM    575  O2'   A   975     -26.858  23.823 -13.366  1.00  0.00           O  
ATOM    576  N1    A   975     -20.548  23.118 -15.051  1.00  0.00           N  
ATOM    577  C2    A   975     -21.456  23.874 -14.422  1.00  0.00           C  
ATOM    578  N3    A   975     -22.658  23.536 -13.960  1.00  0.00           N  
ATOM    579  C4    A   975     -22.912  22.238 -14.202  1.00  0.00           C  
ATOM    580  C5    A   975     -22.079  21.335 -14.836  1.00  0.00           C  
ATOM    581  C6    A   975     -20.834  21.818 -15.278  1.00  0.00           C  
ATOM    582  N6    A   975     -19.928  21.064 -15.905  1.00  0.00           N  
ATOM    583  N7    A   975     -22.675  20.083 -14.907  1.00  0.00           N  
ATOM    584  C8    A   975     -23.835  20.254 -14.323  1.00  0.00           C  
ATOM    585  N9    A   975     -24.045  21.534 -13.872  1.00  0.00           N  
ATOM    586  H5'   A   975     -26.514  18.913 -13.665  1.00  0.00           H  
ATOM    587 H5''   A   975     -27.997  18.966 -13.079  1.00  0.00           H  
ATOM    588  H4'   A   975     -27.945  21.133 -12.856  1.00  0.00           H  
ATOM    589  H3'   A   975     -26.706  21.282 -15.393  1.00  0.00           H  
ATOM    590  H1'   A   975     -24.944  22.654 -12.444  1.00  0.00           H  
ATOM    591  H2'   A   975     -25.647  23.252 -14.856  1.00  0.00           H  
ATOM    592 HO2'   A   975     -26.509  24.710 -13.589  1.00  0.00           H  
ATOM    593  H2    A   975     -21.199  24.810 -14.282  1.00  0.00           H  
ATOM    594  H61   A   975     -19.076  21.457 -16.190  1.00  0.00           H  
ATOM    595  H62   A   975     -20.114  20.118 -16.081  1.00  0.00           H  
ATOM    596  H8    A   975     -24.493  19.535 -14.218  1.00  0.00           H  
ATOM    597  P     A   976     -28.474  23.084 -16.415  1.00  0.00           P  
ATOM    598  OP2   A   976     -29.179  24.367 -16.173  1.00  0.00           O  
ATOM    599  OP1   A   976     -27.142  23.089 -17.070  1.00  0.00           O  
ATOM    600  O5'   A   976     -29.439  22.145 -17.269  1.00  0.00           O  
ATOM    601  C5'   A   976     -28.910  21.180 -18.166  1.00  0.00           C  
ATOM    602  C4'   A   976     -29.430  21.383 -19.567  1.00  0.00           C  
ATOM    603  O4'   A   976     -28.323  21.771 -20.432  1.00  0.00           O  
ATOM    604  C3'   A   976     -30.022  20.156 -20.243  1.00  0.00           C  
ATOM    605  O3'   A   976     -31.408  19.999 -19.994  1.00  0.00           O  
ATOM    606  C1'   A   976     -28.418  21.137 -21.692  1.00  0.00           C  
ATOM    607  C2'   A   976     -29.788  20.454 -21.722  1.00  0.00           C  
ATOM    608  O2'   A   976     -30.747  21.375 -22.219  1.00  0.00           O  
ATOM    609  N1    A   976     -26.018  17.628 -24.604  1.00  0.00           N  
ATOM    610  C2    A   976     -27.084  18.407 -24.828  1.00  0.00           C  
ATOM    611  N3    A   976     -27.657  19.300 -24.024  1.00  0.00           N  
ATOM    612  C4    A   976     -27.011  19.362 -22.846  1.00  0.00           C  
ATOM    613  C5    A   976     -25.903  18.627 -22.469  1.00  0.00           C  
ATOM    614  C6    A   976     -25.392  17.715 -23.410  1.00  0.00           C  
ATOM    615  N6    A   976     -24.330  16.938 -23.187  1.00  0.00           N  
ATOM    616  N7    A   976     -25.509  18.958 -21.180  1.00  0.00           N  
ATOM    617  C8    A   976     -26.373  19.872 -20.813  1.00  0.00           C  
ATOM    618  N9    A   976     -27.310  20.166 -21.773  1.00  0.00           N  
ATOM    619  H5'   A   976     -29.164  20.284 -17.858  1.00  0.00           H  
ATOM    620 H5''   A   976     -27.933  21.250 -18.173  1.00  0.00           H  
ATOM    621  H4'   A   976     -30.099  22.099 -19.568  1.00  0.00           H  
ATOM    622  H3'   A   976     -29.552  19.339 -19.972  1.00  0.00           H  
ATOM    623  H1'   A   976     -28.353  21.769 -22.438  1.00  0.00           H  
ATOM    624  H2'   A   976     -29.763  19.631 -22.254  1.00  0.00           H  
ATOM    625 HO2'   A   976     -30.444  21.713 -23.087  1.00  0.00           H  
ATOM    626  H2    A   976     -27.501  18.305 -25.709  1.00  0.00           H  
ATOM    627  H61   A   976     -24.019  16.321 -23.883  1.00  0.00           H  
ATOM    628  H62   A   976     -23.860  16.985 -22.329  1.00  0.00           H  
ATOM    629  H8    A   976     -26.353  20.306 -19.934  1.00  0.00           H  
ATOM    630  P     A   977     -32.088  18.547 -20.097  1.00  0.00           P  
ATOM    631  OP2   A   977     -31.491  17.683 -19.048  1.00  0.00           O  
ATOM    632  OP1   A   977     -33.560  18.730 -20.146  1.00  0.00           O  
ATOM    633  O5'   A   977     -31.612  17.999 -21.516  1.00  0.00           O  
ATOM    634  C5'   A   977     -32.146  18.531 -22.719  1.00  0.00           C  
ATOM    635  C4'   A   977     -32.400  17.449 -23.739  1.00  0.00           C  
ATOM    636  O4'   A   977     -31.247  17.314 -24.611  1.00  0.00           O  
ATOM    637  C3'   A   977     -32.606  16.046 -23.186  1.00  0.00           C  
ATOM    638  O3'   A   977     -33.907  15.841 -22.664  1.00  0.00           O  
ATOM    639  C1'   A   977     -31.163  15.936 -25.044  1.00  0.00           C  
ATOM    640  C2'   A   977     -32.349  15.194 -24.420  1.00  0.00           C  
ATOM    641  O2'   A   977     -33.451  15.239 -25.316  1.00  0.00           O  
ATOM    642  N1    A   977     -26.536  14.242 -26.552  1.00  0.00           N  
ATOM    643  C2    A   977     -27.580  14.732 -27.231  1.00  0.00           C  
ATOM    644  N3    A   977     -28.757  15.155 -26.775  1.00  0.00           N  
ATOM    645  C4    A   977     -28.817  15.037 -25.436  1.00  0.00           C  
ATOM    646  C5    A   977     -27.827  14.553 -24.602  1.00  0.00           C  
ATOM    647  C6    A   977     -26.629  14.138 -25.209  1.00  0.00           C  
ATOM    648  N6    A   977     -25.587  13.649 -24.532  1.00  0.00           N  
ATOM    649  N7    A   977     -28.245  14.580 -23.278  1.00  0.00           N  
ATOM    650  C8    A   977     -29.457  15.073 -23.341  1.00  0.00           C  
ATOM    651  N9    A   977     -29.868  15.372 -24.617  1.00  0.00           N  
ATOM    652  H5'   A   977     -31.511  19.178 -23.092  1.00  0.00           H  
ATOM    653 H5''   A   977     -32.989  18.988 -22.521  1.00  0.00           H  
ATOM    654  H4'   A   977     -33.182  17.695 -24.277  1.00  0.00           H  
ATOM    655  H3'   A   977     -31.945  15.839 -22.492  1.00  0.00           H  
ATOM    656  H1'   A   977     -31.230  15.895 -26.021  1.00  0.00           H  
ATOM    657  H2'   A   977     -32.114  14.273 -24.179  1.00  0.00           H  
ATOM    658 HO2'   A   977     -33.555  14.360 -25.736  1.00  0.00           H  
ATOM    659  H2    A   977     -27.462  14.787 -28.203  1.00  0.00           H  
ATOM    660  H61   A   977     -24.777  13.375 -25.011  1.00  0.00           H  
ATOM    661  H62   A   977     -25.632  13.564 -23.557  1.00  0.00           H  
ATOM    662  H8    A   977     -30.019  15.214 -22.550  1.00  0.00           H  
ATOM    663  P     C   978     -34.172  14.675 -21.590  1.00  0.00           P  
ATOM    664  OP2   C   978     -33.011  14.627 -20.666  1.00  0.00           O  
ATOM    665  OP1   C   978     -35.540  14.859 -21.041  1.00  0.00           O  
ATOM    666  O5'   C   978     -34.167  13.341 -22.460  1.00  0.00           O  
ATOM    667  C5'   C   978     -35.055  12.273 -22.165  1.00  0.00           C  
ATOM    668  C4'   C   978     -34.527  10.953 -22.670  1.00  0.00           C  
ATOM    669  O4'   C   978     -33.573  11.149 -23.747  1.00  0.00           O  
ATOM    670  C3'   C   978     -33.734  10.122 -21.673  1.00  0.00           C  
ATOM    671  O3'   C   978     -34.549   9.522 -20.681  1.00  0.00           O  
ATOM    672  C1'   C   978     -32.807   9.977 -23.817  1.00  0.00           C  
ATOM    673  C2'   C   978     -33.191   9.079 -22.640  1.00  0.00           C  
ATOM    674  O2'   C   978     -34.207   8.172 -23.043  1.00  0.00           O  
ATOM    675  N1    C   978     -31.355  10.285 -23.840  1.00  0.00           N  
ATOM    676  C2    C   978     -30.510   9.451 -24.582  1.00  0.00           C  
ATOM    677  O2    C   978     -30.995   8.485 -25.193  1.00  0.00           O  
ATOM    678  N3    C   978     -29.183   9.710 -24.621  1.00  0.00           N  
ATOM    679  C4    C   978     -28.687  10.753 -23.956  1.00  0.00           C  
ATOM    680  N4    C   978     -27.371  10.970 -24.023  1.00  0.00           N  
ATOM    681  C5    C   978     -29.518  11.620 -23.192  1.00  0.00           C  
ATOM    682  C6    C   978     -30.830  11.354 -23.163  1.00  0.00           C  
ATOM    683  H5'   C   978     -35.921  12.453 -22.585  1.00  0.00           H  
ATOM    684 H5''   C   978     -35.176  12.218 -21.194  1.00  0.00           H  
ATOM    685  H4'   C   978     -35.282  10.421 -22.996  1.00  0.00           H  
ATOM    686  H3'   C   978     -32.998  10.600 -21.237  1.00  0.00           H  
ATOM    687  H1'   C   978     -33.060   9.537 -24.654  1.00  0.00           H  
ATOM    688  H2'   C   978     -32.416   8.611 -22.265  1.00  0.00           H  
ATOM    689 HO2'   C   978     -33.845   7.262 -23.034  1.00  0.00           H  
ATOM    690  H42   C   978     -26.975  11.728 -23.545  1.00  0.00           H  
ATOM    691  H41   C   978     -26.801  10.370 -24.549  1.00  0.00           H  
ATOM    692  H5    C   978     -29.144  12.385 -22.707  1.00  0.00           H  
ATOM    693  H6    C   978     -31.419  11.939 -22.643  1.00  0.00           H  
ATOM    694  P     A   979     -34.393   9.950 -19.139  1.00  0.00           P  
ATOM    695  OP2   A   979     -33.827  11.321 -19.097  1.00  0.00           O  
ATOM    696  OP1   A   979     -35.677   9.664 -18.451  1.00  0.00           O  
ATOM    697  O5'   A   979     -33.294   8.946 -18.571  1.00  0.00           O  
ATOM    698  C5'   A   979     -32.325   9.382 -17.630  1.00  0.00           C  
ATOM    699  C4'   A   979     -31.483   8.236 -17.129  1.00  0.00           C  
ATOM    700  O4'   A   979     -32.065   7.707 -15.900  1.00  0.00           O  
ATOM    701  C3'   A   979     -31.386   7.028 -18.048  1.00  0.00           C  
ATOM    702  O3'   A   979     -30.379   7.161 -19.036  1.00  0.00           O  
ATOM    703  C1'   A   979     -31.813   6.319 -15.817  1.00  0.00           C  
ATOM    704  C2'   A   979     -31.030   5.917 -17.069  1.00  0.00           C  
ATOM    705  O2'   A   979     -29.645   5.929 -16.757  1.00  0.00           O  
ATOM    706  N1    A   979     -34.152   1.739 -15.487  1.00  0.00           N  
ATOM    707  C2    A   979     -32.862   2.087 -15.573  1.00  0.00           C  
ATOM    708  N3    A   979     -32.322   3.301 -15.656  1.00  0.00           N  
ATOM    709  C4    A   979     -33.277   4.248 -15.646  1.00  0.00           C  
ATOM    710  C5    A   979     -34.642   4.046 -15.563  1.00  0.00           C  
ATOM    711  C6    A   979     -35.086   2.715 -15.479  1.00  0.00           C  
ATOM    712  N6    A   979     -36.372   2.367 -15.394  1.00  0.00           N  
ATOM    713  N7    A   979     -35.319   5.258 -15.580  1.00  0.00           N  
ATOM    714  C8    A   979     -34.363   6.150 -15.671  1.00  0.00           C  
ATOM    715  N9    A   979     -33.102   5.609 -15.716  1.00  0.00           N  
ATOM    716  H5'   A   979     -32.783   9.798 -16.869  1.00  0.00           H  
ATOM    717 H5''   A   979     -31.743  10.046 -18.054  1.00  0.00           H  
ATOM    718  H4'   A   979     -30.578   8.561 -16.937  1.00  0.00           H  
ATOM    719  H3'   A   979     -32.243   6.842 -18.487  1.00  0.00           H  
ATOM    720  H1'   A   979     -31.273   6.131 -15.020  1.00  0.00           H  
ATOM    721  H2'   A   979     -31.321   5.041 -17.398  1.00  0.00           H  
ATOM    722 HO2'   A   979     -29.320   5.006 -16.714  1.00  0.00           H  
ATOM    723  H2    A   979     -32.225   1.342 -15.574  1.00  0.00           H  
ATOM    724  H61   A   979     -36.621   1.421 -15.338  1.00  0.00           H  
ATOM    725  H62   A   979     -37.067   3.058 -15.387  1.00  0.00           H  
ATOM    726  H8    A   979     -34.533   7.115 -15.705  1.00  0.00           H  
ATOM    727  P     A   980     -30.497   6.360 -20.424  1.00  0.00           P  
ATOM    728  OP2   A   980     -31.934   6.273 -20.784  1.00  0.00           O  
ATOM    729  OP1   A   980     -29.534   6.956 -21.384  1.00  0.00           O  
ATOM    730  O5'   A   980     -29.990   4.892 -20.065  1.00  0.00           O  
ATOM    731  C5'   A   980     -30.008   3.857 -21.037  1.00  0.00           C  
ATOM    732  C4'   A   980     -30.623   2.594 -20.489  1.00  0.00           C  
ATOM    733  O4'   A   980     -31.249   2.922 -19.239  1.00  0.00           O  
ATOM    734  C3'   A   980     -31.744   1.984 -21.318  1.00  0.00           C  
ATOM    735  O3'   A   980     -31.272   1.125 -22.342  1.00  0.00           O  
ATOM    736  C1'   A   980     -32.423   2.166 -19.071  1.00  0.00           C  
ATOM    737  C2'   A   980     -32.524   1.219 -20.270  1.00  0.00           C  
ATOM    738  O2'   A   980     -31.887  -0.008 -19.946  1.00  0.00           O  
ATOM    739  N1    A   980     -37.526   2.657 -18.556  1.00  0.00           N  
ATOM    740  C2    A   980     -36.723   1.585 -18.580  1.00  0.00           C  
ATOM    741  N3    A   980     -35.400   1.530 -18.718  1.00  0.00           N  
ATOM    742  C4    A   980     -34.883   2.765 -18.845  1.00  0.00           C  
ATOM    743  C5    A   980     -35.579   3.959 -18.839  1.00  0.00           C  
ATOM    744  C6    A   980     -36.975   3.882 -18.685  1.00  0.00           C  
ATOM    745  N6    A   980     -37.776   4.949 -18.662  1.00  0.00           N  
ATOM    746  N7    A   980     -34.713   5.033 -18.993  1.00  0.00           N  
ATOM    747  C8    A   980     -33.532   4.473 -19.086  1.00  0.00           C  
ATOM    748  N9    A   980     -33.561   3.102 -19.004  1.00  0.00           N  
ATOM    749  H5'   A   980     -29.089   3.667 -21.320  1.00  0.00           H  
ATOM    750 H5''   A   980     -30.526   4.154 -21.813  1.00  0.00           H  
ATOM    751  H4'   A   980     -29.938   1.911 -20.331  1.00  0.00           H  
ATOM    752  H3'   A   980     -32.306   2.681 -21.717  1.00  0.00           H  
ATOM    753  H1'   A   980     -32.383   1.641 -18.244  1.00  0.00           H  
ATOM    754  H2'   A   980     -33.456   1.084 -20.543  1.00  0.00           H  
ATOM    755 HO2'   A   980     -32.569  -0.702 -19.839  1.00  0.00           H  
ATOM    756  H2    A   980     -37.173   0.720 -18.482  1.00  0.00           H  
ATOM    757  H61   A   980     -38.744   4.833 -18.552  1.00  0.00           H  
ATOM    758  H62   A   980     -37.399   5.849 -18.754  1.00  0.00           H  
ATOM    759  H8    A   980     -32.704   4.985 -19.204  1.00  0.00           H  
ATOM    760  P     A   981     -31.828   1.275 -23.842  1.00  0.00           P  
ATOM    761  OP2   A   981     -31.462   2.627 -24.335  1.00  0.00           O  
ATOM    762  OP1   A   981     -31.411   0.076 -24.610  1.00  0.00           O  
ATOM    763  O5'   A   981     -33.412   1.226 -23.672  1.00  0.00           O  
ATOM    764  C5'   A   981     -34.186   0.237 -24.333  1.00  0.00           C  
ATOM    765  C4'   A   981     -35.558   0.106 -23.721  1.00  0.00           C  
ATOM    766  O4'   A   981     -35.563   0.777 -22.434  1.00  0.00           O  
ATOM    767  C3'   A   981     -36.690   0.794 -24.469  1.00  0.00           C  
ATOM    768  O3'   A   981     -37.179   0.032 -25.559  1.00  0.00           O  
ATOM    769  C1'   A   981     -36.792   1.410 -22.208  1.00  0.00           C  
ATOM    770  C2'   A   981     -37.711   0.989 -23.353  1.00  0.00           C  
ATOM    771  O2'   A   981     -38.350  -0.235 -23.020  1.00  0.00           O  
ATOM    772  N1    A   981     -38.822   6.107 -21.595  1.00  0.00           N  
ATOM    773  C2    A   981     -39.355   4.880 -21.529  1.00  0.00           C  
ATOM    774  N3    A   981     -38.768   3.697 -21.699  1.00  0.00           N  
ATOM    775  C4    A   981     -37.460   3.852 -21.972  1.00  0.00           C  
ATOM    776  C5    A   981     -36.770   5.045 -22.073  1.00  0.00           C  
ATOM    777  C6    A   981     -37.506   6.226 -21.870  1.00  0.00           C  
ATOM    778  N6    A   981     -36.976   7.449 -21.937  1.00  0.00           N  
ATOM    779  N7    A   981     -35.433   4.815 -22.367  1.00  0.00           N  
ATOM    780  C8    A   981     -35.346   3.510 -22.435  1.00  0.00           C  
ATOM    781  N9    A   981     -36.535   2.863 -22.207  1.00  0.00           N  
ATOM    782  H5'   A   981     -33.724  -0.626 -24.269  1.00  0.00           H  
ATOM    783 H5''   A   981     -34.279   0.480 -25.277  1.00  0.00           H  
ATOM    784  H4'   A   981     -35.788  -0.839 -23.597  1.00  0.00           H  
ATOM    785  H3'   A   981     -36.400   1.672 -24.795  1.00  0.00           H  
ATOM    786  H1'   A   981     -37.196   1.149 -21.353  1.00  0.00           H  
ATOM    787  H2'   A   981     -38.360   1.688 -23.578  1.00  0.00           H  
ATOM    788 HO2'   A   981     -39.301  -0.064 -22.858  1.00  0.00           H  
ATOM    789  H2    A   981     -40.314   4.848 -21.326  1.00  0.00           H  
ATOM    790  H61   A   981     -37.540   8.237 -21.786  1.00  0.00           H  
ATOM    791  H62   A   981     -36.022   7.561 -22.135  1.00  0.00           H  
ATOM    792  H8    A   981     -34.509   3.039 -22.632  1.00  0.00           H  
ATOM    793  P     C   982     -37.021   0.579 -27.062  1.00  0.00           P  
ATOM    794  OP2   C   982     -35.578   0.570 -27.407  1.00  0.00           O  
ATOM    795  OP1   C   982     -37.985  -0.155 -27.921  1.00  0.00           O  
ATOM    796  O5'   C   982     -37.498   2.096 -26.973  1.00  0.00           O  
ATOM    797  C5'   C   982     -38.876   2.432 -27.020  1.00  0.00           C  
ATOM    798  C4'   C   982     -39.117   3.859 -26.590  1.00  0.00           C  
ATOM    799  O4'   C   982     -38.299   4.153 -25.430  1.00  0.00           O  
ATOM    800  C3'   C   982     -38.719   4.936 -27.586  1.00  0.00           C  
ATOM    801  O3'   C   982     -39.717   5.182 -28.562  1.00  0.00           O  
ATOM    802  C1'   C   982     -37.915   5.493 -25.453  1.00  0.00           C  
ATOM    803  C2'   C   982     -38.531   6.146 -26.689  1.00  0.00           C  
ATOM    804  O2'   C   982     -39.779   6.728 -26.340  1.00  0.00           O  
ATOM    805  N1    C   982     -36.432   5.552 -25.464  1.00  0.00           N  
ATOM    806  C2    C   982     -35.815   6.799 -25.308  1.00  0.00           C  
ATOM    807  O2    C   982     -36.520   7.811 -25.166  1.00  0.00           O  
ATOM    808  N3    C   982     -34.464   6.881 -25.314  1.00  0.00           N  
ATOM    809  C4    C   982     -33.730   5.780 -25.469  1.00  0.00           C  
ATOM    810  N4    C   982     -32.400   5.908 -25.469  1.00  0.00           N  
ATOM    811  C5    C   982     -34.326   4.497 -25.630  1.00  0.00           C  
ATOM    812  C6    C   982     -35.663   4.429 -25.621  1.00  0.00           C  
ATOM    813  H5'   C   982     -39.372   1.831 -26.426  1.00  0.00           H  
ATOM    814 H5''   C   982     -39.202   2.316 -27.937  1.00  0.00           H  
ATOM    815  H4'   C   982     -40.061   3.978 -26.354  1.00  0.00           H  
ATOM    816  H3'   C   982     -37.879   4.708 -28.037  1.00  0.00           H  
ATOM    817  H1'   C   982     -38.253   5.940 -24.650  1.00  0.00           H  
ATOM    818  H2'   C   982     -37.926   6.802 -27.094  1.00  0.00           H  
ATOM    819 HO2'   C   982     -39.679   7.702 -26.306  1.00  0.00           H  
ATOM    820  H42   C   982     -31.833   5.118 -25.580  1.00  0.00           H  
ATOM    821  H41   C   982     -31.993   6.793 -25.358  1.00  0.00           H  
ATOM    822  H5    C   982     -33.777   3.693 -25.743  1.00  0.00           H  
ATOM    823  H6    C   982     -36.092   3.555 -25.731  1.00  0.00           H  
ATOM    824  P     C   983     -39.300   5.516 -30.078  1.00  0.00           P  
ATOM    825  OP2   C   983     -40.475   6.118 -30.757  1.00  0.00           O  
ATOM    826  OP1   C   983     -38.012   6.254 -30.049  1.00  0.00           O  
ATOM    827  O5'   C   983     -39.033   4.086 -30.729  1.00  0.00           O  
ATOM    828  C5'   C   983     -37.835   3.374 -30.459  1.00  0.00           C  
ATOM    829  C4'   C   983     -37.695   2.162 -31.347  1.00  0.00           C  
ATOM    830  O4'   C   983     -38.997   1.694 -31.796  1.00  0.00           O  
ATOM    831  C3'   C   983     -36.915   2.363 -32.637  1.00  0.00           C  
ATOM    832  O3'   C   983     -35.516   2.452 -32.428  1.00  0.00           O  
ATOM    833  C1'   C   983     -38.825   1.059 -33.046  1.00  0.00           C  
ATOM    834  C2'   C   983     -37.346   1.147 -33.427  1.00  0.00           C  
ATOM    835  O2'   C   983     -36.677  -0.022 -32.978  1.00  0.00           O  
ATOM    836  N1    C   983     -39.707   1.688 -34.061  1.00  0.00           N  
ATOM    837  C2    C   983     -40.262   0.874 -35.056  1.00  0.00           C  
ATOM    838  O2    C   983     -40.002  -0.340 -35.061  1.00  0.00           O  
ATOM    839  N3    C   983     -41.069   1.422 -35.993  1.00  0.00           N  
ATOM    840  C4    C   983     -41.332   2.728 -35.966  1.00  0.00           C  
ATOM    841  N4    C   983     -42.134   3.226 -36.911  1.00  0.00           N  
ATOM    842  C5    C   983     -40.783   3.583 -34.969  1.00  0.00           C  
ATOM    843  C6    C   983     -39.987   3.029 -34.047  1.00  0.00           C  
ATOM    844  H5'   C   983     -37.840   3.086 -29.522  1.00  0.00           H  
ATOM    845 H5''   C   983     -37.070   3.969 -30.607  1.00  0.00           H  
ATOM    846  H4'   C   983     -37.266   1.454 -30.824  1.00  0.00           H  
ATOM    847  H3'   C   983     -37.222   3.168 -33.104  1.00  0.00           H  
ATOM    848  H1'   C   983     -39.074   0.118 -32.936  1.00  0.00           H  
ATOM    849  H2'   C   983     -37.227   1.285 -34.390  1.00  0.00           H  
ATOM    850 HO2'   C   983     -36.436  -0.571 -33.752  1.00  0.00           H  
ATOM    851  H42   C   983     -42.347   4.182 -36.919  1.00  0.00           H  
ATOM    852  H41   C   983     -42.510   2.634 -37.596  1.00  0.00           H  
ATOM    853  H5    C   983     -40.983   4.543 -34.957  1.00  0.00           H  
ATOM    854  H6    C   983     -39.599   3.601 -33.352  1.00  0.00           H  
ATOM    855  P     A   984     -34.750   3.844 -32.671  1.00  0.00           P  
ATOM    856  OP2   A   984     -35.755   4.936 -32.632  1.00  0.00           O  
ATOM    857  OP1   A   984     -33.579   3.891 -31.760  1.00  0.00           O  
ATOM    858  O5'   A   984     -34.207   3.729 -34.165  1.00  0.00           O  
ATOM    859  C5'   A   984     -32.838   3.956 -34.463  1.00  0.00           C  
ATOM    860  C4'   A   984     -32.462   3.388 -35.809  1.00  0.00           C  
ATOM    861  O4'   A   984     -33.264   2.205 -36.063  1.00  0.00           O  
ATOM    862  C3'   A   984     -32.727   4.284 -37.009  1.00  0.00           C  
ATOM    863  O3'   A   984     -31.657   5.169 -37.287  1.00  0.00           O  
ATOM    864  C1'   A   984     -33.702   2.169 -37.407  1.00  0.00           C  
ATOM    865  C2'   A   984     -32.922   3.270 -38.129  1.00  0.00           C  
ATOM    866  O2'   A   984     -31.678   2.744 -38.569  1.00  0.00           O  
ATOM    867  N1    A   984     -37.900   2.963 -40.287  1.00  0.00           N  
ATOM    868  C2    A   984     -36.618   2.743 -40.606  1.00  0.00           C  
ATOM    869  N3    A   984     -35.575   2.544 -39.804  1.00  0.00           N  
ATOM    870  C4    A   984     -35.952   2.587 -38.514  1.00  0.00           C  
ATOM    871  C5    A   984     -37.229   2.803 -38.031  1.00  0.00           C  
ATOM    872  C6    A   984     -38.246   2.999 -38.982  1.00  0.00           C  
ATOM    873  N6    A   984     -39.524   3.219 -38.665  1.00  0.00           N  
ATOM    874  N7    A   984     -37.239   2.779 -36.643  1.00  0.00           N  
ATOM    875  C8    A   984     -35.989   2.552 -36.323  1.00  0.00           C  
ATOM    876  N9    A   984     -35.155   2.425 -37.406  1.00  0.00           N  
ATOM    877  H5'   A   984     -32.286   3.532 -33.772  1.00  0.00           H  
ATOM    878 H5''   A   984     -32.665   4.920 -34.463  1.00  0.00           H  
ATOM    879  H4'   A   984     -31.515   3.134 -35.806  1.00  0.00           H  
ATOM    880  H3'   A   984     -33.548   4.803 -36.877  1.00  0.00           H  
ATOM    881  H1'   A   984     -33.522   1.306 -37.838  1.00  0.00           H  
ATOM    882  H2'   A   984     -33.439   3.650 -38.870  1.00  0.00           H  
ATOM    883 HO2'   A   984     -31.495   3.074 -39.473  1.00  0.00           H  
ATOM    884  H2    A   984     -36.420   2.726 -41.566  1.00  0.00           H  
ATOM    885  H61   A   984     -40.189   3.349 -39.374  1.00  0.00           H  
ATOM    886  H62   A   984     -39.798   3.250 -37.725  1.00  0.00           H  
ATOM    887  H8    A   984     -35.678   2.480 -35.396  1.00  0.00           H  
ATOM    888  P     G   985     -31.836   6.750 -37.059  1.00  0.00           P  
ATOM    889  OP2   G   985     -33.103   6.966 -36.315  1.00  0.00           O  
ATOM    890  OP1   G   985     -30.563   7.284 -36.511  1.00  0.00           O  
ATOM    891  O5'   G   985     -32.022   7.334 -38.530  1.00  0.00           O  
ATOM    892  C5'   G   985     -31.813   6.515 -39.671  1.00  0.00           C  
ATOM    893  C4'   G   985     -32.893   6.720 -40.705  1.00  0.00           C  
ATOM    894  O4'   G   985     -33.948   5.737 -40.537  1.00  0.00           O  
ATOM    895  C3'   G   985     -33.650   8.037 -40.628  1.00  0.00           C  
ATOM    896  O3'   G   985     -32.940   9.118 -41.209  1.00  0.00           O  
ATOM    897  C1'   G   985     -35.212   6.298 -40.822  1.00  0.00           C  
ATOM    898  C2'   G   985     -34.914   7.688 -41.392  1.00  0.00           C  
ATOM    899  O2'   G   985     -34.670   7.571 -42.786  1.00  0.00           O  
ATOM    900  N1    G   985     -39.713   6.408 -38.447  1.00  0.00           N  
ATOM    901  C2    G   985     -39.435   6.334 -39.790  1.00  0.00           C  
ATOM    902  N2    G   985     -40.492   6.282 -40.615  1.00  0.00           N  
ATOM    903  N3    G   985     -38.211   6.312 -40.291  1.00  0.00           N  
ATOM    904  C4    G   985     -37.269   6.371 -39.326  1.00  0.00           C  
ATOM    905  C5    G   985     -37.440   6.447 -37.959  1.00  0.00           C  
ATOM    906  C6    G   985     -38.759   6.470 -37.436  1.00  0.00           C  
ATOM    907  O6    G   985     -39.118   6.535 -36.254  1.00  0.00           O  
ATOM    908  N7    G   985     -36.215   6.490 -37.311  1.00  0.00           N  
ATOM    909  C8    G   985     -35.337   6.441 -38.276  1.00  0.00           C  
ATOM    910  N9    G   985     -35.908   6.368 -39.523  1.00  0.00           N  
ATOM    911  H5'   G   985     -31.809   5.575 -39.395  1.00  0.00           H  
ATOM    912 H5''   G   985     -30.944   6.735 -40.068  1.00  0.00           H  
ATOM    913  H4'   G   985     -32.501   6.630 -41.600  1.00  0.00           H  
ATOM    914  H3'   G   985     -33.885   8.257 -39.703  1.00  0.00           H  
ATOM    915  H1'   G   985     -35.760   5.794 -41.459  1.00  0.00           H  
ATOM    916  H2'   G   985     -35.642   8.316 -41.202  1.00  0.00           H  
ATOM    917 HO2'   G   985     -35.418   7.972 -43.276  1.00  0.00           H  
ATOM    918  H1    G   985     -40.656   6.418 -38.178  1.00  0.00           H  
ATOM    919  H22   G   985     -40.354   6.228 -41.584  1.00  0.00           H  
ATOM    920  H21   G   985     -41.401   6.298 -40.252  1.00  0.00           H  
ATOM    921  H8    G   985     -34.369   6.454 -38.125  1.00  0.00           H  
ATOM    922  P     A   986     -33.388  10.632 -40.908  1.00  0.00           P  
ATOM    923  OP2   A   986     -33.399  10.824 -39.436  1.00  0.00           O  
ATOM    924  OP1   A   986     -32.571  11.532 -41.760  1.00  0.00           O  
ATOM    925  O5'   A   986     -34.894  10.698 -41.424  1.00  0.00           O  
ATOM    926  C5'   A   986     -35.185  10.865 -42.804  1.00  0.00           C  
ATOM    927  C4'   A   986     -36.671  10.944 -43.051  1.00  0.00           C  
ATOM    928  O4'   A   986     -37.338   9.843 -42.381  1.00  0.00           O  
ATOM    929  C3'   A   986     -37.383  12.152 -42.461  1.00  0.00           C  
ATOM    930  O3'   A   986     -37.219  13.326 -43.238  1.00  0.00           O  
ATOM    931  C1'   A   986     -38.622  10.218 -41.963  1.00  0.00           C  
ATOM    932  C2'   A   986     -38.821  11.666 -42.416  1.00  0.00           C  
ATOM    933  O2'   A   986     -39.409  11.676 -43.708  1.00  0.00           O  
ATOM    934  N1    A   986     -41.592  10.061 -37.755  1.00  0.00           N  
ATOM    935  C2    A   986     -41.880  10.203 -39.055  1.00  0.00           C  
ATOM    936  N3    A   986     -41.056  10.236 -40.100  1.00  0.00           N  
ATOM    937  C4    A   986     -39.779  10.100 -39.702  1.00  0.00           C  
ATOM    938  C5    A   986     -39.327   9.945 -38.405  1.00  0.00           C  
ATOM    939  C6    A   986     -40.300   9.926 -37.389  1.00  0.00           C  
ATOM    940  N6    A   986     -40.013   9.784 -36.093  1.00  0.00           N  
ATOM    941  N7    A   986     -37.943   9.834 -38.377  1.00  0.00           N  
ATOM    942  C8    A   986     -37.596   9.923 -39.637  1.00  0.00           C  
ATOM    943  N9    A   986     -38.656  10.085 -40.494  1.00  0.00           N  
ATOM    944  H5'   A   986     -34.818  10.106 -43.303  1.00  0.00           H  
ATOM    945 H5''   A   986     -34.764  11.690 -43.123  1.00  0.00           H  
ATOM    946  H4'   A   986     -36.836  10.877 -44.015  1.00  0.00           H  
ATOM    947  H3'   A   986     -37.059  12.302 -41.548  1.00  0.00           H  
ATOM    948  H1'   A   986     -39.321   9.655 -42.358  1.00  0.00           H  
ATOM    949  H2'   A   986     -39.353  12.179 -41.770  1.00  0.00           H  
ATOM    950 HO2'   A   986     -40.334  11.992 -43.635  1.00  0.00           H  
ATOM    951  H2    A   986     -42.833  10.297 -39.267  1.00  0.00           H  
ATOM    952  H61   A   986     -40.735   9.779 -35.430  1.00  0.00           H  
ATOM    953  H62   A   986     -39.082   9.685 -35.804  1.00  0.00           H  
ATOM    954  H8    A   986     -36.664   9.879 -39.939  1.00  0.00           H  
ATOM    955  P     U   987     -36.610  14.656 -42.573  1.00  0.00           P  
ATOM    956  OP2   U   987     -35.965  14.275 -41.291  1.00  0.00           O  
ATOM    957  OP1   U   987     -35.820  15.369 -43.609  1.00  0.00           O  
ATOM    958  O5'   U   987     -37.892  15.540 -42.236  1.00  0.00           O  
ATOM    959  C5'   U   987     -38.811  15.909 -43.253  1.00  0.00           C  
ATOM    960  C4'   U   987     -40.194  16.143 -42.696  1.00  0.00           C  
ATOM    961  O4'   U   987     -40.761  14.932 -42.137  1.00  0.00           O  
ATOM    962  C3'   U   987     -40.297  17.141 -41.553  1.00  0.00           C  
ATOM    963  O3'   U   987     -40.373  18.484 -41.996  1.00  0.00           O  
ATOM    964  C1'   U   987     -41.557  15.216 -41.015  1.00  0.00           C  
ATOM    965  C2'   U   987     -41.622  16.741 -40.921  1.00  0.00           C  
ATOM    966  O2'   U   987     -42.721  17.205 -41.693  1.00  0.00           O  
ATOM    967  N1    U   987     -40.878  14.609 -39.845  1.00  0.00           N  
ATOM    968  C2    U   987     -41.592  14.551 -38.661  1.00  0.00           C  
ATOM    969  O2    U   987     -42.730  14.970 -38.549  1.00  0.00           O  
ATOM    970  N3    U   987     -40.924  13.980 -37.606  1.00  0.00           N  
ATOM    971  C4    U   987     -39.642  13.473 -37.609  1.00  0.00           C  
ATOM    972  O4    U   987     -39.179  12.991 -36.574  1.00  0.00           O  
ATOM    973  C5    U   987     -38.965  13.566 -38.867  1.00  0.00           C  
ATOM    974  C6    U   987     -39.592  14.116 -39.911  1.00  0.00           C  
ATOM    975  H5'   U   987     -38.853  15.193 -43.921  1.00  0.00           H  
ATOM    976 H5''   U   987     -38.498  16.731 -43.684  1.00  0.00           H  
ATOM    977  H4'   U   987     -40.780  16.442 -43.422  1.00  0.00           H  
ATOM    978  H3'   U   987     -39.570  16.979 -40.917  1.00  0.00           H  
ATOM    979  H1'   U   987     -42.468  14.858 -41.084  1.00  0.00           H  
ATOM    980  H2'   U   987     -41.681  17.041 -39.990  1.00  0.00           H  
ATOM    981 HO2'   U   987     -43.423  17.527 -41.088  1.00  0.00           H  
ATOM    982  H3    U   987     -41.411  13.929 -36.758  1.00  0.00           H  
ATOM    983  H5    U   987     -38.049  13.229 -38.961  1.00  0.00           H  
ATOM    984  H6    U   987     -39.107  14.169 -40.760  1.00  0.00           H  
ATOM    985  P     C   988     -39.280  19.558 -41.514  1.00  0.00           P  
ATOM    986  OP2   C   988     -38.153  18.821 -40.889  1.00  0.00           O  
ATOM    987  OP1   C   988     -39.013  20.482 -42.646  1.00  0.00           O  
ATOM    988  O5'   C   988     -40.025  20.382 -40.372  1.00  0.00           O  
ATOM    989  C5'   C   988     -41.243  21.060 -40.638  1.00  0.00           C  
ATOM    990  C4'   C   988     -42.078  21.217 -39.390  1.00  0.00           C  
ATOM    991  O4'   C   988     -42.549  19.907 -38.995  1.00  0.00           O  
ATOM    992  C3'   C   988     -41.342  21.698 -38.149  1.00  0.00           C  
ATOM    993  O3'   C   988     -41.210  23.108 -38.097  1.00  0.00           O  
ATOM    994  C1'   C   988     -42.516  19.772 -37.582  1.00  0.00           C  
ATOM    995  C2'   C   988     -42.181  21.135 -37.007  1.00  0.00           C  
ATOM    996  O2'   C   988     -43.372  21.886 -36.825  1.00  0.00           O  
ATOM    997  N1    C   988     -41.493  18.752 -37.245  1.00  0.00           N  
ATOM    998  C2    C   988     -41.533  18.163 -35.975  1.00  0.00           C  
ATOM    999  O2    C   988     -42.415  18.510 -35.174  1.00  0.00           O  
ATOM   1000  N3    C   988     -40.612  17.230 -35.643  1.00  0.00           N  
ATOM   1001  C4    C   988     -39.675  16.875 -36.521  1.00  0.00           C  
ATOM   1002  N4    C   988     -38.787  15.949 -36.150  1.00  0.00           N  
ATOM   1003  C5    C   988     -39.606  17.454 -37.820  1.00  0.00           C  
ATOM   1004  C6    C   988     -40.523  18.375 -38.137  1.00  0.00           C  
ATOM   1005  H5'   C   988     -41.754  20.550 -41.301  1.00  0.00           H  
ATOM   1006 H5''   C   988     -41.042  21.947 -41.002  1.00  0.00           H  
ATOM   1007  H4'   C   988     -42.841  21.796 -39.592  1.00  0.00           H  
ATOM   1008  H3'   C   988     -40.453  21.287 -38.120  1.00  0.00           H  
ATOM   1009  H1'   C   988     -43.388  19.485 -37.241  1.00  0.00           H  
ATOM   1010  H2'   C   988     -41.662  21.072 -36.179  1.00  0.00           H  
ATOM   1011 HO2'   C   988     -43.544  21.984 -35.865  1.00  0.00           H  
ATOM   1012  H42   C   988     -38.085  15.667 -36.772  1.00  0.00           H  
ATOM   1013  H41   C   988     -38.837  15.553 -35.254  1.00  0.00           H  
ATOM   1014  H5    C   988     -38.913  17.186 -38.459  1.00  0.00           H  
ATOM   1015  H6    C   988     -40.493  18.786 -39.026  1.00  0.00           H  
ATOM   1016  P     G   989     -40.002  23.777 -37.273  1.00  0.00           P  
ATOM   1017  OP2   G   989     -38.745  23.085 -37.656  1.00  0.00           O  
ATOM   1018  OP1   G   989     -40.104  25.251 -37.422  1.00  0.00           O  
ATOM   1019  O5'   G   989     -40.322  23.412 -35.755  1.00  0.00           O  
ATOM   1020  C5'   G   989     -41.392  24.041 -35.064  1.00  0.00           C  
ATOM   1021  C4'   G   989     -41.403  23.667 -33.603  1.00  0.00           C  
ATOM   1022  O4'   G   989     -41.671  22.251 -33.503  1.00  0.00           O  
ATOM   1023  C3'   G   989     -40.084  23.827 -32.862  1.00  0.00           C  
ATOM   1024  O3'   G   989     -39.832  25.164 -32.464  1.00  0.00           O  
ATOM   1025  C1'   G   989     -40.901  21.679 -32.458  1.00  0.00           C  
ATOM   1026  C2'   G   989     -40.217  22.826 -31.724  1.00  0.00           C  
ATOM   1027  O2'   G   989     -41.073  23.316 -30.703  1.00  0.00           O  
ATOM   1028  N1    G   989     -37.703  17.813 -31.596  1.00  0.00           N  
ATOM   1029  C2    G   989     -38.513  18.490 -30.717  1.00  0.00           C  
ATOM   1030  N2    G   989     -38.470  18.089 -29.438  1.00  0.00           N  
ATOM   1031  N3    G   989     -39.309  19.488 -31.065  1.00  0.00           N  
ATOM   1032  C4    G   989     -39.229  19.761 -32.384  1.00  0.00           C  
ATOM   1033  C5    G   989     -38.454  19.147 -33.345  1.00  0.00           C  
ATOM   1034  C6    G   989     -37.605  18.078 -32.958  1.00  0.00           C  
ATOM   1035  O6    G   989     -36.842  17.407 -33.663  1.00  0.00           O  
ATOM   1036  N7    G   989     -38.662  19.725 -34.589  1.00  0.00           N  
ATOM   1037  C8    G   989     -39.542  20.663 -34.366  1.00  0.00           C  
ATOM   1038  N9    G   989     -39.929  20.740 -33.050  1.00  0.00           N  
ATOM   1039  H5'   G   989     -42.240  23.768 -35.471  1.00  0.00           H  
ATOM   1040 H5''   G   989     -41.297  25.013 -35.145  1.00  0.00           H  
ATOM   1041  H4'   G   989     -42.114  24.170 -33.152  1.00  0.00           H  
ATOM   1042  H3'   G   989     -39.351  23.550 -33.449  1.00  0.00           H  
ATOM   1043  H1'   G   989     -41.485  21.195 -31.837  1.00  0.00           H  
ATOM   1044  H2'   G   989     -39.340  22.567 -31.369  1.00  0.00           H  
ATOM   1045 HO2'   G   989     -40.698  23.078 -29.830  1.00  0.00           H  
ATOM   1046  H1    G   989     -37.150  17.087 -31.238  1.00  0.00           H  
ATOM   1047  H22   G   989     -39.027  18.535 -28.765  1.00  0.00           H  
ATOM   1048  H21   G   989     -37.883  17.350 -29.172  1.00  0.00           H  
ATOM   1049  H8    G   989     -39.891  21.252 -35.067  1.00  0.00           H  
ATOM   1050  P     U   990     -38.322  25.680 -32.276  1.00  0.00           P  
ATOM   1051  OP2   U   990     -37.617  25.520 -33.572  1.00  0.00           O  
ATOM   1052  OP1   U   990     -38.369  27.014 -31.625  1.00  0.00           O  
ATOM   1053  O5'   U   990     -37.689  24.648 -31.240  1.00  0.00           O  
ATOM   1054  C5'   U   990     -37.987  24.730 -29.854  1.00  0.00           C  
ATOM   1055  C4'   U   990     -37.447  23.541 -29.097  1.00  0.00           C  
ATOM   1056  O4'   U   990     -37.688  22.326 -29.850  1.00  0.00           O  
ATOM   1057  C3'   U   990     -35.940  23.499 -28.902  1.00  0.00           C  
ATOM   1058  O3'   U   990     -35.497  24.310 -27.829  1.00  0.00           O  
ATOM   1059  C1'   U   990     -36.684  21.378 -29.574  1.00  0.00           C  
ATOM   1060  C2'   U   990     -35.743  22.033 -28.565  1.00  0.00           C  
ATOM   1061  O2'   U   990     -36.192  21.743 -27.248  1.00  0.00           O  
ATOM   1062  N1    U   990     -36.004  21.059 -30.853  1.00  0.00           N  
ATOM   1063  C2    U   990     -35.241  19.907 -30.891  1.00  0.00           C  
ATOM   1064  O2    U   990     -35.112  19.162 -29.935  1.00  0.00           O  
ATOM   1065  N3    U   990     -34.630  19.652 -32.095  1.00  0.00           N  
ATOM   1066  C4    U   990     -34.701  20.414 -33.241  1.00  0.00           C  
ATOM   1067  O4    U   990     -34.091  20.050 -34.248  1.00  0.00           O  
ATOM   1068  C5    U   990     -35.507  21.591 -33.128  1.00  0.00           C  
ATOM   1069  C6    U   990     -36.114  21.863 -31.968  1.00  0.00           C  
ATOM   1070  H5'   U   990     -38.959  24.767 -29.738  1.00  0.00           H  
ATOM   1071 H5''   U   990     -37.589  25.547 -29.489  1.00  0.00           H  
ATOM   1072  H4'   U   990     -37.911  23.477 -28.237  1.00  0.00           H  
ATOM   1073  H3'   U   990     -35.498  23.706 -29.752  1.00  0.00           H  
ATOM   1074  H1'   U   990     -37.050  20.555 -29.187  1.00  0.00           H  
ATOM   1075  H2'   U   990     -34.814  21.755 -28.700  1.00  0.00           H  
ATOM   1076 HO2'   U   990     -35.564  21.120 -26.827  1.00  0.00           H  
ATOM   1077  H3    U   990     -34.084  18.840 -32.143  1.00  0.00           H  
ATOM   1078  H5    U   990     -35.614  22.192 -33.895  1.00  0.00           H  
ATOM   1079  H6    U   990     -36.659  22.674 -31.916  1.00  0.00           H  
ATOM   1080  P     G   991     -33.951  24.734 -27.719  1.00  0.00           P  
ATOM   1081  OP2   G   991     -33.484  25.125 -29.073  1.00  0.00           O  
ATOM   1082  OP1   G   991     -33.815  25.691 -26.590  1.00  0.00           O  
ATOM   1083  O5'   G   991     -33.208  23.384 -27.312  1.00  0.00           O  
ATOM   1084  C5'   G   991     -32.745  23.178 -25.986  1.00  0.00           C  
ATOM   1085  C4'   G   991     -32.089  21.829 -25.831  1.00  0.00           C  
ATOM   1086  O4'   G   991     -32.651  20.926 -26.826  1.00  0.00           O  
ATOM   1087  C3'   G   991     -30.595  21.777 -26.115  1.00  0.00           C  
ATOM   1088  O3'   G   991     -29.807  22.180 -25.007  1.00  0.00           O  
ATOM   1089  C1'   G   991     -31.677  20.010 -27.226  1.00  0.00           C  
ATOM   1090  C2'   G   991     -30.392  20.307 -26.456  1.00  0.00           C  
ATOM   1091  O2'   G   991     -30.354  19.506 -25.284  1.00  0.00           O  
ATOM   1092  N1    G   991     -29.548  17.827 -31.302  1.00  0.00           N  
ATOM   1093  C2    G   991     -29.511  17.441 -29.985  1.00  0.00           C  
ATOM   1094  N2    G   991     -28.817  16.326 -29.710  1.00  0.00           N  
ATOM   1095  N3    G   991     -30.111  18.097 -29.005  1.00  0.00           N  
ATOM   1096  C4    G   991     -30.761  19.191 -29.455  1.00  0.00           C  
ATOM   1097  C5    G   991     -30.860  19.664 -30.746  1.00  0.00           C  
ATOM   1098  C6    G   991     -30.212  18.950 -31.787  1.00  0.00           C  
ATOM   1099  O6    G   991     -30.182  19.208 -32.996  1.00  0.00           O  
ATOM   1100  N7    G   991     -31.622  20.823 -30.790  1.00  0.00           N  
ATOM   1101  C8    G   991     -31.966  21.030 -29.548  1.00  0.00           C  
ATOM   1102  N9    G   991     -31.478  20.078 -28.686  1.00  0.00           N  
ATOM   1103  H5'   G   991     -33.504  23.237 -25.369  1.00  0.00           H  
ATOM   1104 H5''   G   991     -32.096  23.878 -25.761  1.00  0.00           H  
ATOM   1105  H4'   G   991     -32.277  21.485 -24.933  1.00  0.00           H  
ATOM   1106  H3'   G   991     -30.398  22.324 -26.902  1.00  0.00           H  
ATOM   1107  H1'   G   991     -32.005  19.119 -26.982  1.00  0.00           H  
ATOM   1108  H2'   G   991     -29.597  20.174 -27.013  1.00  0.00           H  
ATOM   1109 HO2'   G   991     -29.440  19.503 -24.929  1.00  0.00           H  
ATOM   1110  H1    G   991     -29.070  17.271 -31.952  1.00  0.00           H  
ATOM   1111  H22   G   991     -28.757  16.002 -28.787  1.00  0.00           H  
ATOM   1112  H21   G   991     -28.371  15.834 -30.430  1.00  0.00           H  
ATOM   1113  H8    G   991     -32.517  21.788 -29.261  1.00  0.00           H  
ATOM   1114  P     G   992     -28.854  23.469 -25.120  1.00  0.00           P  
ATOM   1115  OP2   G   992     -29.535  24.470 -25.981  1.00  0.00           O  
ATOM   1116  OP1   G   992     -28.427  23.849 -23.749  1.00  0.00           O  
ATOM   1117  O5'   G   992     -27.574  22.934 -25.904  1.00  0.00           O  
ATOM   1118  C5'   G   992     -26.508  22.300 -25.213  1.00  0.00           C  
ATOM   1119  C4'   G   992     -25.880  21.209 -26.044  1.00  0.00           C  
ATOM   1120  O4'   G   992     -26.870  20.659 -26.957  1.00  0.00           O  
ATOM   1121  C3'   G   992     -24.753  21.641 -26.970  1.00  0.00           C  
ATOM   1122  O3'   G   992     -23.525  21.842 -26.290  1.00  0.00           O  
ATOM   1123  C1'   G   992     -26.202  20.178 -28.095  1.00  0.00           C  
ATOM   1124  C2'   G   992     -24.709  20.479 -27.947  1.00  0.00           C  
ATOM   1125  O2'   G   992     -24.056  19.353 -27.379  1.00  0.00           O  
ATOM   1126  N1    G   992     -26.836  19.946 -33.141  1.00  0.00           N  
ATOM   1127  C2    G   992     -26.174  19.082 -32.302  1.00  0.00           C  
ATOM   1128  N2    G   992     -25.603  18.013 -32.878  1.00  0.00           N  
ATOM   1129  N3    G   992     -26.078  19.251 -30.994  1.00  0.00           N  
ATOM   1130  C4    G   992     -26.705  20.373 -30.582  1.00  0.00           C  
ATOM   1131  C5    G   992     -27.394  21.300 -31.336  1.00  0.00           C  
ATOM   1132  C6    G   992     -27.489  21.107 -32.738  1.00  0.00           C  
ATOM   1133  O6    G   992     -28.056  21.816 -33.577  1.00  0.00           O  
ATOM   1134  N7    G   992     -27.895  22.314 -30.532  1.00  0.00           N  
ATOM   1135  C8    G   992     -27.510  21.991 -29.327  1.00  0.00           C  
ATOM   1136  N9    G   992     -26.784  20.825 -29.286  1.00  0.00           N  
ATOM   1137  H5'   G   992     -26.852  21.911 -24.382  1.00  0.00           H  
ATOM   1138 H5''   G   992     -25.826  22.969 -24.994  1.00  0.00           H  
ATOM   1139  H4'   G   992     -25.566  20.497 -25.448  1.00  0.00           H  
ATOM   1140  H3'   G   992     -25.018  22.457 -27.441  1.00  0.00           H  
ATOM   1141  H1'   G   992     -26.335  19.208 -28.153  1.00  0.00           H  
ATOM   1142  H2'   G   992     -24.304  20.742 -28.800  1.00  0.00           H  
ATOM   1143 HO2'   G   992     -23.493  18.932 -28.063  1.00  0.00           H  
ATOM   1144  H1    G   992     -26.849  19.730 -34.097  1.00  0.00           H  
ATOM   1145  H22   G   992     -25.118  17.362 -32.329  1.00  0.00           H  
ATOM   1146  H21   G   992     -25.670  17.881 -33.847  1.00  0.00           H  
ATOM   1147  H8    G   992     -27.718  22.527 -28.534  1.00  0.00           H  
ATOM   1148  P     A   993     -22.411  22.822 -26.909  1.00  0.00           P  
ATOM   1149  OP2   A   993     -23.033  23.579 -28.024  1.00  0.00           O  
ATOM   1150  OP1   A   993     -21.772  23.557 -25.789  1.00  0.00           O  
ATOM   1151  O5'   A   993     -21.329  21.831 -27.530  1.00  0.00           O  
ATOM   1152  C5'   A   993     -20.837  22.023 -28.848  1.00  0.00           C  
ATOM   1153  C4'   A   993     -20.956  20.766 -29.672  1.00  0.00           C  
ATOM   1154  O4'   A   993     -22.367  20.449 -29.774  1.00  0.00           O  
ATOM   1155  C3'   A   993     -20.423  20.848 -31.095  1.00  0.00           C  
ATOM   1156  O3'   A   993     -19.235  20.099 -31.287  1.00  0.00           O  
ATOM   1157  C1'   A   993     -22.789  20.344 -31.150  1.00  0.00           C  
ATOM   1158  C2'   A   993     -21.517  20.255 -31.976  1.00  0.00           C  
ATOM   1159  O2'   A   993     -21.280  18.879 -32.234  1.00  0.00           O  
ATOM   1160  N1    A   993     -25.125  23.029 -34.876  1.00  0.00           N  
ATOM   1161  C2    A   993     -24.428  21.886 -34.892  1.00  0.00           C  
ATOM   1162  N3    A   993     -23.846  21.241 -33.883  1.00  0.00           N  
ATOM   1163  C4    A   993     -24.034  21.901 -32.726  1.00  0.00           C  
ATOM   1164  C5    A   993     -24.726  23.085 -32.551  1.00  0.00           C  
ATOM   1165  C6    A   993     -25.296  23.666 -33.698  1.00  0.00           C  
ATOM   1166  N6    A   993     -25.990  24.806 -33.683  1.00  0.00           N  
ATOM   1167  N7    A   993     -24.713  23.468 -31.217  1.00  0.00           N  
ATOM   1168  C8    A   993     -24.025  22.523 -30.625  1.00  0.00           C  
ATOM   1169  N9    A   993     -23.583  21.542 -31.479  1.00  0.00           N  
ATOM   1170  H5'   A   993     -19.894  22.287 -28.802  1.00  0.00           H  
ATOM   1171 H5''   A   993     -21.348  22.739 -29.280  1.00  0.00           H  
ATOM   1172  H4'   A   993     -20.479  20.041 -29.216  1.00  0.00           H  
ATOM   1173  H3'   A   993     -20.316  21.790 -31.344  1.00  0.00           H  
ATOM   1174  H1'   A   993     -23.332  19.541 -31.300  1.00  0.00           H  
ATOM   1175  H2'   A   993     -21.628  20.767 -32.804  1.00  0.00           H  
ATOM   1176 HO2'   A   993     -21.491  18.691 -33.172  1.00  0.00           H  
ATOM   1177  H2    A   993     -24.333  21.463 -35.772  1.00  0.00           H  
ATOM   1178  H61   A   993     -26.364  25.163 -34.516  1.00  0.00           H  
ATOM   1179  H62   A   993     -26.127  25.286 -32.839  1.00  0.00           H  
ATOM   1180  H8    A   993     -23.842  22.517 -29.662  1.00  0.00           H  
ATOM   1181  P     G   994     -17.973  20.763 -32.027  1.00  0.00           P  
ATOM   1182  OP2   G   994     -17.259  21.616 -31.043  1.00  0.00           O  
ATOM   1183  OP1   G   994     -17.236  19.685 -32.736  1.00  0.00           O  
ATOM   1184  O5'   G   994     -18.626  21.717 -33.124  1.00  0.00           O  
ATOM   1185  C5'   G   994     -18.749  21.297 -34.475  1.00  0.00           C  
ATOM   1186  C4'   G   994     -19.477  22.321 -35.309  1.00  0.00           C  
ATOM   1187  O4'   G   994     -20.848  22.487 -34.880  1.00  0.00           O  
ATOM   1188  C3'   G   994     -18.915  23.735 -35.271  1.00  0.00           C  
ATOM   1189  O3'   G   994     -17.772  23.898 -36.094  1.00  0.00           O  
ATOM   1190  C1'   G   994     -21.244  23.813 -35.024  1.00  0.00           C  
ATOM   1191  C2'   G   994     -20.121  24.506 -35.811  1.00  0.00           C  
ATOM   1192  O2'   G   994     -20.298  24.278 -37.202  1.00  0.00           O  
ATOM   1193  N1    G   994     -23.617  27.297 -32.170  1.00  0.00           N  
ATOM   1194  C2    G   994     -23.731  27.044 -33.515  1.00  0.00           C  
ATOM   1195  N2    G   994     -24.589  27.818 -34.196  1.00  0.00           N  
ATOM   1196  N3    G   994     -23.054  26.101 -34.149  1.00  0.00           N  
ATOM   1197  C4    G   994     -22.239  25.419 -33.318  1.00  0.00           C  
ATOM   1198  C5    G   994     -22.051  25.591 -31.963  1.00  0.00           C  
ATOM   1199  C6    G   994     -22.783  26.607 -31.295  1.00  0.00           C  
ATOM   1200  O6    G   994     -22.756  26.916 -30.098  1.00  0.00           O  
ATOM   1201  N7    G   994     -21.122  24.683 -31.475  1.00  0.00           N  
ATOM   1202  C8    G   994     -20.768  23.988 -32.522  1.00  0.00           C  
ATOM   1203  N9    G   994     -21.408  24.382 -33.673  1.00  0.00           N  
ATOM   1204  H5'   G   994     -19.243  20.451 -34.503  1.00  0.00           H  
ATOM   1205 H5''   G   994     -17.854  21.157 -34.849  1.00  0.00           H  
ATOM   1206  H4'   G   994     -19.487  22.021 -36.242  1.00  0.00           H  
ATOM   1207  H3'   G   994     -18.739  23.986 -34.341  1.00  0.00           H  
ATOM   1208  H1'   G   994     -22.087  23.895 -35.517  1.00  0.00           H  
ATOM   1209  H2'   G   994     -20.058  25.463 -35.606  1.00  0.00           H  
ATOM   1210 HO2'   G   994     -20.552  25.121 -37.634  1.00  0.00           H  
ATOM   1211  H1    G   994     -24.163  28.020 -31.795  1.00  0.00           H  
ATOM   1212  H22   G   994     -24.713  27.684 -35.159  1.00  0.00           H  
ATOM   1213  H21   G   994     -25.094  28.519 -33.733  1.00  0.00           H  
ATOM   1214  H8    G   994     -20.114  23.260 -32.489  1.00  0.00           H  
ATOM   1215  P     C   995     -17.236  22.675 -36.943  1.00  0.00           P  
ATOM   1216  OP2   C   995     -16.448  21.831 -36.010  1.00  0.00           O  
ATOM   1217  OP1   C   995     -18.418  22.098 -37.634  1.00  0.00           O  
ATOM   1218  O5'   C   995     -16.245  23.240 -38.055  1.00  0.00           O  
ATOM   1219  C5'   C   995     -16.691  23.468 -39.383  1.00  0.00           C  
ATOM   1220  C4'   C   995     -16.234  22.376 -40.319  1.00  0.00           C  
ATOM   1221  O4'   C   995     -15.135  21.665 -39.711  1.00  0.00           O  
ATOM   1222  C3'   C   995     -17.250  21.287 -40.625  1.00  0.00           C  
ATOM   1223  O3'   C   995     -18.225  21.689 -41.572  1.00  0.00           O  
ATOM   1224  C1'   C   995     -15.136  20.334 -40.182  1.00  0.00           C  
ATOM   1225  C2'   C   995     -16.360  20.140 -41.081  1.00  0.00           C  
ATOM   1226  O2'   C   995     -15.971  20.299 -42.438  1.00  0.00           O  
ATOM   1227  N1    C   995     -15.135  19.408 -39.023  1.00  0.00           N  
ATOM   1228  C2    C   995     -14.715  18.087 -39.227  1.00  0.00           C  
ATOM   1229  O2    C   995     -14.361  17.733 -40.362  1.00  0.00           O  
ATOM   1230  N3    C   995     -14.705  17.222 -38.187  1.00  0.00           N  
ATOM   1231  C4    C   995     -15.091  17.628 -36.978  1.00  0.00           C  
ATOM   1232  N4    C   995     -15.064  16.739 -35.981  1.00  0.00           N  
ATOM   1233  C5    C   995     -15.524  18.962 -36.737  1.00  0.00           C  
ATOM   1234  C6    C   995     -15.529  19.809 -37.773  1.00  0.00           C  
ATOM   1235  H5'   C   995     -16.337  24.327 -39.695  1.00  0.00           H  
ATOM   1236 H5''   C   995     -17.670  23.505 -39.388  1.00  0.00           H  
ATOM   1237  H4'   C   995     -15.929  22.771 -41.163  1.00  0.00           H  
ATOM   1238  H3'   C   995     -17.699  21.022 -39.795  1.00  0.00           H  
ATOM   1239  H1'   C   995     -14.323  20.196 -40.711  1.00  0.00           H  
ATOM   1240  H2'   C   995     -16.787  19.272 -40.926  1.00  0.00           H  
ATOM   1241 HO2'   C   995     -15.989  19.425 -42.880  1.00  0.00           H  
ATOM   1242  H42   C   995     -15.342  17.006 -35.080  1.00  0.00           H  
ATOM   1243  H41   C   995     -14.767  15.821 -36.151  1.00  0.00           H  
ATOM   1244  H5    C   995     -15.805  19.251 -35.844  1.00  0.00           H  
ATOM   1245  H6    C   995     -15.823  20.732 -37.628  1.00  0.00           H  
ATOM   1246  P     U   996     -19.729  21.133 -41.470  1.00  0.00           P  
ATOM   1247  OP2   U   996     -20.279  21.535 -40.151  1.00  0.00           O  
ATOM   1248  OP1   U   996     -20.447  21.516 -42.712  1.00  0.00           O  
ATOM   1249  O5'   U   996     -19.555  19.550 -41.470  1.00  0.00           O  
ATOM   1250  C5'   U   996     -19.264  18.848 -42.669  1.00  0.00           C  
ATOM   1251  C4'   U   996     -19.182  17.359 -42.437  1.00  0.00           C  
ATOM   1252  O4'   U   996     -18.065  17.066 -41.549  1.00  0.00           O  
ATOM   1253  C3'   U   996     -20.370  16.724 -41.731  1.00  0.00           C  
ATOM   1254  O3'   U   996     -21.434  16.411 -42.611  1.00  0.00           O  
ATOM   1255  C1'   U   996     -18.385  15.970 -40.733  1.00  0.00           C  
ATOM   1256  C2'   U   996     -19.742  15.447 -41.211  1.00  0.00           C  
ATOM   1257  O2'   U   996     -19.542  14.508 -42.258  1.00  0.00           O  
ATOM   1258  N1    U   996     -18.426  16.436 -39.326  1.00  0.00           N  
ATOM   1259  C2    U   996     -18.351  15.470 -38.339  1.00  0.00           C  
ATOM   1260  O2    U   996     -18.255  14.279 -38.579  1.00  0.00           O  
ATOM   1261  N3    U   996     -18.391  15.948 -37.052  1.00  0.00           N  
ATOM   1262  C4    U   996     -18.498  17.264 -36.656  1.00  0.00           C  
ATOM   1263  O4    U   996     -18.522  17.534 -35.455  1.00  0.00           O  
ATOM   1264  C5    U   996     -18.570  18.208 -37.730  1.00  0.00           C  
ATOM   1265  C6    U   996     -18.532  17.770 -38.993  1.00  0.00           C  
ATOM   1266  H5'   U   996     -18.406  19.163 -43.023  1.00  0.00           H  
ATOM   1267 H5''   U   996     -19.968  19.029 -43.325  1.00  0.00           H  
ATOM   1268  H4'   U   996     -19.040  16.901 -43.291  1.00  0.00           H  
ATOM   1269  H3'   U   996     -20.712  17.272 -40.995  1.00  0.00           H  
ATOM   1270  H1'   U   996     -17.716  15.259 -40.820  1.00  0.00           H  
ATOM   1271  H2'   U   996     -20.264  15.063 -40.476  1.00  0.00           H  
ATOM   1272 HO2'   U   996     -19.744  13.609 -41.923  1.00  0.00           H  
ATOM   1273  H3    U   996     -18.340  15.280 -36.337  1.00  0.00           H  
ATOM   1274  H5    U   996     -18.647  19.166 -37.541  1.00  0.00           H  
ATOM   1275  H6    U   996     -18.584  18.435 -39.710  1.00  0.00           H  
ATOM   1276  P     G   997     -22.886  16.045 -42.028  1.00  0.00           P  
ATOM   1277  OP2   G   997     -23.298  17.132 -41.104  1.00  0.00           O  
ATOM   1278  OP1   G   997     -23.763  15.681 -43.170  1.00  0.00           O  
ATOM   1279  O5'   G   997     -22.634  14.731 -41.162  1.00  0.00           O  
ATOM   1280  C5'   G   997     -23.564  13.658 -41.179  1.00  0.00           C  
ATOM   1281  C4'   G   997     -23.243  12.630 -40.122  1.00  0.00           C  
ATOM   1282  O4'   G   997     -21.955  12.973 -39.563  1.00  0.00           O  
ATOM   1283  C3'   G   997     -24.196  12.572 -38.937  1.00  0.00           C  
ATOM   1284  O3'   G   997     -25.207  11.590 -39.089  1.00  0.00           O  
ATOM   1285  C1'   G   997     -21.985  12.940 -38.156  1.00  0.00           C  
ATOM   1286  C2'   G   997     -23.275  12.216 -37.770  1.00  0.00           C  
ATOM   1287  O2'   G   997     -23.019  10.820 -37.723  1.00  0.00           O  
ATOM   1288  N1    G   997     -21.773  15.918 -34.033  1.00  0.00           N  
ATOM   1289  C2    G   997     -21.788  14.547 -34.121  1.00  0.00           C  
ATOM   1290  N2    G   997     -21.741  13.875 -32.961  1.00  0.00           N  
ATOM   1291  N3    G   997     -21.845  13.881 -35.263  1.00  0.00           N  
ATOM   1292  C4    G   997     -21.888  14.708 -36.329  1.00  0.00           C  
ATOM   1293  C5    G   997     -21.877  16.087 -36.350  1.00  0.00           C  
ATOM   1294  C6    G   997     -21.816  16.789 -35.118  1.00  0.00           C  
ATOM   1295  O6    G   997     -21.797  18.010 -34.927  1.00  0.00           O  
ATOM   1296  N7    G   997     -21.932  16.561 -37.652  1.00  0.00           N  
ATOM   1297  C8    G   997     -21.975  15.482 -38.387  1.00  0.00           C  
ATOM   1298  N9    G   997     -21.951  14.324 -37.648  1.00  0.00           N  
ATOM   1299  H5'   G   997     -23.541  13.229 -42.059  1.00  0.00           H  
ATOM   1300 H5''   G   997     -24.464  14.012 -41.018  1.00  0.00           H  
ATOM   1301  H4'   G   997     -23.177  11.738 -40.521  1.00  0.00           H  
ATOM   1302  H3'   G   997     -24.615  13.445 -38.794  1.00  0.00           H  
ATOM   1303  H1'   G   997     -21.215  12.444 -37.806  1.00  0.00           H  
ATOM   1304  H2'   G   997     -23.629  12.549 -36.919  1.00  0.00           H  
ATOM   1305 HO2'   G   997     -23.716  10.350 -38.227  1.00  0.00           H  
ATOM   1306  H1    G   997     -21.729  16.315 -33.138  1.00  0.00           H  
ATOM   1307  H22   G   997     -21.749  12.895 -32.963  1.00  0.00           H  
ATOM   1308  H21   G   997     -21.699  14.361 -32.112  1.00  0.00           H  
ATOM   1309  H8    G   997     -22.019  15.498 -39.365  1.00  0.00           H  
ATOM   1310  P     C   998     -26.625  11.772 -38.353  1.00  0.00           P  
ATOM   1311  OP2   C   998     -27.226  13.046 -38.820  1.00  0.00           O  
ATOM   1312  OP1   C   998     -27.385  10.504 -38.501  1.00  0.00           O  
ATOM   1313  O5'   C   998     -26.243  11.939 -36.816  1.00  0.00           O  
ATOM   1314  C5'   C   998     -26.002  10.806 -35.996  1.00  0.00           C  
ATOM   1315  C4'   C   998     -25.905  11.183 -34.538  1.00  0.00           C  
ATOM   1316  O4'   C   998     -25.395  12.530 -34.442  1.00  0.00           O  
ATOM   1317  C3'   C   998     -27.219  11.248 -33.774  1.00  0.00           C  
ATOM   1318  O3'   C   998     -27.676   9.975 -33.351  1.00  0.00           O  
ATOM   1319  C1'   C   998     -25.983  13.184 -33.342  1.00  0.00           C  
ATOM   1320  C2'   C   998     -26.873  12.178 -32.625  1.00  0.00           C  
ATOM   1321  O2'   C   998     -26.120  11.504 -31.627  1.00  0.00           O  
ATOM   1322  N1    C   998     -26.743  14.361 -33.831  1.00  0.00           N  
ATOM   1323  C2    C   998     -27.407  15.160 -32.892  1.00  0.00           C  
ATOM   1324  O2    C   998     -27.343  14.863 -31.689  1.00  0.00           O  
ATOM   1325  N3    C   998     -28.107  16.239 -33.311  1.00  0.00           N  
ATOM   1326  C4    C   998     -28.162  16.537 -34.609  1.00  0.00           C  
ATOM   1327  N4    C   998     -28.865  17.611 -34.977  1.00  0.00           N  
ATOM   1328  C5    C   998     -27.499  15.745 -35.588  1.00  0.00           C  
ATOM   1329  C6    C   998     -26.809  14.680 -35.162  1.00  0.00           C  
ATOM   1330  H5'   C   998     -25.162  10.384 -36.274  1.00  0.00           H  
ATOM   1331 H5''   C   998     -26.734  10.166 -36.112  1.00  0.00           H  
ATOM   1332  H4'   C   998     -25.296  10.575 -34.069  1.00  0.00           H  
ATOM   1333  H3'   C   998     -27.907  11.668 -34.332  1.00  0.00           H  
ATOM   1334  H1'   C   998     -25.277  13.482 -32.732  1.00  0.00           H  
ATOM   1335  H2'   C   998     -27.675  12.598 -32.251  1.00  0.00           H  
ATOM   1336 HO2'   C   998     -26.452  11.767 -30.744  1.00  0.00           H  
ATOM   1337  H42   C   998     -28.924  17.857 -35.923  1.00  0.00           H  
ATOM   1338  H41   C   998     -29.321  18.154 -34.300  1.00  0.00           H  
ATOM   1339  H5    C   998     -27.544  15.972 -36.541  1.00  0.00           H  
ATOM   1340  H6    C   998     -26.345  14.123 -35.820  1.00  0.00           H  
ATOM   1341  P     G   999     -29.251   9.654 -33.313  1.00  0.00           P  
ATOM   1342  OP2   G   999     -29.899  10.399 -34.423  1.00  0.00           O  
ATOM   1343  OP1   G   999     -29.418   8.181 -33.221  1.00  0.00           O  
ATOM   1344  O5'   G   999     -29.742  10.292 -31.938  1.00  0.00           O  
ATOM   1345  C5'   G   999     -29.118   9.947 -30.710  1.00  0.00           C  
ATOM   1346  C4'   G   999     -29.641  10.783 -29.569  1.00  0.00           C  
ATOM   1347  O4'   G   999     -29.244  12.165 -29.730  1.00  0.00           O  
ATOM   1348  C3'   G   999     -31.155  10.882 -29.453  1.00  0.00           C  
ATOM   1349  O3'   G   999     -31.742   9.726 -28.881  1.00  0.00           O  
ATOM   1350  C1'   G   999     -30.223  12.991 -29.156  1.00  0.00           C  
ATOM   1351  C2'   G   999     -31.301  12.095 -28.558  1.00  0.00           C  
ATOM   1352  O2'   G   999     -30.974  11.785 -27.212  1.00  0.00           O  
ATOM   1353  N1    G   999     -33.257  16.972 -30.086  1.00  0.00           N  
ATOM   1354  C2    G   999     -32.978  16.344 -28.896  1.00  0.00           C  
ATOM   1355  N2    G   999     -33.585  16.837 -27.806  1.00  0.00           N  
ATOM   1356  N3    G   999     -32.163  15.308 -28.780  1.00  0.00           N  
ATOM   1357  C4    G   999     -31.641  14.941 -29.969  1.00  0.00           C  
ATOM   1358  C5    G   999     -31.853  15.500 -31.212  1.00  0.00           C  
ATOM   1359  C6    G   999     -32.729  16.610 -31.322  1.00  0.00           C  
ATOM   1360  O6    G   999     -33.046  17.244 -32.335  1.00  0.00           O  
ATOM   1361  N7    G   999     -31.125  14.829 -32.185  1.00  0.00           N  
ATOM   1362  C8    G   999     -30.496  13.892 -31.528  1.00  0.00           C  
ATOM   1363  N9    G   999     -30.763  13.903 -30.181  1.00  0.00           N  
ATOM   1364  H5'   G   999     -28.152  10.086 -30.792  1.00  0.00           H  
ATOM   1365 H5''   G   999     -29.290   9.001 -30.519  1.00  0.00           H  
ATOM   1366  H4'   G   999     -29.279  10.435 -28.727  1.00  0.00           H  
ATOM   1367  H3'   G   999     -31.570  11.056 -30.322  1.00  0.00           H  
ATOM   1368  H1'   G   999     -29.801  13.514 -28.442  1.00  0.00           H  
ATOM   1369  H2'   G   999     -32.195  12.491 -28.633  1.00  0.00           H  
ATOM   1370 HO2'   G   999     -31.584  12.268 -26.616  1.00  0.00           H  
ATOM   1371  H1    G   999     -33.874  17.732 -30.064  1.00  0.00           H  
ATOM   1372  H22   G   999     -33.424  16.430 -26.929  1.00  0.00           H  
ATOM   1373  H21   G   999     -34.189  17.604 -27.884  1.00  0.00           H  
ATOM   1374  H8    G   999     -29.894  13.247 -31.955  1.00  0.00           H  
ATOM   1375  P     C  1000     -33.269   9.347 -29.214  1.00  0.00           P  
ATOM   1376  OP2   C  1000     -33.469   9.489 -30.678  1.00  0.00           O  
ATOM   1377  OP1   C  1000     -33.575   8.053 -28.553  1.00  0.00           O  
ATOM   1378  O5'   C  1000     -34.116  10.483 -28.487  1.00  0.00           O  
ATOM   1379  C5'   C  1000     -34.180  10.553 -27.071  1.00  0.00           C  
ATOM   1380  C4'   C  1000     -35.009  11.726 -26.607  1.00  0.00           C  
ATOM   1381  O4'   C  1000     -34.443  12.968 -27.073  1.00  0.00           O  
ATOM   1382  C3'   C  1000     -36.422  11.808 -27.161  1.00  0.00           C  
ATOM   1383  O3'   C  1000     -37.320  10.920 -26.519  1.00  0.00           O  
ATOM   1384  C1'   C  1000     -35.446  13.905 -27.327  1.00  0.00           C  
ATOM   1385  C2'   C  1000     -36.739  13.270 -26.867  1.00  0.00           C  
ATOM   1386  O2'   C  1000     -36.917  13.488 -25.475  1.00  0.00           O  
ATOM   1387  N1    C  1000     -35.436  14.169 -28.787  1.00  0.00           N  
ATOM   1388  C2    C  1000     -36.113  15.299 -29.263  1.00  0.00           C  
ATOM   1389  O2    C  1000     -36.697  16.040 -28.457  1.00  0.00           O  
ATOM   1390  N3    C  1000     -36.119  15.563 -30.590  1.00  0.00           N  
ATOM   1391  C4    C  1000     -35.484  14.751 -31.435  1.00  0.00           C  
ATOM   1392  N4    C  1000     -35.516  15.051 -32.736  1.00  0.00           N  
ATOM   1393  C5    C  1000     -34.788  13.595 -30.983  1.00  0.00           C  
ATOM   1394  C6    C  1000     -34.788  13.344 -29.668  1.00  0.00           C  
ATOM   1395  H5'   C  1000     -33.271  10.643 -26.714  1.00  0.00           H  
ATOM   1396 H5''   C  1000     -34.577   9.725 -26.728  1.00  0.00           H  
ATOM   1397  H4'   C  1000     -35.051  11.725 -25.628  1.00  0.00           H  
ATOM   1398  H3'   C  1000     -36.453  11.651 -28.128  1.00  0.00           H  
ATOM   1399  H1'   C  1000     -35.311  14.746 -26.842  1.00  0.00           H  
ATOM   1400  H2'   C  1000     -37.512  13.580 -27.384  1.00  0.00           H  
ATOM   1401 HO2'   C  1000     -37.657  14.116 -25.342  1.00  0.00           H  
ATOM   1402  H42   C  1000     -35.059  14.474 -33.382  1.00  0.00           H  
ATOM   1403  H41   C  1000     -35.997  15.847 -33.043  1.00  0.00           H  
ATOM   1404  H5    C  1000     -34.323  13.004 -31.612  1.00  0.00           H  
ATOM   1405  H6    C  1000     -34.314  12.554 -29.337  1.00  0.00           H  
ATOM   1406  P     G  1001     -38.770  10.637 -27.153  1.00  0.00           P  
ATOM   1407  OP2   G  1001     -38.585  10.277 -28.581  1.00  0.00           O  
ATOM   1408  OP1   G  1001     -39.495   9.707 -26.249  1.00  0.00           O  
ATOM   1409  O5'   G  1001     -39.501  12.052 -27.092  1.00  0.00           O  
ATOM   1410  C5'   G  1001     -40.233  12.445 -25.941  1.00  0.00           C  
ATOM   1411  C4'   G  1001     -41.192  13.568 -26.251  1.00  0.00           C  
ATOM   1412  O4'   G  1001     -40.367  14.584 -26.885  1.00  0.00           O  
ATOM   1413  C3'   G  1001     -42.212  13.291 -27.345  1.00  0.00           C  
ATOM   1414  O3'   G  1001     -43.423  12.747 -26.848  1.00  0.00           O  
ATOM   1415  C1'   G  1001     -41.063  15.205 -27.943  1.00  0.00           C  
ATOM   1416  C2'   G  1001     -42.479  14.665 -27.930  1.00  0.00           C  
ATOM   1417  O2'   G  1001     -43.288  15.446 -27.063  1.00  0.00           O  
ATOM   1418  N1    G  1001     -40.580  16.224 -32.907  1.00  0.00           N  
ATOM   1419  C2    G  1001     -41.423  16.783 -31.978  1.00  0.00           C  
ATOM   1420  N2    G  1001     -42.250  17.741 -32.424  1.00  0.00           N  
ATOM   1421  N3    G  1001     -41.456  16.431 -30.703  1.00  0.00           N  
ATOM   1422  C4    G  1001     -40.563  15.457 -30.426  1.00  0.00           C  
ATOM   1423  C5    G  1001     -39.677  14.833 -31.278  1.00  0.00           C  
ATOM   1424  C6    G  1001     -39.653  15.221 -32.643  1.00  0.00           C  
ATOM   1425  O6    G  1001     -38.939  14.787 -33.554  1.00  0.00           O  
ATOM   1426  N7    G  1001     -38.927  13.883 -30.600  1.00  0.00           N  
ATOM   1427  C8    G  1001     -39.363  13.944 -29.371  1.00  0.00           C  
ATOM   1428  N9    G  1001     -40.355  14.878 -29.195  1.00  0.00           N  
ATOM   1429  H5'   G  1001     -39.605  12.742 -25.249  1.00  0.00           H  
ATOM   1430 H5''   G  1001     -40.738  11.676 -25.604  1.00  0.00           H  
ATOM   1431  H4'   G  1001     -41.655  13.945 -25.473  1.00  0.00           H  
ATOM   1432  H3'   G  1001     -41.840  12.683 -28.017  1.00  0.00           H  
ATOM   1433  H1'   G  1001     -41.083  16.177 -27.823  1.00  0.00           H  
ATOM   1434  H2'   G  1001     -42.865  14.604 -28.829  1.00  0.00           H  
ATOM   1435 HO2'   G  1001     -43.935  15.951 -27.598  1.00  0.00           H  
ATOM   1436  H1    G  1001     -40.634  16.556 -33.827  1.00  0.00           H  
ATOM   1437  H22   G  1001     -42.874  18.176 -31.806  1.00  0.00           H  
ATOM   1438  H21   G  1001     -42.232  18.007 -33.367  1.00  0.00           H  
ATOM   1439  H8    G  1001     -39.017  13.381 -28.648  1.00  0.00           H  
ATOM   1440  P     A  1002     -43.902  11.285 -27.310  1.00  0.00           P  
ATOM   1441  OP2   A  1002     -42.839  10.702 -28.167  1.00  0.00           O  
ATOM   1442  OP1   A  1002     -44.361  10.548 -26.106  1.00  0.00           O  
ATOM   1443  O5'   A  1002     -45.173  11.568 -28.229  1.00  0.00           O  
ATOM   1444  C5'   A  1002     -46.049  12.649 -27.947  1.00  0.00           C  
ATOM   1445  C4'   A  1002     -46.616  13.247 -29.210  1.00  0.00           C  
ATOM   1446  O4'   A  1002     -45.740  14.238 -29.804  1.00  0.00           O  
ATOM   1447  C3'   A  1002     -46.902  12.270 -30.341  1.00  0.00           C  
ATOM   1448  O3'   A  1002     -48.148  11.610 -30.201  1.00  0.00           O  
ATOM   1449  C1'   A  1002     -45.759  14.159 -31.208  1.00  0.00           C  
ATOM   1450  C2'   A  1002     -46.872  13.174 -31.574  1.00  0.00           C  
ATOM   1451  O2'   A  1002     -48.090  13.889 -31.718  1.00  0.00           O  
ATOM   1452  N1    A  1002     -42.369  13.930 -35.082  1.00  0.00           N  
ATOM   1453  C2    A  1002     -43.589  14.472 -34.985  1.00  0.00           C  
ATOM   1454  N3    A  1002     -44.419  14.495 -33.944  1.00  0.00           N  
ATOM   1455  C4    A  1002     -43.875  13.863 -32.889  1.00  0.00           C  
ATOM   1456  C5    A  1002     -42.633  13.257 -32.836  1.00  0.00           C  
ATOM   1457  C6    A  1002     -41.852  13.303 -34.004  1.00  0.00           C  
ATOM   1458  N6    A  1002     -40.635  12.761 -34.102  1.00  0.00           N  
ATOM   1459  N7    A  1002     -42.409  12.706 -31.581  1.00  0.00           N  
ATOM   1460  C8    A  1002     -43.502  12.987 -30.915  1.00  0.00           C  
ATOM   1461  N9    A  1002     -44.432  13.686 -31.645  1.00  0.00           N  
ATOM   1462  H5'   A  1002     -45.557  13.342 -27.459  1.00  0.00           H  
ATOM   1463 H5''   A  1002     -46.786  12.327 -27.387  1.00  0.00           H  
ATOM   1464  H4'   A  1002     -47.454  13.682 -28.948  1.00  0.00           H  
ATOM   1465  H3'   A  1002     -46.188  11.600 -30.398  1.00  0.00           H  
ATOM   1466  H1'   A  1002     -45.947  15.029 -31.618  1.00  0.00           H  
ATOM   1467  H2'   A  1002     -46.649  12.668 -32.384  1.00  0.00           H  
ATOM   1468 HO2'   A  1002     -48.331  13.919 -32.667  1.00  0.00           H  
ATOM   1469  H2    A  1002     -43.919  14.915 -35.795  1.00  0.00           H  
ATOM   1470  H61   A  1002     -40.137  12.825 -34.944  1.00  0.00           H  
ATOM   1471  H62   A  1002     -40.239  12.302 -33.332  1.00  0.00           H  
ATOM   1472  H8    A  1002     -43.643  12.722 -29.982  1.00  0.00           H  
ATOM   1473  P     U  1003     -48.332  10.109 -30.745  1.00  0.00           P  
ATOM   1474  OP2   U  1003     -47.141   9.323 -30.335  1.00  0.00           O  
ATOM   1475  OP1   U  1003     -49.688   9.642 -30.358  1.00  0.00           O  
ATOM   1476  O5'   U  1003     -48.299  10.266 -32.329  1.00  0.00           O  
ATOM   1477  C5'   U  1003     -49.430  10.746 -33.039  1.00  0.00           C  
ATOM   1478  C4'   U  1003     -49.172  10.807 -34.524  1.00  0.00           C  
ATOM   1479  O4'   U  1003     -48.049  11.697 -34.787  1.00  0.00           O  
ATOM   1480  C3'   U  1003     -48.734   9.508 -35.182  1.00  0.00           C  
ATOM   1481  O3'   U  1003     -49.822   8.678 -35.548  1.00  0.00           O  
ATOM   1482  C1'   U  1003     -47.270  11.215 -35.867  1.00  0.00           C  
ATOM   1483  C2'   U  1003     -47.994   9.996 -36.419  1.00  0.00           C  
ATOM   1484  O2'   U  1003     -48.900  10.411 -37.431  1.00  0.00           O  
ATOM   1485  N1    U  1003     -45.915  10.885 -35.365  1.00  0.00           N  
ATOM   1486  C2    U  1003     -44.914  10.728 -36.306  1.00  0.00           C  
ATOM   1487  O2    U  1003     -45.102  10.850 -37.504  1.00  0.00           O  
ATOM   1488  N3    U  1003     -43.676  10.424 -35.795  1.00  0.00           N  
ATOM   1489  C4    U  1003     -43.341  10.262 -34.468  1.00  0.00           C  
ATOM   1490  O4    U  1003     -42.178   9.987 -34.167  1.00  0.00           O  
ATOM   1491  C5    U  1003     -44.426  10.439 -33.551  1.00  0.00           C  
ATOM   1492  C6    U  1003     -45.641  10.737 -34.022  1.00  0.00           C  
ATOM   1493  H5'   U  1003     -49.652  11.645 -32.717  1.00  0.00           H  
ATOM   1494 H5''   U  1003     -50.190  10.150 -32.872  1.00  0.00           H  
ATOM   1495  H4'   U  1003     -49.967  11.143 -34.987  1.00  0.00           H  
ATOM   1496  H3'   U  1003     -48.130   9.007 -34.596  1.00  0.00           H  
ATOM   1497  H1'   U  1003     -47.199  11.894 -36.571  1.00  0.00           H  
ATOM   1498  H2'   U  1003     -47.365   9.322 -36.751  1.00  0.00           H  
ATOM   1499 HO2'   U  1003     -48.740   9.882 -38.240  1.00  0.00           H  
ATOM   1500  H3    U  1003     -42.952  10.308 -36.446  1.00  0.00           H  
ATOM   1501  H5    U  1003     -44.278  10.343 -32.587  1.00  0.00           H  
ATOM   1502  H6    U  1003     -46.367  10.852 -33.374  1.00  0.00           H  
ATOM   1503  P     C  1004     -49.662   7.079 -35.528  1.00  0.00           P  
ATOM   1504  OP2   C  1004     -49.075   6.690 -34.221  1.00  0.00           O  
ATOM   1505  OP1   C  1004     -50.952   6.483 -35.959  1.00  0.00           O  
ATOM   1506  O5'   C  1004     -48.582   6.785 -36.661  1.00  0.00           O  
ATOM   1507  C5'   C  1004     -48.886   5.934 -37.756  1.00  0.00           C  
ATOM   1508  C4'   C  1004     -47.973   6.189 -38.931  1.00  0.00           C  
ATOM   1509  O4'   C  1004     -47.076   7.301 -38.631  1.00  0.00           O  
ATOM   1510  C3'   C  1004     -47.014   5.065 -39.290  1.00  0.00           C  
ATOM   1511  O3'   C  1004     -47.609   4.072 -40.108  1.00  0.00           O  
ATOM   1512  C1'   C  1004     -45.820   7.097 -39.251  1.00  0.00           C  
ATOM   1513  C2'   C  1004     -45.910   5.795 -40.040  1.00  0.00           C  
ATOM   1514  O2'   C  1004     -46.299   6.090 -41.374  1.00  0.00           O  
ATOM   1515  N1    C  1004     -44.786   7.041 -38.188  1.00  0.00           N  
ATOM   1516  C2    C  1004     -43.466   6.758 -38.560  1.00  0.00           C  
ATOM   1517  O2    C  1004     -43.202   6.563 -39.756  1.00  0.00           O  
ATOM   1518  N3    C  1004     -42.503   6.702 -37.611  1.00  0.00           N  
ATOM   1519  C4    C  1004     -42.813   6.915 -36.332  1.00  0.00           C  
ATOM   1520  N4    C  1004     -41.831   6.849 -35.430  1.00  0.00           N  
ATOM   1521  C5    C  1004     -44.145   7.204 -35.921  1.00  0.00           C  
ATOM   1522  C6    C  1004     -45.089   7.258 -36.869  1.00  0.00           C  
ATOM   1523  H5'   C  1004     -49.813   6.090 -38.033  1.00  0.00           H  
ATOM   1524 H5''   C  1004     -48.789   5.001 -37.473  1.00  0.00           H  
ATOM   1525  H4'   C  1004     -48.511   6.411 -39.718  1.00  0.00           H  
ATOM   1526  H3'   C  1004     -46.638   4.663 -38.479  1.00  0.00           H  
ATOM   1527  H1'   C  1004     -45.618   7.833 -39.865  1.00  0.00           H  
ATOM   1528  H2'   C  1004     -45.066   5.299 -40.011  1.00  0.00           H  
ATOM   1529 HO2'   C  1004     -45.536   5.943 -41.970  1.00  0.00           H  
ATOM   1530  H42   C  1004     -42.026   7.001 -34.482  1.00  0.00           H  
ATOM   1531  H41   C  1004     -40.915   6.649 -35.716  1.00  0.00           H  
ATOM   1532  H5    C  1004     -44.363   7.360 -34.979  1.00  0.00           H  
ATOM   1533  H6    C  1004     -46.011   7.456 -36.607  1.00  0.00           H  
ATOM   1534  P     C  1005     -46.832   2.696 -40.404  1.00  0.00           P  
ATOM   1535  OP2   C  1005     -47.541   1.604 -39.690  1.00  0.00           O  
ATOM   1536  OP1   C  1005     -46.617   2.595 -41.870  1.00  0.00           O  
ATOM   1537  O5'   C  1005     -45.412   2.898 -39.711  1.00  0.00           O  
ATOM   1538  C5'   C  1005     -44.231   3.017 -40.489  1.00  0.00           C  
ATOM   1539  C4'   C  1005     -43.406   1.753 -40.447  1.00  0.00           C  
ATOM   1540  O4'   C  1005     -43.211   1.347 -39.057  1.00  0.00           O  
ATOM   1541  C3'   C  1005     -43.977   0.555 -41.189  1.00  0.00           C  
ATOM   1542  O3'   C  1005     -43.069  -0.001 -42.124  1.00  0.00           O  
ATOM   1543  C1'   C  1005     -43.576  -0.045 -38.861  1.00  0.00           C  
ATOM   1544  C2'   C  1005     -44.331  -0.466 -40.113  1.00  0.00           C  
ATOM   1545  O2'   C  1005     -43.862  -1.761 -40.459  1.00  0.00           O  
ATOM   1546  N1    C  1005     -44.415  -0.136 -37.640  1.00  0.00           N  
ATOM   1547  C2    C  1005     -44.003  -0.996 -36.614  1.00  0.00           C  
ATOM   1548  O2    C  1005     -42.959  -1.651 -36.754  1.00  0.00           O  
ATOM   1549  N3    C  1005     -44.750  -1.097 -35.490  1.00  0.00           N  
ATOM   1550  C4    C  1005     -45.868  -0.382 -35.364  1.00  0.00           C  
ATOM   1551  N4    C  1005     -46.572  -0.514 -34.237  1.00  0.00           N  
ATOM   1552  C5    C  1005     -46.313   0.499 -36.388  1.00  0.00           C  
ATOM   1553  C6    C  1005     -45.566   0.592 -37.495  1.00  0.00           C  
ATOM   1554  H5'   C  1005     -43.694   3.760 -40.144  1.00  0.00           H  
ATOM   1555 H5''   C  1005     -44.478   3.205 -41.419  1.00  0.00           H  
ATOM   1556  H4'   C  1005     -42.524   1.965 -40.818  1.00  0.00           H  
ATOM   1557  H3'   C  1005     -44.782   0.852 -41.662  1.00  0.00           H  
ATOM   1558  H1'   C  1005     -42.785  -0.613 -38.756  1.00  0.00           H  
ATOM   1559  H2'   C  1005     -45.293  -0.468 -39.924  1.00  0.00           H  
ATOM   1560 HO2'   C  1005     -44.539  -2.424 -40.209  1.00  0.00           H  
ATOM   1561  H42   C  1005     -47.398  -0.003 -34.114  1.00  0.00           H  
ATOM   1562  H41   C  1005     -46.263  -1.123 -33.534  1.00  0.00           H  
ATOM   1563  H5    C  1005     -47.136   1.022 -36.286  1.00  0.00           H  
ATOM   1564  H6    C  1005     -45.856   1.194 -38.212  1.00  0.00           H  
ATOM   1565  P     C  1006     -43.416   0.007 -43.693  1.00  0.00           P  
ATOM   1566  OP2   C  1006     -42.924  -1.264 -44.281  1.00  0.00           O  
ATOM   1567  OP1   C  1006     -44.846   0.381 -43.845  1.00  0.00           O  
ATOM   1568  O5'   C  1006     -42.533   1.197 -44.278  1.00  0.00           O  
ATOM   1569  C5'   C  1006     -43.086   2.489 -44.473  1.00  0.00           C  
ATOM   1570  C4'   C  1006     -42.150   3.574 -43.997  1.00  0.00           C  
ATOM   1571  O4'   C  1006     -41.143   2.995 -43.140  1.00  0.00           O  
ATOM   1572  C3'   C  1006     -41.319   4.260 -45.070  1.00  0.00           C  
ATOM   1573  O3'   C  1006     -42.041   5.255 -45.776  1.00  0.00           O  
ATOM   1574  C1'   C  1006     -39.902   3.657 -43.299  1.00  0.00           C  
ATOM   1575  C2'   C  1006     -40.150   4.808 -44.267  1.00  0.00           C  
ATOM   1576  O2'   C  1006     -40.520   5.962 -43.527  1.00  0.00           O  
ATOM   1577  N1    C  1006     -38.933   2.668 -43.836  1.00  0.00           N  
ATOM   1578  C2    C  1006     -37.578   3.019 -43.875  1.00  0.00           C  
ATOM   1579  O2    C  1006     -37.229   4.137 -43.464  1.00  0.00           O  
ATOM   1580  N3    C  1006     -36.675   2.136 -44.359  1.00  0.00           N  
ATOM   1581  C4    C  1006     -37.075   0.942 -44.795  1.00  0.00           C  
ATOM   1582  N4    C  1006     -36.148   0.103 -45.264  1.00  0.00           N  
ATOM   1583  C5    C  1006     -38.445   0.555 -44.769  1.00  0.00           C  
ATOM   1584  C6    C  1006     -39.329   1.437 -44.287  1.00  0.00           C  
ATOM   1585  H5'   C  1006     -43.929   2.554 -43.977  1.00  0.00           H  
ATOM   1586 H5''   C  1006     -43.266   2.619 -45.427  1.00  0.00           H  
ATOM   1587  H4'   C  1006     -42.650   4.254 -43.499  1.00  0.00           H  
ATOM   1588  H3'   C  1006     -40.986   3.593 -45.706  1.00  0.00           H  
ATOM   1589  H1'   C  1006     -39.566   4.015 -42.452  1.00  0.00           H  
ATOM   1590  H2'   C  1006     -39.368   4.976 -44.833  1.00  0.00           H  
ATOM   1591 HO2'   C  1006     -39.790   6.614 -43.564  1.00  0.00           H  
ATOM   1592  H42   C  1006     -36.411  -0.782 -45.591  1.00  0.00           H  
ATOM   1593  H41   C  1006     -35.206   0.373 -45.281  1.00  0.00           H  
ATOM   1594  H5    C  1006     -38.730  -0.326 -45.091  1.00  0.00           H  
ATOM   1595  H6    C  1006     -40.277   1.189 -44.261  1.00  0.00           H  
ATOM   1596  P     U  1007     -41.561   5.716 -47.239  1.00  0.00           P  
ATOM   1597  OP2   U  1007     -41.414   4.500 -48.078  1.00  0.00           O  
ATOM   1598  OP1   U  1007     -42.452   6.816 -47.690  1.00  0.00           O  
ATOM   1599  O5'   U  1007     -40.110   6.325 -46.995  1.00  0.00           O  
ATOM   1600  C5'   U  1007     -39.947   7.610 -46.414  1.00  0.00           C  
ATOM   1601  C4'   U  1007     -38.493   7.925 -46.159  1.00  0.00           C  
ATOM   1602  O4'   U  1007     -37.808   6.764 -45.636  1.00  0.00           O  
ATOM   1603  C3'   U  1007     -37.658   8.273 -47.381  1.00  0.00           C  
ATOM   1604  O3'   U  1007     -37.783   9.629 -47.771  1.00  0.00           O  
ATOM   1605  C1'   U  1007     -36.437   6.768 -45.993  1.00  0.00           C  
ATOM   1606  C2'   U  1007     -36.238   8.013 -46.874  1.00  0.00           C  
ATOM   1607  O2'   U  1007     -35.780   9.082 -46.059  1.00  0.00           O  
ATOM   1608  N1    U  1007     -36.176   5.509 -46.732  1.00  0.00           N  
ATOM   1609  C2    U  1007     -34.893   5.311 -47.208  1.00  0.00           C  
ATOM   1610  O2    U  1007     -33.992   6.114 -47.046  1.00  0.00           O  
ATOM   1611  N3    U  1007     -34.699   4.131 -47.884  1.00  0.00           N  
ATOM   1612  C4    U  1007     -35.635   3.149 -48.130  1.00  0.00           C  
ATOM   1613  O4    U  1007     -35.303   2.142 -48.757  1.00  0.00           O  
ATOM   1614  C5    U  1007     -36.939   3.422 -47.608  1.00  0.00           C  
ATOM   1615  C6    U  1007     -37.156   4.562 -46.944  1.00  0.00           C  
ATOM   1616  H5'   U  1007     -40.434   7.641 -45.564  1.00  0.00           H  
ATOM   1617 H5''   U  1007     -40.318   8.285 -47.020  1.00  0.00           H  
ATOM   1618  H4'   U  1007     -38.438   8.644 -45.496  1.00  0.00           H  
ATOM   1619  H3'   U  1007     -37.865   7.643 -48.103  1.00  0.00           H  
ATOM   1620  H1'   U  1007     -35.836   6.821 -45.220  1.00  0.00           H  
ATOM   1621  H2'   U  1007     -35.621   7.830 -47.613  1.00  0.00           H  
ATOM   1622 HO2'   U  1007     -34.837   9.257 -46.263  1.00  0.00           H  
ATOM   1623  H3    U  1007     -33.797   3.971 -48.231  1.00  0.00           H  
ATOM   1624  H5    U  1007     -37.666   2.777 -47.735  1.00  0.00           H  
ATOM   1625  H6    U  1007     -38.057   4.726 -46.597  1.00  0.00           H  
ATOM   1626  P     U  1008     -37.878  10.019 -49.326  1.00  0.00           P  
ATOM   1627  OP2   U  1008     -38.440   8.855 -50.058  1.00  0.00           O  
ATOM   1628  OP1   U  1008     -38.544  11.342 -49.429  1.00  0.00           O  
ATOM   1629  O5'   U  1008     -36.359  10.195 -49.772  1.00  0.00           O  
ATOM   1630  C5'   U  1008     -35.445  10.931 -48.973  1.00  0.00           C  
ATOM   1631  C4'   U  1008     -34.016  10.679 -49.387  1.00  0.00           C  
ATOM   1632  O4'   U  1008     -33.607   9.379 -48.908  1.00  0.00           O  
ATOM   1633  C3'   U  1008     -33.750  10.633 -50.884  1.00  0.00           C  
ATOM   1634  O3'   U  1008     -33.534  11.914 -51.448  1.00  0.00           O  
ATOM   1635  C1'   U  1008     -32.803   8.718 -49.878  1.00  0.00           C  
ATOM   1636  C2'   U  1008     -32.517   9.741 -50.985  1.00  0.00           C  
ATOM   1637  O2'   U  1008     -31.335  10.459 -50.662  1.00  0.00           O  
ATOM   1638  N1    U  1008     -33.557   7.543 -50.379  1.00  0.00           N  
ATOM   1639  C2    U  1008     -32.836   6.563 -51.034  1.00  0.00           C  
ATOM   1640  O2    U  1008     -31.631   6.627 -51.209  1.00  0.00           O  
ATOM   1641  N3    U  1008     -33.575   5.494 -51.479  1.00  0.00           N  
ATOM   1642  C4    U  1008     -34.934   5.309 -51.342  1.00  0.00           C  
ATOM   1643  O4    U  1008     -35.455   4.290 -51.800  1.00  0.00           O  
ATOM   1644  C5    U  1008     -35.615   6.363 -50.654  1.00  0.00           C  
ATOM   1645  C6    U  1008     -34.920   7.414 -50.209  1.00  0.00           C  
ATOM   1646  H5'   U  1008     -35.557  10.667 -48.036  1.00  0.00           H  
ATOM   1647 H5''   U  1008     -35.639  11.887 -49.062  1.00  0.00           H  
ATOM   1648  H4'   U  1008     -33.445  11.366 -48.984  1.00  0.00           H  
ATOM   1649  H3'   U  1008     -34.500  10.188 -51.331  1.00  0.00           H  
ATOM   1650  H1'   U  1008     -31.954   8.417 -49.490  1.00  0.00           H  
ATOM   1651  H2'   U  1008     -32.453   9.314 -51.864  1.00  0.00           H  
ATOM   1652 HO2'   U  1008     -30.707  10.393 -51.413  1.00  0.00           H  
ATOM   1653  H3    U  1008     -33.083   4.788 -51.947  1.00  0.00           H  
ATOM   1654  H5    U  1008     -36.584   6.314 -50.511  1.00  0.00           H  
ATOM   1655  H6    U  1008     -35.409   8.123 -49.743  1.00  0.00           H  
ATOM   1656  P     U  1009     -34.064  12.247 -52.928  1.00  0.00           P  
ATOM   1657  OP2   U  1009     -35.308  11.469 -53.156  1.00  0.00           O  
ATOM   1658  OP1   U  1009     -34.081  13.723 -53.089  1.00  0.00           O  
ATOM   1659  O5'   U  1009     -32.933  11.659 -53.883  1.00  0.00           O  
ATOM   1660  C5'   U  1009     -31.570  12.014 -53.704  1.00  0.00           C  
ATOM   1661  C4'   U  1009     -30.643  10.958 -54.254  1.00  0.00           C  
ATOM   1662  O4'   U  1009     -30.825   9.705 -53.549  1.00  0.00           O  
ATOM   1663  C3'   U  1009     -30.855  10.572 -55.710  1.00  0.00           C  
ATOM   1664  O3'   U  1009     -30.244  11.473 -56.617  1.00  0.00           O  
ATOM   1665  C1'   U  1009     -30.637   8.612 -54.426  1.00  0.00           C  
ATOM   1666  C2'   U  1009     -30.192   9.205 -55.763  1.00  0.00           C  
ATOM   1667  O2'   U  1009     -28.776   9.320 -55.775  1.00  0.00           O  
ATOM   1668  N1    U  1009     -31.935   7.904 -54.529  1.00  0.00           N  
ATOM   1669  C2    U  1009     -31.913   6.615 -55.029  1.00  0.00           C  
ATOM   1670  O2    U  1009     -30.889   6.054 -55.379  1.00  0.00           O  
ATOM   1671  N3    U  1009     -33.138   5.998 -55.105  1.00  0.00           N  
ATOM   1672  C4    U  1009     -34.359   6.526 -54.742  1.00  0.00           C  
ATOM   1673  O4    U  1009     -35.375   5.843 -54.873  1.00  0.00           O  
ATOM   1674  C5    U  1009     -34.305   7.863 -54.234  1.00  0.00           C  
ATOM   1675  C6    U  1009     -33.126   8.486 -54.147  1.00  0.00           C  
ATOM   1676  H5'   U  1009     -31.392  12.126 -52.747  1.00  0.00           H  
ATOM   1677 H5''   U  1009     -31.396  12.861 -54.164  1.00  0.00           H  
ATOM   1678  H4'   U  1009     -29.717  11.254 -54.129  1.00  0.00           H  
ATOM   1679  H3'   U  1009     -31.815  10.475 -55.881  1.00  0.00           H  
ATOM   1680  H1'   U  1009     -29.951   7.989 -54.105  1.00  0.00           H  
ATOM   1681  H2'   U  1009     -30.518   8.676 -56.520  1.00  0.00           H  
ATOM   1682 HO2'   U  1009     -28.407   8.658 -56.397  1.00  0.00           H  
ATOM   1683  H3    U  1009     -33.144   5.084 -55.457  1.00  0.00           H  
ATOM   1684  H5    U  1009     -35.127   8.316 -53.950  1.00  0.00           H  
ATOM   1685  H6    U  1009     -33.116   9.400 -53.797  1.00  0.00           H  
ATOM   1686  P     G  1010     -31.002  11.899 -57.968  1.00  0.00           P  
ATOM   1687  OP2   G  1010     -32.458  11.695 -57.762  1.00  0.00           O  
ATOM   1688  OP1   G  1010     -30.498  13.236 -58.376  1.00  0.00           O  
ATOM   1689  O5'   G  1010     -30.502  10.835 -59.043  1.00  0.00           O  
ATOM   1690  C5'   G  1010     -29.117  10.636 -59.282  1.00  0.00           C  
ATOM   1691  C4'   G  1010     -28.868   9.393 -60.100  1.00  0.00           C  
ATOM   1692  O4'   G  1010     -29.033   8.196 -59.283  1.00  0.00           O  
ATOM   1693  C3'   G  1010     -29.845   9.136 -61.238  1.00  0.00           C  
ATOM   1694  O3'   G  1010     -29.577   9.924 -62.385  1.00  0.00           O  
ATOM   1695  C1'   G  1010     -29.575   7.131 -60.040  1.00  0.00           C  
ATOM   1696  C2'   G  1010     -29.641   7.646 -61.477  1.00  0.00           C  
ATOM   1697  O2'   G  1010     -28.402   7.393 -62.123  1.00  0.00           O  
ATOM   1698  N1    G  1010     -33.331   3.721 -59.608  1.00  0.00           N  
ATOM   1699  C2    G  1010     -32.125   3.616 -60.257  1.00  0.00           C  
ATOM   1700  N2    G  1010     -31.881   2.451 -60.875  1.00  0.00           N  
ATOM   1701  N3    G  1010     -31.221   4.582 -60.299  1.00  0.00           N  
ATOM   1702  C4    G  1010     -31.626   5.681 -59.629  1.00  0.00           C  
ATOM   1703  C5    G  1010     -32.807   5.888 -58.948  1.00  0.00           C  
ATOM   1704  C6    G  1010     -33.768   4.844 -58.912  1.00  0.00           C  
ATOM   1705  O6    G  1010     -34.874   4.835 -58.360  1.00  0.00           O  
ATOM   1706  N7    G  1010     -32.838   7.159 -58.391  1.00  0.00           N  
ATOM   1707  C8    G  1010     -31.698   7.692 -58.738  1.00  0.00           C  
ATOM   1708  N9    G  1010     -30.914   6.850 -59.489  1.00  0.00           N  
ATOM   1709  H5'   G  1010     -28.652  10.552 -58.424  1.00  0.00           H  
ATOM   1710 H5''   G  1010     -28.761  11.412 -59.764  1.00  0.00           H  
ATOM   1711  H4'   G  1010     -27.948   9.413 -60.437  1.00  0.00           H  
ATOM   1712  H3'   G  1010     -30.757   9.296 -60.921  1.00  0.00           H  
ATOM   1713  H1'   G  1010     -29.032   6.316 -60.011  1.00  0.00           H  
ATOM   1714  H2'   G  1010     -30.393   7.255 -61.970  1.00  0.00           H  
ATOM   1715 HO2'   G  1010     -27.747   7.103 -61.454  1.00  0.00           H  
ATOM   1716  H1    G  1010     -33.931   2.948 -59.636  1.00  0.00           H  
ATOM   1717  H22   G  1010     -31.037   2.318 -61.355  1.00  0.00           H  
ATOM   1718  H21   G  1010     -32.546   1.731 -60.849  1.00  0.00           H  
ATOM   1719  H8    G  1010     -31.429   8.599 -58.486  1.00  0.00           H  
ATOM   1720  P     C  1011     -30.768  10.319 -63.389  1.00  0.00           P  
ATOM   1721  OP2   C  1011     -31.940  10.730 -62.575  1.00  0.00           O  
ATOM   1722  OP1   C  1011     -30.221  11.251 -64.408  1.00  0.00           O  
ATOM   1723  O5'   C  1011     -31.129   8.950 -64.118  1.00  0.00           O  
ATOM   1724  C5'   C  1011     -30.141   8.219 -64.828  1.00  0.00           C  
ATOM   1725  C4'   C  1011     -30.693   6.928 -65.383  1.00  0.00           C  
ATOM   1726  O4'   C  1011     -30.982   6.009 -64.302  1.00  0.00           O  
ATOM   1727  C3'   C  1011     -32.016   7.030 -66.125  1.00  0.00           C  
ATOM   1728  O3'   C  1011     -31.867   7.472 -67.463  1.00  0.00           O  
ATOM   1729  C1'   C  1011     -32.144   5.257 -64.581  1.00  0.00           C  
ATOM   1730  C2'   C  1011     -32.574   5.622 -65.998  1.00  0.00           C  
ATOM   1731  O2'   C  1011     -31.951   4.736 -66.916  1.00  0.00           O  
ATOM   1732  N1    C  1011     -33.169   5.616 -63.570  1.00  0.00           N  
ATOM   1733  C2    C  1011     -34.205   4.706 -63.321  1.00  0.00           C  
ATOM   1734  O2    C  1011     -34.235   3.636 -63.947  1.00  0.00           O  
ATOM   1735  N3    C  1011     -35.152   5.009 -62.404  1.00  0.00           N  
ATOM   1736  C4    C  1011     -35.098   6.166 -61.745  1.00  0.00           C  
ATOM   1737  N4    C  1011     -36.054   6.423 -60.849  1.00  0.00           N  
ATOM   1738  C5    C  1011     -34.059   7.112 -61.975  1.00  0.00           C  
ATOM   1739  C6    C  1011     -33.127   6.801 -62.884  1.00  0.00           C  
ATOM   1740  H5'   C  1011     -29.398   8.014 -64.222  1.00  0.00           H  
ATOM   1741 H5''   C  1011     -29.807   8.768 -65.568  1.00  0.00           H  
ATOM   1742  H4'   C  1011     -30.021   6.525 -65.970  1.00  0.00           H  
ATOM   1743  H3'   C  1011     -32.606   7.653 -65.651  1.00  0.00           H  
ATOM   1744  H1'   C  1011     -31.965   4.294 -64.536  1.00  0.00           H  
ATOM   1745  H2'   C  1011     -33.550   5.613 -66.092  1.00  0.00           H  
ATOM   1746 HO2'   C  1011     -32.626   4.132 -67.287  1.00  0.00           H  
ATOM   1747  H42   C  1011     -36.042   7.265 -60.348  1.00  0.00           H  
ATOM   1748  H41   C  1011     -36.768   5.770 -60.693  1.00  0.00           H  
ATOM   1749  H5    C  1011     -34.027   7.960 -61.485  1.00  0.00           H  
ATOM   1750  H6    C  1011     -32.404   7.439 -63.057  1.00  0.00           H  
ATOM   1751  P     A  1012     -33.088   8.198 -68.216  1.00  0.00           P  
ATOM   1752  OP2   A  1012     -33.590   9.283 -67.337  1.00  0.00           O  
ATOM   1753  OP1   A  1012     -32.652   8.516 -69.599  1.00  0.00           O  
ATOM   1754  O5'   A  1012     -34.213   7.073 -68.300  1.00  0.00           O  
ATOM   1755  C5'   A  1012     -34.122   6.020 -69.248  1.00  0.00           C  
ATOM   1756  C4'   A  1012     -35.392   5.209 -69.299  1.00  0.00           C  
ATOM   1757  O4'   A  1012     -35.577   4.511 -68.041  1.00  0.00           O  
ATOM   1758  C3'   A  1012     -36.682   5.998 -69.467  1.00  0.00           C  
ATOM   1759  O3'   A  1012     -36.971   6.307 -70.819  1.00  0.00           O  
ATOM   1760  C1'   A  1012     -36.944   4.442 -67.710  1.00  0.00           C  
ATOM   1761  C2'   A  1012     -37.715   5.042 -68.887  1.00  0.00           C  
ATOM   1762  O2'   A  1012     -38.033   4.008 -69.807  1.00  0.00           O  
ATOM   1763  N1    A  1012     -39.921   5.145 -63.563  1.00  0.00           N  
ATOM   1764  C2    A  1012     -40.007   4.303 -64.601  1.00  0.00           C  
ATOM   1765  N3    A  1012     -39.196   4.174 -65.648  1.00  0.00           N  
ATOM   1766  C4    A  1012     -38.177   5.048 -65.571  1.00  0.00           C  
ATOM   1767  C5    A  1012     -37.954   5.973 -64.568  1.00  0.00           C  
ATOM   1768  C6    A  1012     -38.885   6.010 -63.515  1.00  0.00           C  
ATOM   1769  N6    A  1012     -38.800   6.849 -62.481  1.00  0.00           N  
ATOM   1770  N7    A  1012     -36.802   6.705 -64.824  1.00  0.00           N  
ATOM   1771  C8    A  1012     -36.363   6.214 -65.956  1.00  0.00           C  
ATOM   1772  N9    A  1012     -37.146   5.208 -66.465  1.00  0.00           N  
ATOM   1773  H5'   A  1012     -33.377   5.432 -69.003  1.00  0.00           H  
ATOM   1774 H5''   A  1012     -33.949   6.401 -70.134  1.00  0.00           H  
ATOM   1775  H4'   A  1012     -35.320   4.551 -70.022  1.00  0.00           H  
ATOM   1776  H3'   A  1012     -36.639   6.805 -68.911  1.00  0.00           H  
ATOM   1777  H1'   A  1012     -37.229   3.514 -67.572  1.00  0.00           H  
ATOM   1778  H2'   A  1012     -38.517   5.519 -68.586  1.00  0.00           H  
ATOM   1779 HO2'   A  1012     -38.996   3.834 -69.771  1.00  0.00           H  
ATOM   1780  H2    A  1012     -40.777   3.696 -64.587  1.00  0.00           H  
ATOM   1781  H61   A  1012     -39.481   6.828 -61.776  1.00  0.00           H  
ATOM   1782  H62   A  1012     -38.057   7.485 -62.425  1.00  0.00           H  
ATOM   1783  H8    A  1012     -35.549   6.536 -66.399  1.00  0.00           H  
ATOM   1784  P     U  1013     -37.436   7.791 -71.227  1.00  0.00           P  
ATOM   1785  OP2   U  1013     -36.436   8.748 -70.691  1.00  0.00           O  
ATOM   1786  OP1   U  1013     -37.748   7.792 -72.679  1.00  0.00           O  
ATOM   1787  O5'   U  1013     -38.798   8.001 -70.429  1.00  0.00           O  
ATOM   1788  C5'   U  1013     -40.035   8.119 -71.116  1.00  0.00           C  
ATOM   1789  C4'   U  1013     -41.208   7.970 -70.179  1.00  0.00           C  
ATOM   1790  O4'   U  1013     -40.792   7.282 -68.968  1.00  0.00           O  
ATOM   1791  C3'   U  1013     -41.801   9.261 -69.637  1.00  0.00           C  
ATOM   1792  O3'   U  1013     -42.584   9.955 -70.591  1.00  0.00           O  
ATOM   1793  C1'   U  1013     -41.609   7.693 -67.899  1.00  0.00           C  
ATOM   1794  C2'   U  1013     -42.598   8.722 -68.451  1.00  0.00           C  
ATOM   1795  O2'   U  1013     -43.779   8.061 -68.882  1.00  0.00           O  
ATOM   1796  N1    U  1013     -40.767   8.248 -66.812  1.00  0.00           N  
ATOM   1797  C2    U  1013     -41.366   8.422 -65.577  1.00  0.00           C  
ATOM   1798  O2    U  1013     -42.531   8.142 -65.357  1.00  0.00           O  
ATOM   1799  N3    U  1013     -40.548   8.938 -64.601  1.00  0.00           N  
ATOM   1800  C4    U  1013     -39.222   9.291 -64.729  1.00  0.00           C  
ATOM   1801  O4    U  1013     -38.620   9.744 -63.753  1.00  0.00           O  
ATOM   1802  C5    U  1013     -38.670   9.083 -66.033  1.00  0.00           C  
ATOM   1803  C6    U  1013     -39.443   8.582 -67.001  1.00  0.00           C  
ATOM   1804  H5'   U  1013     -40.086   7.423 -71.804  1.00  0.00           H  
ATOM   1805 H5''   U  1013     -40.080   8.998 -71.545  1.00  0.00           H  
ATOM   1806  H4'   U  1013     -41.901   7.438 -70.622  1.00  0.00           H  
ATOM   1807  H3'   U  1013     -41.078   9.840 -69.318  1.00  0.00           H  
ATOM   1808  H1'   U  1013     -42.106   6.918 -67.562  1.00  0.00           H  
ATOM   1809  H2'   U  1013     -42.795   9.428 -67.800  1.00  0.00           H  
ATOM   1810 HO2'   U  1013     -44.549   8.445 -68.411  1.00  0.00           H  
ATOM   1811  H3    U  1013     -40.952   9.070 -63.719  1.00  0.00           H  
ATOM   1812  H5    U  1013     -37.733   9.306 -66.213  1.00  0.00           H  
ATOM   1813  H6    U  1013     -39.042   8.450 -67.885  1.00  0.00           H  
ATOM   1814  P     A  1014     -42.645  11.561 -70.576  1.00  0.00           P  
ATOM   1815  OP2   A  1014     -41.613  12.069 -71.514  1.00  0.00           O  
ATOM   1816  OP1   A  1014     -44.062  11.969 -70.750  1.00  0.00           O  
ATOM   1817  O5'   A  1014     -42.199  11.948 -69.096  1.00  0.00           O  
ATOM   1818  C5'   A  1014     -43.159  12.097 -68.060  1.00  0.00           C  
ATOM   1819  C4'   A  1014     -42.500  12.325 -66.723  1.00  0.00           C  
ATOM   1820  O4'   A  1014     -41.112  11.947 -66.837  1.00  0.00           O  
ATOM   1821  C3'   A  1014     -42.527  13.753 -66.200  1.00  0.00           C  
ATOM   1822  O3'   A  1014     -42.847  13.834 -64.822  1.00  0.00           O  
ATOM   1823  C1'   A  1014     -40.264  13.061 -66.557  1.00  0.00           C  
ATOM   1824  C2'   A  1014     -41.136  14.321 -66.470  1.00  0.00           C  
ATOM   1825  O2'   A  1014     -40.679  15.105 -65.378  1.00  0.00           O  
ATOM   1826  N1    A  1014     -35.265  13.597 -67.687  1.00  0.00           N  
ATOM   1827  C2    A  1014     -35.924  13.544 -66.523  1.00  0.00           C  
ATOM   1828  N3    A  1014     -37.229  13.403 -66.301  1.00  0.00           N  
ATOM   1829  C4    A  1014     -37.901  13.309 -67.462  1.00  0.00           C  
ATOM   1830  C5    A  1014     -37.364  13.347 -68.735  1.00  0.00           C  
ATOM   1831  C6    A  1014     -35.970  13.499 -68.835  1.00  0.00           C  
ATOM   1832  N6    A  1014     -35.313  13.553 -69.995  1.00  0.00           N  
ATOM   1833  N7    A  1014     -38.362  13.219 -69.692  1.00  0.00           N  
ATOM   1834  C8    A  1014     -39.461  13.109 -68.987  1.00  0.00           C  
ATOM   1835  N9    A  1014     -39.256  13.155 -67.630  1.00  0.00           N  
ATOM   1836  H5'   A  1014     -43.706  11.285 -68.012  1.00  0.00           H  
ATOM   1837 H5''   A  1014     -43.737  12.860 -68.266  1.00  0.00           H  
ATOM   1838  H4'   A  1014     -42.915  11.737 -66.058  1.00  0.00           H  
ATOM   1839  H3'   A  1014     -43.204  14.242 -66.716  1.00  0.00           H  
ATOM   1840  H1'   A  1014     -39.814  12.917 -65.698  1.00  0.00           H  
ATOM   1841  H2'   A  1014     -41.109  14.821 -67.313  1.00  0.00           H  
ATOM   1842 HO2'   A  1014     -40.216  15.896 -65.725  1.00  0.00           H  
ATOM   1843  H2    A  1014     -35.366  13.619 -65.720  1.00  0.00           H  
ATOM   1844  H61   A  1014     -34.338  13.660 -70.002  1.00  0.00           H  
ATOM   1845  H62   A  1014     -35.803  13.484 -70.841  1.00  0.00           H  
ATOM   1846  H8    A  1014     -40.348  13.004 -69.392  1.00  0.00           H  
ATOM   1847  P     A  1015     -43.982  14.853 -64.315  1.00  0.00           P  
ATOM   1848  OP2   A  1015     -43.900  16.082 -65.143  1.00  0.00           O  
ATOM   1849  OP1   A  1015     -45.263  14.110 -64.228  1.00  0.00           O  
ATOM   1850  O5'   A  1015     -43.528  15.227 -62.834  1.00  0.00           O  
ATOM   1851  C5'   A  1015     -44.181  14.662 -61.706  1.00  0.00           C  
ATOM   1852  C4'   A  1015     -44.081  15.561 -60.500  1.00  0.00           C  
ATOM   1853  O4'   A  1015     -42.806  16.224 -60.486  1.00  0.00           O  
ATOM   1854  C3'   A  1015     -45.047  16.736 -60.462  1.00  0.00           C  
ATOM   1855  O3'   A  1015     -46.341  16.376 -60.009  1.00  0.00           O  
ATOM   1856  C1'   A  1015     -42.910  17.526 -59.919  1.00  0.00           C  
ATOM   1857  C2'   A  1015     -44.363  17.708 -59.514  1.00  0.00           C  
ATOM   1858  O2'   A  1015     -44.526  17.309 -58.161  1.00  0.00           O  
ATOM   1859  N1    A  1015     -41.601  22.407 -60.928  1.00  0.00           N  
ATOM   1860  C2    A  1015     -41.954  21.785 -59.795  1.00  0.00           C  
ATOM   1861  N3    A  1015     -42.283  20.509 -59.604  1.00  0.00           N  
ATOM   1862  C4    A  1015     -42.226  19.825 -60.760  1.00  0.00           C  
ATOM   1863  C5    A  1015     -41.881  20.325 -62.002  1.00  0.00           C  
ATOM   1864  C6    A  1015     -41.553  21.690 -62.071  1.00  0.00           C  
ATOM   1865  N6    A  1015     -41.202  22.311 -63.200  1.00  0.00           N  
ATOM   1866  N7    A  1015     -41.932  19.325 -62.965  1.00  0.00           N  
ATOM   1867  C8    A  1015     -42.300  18.262 -62.294  1.00  0.00           C  
ATOM   1868  N9    A  1015     -42.496  18.492 -60.954  1.00  0.00           N  
ATOM   1869  H5'   A  1015     -43.767  13.799 -61.496  1.00  0.00           H  
ATOM   1870 H5''   A  1015     -45.126  14.519 -61.922  1.00  0.00           H  
ATOM   1871  H4'   A  1015     -44.192  15.034 -59.681  1.00  0.00           H  
ATOM   1872  H3'   A  1015     -45.118  17.134 -61.355  1.00  0.00           H  
ATOM   1873  H1'   A  1015     -42.336  17.626 -59.130  1.00  0.00           H  
ATOM   1874  H2'   A  1015     -44.669  18.628 -59.660  1.00  0.00           H  
ATOM   1875 HO2'   A  1015     -44.690  18.103 -57.612  1.00  0.00           H  
ATOM   1876  H2    A  1015     -41.973  22.349 -58.994  1.00  0.00           H  
ATOM   1877  H61   A  1015     -40.984  23.267 -63.186  1.00  0.00           H  
ATOM   1878  H62   A  1015     -41.160  21.812 -64.042  1.00  0.00           H  
ATOM   1879  H8    A  1015     -42.425  17.383 -62.711  1.00  0.00           H  
ATOM   1880  P     A  1016     -47.630  16.693 -60.915  1.00  0.00           P  
ATOM   1881  OP2   A  1016     -47.234  16.564 -62.339  1.00  0.00           O  
ATOM   1882  OP1   A  1016     -48.766  15.893 -60.393  1.00  0.00           O  
ATOM   1883  O5'   A  1016     -47.936  18.230 -60.626  1.00  0.00           O  
ATOM   1884  C5'   A  1016     -48.251  19.122 -61.684  1.00  0.00           C  
ATOM   1885  C4'   A  1016     -49.245  20.169 -61.249  1.00  0.00           C  
ATOM   1886  O4'   A  1016     -48.768  20.684 -59.984  1.00  0.00           O  
ATOM   1887  C3'   A  1016     -49.334  21.410 -62.124  1.00  0.00           C  
ATOM   1888  O3'   A  1016     -50.427  21.377 -63.024  1.00  0.00           O  
ATOM   1889  C1'   A  1016     -48.710  22.098 -60.029  1.00  0.00           C  
ATOM   1890  C2'   A  1016     -49.595  22.550 -61.165  1.00  0.00           C  
ATOM   1891  O2'   A  1016     -50.953  22.574 -60.751  1.00  0.00           O  
ATOM   1892  N1    A  1016     -45.366  25.972 -60.629  1.00  0.00           N  
ATOM   1893  C2    A  1016     -46.692  25.948 -60.443  1.00  0.00           C  
ATOM   1894  N3    A  1016     -47.501  24.902 -60.294  1.00  0.00           N  
ATOM   1895  C4    A  1016     -46.807  23.752 -60.352  1.00  0.00           C  
ATOM   1896  C5    A  1016     -45.444  23.616 -60.538  1.00  0.00           C  
ATOM   1897  C6    A  1016     -44.698  24.799 -60.682  1.00  0.00           C  
ATOM   1898  N6    A  1016     -43.377  24.824 -60.868  1.00  0.00           N  
ATOM   1899  N7    A  1016     -45.081  22.276 -60.542  1.00  0.00           N  
ATOM   1900  C8    A  1016     -46.213  21.643 -60.362  1.00  0.00           C  
ATOM   1901  N9    A  1016     -47.299  22.474 -60.239  1.00  0.00           N  
ATOM   1902  H5'   A  1016     -48.631  18.612 -62.430  1.00  0.00           H  
ATOM   1903 H5''   A  1016     -47.431  19.565 -61.985  1.00  0.00           H  
ATOM   1904  H4'   A  1016     -50.146  19.801 -61.129  1.00  0.00           H  
ATOM   1905  H3'   A  1016     -48.503  21.527 -62.632  1.00  0.00           H  
ATOM   1906  H1'   A  1016     -49.031  22.491 -59.190  1.00  0.00           H  
ATOM   1907  H2'   A  1016     -49.315  23.410 -61.544  1.00  0.00           H  
ATOM   1908 HO2'   A  1016     -51.259  23.504 -60.715  1.00  0.00           H  
ATOM   1909  H2    A  1016     -47.128  26.826 -60.413  1.00  0.00           H  
ATOM   1910  H61   A  1016     -42.911  25.682 -60.962  1.00  0.00           H  
ATOM   1911  H62   A  1016     -42.872  23.985 -60.909  1.00  0.00           H  
ATOM   1912  H8    A  1016     -46.280  20.665 -60.319  1.00  0.00           H  
ATOM   1913  P     A  1017     -50.171  21.437 -64.610  1.00  0.00           P  
ATOM   1914  OP2   A  1017     -48.723  21.216 -64.850  1.00  0.00           O  
ATOM   1915  OP1   A  1017     -51.168  20.558 -65.271  1.00  0.00           O  
ATOM   1916  O5'   A  1017     -50.510  22.945 -64.998  1.00  0.00           O  
ATOM   1917  C5'   A  1017     -51.428  23.241 -66.039  1.00  0.00           C  
ATOM   1918  C4'   A  1017     -50.928  24.360 -66.918  1.00  0.00           C  
ATOM   1919  O4'   A  1017     -50.397  25.400 -66.062  1.00  0.00           O  
ATOM   1920  C3'   A  1017     -49.784  24.010 -67.857  1.00  0.00           C  
ATOM   1921  O3'   A  1017     -50.224  23.476 -69.093  1.00  0.00           O  
ATOM   1922  C1'   A  1017     -49.244  25.979 -66.661  1.00  0.00           C  
ATOM   1923  C2'   A  1017     -49.093  25.352 -68.052  1.00  0.00           C  
ATOM   1924  O2'   A  1017     -49.785  26.156 -68.997  1.00  0.00           O  
ATOM   1925  N1    A  1017     -44.469  27.436 -65.383  1.00  0.00           N  
ATOM   1926  C2    A  1017     -45.348  27.913 -66.273  1.00  0.00           C  
ATOM   1927  N3    A  1017     -46.576  27.485 -66.555  1.00  0.00           N  
ATOM   1928  C4    A  1017     -46.896  26.423 -65.794  1.00  0.00           C  
ATOM   1929  C5    A  1017     -46.100  25.820 -64.838  1.00  0.00           C  
ATOM   1930  C6    A  1017     -44.821  26.369 -64.634  1.00  0.00           C  
ATOM   1931  N6    A  1017     -43.944  25.894 -63.747  1.00  0.00           N  
ATOM   1932  N7    A  1017     -46.762  24.750 -64.252  1.00  0.00           N  
ATOM   1933  C8    A  1017     -47.924  24.730 -64.857  1.00  0.00           C  
ATOM   1934  N9    A  1017     -48.073  25.715 -65.802  1.00  0.00           N  
ATOM   1935  H5'   A  1017     -52.286  23.504 -65.644  1.00  0.00           H  
ATOM   1936 H5''   A  1017     -51.562  22.440 -66.586  1.00  0.00           H  
ATOM   1937  H4'   A  1017     -51.667  24.733 -67.444  1.00  0.00           H  
ATOM   1938  H3'   A  1017     -49.174  23.372 -67.430  1.00  0.00           H  
ATOM   1939  H1'   A  1017     -49.371  26.947 -66.751  1.00  0.00           H  
ATOM   1940  H2'   A  1017     -48.149  25.239 -68.293  1.00  0.00           H  
ATOM   1941 HO2'   A  1017     -50.354  25.580 -69.548  1.00  0.00           H  
ATOM   1942  H2    A  1017     -45.044  28.688 -66.791  1.00  0.00           H  
ATOM   1943  H61   A  1017     -43.066  26.319 -63.650  1.00  0.00           H  
ATOM   1944  H62   A  1017     -44.178  25.120 -63.192  1.00  0.00           H  
ATOM   1945  H8    A  1017     -48.622  24.073 -64.654  1.00  0.00           H  
ATOM   1946  P     A  1018     -49.364  22.339 -69.835  1.00  0.00           P  
ATOM   1947  OP2   A  1018     -48.907  21.367 -68.810  1.00  0.00           O  
ATOM   1948  OP1   A  1018     -50.143  21.862 -71.004  1.00  0.00           O  
ATOM   1949  O5'   A  1018     -48.085  23.118 -70.379  1.00  0.00           O  
ATOM   1950  C5'   A  1018     -48.225  24.234 -71.246  1.00  0.00           C  
ATOM   1951  C4'   A  1018     -46.897  24.656 -71.824  1.00  0.00           C  
ATOM   1952  O4'   A  1018     -46.258  25.556 -70.892  1.00  0.00           O  
ATOM   1953  C3'   A  1018     -45.878  23.547 -72.035  1.00  0.00           C  
ATOM   1954  O3'   A  1018     -46.024  22.888 -73.281  1.00  0.00           O  
ATOM   1955  C1'   A  1018     -44.859  25.370 -70.920  1.00  0.00           C  
ATOM   1956  C2'   A  1018     -44.556  24.299 -71.971  1.00  0.00           C  
ATOM   1957  O2'   A  1018     -44.267  24.938 -73.206  1.00  0.00           O  
ATOM   1958  N1    A  1018     -41.330  25.865 -67.198  1.00  0.00           N  
ATOM   1959  C2    A  1018     -41.441  26.418 -68.413  1.00  0.00           C  
ATOM   1960  N3    A  1018     -42.388  26.244 -69.332  1.00  0.00           N  
ATOM   1961  C4    A  1018     -43.320  25.378 -68.897  1.00  0.00           C  
ATOM   1962  C5    A  1018     -43.343  24.729 -67.676  1.00  0.00           C  
ATOM   1963  C6    A  1018     -42.284  24.999 -66.791  1.00  0.00           C  
ATOM   1964  N6    A  1018     -42.172  24.448 -65.581  1.00  0.00           N  
ATOM   1965  N7    A  1018     -44.459  23.911 -67.576  1.00  0.00           N  
ATOM   1966  C8    A  1018     -45.076  24.080 -68.720  1.00  0.00           C  
ATOM   1967  N9    A  1018     -44.442  24.955 -69.567  1.00  0.00           N  
ATOM   1968  H5'   A  1018     -48.607  24.984 -70.743  1.00  0.00           H  
ATOM   1969 H5''   A  1018     -48.832  23.998 -71.977  1.00  0.00           H  
ATOM   1970  H4'   A  1018     -47.035  25.125 -72.674  1.00  0.00           H  
ATOM   1971  H3'   A  1018     -45.932  22.885 -71.313  1.00  0.00           H  
ATOM   1972  H1'   A  1018     -44.402  26.203 -71.162  1.00  0.00           H  
ATOM   1973  H2'   A  1018     -43.824  23.715 -71.683  1.00  0.00           H  
ATOM   1974 HO2'   A  1018     -43.421  25.425 -73.122  1.00  0.00           H  
ATOM   1975  H2    A  1018     -40.724  27.039 -68.660  1.00  0.00           H  
ATOM   1976  H61   A  1018     -41.410  24.675 -65.008  1.00  0.00           H  
ATOM   1977  H62   A  1018     -42.852  23.817 -65.264  1.00  0.00           H  
ATOM   1978  H8    A  1018     -45.913  23.623 -68.949  1.00  0.00           H  
ATOM   1979  P     C  1019     -45.415  21.416 -73.493  1.00  0.00           P  
ATOM   1980  OP2   C  1019     -46.319  20.443 -72.831  1.00  0.00           O  
ATOM   1981  OP1   C  1019     -45.093  21.256 -74.934  1.00  0.00           O  
ATOM   1982  O5'   C  1019     -44.043  21.446 -72.684  1.00  0.00           O  
ATOM   1983  C5'   C  1019     -42.802  21.591 -73.357  1.00  0.00           C  
ATOM   1984  C4'   C  1019     -41.651  21.090 -72.518  1.00  0.00           C  
ATOM   1985  O4'   C  1019     -41.918  21.394 -71.119  1.00  0.00           O  
ATOM   1986  C3'   C  1019     -41.376  19.596 -72.582  1.00  0.00           C  
ATOM   1987  O3'   C  1019     -40.003  19.280 -72.427  1.00  0.00           O  
ATOM   1988  C1'   C  1019     -41.922  20.186 -70.372  1.00  0.00           C  
ATOM   1989  C2'   C  1019     -42.142  19.062 -71.376  1.00  0.00           C  
ATOM   1990  O2'   C  1019     -41.553  17.869 -70.879  1.00  0.00           O  
ATOM   1991  N1    C  1019     -43.006  20.258 -69.361  1.00  0.00           N  
ATOM   1992  C2    C  1019     -42.710  19.889 -68.042  1.00  0.00           C  
ATOM   1993  O2    C  1019     -41.561  19.515 -67.761  1.00  0.00           O  
ATOM   1994  N3    C  1019     -43.679  19.946 -67.101  1.00  0.00           N  
ATOM   1995  C4    C  1019     -44.906  20.350 -67.429  1.00  0.00           C  
ATOM   1996  N4    C  1019     -45.831  20.390 -66.466  1.00  0.00           N  
ATOM   1997  C5    C  1019     -45.239  20.731 -68.759  1.00  0.00           C  
ATOM   1998  C6    C  1019     -44.272  20.672 -69.682  1.00  0.00           C  
ATOM   1999  H5'   C  1019     -42.659  22.538 -73.562  1.00  0.00           H  
ATOM   2000 H5''   C  1019     -42.831  21.083 -74.194  1.00  0.00           H  
ATOM   2001  H4'   C  1019     -40.841  21.573 -72.782  1.00  0.00           H  
ATOM   2002  H3'   C  1019     -41.702  19.204 -73.419  1.00  0.00           H  
ATOM   2003  H1'   C  1019     -41.063  20.052 -69.921  1.00  0.00           H  
ATOM   2004  H2'   C  1019     -43.092  18.939 -71.581  1.00  0.00           H  
ATOM   2005 HO2'   C  1019     -42.263  17.244 -70.624  1.00  0.00           H  
ATOM   2006  H42   C  1019     -46.742  20.683 -66.675  1.00  0.00           H  
ATOM   2007  H41   C  1019     -45.598  20.126 -65.551  1.00  0.00           H  
ATOM   2008  H5    C  1019     -46.144  21.028 -68.991  1.00  0.00           H  
ATOM   2009  H6    C  1019     -44.481  20.930 -70.603  1.00  0.00           H  
ATOM   2010  P     A  1020     -38.977  19.512 -73.644  1.00  0.00           P  
ATOM   2011  OP2   A  1020     -39.767  19.615 -74.897  1.00  0.00           O  
ATOM   2012  OP1   A  1020     -38.054  20.610 -73.264  1.00  0.00           O  
ATOM   2013  O5'   A  1020     -38.137  18.159 -73.702  1.00  0.00           O  
ATOM   2014  C5'   A  1020     -37.270  17.793 -72.639  1.00  0.00           C  
ATOM   2015  C4'   A  1020     -37.283  16.304 -72.400  1.00  0.00           C  
ATOM   2016  O4'   A  1020     -38.627  15.902 -72.036  1.00  0.00           O  
ATOM   2017  C3'   A  1020     -36.937  15.433 -73.598  1.00  0.00           C  
ATOM   2018  O3'   A  1020     -35.549  15.167 -73.708  1.00  0.00           O  
ATOM   2019  C1'   A  1020     -38.993  14.706 -72.676  1.00  0.00           C  
ATOM   2020  C2'   A  1020     -37.746  14.165 -73.374  1.00  0.00           C  
ATOM   2021  O2'   A  1020     -37.078  13.277 -72.490  1.00  0.00           O  
ATOM   2022  N1    A  1020     -42.594  12.727 -75.787  1.00  0.00           N  
ATOM   2023  C2    A  1020     -41.684  12.157 -74.986  1.00  0.00           C  
ATOM   2024  N3    A  1020     -40.775  12.734 -74.202  1.00  0.00           N  
ATOM   2025  C4    A  1020     -40.853  14.073 -74.290  1.00  0.00           C  
ATOM   2026  C5    A  1020     -41.733  14.803 -75.067  1.00  0.00           C  
ATOM   2027  C6    A  1020     -42.645  14.075 -75.851  1.00  0.00           C  
ATOM   2028  N6    A  1020     -43.552  14.642 -76.651  1.00  0.00           N  
ATOM   2029  N7    A  1020     -41.520  16.165 -74.902  1.00  0.00           N  
ATOM   2030  C8    A  1020     -40.534  16.227 -74.042  1.00  0.00           C  
ATOM   2031  N9    A  1020     -40.081  14.998 -73.629  1.00  0.00           N  
ATOM   2032  H5'   A  1020     -37.556  18.250 -71.821  1.00  0.00           H  
ATOM   2033 H5''   A  1020     -36.357  18.074 -72.859  1.00  0.00           H  
ATOM   2034  H4'   A  1020     -36.677  16.083 -71.662  1.00  0.00           H  
ATOM   2035  H3'   A  1020     -37.243  15.884 -74.413  1.00  0.00           H  
ATOM   2036  H1'   A  1020     -39.305  14.053 -72.015  1.00  0.00           H  
ATOM   2037  H2'   A  1020     -37.975  13.730 -74.222  1.00  0.00           H  
ATOM   2038 HO2'   A  1020     -37.544  13.275 -71.628  1.00  0.00           H  
ATOM   2039  H2    A  1020     -41.688  11.177 -74.975  1.00  0.00           H  
ATOM   2040  H61   A  1020     -44.162  14.082 -77.174  1.00  0.00           H  
ATOM   2041  H62   A  1020     -43.608  15.618 -76.714  1.00  0.00           H  
ATOM   2042  H8    A  1020     -40.153  17.073 -73.724  1.00  0.00           H  
ATOM   2043  P     U  1021     -34.884  14.931 -75.152  1.00  0.00           P  
ATOM   2044  OP2   U  1021     -35.174  16.120 -75.992  1.00  0.00           O  
ATOM   2045  OP1   U  1021     -33.477  14.503 -74.946  1.00  0.00           O  
ATOM   2046  O5'   U  1021     -35.692  13.695 -75.750  1.00  0.00           O  
ATOM   2047  C5'   U  1021     -35.522  12.388 -75.222  1.00  0.00           C  
ATOM   2048  C4'   U  1021     -36.388  11.381 -75.939  1.00  0.00           C  
ATOM   2049  O4'   U  1021     -37.767  11.754 -75.754  1.00  0.00           O  
ATOM   2050  C3'   U  1021     -36.207  11.294 -77.447  1.00  0.00           C  
ATOM   2051  O3'   U  1021     -35.217  10.358 -77.833  1.00  0.00           O  
ATOM   2052  C1'   U  1021     -38.509  11.486 -76.912  1.00  0.00           C  
ATOM   2053  C2'   U  1021     -37.572  10.886 -77.959  1.00  0.00           C  
ATOM   2054  O2'   U  1021     -37.725   9.474 -77.947  1.00  0.00           O  
ATOM   2055  N1    U  1021     -39.132  12.751 -77.373  1.00  0.00           N  
ATOM   2056  C2    U  1021     -40.270  12.647 -78.151  1.00  0.00           C  
ATOM   2057  O2    U  1021     -40.767  11.579 -78.464  1.00  0.00           O  
ATOM   2058  N3    U  1021     -40.812  13.843 -78.554  1.00  0.00           N  
ATOM   2059  C4    U  1021     -40.343  15.107 -78.266  1.00  0.00           C  
ATOM   2060  O4    U  1021     -40.944  16.089 -78.705  1.00  0.00           O  
ATOM   2061  C5    U  1021     -39.163  15.137 -77.456  1.00  0.00           C  
ATOM   2062  C6    U  1021     -38.615  13.987 -77.050  1.00  0.00           C  
ATOM   2063  H5'   U  1021     -35.760  12.394 -74.272  1.00  0.00           H  
ATOM   2064 H5''   U  1021     -34.583  12.125 -75.316  1.00  0.00           H  
ATOM   2065  H4'   U  1021     -36.253  10.491 -75.552  1.00  0.00           H  
ATOM   2066  H3'   U  1021     -35.964  12.178 -77.791  1.00  0.00           H  
ATOM   2067  H1'   U  1021     -39.213  10.836 -76.700  1.00  0.00           H  
ATOM   2068  H2'   U  1021     -37.749  11.262 -78.846  1.00  0.00           H  
ATOM   2069 HO2'   U  1021     -38.200   9.198 -78.759  1.00  0.00           H  
ATOM   2070  H3    U  1021     -41.619  13.792 -79.107  1.00  0.00           H  
ATOM   2071  H5    U  1021     -38.761  15.994 -77.202  1.00  0.00           H  
ATOM   2072  H6    U  1021     -37.808  14.035 -76.498  1.00  0.00           H  
ATOM   2073  P     A  1022     -33.887  10.851 -78.586  1.00  0.00           P  
ATOM   2074  OP2   A  1022     -33.484  12.154 -78.001  1.00  0.00           O  
ATOM   2075  OP1   A  1022     -32.922   9.723 -78.602  1.00  0.00           O  
ATOM   2076  O5'   A  1022     -34.366  11.110 -80.084  1.00  0.00           O  
ATOM   2077  C5'   A  1022     -33.910  10.288 -81.148  1.00  0.00           C  
ATOM   2078  C4'   A  1022     -34.189  10.915 -82.491  1.00  0.00           C  
ATOM   2079  O4'   A  1022     -35.595  11.202 -82.631  1.00  0.00           O  
ATOM   2080  C3'   A  1022     -33.517  12.253 -82.756  1.00  0.00           C  
ATOM   2081  O3'   A  1022     -32.180  12.122 -83.208  1.00  0.00           O  
ATOM   2082  C1'   A  1022     -35.779  12.431 -83.305  1.00  0.00           C  
ATOM   2083  C2'   A  1022     -34.421  12.872 -83.814  1.00  0.00           C  
ATOM   2084  O2'   A  1022     -34.201  12.299 -85.095  1.00  0.00           O  
ATOM   2085  N1    A  1022     -38.001  17.047 -82.750  1.00  0.00           N  
ATOM   2086  C2    A  1022     -37.548  16.390 -83.825  1.00  0.00           C  
ATOM   2087  N3    A  1022     -36.979  15.188 -83.898  1.00  0.00           N  
ATOM   2088  C4    A  1022     -36.887  14.631 -82.677  1.00  0.00           C  
ATOM   2089  C5    A  1022     -37.307  15.182 -81.482  1.00  0.00           C  
ATOM   2090  C6    A  1022     -37.894  16.459 -81.539  1.00  0.00           C  
ATOM   2091  N6    A  1022     -38.345  17.115 -80.468  1.00  0.00           N  
ATOM   2092  N7    A  1022     -37.050  14.318 -80.426  1.00  0.00           N  
ATOM   2093  C8    A  1022     -36.490  13.281 -80.998  1.00  0.00           C  
ATOM   2094  N9    A  1022     -36.360  13.403 -82.359  1.00  0.00           N  
ATOM   2095  H5'   A  1022     -34.364   9.421 -81.099  1.00  0.00           H  
ATOM   2096 H5''   A  1022     -32.945  10.149 -81.054  1.00  0.00           H  
ATOM   2097  H4'   A  1022     -33.921  10.282 -83.189  1.00  0.00           H  
ATOM   2098  H3'   A  1022     -33.543  12.808 -81.948  1.00  0.00           H  
ATOM   2099  H1'   A  1022     -36.388  12.310 -84.064  1.00  0.00           H  
ATOM   2100  H2'   A  1022     -34.347  13.849 -83.836  1.00  0.00           H  
ATOM   2101 HO2'   A  1022     -34.246  13.005 -85.772  1.00  0.00           H  
ATOM   2102  H2    A  1022     -37.649  16.860 -84.679  1.00  0.00           H  
ATOM   2103  H61   A  1022     -38.745  18.005 -80.571  1.00  0.00           H  
ATOM   2104  H62   A  1022     -38.278  16.708 -79.579  1.00  0.00           H  
ATOM   2105  H8    A  1022     -36.191  12.492 -80.500  1.00  0.00           H  
ATOM   2106  P     U  1023     -31.098  13.263 -82.872  1.00  0.00           P  
ATOM   2107  OP2   U  1023     -31.284  13.670 -81.457  1.00  0.00           O  
ATOM   2108  OP1   U  1023     -29.769  12.785 -83.330  1.00  0.00           O  
ATOM   2109  O5'   U  1023     -31.528  14.485 -83.798  1.00  0.00           O  
ATOM   2110  C5'   U  1023     -31.497  14.375 -85.213  1.00  0.00           C  
ATOM   2111  C4'   U  1023     -31.880  15.673 -85.882  1.00  0.00           C  
ATOM   2112  O4'   U  1023     -33.255  15.954 -85.559  1.00  0.00           O  
ATOM   2113  C3'   U  1023     -31.164  16.919 -85.384  1.00  0.00           C  
ATOM   2114  O3'   U  1023     -29.882  17.090 -85.962  1.00  0.00           O  
ATOM   2115  C1'   U  1023     -33.469  17.354 -85.465  1.00  0.00           C  
ATOM   2116  C2'   U  1023     -32.133  18.024 -85.757  1.00  0.00           C  
ATOM   2117  O2'   U  1023     -32.058  18.328 -87.143  1.00  0.00           O  
ATOM   2118  N1    U  1023     -33.962  17.655 -84.099  1.00  0.00           N  
ATOM   2119  C2    U  1023     -34.609  18.863 -83.914  1.00  0.00           C  
ATOM   2120  O2    U  1023     -34.783  19.669 -84.812  1.00  0.00           O  
ATOM   2121  N3    U  1023     -35.049  19.099 -82.635  1.00  0.00           N  
ATOM   2122  C4    U  1023     -34.912  18.269 -81.542  1.00  0.00           C  
ATOM   2123  O4    U  1023     -35.363  18.625 -80.452  1.00  0.00           O  
ATOM   2124  C5    U  1023     -34.234  17.037 -81.808  1.00  0.00           C  
ATOM   2125  C6    U  1023     -33.796  16.782 -83.045  1.00  0.00           C  
ATOM   2126  H5'   U  1023     -32.124  13.675 -85.493  1.00  0.00           H  
ATOM   2127 H5''   U  1023     -30.592  14.126 -85.495  1.00  0.00           H  
ATOM   2128  H4'   U  1023     -31.783  15.569 -86.851  1.00  0.00           H  
ATOM   2129  H3'   U  1023     -31.086  16.879 -84.409  1.00  0.00           H  
ATOM   2130  H1'   U  1023     -34.131  17.654 -86.123  1.00  0.00           H  
ATOM   2131  H2'   U  1023     -32.000  18.821 -85.204  1.00  0.00           H  
ATOM   2132 HO2'   U  1023     -32.122  19.299 -87.260  1.00  0.00           H  
ATOM   2133  H3    U  1023     -35.509  19.950 -82.482  1.00  0.00           H  
ATOM   2134  H5    U  1023     -34.093  16.386 -81.089  1.00  0.00           H  
ATOM   2135  H6    U  1023     -33.334  15.932 -83.202  1.00  0.00           H  
ATOM   2136  P     G  1024     -28.755  17.938 -85.194  1.00  0.00           P  
ATOM   2137  OP2   G  1024     -28.714  17.477 -83.783  1.00  0.00           O  
ATOM   2138  OP1   G  1024     -27.516  17.905 -86.013  1.00  0.00           O  
ATOM   2139  O5'   G  1024     -29.315  19.430 -85.210  1.00  0.00           O  
ATOM   2140  C5'   G  1024     -29.232  20.227 -86.381  1.00  0.00           C  
ATOM   2141  C4'   G  1024     -29.719  21.633 -86.131  1.00  0.00           C  
ATOM   2142  O4'   G  1024     -31.110  21.626 -85.737  1.00  0.00           O  
ATOM   2143  C3'   G  1024     -29.041  22.381 -84.993  1.00  0.00           C  
ATOM   2144  O3'   G  1024     -27.789  22.934 -85.363  1.00  0.00           O  
ATOM   2145  C1'   G  1024     -31.360  22.684 -84.828  1.00  0.00           C  
ATOM   2146  C2'   G  1024     -30.059  23.461 -84.687  1.00  0.00           C  
ATOM   2147  O2'   G  1024     -30.025  24.494 -85.662  1.00  0.00           O  
ATOM   2148  N1    G  1024     -33.827  23.516 -80.454  1.00  0.00           N  
ATOM   2149  C2    G  1024     -33.594  24.372 -81.502  1.00  0.00           C  
ATOM   2150  N2    G  1024     -34.080  25.616 -81.375  1.00  0.00           N  
ATOM   2151  N3    G  1024     -32.933  24.036 -82.598  1.00  0.00           N  
ATOM   2152  C4    G  1024     -32.515  22.753 -82.561  1.00  0.00           C  
ATOM   2153  C5    G  1024     -32.696  21.816 -81.566  1.00  0.00           C  
ATOM   2154  C6    G  1024     -33.406  22.191 -80.395  1.00  0.00           C  
ATOM   2155  O6    G  1024     -33.670  21.504 -79.402  1.00  0.00           O  
ATOM   2156  N7    G  1024     -32.111  20.607 -81.914  1.00  0.00           N  
ATOM   2157  C8    G  1024     -31.596  20.826 -83.093  1.00  0.00           C  
ATOM   2158  N9    G  1024     -31.804  22.106 -83.546  1.00  0.00           N  
ATOM   2159  H5'   G  1024     -29.778  19.820 -87.086  1.00  0.00           H  
ATOM   2160 H5''   G  1024     -28.299  20.260 -86.680  1.00  0.00           H  
ATOM   2161  H4'   G  1024     -29.633  22.151 -86.959  1.00  0.00           H  
ATOM   2162  H3'   G  1024     -28.956  21.785 -84.221  1.00  0.00           H  
ATOM   2163  H1'   G  1024     -32.058  23.276 -85.179  1.00  0.00           H  
ATOM   2164  H2'   G  1024     -29.946  23.815 -83.780  1.00  0.00           H  
ATOM   2165 HO2'   G  1024     -30.129  25.359 -85.214  1.00  0.00           H  
ATOM   2166  H1    G  1024     -34.328  23.863 -79.686  1.00  0.00           H  
ATOM   2167  H22   G  1024     -33.944  26.271 -82.092  1.00  0.00           H  
ATOM   2168  H21   G  1024     -34.570  25.873 -80.566  1.00  0.00           H  
ATOM   2169  H8    G  1024     -31.110  20.145 -83.603  1.00  0.00           H  
ATOM   2170  P     G  1025     -26.723  23.346 -84.233  1.00  0.00           P  
ATOM   2171  OP2   G  1025     -26.721  22.285 -83.194  1.00  0.00           O  
ATOM   2172  OP1   G  1025     -25.453  23.714 -84.910  1.00  0.00           O  
ATOM   2173  O5'   G  1025     -27.337  24.668 -83.587  1.00  0.00           O  
ATOM   2174  C5'   G  1025     -27.230  24.915 -82.193  1.00  0.00           C  
ATOM   2175  C4'   G  1025     -28.049  26.112 -81.778  1.00  0.00           C  
ATOM   2176  O4'   G  1025     -29.452  25.738 -81.819  1.00  0.00           O  
ATOM   2177  C3'   G  1025     -27.824  26.615 -80.360  1.00  0.00           C  
ATOM   2178  O3'   G  1025     -26.711  27.486 -80.252  1.00  0.00           O  
ATOM   2179  C1'   G  1025     -30.119  26.220 -80.673  1.00  0.00           C  
ATOM   2180  C2'   G  1025     -29.175  27.210 -79.983  1.00  0.00           C  
ATOM   2181  O2'   G  1025     -29.346  28.500 -80.553  1.00  0.00           O  
ATOM   2182  N1    G  1025     -32.518  24.627 -76.475  1.00  0.00           N  
ATOM   2183  C2    G  1025     -32.433  25.891 -77.007  1.00  0.00           C  
ATOM   2184  N2    G  1025     -33.069  26.863 -76.336  1.00  0.00           N  
ATOM   2185  N3    G  1025     -31.773  26.183 -78.116  1.00  0.00           N  
ATOM   2186  C4    G  1025     -31.194  25.092 -78.660  1.00  0.00           C  
ATOM   2187  C5    G  1025     -31.218  23.789 -78.210  1.00  0.00           C  
ATOM   2188  C6    G  1025     -31.929  23.490 -77.019  1.00  0.00           C  
ATOM   2189  O6    G  1025     -32.068  22.397 -76.459  1.00  0.00           O  
ATOM   2190  N7    G  1025     -30.496  22.961 -79.058  1.00  0.00           N  
ATOM   2191  C8    G  1025     -30.054  23.761 -79.991  1.00  0.00           C  
ATOM   2192  N9    G  1025     -30.441  25.067 -79.811  1.00  0.00           N  
ATOM   2193  H5'   G  1025     -26.291  25.076 -81.967  1.00  0.00           H  
ATOM   2194 H5''   G  1025     -27.546  24.126 -81.703  1.00  0.00           H  
ATOM   2195  H4'   G  1025     -27.884  26.843 -82.409  1.00  0.00           H  
ATOM   2196  H3'   G  1025     -27.640  25.853 -79.773  1.00  0.00           H  
ATOM   2197  H1'   G  1025     -30.947  26.681 -80.925  1.00  0.00           H  
ATOM   2198  H2'   G  1025     -29.304  27.222 -79.012  1.00  0.00           H  
ATOM   2199 HO2'   G  1025     -29.783  29.083 -79.897  1.00  0.00           H  
ATOM   2200  H1    G  1025     -33.032  24.516 -75.648  1.00  0.00           H  
ATOM   2201  H22   G  1025     -33.043  27.785 -76.669  1.00  0.00           H  
ATOM   2202  H21   G  1025     -33.560  26.655 -75.514  1.00  0.00           H  
ATOM   2203  H8    G  1025     -29.504  23.459 -80.743  1.00  0.00           H  
ATOM   2204  P     C  1026     -25.933  27.633 -78.853  1.00  0.00           P  
ATOM   2205  OP2   C  1026     -25.653  26.270 -78.336  1.00  0.00           O  
ATOM   2206  OP1   C  1026     -24.813  28.589 -79.048  1.00  0.00           O  
ATOM   2207  O5'   C  1026     -27.001  28.317 -77.888  1.00  0.00           O  
ATOM   2208  C5'   C  1026     -27.322  29.694 -78.014  1.00  0.00           C  
ATOM   2209  C4'   C  1026     -28.339  30.126 -76.986  1.00  0.00           C  
ATOM   2210  O4'   C  1026     -29.281  29.038 -76.737  1.00  0.00           O  
ATOM   2211  C3'   C  1026     -27.790  30.508 -75.620  1.00  0.00           C  
ATOM   2212  O3'   C  1026     -28.588  31.472 -74.955  1.00  0.00           O  
ATOM   2213  C1'   C  1026     -29.182  28.612 -75.404  1.00  0.00           C  
ATOM   2214  C2'   C  1026     -27.872  29.192 -74.860  1.00  0.00           C  
ATOM   2215  O2'   C  1026     -28.005  29.411 -73.464  1.00  0.00           O  
ATOM   2216  N1    C  1026     -29.212  27.130 -75.338  1.00  0.00           N  
ATOM   2217  C2    C  1026     -29.895  26.525 -74.276  1.00  0.00           C  
ATOM   2218  O2    C  1026     -30.450  27.240 -73.427  1.00  0.00           O  
ATOM   2219  N3    C  1026     -29.939  25.176 -74.192  1.00  0.00           N  
ATOM   2220  C4    C  1026     -29.334  24.430 -75.117  1.00  0.00           C  
ATOM   2221  N4    C  1026     -29.403  23.102 -74.995  1.00  0.00           N  
ATOM   2222  C5    C  1026     -28.632  25.013 -76.209  1.00  0.00           C  
ATOM   2223  C6    C  1026     -28.597  26.350 -76.281  1.00  0.00           C  
ATOM   2224  H5'   C  1026     -27.685  29.856 -78.910  1.00  0.00           H  
ATOM   2225 H5''   C  1026     -26.506  30.224 -77.899  1.00  0.00           H  
ATOM   2226  H4'   C  1026     -28.831  30.898 -77.334  1.00  0.00           H  
ATOM   2227  H3'   C  1026     -26.850  30.770 -75.711  1.00  0.00           H  
ATOM   2228  H1'   C  1026     -29.933  28.977 -74.891  1.00  0.00           H  
ATOM   2229  H2'   C  1026     -27.109  28.612 -75.065  1.00  0.00           H  
ATOM   2230 HO2'   C  1026     -27.457  28.756 -72.983  1.00  0.00           H  
ATOM   2231  H42   C  1026     -28.970  22.526 -75.658  1.00  0.00           H  
ATOM   2232  H41   C  1026     -29.887  22.704 -74.241  1.00  0.00           H  
ATOM   2233  H5    C  1026     -28.191  24.457 -76.884  1.00  0.00           H  
ATOM   2234  H6    C  1026     -28.118  26.770 -77.025  1.00  0.00           H  
ATOM   2235  P     U  1027     -28.134  33.014 -74.922  1.00  0.00           P  
ATOM   2236  OP2   U  1027     -27.386  33.299 -76.172  1.00  0.00           O  
ATOM   2237  OP1   U  1027     -29.321  33.835 -74.572  1.00  0.00           O  
ATOM   2238  O5'   U  1027     -27.108  33.087 -73.705  1.00  0.00           O  
ATOM   2239  C5'   U  1027     -27.564  33.030 -72.362  1.00  0.00           C  
ATOM   2240  C4'   U  1027     -26.418  33.085 -71.382  1.00  0.00           C  
ATOM   2241  O4'   U  1027     -25.906  31.736 -71.319  1.00  0.00           O  
ATOM   2242  C3'   U  1027     -25.240  33.962 -71.777  1.00  0.00           C  
ATOM   2243  O3'   U  1027     -25.359  35.293 -71.308  1.00  0.00           O  
ATOM   2244  C1'   U  1027     -24.486  31.766 -71.308  1.00  0.00           C  
ATOM   2245  C2'   U  1027     -24.044  33.227 -71.186  1.00  0.00           C  
ATOM   2246  O2'   U  1027     -23.875  33.543 -69.811  1.00  0.00           O  
ATOM   2247  N1    U  1027     -23.986  31.130 -72.551  1.00  0.00           N  
ATOM   2248  C2    U  1027     -22.627  30.888 -72.633  1.00  0.00           C  
ATOM   2249  O2    U  1027     -21.845  31.171 -71.742  1.00  0.00           O  
ATOM   2250  N3    U  1027     -22.210  30.297 -73.801  1.00  0.00           N  
ATOM   2251  C4    U  1027     -22.994  29.931 -74.874  1.00  0.00           C  
ATOM   2252  O4    U  1027     -22.467  29.408 -75.857  1.00  0.00           O  
ATOM   2253  C5    U  1027     -24.389  30.211 -74.719  1.00  0.00           C  
ATOM   2254  C6    U  1027     -24.822  30.785 -73.591  1.00  0.00           C  
ATOM   2255  H5'   U  1027     -28.059  32.195 -72.228  1.00  0.00           H  
ATOM   2256 H5''   U  1027     -28.163  33.787 -72.195  1.00  0.00           H  
ATOM   2257  H4'   U  1027     -26.713  33.337 -70.483  1.00  0.00           H  
ATOM   2258  H3'   U  1027     -25.161  33.965 -72.753  1.00  0.00           H  
ATOM   2259  H1'   U  1027     -24.159  31.264 -70.532  1.00  0.00           H  
ATOM   2260  H2'   U  1027     -23.228  33.398 -71.699  1.00  0.00           H  
ATOM   2261 HO2'   U  1027     -22.918  33.641 -69.621  1.00  0.00           H  
ATOM   2262  H3    U  1027     -21.250  30.117 -73.880  1.00  0.00           H  
ATOM   2263  H5    U  1027     -25.020  29.983 -75.433  1.00  0.00           H  
ATOM   2264  H6    U  1027     -25.781  30.967 -73.510  1.00  0.00           H  
ATOM   2265  P     U  1028     -24.738  36.508 -72.157  1.00  0.00           P  
ATOM   2266  OP2   U  1028     -25.030  36.262 -73.591  1.00  0.00           O  
ATOM   2267  OP1   U  1028     -25.175  37.780 -71.526  1.00  0.00           O  
ATOM   2268  O5'   U  1028     -23.166  36.365 -71.941  1.00  0.00           O  
ATOM   2269  C5'   U  1028     -22.559  36.756 -70.719  1.00  0.00           C  
ATOM   2270  C4'   U  1028     -21.060  36.586 -70.762  1.00  0.00           C  
ATOM   2271  O4'   U  1028     -20.724  35.180 -70.965  1.00  0.00           O  
ATOM   2272  C3'   U  1028     -20.345  37.241 -71.933  1.00  0.00           C  
ATOM   2273  O3'   U  1028     -20.131  38.629 -71.746  1.00  0.00           O  
ATOM   2274  C1'   U  1028     -19.569  35.050 -71.770  1.00  0.00           C  
ATOM   2275  C2'   U  1028     -19.039  36.453 -72.050  1.00  0.00           C  
ATOM   2276  O2'   U  1028     -18.117  36.833 -71.038  1.00  0.00           O  
ATOM   2277  N1    U  1028     -19.963  34.340 -73.011  1.00  0.00           N  
ATOM   2278  C2    U  1028     -18.944  33.834 -73.798  1.00  0.00           C  
ATOM   2279  O2    U  1028     -17.764  33.948 -73.515  1.00  0.00           O  
ATOM   2280  N3    U  1028     -19.355  33.184 -74.936  1.00  0.00           N  
ATOM   2281  C4    U  1028     -20.652  32.992 -75.362  1.00  0.00           C  
ATOM   2282  O4    U  1028     -20.860  32.385 -76.414  1.00  0.00           O  
ATOM   2283  C5    U  1028     -21.653  33.542 -74.498  1.00  0.00           C  
ATOM   2284  C6    U  1028     -21.280  34.178 -73.383  1.00  0.00           C  
ATOM   2285  H5'   U  1028     -22.922  36.208 -69.992  1.00  0.00           H  
ATOM   2286 H5''   U  1028     -22.768  37.697 -70.545  1.00  0.00           H  
ATOM   2287  H4'   U  1028     -20.684  36.880 -69.907  1.00  0.00           H  
ATOM   2288  H3'   U  1028     -20.866  37.099 -72.750  1.00  0.00           H  
ATOM   2289  H1'   U  1028     -18.880  34.531 -71.304  1.00  0.00           H  
ATOM   2290  H2'   U  1028     -18.648  36.535 -72.944  1.00  0.00           H  
ATOM   2291 HO2'   U  1028     -17.217  36.873 -71.424  1.00  0.00           H  
ATOM   2292  H3    U  1028     -18.649  32.819 -75.509  1.00  0.00           H  
ATOM   2293  H5    U  1028     -22.602  33.451 -74.723  1.00  0.00           H  
ATOM   2294  H6    U  1028     -21.984  34.546 -72.810  1.00  0.00           H  
ATOM   2295  P     U  1029     -20.182  39.632 -73.000  1.00  0.00           P  
ATOM   2296  OP2   U  1029     -21.240  39.157 -73.926  1.00  0.00           O  
ATOM   2297  OP1   U  1029     -20.233  41.021 -72.477  1.00  0.00           O  
ATOM   2298  O5'   U  1029     -18.773  39.426 -73.715  1.00  0.00           O  
ATOM   2299  C5'   U  1029     -17.560  39.579 -72.994  1.00  0.00           C  
ATOM   2300  C4'   U  1029     -16.361  39.229 -73.840  1.00  0.00           C  
ATOM   2301  O4'   U  1029     -16.151  37.787 -74.005  1.00  0.00           O  
ATOM   2302  C3'   U  1029     -16.350  39.792 -75.253  1.00  0.00           C  
ATOM   2303  O3'   U  1029     -15.835  41.109 -75.320  1.00  0.00           O  
ATOM   2304  C1'   U  1029     -15.743  37.514 -75.324  1.00  0.00           C  
ATOM   2305  C2'   U  1029     -15.367  38.854 -75.958  1.00  0.00           C  
ATOM   2306  O2'   U  1029     -14.023  39.171 -75.623  1.00  0.00           O  
ATOM   2307  N1    U  1029     -16.867  36.853 -76.030  1.00  0.00           N  
ATOM   2308  C2    U  1029     -16.557  36.117 -77.159  1.00  0.00           C  
ATOM   2309  O2    U  1029     -15.421  35.994 -77.582  1.00  0.00           O  
ATOM   2310  N3    U  1029     -17.629  35.523 -77.779  1.00  0.00           N  
ATOM   2311  C4    U  1029     -18.952  35.588 -77.397  1.00  0.00           C  
ATOM   2312  O4    U  1029     -19.803  34.997 -78.063  1.00  0.00           O  
ATOM   2313  C5    U  1029     -19.197  36.367 -76.222  1.00  0.00           C  
ATOM   2314  C6    U  1029     -18.172  36.955 -75.597  1.00  0.00           C  
ATOM   2315  H5'   U  1029     -17.578  38.993 -72.209  1.00  0.00           H  
ATOM   2316 H5''   U  1029     -17.480  40.510 -72.697  1.00  0.00           H  
ATOM   2317  H4'   U  1029     -15.556  39.586 -73.410  1.00  0.00           H  
ATOM   2318  H3'   U  1029     -17.239  39.685 -75.649  1.00  0.00           H  
ATOM   2319  H1'   U  1029     -14.961  36.922 -75.333  1.00  0.00           H  
ATOM   2320  H2'   U  1029     -15.506  38.850 -76.927  1.00  0.00           H  
ATOM   2321 HO2'   U  1029     -13.466  39.089 -76.425  1.00  0.00           H  
ATOM   2322  H3    U  1029     -17.432  34.996 -78.581  1.00  0.00           H  
ATOM   2323  H5    U  1029     -20.110  36.467 -75.878  1.00  0.00           H  
ATOM   2324  H6    U  1029     -18.366  37.483 -74.796  1.00  0.00           H  
ATOM   2325  P     U  1030     -16.242  42.076 -76.537  1.00  0.00           P  
ATOM   2326  OP2   U  1030     -17.720  42.044 -76.674  1.00  0.00           O  
ATOM   2327  OP1   U  1030     -15.550  43.376 -76.344  1.00  0.00           O  
ATOM   2328  O5'   U  1030     -15.613  41.369 -77.818  1.00  0.00           O  
ATOM   2329  C5'   U  1030     -14.237  41.520 -78.133  1.00  0.00           C  
ATOM   2330  C4'   U  1030     -13.876  40.804 -79.411  1.00  0.00           C  
ATOM   2331  O4'   U  1030     -14.117  39.353 -79.393  1.00  0.00           O  
ATOM   2332  C3'   U  1030     -14.627  41.240 -80.659  1.00  0.00           C  
ATOM   2333  O3'   U  1030     -14.168  42.474 -81.180  1.00  0.00           O  
ATOM   2334  C1'   U  1030     -14.466  38.894 -80.673  1.00  0.00           C  
ATOM   2335  C2'   U  1030     -14.275  40.084 -81.611  1.00  0.00           C  
ATOM   2336  O2'   U  1030     -12.916  40.153 -82.022  1.00  0.00           O  
ATOM   2337  N1    U  1030     -15.880  38.450 -80.609  1.00  0.00           N  
ATOM   2338  C2    U  1030     -16.312  37.577 -81.590  1.00  0.00           C  
ATOM   2339  O2    U  1030     -15.590  37.169 -82.483  1.00  0.00           O  
ATOM   2340  N3    U  1030     -17.627  37.193 -81.490  1.00  0.00           N  
ATOM   2341  C4    U  1030     -18.537  37.584 -80.531  1.00  0.00           C  
ATOM   2342  O4    U  1030     -19.689  37.149 -80.578  1.00  0.00           O  
ATOM   2343  C5    U  1030     -18.020  38.487 -79.549  1.00  0.00           C  
ATOM   2344  C6    U  1030     -16.743  38.876 -79.621  1.00  0.00           C  
ATOM   2345  H5'   U  1030     -13.699  41.155 -77.400  1.00  0.00           H  
ATOM   2346 H5''   U  1030     -14.035  42.474 -78.234  1.00  0.00           H  
ATOM   2347  H4'   U  1030     -12.918  40.924 -79.580  1.00  0.00           H  
ATOM   2348  H3'   U  1030     -15.589  41.238 -80.474  1.00  0.00           H  
ATOM   2349  H1'   U  1030     -13.906  38.149 -80.978  1.00  0.00           H  
ATOM   2350  H2'   U  1030     -14.884  40.051 -82.377  1.00  0.00           H  
ATOM   2351 HO2'   U  1030     -12.858  39.918 -82.972  1.00  0.00           H  
ATOM   2352  H3    U  1030     -17.954  36.575 -82.176  1.00  0.00           H  
ATOM   2353  H5    U  1030     -18.597  38.816 -78.828  1.00  0.00           H  
ATOM   2354  H6    U  1030     -16.413  39.495 -78.938  1.00  0.00           H  
ATOM   2355  P     G  1031     -15.110  43.345 -82.147  1.00  0.00           P  
ATOM   2356  OP2   G  1031     -16.464  43.404 -81.539  1.00  0.00           O  
ATOM   2357  OP1   G  1031     -14.396  44.607 -82.472  1.00  0.00           O  
ATOM   2358  O5'   G  1031     -15.206  42.476 -83.479  1.00  0.00           O  
ATOM   2359  C5'   G  1031     -14.140  42.461 -84.417  1.00  0.00           C  
ATOM   2360  C4'   G  1031     -14.472  41.612 -85.619  1.00  0.00           C  
ATOM   2361  O4'   G  1031     -14.800  40.258 -85.224  1.00  0.00           O  
ATOM   2362  C3'   G  1031     -15.675  42.056 -86.438  1.00  0.00           C  
ATOM   2363  O3'   G  1031     -15.363  43.080 -87.368  1.00  0.00           O  
ATOM   2364  C1'   G  1031     -15.842  39.737 -86.026  1.00  0.00           C  
ATOM   2365  C2'   G  1031     -16.065  40.765 -87.138  1.00  0.00           C  
ATOM   2366  O2'   G  1031     -15.186  40.478 -88.216  1.00  0.00           O  
ATOM   2367  N1    G  1031     -20.458  37.641 -85.566  1.00  0.00           N  
ATOM   2368  C2    G  1031     -19.561  37.560 -86.603  1.00  0.00           C  
ATOM   2369  N2    G  1031     -19.937  36.825 -87.660  1.00  0.00           N  
ATOM   2370  N3    G  1031     -18.379  38.156 -86.606  1.00  0.00           N  
ATOM   2371  C4    G  1031     -18.162  38.852 -85.470  1.00  0.00           C  
ATOM   2372  C5    G  1031     -18.990  38.996 -84.377  1.00  0.00           C  
ATOM   2373  C6    G  1031     -20.255  38.353 -84.388  1.00  0.00           C  
ATOM   2374  O6    G  1031     -21.130  38.360 -83.515  1.00  0.00           O  
ATOM   2375  N7    G  1031     -18.396  39.795 -83.411  1.00  0.00           N  
ATOM   2376  C8    G  1031     -17.239  40.116 -83.924  1.00  0.00           C  
ATOM   2377  N9    G  1031     -17.033  39.577 -85.171  1.00  0.00           N  
ATOM   2378  H5'   G  1031     -13.338  42.102 -83.984  1.00  0.00           H  
ATOM   2379 H5''   G  1031     -13.961  43.378 -84.713  1.00  0.00           H  
ATOM   2380  H4'   G  1031     -13.691  41.579 -86.210  1.00  0.00           H  
ATOM   2381  H3'   G  1031     -16.394  42.329 -85.832  1.00  0.00           H  
ATOM   2382  H1'   G  1031     -15.607  38.873 -86.424  1.00  0.00           H  
ATOM   2383  H2'   G  1031     -17.001  40.782 -87.428  1.00  0.00           H  
ATOM   2384 HO2'   G  1031     -15.707  40.124 -88.967  1.00  0.00           H  
ATOM   2385  H1    G  1031     -21.308  37.163 -85.662  1.00  0.00           H  
ATOM   2386  H22   G  1031     -19.337  36.731 -88.430  1.00  0.00           H  
ATOM   2387  H21   G  1031     -20.811  36.381 -87.666  1.00  0.00           H  
ATOM   2388  H8    G  1031     -16.585  40.683 -83.465  1.00  0.00           H  
ATOM   2389  P     C  1032     -16.526  44.032 -87.940  1.00  0.00           P  
ATOM   2390  OP2   C  1032     -17.276  44.588 -86.787  1.00  0.00           O  
ATOM   2391  OP1   C  1032     -15.917  44.954 -88.933  1.00  0.00           O  
ATOM   2392  O5'   C  1032     -17.491  43.035 -88.722  1.00  0.00           O  
ATOM   2393  C5'   C  1032     -17.184  42.605 -90.040  1.00  0.00           C  
ATOM   2394  C4'   C  1032     -18.277  41.735 -90.612  1.00  0.00           C  
ATOM   2395  O4'   C  1032     -18.547  40.635 -89.702  1.00  0.00           O  
ATOM   2396  C3'   C  1032     -19.639  42.391 -90.774  1.00  0.00           C  
ATOM   2397  O3'   C  1032     -19.725  43.208 -91.929  1.00  0.00           O  
ATOM   2398  C1'   C  1032     -19.899  40.266 -89.788  1.00  0.00           C  
ATOM   2399  C2'   C  1032     -20.517  41.149 -90.869  1.00  0.00           C  
ATOM   2400  O2'   C  1032     -20.373  40.512 -92.129  1.00  0.00           O  
ATOM   2401  N1    C  1032     -20.523  40.483 -88.459  1.00  0.00           N  
ATOM   2402  C2    C  1032     -21.745  39.854 -88.188  1.00  0.00           C  
ATOM   2403  O2    C  1032     -22.266  39.141 -89.059  1.00  0.00           O  
ATOM   2404  N3    C  1032     -22.334  40.035 -86.983  1.00  0.00           N  
ATOM   2405  C4    C  1032     -21.754  40.806 -86.064  1.00  0.00           C  
ATOM   2406  N4    C  1032     -22.372  40.955 -84.890  1.00  0.00           N  
ATOM   2407  C5    C  1032     -20.513  41.459 -86.309  1.00  0.00           C  
ATOM   2408  C6    C  1032     -19.939  41.272 -87.504  1.00  0.00           C  
ATOM   2409  H5'   C  1032     -16.346  42.097 -90.023  1.00  0.00           H  
ATOM   2410 H5''   C  1032     -17.069  43.392 -90.613  1.00  0.00           H  
ATOM   2411  H4'   C  1032     -17.974  41.373 -91.470  1.00  0.00           H  
ATOM   2412  H3'   C  1032     -19.854  42.896 -89.963  1.00  0.00           H  
ATOM   2413  H1'   C  1032     -19.998  39.326 -90.045  1.00  0.00           H  
ATOM   2414  H2'   C  1032     -21.454  41.358 -90.673  1.00  0.00           H  
ATOM   2415 HO2'   C  1032     -20.008  41.154 -92.772  1.00  0.00           H  
ATOM   2416  H42   C  1032     -21.971  41.516 -84.194  1.00  0.00           H  
ATOM   2417  H41   C  1032     -23.227  40.505 -84.725  1.00  0.00           H  
ATOM   2418  H5    C  1032     -20.093  42.024 -85.627  1.00  0.00           H  
ATOM   2419  H6    C  1032     -19.084  41.713 -87.692  1.00  0.00           H  
ATOM   2420  P     U  1033     -21.000  44.161 -92.152  1.00  0.00           P  
ATOM   2421  OP2   U  1033     -20.992  45.194 -91.085  1.00  0.00           O  
ATOM   2422  OP1   U  1033     -21.019  44.578 -93.577  1.00  0.00           O  
ATOM   2423  O5'   U  1033     -22.246  43.202 -91.901  1.00  0.00           O  
ATOM   2424  C5'   U  1033     -22.862  42.510 -92.977  1.00  0.00           C  
ATOM   2425  C4'   U  1033     -24.192  41.923 -92.573  1.00  0.00           C  
ATOM   2426  O4'   U  1033     -24.046  41.155 -91.352  1.00  0.00           O  
ATOM   2427  C3'   U  1033     -25.294  42.919 -92.249  1.00  0.00           C  
ATOM   2428  O3'   U  1033     -25.932  43.435 -93.403  1.00  0.00           O  
ATOM   2429  C1'   U  1033     -25.216  41.262 -90.568  1.00  0.00           C  
ATOM   2430  C2'   U  1033     -26.225  42.083 -91.376  1.00  0.00           C  
ATOM   2431  O2'   U  1033     -27.017  41.205 -92.163  1.00  0.00           O  
ATOM   2432  N1    U  1033     -24.855  41.917 -89.287  1.00  0.00           N  
ATOM   2433  C2    U  1033     -25.755  41.802 -88.244  1.00  0.00           C  
ATOM   2434  O2    U  1033     -26.809  41.196 -88.337  1.00  0.00           O  
ATOM   2435  N3    U  1033     -25.379  42.423 -87.078  1.00  0.00           N  
ATOM   2436  C4    U  1033     -24.220  43.134 -86.852  1.00  0.00           C  
ATOM   2437  O4    U  1033     -24.026  43.636 -85.744  1.00  0.00           O  
ATOM   2438  C5    U  1033     -23.336  43.211 -87.975  1.00  0.00           C  
ATOM   2439  C6    U  1033     -23.677  42.614 -89.121  1.00  0.00           C  
ATOM   2440  H5'   U  1033     -22.270  41.787 -93.272  1.00  0.00           H  
ATOM   2441 H5''   U  1033     -23.002  43.133 -93.720  1.00  0.00           H  
ATOM   2442  H4'   U  1033     -24.503  41.326 -93.284  1.00  0.00           H  
ATOM   2443  H3'   U  1033     -24.921  43.651 -91.715  1.00  0.00           H  
ATOM   2444  H1'   U  1033     -25.594  40.376 -90.384  1.00  0.00           H  
ATOM   2445  H2'   U  1033     -26.778  42.648 -90.797  1.00  0.00           H  
ATOM   2446 HO2'   U  1033     -27.927  41.181 -91.797  1.00  0.00           H  
ATOM   2447  H3    U  1033     -26.003  42.354 -86.326  1.00  0.00           H  
ATOM   2448  H5    U  1033     -22.488  43.697 -87.903  1.00  0.00           H  
ATOM   2449  H6    U  1033     -23.056  42.683 -89.875  1.00  0.00           H  
ATOM   2450  P     A  1034     -26.727  44.829 -93.334  1.00  0.00           P  
ATOM   2451  OP2   A  1034     -26.238  45.580 -92.151  1.00  0.00           O  
ATOM   2452  OP1   A  1034     -26.671  45.458 -94.678  1.00  0.00           O  
ATOM   2453  O5'   A  1034     -28.236  44.398 -93.054  1.00  0.00           O  
ATOM   2454  C5'   A  1034     -29.210  45.359 -92.676  1.00  0.00           C  
ATOM   2455  C4'   A  1034     -30.184  44.796 -91.672  1.00  0.00           C  
ATOM   2456  O4'   A  1034     -29.511  43.772 -90.900  1.00  0.00           O  
ATOM   2457  C3'   A  1034     -30.720  45.776 -90.640  1.00  0.00           C  
ATOM   2458  O3'   A  1034     -31.886  46.454 -91.073  1.00  0.00           O  
ATOM   2459  C1'   A  1034     -29.801  43.909 -89.525  1.00  0.00           C  
ATOM   2460  C2'   A  1034     -30.971  44.892 -89.427  1.00  0.00           C  
ATOM   2461  O2'   A  1034     -32.190  44.175 -89.556  1.00  0.00           O  
ATOM   2462  N1    A  1034     -27.662  45.418 -85.086  1.00  0.00           N  
ATOM   2463  C2    A  1034     -28.886  44.965 -85.387  1.00  0.00           C  
ATOM   2464  N3    A  1034     -29.377  44.590 -86.567  1.00  0.00           N  
ATOM   2465  C4    A  1034     -28.447  44.715 -87.530  1.00  0.00           C  
ATOM   2466  C5    A  1034     -27.149  45.164 -87.375  1.00  0.00           C  
ATOM   2467  C6    A  1034     -26.751  45.531 -86.077  1.00  0.00           C  
ATOM   2468  N6    A  1034     -25.532  45.982 -85.775  1.00  0.00           N  
ATOM   2469  N7    A  1034     -26.479  45.158 -88.591  1.00  0.00           N  
ATOM   2470  C8    A  1034     -27.372  44.712 -89.439  1.00  0.00           C  
ATOM   2471  N9    A  1034     -28.586  44.424 -88.866  1.00  0.00           N  
ATOM   2472  H5'   A  1034     -29.703  45.646 -93.473  1.00  0.00           H  
ATOM   2473 H5''   A  1034     -28.759  46.135 -92.283  1.00  0.00           H  
ATOM   2474  H4'   A  1034     -30.941  44.399 -92.152  1.00  0.00           H  
ATOM   2475  H3'   A  1034     -30.020  46.426 -90.419  1.00  0.00           H  
ATOM   2476  H1'   A  1034     -30.057  43.055 -89.116  1.00  0.00           H  
ATOM   2477  H2'   A  1034     -30.939  45.408 -88.594  1.00  0.00           H  
ATOM   2478 HO2'   A  1034     -32.643  44.158 -88.687  1.00  0.00           H  
ATOM   2479  H2    A  1034     -29.509  44.902 -84.633  1.00  0.00           H  
ATOM   2480  H61   A  1034     -25.313  46.222 -84.850  1.00  0.00           H  
ATOM   2481  H62   A  1034     -24.855  46.072 -86.478  1.00  0.00           H  
ATOM   2482  H8    A  1034     -27.190  44.596 -90.396  1.00  0.00           H  
ATOM   2483  P     U  1035     -32.217  47.927 -90.519  1.00  0.00           P  
ATOM   2484  OP2   U  1035     -30.953  48.705 -90.501  1.00  0.00           O  
ATOM   2485  OP1   U  1035     -33.389  48.448 -91.268  1.00  0.00           O  
ATOM   2486  O5'   U  1035     -32.666  47.679 -89.011  1.00  0.00           O  
ATOM   2487  C5'   U  1035     -33.941  47.132 -88.710  1.00  0.00           C  
ATOM   2488  C4'   U  1035     -34.161  47.020 -87.221  1.00  0.00           C  
ATOM   2489  O4'   U  1035     -33.000  46.391 -86.633  1.00  0.00           O  
ATOM   2490  C3'   U  1035     -34.299  48.332 -86.464  1.00  0.00           C  
ATOM   2491  O3'   U  1035     -35.634  48.802 -86.408  1.00  0.00           O  
ATOM   2492  C1'   U  1035     -32.796  46.893 -85.331  1.00  0.00           C  
ATOM   2493  C2'   U  1035     -33.871  47.942 -85.051  1.00  0.00           C  
ATOM   2494  O2'   U  1035     -34.938  47.329 -84.342  1.00  0.00           O  
ATOM   2495  N1    U  1035     -31.426  47.456 -85.250  1.00  0.00           N  
ATOM   2496  C2    U  1035     -30.902  47.658 -83.987  1.00  0.00           C  
ATOM   2497  O2    U  1035     -31.510  47.397 -82.964  1.00  0.00           O  
ATOM   2498  N3    U  1035     -29.631  48.180 -83.960  1.00  0.00           N  
ATOM   2499  C4    U  1035     -28.847  48.514 -85.044  1.00  0.00           C  
ATOM   2500  O4    U  1035     -27.720  48.976 -84.855  1.00  0.00           O  
ATOM   2501  C5    U  1035     -29.454  48.277 -86.318  1.00  0.00           C  
ATOM   2502  C6    U  1035     -30.689  47.769 -86.373  1.00  0.00           C  
ATOM   2503  H5'   U  1035     -34.008  46.240 -89.110  1.00  0.00           H  
ATOM   2504 H5''   U  1035     -34.635  47.708 -89.092  1.00  0.00           H  
ATOM   2505  H4'   U  1035     -34.952  46.465 -87.060  1.00  0.00           H  
ATOM   2506  H3'   U  1035     -33.659  48.981 -86.824  1.00  0.00           H  
ATOM   2507  H1'   U  1035     -32.885  46.160 -84.686  1.00  0.00           H  
ATOM   2508  H2'   U  1035     -33.505  48.708 -84.563  1.00  0.00           H  
ATOM   2509 HO2'   U  1035     -34.874  47.574 -83.394  1.00  0.00           H  
ATOM   2510  H3    U  1035     -29.241  48.332 -83.075  1.00  0.00           H  
ATOM   2511  H5    U  1035     -28.967  48.485 -87.143  1.00  0.00           H  
ATOM   2512  H6    U  1035     -31.083  47.617 -87.256  1.00  0.00           H  
ATOM   2513  P     A  1036     -36.132  49.944 -87.424  1.00  0.00           P  
ATOM   2514  OP2   A  1036     -34.934  50.637 -87.961  1.00  0.00           O  
ATOM   2515  OP1   A  1036     -37.108  49.332 -88.360  1.00  0.00           O  
ATOM   2516  O5'   A  1036     -36.919  50.970 -86.493  1.00  0.00           O  
ATOM   2517  C5'   A  1036     -38.150  50.608 -85.886  1.00  0.00           C  
ATOM   2518  C4'   A  1036     -38.259  51.154 -84.484  1.00  0.00           C  
ATOM   2519  O4'   A  1036     -37.055  50.839 -83.733  1.00  0.00           O  
ATOM   2520  C3'   A  1036     -38.298  52.670 -84.360  1.00  0.00           C  
ATOM   2521  O3'   A  1036     -39.590  53.210 -84.573  1.00  0.00           O  
ATOM   2522  C1'   A  1036     -36.818  51.830 -82.779  1.00  0.00           C  
ATOM   2523  C2'   A  1036     -37.961  52.817 -82.895  1.00  0.00           C  
ATOM   2524  O2'   A  1036     -39.039  52.393 -82.073  1.00  0.00           O  
ATOM   2525  N1    A  1036     -33.276  55.278 -81.322  1.00  0.00           N  
ATOM   2526  C2    A  1036     -34.451  54.915 -80.792  1.00  0.00           C  
ATOM   2527  N3    A  1036     -35.325  54.009 -81.224  1.00  0.00           N  
ATOM   2528  C4    A  1036     -34.886  53.427 -82.354  1.00  0.00           C  
ATOM   2529  C5    A  1036     -33.703  53.694 -83.018  1.00  0.00           C  
ATOM   2530  C6    A  1036     -32.865  54.674 -82.458  1.00  0.00           C  
ATOM   2531  N6    A  1036     -31.695  55.037 -82.987  1.00  0.00           N  
ATOM   2532  N7    A  1036     -33.586  52.899 -84.150  1.00  0.00           N  
ATOM   2533  C8    A  1036     -34.683  52.182 -84.146  1.00  0.00           C  
ATOM   2534  N9    A  1036     -35.515  52.450 -83.087  1.00  0.00           N  
ATOM   2535  H5'   A  1036     -38.216  49.630 -85.853  1.00  0.00           H  
ATOM   2536 H5''   A  1036     -38.889  50.960 -86.424  1.00  0.00           H  
ATOM   2537  H4'   A  1036     -39.027  50.737 -84.040  1.00  0.00           H  
ATOM   2538  H3'   A  1036     -37.586  53.056 -84.912  1.00  0.00           H  
ATOM   2539  H1'   A  1036     -36.798  51.461 -81.871  1.00  0.00           H  
ATOM   2540  H2'   A  1036     -37.679  53.732 -82.681  1.00  0.00           H  
ATOM   2541 HO2'   A  1036     -39.122  53.008 -81.315  1.00  0.00           H  
ATOM   2542  H2    A  1036     -34.703  55.383 -79.968  1.00  0.00           H  
ATOM   2543  H61   A  1036     -31.153  55.728 -82.551  1.00  0.00           H  
ATOM   2544  H62   A  1036     -31.376  54.613 -83.811  1.00  0.00           H  
ATOM   2545  H8    A  1036     -34.890  51.516 -84.835  1.00  0.00           H  
ATOM   2546  P     A  1037     -39.870  54.161 -85.839  1.00  0.00           P  
ATOM   2547  OP2   A  1037     -38.855  53.852 -86.878  1.00  0.00           O  
ATOM   2548  OP1   A  1037     -41.313  54.071 -86.172  1.00  0.00           O  
ATOM   2549  O5'   A  1037     -39.581  55.628 -85.290  1.00  0.00           O  
ATOM   2550  C5'   A  1037     -39.629  55.909 -83.899  1.00  0.00           C  
ATOM   2551  C4'   A  1037     -38.556  56.888 -83.493  1.00  0.00           C  
ATOM   2552  O4'   A  1037     -37.345  56.150 -83.219  1.00  0.00           O  
ATOM   2553  C3'   A  1037     -38.122  57.881 -84.559  1.00  0.00           C  
ATOM   2554  O3'   A  1037     -38.982  59.003 -84.656  1.00  0.00           O  
ATOM   2555  C1'   A  1037     -36.226  56.876 -83.670  1.00  0.00           C  
ATOM   2556  C2'   A  1037     -36.737  58.257 -84.057  1.00  0.00           C  
ATOM   2557  O2'   A  1037     -36.813  59.083 -82.904  1.00  0.00           O  
ATOM   2558  N1    A  1037     -32.079  56.001 -86.601  1.00  0.00           N  
ATOM   2559  C2    A  1037     -32.279  56.787 -85.535  1.00  0.00           C  
ATOM   2560  N3    A  1037     -33.387  56.967 -84.819  1.00  0.00           N  
ATOM   2561  C4    A  1037     -34.393  56.218 -85.303  1.00  0.00           C  
ATOM   2562  C5    A  1037     -34.341  55.363 -86.388  1.00  0.00           C  
ATOM   2563  C6    A  1037     -33.111  55.260 -87.061  1.00  0.00           C  
ATOM   2564  N6    A  1037     -32.911  54.477 -88.123  1.00  0.00           N  
ATOM   2565  N7    A  1037     -35.573  54.756 -86.594  1.00  0.00           N  
ATOM   2566  C8    A  1037     -36.329  55.250 -85.644  1.00  0.00           C  
ATOM   2567  N9    A  1037     -35.679  56.141 -84.826  1.00  0.00           N  
ATOM   2568  H5'   A  1037     -39.506  55.074 -83.399  1.00  0.00           H  
ATOM   2569 H5''   A  1037     -40.506  56.286 -83.678  1.00  0.00           H  
ATOM   2570  H4'   A  1037     -38.846  57.357 -82.682  1.00  0.00           H  
ATOM   2571  H3'   A  1037     -38.048  57.418 -85.420  1.00  0.00           H  
ATOM   2572  H1'   A  1037     -35.533  56.966 -82.982  1.00  0.00           H  
ATOM   2573  H2'   A  1037     -36.198  58.669 -84.765  1.00  0.00           H  
ATOM   2574 HO2'   A  1037     -36.127  59.779 -82.966  1.00  0.00           H  
ATOM   2575  H2    A  1037     -31.499  57.303 -85.241  1.00  0.00           H  
ATOM   2576  H61   A  1037     -32.029  54.447 -88.551  1.00  0.00           H  
ATOM   2577  H62   A  1037     -33.645  53.931 -88.475  1.00  0.00           H  
ATOM   2578  H8    A  1037     -37.271  55.005 -85.529  1.00  0.00           H  
ATOM   2579  P     A  1038     -39.527  59.482 -86.090  1.00  0.00           P  
ATOM   2580  OP2   A  1038     -38.438  59.294 -87.081  1.00  0.00           O  
ATOM   2581  OP1   A  1038     -40.847  58.843 -86.318  1.00  0.00           O  
ATOM   2582  O5'   A  1038     -39.762  61.048 -85.909  1.00  0.00           O  
ATOM   2583  C5'   A  1038     -40.508  61.788 -86.863  1.00  0.00           C  
ATOM   2584  C4'   A  1038     -41.609  62.585 -86.209  1.00  0.00           C  
ATOM   2585  O4'   A  1038     -42.655  61.680 -85.770  1.00  0.00           O  
ATOM   2586  C3'   A  1038     -41.222  63.351 -84.953  1.00  0.00           C  
ATOM   2587  O3'   A  1038     -40.691  64.635 -85.228  1.00  0.00           O  
ATOM   2588  C1'   A  1038     -43.244  62.171 -84.588  1.00  0.00           C  
ATOM   2589  C2'   A  1038     -42.556  63.498 -84.240  1.00  0.00           C  
ATOM   2590  O2'   A  1038     -43.317  64.566 -84.786  1.00  0.00           O  
ATOM   2591  N1    A  1038     -44.545  60.741 -79.812  1.00  0.00           N  
ATOM   2592  C2    A  1038     -44.890  61.796 -80.561  1.00  0.00           C  
ATOM   2593  N3    A  1038     -44.513  62.107 -81.799  1.00  0.00           N  
ATOM   2594  C4    A  1038     -43.670  61.180 -82.287  1.00  0.00           C  
ATOM   2595  C5    A  1038     -43.223  60.044 -81.638  1.00  0.00           C  
ATOM   2596  C6    A  1038     -43.696  59.828 -80.331  1.00  0.00           C  
ATOM   2597  N6    A  1038     -43.352  58.778 -79.583  1.00  0.00           N  
ATOM   2598  N7    A  1038     -42.362  59.321 -82.452  1.00  0.00           N  
ATOM   2599  C8    A  1038     -42.308  60.024 -83.556  1.00  0.00           C  
ATOM   2600  N9    A  1038     -43.076  61.162 -83.525  1.00  0.00           N  
ATOM   2601  H5'   A  1038     -40.904  61.168 -87.511  1.00  0.00           H  
ATOM   2602 H5''   A  1038     -39.907  62.401 -87.335  1.00  0.00           H  
ATOM   2603  H4'   A  1038     -41.979  63.213 -86.864  1.00  0.00           H  
ATOM   2604  H3'   A  1038     -40.626  62.795 -84.408  1.00  0.00           H  
ATOM   2605  H1'   A  1038     -44.200  62.330 -84.740  1.00  0.00           H  
ATOM   2606  H2'   A  1038     -42.438  63.594 -83.272  1.00  0.00           H  
ATOM   2607 HO2'   A  1038     -43.759  65.048 -84.057  1.00  0.00           H  
ATOM   2608  H2    A  1038     -45.508  62.429 -80.138  1.00  0.00           H  
ATOM   2609  H61   A  1038     -43.715  58.681 -78.678  1.00  0.00           H  
ATOM   2610  H62   A  1038     -42.738  58.102 -79.939  1.00  0.00           H  
ATOM   2611  H8    A  1038     -41.769  59.762 -84.332  1.00  0.00           H  
ATOM   2612  P     A  1039     -39.342  65.123 -84.503  1.00  0.00           P  
ATOM   2613  OP2   A  1039     -38.308  64.077 -84.703  1.00  0.00           O  
ATOM   2614  OP1   A  1039     -39.068  66.518 -84.932  1.00  0.00           O  
ATOM   2615  O5'   A  1039     -39.724  65.149 -82.956  1.00  0.00           O  
ATOM   2616  C5'   A  1039     -40.659  66.091 -82.452  1.00  0.00           C  
ATOM   2617  C4'   A  1039     -41.019  65.800 -81.016  1.00  0.00           C  
ATOM   2618  O4'   A  1039     -41.720  64.530 -80.981  1.00  0.00           O  
ATOM   2619  C3'   A  1039     -39.852  65.535 -80.077  1.00  0.00           C  
ATOM   2620  O3'   A  1039     -39.232  66.722 -79.613  1.00  0.00           O  
ATOM   2621  C1'   A  1039     -41.448  63.827 -79.789  1.00  0.00           C  
ATOM   2622  C2'   A  1039     -40.489  64.696 -78.978  1.00  0.00           C  
ATOM   2623  O2'   A  1039     -41.238  65.505 -78.082  1.00  0.00           O  
ATOM   2624  N1    A  1039     -40.357  59.018 -78.294  1.00  0.00           N  
ATOM   2625  C2    A  1039     -40.963  60.038 -77.673  1.00  0.00           C  
ATOM   2626  N3    A  1039     -41.215  61.266 -78.122  1.00  0.00           N  
ATOM   2627  C4    A  1039     -40.764  61.414 -79.380  1.00  0.00           C  
ATOM   2628  C5    A  1039     -40.122  60.459 -80.148  1.00  0.00           C  
ATOM   2629  C6    A  1039     -39.917  59.199 -79.558  1.00  0.00           C  
ATOM   2630  N6    A  1039     -39.312  58.182 -80.176  1.00  0.00           N  
ATOM   2631  N7    A  1039     -39.802  60.969 -81.399  1.00  0.00           N  
ATOM   2632  C8    A  1039     -40.250  62.200 -81.360  1.00  0.00           C  
ATOM   2633  N9    A  1039     -40.844  62.536 -80.168  1.00  0.00           N  
ATOM   2634  H5'   A  1039     -41.473  66.057 -82.998  1.00  0.00           H  
ATOM   2635 H5''   A  1039     -40.273  66.989 -82.510  1.00  0.00           H  
ATOM   2636  H4'   A  1039     -41.604  66.513 -80.685  1.00  0.00           H  
ATOM   2637  H3'   A  1039     -39.181  64.993 -80.543  1.00  0.00           H  
ATOM   2638  H1'   A  1039     -42.263  63.666 -79.267  1.00  0.00           H  
ATOM   2639  H2'   A  1039     -39.822  64.154 -78.507  1.00  0.00           H  
ATOM   2640 HO2'   A  1039     -41.094  65.184 -77.167  1.00  0.00           H  
ATOM   2641  H2    A  1039     -41.264  59.855 -76.759  1.00  0.00           H  
ATOM   2642  H61   A  1039     -39.197  57.326 -79.713  1.00  0.00           H  
ATOM   2643  H62   A  1039     -38.984  58.291 -81.093  1.00  0.00           H  
ATOM   2644  H8    A  1039     -40.168  62.823 -82.112  1.00  0.00           H  
ATOM   2645  P     A  1040     -37.637  66.780 -79.427  1.00  0.00           P  
ATOM   2646  OP2   A  1040     -37.010  66.474 -80.738  1.00  0.00           O  
ATOM   2647  OP1   A  1040     -37.301  68.047 -78.731  1.00  0.00           O  
ATOM   2648  O5'   A  1040     -37.320  65.573 -78.436  1.00  0.00           O  
ATOM   2649  C5'   A  1040     -36.183  65.607 -77.587  1.00  0.00           C  
ATOM   2650  C4'   A  1040     -36.273  64.567 -76.499  1.00  0.00           C  
ATOM   2651  O4'   A  1040     -37.313  63.607 -76.812  1.00  0.00           O  
ATOM   2652  C3'   A  1040     -35.043  63.692 -76.308  1.00  0.00           C  
ATOM   2653  O3'   A  1040     -33.996  64.351 -75.618  1.00  0.00           O  
ATOM   2654  C1'   A  1040     -36.947  62.334 -76.340  1.00  0.00           C  
ATOM   2655  C2'   A  1040     -35.628  62.487 -75.586  1.00  0.00           C  
ATOM   2656  O2'   A  1040     -35.893  62.783 -74.222  1.00  0.00           O  
ATOM   2657  N1    A  1040     -36.194  57.489 -77.927  1.00  0.00           N  
ATOM   2658  C2    A  1040     -36.261  58.037 -76.707  1.00  0.00           C  
ATOM   2659  N3    A  1040     -36.460  59.308 -76.365  1.00  0.00           N  
ATOM   2660  C4    A  1040     -36.602  60.077 -77.459  1.00  0.00           C  
ATOM   2661  C5    A  1040     -36.558  59.661 -78.776  1.00  0.00           C  
ATOM   2662  C6    A  1040     -36.342  58.290 -79.005  1.00  0.00           C  
ATOM   2663  N6    A  1040     -36.275  57.744 -80.221  1.00  0.00           N  
ATOM   2664  N7    A  1040     -36.746  60.734 -79.637  1.00  0.00           N  
ATOM   2665  C8    A  1040     -36.898  61.758 -78.833  1.00  0.00           C  
ATOM   2666  N9    A  1040     -36.822  61.433 -77.501  1.00  0.00           N  
ATOM   2667  H5'   A  1040     -36.116  66.494 -77.176  1.00  0.00           H  
ATOM   2668 H5''   A  1040     -35.379  65.442 -78.121  1.00  0.00           H  
ATOM   2669  H4'   A  1040     -36.497  65.010 -75.654  1.00  0.00           H  
ATOM   2670  H3'   A  1040     -34.707  63.414 -77.186  1.00  0.00           H  
ATOM   2671  H1'   A  1040     -37.633  61.987 -75.730  1.00  0.00           H  
ATOM   2672  H2'   A  1040     -35.056  61.698 -75.683  1.00  0.00           H  
ATOM   2673 HO2'   A  1040     -35.645  62.009 -73.675  1.00  0.00           H  
ATOM   2674  H2    A  1040     -36.148  57.413 -75.959  1.00  0.00           H  
ATOM   2675  H61   A  1040     -36.122  56.781 -80.317  1.00  0.00           H  
ATOM   2676  H62   A  1040     -36.379  58.305 -81.017  1.00  0.00           H  
ATOM   2677  H8    A  1040     -37.050  62.672 -79.154  1.00  0.00           H  
ATOM   2678  P     U  1041     -32.464  64.072 -76.017  1.00  0.00           P  
ATOM   2679  OP2   U  1041     -32.281  64.464 -77.437  1.00  0.00           O  
ATOM   2680  OP1   U  1041     -31.599  64.675 -74.972  1.00  0.00           O  
ATOM   2681  O5'   U  1041     -32.324  62.488 -75.921  1.00  0.00           O  
ATOM   2682  C5'   U  1041     -32.130  61.847 -74.669  1.00  0.00           C  
ATOM   2683  C4'   U  1041     -31.974  60.355 -74.825  1.00  0.00           C  
ATOM   2684  O4'   U  1041     -33.037  59.800 -75.620  1.00  0.00           O  
ATOM   2685  C3'   U  1041     -30.750  59.886 -75.596  1.00  0.00           C  
ATOM   2686  O3'   U  1041     -29.572  59.873 -74.809  1.00  0.00           O  
ATOM   2687  C1'   U  1041     -32.630  58.584 -76.189  1.00  0.00           C  
ATOM   2688  C2'   U  1041     -31.161  58.441 -75.800  1.00  0.00           C  
ATOM   2689  O2'   U  1041     -31.078  57.706 -74.587  1.00  0.00           O  
ATOM   2690  N1    U  1041     -32.814  58.710 -77.655  1.00  0.00           N  
ATOM   2691  C2    U  1041     -32.873  57.537 -78.386  1.00  0.00           C  
ATOM   2692  O2    U  1041     -32.783  56.432 -77.880  1.00  0.00           O  
ATOM   2693  N3    U  1041     -33.045  57.702 -79.738  1.00  0.00           N  
ATOM   2694  C4    U  1041     -33.160  58.893 -80.423  1.00  0.00           C  
ATOM   2695  O4    U  1041     -33.310  58.875 -81.646  1.00  0.00           O  
ATOM   2696  C5    U  1041     -33.090  60.064 -79.603  1.00  0.00           C  
ATOM   2697  C6    U  1041     -32.924  59.932 -78.283  1.00  0.00           C  
ATOM   2698  H5'   U  1041     -32.904  62.029 -74.095  1.00  0.00           H  
ATOM   2699 H5''   U  1041     -31.325  62.210 -74.245  1.00  0.00           H  
ATOM   2700  H4'   U  1041     -32.007  59.939 -73.939  1.00  0.00           H  
ATOM   2701  H3'   U  1041     -30.706  60.360 -76.452  1.00  0.00           H  
ATOM   2702  H1'   U  1041     -33.127  57.804 -75.865  1.00  0.00           H  
ATOM   2703  H2'   U  1041     -30.643  58.018 -76.516  1.00  0.00           H  
ATOM   2704 HO2'   U  1041     -30.717  56.814 -74.779  1.00  0.00           H  
ATOM   2705  H3    U  1041     -33.090  56.884 -80.275  1.00  0.00           H  
ATOM   2706  H5    U  1041     -33.163  60.954 -80.006  1.00  0.00           H  
ATOM   2707  H6    U  1041     -32.878  60.748 -77.744  1.00  0.00           H  
ATOM   2708  P     U  1042     -28.176  60.367 -75.434  1.00  0.00           P  
ATOM   2709  OP2   U  1042     -28.467  61.072 -76.707  1.00  0.00           O  
ATOM   2710  OP1   U  1042     -27.415  61.064 -74.366  1.00  0.00           O  
ATOM   2711  O5'   U  1042     -27.411  59.014 -75.782  1.00  0.00           O  
ATOM   2712  C5'   U  1042     -27.618  57.839 -75.013  1.00  0.00           C  
ATOM   2713  C4'   U  1042     -27.198  56.600 -75.764  1.00  0.00           C  
ATOM   2714  O4'   U  1042     -28.327  56.094 -76.526  1.00  0.00           O  
ATOM   2715  C3'   U  1042     -26.117  56.789 -76.817  1.00  0.00           C  
ATOM   2716  O3'   U  1042     -24.809  56.797 -76.273  1.00  0.00           O  
ATOM   2717  C1'   U  1042     -27.867  55.516 -77.731  1.00  0.00           C  
ATOM   2718  C2'   U  1042     -26.340  55.569 -77.698  1.00  0.00           C  
ATOM   2719  O2'   U  1042     -25.842  54.390 -77.081  1.00  0.00           O  
ATOM   2720  N1    U  1042     -28.432  56.281 -78.869  1.00  0.00           N  
ATOM   2721  C2    U  1042     -28.443  55.659 -80.104  1.00  0.00           C  
ATOM   2722  O2    U  1042     -28.016  54.532 -80.285  1.00  0.00           O  
ATOM   2723  N3    U  1042     -28.976  56.404 -81.127  1.00  0.00           N  
ATOM   2724  C4    U  1042     -29.488  57.682 -81.046  1.00  0.00           C  
ATOM   2725  O4    U  1042     -29.932  58.220 -82.061  1.00  0.00           O  
ATOM   2726  C5    U  1042     -29.444  58.262 -79.739  1.00  0.00           C  
ATOM   2727  C6    U  1042     -28.932  57.558 -78.724  1.00  0.00           C  
ATOM   2728  H5'   U  1042     -28.570  57.769 -74.788  1.00  0.00           H  
ATOM   2729 H5''   U  1042     -27.098  57.903 -74.185  1.00  0.00           H  
ATOM   2730  H4'   U  1042     -26.916  55.920 -75.118  1.00  0.00           H  
ATOM   2731  H3'   U  1042     -26.305  57.602 -77.330  1.00  0.00           H  
ATOM   2732  H1'   U  1042     -28.156  54.581 -77.793  1.00  0.00           H  
ATOM   2733  H2'   U  1042     -25.960  55.698 -78.592  1.00  0.00           H  
ATOM   2734 HO2'   U  1042     -25.192  54.642 -76.391  1.00  0.00           H  
ATOM   2735  H3    U  1042     -28.992  55.982 -82.011  1.00  0.00           H  
ATOM   2736  H5    U  1042     -29.788  59.168 -79.589  1.00  0.00           H  
ATOM   2737  H6    U  1042     -28.912  57.977 -77.839  1.00  0.00           H  
ATOM   2738  P     A  1043     -23.613  57.436 -77.111  1.00  0.00           P  
ATOM   2739  OP2   A  1043     -24.171  57.737 -78.453  1.00  0.00           O  
ATOM   2740  OP1   A  1043     -23.073  58.538 -76.276  1.00  0.00           O  
ATOM   2741  O5'   A  1043     -22.466  56.344 -77.289  1.00  0.00           O  
ATOM   2742  C5'   A  1043     -21.184  56.707 -77.781  1.00  0.00           C  
ATOM   2743  C4'   A  1043     -21.242  57.976 -78.594  1.00  0.00           C  
ATOM   2744  O4'   A  1043     -21.841  59.037 -77.780  1.00  0.00           O  
ATOM   2745  C3'   A  1043     -19.902  58.558 -79.019  1.00  0.00           C  
ATOM   2746  O3'   A  1043     -19.324  57.875 -80.118  1.00  0.00           O  
ATOM   2747  C1'   A  1043     -21.168  60.250 -78.017  1.00  0.00           C  
ATOM   2748  C2'   A  1043     -20.276  60.016 -79.237  1.00  0.00           C  
ATOM   2749  O2'   A  1043     -21.040  60.179 -80.423  1.00  0.00           O  
ATOM   2750  N1    A  1043     -20.763  63.310 -73.891  1.00  0.00           N  
ATOM   2751  C2    A  1043     -21.659  63.253 -74.885  1.00  0.00           C  
ATOM   2752  N3    A  1043     -21.704  62.429 -75.930  1.00  0.00           N  
ATOM   2753  C4    A  1043     -20.669  61.570 -75.903  1.00  0.00           C  
ATOM   2754  C5    A  1043     -19.670  61.507 -74.950  1.00  0.00           C  
ATOM   2755  C6    A  1043     -19.736  62.433 -73.894  1.00  0.00           C  
ATOM   2756  N6    A  1043     -18.843  62.491 -72.903  1.00  0.00           N  
ATOM   2757  N7    A  1043     -18.770  60.493 -75.250  1.00  0.00           N  
ATOM   2758  C8    A  1043     -19.238  59.975 -76.359  1.00  0.00           C  
ATOM   2759  N9    A  1043     -20.385  60.579 -76.811  1.00  0.00           N  
ATOM   2760  H5'   A  1043     -20.841  55.982 -78.344  1.00  0.00           H  
ATOM   2761 H5''   A  1043     -20.576  56.839 -77.024  1.00  0.00           H  
ATOM   2762  H4'   A  1043     -21.793  57.834 -79.392  1.00  0.00           H  
ATOM   2763  H3'   A  1043     -19.283  58.525 -78.259  1.00  0.00           H  
ATOM   2764  H1'   A  1043     -21.796  60.978 -78.208  1.00  0.00           H  
ATOM   2765  H2'   A  1043     -19.485  60.594 -79.231  1.00  0.00           H  
ATOM   2766 HO2'   A  1043     -20.749  60.996 -80.878  1.00  0.00           H  
ATOM   2767  H2    A  1043     -22.384  63.910 -74.836  1.00  0.00           H  
ATOM   2768  H61   A  1043     -18.942  63.160 -72.194  1.00  0.00           H  
ATOM   2769  H62   A  1043     -18.090  61.865 -72.885  1.00  0.00           H  
ATOM   2770  H8    A  1043     -18.807  59.226 -76.823  1.00  0.00           H  
ATOM   2771  P     U  1044     -17.828  57.298 -80.014  1.00  0.00           P  
ATOM   2772  OP2   U  1044     -17.069  57.774 -81.198  1.00  0.00           O  
ATOM   2773  OP1   U  1044     -17.316  57.588 -78.650  1.00  0.00           O  
ATOM   2774  O5'   U  1044     -18.013  55.722 -80.147  1.00  0.00           O  
ATOM   2775  C5'   U  1044     -18.064  54.893 -78.996  1.00  0.00           C  
ATOM   2776  C4'   U  1044     -18.864  53.639 -79.247  1.00  0.00           C  
ATOM   2777  O4'   U  1044     -19.907  54.045 -80.160  1.00  0.00           O  
ATOM   2778  C3'   U  1044     -18.118  52.488 -79.904  1.00  0.00           C  
ATOM   2779  O3'   U  1044     -18.431  51.229 -79.335  1.00  0.00           O  
ATOM   2780  C1'   U  1044     -19.993  53.130 -81.263  1.00  0.00           C  
ATOM   2781  C2'   U  1044     -18.650  52.412 -81.339  1.00  0.00           C  
ATOM   2782  O2'   U  1044     -18.893  51.067 -81.727  1.00  0.00           O  
ATOM   2783  N1    U  1044     -20.287  53.906 -82.493  1.00  0.00           N  
ATOM   2784  C2    U  1044     -20.681  53.192 -83.610  1.00  0.00           C  
ATOM   2785  O2    U  1044     -20.794  51.979 -83.619  1.00  0.00           O  
ATOM   2786  N3    U  1044     -20.943  53.952 -84.724  1.00  0.00           N  
ATOM   2787  C4    U  1044     -20.852  55.323 -84.836  1.00  0.00           C  
ATOM   2788  O4    U  1044     -21.121  55.860 -85.911  1.00  0.00           O  
ATOM   2789  C5    U  1044     -20.438  55.994 -83.642  1.00  0.00           C  
ATOM   2790  C6    U  1044     -20.178  55.280 -82.542  1.00  0.00           C  
ATOM   2791  H5'   U  1044     -18.477  55.393 -78.261  1.00  0.00           H  
ATOM   2792 H5''   U  1044     -17.151  54.644 -78.740  1.00  0.00           H  
ATOM   2793  H4'   U  1044     -19.298  53.311 -78.432  1.00  0.00           H  
ATOM   2794  H3'   U  1044     -17.150  52.632 -79.853  1.00  0.00           H  
ATOM   2795  H1'   U  1044     -20.704  52.471 -81.118  1.00  0.00           H  
ATOM   2796  H2'   U  1044     -18.053  52.867 -81.968  1.00  0.00           H  
ATOM   2797 HO2'   U  1044     -18.606  50.946 -82.657  1.00  0.00           H  
ATOM   2798  H3    U  1044     -21.224  53.465 -85.527  1.00  0.00           H  
ATOM   2799  H5    U  1044     -20.348  56.970 -83.631  1.00  0.00           H  
ATOM   2800  H6    U  1044     -19.896  55.762 -81.738  1.00  0.00           H  
ATOM   2801  P     G  1045     -17.823  50.812 -77.907  1.00  0.00           P  
ATOM   2802  OP2   G  1045     -17.321  49.419 -78.011  1.00  0.00           O  
ATOM   2803  OP1   G  1045     -16.906  51.893 -77.464  1.00  0.00           O  
ATOM   2804  O5'   G  1045     -19.087  50.809 -76.936  1.00  0.00           O  
ATOM   2805  C5'   G  1045     -20.211  49.984 -77.204  1.00  0.00           C  
ATOM   2806  C4'   G  1045     -21.497  50.641 -76.771  1.00  0.00           C  
ATOM   2807  O4'   G  1045     -21.689  51.835 -77.572  1.00  0.00           O  
ATOM   2808  C3'   G  1045     -22.769  49.839 -77.007  1.00  0.00           C  
ATOM   2809  O3'   G  1045     -23.055  48.934 -75.954  1.00  0.00           O  
ATOM   2810  C1'   G  1045     -23.069  51.997 -77.882  1.00  0.00           C  
ATOM   2811  C2'   G  1045     -23.823  50.928 -77.098  1.00  0.00           C  
ATOM   2812  O2'   G  1045     -24.151  51.437 -75.812  1.00  0.00           O  
ATOM   2813  N1    G  1045     -23.970  54.335 -82.313  1.00  0.00           N  
ATOM   2814  C2    G  1045     -23.885  54.863 -81.048  1.00  0.00           C  
ATOM   2815  N2    G  1045     -24.062  56.188 -80.943  1.00  0.00           N  
ATOM   2816  N3    G  1045     -23.643  54.145 -79.963  1.00  0.00           N  
ATOM   2817  C4    G  1045     -23.491  52.835 -80.247  1.00  0.00           C  
ATOM   2818  C5    G  1045     -23.556  52.207 -81.473  1.00  0.00           C  
ATOM   2819  C6    G  1045     -23.817  52.988 -82.629  1.00  0.00           C  
ATOM   2820  O6    G  1045     -23.913  52.617 -83.804  1.00  0.00           O  
ATOM   2821  N7    G  1045     -23.343  50.842 -81.340  1.00  0.00           N  
ATOM   2822  C8    G  1045     -23.156  50.668 -80.060  1.00  0.00           C  
ATOM   2823  N9    G  1045     -23.232  51.835 -79.339  1.00  0.00           N  
ATOM   2824  H5'   G  1045     -20.107  49.136 -76.724  1.00  0.00           H  
ATOM   2825 H5''   G  1045     -20.252  49.803 -78.167  1.00  0.00           H  
ATOM   2826  H4'   G  1045     -21.452  50.895 -75.825  1.00  0.00           H  
ATOM   2827  H3'   G  1045     -22.716  49.344 -77.850  1.00  0.00           H  
ATOM   2828  H1'   G  1045     -23.388  52.884 -77.614  1.00  0.00           H  
ATOM   2829  H2'   G  1045     -24.619  50.619 -77.579  1.00  0.00           H  
ATOM   2830 HO2'   G  1045     -25.117  51.595 -75.769  1.00  0.00           H  
ATOM   2831  H1    G  1045     -24.153  54.952 -83.052  1.00  0.00           H  
ATOM   2832  H22   G  1045     -24.012  56.621 -80.064  1.00  0.00           H  
ATOM   2833  H21   G  1045     -24.241  56.726 -81.741  1.00  0.00           H  
ATOM   2834  H8    G  1045     -22.978  49.794 -79.655  1.00  0.00           H  
ATOM   2835  P     A  1046     -22.742  47.367 -76.129  1.00  0.00           P  
ATOM   2836  OP2   A  1046     -22.895  47.026 -77.566  1.00  0.00           O  
ATOM   2837  OP1   A  1046     -21.463  47.072 -75.437  1.00  0.00           O  
ATOM   2838  O5'   A  1046     -23.916  46.649 -75.326  1.00  0.00           O  
ATOM   2839  C5'   A  1046     -24.667  47.353 -74.348  1.00  0.00           C  
ATOM   2840  C4'   A  1046     -26.148  47.271 -74.623  1.00  0.00           C  
ATOM   2841  O4'   A  1046     -26.578  48.416 -75.406  1.00  0.00           O  
ATOM   2842  C3'   A  1046     -26.605  46.095 -75.472  1.00  0.00           C  
ATOM   2843  O3'   A  1046     -26.763  44.901 -74.726  1.00  0.00           O  
ATOM   2844  C1'   A  1046     -27.598  48.048 -76.289  1.00  0.00           C  
ATOM   2845  C2'   A  1046     -27.968  46.618 -75.910  1.00  0.00           C  
ATOM   2846  O2'   A  1046     -28.886  46.635 -74.827  1.00  0.00           O  
ATOM   2847  N1    A  1046     -28.612  48.772 -81.289  1.00  0.00           N  
ATOM   2848  C2    A  1046     -29.398  48.746 -80.206  1.00  0.00           C  
ATOM   2849  N3    A  1046     -29.068  48.552 -78.931  1.00  0.00           N  
ATOM   2850  C4    A  1046     -27.742  48.364 -78.807  1.00  0.00           C  
ATOM   2851  C5    A  1046     -26.807  48.363 -79.825  1.00  0.00           C  
ATOM   2852  C6    A  1046     -27.285  48.580 -81.130  1.00  0.00           C  
ATOM   2853  N6    A  1046     -26.501  48.605 -82.210  1.00  0.00           N  
ATOM   2854  N7    A  1046     -25.533  48.137 -79.321  1.00  0.00           N  
ATOM   2855  C8    A  1046     -25.724  48.009 -78.031  1.00  0.00           C  
ATOM   2856  N9    A  1046     -27.037  48.135 -77.650  1.00  0.00           N  
ATOM   2857  H5'   A  1046     -24.393  48.294 -74.350  1.00  0.00           H  
ATOM   2858 H5''   A  1046     -24.484  46.969 -73.465  1.00  0.00           H  
ATOM   2859  H4'   A  1046     -26.633  47.255 -73.771  1.00  0.00           H  
ATOM   2860  H3'   A  1046     -26.032  45.916 -76.247  1.00  0.00           H  
ATOM   2861  H1'   A  1046     -28.394  48.618 -76.226  1.00  0.00           H  
ATOM   2862  H2'   A  1046     -28.317  46.113 -76.675  1.00  0.00           H  
ATOM   2863 HO2'   A  1046     -29.764  46.342 -75.149  1.00  0.00           H  
ATOM   2864  H2    A  1046     -30.353  48.891 -80.375  1.00  0.00           H  
ATOM   2865  H61   A  1046     -26.892  48.761 -83.096  1.00  0.00           H  
ATOM   2866  H62   A  1046     -25.535  48.468 -82.119  1.00  0.00           H  
ATOM   2867  H8    A  1046     -24.996  47.839 -77.397  1.00  0.00           H  
ATOM   2868  P     C  1047     -26.781  43.478 -75.473  1.00  0.00           P  
ATOM   2869  OP2   C  1047     -25.667  43.458 -76.454  1.00  0.00           O  
ATOM   2870  OP1   C  1047     -26.866  42.416 -74.438  1.00  0.00           O  
ATOM   2871  O5'   C  1047     -28.153  43.485 -76.284  1.00  0.00           O  
ATOM   2872  C5'   C  1047     -29.397  43.356 -75.614  1.00  0.00           C  
ATOM   2873  C4'   C  1047     -30.546  43.247 -76.587  1.00  0.00           C  
ATOM   2874  O4'   C  1047     -30.660  44.472 -77.353  1.00  0.00           O  
ATOM   2875  C3'   C  1047     -30.415  42.178 -77.661  1.00  0.00           C  
ATOM   2876  O3'   C  1047     -30.805  40.892 -77.211  1.00  0.00           O  
ATOM   2877  C1'   C  1047     -31.082  44.185 -78.668  1.00  0.00           C  
ATOM   2878  C2'   C  1047     -31.388  42.690 -78.702  1.00  0.00           C  
ATOM   2879  O2'   C  1047     -32.733  42.476 -78.299  1.00  0.00           O  
ATOM   2880  N1    C  1047     -29.982  44.556 -79.592  1.00  0.00           N  
ATOM   2881  C2    C  1047     -30.244  44.568 -80.968  1.00  0.00           C  
ATOM   2882  O2    C  1047     -31.379  44.270 -81.370  1.00  0.00           O  
ATOM   2883  N3    C  1047     -29.259  44.903 -81.832  1.00  0.00           N  
ATOM   2884  C4    C  1047     -28.048  45.219 -81.373  1.00  0.00           C  
ATOM   2885  N4    C  1047     -27.106  45.543 -82.263  1.00  0.00           N  
ATOM   2886  C5    C  1047     -27.748  45.215 -79.982  1.00  0.00           C  
ATOM   2887  C6    C  1047     -28.732  44.883 -79.136  1.00  0.00           C  
ATOM   2888  H5'   C  1047     -29.535  44.141 -75.043  1.00  0.00           H  
ATOM   2889 H5''   C  1047     -29.376  42.553 -75.053  1.00  0.00           H  
ATOM   2890  H4'   C  1047     -31.378  43.098 -76.091  1.00  0.00           H  
ATOM   2891  H3'   C  1047     -29.507  42.128 -78.028  1.00  0.00           H  
ATOM   2892  H1'   C  1047     -31.890  44.685 -78.906  1.00  0.00           H  
ATOM   2893  H2'   C  1047     -31.208  42.301 -79.583  1.00  0.00           H  
ATOM   2894 HO2'   C  1047     -32.753  41.778 -77.612  1.00  0.00           H  
ATOM   2895  H42   C  1047     -26.205  45.780 -81.958  1.00  0.00           H  
ATOM   2896  H41   C  1047     -27.315  45.543 -83.220  1.00  0.00           H  
ATOM   2897  H5    C  1047     -26.855  45.449 -79.654  1.00  0.00           H  
ATOM   2898  H6    C  1047     -28.545  44.875 -78.175  1.00  0.00           H  
ATOM   2899  P     U  1048     -30.252  39.575 -77.950  1.00  0.00           P  
ATOM   2900  OP2   U  1048     -28.778  39.700 -78.068  1.00  0.00           O  
ATOM   2901  OP1   U  1048     -30.837  38.389 -77.274  1.00  0.00           O  
ATOM   2902  O5'   U  1048     -30.874  39.666 -79.414  1.00  0.00           O  
ATOM   2903  C5'   U  1048     -32.263  39.470 -79.630  1.00  0.00           C  
ATOM   2904  C4'   U  1048     -32.592  39.390 -81.100  1.00  0.00           C  
ATOM   2905  O4'   U  1048     -32.292  40.666 -81.715  1.00  0.00           O  
ATOM   2906  C3'   U  1048     -31.784  38.392 -81.915  1.00  0.00           C  
ATOM   2907  O3'   U  1048     -32.284  37.069 -81.823  1.00  0.00           O  
ATOM   2908  C1'   U  1048     -31.828  40.461 -83.036  1.00  0.00           C  
ATOM   2909  C2'   U  1048     -31.888  38.958 -83.319  1.00  0.00           C  
ATOM   2910  O2'   U  1048     -33.142  38.644 -83.909  1.00  0.00           O  
ATOM   2911  N1    U  1048     -30.449  40.997 -83.138  1.00  0.00           N  
ATOM   2912  C2    U  1048     -29.987  41.311 -84.403  1.00  0.00           C  
ATOM   2913  O2    U  1048     -30.656  41.166 -85.411  1.00  0.00           O  
ATOM   2914  N3    U  1048     -28.706  41.805 -84.449  1.00  0.00           N  
ATOM   2915  C4    U  1048     -27.856  42.013 -83.384  1.00  0.00           C  
ATOM   2916  O4    U  1048     -26.728  42.465 -83.590  1.00  0.00           O  
ATOM   2917  C5    U  1048     -28.402  41.667 -82.107  1.00  0.00           C  
ATOM   2918  C6    U  1048     -29.646  41.185 -82.033  1.00  0.00           C  
ATOM   2919  H5'   U  1048     -32.756  40.218 -79.233  1.00  0.00           H  
ATOM   2920 H5''   U  1048     -32.540  38.637 -79.195  1.00  0.00           H  
ATOM   2921  H4'   U  1048     -33.545  39.198 -81.219  1.00  0.00           H  
ATOM   2922  H3'   U  1048     -30.849  38.403 -81.625  1.00  0.00           H  
ATOM   2923  H1'   U  1048     -32.408  40.932 -83.670  1.00  0.00           H  
ATOM   2924  H2'   U  1048     -31.141  38.665 -83.881  1.00  0.00           H  
ATOM   2925 HO2'   U  1048     -33.003  38.415 -84.852  1.00  0.00           H  
ATOM   2926  H3    U  1048     -28.359  42.033 -85.336  1.00  0.00           H  
ATOM   2927  H5    U  1048     -27.867  41.783 -81.294  1.00  0.00           H  
ATOM   2928  H6    U  1048     -29.996  40.955 -81.148  1.00  0.00           H  
ATOM   2929  P     G  1049     -31.270  35.829 -81.697  1.00  0.00           P  
ATOM   2930  OP2   G  1049     -30.090  36.277 -80.915  1.00  0.00           O  
ATOM   2931  OP1   G  1049     -32.045  34.645 -81.244  1.00  0.00           O  
ATOM   2932  O5'   G  1049     -30.797  35.563 -83.196  1.00  0.00           O  
ATOM   2933  C5'   G  1049     -31.744  35.364 -84.234  1.00  0.00           C  
ATOM   2934  C4'   G  1049     -31.079  35.299 -85.587  1.00  0.00           C  
ATOM   2935  O4'   G  1049     -30.792  36.622 -86.056  1.00  0.00           O  
ATOM   2936  C3'   G  1049     -29.733  34.592 -85.635  1.00  0.00           C  
ATOM   2937  O3'   G  1049     -29.850  33.180 -85.667  1.00  0.00           O  
ATOM   2938  C1'   G  1049     -29.547  36.622 -86.701  1.00  0.00           C  
ATOM   2939  C2'   G  1049     -29.125  35.158 -86.883  1.00  0.00           C  
ATOM   2940  O2'   G  1049     -29.731  34.612 -88.045  1.00  0.00           O  
ATOM   2941  N1    G  1049     -24.978  38.860 -86.541  1.00  0.00           N  
ATOM   2942  C2    G  1049     -25.588  38.192 -87.574  1.00  0.00           C  
ATOM   2943  N2    G  1049     -24.894  38.106 -88.719  1.00  0.00           N  
ATOM   2944  N3    G  1049     -26.791  37.648 -87.494  1.00  0.00           N  
ATOM   2945  C4    G  1049     -27.346  37.827 -86.277  1.00  0.00           C  
ATOM   2946  C5    G  1049     -26.823  38.477 -85.179  1.00  0.00           C  
ATOM   2947  C6    G  1049     -25.531  39.056 -85.279  1.00  0.00           C  
ATOM   2948  O6    G  1049     -24.895  39.674 -84.417  1.00  0.00           O  
ATOM   2949  N7    G  1049     -27.712  38.441 -84.114  1.00  0.00           N  
ATOM   2950  C8    G  1049     -28.740  37.782 -84.575  1.00  0.00           C  
ATOM   2951  N9    G  1049     -28.585  37.380 -85.880  1.00  0.00           N  
ATOM   2952  H5'   G  1049     -32.387  36.103 -84.229  1.00  0.00           H  
ATOM   2953 H5''   G  1049     -32.223  34.524 -84.073  1.00  0.00           H  
ATOM   2954  H4'   G  1049     -31.690  34.863 -86.217  1.00  0.00           H  
ATOM   2955  H3'   G  1049     -29.191  34.852 -84.862  1.00  0.00           H  
ATOM   2956  H1'   G  1049     -29.633  37.048 -87.580  1.00  0.00           H  
ATOM   2957  H2'   G  1049     -28.151  35.042 -86.893  1.00  0.00           H  
ATOM   2958 HO2'   G  1049     -29.041  34.463 -88.725  1.00  0.00           H  
ATOM   2959  H1    G  1049     -24.084  39.228 -86.702  1.00  0.00           H  
ATOM   2960  H22   G  1049     -25.280  37.640 -89.491  1.00  0.00           H  
ATOM   2961  H21   G  1049     -24.003  38.506 -88.786  1.00  0.00           H  
ATOM   2962  H8    G  1049     -29.542  37.594 -84.043  1.00  0.00           H  
ATOM   2963  P     C  1050     -28.633  32.257 -85.168  1.00  0.00           P  
ATOM   2964  OP2   C  1050     -28.186  32.758 -83.844  1.00  0.00           O  
ATOM   2965  OP1   C  1050     -29.043  30.837 -85.315  1.00  0.00           O  
ATOM   2966  O5'   C  1050     -27.473  32.545 -86.222  1.00  0.00           O  
ATOM   2967  C5'   C  1050     -27.562  32.063 -87.554  1.00  0.00           C  
ATOM   2968  C4'   C  1050     -26.303  32.350 -88.335  1.00  0.00           C  
ATOM   2969  O4'   C  1050     -26.109  33.780 -88.353  1.00  0.00           O  
ATOM   2970  C3'   C  1050     -25.006  31.834 -87.731  1.00  0.00           C  
ATOM   2971  O3'   C  1050     -24.772  30.465 -88.011  1.00  0.00           O  
ATOM   2972  C1'   C  1050     -24.735  34.081 -88.308  1.00  0.00           C  
ATOM   2973  C2'   C  1050     -23.987  32.749 -88.384  1.00  0.00           C  
ATOM   2974  O2'   C  1050     -23.776  32.397 -89.744  1.00  0.00           O  
ATOM   2975  N1    C  1050     -24.465  34.807 -87.042  1.00  0.00           N  
ATOM   2976  C2    C  1050     -23.272  35.531 -86.931  1.00  0.00           C  
ATOM   2977  O2    C  1050     -22.480  35.545 -87.887  1.00  0.00           O  
ATOM   2978  N3    C  1050     -23.002  36.202 -85.788  1.00  0.00           N  
ATOM   2979  C4    C  1050     -23.868  36.171 -84.776  1.00  0.00           C  
ATOM   2980  N4    C  1050     -23.560  36.848 -83.666  1.00  0.00           N  
ATOM   2981  C5    C  1050     -25.089  35.444 -84.856  1.00  0.00           C  
ATOM   2982  C6    C  1050     -25.346  34.786 -85.992  1.00  0.00           C  
ATOM   2983  H5'   C  1050     -28.320  32.494 -88.000  1.00  0.00           H  
ATOM   2984 H5''   C  1050     -27.711  31.094 -87.534  1.00  0.00           H  
ATOM   2985  H4'   C  1050     -26.376  32.023 -89.256  1.00  0.00           H  
ATOM   2986  H3'   C  1050     -24.994  31.970 -86.760  1.00  0.00           H  
ATOM   2987  H1'   C  1050     -24.472  34.642 -89.067  1.00  0.00           H  
ATOM   2988  H2'   C  1050     -23.147  32.768 -87.880  1.00  0.00           H  
ATOM   2989 HO2'   C  1050     -22.822  32.476 -89.950  1.00  0.00           H  
ATOM   2990  H42   C  1050     -24.176  36.846 -82.905  1.00  0.00           H  
ATOM   2991  H41   C  1050     -22.718  37.347 -83.614  1.00  0.00           H  
ATOM   2992  H5    C  1050     -25.721  35.428 -84.106  1.00  0.00           H  
ATOM   2993  H6    C  1050     -26.181  34.280 -86.067  1.00  0.00           H  
ATOM   2994  P     A  1051     -23.781  29.607 -87.080  1.00  0.00           P  
ATOM   2995  OP2   A  1051     -24.112  29.900 -85.663  1.00  0.00           O  
ATOM   2996  OP1   A  1051     -23.797  28.203 -87.563  1.00  0.00           O  
ATOM   2997  O5'   A  1051     -22.341  30.218 -87.386  1.00  0.00           O  
ATOM   2998  C5'   A  1051     -21.645  29.883 -88.578  1.00  0.00           C  
ATOM   2999  C4'   A  1051     -20.254  30.464 -88.589  1.00  0.00           C  
ATOM   3000  O4'   A  1051     -20.313  31.912 -88.500  1.00  0.00           O  
ATOM   3001  C3'   A  1051     -19.355  30.064 -87.429  1.00  0.00           C  
ATOM   3002  O3'   A  1051     -18.719  28.812 -87.625  1.00  0.00           O  
ATOM   3003  C1'   A  1051     -19.269  32.404 -87.692  1.00  0.00           C  
ATOM   3004  C2'   A  1051     -18.357  31.213 -87.393  1.00  0.00           C  
ATOM   3005  O2'   A  1051     -17.394  31.092 -88.430  1.00  0.00           O  
ATOM   3006  N1    A  1051     -18.598  35.459 -83.597  1.00  0.00           N  
ATOM   3007  C2    A  1051     -17.794  35.129 -84.615  1.00  0.00           C  
ATOM   3008  N3    A  1051     -18.033  34.325 -85.650  1.00  0.00           N  
ATOM   3009  C4    A  1051     -19.278  33.821 -85.582  1.00  0.00           C  
ATOM   3010  C5    A  1051     -20.219  34.067 -84.600  1.00  0.00           C  
ATOM   3011  C6    A  1051     -19.843  34.936 -83.560  1.00  0.00           C  
ATOM   3012  N6    A  1051     -20.644  35.265 -82.544  1.00  0.00           N  
ATOM   3013  N7    A  1051     -21.393  33.374 -84.861  1.00  0.00           N  
ATOM   3014  C8    A  1051     -21.139  32.735 -85.976  1.00  0.00           C  
ATOM   3015  N9    A  1051     -19.877  32.959 -86.468  1.00  0.00           N  
ATOM   3016  H5'   A  1051     -22.143  30.231 -89.347  1.00  0.00           H  
ATOM   3017 H5''   A  1051     -21.586  28.908 -88.651  1.00  0.00           H  
ATOM   3018  H4'   A  1051     -19.817  30.213 -89.429  1.00  0.00           H  
ATOM   3019  H3'   A  1051     -19.863  30.037 -86.591  1.00  0.00           H  
ATOM   3020  H1'   A  1051     -18.754  33.103 -88.148  1.00  0.00           H  
ATOM   3021  H2'   A  1051     -17.934  31.294 -86.512  1.00  0.00           H  
ATOM   3022 HO2'   A  1051     -16.515  31.347 -88.080  1.00  0.00           H  
ATOM   3023  H2    A  1051     -16.902  35.535 -84.596  1.00  0.00           H  
ATOM   3024  H61   A  1051     -20.325  35.876 -81.847  1.00  0.00           H  
ATOM   3025  H62   A  1051     -21.551  34.898 -82.496  1.00  0.00           H  
ATOM   3026  H8    A  1051     -21.790  32.149 -86.417  1.00  0.00           H  
ATOM   3027  P     A  1052     -18.197  27.965 -86.363  1.00  0.00           P  
ATOM   3028  OP2   A  1052     -19.291  27.908 -85.362  1.00  0.00           O  
ATOM   3029  OP1   A  1052     -17.600  26.704 -86.871  1.00  0.00           O  
ATOM   3030  O5'   A  1052     -17.023  28.857 -85.759  1.00  0.00           O  
ATOM   3031  C5'   A  1052     -15.728  28.850 -86.342  1.00  0.00           C  
ATOM   3032  C4'   A  1052     -14.748  29.653 -85.524  1.00  0.00           C  
ATOM   3033  O4'   A  1052     -15.215  31.020 -85.398  1.00  0.00           O  
ATOM   3034  C3'   A  1052     -14.579  29.224 -84.074  1.00  0.00           C  
ATOM   3035  O3'   A  1052     -13.714  28.111 -83.922  1.00  0.00           O  
ATOM   3036  C1'   A  1052     -14.848  31.563 -84.152  1.00  0.00           C  
ATOM   3037  C2'   A  1052     -13.998  30.491 -83.465  1.00  0.00           C  
ATOM   3038  O2'   A  1052     -12.638  30.664 -83.836  1.00  0.00           O  
ATOM   3039  N1    A  1052     -17.012  34.063 -80.200  1.00  0.00           N  
ATOM   3040  C2    A  1052     -15.751  34.007 -80.648  1.00  0.00           C  
ATOM   3041  N3    A  1052     -15.256  33.334 -81.685  1.00  0.00           N  
ATOM   3042  C4    A  1052     -16.226  32.644 -82.310  1.00  0.00           C  
ATOM   3043  C5    A  1052     -17.565  32.603 -81.969  1.00  0.00           C  
ATOM   3044  C6    A  1052     -17.962  33.359 -80.852  1.00  0.00           C  
ATOM   3045  N6    A  1052     -19.219  33.415 -80.405  1.00  0.00           N  
ATOM   3046  N7    A  1052     -18.269  31.785 -82.843  1.00  0.00           N  
ATOM   3047  C8    A  1052     -17.355  31.359 -83.679  1.00  0.00           C  
ATOM   3048  N9    A  1052     -16.096  31.839 -83.416  1.00  0.00           N  
ATOM   3049  H5'   A  1052     -15.780  29.232 -87.243  1.00  0.00           H  
ATOM   3050 H5''   A  1052     -15.410  27.925 -86.405  1.00  0.00           H  
ATOM   3051  H4'   A  1052     -13.871  29.644 -85.961  1.00  0.00           H  
ATOM   3052  H3'   A  1052     -15.442  29.019 -83.656  1.00  0.00           H  
ATOM   3053  H1'   A  1052     -14.327  32.389 -84.233  1.00  0.00           H  
ATOM   3054  H2'   A  1052     -14.114  30.507 -82.491  1.00  0.00           H  
ATOM   3055 HO2'   A  1052     -12.136  30.995 -83.063  1.00  0.00           H  
ATOM   3056  H2    A  1052     -15.100  34.536 -80.140  1.00  0.00           H  
ATOM   3057  H61   A  1052     -19.435  33.960 -79.619  1.00  0.00           H  
ATOM   3058  H62   A  1052     -19.925  32.912 -80.861  1.00  0.00           H  
ATOM   3059  H8    A  1052     -17.552  30.752 -84.424  1.00  0.00           H  
ATOM   3060  P     A  1053     -13.787  27.207 -82.596  1.00  0.00           P  
ATOM   3061  OP2   A  1053     -15.215  26.914 -82.317  1.00  0.00           O  
ATOM   3062  OP1   A  1053     -12.824  26.088 -82.749  1.00  0.00           O  
ATOM   3063  O5'   A  1053     -13.248  28.168 -81.445  1.00  0.00           O  
ATOM   3064  C5'   A  1053     -11.857  28.395 -81.277  1.00  0.00           C  
ATOM   3065  C4'   A  1053     -11.573  29.198 -80.032  1.00  0.00           C  
ATOM   3066  O4'   A  1053     -12.286  30.459 -80.132  1.00  0.00           O  
ATOM   3067  C3'   A  1053     -12.069  28.599 -78.724  1.00  0.00           C  
ATOM   3068  O3'   A  1053     -11.169  27.656 -78.170  1.00  0.00           O  
ATOM   3069  C1'   A  1053     -12.799  30.834 -78.866  1.00  0.00           C  
ATOM   3070  C2'   A  1053     -12.238  29.831 -77.852  1.00  0.00           C  
ATOM   3071  O2'   A  1053     -10.985  30.301 -77.376  1.00  0.00           O  
ATOM   3072  N1    A  1053     -17.238  32.248 -76.664  1.00  0.00           N  
ATOM   3073  C2    A  1053     -15.959  32.463 -76.330  1.00  0.00           C  
ATOM   3074  N3    A  1053     -14.850  32.065 -76.950  1.00  0.00           N  
ATOM   3075  C4    A  1053     -15.150  31.355 -78.052  1.00  0.00           C  
ATOM   3076  C5    A  1053     -16.414  31.051 -78.523  1.00  0.00           C  
ATOM   3077  C6    A  1053     -17.505  31.531 -77.777  1.00  0.00           C  
ATOM   3078  N6    A  1053     -18.780  31.316 -78.108  1.00  0.00           N  
ATOM   3079  N7    A  1053     -16.335  30.301 -79.689  1.00  0.00           N  
ATOM   3080  C8    A  1053     -15.048  30.171 -79.893  1.00  0.00           C  
ATOM   3081  N9    A  1053     -14.271  30.785 -78.941  1.00  0.00           N  
ATOM   3082  H5'   A  1053     -11.516  28.882 -82.056  1.00  0.00           H  
ATOM   3083 H5''   A  1053     -11.397  27.533 -81.213  1.00  0.00           H  
ATOM   3084  H4'   A  1053     -10.613  29.379 -79.953  1.00  0.00           H  
ATOM   3085  H3'   A  1053     -12.940  28.171 -78.860  1.00  0.00           H  
ATOM   3086  H1'   A  1053     -12.515  31.740 -78.619  1.00  0.00           H  
ATOM   3087  H2'   A  1053     -12.867  29.668 -77.118  1.00  0.00           H  
ATOM   3088 HO2'   A  1053     -11.089  30.605 -76.451  1.00  0.00           H  
ATOM   3089  H2    A  1053     -15.820  32.988 -75.514  1.00  0.00           H  
ATOM   3090  H61   A  1053     -19.499  31.677 -77.548  1.00  0.00           H  
ATOM   3091  H62   A  1053     -18.997  30.799 -78.912  1.00  0.00           H  
ATOM   3092  H8    A  1053     -14.674  29.681 -80.655  1.00  0.00           H  
ATOM   3093  P     A  1054     -11.694  26.560 -77.118  1.00  0.00           P  
ATOM   3094  OP2   A  1054     -12.824  25.827 -77.743  1.00  0.00           O  
ATOM   3095  OP1   A  1054     -10.519  25.805 -76.614  1.00  0.00           O  
ATOM   3096  O5'   A  1054     -12.276  27.428 -75.915  1.00  0.00           O  
ATOM   3097  C5'   A  1054     -11.412  28.007 -74.949  1.00  0.00           C  
ATOM   3098  C4'   A  1054     -12.179  28.528 -73.760  1.00  0.00           C  
ATOM   3099  O4'   A  1054     -13.084  29.572 -74.204  1.00  0.00           O  
ATOM   3100  C3'   A  1054     -13.104  27.534 -73.075  1.00  0.00           C  
ATOM   3101  O3'   A  1054     -12.423  26.665 -72.186  1.00  0.00           O  
ATOM   3102  C1'   A  1054     -14.254  29.553 -73.418  1.00  0.00           C  
ATOM   3103  C2'   A  1054     -14.074  28.460 -72.363  1.00  0.00           C  
ATOM   3104  O2'   A  1054     -13.491  29.032 -71.201  1.00  0.00           O  
ATOM   3105  N1    A  1054     -19.355  29.914 -74.054  1.00  0.00           N  
ATOM   3106  C2    A  1054     -18.545  30.279 -73.053  1.00  0.00           C  
ATOM   3107  N3    A  1054     -17.223  30.155 -72.952  1.00  0.00           N  
ATOM   3108  C4    A  1054     -16.715  29.572 -74.053  1.00  0.00           C  
ATOM   3109  C5    A  1054     -17.420  29.143 -75.162  1.00  0.00           C  
ATOM   3110  C6    A  1054     -18.813  29.331 -75.146  1.00  0.00           C  
ATOM   3111  N6    A  1054     -19.621  28.967 -76.143  1.00  0.00           N  
ATOM   3112  N7    A  1054     -16.562  28.590 -76.104  1.00  0.00           N  
ATOM   3113  C8    A  1054     -15.379  28.696 -75.552  1.00  0.00           C  
ATOM   3114  N9    A  1054     -15.397  29.282 -74.310  1.00  0.00           N  
ATOM   3115  H5'   A  1054     -10.920  28.747 -75.362  1.00  0.00           H  
ATOM   3116 H5''   A  1054     -10.772  27.330 -74.645  1.00  0.00           H  
ATOM   3117  H4'   A  1054     -11.561  28.896 -73.095  1.00  0.00           H  
ATOM   3118  H3'   A  1054     -13.595  27.006 -73.739  1.00  0.00           H  
ATOM   3119  H1'   A  1054     -14.385  30.417 -72.973  1.00  0.00           H  
ATOM   3120  H2'   A  1054     -14.923  28.013 -72.161  1.00  0.00           H  
ATOM   3121 HO2'   A  1054     -14.162  29.055 -70.487  1.00  0.00           H  
ATOM   3122  H2    A  1054     -18.988  30.697 -72.284  1.00  0.00           H  
ATOM   3123  H61   A  1054     -20.586  29.125 -76.075  1.00  0.00           H  
ATOM   3124  H62   A  1054     -19.250  28.543 -76.945  1.00  0.00           H  
ATOM   3125  H8    A  1054     -14.556  28.386 -75.985  1.00  0.00           H  
ATOM   3126  P     C  1055     -13.231  25.949 -71.007  1.00  0.00           P  
ATOM   3127  OP2   C  1055     -13.930  27.034 -70.273  1.00  0.00           O  
ATOM   3128  OP1   C  1055     -14.023  24.871 -71.651  1.00  0.00           O  
ATOM   3129  O5'   C  1055     -12.193  25.267 -70.009  1.00  0.00           O  
ATOM   3130  C5'   C  1055     -11.588  24.022 -70.323  1.00  0.00           C  
ATOM   3131  C4'   C  1055     -11.440  23.150 -69.101  1.00  0.00           C  
ATOM   3132  O4'   C  1055     -12.211  23.729 -68.023  1.00  0.00           O  
ATOM   3133  C3'   C  1055     -11.983  21.734 -69.218  1.00  0.00           C  
ATOM   3134  O3'   C  1055     -11.088  20.851 -69.870  1.00  0.00           O  
ATOM   3135  C1'   C  1055     -12.759  22.705 -67.227  1.00  0.00           C  
ATOM   3136  C2'   C  1055     -12.240  21.371 -67.765  1.00  0.00           C  
ATOM   3137  O2'   C  1055     -11.033  21.031 -67.099  1.00  0.00           O  
ATOM   3138  N1    C  1055     -14.238  22.805 -67.301  1.00  0.00           N  
ATOM   3139  C2    C  1055     -15.002  22.048 -66.404  1.00  0.00           C  
ATOM   3140  O2    C  1055     -14.425  21.320 -65.581  1.00  0.00           O  
ATOM   3141  N3    C  1055     -16.352  22.122 -66.451  1.00  0.00           N  
ATOM   3142  C4    C  1055     -16.947  22.911 -67.345  1.00  0.00           C  
ATOM   3143  N4    C  1055     -18.282  22.952 -67.354  1.00  0.00           N  
ATOM   3144  C5    C  1055     -16.200  23.693 -68.270  1.00  0.00           C  
ATOM   3145  C6    C  1055     -14.865  23.612 -68.214  1.00  0.00           C  
ATOM   3146  H5'   C  1055     -10.702  24.186 -70.708  1.00  0.00           H  
ATOM   3147 H5''   C  1055     -12.142  23.556 -70.983  1.00  0.00           H  
ATOM   3148  H4'   C  1055     -10.499  23.107 -68.831  1.00  0.00           H  
ATOM   3149  H3'   C  1055     -12.835  21.744 -69.702  1.00  0.00           H  
ATOM   3150  H1'   C  1055     -12.471  22.810 -66.296  1.00  0.00           H  
ATOM   3151  H2'   C  1055     -12.909  20.660 -67.687  1.00  0.00           H  
ATOM   3152 HO2'   C  1055     -11.199  20.271 -66.504  1.00  0.00           H  
ATOM   3153  H42   C  1055     -18.749  23.522 -67.999  1.00  0.00           H  
ATOM   3154  H41   C  1055     -18.793  22.412 -66.716  1.00  0.00           H  
ATOM   3155  H5    C  1055     -16.646  24.271 -68.923  1.00  0.00           H  
ATOM   3156  H6    C  1055     -14.332  24.143 -68.842  1.00  0.00           H  
ATOM   3157  P     A  1056     -11.647  19.554 -70.638  1.00  0.00           P  
ATOM   3158  OP2   A  1056     -12.703  19.999 -71.582  1.00  0.00           O  
ATOM   3159  OP1   A  1056     -10.486  18.782 -71.145  1.00  0.00           O  
ATOM   3160  O5'   A  1056     -12.345  18.697 -69.489  1.00  0.00           O  
ATOM   3161  C5'   A  1056     -11.569  18.038 -68.499  1.00  0.00           C  
ATOM   3162  C4'   A  1056     -12.409  17.095 -67.675  1.00  0.00           C  
ATOM   3163  O4'   A  1056     -13.335  17.891 -66.904  1.00  0.00           O  
ATOM   3164  C3'   A  1056     -13.360  16.197 -68.450  1.00  0.00           C  
ATOM   3165  O3'   A  1056     -12.711  15.091 -69.054  1.00  0.00           O  
ATOM   3166  C1'   A  1056     -14.549  17.207 -66.727  1.00  0.00           C  
ATOM   3167  C2'   A  1056     -14.371  15.843 -67.376  1.00  0.00           C  
ATOM   3168  O2'   A  1056     -13.823  14.932 -66.434  1.00  0.00           O  
ATOM   3169  N1    A  1056     -19.219  19.339 -66.286  1.00  0.00           N  
ATOM   3170  C2    A  1056     -18.477  18.614 -65.439  1.00  0.00           C  
ATOM   3171  N3    A  1056     -17.267  18.089 -65.619  1.00  0.00           N  
ATOM   3172  C4    A  1056     -16.803  18.376 -66.849  1.00  0.00           C  
ATOM   3173  C5    A  1056     -17.448  19.109 -67.827  1.00  0.00           C  
ATOM   3174  C6    A  1056     -18.723  19.610 -67.512  1.00  0.00           C  
ATOM   3175  N6    A  1056     -19.464  20.332 -68.355  1.00  0.00           N  
ATOM   3176  N7    A  1056     -16.663  19.200 -68.969  1.00  0.00           N  
ATOM   3177  C8    A  1056     -15.579  18.532 -68.660  1.00  0.00           C  
ATOM   3178  N9    A  1056     -15.596  18.006 -67.391  1.00  0.00           N  
ATOM   3179  H5'   A  1056     -11.168  18.708 -67.908  1.00  0.00           H  
ATOM   3180 H5''   A  1056     -10.855  17.530 -68.937  1.00  0.00           H  
ATOM   3181  H4'   A  1056     -11.864  16.539 -67.078  1.00  0.00           H  
ATOM   3182  H3'   A  1056     -13.818  16.718 -69.143  1.00  0.00           H  
ATOM   3183  H1'   A  1056     -14.778  17.090 -65.781  1.00  0.00           H  
ATOM   3184  H2'   A  1056     -15.205  15.506 -67.765  1.00  0.00           H  
ATOM   3185 HO2'   A  1056     -13.049  14.486 -66.836  1.00  0.00           H  
ATOM   3186  H2    A  1056     -18.882  18.445 -64.562  1.00  0.00           H  
ATOM   3187  H61   A  1056     -20.347  20.655 -68.079  1.00  0.00           H  
ATOM   3188  H62   A  1056     -19.125  20.542 -69.250  1.00  0.00           H  
ATOM   3189  H8    A  1056     -14.826  18.418 -69.277  1.00  0.00           H  
ATOM   3190  P     C  1057     -13.372  14.362 -70.325  1.00  0.00           P  
ATOM   3191  OP2   C  1057     -14.031  15.397 -71.159  1.00  0.00           O  
ATOM   3192  OP1   C  1057     -12.345  13.476 -70.931  1.00  0.00           O  
ATOM   3193  O5'   C  1057     -14.507  13.439 -69.694  1.00  0.00           O  
ATOM   3194  C5'   C  1057     -15.804  13.383 -70.269  1.00  0.00           C  
ATOM   3195  C4'   C  1057     -16.541  12.131 -69.858  1.00  0.00           C  
ATOM   3196  O4'   C  1057     -16.149  11.777 -68.505  1.00  0.00           O  
ATOM   3197  C3'   C  1057     -18.056  12.239 -69.788  1.00  0.00           C  
ATOM   3198  O3'   C  1057     -18.688  11.963 -71.026  1.00  0.00           O  
ATOM   3199  C1'   C  1057     -17.260  11.342 -67.758  1.00  0.00           C  
ATOM   3200  C2'   C  1057     -18.403  11.176 -68.766  1.00  0.00           C  
ATOM   3201  O2'   C  1057     -18.335   9.874 -69.330  1.00  0.00           O  
ATOM   3202  N1    C  1057     -17.541  12.401 -66.756  1.00  0.00           N  
ATOM   3203  C2    C  1057     -18.577  12.189 -65.838  1.00  0.00           C  
ATOM   3204  O2    C  1057     -19.225  11.132 -65.889  1.00  0.00           O  
ATOM   3205  N3    C  1057     -18.854  13.138 -64.915  1.00  0.00           N  
ATOM   3206  C4    C  1057     -18.144  14.265 -64.882  1.00  0.00           C  
ATOM   3207  N4    C  1057     -18.452  15.174 -63.953  1.00  0.00           N  
ATOM   3208  C5    C  1057     -17.085  14.511 -65.801  1.00  0.00           C  
ATOM   3209  C6    C  1057     -16.820  13.565 -66.709  1.00  0.00           C  
ATOM   3210  H5'   C  1057     -15.721  13.399 -71.245  1.00  0.00           H  
ATOM   3211 H5''   C  1057     -16.316  14.165 -69.977  1.00  0.00           H  
ATOM   3212  H4'   C  1057     -16.303  11.395 -70.459  1.00  0.00           H  
ATOM   3213  H3'   C  1057     -18.332  13.114 -69.445  1.00  0.00           H  
ATOM   3214  H1'   C  1057     -17.109  10.491 -67.298  1.00  0.00           H  
ATOM   3215  H2'   C  1057     -19.274  11.346 -68.351  1.00  0.00           H  
ATOM   3216 HO2'   C  1057     -19.079   9.338 -68.986  1.00  0.00           H  
ATOM   3217  H42   C  1057     -17.949  16.013 -63.903  1.00  0.00           H  
ATOM   3218  H41   C  1057     -19.183  15.001 -63.322  1.00  0.00           H  
ATOM   3219  H5    C  1057     -16.568  15.343 -65.769  1.00  0.00           H  
ATOM   3220  H6    C  1057     -16.095  13.715 -67.351  1.00  0.00           H  
ATOM   3221  P     C  1058     -19.933  12.855 -71.515  1.00  0.00           P  
ATOM   3222  OP2   C  1058     -19.738  14.236 -71.007  1.00  0.00           O  
ATOM   3223  OP1   C  1058     -20.118  12.627 -72.971  1.00  0.00           O  
ATOM   3224  O5'   C  1058     -21.183  12.222 -70.756  1.00  0.00           O  
ATOM   3225  C5'   C  1058     -21.428  10.824 -70.795  1.00  0.00           C  
ATOM   3226  C4'   C  1058     -22.474  10.414 -69.787  1.00  0.00           C  
ATOM   3227  O4'   C  1058     -21.912  10.478 -68.448  1.00  0.00           O  
ATOM   3228  C3'   C  1058     -23.704  11.303 -69.698  1.00  0.00           C  
ATOM   3229  O3'   C  1058     -24.669  11.013 -70.694  1.00  0.00           O  
ATOM   3230  C1'   C  1058     -22.904  10.917 -67.529  1.00  0.00           C  
ATOM   3231  C2'   C  1058     -24.216  10.990 -68.301  1.00  0.00           C  
ATOM   3232  O2'   C  1058     -24.859   9.725 -68.260  1.00  0.00           O  
ATOM   3233  N1    C  1058     -22.492  12.237 -66.991  1.00  0.00           N  
ATOM   3234  C2    C  1058     -23.193  12.758 -65.896  1.00  0.00           C  
ATOM   3235  O2    C  1058     -24.131  12.106 -65.412  1.00  0.00           O  
ATOM   3236  N3    C  1058     -22.837  13.959 -65.387  1.00  0.00           N  
ATOM   3237  C4    C  1058     -21.826  14.640 -65.925  1.00  0.00           C  
ATOM   3238  N4    C  1058     -21.510  15.822 -65.390  1.00  0.00           N  
ATOM   3239  C5    C  1058     -21.094  14.140 -67.039  1.00  0.00           C  
ATOM   3240  C6    C  1058     -21.454  12.949 -67.534  1.00  0.00           C  
ATOM   3241  H5'   C  1058     -20.594  10.348 -70.601  1.00  0.00           H  
ATOM   3242 H5''   C  1058     -21.736  10.579 -71.692  1.00  0.00           H  
ATOM   3243  H4'   C  1058     -22.747   9.492 -69.974  1.00  0.00           H  
ATOM   3244  H3'   C  1058     -23.428  12.242 -69.740  1.00  0.00           H  
ATOM   3245  H1'   C  1058     -23.000  10.280 -66.791  1.00  0.00           H  
ATOM   3246  H2'   C  1058     -24.798  11.703 -67.965  1.00  0.00           H  
ATOM   3247 HO2'   C  1058     -25.654   9.788 -67.692  1.00  0.00           H  
ATOM   3248  H42   C  1058     -20.772  16.347 -65.763  1.00  0.00           H  
ATOM   3249  H41   C  1058     -22.017  16.164 -64.624  1.00  0.00           H  
ATOM   3250  H5    C  1058     -20.352  14.647 -67.428  1.00  0.00           H  
ATOM   3251  H6    C  1058     -20.963  12.587 -68.300  1.00  0.00           H  
ATOM   3252  P     G  1059     -25.746  12.126 -71.125  1.00  0.00           P  
ATOM   3253  OP2   G  1059     -25.016  13.389 -71.401  1.00  0.00           O  
ATOM   3254  OP1   G  1059     -26.620  11.540 -72.173  1.00  0.00           O  
ATOM   3255  O5'   G  1059     -26.625  12.341 -69.814  1.00  0.00           O  
ATOM   3256  C5'   G  1059     -27.602  11.386 -69.427  1.00  0.00           C  
ATOM   3257  C4'   G  1059     -28.348  11.826 -68.192  1.00  0.00           C  
ATOM   3258  O4'   G  1059     -27.408  12.088 -67.106  1.00  0.00           O  
ATOM   3259  C3'   G  1059     -29.093  13.149 -68.298  1.00  0.00           C  
ATOM   3260  O3'   G  1059     -30.349  13.026 -68.944  1.00  0.00           O  
ATOM   3261  C1'   G  1059     -27.925  13.117 -66.295  1.00  0.00           C  
ATOM   3262  C2'   G  1059     -29.295  13.461 -66.825  1.00  0.00           C  
ATOM   3263  O2'   G  1059     -30.262  12.598 -66.243  1.00  0.00           O  
ATOM   3264  N1    G  1059     -26.704  17.599 -64.212  1.00  0.00           N  
ATOM   3265  C2    G  1059     -27.714  16.728 -63.882  1.00  0.00           C  
ATOM   3266  N2    G  1059     -28.507  17.093 -62.864  1.00  0.00           N  
ATOM   3267  N3    G  1059     -27.932  15.580 -64.504  1.00  0.00           N  
ATOM   3268  C4    G  1059     -27.047  15.369 -65.500  1.00  0.00           C  
ATOM   3269  C5    G  1059     -26.004  16.173 -65.910  1.00  0.00           C  
ATOM   3270  C6    G  1059     -25.781  17.401 -65.235  1.00  0.00           C  
ATOM   3271  O6    G  1059     -24.909  18.251 -65.449  1.00  0.00           O  
ATOM   3272  N7    G  1059     -25.325  15.596 -66.974  1.00  0.00           N  
ATOM   3273  C8    G  1059     -25.955  14.473 -67.188  1.00  0.00           C  
ATOM   3274  N9    G  1059     -27.010  14.273 -66.330  1.00  0.00           N  
ATOM   3275  H5'   G  1059     -27.159  10.531 -69.245  1.00  0.00           H  
ATOM   3276 H5''   G  1059     -28.240  11.265 -70.161  1.00  0.00           H  
ATOM   3277  H4'   G  1059     -28.957  11.108 -67.917  1.00  0.00           H  
ATOM   3278  H3'   G  1059     -28.505  13.817 -68.707  1.00  0.00           H  
ATOM   3279  H1'   G  1059     -28.004  12.790 -65.374  1.00  0.00           H  
ATOM   3280  H2'   G  1059     -29.519  14.405 -66.685  1.00  0.00           H  
ATOM   3281 HO2'   G  1059     -30.815  12.213 -66.955  1.00  0.00           H  
ATOM   3282  H1    G  1059     -26.627  18.424 -63.689  1.00  0.00           H  
ATOM   3283  H22   G  1059     -29.244  16.511 -62.584  1.00  0.00           H  
ATOM   3284  H21   G  1059     -28.351  17.941 -62.398  1.00  0.00           H  
ATOM   3285  H8    G  1059     -25.701  13.838 -67.889  1.00  0.00           H  
ATOM   3286  P     G  1060     -31.061  14.321 -69.576  1.00  0.00           P  
ATOM   3287  OP2   G  1060     -30.049  15.060 -70.371  1.00  0.00           O  
ATOM   3288  OP1   G  1060     -32.325  13.882 -70.222  1.00  0.00           O  
ATOM   3289  O5'   G  1060     -31.440  15.211 -68.309  1.00  0.00           O  
ATOM   3290  C5'   G  1060     -32.481  14.818 -67.427  1.00  0.00           C  
ATOM   3291  C4'   G  1060     -32.722  15.855 -66.359  1.00  0.00           C  
ATOM   3292  O4'   G  1060     -31.483  16.075 -65.638  1.00  0.00           O  
ATOM   3293  C3'   G  1060     -33.145  17.232 -66.848  1.00  0.00           C  
ATOM   3294  O3'   G  1060     -34.545  17.348 -67.033  1.00  0.00           O  
ATOM   3295  C1'   G  1060     -31.389  17.443 -65.279  1.00  0.00           C  
ATOM   3296  C2'   G  1060     -32.669  18.147 -65.725  1.00  0.00           C  
ATOM   3297  O2'   G  1060     -33.590  18.158 -64.644  1.00  0.00           O  
ATOM   3298  N1    G  1060     -28.084  21.315 -65.232  1.00  0.00           N  
ATOM   3299  C2    G  1060     -29.177  21.089 -64.431  1.00  0.00           C  
ATOM   3300  N2    G  1060     -29.429  22.013 -63.492  1.00  0.00           N  
ATOM   3301  N3    G  1060     -29.968  20.034 -64.541  1.00  0.00           N  
ATOM   3302  C4    G  1060     -29.574  19.208 -65.533  1.00  0.00           C  
ATOM   3303  C5    G  1060     -28.500  19.341 -66.388  1.00  0.00           C  
ATOM   3304  C6    G  1060     -27.660  20.478 -66.259  1.00  0.00           C  
ATOM   3305  O6    G  1060     -26.659  20.775 -66.922  1.00  0.00           O  
ATOM   3306  N7    G  1060     -28.437  18.272 -67.271  1.00  0.00           N  
ATOM   3307  C8    G  1060     -29.455  17.523 -66.943  1.00  0.00           C  
ATOM   3308  N9    G  1060     -30.186  18.032 -65.897  1.00  0.00           N  
ATOM   3309  H5'   G  1060     -32.237  13.970 -67.001  1.00  0.00           H  
ATOM   3310 H5''   G  1060     -33.305  14.691 -67.943  1.00  0.00           H  
ATOM   3311  H4'   G  1060     -33.405  15.520 -65.740  1.00  0.00           H  
ATOM   3312  H3'   G  1060     -32.652  17.448 -67.667  1.00  0.00           H  
ATOM   3313  H1'   G  1060     -31.312  17.493 -64.303  1.00  0.00           H  
ATOM   3314  H2'   G  1060     -32.484  19.052 -66.053  1.00  0.00           H  
ATOM   3315 HO2'   G  1060     -33.668  19.072 -64.300  1.00  0.00           H  
ATOM   3316  H1    G  1060     -27.562  22.128 -65.069  1.00  0.00           H  
ATOM   3317  H22   G  1060     -30.196  21.905 -62.891  1.00  0.00           H  
ATOM   3318  H21   G  1060     -28.848  22.797 -63.404  1.00  0.00           H  
ATOM   3319  H8    G  1060     -29.674  16.683 -67.398  1.00  0.00           H  
ATOM   3320  P     G  1061     -35.134  17.874 -68.433  1.00  0.00           P  
ATOM   3321  OP2   G  1061     -34.001  18.026 -69.381  1.00  0.00           O  
ATOM   3322  OP1   G  1061     -36.287  17.013 -68.800  1.00  0.00           O  
ATOM   3323  O5'   G  1061     -35.693  19.327 -68.096  1.00  0.00           O  
ATOM   3324  C5'   G  1061     -35.657  19.833 -66.769  1.00  0.00           C  
ATOM   3325  C4'   G  1061     -35.560  21.338 -66.752  1.00  0.00           C  
ATOM   3326  O4'   G  1061     -34.153  21.669 -66.833  1.00  0.00           O  
ATOM   3327  C3'   G  1061     -36.208  22.062 -67.923  1.00  0.00           C  
ATOM   3328  O3'   G  1061     -37.551  22.436 -67.667  1.00  0.00           O  
ATOM   3329  C1'   G  1061     -33.953  22.743 -67.731  1.00  0.00           C  
ATOM   3330  C2'   G  1061     -35.338  23.293 -68.103  1.00  0.00           C  
ATOM   3331  O2'   G  1061     -35.693  24.314 -67.181  1.00  0.00           O  
ATOM   3332  N1    G  1061     -31.341  23.962 -71.927  1.00  0.00           N  
ATOM   3333  C2    G  1061     -31.922  24.781 -70.990  1.00  0.00           C  
ATOM   3334  N2    G  1061     -31.793  26.101 -71.192  1.00  0.00           N  
ATOM   3335  N3    G  1061     -32.581  24.341 -69.931  1.00  0.00           N  
ATOM   3336  C4    G  1061     -32.616  22.993 -69.882  1.00  0.00           C  
ATOM   3337  C5    G  1061     -32.069  22.085 -70.764  1.00  0.00           C  
ATOM   3338  C6    G  1061     -31.365  22.571 -71.896  1.00  0.00           C  
ATOM   3339  O6    G  1061     -30.809  21.925 -72.792  1.00  0.00           O  
ATOM   3340  N7    G  1061     -32.326  20.784 -70.355  1.00  0.00           N  
ATOM   3341  C8    G  1061     -33.012  20.922 -69.253  1.00  0.00           C  
ATOM   3342  N9    G  1061     -33.223  22.235 -68.908  1.00  0.00           N  
ATOM   3343  H5'   G  1061     -34.880  19.457 -66.305  1.00  0.00           H  
ATOM   3344 H5''   G  1061     -36.473  19.559 -66.301  1.00  0.00           H  
ATOM   3345  H4'   G  1061     -35.916  21.704 -65.915  1.00  0.00           H  
ATOM   3346  H3'   G  1061     -36.179  21.497 -68.722  1.00  0.00           H  
ATOM   3347  H1'   G  1061     -33.427  23.449 -67.300  1.00  0.00           H  
ATOM   3348  H2'   G  1061     -35.360  23.616 -69.028  1.00  0.00           H  
ATOM   3349 HO2'   G  1061     -35.658  25.181 -67.636  1.00  0.00           H  
ATOM   3350  H1    G  1061     -30.875  24.387 -72.677  1.00  0.00           H  
ATOM   3351  H22   G  1061     -32.187  26.735 -70.556  1.00  0.00           H  
ATOM   3352  H21   G  1061     -31.307  26.435 -71.974  1.00  0.00           H  
ATOM   3353  H8    G  1061     -33.341  20.165 -68.725  1.00  0.00           H  
ATOM   3354  P     C  1062     -38.635  22.413 -68.853  1.00  0.00           P  
ATOM   3355  OP2   C  1062     -38.423  21.178 -69.648  1.00  0.00           O  
ATOM   3356  OP1   C  1062     -39.970  22.685 -68.261  1.00  0.00           O  
ATOM   3357  O5'   C  1062     -38.238  23.660 -69.762  1.00  0.00           O  
ATOM   3358  C5'   C  1062     -38.416  24.989 -69.297  1.00  0.00           C  
ATOM   3359  C4'   C  1062     -37.910  26.002 -70.295  1.00  0.00           C  
ATOM   3360  O4'   C  1062     -36.457  26.035 -70.374  1.00  0.00           O  
ATOM   3361  C3'   C  1062     -38.353  25.802 -71.736  1.00  0.00           C  
ATOM   3362  O3'   C  1062     -39.686  26.225 -71.968  1.00  0.00           O  
ATOM   3363  C1'   C  1062     -36.083  26.341 -71.703  1.00  0.00           C  
ATOM   3364  C2'   C  1062     -37.372  26.753 -72.429  1.00  0.00           C  
ATOM   3365  O2'   C  1062     -37.682  28.109 -72.143  1.00  0.00           O  
ATOM   3366  N1    C  1062     -35.454  25.142 -72.311  1.00  0.00           N  
ATOM   3367  C2    C  1062     -34.658  25.315 -73.450  1.00  0.00           C  
ATOM   3368  O2    C  1062     -34.505  26.454 -73.916  1.00  0.00           O  
ATOM   3369  N3    C  1062     -34.072  24.238 -74.023  1.00  0.00           N  
ATOM   3370  C4    C  1062     -34.253  23.024 -73.504  1.00  0.00           C  
ATOM   3371  N4    C  1062     -33.655  21.991 -74.103  1.00  0.00           N  
ATOM   3372  C5    C  1062     -35.055  22.815 -72.347  1.00  0.00           C  
ATOM   3373  C6    C  1062     -35.629  23.888 -71.788  1.00  0.00           C  
ATOM   3374  H5'   C  1062     -37.929  25.099 -68.454  1.00  0.00           H  
ATOM   3375 H5''   C  1062     -39.370  25.146 -69.138  1.00  0.00           H  
ATOM   3376  H4'   C  1062     -38.230  26.873 -69.983  1.00  0.00           H  
ATOM   3377  H3'   C  1062     -38.245  24.885 -72.066  1.00  0.00           H  
ATOM   3378  H1'   C  1062     -35.450  27.088 -71.723  1.00  0.00           H  
ATOM   3379  H2'   C  1062     -37.332  26.586 -73.393  1.00  0.00           H  
ATOM   3380 HO2'   C  1062     -37.436  28.662 -72.913  1.00  0.00           H  
ATOM   3381  H42   C  1062     -33.768  21.086 -73.746  1.00  0.00           H  
ATOM   3382  H41   C  1062     -33.104  22.139 -74.900  1.00  0.00           H  
ATOM   3383  H5    C  1062     -35.182  21.919 -71.972  1.00  0.00           H  
ATOM   3384  H6    C  1062     -36.185  23.765 -70.992  1.00  0.00           H  
ATOM   3385  P     C  1063     -40.433  25.829 -73.335  1.00  0.00           P  
ATOM   3386  OP2   C  1063     -40.307  24.362 -73.521  1.00  0.00           O  
ATOM   3387  OP1   C  1063     -41.781  26.453 -73.319  1.00  0.00           O  
ATOM   3388  O5'   C  1063     -39.572  26.546 -74.467  1.00  0.00           O  
ATOM   3389  C5'   C  1063     -39.768  27.918 -74.774  1.00  0.00           C  
ATOM   3390  C4'   C  1063     -39.013  28.326 -76.016  1.00  0.00           C  
ATOM   3391  O4'   C  1063     -37.606  27.995 -75.921  1.00  0.00           O  
ATOM   3392  C3'   C  1063     -39.473  27.691 -77.318  1.00  0.00           C  
ATOM   3393  O3'   C  1063     -40.617  28.322 -77.867  1.00  0.00           O  
ATOM   3394  C1'   C  1063     -37.097  27.651 -77.200  1.00  0.00           C  
ATOM   3395  C2'   C  1063     -38.240  27.859 -78.200  1.00  0.00           C  
ATOM   3396  O2'   C  1063     -38.156  29.177 -78.721  1.00  0.00           O  
ATOM   3397  N1    C  1063     -36.634  26.242 -77.159  1.00  0.00           N  
ATOM   3398  C2    C  1063     -35.820  25.779 -78.200  1.00  0.00           C  
ATOM   3399  O2    C  1063     -35.513  26.553 -79.120  1.00  0.00           O  
ATOM   3400  N3    C  1063     -35.384  24.498 -78.185  1.00  0.00           N  
ATOM   3401  C4    C  1063     -35.728  23.686 -77.186  1.00  0.00           C  
ATOM   3402  N4    C  1063     -35.274  22.431 -77.214  1.00  0.00           N  
ATOM   3403  C5    C  1063     -36.555  24.126 -76.114  1.00  0.00           C  
ATOM   3404  C6    C  1063     -36.979  25.396 -76.138  1.00  0.00           C  
ATOM   3405  H5'   C  1063     -39.459  28.461 -74.019  1.00  0.00           H  
ATOM   3406 H5''   C  1063     -40.725  28.080 -74.914  1.00  0.00           H  
ATOM   3407  H4'   C  1063     -39.100  29.299 -76.089  1.00  0.00           H  
ATOM   3408  H3'   C  1063     -39.662  26.738 -77.192  1.00  0.00           H  
ATOM   3409  H1'   C  1063     -36.348  28.234 -77.443  1.00  0.00           H  
ATOM   3410  H2'   C  1063     -38.215  27.186 -78.912  1.00  0.00           H  
ATOM   3411 HO2'   C  1063     -37.856  29.135 -79.653  1.00  0.00           H  
ATOM   3412  H42   C  1063     -35.510  21.810 -76.494  1.00  0.00           H  
ATOM   3413  H41   C  1063     -34.706  22.131 -77.954  1.00  0.00           H  
ATOM   3414  H5    C  1063     -36.802  23.522 -75.383  1.00  0.00           H  
ATOM   3415  H6    C  1063     -37.549  25.717 -75.409  1.00  0.00           H  
ATOM   3416  P     A  1064     -41.850  27.439 -78.401  1.00  0.00           P  
ATOM   3417  OP2   A  1064     -41.796  26.118 -77.726  1.00  0.00           O  
ATOM   3418  OP1   A  1064     -43.081  28.263 -78.307  1.00  0.00           O  
ATOM   3419  O5'   A  1064     -41.523  27.216 -79.945  1.00  0.00           O  
ATOM   3420  C5'   A  1064     -40.903  28.236 -80.714  1.00  0.00           C  
ATOM   3421  C4'   A  1064     -40.386  27.704 -82.027  1.00  0.00           C  
ATOM   3422  O4'   A  1064     -38.992  27.342 -81.868  1.00  0.00           O  
ATOM   3423  C3'   A  1064     -41.029  26.419 -82.525  1.00  0.00           C  
ATOM   3424  O3'   A  1064     -42.274  26.634 -83.167  1.00  0.00           O  
ATOM   3425  C1'   A  1064     -38.721  26.205 -82.648  1.00  0.00           C  
ATOM   3426  C2'   A  1064     -39.960  25.924 -83.486  1.00  0.00           C  
ATOM   3427  O2'   A  1064     -39.930  26.708 -84.670  1.00  0.00           O  
ATOM   3428  N1    A  1064     -36.384  21.632 -82.218  1.00  0.00           N  
ATOM   3429  C2    A  1064     -36.524  22.478 -83.247  1.00  0.00           C  
ATOM   3430  N3    A  1064     -37.147  23.654 -83.289  1.00  0.00           N  
ATOM   3431  C4    A  1064     -37.678  23.955 -82.091  1.00  0.00           C  
ATOM   3432  C5    A  1064     -37.617  23.188 -80.942  1.00  0.00           C  
ATOM   3433  C6    A  1064     -36.929  21.964 -81.028  1.00  0.00           C  
ATOM   3434  N6    A  1064     -36.789  21.120 -80.004  1.00  0.00           N  
ATOM   3435  N7    A  1064     -38.278  23.817 -79.897  1.00  0.00           N  
ATOM   3436  C8    A  1064     -38.717  24.932 -80.428  1.00  0.00           C  
ATOM   3437  N9    A  1064     -38.389  25.080 -81.753  1.00  0.00           N  
ATOM   3438  H5'   A  1064     -40.154  28.611 -80.204  1.00  0.00           H  
ATOM   3439 H5''   A  1064     -41.555  28.946 -80.890  1.00  0.00           H  
ATOM   3440  H4'   A  1064     -40.465  28.389 -82.724  1.00  0.00           H  
ATOM   3441  H3'   A  1064     -41.150  25.769 -81.801  1.00  0.00           H  
ATOM   3442  H1'   A  1064     -37.961  26.385 -83.241  1.00  0.00           H  
ATOM   3443  H2'   A  1064     -40.069  24.971 -83.685  1.00  0.00           H  
ATOM   3444 HO2'   A  1064     -40.784  27.180 -84.762  1.00  0.00           H  
ATOM   3445  H2    A  1064     -36.110  22.191 -84.088  1.00  0.00           H  
ATOM   3446  H61   A  1064     -36.297  20.280 -80.124  1.00  0.00           H  
ATOM   3447  H62   A  1064     -37.175  21.340 -79.131  1.00  0.00           H  
ATOM   3448  H8    A  1064     -39.231  25.598 -79.925  1.00  0.00           H  
ATOM   3449  P     U  1065     -43.322  25.426 -83.325  1.00  0.00           P  
ATOM   3450  OP2   U  1065     -43.503  24.799 -81.991  1.00  0.00           O  
ATOM   3451  OP1   U  1065     -44.505  25.935 -84.064  1.00  0.00           O  
ATOM   3452  O5'   U  1065     -42.567  24.382 -84.262  1.00  0.00           O  
ATOM   3453  C5'   U  1065     -42.378  24.645 -85.644  1.00  0.00           C  
ATOM   3454  C4'   U  1065     -41.829  23.442 -86.370  1.00  0.00           C  
ATOM   3455  O4'   U  1065     -40.507  23.117 -85.863  1.00  0.00           O  
ATOM   3456  C3'   U  1065     -42.603  22.144 -86.198  1.00  0.00           C  
ATOM   3457  O3'   U  1065     -43.757  22.075 -87.017  1.00  0.00           O  
ATOM   3458  C1'   U  1065     -40.308  21.724 -85.919  1.00  0.00           C  
ATOM   3459  C2'   U  1065     -41.540  21.127 -86.593  1.00  0.00           C  
ATOM   3460  O2'   U  1065     -41.332  21.106 -87.998  1.00  0.00           O  
ATOM   3461  N1    U  1065     -40.127  21.225 -84.534  1.00  0.00           N  
ATOM   3462  C2    U  1065     -39.477  20.014 -84.380  1.00  0.00           C  
ATOM   3463  O2    U  1065     -39.058  19.359 -85.319  1.00  0.00           O  
ATOM   3464  N3    U  1065     -39.331  19.592 -83.081  1.00  0.00           N  
ATOM   3465  C4    U  1065     -39.760  20.241 -81.943  1.00  0.00           C  
ATOM   3466  O4    U  1065     -39.554  19.730 -80.841  1.00  0.00           O  
ATOM   3467  C5    U  1065     -40.424  21.487 -82.179  1.00  0.00           C  
ATOM   3468  C6    U  1065     -40.578  21.922 -83.434  1.00  0.00           C  
ATOM   3469  H5'   U  1065     -41.751  25.392 -85.744  1.00  0.00           H  
ATOM   3470 H5''   U  1065     -43.238  24.894 -86.042  1.00  0.00           H  
ATOM   3471  H4'   U  1065     -41.764  23.647 -87.326  1.00  0.00           H  
ATOM   3472  H3'   U  1065     -42.854  21.997 -85.263  1.00  0.00           H  
ATOM   3473  H1'   U  1065     -39.513  21.506 -86.449  1.00  0.00           H  
ATOM   3474  H2'   U  1065     -41.742  20.234 -86.244  1.00  0.00           H  
ATOM   3475 HO2'   U  1065     -41.215  20.177 -88.290  1.00  0.00           H  
ATOM   3476  H3    U  1065     -38.874  18.736 -82.950  1.00  0.00           H  
ATOM   3477  H5    U  1065     -40.761  22.017 -81.426  1.00  0.00           H  
ATOM   3478  H6    U  1065     -41.036  22.777 -83.569  1.00  0.00           H  
ATOM   3479  P     U  1066     -45.016  21.183 -86.567  1.00  0.00           P  
ATOM   3480  OP2   U  1066     -44.948  21.002 -85.095  1.00  0.00           O  
ATOM   3481  OP1   U  1066     -46.236  21.767 -87.180  1.00  0.00           O  
ATOM   3482  O5'   U  1066     -44.749  19.769 -87.251  1.00  0.00           O  
ATOM   3483  C5'   U  1066     -45.700  19.195 -88.134  1.00  0.00           C  
ATOM   3484  C4'   U  1066     -46.326  17.953 -87.548  1.00  0.00           C  
ATOM   3485  O4'   U  1066     -45.345  17.142 -86.879  1.00  0.00           O  
ATOM   3486  C3'   U  1066     -47.464  18.177 -86.564  1.00  0.00           C  
ATOM   3487  O3'   U  1066     -48.527  17.254 -86.728  1.00  0.00           O  
ATOM   3488  C1'   U  1066     -45.780  16.853 -85.558  1.00  0.00           C  
ATOM   3489  C2'   U  1066     -46.815  17.915 -85.212  1.00  0.00           C  
ATOM   3490  O2'   U  1066     -47.746  17.363 -84.292  1.00  0.00           O  
ATOM   3491  N1    U  1066     -44.606  16.895 -84.653  1.00  0.00           N  
ATOM   3492  C2    U  1066     -44.441  15.832 -83.784  1.00  0.00           C  
ATOM   3493  O2    U  1066     -45.206  14.885 -83.738  1.00  0.00           O  
ATOM   3494  N3    U  1066     -43.341  15.914 -82.966  1.00  0.00           N  
ATOM   3495  C4    U  1066     -42.408  16.928 -82.925  1.00  0.00           C  
ATOM   3496  O4    U  1066     -41.471  16.856 -82.129  1.00  0.00           O  
ATOM   3497  C5    U  1066     -42.643  17.994 -83.851  1.00  0.00           C  
ATOM   3498  C6    U  1066     -43.706  17.939 -84.661  1.00  0.00           C  
ATOM   3499  H5'   U  1066     -45.255  18.961 -88.975  1.00  0.00           H  
ATOM   3500 H5''   U  1066     -46.405  19.851 -88.317  1.00  0.00           H  
ATOM   3501  H4'   U  1066     -46.717  17.424 -88.274  1.00  0.00           H  
ATOM   3502  H3'   U  1066     -47.744  19.115 -86.602  1.00  0.00           H  
ATOM   3503  H1'   U  1066     -46.198  15.967 -85.507  1.00  0.00           H  
ATOM   3504  H2'   U  1066     -46.390  18.722 -84.855  1.00  0.00           H  
ATOM   3505 HO2'   U  1066     -47.600  17.764 -83.410  1.00  0.00           H  
ATOM   3506  H3    U  1066     -43.205  15.171 -82.342  1.00  0.00           H  
ATOM   3507  H5    U  1066     -42.029  18.757 -83.892  1.00  0.00           H  
ATOM   3508  H6    U  1066     -43.845  18.681 -85.284  1.00  0.00           H  
ATOM   3509  P     A  1067     -49.972  17.762 -87.212  1.00  0.00           P  
ATOM   3510  OP2   A  1067     -50.475  18.739 -86.213  1.00  0.00           O  
ATOM   3511  OP1   A  1067     -49.867  18.159 -88.638  1.00  0.00           O  
ATOM   3512  O5'   A  1067     -50.886  16.459 -87.129  1.00  0.00           O  
ATOM   3513  C5'   A  1067     -51.041  15.755 -85.906  1.00  0.00           C  
ATOM   3514  C4'   A  1067     -50.684  14.297 -86.058  1.00  0.00           C  
ATOM   3515  O4'   A  1067     -50.363  14.041 -87.446  1.00  0.00           O  
ATOM   3516  C3'   A  1067     -49.495  13.813 -85.242  1.00  0.00           C  
ATOM   3517  O3'   A  1067     -49.625  12.468 -84.816  1.00  0.00           O  
ATOM   3518  C1'   A  1067     -49.086  13.441 -87.524  1.00  0.00           C  
ATOM   3519  C2'   A  1067     -48.360  13.828 -86.249  1.00  0.00           C  
ATOM   3520  O2'   A  1067     -47.392  12.834 -85.949  1.00  0.00           O  
ATOM   3521  N1    A  1067     -46.098  12.317 -91.569  1.00  0.00           N  
ATOM   3522  C2    A  1067     -46.578  11.567 -90.569  1.00  0.00           C  
ATOM   3523  N3    A  1067     -47.352  11.925 -89.546  1.00  0.00           N  
ATOM   3524  C4    A  1067     -47.641  13.237 -89.606  1.00  0.00           C  
ATOM   3525  C5    A  1067     -47.222  14.135 -90.570  1.00  0.00           C  
ATOM   3526  C6    A  1067     -46.408  13.631 -91.599  1.00  0.00           C  
ATOM   3527  N6    A  1067     -45.928  14.378 -92.596  1.00  0.00           N  
ATOM   3528  N7    A  1067     -47.717  15.405 -90.306  1.00  0.00           N  
ATOM   3529  C8    A  1067     -48.413  15.249 -89.207  1.00  0.00           C  
ATOM   3530  N9    A  1067     -48.411  13.962 -88.728  1.00  0.00           N  
ATOM   3531  H5'   A  1067     -51.973  15.826 -85.611  1.00  0.00           H  
ATOM   3532 H5''   A  1067     -50.460  16.157 -85.228  1.00  0.00           H  
ATOM   3533  H4'   A  1067     -51.455  13.753 -85.795  1.00  0.00           H  
ATOM   3534  H3'   A  1067     -49.301  14.466 -84.537  1.00  0.00           H  
ATOM   3535  H1'   A  1067     -49.146  12.464 -87.580  1.00  0.00           H  
ATOM   3536  H2'   A  1067     -47.957  14.719 -86.323  1.00  0.00           H  
ATOM   3537 HO2'   A  1067     -46.498  13.203 -86.107  1.00  0.00           H  
ATOM   3538  H2    A  1067     -46.325  10.621 -90.593  1.00  0.00           H  
ATOM   3539  H61   A  1067     -45.364  13.970 -93.287  1.00  0.00           H  
ATOM   3540  H62   A  1067     -46.139  15.334 -92.639  1.00  0.00           H  
ATOM   3541  H8    A  1067     -48.891  15.983 -88.767  1.00  0.00           H  
ATOM   3542  P     A  1068     -50.092  12.138 -83.313  1.00  0.00           P  
ATOM   3543  OP2   A  1068     -49.057  12.660 -82.385  1.00  0.00           O  
ATOM   3544  OP1   A  1068     -51.502  12.576 -83.163  1.00  0.00           O  
ATOM   3545  O5'   A  1068     -50.060  10.546 -83.241  1.00  0.00           O  
ATOM   3546  C5'   A  1068     -50.952   9.837 -82.395  1.00  0.00           C  
ATOM   3547  C4'   A  1068     -50.289   8.632 -81.776  1.00  0.00           C  
ATOM   3548  O4'   A  1068     -48.968   8.499 -82.321  1.00  0.00           O  
ATOM   3549  C3'   A  1068     -50.042   8.703 -80.277  1.00  0.00           C  
ATOM   3550  O3'   A  1068     -51.183   8.362 -79.510  1.00  0.00           O  
ATOM   3551  C1'   A  1068     -48.059   8.058 -81.342  1.00  0.00           C  
ATOM   3552  C2'   A  1068     -48.847   7.799 -80.062  1.00  0.00           C  
ATOM   3553  O2'   A  1068     -49.235   6.433 -80.019  1.00  0.00           O  
ATOM   3554  N1    A  1068     -43.554   9.296 -79.167  1.00  0.00           N  
ATOM   3555  C2    A  1068     -44.288   8.176 -79.143  1.00  0.00           C  
ATOM   3556  N3    A  1068     -45.454   7.921 -79.733  1.00  0.00           N  
ATOM   3557  C4    A  1068     -45.879   8.992 -80.427  1.00  0.00           C  
ATOM   3558  C5    A  1068     -45.237  10.210 -80.546  1.00  0.00           C  
ATOM   3559  C6    A  1068     -44.009  10.352 -79.874  1.00  0.00           C  
ATOM   3560  N6    A  1068     -43.278  11.469 -79.897  1.00  0.00           N  
ATOM   3561  N7    A  1068     -45.973  11.077 -81.342  1.00  0.00           N  
ATOM   3562  C8    A  1068     -47.026  10.375 -81.680  1.00  0.00           C  
ATOM   3563  N9    A  1068     -47.034   9.104 -81.162  1.00  0.00           N  
ATOM   3564  H5'   A  1068     -51.725   9.542 -82.921  1.00  0.00           H  
ATOM   3565 H5''   A  1068     -51.261  10.434 -81.682  1.00  0.00           H  
ATOM   3566  H4'   A  1068     -50.814   7.834 -81.996  1.00  0.00           H  
ATOM   3567  H3'   A  1068     -49.786   9.618 -80.037  1.00  0.00           H  
ATOM   3568  H1'   A  1068     -47.629   7.226 -81.634  1.00  0.00           H  
ATOM   3569  H2'   A  1068     -48.340   8.058 -79.264  1.00  0.00           H  
ATOM   3570 HO2'   A  1068     -50.193   6.381 -79.818  1.00  0.00           H  
ATOM   3571  H2    A  1068     -43.913   7.439 -78.616  1.00  0.00           H  
ATOM   3572  H61   A  1068     -42.429  11.508 -79.408  1.00  0.00           H  
ATOM   3573  H62   A  1068     -43.588  12.248 -80.404  1.00  0.00           H  
ATOM   3574  H8    A  1068     -47.742  10.726 -82.251  1.00  0.00           H  
ATOM   3575  P     U  1069     -51.414   9.030 -78.066  1.00  0.00           P  
ATOM   3576  OP2   U  1069     -51.403  10.505 -78.235  1.00  0.00           O  
ATOM   3577  OP1   U  1069     -52.589   8.372 -77.438  1.00  0.00           O  
ATOM   3578  O5'   U  1069     -50.117   8.618 -77.239  1.00  0.00           O  
ATOM   3579  C5'   U  1069     -49.933   7.285 -76.786  1.00  0.00           C  
ATOM   3580  C4'   U  1069     -48.753   7.171 -75.853  1.00  0.00           C  
ATOM   3581  O4'   U  1069     -47.529   7.394 -76.600  1.00  0.00           O  
ATOM   3582  C3'   U  1069     -48.679   8.202 -74.737  1.00  0.00           C  
ATOM   3583  O3'   U  1069     -49.508   7.885 -73.634  1.00  0.00           O  
ATOM   3584  C1'   U  1069     -46.588   8.067 -75.800  1.00  0.00           C  
ATOM   3585  C2'   U  1069     -47.195   8.165 -74.399  1.00  0.00           C  
ATOM   3586  O2'   U  1069     -46.865   6.998 -73.660  1.00  0.00           O  
ATOM   3587  N1    U  1069     -46.347   9.400 -76.403  1.00  0.00           N  
ATOM   3588  C2    U  1069     -45.196  10.065 -76.024  1.00  0.00           C  
ATOM   3589  O2    U  1069     -44.392   9.606 -75.232  1.00  0.00           O  
ATOM   3590  N3    U  1069     -45.014  11.295 -76.609  1.00  0.00           N  
ATOM   3591  C4    U  1069     -45.848  11.917 -77.514  1.00  0.00           C  
ATOM   3592  O4    U  1069     -45.545  13.028 -77.950  1.00  0.00           O  
ATOM   3593  C5    U  1069     -47.018  11.170 -77.860  1.00  0.00           C  
ATOM   3594  C6    U  1069     -47.220   9.969 -77.307  1.00  0.00           C  
ATOM   3595  H5'   U  1069     -49.785   6.702 -77.560  1.00  0.00           H  
ATOM   3596 H5''   U  1069     -50.741   6.993 -76.315  1.00  0.00           H  
ATOM   3597  H4'   U  1069     -48.737   6.269 -75.472  1.00  0.00           H  
ATOM   3598  H3'   U  1069     -48.912   9.083 -75.096  1.00  0.00           H  
ATOM   3599  H1'   U  1069     -45.741   7.575 -75.750  1.00  0.00           H  
ATOM   3600  H2'   U  1069     -46.912   8.980 -73.935  1.00  0.00           H  
ATOM   3601 HO2'   U  1069     -46.221   7.236 -72.960  1.00  0.00           H  
ATOM   3602  H3    U  1069     -44.205  11.784 -76.353  1.00  0.00           H  
ATOM   3603  H5    U  1069     -47.666  11.536 -78.498  1.00  0.00           H  
ATOM   3604  H6    U  1069     -48.028   9.479 -77.559  1.00  0.00           H  
ATOM   3605  P     A  1070     -49.968   9.034 -72.610  1.00  0.00           P  
ATOM   3606  OP2   A  1070     -50.090  10.304 -73.369  1.00  0.00           O  
ATOM   3607  OP1   A  1070     -51.130   8.526 -71.839  1.00  0.00           O  
ATOM   3608  O5'   A  1070     -48.736   9.175 -71.610  1.00  0.00           O  
ATOM   3609  C5'   A  1070     -48.494   8.197 -70.609  1.00  0.00           C  
ATOM   3610  C4'   A  1070     -47.528   8.699 -69.566  1.00  0.00           C  
ATOM   3611  O4'   A  1070     -46.880   9.902 -70.059  1.00  0.00           O  
ATOM   3612  C3'   A  1070     -48.139   9.123 -68.239  1.00  0.00           C  
ATOM   3613  O3'   A  1070     -48.378   8.033 -67.366  1.00  0.00           O  
ATOM   3614  C1'   A  1070     -46.698  10.818 -69.002  1.00  0.00           C  
ATOM   3615  C2'   A  1070     -47.095  10.098 -67.715  1.00  0.00           C  
ATOM   3616  O2'   A  1070     -45.965   9.413 -67.195  1.00  0.00           O  
ATOM   3617  N1    A  1070     -47.554  15.755 -67.801  1.00  0.00           N  
ATOM   3618  C2    A  1070     -46.650  14.867 -67.368  1.00  0.00           C  
ATOM   3619  N3    A  1070     -46.483  13.595 -67.724  1.00  0.00           N  
ATOM   3620  C4    A  1070     -47.392  13.238 -68.649  1.00  0.00           C  
ATOM   3621  C5    A  1070     -48.381  14.037 -69.190  1.00  0.00           C  
ATOM   3622  C6    A  1070     -48.452  15.364 -68.731  1.00  0.00           C  
ATOM   3623  N6    A  1070     -49.353  16.250 -69.161  1.00  0.00           N  
ATOM   3624  N7    A  1070     -49.132  13.328 -70.118  1.00  0.00           N  
ATOM   3625  C8    A  1070     -48.588  12.136 -70.117  1.00  0.00           C  
ATOM   3626  N9    A  1070     -47.530  12.011 -69.252  1.00  0.00           N  
ATOM   3627  H5'   A  1070     -48.121   7.394 -71.030  1.00  0.00           H  
ATOM   3628 H5''   A  1070     -49.341   7.966 -70.175  1.00  0.00           H  
ATOM   3629  H4'   A  1070     -46.850   8.010 -69.403  1.00  0.00           H  
ATOM   3630  H3'   A  1070     -48.977   9.602 -68.409  1.00  0.00           H  
ATOM   3631  H1'   A  1070     -45.755  11.082 -68.950  1.00  0.00           H  
ATOM   3632  H2'   A  1070     -47.480  10.717 -67.058  1.00  0.00           H  
ATOM   3633 HO2'   A  1070     -45.665   9.867 -66.380  1.00  0.00           H  
ATOM   3634  H2    A  1070     -46.021  15.201 -66.694  1.00  0.00           H  
ATOM   3635  H61   A  1070     -49.353  17.163 -68.803  1.00  0.00           H  
ATOM   3636  H62   A  1070     -50.014  15.989 -69.835  1.00  0.00           H  
ATOM   3637  H8    A  1070     -48.908  11.401 -70.682  1.00  0.00           H  
ATOM   3638  P     G  1071     -49.356   8.210 -66.103  1.00  0.00           P  
ATOM   3639  OP2   G  1071     -50.356   9.255 -66.438  1.00  0.00           O  
ATOM   3640  OP1   G  1071     -49.817   6.861 -65.684  1.00  0.00           O  
ATOM   3641  O5'   G  1071     -48.408   8.783 -64.957  1.00  0.00           O  
ATOM   3642  C5'   G  1071     -48.938   9.560 -63.893  1.00  0.00           C  
ATOM   3643  C4'   G  1071     -48.260  10.904 -63.797  1.00  0.00           C  
ATOM   3644  O4'   G  1071     -48.260  11.520 -65.102  1.00  0.00           O  
ATOM   3645  C3'   G  1071     -48.927  11.925 -62.887  1.00  0.00           C  
ATOM   3646  O3'   G  1071     -48.410  11.910 -61.568  1.00  0.00           O  
ATOM   3647  C1'   G  1071     -48.431  12.909 -64.981  1.00  0.00           C  
ATOM   3648  C2'   G  1071     -48.500  13.253 -63.495  1.00  0.00           C  
ATOM   3649  O2'   G  1071     -47.205  13.630 -63.051  1.00  0.00           O  
ATOM   3650  N1    G  1071     -51.566  16.744 -66.153  1.00  0.00           N  
ATOM   3651  C2    G  1071     -50.427  16.750 -65.386  1.00  0.00           C  
ATOM   3652  N2    G  1071     -50.070  17.930 -64.858  1.00  0.00           N  
ATOM   3653  N3    G  1071     -49.688  15.677 -65.152  1.00  0.00           N  
ATOM   3654  C4    G  1071     -50.189  14.578 -65.755  1.00  0.00           C  
ATOM   3655  C5    G  1071     -51.316  14.465 -66.541  1.00  0.00           C  
ATOM   3656  C6    G  1071     -52.099  15.624 -66.784  1.00  0.00           C  
ATOM   3657  O6    G  1071     -53.133  15.728 -67.454  1.00  0.00           O  
ATOM   3658  N7    G  1071     -51.486  13.158 -66.974  1.00  0.00           N  
ATOM   3659  C8    G  1071     -50.478  12.512 -66.453  1.00  0.00           C  
ATOM   3660  N9    G  1071     -49.652  13.313 -65.703  1.00  0.00           N  
ATOM   3661  H5'   G  1071     -48.812   9.077 -63.051  1.00  0.00           H  
ATOM   3662 H5''   G  1071     -49.898   9.695 -64.044  1.00  0.00           H  
ATOM   3663  H4'   G  1071     -47.335  10.772 -63.501  1.00  0.00           H  
ATOM   3664  H3'   G  1071     -49.899  11.837 -62.965  1.00  0.00           H  
ATOM   3665  H1'   G  1071     -47.653  13.350 -65.382  1.00  0.00           H  
ATOM   3666  H2'   G  1071     -49.162  13.956 -63.323  1.00  0.00           H  
ATOM   3667 HO2'   G  1071     -47.193  14.596 -62.886  1.00  0.00           H  
ATOM   3668  H1    G  1071     -52.042  17.593 -66.266  1.00  0.00           H  
ATOM   3669  H22   G  1071     -49.265  17.995 -64.302  1.00  0.00           H  
ATOM   3670  H21   G  1071     -50.612  18.729 -65.027  1.00  0.00           H  
ATOM   3671  H8    G  1071     -50.327  11.553 -66.586  1.00  0.00           H  
ATOM   3672  P     C  1072     -49.414  11.806 -60.321  1.00  0.00           P  
ATOM   3673  OP2   C  1072     -50.535  12.731 -60.623  1.00  0.00           O  
ATOM   3674  OP1   C  1072     -49.687  10.357 -60.140  1.00  0.00           O  
ATOM   3675  O5'   C  1072     -48.676  12.334 -59.012  1.00  0.00           O  
ATOM   3676  C5'   C  1072     -49.324  12.307 -57.748  1.00  0.00           C  
ATOM   3677  C4'   C  1072     -48.374  12.656 -56.628  1.00  0.00           C  
ATOM   3678  O4'   C  1072     -47.907  14.015 -56.786  1.00  0.00           O  
ATOM   3679  C3'   C  1072     -48.945  12.589 -55.220  1.00  0.00           C  
ATOM   3680  O3'   C  1072     -47.967  12.287 -54.241  1.00  0.00           O  
ATOM   3681  C1'   C  1072     -48.284  14.759 -55.633  1.00  0.00           C  
ATOM   3682  C2'   C  1072     -49.470  14.002 -55.041  1.00  0.00           C  
ATOM   3683  O2'   C  1072     -49.626  14.324 -53.667  1.00  0.00           O  
ATOM   3684  N1    C  1072     -48.645  16.137 -56.050  1.00  0.00           N  
ATOM   3685  C2    C  1072     -49.174  17.005 -55.087  1.00  0.00           C  
ATOM   3686  O2    C  1072     -49.324  16.601 -53.923  1.00  0.00           O  
ATOM   3687  N3    C  1072     -49.511  18.267 -55.440  1.00  0.00           N  
ATOM   3688  C4    C  1072     -49.340  18.677 -56.697  1.00  0.00           C  
ATOM   3689  N4    C  1072     -49.687  19.930 -57.000  1.00  0.00           N  
ATOM   3690  C5    C  1072     -48.806  17.818 -57.699  1.00  0.00           C  
ATOM   3691  C6    C  1072     -48.475  16.573 -57.338  1.00  0.00           C  
ATOM   3692  H5'   C  1072     -49.684  11.409 -57.594  1.00  0.00           H  
ATOM   3693 H5''   C  1072     -50.061  12.952 -57.754  1.00  0.00           H  
ATOM   3694  H4'   C  1072     -47.601  12.057 -56.685  1.00  0.00           H  
ATOM   3695  H3'   C  1072     -49.677  11.940 -55.154  1.00  0.00           H  
ATOM   3696  H1'   C  1072     -47.563  14.797 -54.971  1.00  0.00           H  
ATOM   3697  H2'   C  1072     -50.300  14.142 -55.542  1.00  0.00           H  
ATOM   3698 HO2'   C  1072     -50.452  14.837 -53.550  1.00  0.00           H  
ATOM   3699  H42   C  1072     -49.574  20.261 -57.915  1.00  0.00           H  
ATOM   3700  H41   C  1072     -50.055  20.518 -56.308  1.00  0.00           H  
ATOM   3701  H5    C  1072     -48.684  18.129 -58.621  1.00  0.00           H  
ATOM   3702  H6    C  1072     -48.106  15.967 -58.013  1.00  0.00           H  
ATOM   3703  P     G  1073     -47.954  10.845 -53.529  1.00  0.00           P  
ATOM   3704  OP2   G  1073     -46.609  10.638 -52.934  1.00  0.00           O  
ATOM   3705  OP1   G  1073     -49.161  10.745 -52.669  1.00  0.00           O  
ATOM   3706  O5'   G  1073     -48.123   9.817 -54.735  1.00  0.00           O  
ATOM   3707  C5'   G  1073     -47.014   9.074 -55.220  1.00  0.00           C  
ATOM   3708  C4'   G  1073     -47.354   8.340 -56.493  1.00  0.00           C  
ATOM   3709  O4'   G  1073     -47.105   9.187 -57.646  1.00  0.00           O  
ATOM   3710  C3'   G  1073     -46.516   7.107 -56.796  1.00  0.00           C  
ATOM   3711  O3'   G  1073     -46.914   5.971 -56.047  1.00  0.00           O  
ATOM   3712  C1'   G  1073     -46.797   8.373 -58.760  1.00  0.00           C  
ATOM   3713  C2'   G  1073     -46.789   6.920 -58.280  1.00  0.00           C  
ATOM   3714  O2'   G  1073     -48.071   6.349 -58.501  1.00  0.00           O  
ATOM   3715  N1    G  1073     -43.692   8.306 -62.794  1.00  0.00           N  
ATOM   3716  C2    G  1073     -44.947   7.767 -62.647  1.00  0.00           C  
ATOM   3717  N2    G  1073     -45.446   7.123 -63.713  1.00  0.00           N  
ATOM   3718  N3    G  1073     -45.662   7.851 -61.538  1.00  0.00           N  
ATOM   3719  C4    G  1073     -45.013   8.529 -60.568  1.00  0.00           C  
ATOM   3720  C5    G  1073     -43.761   9.107 -60.612  1.00  0.00           C  
ATOM   3721  C6    G  1073     -43.004   9.008 -61.808  1.00  0.00           C  
ATOM   3722  O6    G  1073     -41.876   9.454 -62.044  1.00  0.00           O  
ATOM   3723  N7    G  1073     -43.456   9.714 -59.402  1.00  0.00           N  
ATOM   3724  C8    G  1073     -44.507   9.498 -58.658  1.00  0.00           C  
ATOM   3725  N9    G  1073     -45.489   8.786 -59.304  1.00  0.00           N  
ATOM   3726  H5'   G  1073     -46.742   8.425 -54.539  1.00  0.00           H  
ATOM   3727 H5''   G  1073     -46.269   9.687 -55.392  1.00  0.00           H  
ATOM   3728  H4'   G  1073     -48.300   8.085 -56.473  1.00  0.00           H  
ATOM   3729  H3'   G  1073     -45.563   7.273 -56.646  1.00  0.00           H  
ATOM   3730  H1'   G  1073     -47.486   8.487 -59.447  1.00  0.00           H  
ATOM   3731  H2'   G  1073     -46.080   6.399 -58.713  1.00  0.00           H  
ATOM   3732 HO2'   G  1073     -48.007   5.693 -59.226  1.00  0.00           H  
ATOM   3733  H1    G  1073     -43.245   8.189 -63.658  1.00  0.00           H  
ATOM   3734  H22   G  1073     -46.337   6.717 -63.667  1.00  0.00           H  
ATOM   3735  H21   G  1073     -44.922   7.056 -64.538  1.00  0.00           H  
ATOM   3736  H8    G  1073     -44.587   9.814 -57.734  1.00  0.00           H  
ATOM   3737  P     U  1074     -45.861   4.794 -55.745  1.00  0.00           P  
ATOM   3738  OP2   U  1074     -44.559   5.420 -55.400  1.00  0.00           O  
ATOM   3739  OP1   U  1074     -46.493   3.844 -54.795  1.00  0.00           O  
ATOM   3740  O5'   U  1074     -45.697   4.055 -57.146  1.00  0.00           O  
ATOM   3741  C5'   U  1074     -46.709   3.189 -57.637  1.00  0.00           C  
ATOM   3742  C4'   U  1074     -46.314   2.558 -58.950  1.00  0.00           C  
ATOM   3743  O4'   U  1074     -46.076   3.581 -59.943  1.00  0.00           O  
ATOM   3744  C3'   U  1074     -45.030   1.743 -58.943  1.00  0.00           C  
ATOM   3745  O3'   U  1074     -45.209   0.432 -58.438  1.00  0.00           O  
ATOM   3746  C1'   U  1074     -45.016   3.186 -60.813  1.00  0.00           C  
ATOM   3747  C2'   U  1074     -44.602   1.771 -60.403  1.00  0.00           C  
ATOM   3748  O2'   U  1074     -45.338   0.832 -61.173  1.00  0.00           O  
ATOM   3749  N1    U  1074     -43.908   4.161 -60.666  1.00  0.00           N  
ATOM   3750  C2    U  1074     -42.953   4.186 -61.666  1.00  0.00           C  
ATOM   3751  O2    U  1074     -42.989   3.453 -62.639  1.00  0.00           O  
ATOM   3752  N3    U  1074     -41.947   5.104 -61.488  1.00  0.00           N  
ATOM   3753  C4    U  1074     -41.799   5.982 -60.435  1.00  0.00           C  
ATOM   3754  O4    U  1074     -40.835   6.749 -60.419  1.00  0.00           O  
ATOM   3755  C5    U  1074     -42.823   5.900 -59.440  1.00  0.00           C  
ATOM   3756  C6    U  1074     -43.815   5.016 -59.588  1.00  0.00           C  
ATOM   3757  H5'   U  1074     -47.534   3.701 -57.765  1.00  0.00           H  
ATOM   3758 H5''   U  1074     -46.870   2.481 -56.979  1.00  0.00           H  
ATOM   3759  H4'   U  1074     -47.049   1.987 -59.255  1.00  0.00           H  
ATOM   3760  H3'   U  1074     -44.358   2.207 -58.401  1.00  0.00           H  
ATOM   3761  H1'   U  1074     -45.318   3.176 -61.745  1.00  0.00           H  
ATOM   3762  H2'   U  1074     -43.636   1.638 -60.497  1.00  0.00           H  
ATOM   3763 HO2'   U  1074     -44.734   0.402 -61.815  1.00  0.00           H  
ATOM   3764  H3    U  1074     -41.260   5.138 -62.185  1.00  0.00           H  
ATOM   3765  H5    U  1074     -42.798   6.488 -58.656  1.00  0.00           H  
ATOM   3766  H6    U  1074     -44.503   4.978 -58.893  1.00  0.00           H  
ATOM   3767  P     G  1075     -44.003  -0.316 -57.684  1.00  0.00           P  
ATOM   3768  OP2   G  1075     -43.307   0.679 -56.829  1.00  0.00           O  
ATOM   3769  OP1   G  1075     -44.542  -1.559 -57.074  1.00  0.00           O  
ATOM   3770  O5'   G  1075     -43.012  -0.734 -58.860  1.00  0.00           O  
ATOM   3771  C5'   G  1075     -43.344  -1.787 -59.753  1.00  0.00           C  
ATOM   3772  C4'   G  1075     -42.232  -2.049 -60.738  1.00  0.00           C  
ATOM   3773  O4'   G  1075     -42.100  -0.897 -61.614  1.00  0.00           O  
ATOM   3774  C3'   G  1075     -40.841  -2.212 -60.146  1.00  0.00           C  
ATOM   3775  O3'   G  1075     -40.594  -3.523 -59.667  1.00  0.00           O  
ATOM   3776  C1'   G  1075     -40.738  -0.679 -61.926  1.00  0.00           C  
ATOM   3777  C2'   G  1075     -39.958  -1.852 -61.331  1.00  0.00           C  
ATOM   3778  O2'   G  1075     -39.909  -2.910 -62.278  1.00  0.00           O  
ATOM   3779  N1    G  1075     -37.328   3.101 -61.953  1.00  0.00           N  
ATOM   3780  C2    G  1075     -37.375   1.960 -62.717  1.00  0.00           C  
ATOM   3781  N2    G  1075     -36.385   1.800 -63.608  1.00  0.00           N  
ATOM   3782  N3    G  1075     -38.322   1.043 -62.617  1.00  0.00           N  
ATOM   3783  C4    G  1075     -39.235   1.360 -61.676  1.00  0.00           C  
ATOM   3784  C5    G  1075     -39.281   2.471 -60.860  1.00  0.00           C  
ATOM   3785  C6    G  1075     -38.258   3.448 -60.978  1.00  0.00           C  
ATOM   3786  O6    G  1075     -38.123   4.501 -60.345  1.00  0.00           O  
ATOM   3787  N7    G  1075     -40.387   2.424 -60.024  1.00  0.00           N  
ATOM   3788  C8    G  1075     -40.983   1.306 -60.340  1.00  0.00           C  
ATOM   3789  N9    G  1075     -40.338   0.611 -61.334  1.00  0.00           N  
ATOM   3790  H5'   G  1075     -44.157  -1.545 -60.245  1.00  0.00           H  
ATOM   3791 H5''   G  1075     -43.514  -2.603 -59.237  1.00  0.00           H  
ATOM   3792  H4'   G  1075     -42.443  -2.840 -61.278  1.00  0.00           H  
ATOM   3793  H3'   G  1075     -40.696  -1.573 -59.419  1.00  0.00           H  
ATOM   3794  H1'   G  1075     -40.597  -0.651 -62.896  1.00  0.00           H  
ATOM   3795  H2'   G  1075     -39.061  -1.583 -61.043  1.00  0.00           H  
ATOM   3796 HO2'   G  1075     -38.994  -2.992 -62.619  1.00  0.00           H  
ATOM   3797  H1    G  1075     -36.583   3.719 -62.105  1.00  0.00           H  
ATOM   3798  H22   G  1075     -36.366   1.004 -64.181  1.00  0.00           H  
ATOM   3799  H21   G  1075     -35.680   2.475 -63.688  1.00  0.00           H  
ATOM   3800  H8    G  1075     -41.807   0.995 -59.910  1.00  0.00           H  
ATOM   3801  P     C  1076     -39.543  -3.763 -58.474  1.00  0.00           P  
ATOM   3802  OP2   C  1076     -39.749  -2.700 -57.458  1.00  0.00           O  
ATOM   3803  OP1   C  1076     -39.624  -5.189 -58.070  1.00  0.00           O  
ATOM   3804  O5'   C  1076     -38.123  -3.525 -59.156  1.00  0.00           O  
ATOM   3805  C5'   C  1076     -37.542  -4.512 -59.994  1.00  0.00           C  
ATOM   3806  C4'   C  1076     -36.181  -4.089 -60.493  1.00  0.00           C  
ATOM   3807  O4'   C  1076     -36.315  -2.855 -61.249  1.00  0.00           O  
ATOM   3808  C3'   C  1076     -35.157  -3.735 -59.426  1.00  0.00           C  
ATOM   3809  O3'   C  1076     -34.515  -4.873 -58.877  1.00  0.00           O  
ATOM   3810  C1'   C  1076     -35.179  -2.025 -61.038  1.00  0.00           C  
ATOM   3811  C2'   C  1076     -34.197  -2.859 -60.215  1.00  0.00           C  
ATOM   3812  O2'   C  1076     -33.392  -3.636 -61.089  1.00  0.00           O  
ATOM   3813  N1    C  1076     -35.623  -0.806 -60.319  1.00  0.00           N  
ATOM   3814  C2    C  1076     -34.774   0.308 -60.310  1.00  0.00           C  
ATOM   3815  O2    C  1076     -33.684   0.243 -60.898  1.00  0.00           O  
ATOM   3816  N3    C  1076     -35.156   1.432 -59.662  1.00  0.00           N  
ATOM   3817  C4    C  1076     -36.333   1.476 -59.038  1.00  0.00           C  
ATOM   3818  N4    C  1076     -36.668   2.607 -58.412  1.00  0.00           N  
ATOM   3819  C5    C  1076     -37.218   0.362 -59.028  1.00  0.00           C  
ATOM   3820  C6    C  1076     -36.830  -0.745 -59.673  1.00  0.00           C  
ATOM   3821  H5'   C  1076     -38.130  -4.665 -60.763  1.00  0.00           H  
ATOM   3822 H5''   C  1076     -37.452  -5.347 -59.489  1.00  0.00           H  
ATOM   3823  H4'   C  1076     -35.807  -4.784 -61.073  1.00  0.00           H  
ATOM   3824  H3'   C  1076     -35.563  -3.215 -58.701  1.00  0.00           H  
ATOM   3825  H1'   C  1076     -34.754  -1.769 -61.883  1.00  0.00           H  
ATOM   3826  H2'   C  1076     -33.652  -2.301 -59.622  1.00  0.00           H  
ATOM   3827 HO2'   C  1076     -32.478  -3.283 -61.082  1.00  0.00           H  
ATOM   3828  H42   C  1076     -37.526   2.671 -57.944  1.00  0.00           H  
ATOM   3829  H41   C  1076     -36.056   3.372 -58.420  1.00  0.00           H  
ATOM   3830  H5    C  1076     -38.082   0.404 -58.566  1.00  0.00           H  
ATOM   3831  H6    C  1076     -37.426  -1.522 -59.678  1.00  0.00           H  
ATOM   3832  P     G  1077     -33.818  -4.789 -57.431  1.00  0.00           P  
ATOM   3833  OP2   G  1077     -34.713  -4.016 -56.533  1.00  0.00           O  
ATOM   3834  OP1   G  1077     -33.395  -6.160 -57.043  1.00  0.00           O  
ATOM   3835  O5'   G  1077     -32.505  -3.923 -57.684  1.00  0.00           O  
ATOM   3836  C5'   G  1077     -31.364  -4.493 -58.307  1.00  0.00           C  
ATOM   3837  C4'   G  1077     -30.221  -3.510 -58.377  1.00  0.00           C  
ATOM   3838  O4'   G  1077     -30.644  -2.293 -59.049  1.00  0.00           O  
ATOM   3839  C3'   G  1077     -29.694  -3.004 -57.043  1.00  0.00           C  
ATOM   3840  O3'   G  1077     -28.783  -3.902 -56.431  1.00  0.00           O  
ATOM   3841  C1'   G  1077     -29.987  -1.158 -58.497  1.00  0.00           C  
ATOM   3842  C2'   G  1077     -29.018  -1.697 -57.446  1.00  0.00           C  
ATOM   3843  O2'   G  1077     -27.760  -1.936 -58.061  1.00  0.00           O  
ATOM   3844  N1    G  1077     -31.001   3.422 -56.518  1.00  0.00           N  
ATOM   3845  C2    G  1077     -29.817   2.922 -57.005  1.00  0.00           C  
ATOM   3846  N2    G  1077     -28.760   3.748 -56.963  1.00  0.00           N  
ATOM   3847  N3    G  1077     -29.678   1.703 -57.500  1.00  0.00           N  
ATOM   3848  C4    G  1077     -30.835   1.010 -57.467  1.00  0.00           C  
ATOM   3849  C5    G  1077     -32.069   1.414 -57.003  1.00  0.00           C  
ATOM   3850  C6    G  1077     -32.204   2.725 -56.475  1.00  0.00           C  
ATOM   3851  O6    G  1077     -33.214   3.269 -56.015  1.00  0.00           O  
ATOM   3852  N7    G  1077     -33.006   0.401 -57.147  1.00  0.00           N  
ATOM   3853  C8    G  1077     -32.338  -0.583 -57.685  1.00  0.00           C  
ATOM   3854  N9    G  1077     -31.016  -0.281 -57.906  1.00  0.00           N  
ATOM   3855  H5'   G  1077     -31.601  -4.772 -59.216  1.00  0.00           H  
ATOM   3856 H5''   G  1077     -31.080  -5.279 -57.796  1.00  0.00           H  
ATOM   3857  H4'   G  1077     -29.482  -3.917 -58.877  1.00  0.00           H  
ATOM   3858  H3'   G  1077     -30.431  -2.825 -56.424  1.00  0.00           H  
ATOM   3859  H1'   G  1077     -29.487  -0.661 -59.178  1.00  0.00           H  
ATOM   3860  H2'   G  1077     -28.939  -1.083 -56.685  1.00  0.00           H  
ATOM   3861 HO2'   G  1077     -27.119  -1.263 -57.748  1.00  0.00           H  
ATOM   3862  H1    G  1077     -30.999   4.339 -56.174  1.00  0.00           H  
ATOM   3863  H22   G  1077     -27.889   3.446 -57.297  1.00  0.00           H  
ATOM   3864  H21   G  1077     -28.856   4.652 -56.598  1.00  0.00           H  
ATOM   3865  H8    G  1077     -32.740  -1.448 -57.909  1.00  0.00           H  
ATOM   3866  P     G  1078     -28.565  -3.871 -54.839  1.00  0.00           P  
ATOM   3867  OP2   G  1078     -29.901  -3.801 -54.194  1.00  0.00           O  
ATOM   3868  OP1   G  1078     -27.634  -4.971 -54.481  1.00  0.00           O  
ATOM   3869  O5'   G  1078     -27.818  -2.488 -54.578  1.00  0.00           O  
ATOM   3870  C5'   G  1078     -26.429  -2.350 -54.837  1.00  0.00           C  
ATOM   3871  C4'   G  1078     -25.929  -0.977 -54.462  1.00  0.00           C  
ATOM   3872  O4'   G  1078     -26.669   0.060 -55.150  1.00  0.00           O  
ATOM   3873  C3'   G  1078     -26.082  -0.587 -52.999  1.00  0.00           C  
ATOM   3874  O3'   G  1078     -25.055  -1.114 -52.176  1.00  0.00           O  
ATOM   3875  C1'   G  1078     -26.766   1.230 -54.349  1.00  0.00           C  
ATOM   3876  C2'   G  1078     -25.968   0.925 -53.076  1.00  0.00           C  
ATOM   3877  O2'   G  1078     -24.620   1.330 -53.270  1.00  0.00           O  
ATOM   3878  N1    G  1078     -30.229   4.486 -52.527  1.00  0.00           N  
ATOM   3879  C2    G  1078     -28.867   4.630 -52.639  1.00  0.00           C  
ATOM   3880  N2    G  1078     -28.355   5.794 -52.212  1.00  0.00           N  
ATOM   3881  N3    G  1078     -28.065   3.703 -53.136  1.00  0.00           N  
ATOM   3882  C4    G  1078     -28.742   2.599 -53.516  1.00  0.00           C  
ATOM   3883  C5    G  1078     -30.097   2.354 -53.447  1.00  0.00           C  
ATOM   3884  C6    G  1078     -30.947   3.358 -52.912  1.00  0.00           C  
ATOM   3885  O6    G  1078     -32.174   3.330 -52.767  1.00  0.00           O  
ATOM   3886  N7    G  1078     -30.397   1.094 -53.943  1.00  0.00           N  
ATOM   3887  C8    G  1078     -29.240   0.604 -54.298  1.00  0.00           C  
ATOM   3888  N9    G  1078     -28.194   1.464 -54.067  1.00  0.00           N  
ATOM   3889  H5'   G  1078     -26.265  -2.501 -55.791  1.00  0.00           H  
ATOM   3890 H5''   G  1078     -25.938  -3.022 -54.318  1.00  0.00           H  
ATOM   3891  H4'   G  1078     -24.982  -0.920 -54.709  1.00  0.00           H  
ATOM   3892  H3'   G  1078     -26.952  -0.854 -52.637  1.00  0.00           H  
ATOM   3893  H1'   G  1078     -26.386   2.019 -54.791  1.00  0.00           H  
ATOM   3894  H2'   G  1078     -26.367   1.356 -52.292  1.00  0.00           H  
ATOM   3895 HO2'   G  1078     -24.447   2.130 -52.730  1.00  0.00           H  
ATOM   3896  H1    G  1078     -30.735   5.233 -52.145  1.00  0.00           H  
ATOM   3897  H22   G  1078     -27.389   5.953 -52.268  1.00  0.00           H  
ATOM   3898  H21   G  1078     -28.943   6.485 -51.843  1.00  0.00           H  
ATOM   3899  H8    G  1078     -29.130  -0.288 -54.690  1.00  0.00           H  
ATOM   3900  P     A  1079     -25.284  -1.257 -50.592  1.00  0.00           P  
ATOM   3901  OP2   A  1079     -26.536  -2.024 -50.376  1.00  0.00           O  
ATOM   3902  OP1   A  1079     -24.016  -1.734 -49.985  1.00  0.00           O  
ATOM   3903  O5'   A  1079     -25.533   0.239 -50.102  1.00  0.00           O  
ATOM   3904  C5'   A  1079     -24.445   1.125 -49.885  1.00  0.00           C  
ATOM   3905  C4'   A  1079     -24.921   2.497 -49.476  1.00  0.00           C  
ATOM   3906  O4'   A  1079     -25.923   2.959 -50.424  1.00  0.00           O  
ATOM   3907  C3'   A  1079     -25.633   2.584 -48.135  1.00  0.00           C  
ATOM   3908  O3'   A  1079     -24.740   2.657 -47.037  1.00  0.00           O  
ATOM   3909  C1'   A  1079     -26.940   3.685 -49.744  1.00  0.00           C  
ATOM   3910  C2'   A  1079     -26.462   3.849 -48.301  1.00  0.00           C  
ATOM   3911  O2'   A  1079     -25.652   5.012 -48.203  1.00  0.00           O  
ATOM   3912  N1    A  1079     -32.019   3.676 -48.874  1.00  0.00           N  
ATOM   3913  C2    A  1079     -31.073   4.603 -48.673  1.00  0.00           C  
ATOM   3914  N3    A  1079     -29.766   4.539 -48.923  1.00  0.00           N  
ATOM   3915  C4    A  1079     -29.441   3.343 -49.447  1.00  0.00           C  
ATOM   3916  C5    A  1079     -30.300   2.293 -49.711  1.00  0.00           C  
ATOM   3917  C6    A  1079     -31.658   2.487 -49.402  1.00  0.00           C  
ATOM   3918  N6    A  1079     -32.601   1.563 -49.600  1.00  0.00           N  
ATOM   3919  N7    A  1079     -29.608   1.217 -50.251  1.00  0.00           N  
ATOM   3920  C8    A  1079     -28.367   1.635 -50.301  1.00  0.00           C  
ATOM   3921  N9    A  1079     -28.194   2.913 -49.831  1.00  0.00           N  
ATOM   3922  H5'   A  1079     -23.924   1.201 -50.711  1.00  0.00           H  
ATOM   3923 H5''   A  1079     -23.872   0.762 -49.178  1.00  0.00           H  
ATOM   3924  H4'   A  1079     -24.166   3.121 -49.475  1.00  0.00           H  
ATOM   3925  H3'   A  1079     -26.228   1.814 -48.014  1.00  0.00           H  
ATOM   3926  H1'   A  1079     -27.072   4.570 -50.146  1.00  0.00           H  
ATOM   3927  H2'   A  1079     -27.211   3.873 -47.670  1.00  0.00           H  
ATOM   3928 HO2'   A  1079     -26.156   5.711 -47.737  1.00  0.00           H  
ATOM   3929  H2    A  1079     -31.386   5.448 -48.288  1.00  0.00           H  
ATOM   3930  H61   A  1079     -33.533   1.757 -49.365  1.00  0.00           H  
ATOM   3931  H62   A  1079     -32.363   0.693 -49.982  1.00  0.00           H  
ATOM   3932  H8    A  1079     -27.631   1.085 -50.643  1.00  0.00           H  
ATOM   3933  P     G  1080     -25.256   2.322 -45.552  1.00  0.00           P  
ATOM   3934  OP2   G  1080     -25.928   0.998 -45.587  1.00  0.00           O  
ATOM   3935  OP1   G  1080     -24.130   2.549 -44.611  1.00  0.00           O  
ATOM   3936  O5'   G  1080     -26.365   3.430 -45.269  1.00  0.00           O  
ATOM   3937  C5'   G  1080     -26.004   4.720 -44.801  1.00  0.00           C  
ATOM   3938  C4'   G  1080     -27.218   5.544 -44.451  1.00  0.00           C  
ATOM   3939  O4'   G  1080     -28.181   5.412 -45.505  1.00  0.00           O  
ATOM   3940  C3'   G  1080     -27.953   5.142 -43.181  1.00  0.00           C  
ATOM   3941  O3'   G  1080     -27.391   5.715 -42.012  1.00  0.00           O  
ATOM   3942  C1'   G  1080     -29.453   5.454 -44.928  1.00  0.00           C  
ATOM   3943  C2'   G  1080     -29.304   5.740 -43.423  1.00  0.00           C  
ATOM   3944  O2'   G  1080     -29.308   7.145 -43.218  1.00  0.00           O  
ATOM   3945  N1    G  1080     -33.891   2.974 -44.664  1.00  0.00           N  
ATOM   3946  C2    G  1080     -33.587   4.262 -44.296  1.00  0.00           C  
ATOM   3947  N2    G  1080     -34.593   4.991 -43.791  1.00  0.00           N  
ATOM   3948  N3    G  1080     -32.383   4.799 -44.415  1.00  0.00           N  
ATOM   3949  C4    G  1080     -31.492   3.931 -44.938  1.00  0.00           C  
ATOM   3950  C5    G  1080     -31.694   2.627 -45.338  1.00  0.00           C  
ATOM   3951  C6    G  1080     -32.989   2.063 -45.204  1.00  0.00           C  
ATOM   3952  O6    G  1080     -33.368   0.924 -45.502  1.00  0.00           O  
ATOM   3953  N7    G  1080     -30.518   2.073 -45.825  1.00  0.00           N  
ATOM   3954  C8    G  1080     -29.640   3.033 -45.715  1.00  0.00           C  
ATOM   3955  N9    G  1080     -30.164   4.187 -45.185  1.00  0.00           N  
ATOM   3956  H5'   G  1080     -25.494   5.183 -45.498  1.00  0.00           H  
ATOM   3957 H5''   G  1080     -25.441   4.625 -44.004  1.00  0.00           H  
ATOM   3958  H4'   G  1080     -26.961   6.487 -44.385  1.00  0.00           H  
ATOM   3959  H3'   G  1080     -28.043   4.171 -43.095  1.00  0.00           H  
ATOM   3960  H1'   G  1080     -29.938   6.192 -45.353  1.00  0.00           H  
ATOM   3961  H2'   G  1080     -30.006   5.295 -42.903  1.00  0.00           H  
ATOM   3962 HO2'   G  1080     -30.139   7.399 -42.764  1.00  0.00           H  
ATOM   3963  H1    G  1080     -34.814   2.671 -44.535  1.00  0.00           H  
ATOM   3964  H22   G  1080     -34.435   5.918 -43.512  1.00  0.00           H  
ATOM   3965  H21   G  1080     -35.487   4.601 -43.700  1.00  0.00           H  
ATOM   3966  H8    G  1080     -28.702   2.938 -45.984  1.00  0.00           H  
ATOM   3967  P     U  1081     -26.579   4.795 -40.973  1.00  0.00           P  
ATOM   3968  OP2   U  1081     -27.463   4.527 -39.811  1.00  0.00           O  
ATOM   3969  OP1   U  1081     -25.991   3.659 -41.726  1.00  0.00           O  
ATOM   3970  O5'   U  1081     -25.388   5.731 -40.481  1.00  0.00           O  
ATOM   3971  C5'   U  1081     -24.105   5.191 -40.199  1.00  0.00           C  
ATOM   3972  C4'   U  1081     -23.011   5.961 -40.897  1.00  0.00           C  
ATOM   3973  O4'   U  1081     -23.563   6.524 -42.120  1.00  0.00           O  
ATOM   3974  C3'   U  1081     -22.444   7.154 -40.143  1.00  0.00           C  
ATOM   3975  O3'   U  1081     -21.425   6.796 -39.227  1.00  0.00           O  
ATOM   3976  C1'   U  1081     -22.924   7.770 -42.372  1.00  0.00           C  
ATOM   3977  C2'   U  1081     -21.896   8.025 -41.267  1.00  0.00           C  
ATOM   3978  O2'   U  1081     -20.624   7.565 -41.700  1.00  0.00           O  
ATOM   3979  N1    U  1081     -23.941   8.847 -42.454  1.00  0.00           N  
ATOM   3980  C2    U  1081     -23.518  10.080 -42.914  1.00  0.00           C  
ATOM   3981  O2    U  1081     -22.368  10.307 -43.248  1.00  0.00           O  
ATOM   3982  N3    U  1081     -24.493  11.045 -42.974  1.00  0.00           N  
ATOM   3983  C4    U  1081     -25.820  10.909 -42.626  1.00  0.00           C  
ATOM   3984  O4    U  1081     -26.576  11.876 -42.736  1.00  0.00           O  
ATOM   3985  C5    U  1081     -26.186   9.607 -42.159  1.00  0.00           C  
ATOM   3986  C6    U  1081     -25.256   8.648 -42.092  1.00  0.00           C  
ATOM   3987  H5'   U  1081     -24.079   4.258 -40.498  1.00  0.00           H  
ATOM   3988 H5''   U  1081     -23.950   5.223 -39.232  1.00  0.00           H  
ATOM   3989  H4'   U  1081     -22.282   5.345 -41.118  1.00  0.00           H  
ATOM   3990  H3'   U  1081     -23.175   7.630 -39.697  1.00  0.00           H  
ATOM   3991  H1'   U  1081     -22.460   7.695 -43.232  1.00  0.00           H  
ATOM   3992  H2'   U  1081     -21.871   8.970 -41.009  1.00  0.00           H  
ATOM   3993 HO2'   U  1081     -19.985   8.307 -41.660  1.00  0.00           H  
ATOM   3994  H3    U  1081     -24.215  11.927 -43.297  1.00  0.00           H  
ATOM   3995  H5    U  1081     -27.110   9.420 -41.891  1.00  0.00           H  
ATOM   3996  H6    U  1081     -25.531   7.766 -41.768  1.00  0.00           H  
ATOM   3997  P     G  1082     -21.817   6.342 -37.743  1.00  0.00           P  
ATOM   3998  OP2   G  1082     -23.068   7.070 -37.411  1.00  0.00           O  
ATOM   3999  OP1   G  1082     -21.814   4.856 -37.757  1.00  0.00           O  
ATOM   4000  O5'   G  1082     -20.682   6.827 -36.735  1.00  0.00           O  
ATOM   4001  C5'   G  1082     -19.656   7.710 -37.163  1.00  0.00           C  
ATOM   4002  C4'   G  1082     -19.860   9.102 -36.620  1.00  0.00           C  
ATOM   4003  O4'   G  1082     -21.274   9.338 -36.398  1.00  0.00           O  
ATOM   4004  C3'   G  1082     -19.244   9.384 -35.258  1.00  0.00           C  
ATOM   4005  O3'   G  1082     -17.874   9.739 -35.334  1.00  0.00           O  
ATOM   4006  C1'   G  1082     -21.460  10.177 -35.299  1.00  0.00           C  
ATOM   4007  C2'   G  1082     -20.067  10.578 -34.808  1.00  0.00           C  
ATOM   4008  O2'   G  1082     -19.662  11.765 -35.476  1.00  0.00           O  
ATOM   4009  N1    G  1082     -23.182  10.133 -30.509  1.00  0.00           N  
ATOM   4010  C2    G  1082     -22.449  11.092 -31.165  1.00  0.00           C  
ATOM   4011  N2    G  1082     -22.129  12.185 -30.458  1.00  0.00           N  
ATOM   4012  N3    G  1082     -22.057  10.988 -32.425  1.00  0.00           N  
ATOM   4013  C4    G  1082     -22.462   9.829 -32.985  1.00  0.00           C  
ATOM   4014  C5    G  1082     -23.197   8.808 -32.419  1.00  0.00           C  
ATOM   4015  C6    G  1082     -23.610   8.933 -31.067  1.00  0.00           C  
ATOM   4016  O6    G  1082     -24.267   8.137 -30.387  1.00  0.00           O  
ATOM   4017  N7    G  1082     -23.406   7.786 -33.333  1.00  0.00           N  
ATOM   4018  C8    G  1082     -22.807   8.195 -34.418  1.00  0.00           C  
ATOM   4019  N9    G  1082     -22.214   9.426 -34.277  1.00  0.00           N  
ATOM   4020  H5'   G  1082     -19.652   7.745 -38.143  1.00  0.00           H  
ATOM   4021 H5''   G  1082     -18.791   7.369 -36.853  1.00  0.00           H  
ATOM   4022  H4'   G  1082     -19.520   9.757 -37.265  1.00  0.00           H  
ATOM   4023  H3'   G  1082     -19.347   8.633 -34.638  1.00  0.00           H  
ATOM   4024  H1'   G  1082     -21.962  10.980 -35.550  1.00  0.00           H  
ATOM   4025  H2'   G  1082     -20.043  10.684 -33.834  1.00  0.00           H  
ATOM   4026 HO2'   G  1082     -20.385  12.424 -35.422  1.00  0.00           H  
ATOM   4027  H1    G  1082     -23.423  10.306 -29.575  1.00  0.00           H  
ATOM   4028  H22   G  1082     -21.607  12.903 -30.874  1.00  0.00           H  
ATOM   4029  H21   G  1082     -22.416  12.270 -29.525  1.00  0.00           H  
ATOM   4030  H8    G  1082     -22.783   7.676 -35.249  1.00  0.00           H  
ATOM   4031  P     A  1083     -16.756   8.790 -34.677  1.00  0.00           P  
ATOM   4032  OP2   A  1083     -17.216   7.384 -34.802  1.00  0.00           O  
ATOM   4033  OP1   A  1083     -15.435   9.182 -35.229  1.00  0.00           O  
ATOM   4034  O5'   A  1083     -16.780   9.180 -33.132  1.00  0.00           O  
ATOM   4035  C5'   A  1083     -16.039  10.290 -32.648  1.00  0.00           C  
ATOM   4036  C4'   A  1083     -16.761  10.993 -31.526  1.00  0.00           C  
ATOM   4037  O4'   A  1083     -18.178  11.045 -31.803  1.00  0.00           O  
ATOM   4038  C3'   A  1083     -16.668  10.335 -30.158  1.00  0.00           C  
ATOM   4039  O3'   A  1083     -15.546  10.770 -29.409  1.00  0.00           O  
ATOM   4040  C1'   A  1083     -18.937  10.755 -30.666  1.00  0.00           C  
ATOM   4041  C2'   A  1083     -17.954  10.804 -29.502  1.00  0.00           C  
ATOM   4042  O2'   A  1083     -17.844  12.146 -29.053  1.00  0.00           O  
ATOM   4043  N1    A  1083     -21.726   6.958 -28.579  1.00  0.00           N  
ATOM   4044  C2    A  1083     -21.351   8.158 -28.118  1.00  0.00           C  
ATOM   4045  N3    A  1083     -20.623   9.099 -28.715  1.00  0.00           N  
ATOM   4046  C4    A  1083     -20.257   8.705 -29.948  1.00  0.00           C  
ATOM   4047  C5    A  1083     -20.566   7.505 -30.560  1.00  0.00           C  
ATOM   4048  C6    A  1083     -21.343   6.594 -29.822  1.00  0.00           C  
ATOM   4049  N6    A  1083     -21.717   5.398 -30.281  1.00  0.00           N  
ATOM   4050  N7    A  1083     -20.018   7.448 -31.834  1.00  0.00           N  
ATOM   4051  C8    A  1083     -19.401   8.597 -31.962  1.00  0.00           C  
ATOM   4052  N9    A  1083     -19.505   9.408 -30.859  1.00  0.00           N  
ATOM   4053  H5'   A  1083     -15.896  10.924 -33.383  1.00  0.00           H  
ATOM   4054 H5''   A  1083     -15.169   9.978 -32.323  1.00  0.00           H  
ATOM   4055  H4'   A  1083     -16.417  11.908 -31.462  1.00  0.00           H  
ATOM   4056  H3'   A  1083     -16.648   9.357 -30.226  1.00  0.00           H  
ATOM   4057  H1'   A  1083     -19.662  11.396 -30.507  1.00  0.00           H  
ATOM   4058  H2'   A  1083     -18.230  10.200 -28.780  1.00  0.00           H  
ATOM   4059 HO2'   A  1083     -18.288  12.229 -28.183  1.00  0.00           H  
ATOM   4060  H2    A  1083     -21.655   8.374 -27.211  1.00  0.00           H  
ATOM   4061  H61   A  1083     -22.259   4.805 -29.719  1.00  0.00           H  
ATOM   4062  H62   A  1083     -21.450   5.112 -31.180  1.00  0.00           H  
ATOM   4063  H8    A  1083     -18.911   8.854 -32.771  1.00  0.00           H  
ATOM   4064  P     U  1084     -14.447   9.709 -28.909  1.00  0.00           P  
ATOM   4065  OP2   U  1084     -14.165   8.778 -30.030  1.00  0.00           O  
ATOM   4066  OP1   U  1084     -13.332  10.463 -28.282  1.00  0.00           O  
ATOM   4067  O5'   U  1084     -15.195   8.891 -27.765  1.00  0.00           O  
ATOM   4068  C5'   U  1084     -15.755   9.554 -26.641  1.00  0.00           C  
ATOM   4069  C4'   U  1084     -16.659   8.642 -25.850  1.00  0.00           C  
ATOM   4070  O4'   U  1084     -17.886   8.404 -26.593  1.00  0.00           O  
ATOM   4071  C3'   U  1084     -16.130   7.241 -25.582  1.00  0.00           C  
ATOM   4072  O3'   U  1084     -15.248   7.185 -24.475  1.00  0.00           O  
ATOM   4073  C1'   U  1084     -18.346   7.077 -26.374  1.00  0.00           C  
ATOM   4074  C2'   U  1084     -17.417   6.472 -25.319  1.00  0.00           C  
ATOM   4075  O2'   U  1084     -17.932   6.758 -24.026  1.00  0.00           O  
ATOM   4076  N1    U  1084     -18.278   6.352 -27.666  1.00  0.00           N  
ATOM   4077  C2    U  1084     -18.984   5.167 -27.762  1.00  0.00           C  
ATOM   4078  O2    U  1084     -19.645   4.710 -26.845  1.00  0.00           O  
ATOM   4079  N3    U  1084     -18.893   4.531 -28.976  1.00  0.00           N  
ATOM   4080  C4    U  1084     -18.182   4.947 -30.081  1.00  0.00           C  
ATOM   4081  O4    U  1084     -18.199   4.261 -31.104  1.00  0.00           O  
ATOM   4082  C5    U  1084     -17.477   6.181 -29.909  1.00  0.00           C  
ATOM   4083  C6    U  1084     -17.549   6.821 -28.738  1.00  0.00           C  
ATOM   4084  H5'   U  1084     -16.273  10.326 -26.952  1.00  0.00           H  
ATOM   4085 H5''   U  1084     -15.031   9.867 -26.060  1.00  0.00           H  
ATOM   4086  H4'   U  1084     -16.881   9.065 -24.995  1.00  0.00           H  
ATOM   4087  H3'   U  1084     -15.678   6.877 -26.371  1.00  0.00           H  
ATOM   4088  H1'   U  1084     -19.268   7.060 -26.040  1.00  0.00           H  
ATOM   4089  H2'   U  1084     -17.294   5.510 -25.455  1.00  0.00           H  
ATOM   4090 HO2'   U  1084     -18.911   6.769 -24.068  1.00  0.00           H  
ATOM   4091  H3    U  1084     -19.386   3.689 -29.065  1.00  0.00           H  
ATOM   4092  H5    U  1084     -16.946   6.552 -30.644  1.00  0.00           H  
ATOM   4093  H6    U  1084     -17.057   7.662 -28.645  1.00  0.00           H  
ATOM   4094  P     U  1085     -14.099   6.064 -24.412  1.00  0.00           P  
ATOM   4095  OP2   U  1085     -13.337   6.115 -25.685  1.00  0.00           O  
ATOM   4096  OP1   U  1085     -13.381   6.213 -23.120  1.00  0.00           O  
ATOM   4097  O5'   U  1085     -14.903   4.690 -24.373  1.00  0.00           O  
ATOM   4098  C5'   U  1085     -15.570   4.268 -23.192  1.00  0.00           C  
ATOM   4099  C4'   U  1085     -16.313   2.973 -23.405  1.00  0.00           C  
ATOM   4100  O4'   U  1085     -17.115   3.069 -24.611  1.00  0.00           O  
ATOM   4101  C3'   U  1085     -15.456   1.743 -23.667  1.00  0.00           C  
ATOM   4102  O3'   U  1085     -14.944   1.163 -22.481  1.00  0.00           O  
ATOM   4103  C1'   U  1085     -17.250   1.788 -25.186  1.00  0.00           C  
ATOM   4104  C2'   U  1085     -16.461   0.810 -24.317  1.00  0.00           C  
ATOM   4105  O2'   U  1085     -17.331   0.238 -23.351  1.00  0.00           O  
ATOM   4106  N1    U  1085     -16.747   1.834 -26.580  1.00  0.00           N  
ATOM   4107  C2    U  1085     -17.109   0.793 -27.416  1.00  0.00           C  
ATOM   4108  O2    U  1085     -17.810  -0.136 -27.057  1.00  0.00           O  
ATOM   4109  N3    U  1085     -16.621   0.878 -28.697  1.00  0.00           N  
ATOM   4110  C4    U  1085     -15.824   1.875 -29.219  1.00  0.00           C  
ATOM   4111  O4    U  1085     -15.465   1.807 -30.395  1.00  0.00           O  
ATOM   4112  C5    U  1085     -15.490   2.917 -28.297  1.00  0.00           C  
ATOM   4113  C6    U  1085     -15.952   2.860 -27.044  1.00  0.00           C  
ATOM   4114  H5'   U  1085     -16.208   4.961 -22.921  1.00  0.00           H  
ATOM   4115 H5''   U  1085     -14.910   4.144 -22.479  1.00  0.00           H  
ATOM   4116  H4'   U  1085     -16.898   2.793 -22.640  1.00  0.00           H  
ATOM   4117  H3'   U  1085     -14.714   1.935 -24.277  1.00  0.00           H  
ATOM   4118  H1'   U  1085     -18.195   1.525 -25.190  1.00  0.00           H  
ATOM   4119  H2'   U  1085     -16.017   0.124 -24.857  1.00  0.00           H  
ATOM   4120 HO2'   U  1085     -17.506  -0.696 -23.593  1.00  0.00           H  
ATOM   4121  H3    U  1085     -16.866   0.151 -29.306  1.00  0.00           H  
ATOM   4122  H5    U  1085     -14.927   3.667 -28.584  1.00  0.00           H  
ATOM   4123  H6    U  1085     -15.709   3.585 -26.433  1.00  0.00           H  
ATOM   4124  P     U  1086     -13.358   1.104 -22.228  1.00  0.00           P  
ATOM   4125  OP2   U  1086     -12.735   2.240 -22.954  1.00  0.00           O  
ATOM   4126  OP1   U  1086     -13.130   0.953 -20.768  1.00  0.00           O  
ATOM   4127  O5'   U  1086     -12.904  -0.246 -22.941  1.00  0.00           O  
ATOM   4128  C5'   U  1086     -12.615  -1.410 -22.182  1.00  0.00           C  
ATOM   4129  C4'   U  1086     -13.238  -2.642 -22.791  1.00  0.00           C  
ATOM   4130  O4'   U  1086     -14.247  -2.274 -23.745  1.00  0.00           O  
ATOM   4131  C3'   U  1086     -12.322  -3.502 -23.649  1.00  0.00           C  
ATOM   4132  O3'   U  1086     -11.553  -4.418 -22.890  1.00  0.00           O  
ATOM   4133  C1'   U  1086     -14.475  -3.370 -24.602  1.00  0.00           C  
ATOM   4134  C2'   U  1086     -13.296  -4.320 -24.480  1.00  0.00           C  
ATOM   4135  O2'   U  1086     -13.715  -5.485 -23.783  1.00  0.00           O  
ATOM   4136  N1    U  1086     -14.686  -2.912 -25.997  1.00  0.00           N  
ATOM   4137  C2    U  1086     -15.453  -3.719 -26.817  1.00  0.00           C  
ATOM   4138  O2    U  1086     -15.950  -4.767 -26.443  1.00  0.00           O  
ATOM   4139  N3    U  1086     -15.622  -3.255 -28.098  1.00  0.00           N  
ATOM   4140  C4    U  1086     -15.114  -2.091 -28.635  1.00  0.00           C  
ATOM   4141  O4    U  1086     -15.356  -1.812 -29.811  1.00  0.00           O  
ATOM   4142  C5    U  1086     -14.331  -1.307 -27.730  1.00  0.00           C  
ATOM   4143  C6    U  1086     -14.152  -1.734 -26.476  1.00  0.00           C  
ATOM   4144  H5'   U  1086     -12.962  -1.293 -21.273  1.00  0.00           H  
ATOM   4145 H5''   U  1086     -11.643  -1.531 -22.140  1.00  0.00           H  
ATOM   4146  H4'   U  1086     -13.628  -3.200 -22.087  1.00  0.00           H  
ATOM   4147  H3'   U  1086     -11.723  -2.960 -24.202  1.00  0.00           H  
ATOM   4148  H1'   U  1086     -15.286  -3.818 -24.281  1.00  0.00           H  
ATOM   4149  H2'   U  1086     -12.922  -4.540 -25.359  1.00  0.00           H  
ATOM   4150 HO2'   U  1086     -13.760  -6.235 -24.412  1.00  0.00           H  
ATOM   4151  H3    U  1086     -16.162  -3.812 -28.696  1.00  0.00           H  
ATOM   4152  H5    U  1086     -13.932  -0.463 -28.027  1.00  0.00           H  
ATOM   4153  H6    U  1086     -13.611  -1.180 -25.876  1.00  0.00           H  
ATOM   4154  P     A  1087      -9.957  -4.479 -23.071  1.00  0.00           P  
ATOM   4155  OP2   A  1087      -9.508  -5.853 -22.732  1.00  0.00           O  
ATOM   4156  OP1   A  1087      -9.622  -3.903 -24.397  1.00  0.00           O  
ATOM   4157  O5'   A  1087      -9.405  -3.490 -21.950  1.00  0.00           O  
ATOM   4158  C5'   A  1087      -9.035  -2.158 -22.271  1.00  0.00           C  
ATOM   4159  C4'   A  1087      -8.919  -1.301 -21.035  1.00  0.00           C  
ATOM   4160  O4'   A  1087      -8.271  -2.051 -19.968  1.00  0.00           O  
ATOM   4161  C3'   A  1087      -8.068  -0.048 -21.169  1.00  0.00           C  
ATOM   4162  O3'   A  1087      -8.754   1.025 -21.791  1.00  0.00           O  
ATOM   4163  C1'   A  1087      -7.517  -1.175 -19.167  1.00  0.00           C  
ATOM   4164  C2'   A  1087      -7.754   0.244 -19.703  1.00  0.00           C  
ATOM   4165  O2'   A  1087      -8.875   0.812 -19.040  1.00  0.00           O  
ATOM   4166  N1    A  1087      -2.606   0.195 -18.415  1.00  0.00           N  
ATOM   4167  C2    A  1087      -3.763   0.835 -18.198  1.00  0.00           C  
ATOM   4168  N3    A  1087      -5.008   0.419 -18.418  1.00  0.00           N  
ATOM   4169  C4    A  1087      -5.010  -0.826 -18.927  1.00  0.00           C  
ATOM   4170  C5    A  1087      -3.905  -1.610 -19.203  1.00  0.00           C  
ATOM   4171  C6    A  1087      -2.644  -1.054 -18.926  1.00  0.00           C  
ATOM   4172  N6    A  1087      -1.491  -1.691 -19.142  1.00  0.00           N  
ATOM   4173  N7    A  1087      -4.293  -2.838 -19.721  1.00  0.00           N  
ATOM   4174  C8    A  1087      -5.601  -2.771 -19.744  1.00  0.00           C  
ATOM   4175  N9    A  1087      -6.103  -1.581 -19.278  1.00  0.00           N  
ATOM   4176  H5'   A  1087      -9.713  -1.772 -22.865  1.00  0.00           H  
ATOM   4177 H5''   A  1087      -8.173  -2.168 -22.736  1.00  0.00           H  
ATOM   4178  H4'   A  1087      -9.819  -1.044 -20.744  1.00  0.00           H  
ATOM   4179  H3'   A  1087      -7.237  -0.225 -21.659  1.00  0.00           H  
ATOM   4180  H1'   A  1087      -7.797  -1.219 -18.228  1.00  0.00           H  
ATOM   4181  H2'   A  1087      -6.955   0.805 -19.611  1.00  0.00           H  
ATOM   4182 HO2'   A  1087      -8.563   1.520 -18.438  1.00  0.00           H  
ATOM   4183  H2    A  1087      -3.680   1.738 -17.826  1.00  0.00           H  
ATOM   4184  H61   A  1087      -0.641  -1.251 -18.928  1.00  0.00           H  
ATOM   4185  H62   A  1087      -1.493  -2.598 -19.512  1.00  0.00           H  
ATOM   4186  H8    A  1087      -6.169  -3.503 -20.066  1.00  0.00           H  
ATOM   4187  P     C  1088      -7.987   1.980 -22.832  1.00  0.00           P  
ATOM   4188  OP2   C  1088      -7.283   1.119 -23.815  1.00  0.00           O  
ATOM   4189  OP1   C  1088      -8.950   3.005 -23.310  1.00  0.00           O  
ATOM   4190  O5'   C  1088      -6.888   2.715 -21.943  1.00  0.00           O  
ATOM   4191  C5'   C  1088      -7.192   3.919 -21.256  1.00  0.00           C  
ATOM   4192  C4'   C  1088      -5.943   4.607 -20.759  1.00  0.00           C  
ATOM   4193  O4'   C  1088      -5.154   3.627 -20.037  1.00  0.00           O  
ATOM   4194  C3'   C  1088      -4.964   5.071 -21.826  1.00  0.00           C  
ATOM   4195  O3'   C  1088      -5.317   6.320 -22.395  1.00  0.00           O  
ATOM   4196  C1'   C  1088      -3.787   3.970 -20.113  1.00  0.00           C  
ATOM   4197  C2'   C  1088      -3.699   5.204 -21.001  1.00  0.00           C  
ATOM   4198  O2'   C  1088      -3.735   6.365 -20.184  1.00  0.00           O  
ATOM   4199  N1    C  1088      -3.047   2.815 -20.679  1.00  0.00           N  
ATOM   4200  C2    C  1088      -1.650   2.809 -20.582  1.00  0.00           C  
ATOM   4201  O2    C  1088      -1.076   3.761 -20.031  1.00  0.00           O  
ATOM   4202  N3    C  1088      -0.951   1.767 -21.089  1.00  0.00           N  
ATOM   4203  C4    C  1088      -1.591   0.756 -21.675  1.00  0.00           C  
ATOM   4204  N4    C  1088      -0.861  -0.251 -22.162  1.00  0.00           N  
ATOM   4205  C5    C  1088      -3.010   0.733 -21.791  1.00  0.00           C  
ATOM   4206  C6    C  1088      -3.691   1.768 -21.284  1.00  0.00           C  
ATOM   4207  H5'   C  1088      -7.769   3.714 -20.491  1.00  0.00           H  
ATOM   4208 H5''   C  1088      -7.668   4.522 -21.864  1.00  0.00           H  
ATOM   4209  H4'   C  1088      -6.153   5.362 -20.171  1.00  0.00           H  
ATOM   4210  H3'   C  1088      -4.821   4.399 -22.525  1.00  0.00           H  
ATOM   4211  H1'   C  1088      -3.429   4.185 -19.227  1.00  0.00           H  
ATOM   4212  H2'   C  1088      -2.898   5.183 -21.565  1.00  0.00           H  
ATOM   4213 HO2'   C  1088      -2.849   6.783 -20.182  1.00  0.00           H  
ATOM   4214  H42   C  1088      -1.301  -1.009 -22.599  1.00  0.00           H  
ATOM   4215  H41   C  1088       0.116  -0.231 -22.081  1.00  0.00           H  
ATOM   4216  H5    C  1088      -3.472  -0.016 -22.224  1.00  0.00           H  
ATOM   4217  H6    C  1088      -4.668   1.770 -21.354  1.00  0.00           H  
ATOM   4218  P     G  1089      -5.226   6.540 -23.984  1.00  0.00           P  
ATOM   4219  OP2   G  1089      -5.203   5.204 -24.632  1.00  0.00           O  
ATOM   4220  OP1   G  1089      -6.265   7.527 -24.374  1.00  0.00           O  
ATOM   4221  O5'   G  1089      -3.799   7.216 -24.200  1.00  0.00           O  
ATOM   4222  C5'   G  1089      -3.339   8.240 -23.330  1.00  0.00           C  
ATOM   4223  C4'   G  1089      -1.848   8.436 -23.444  1.00  0.00           C  
ATOM   4224  O4'   G  1089      -1.153   7.450 -22.639  1.00  0.00           O  
ATOM   4225  C3'   G  1089      -1.252   8.236 -24.829  1.00  0.00           C  
ATOM   4226  O3'   G  1089      -1.401   9.371 -25.665  1.00  0.00           O  
ATOM   4227  C1'   G  1089       0.060   7.074 -23.257  1.00  0.00           C  
ATOM   4228  C2'   G  1089       0.203   7.943 -24.502  1.00  0.00           C  
ATOM   4229  O2'   G  1089       0.903   9.131 -24.160  1.00  0.00           O  
ATOM   4230  N1    G  1089       2.625   2.862 -24.517  1.00  0.00           N  
ATOM   4231  C2    G  1089       3.094   4.128 -24.265  1.00  0.00           C  
ATOM   4232  N2    G  1089       4.421   4.302 -24.359  1.00  0.00           N  
ATOM   4233  N3    G  1089       2.320   5.152 -23.943  1.00  0.00           N  
ATOM   4234  C4    G  1089       1.017   4.804 -23.893  1.00  0.00           C  
ATOM   4235  C5    G  1089       0.446   3.571 -24.126  1.00  0.00           C  
ATOM   4236  C6    G  1089       1.288   2.482 -24.471  1.00  0.00           C  
ATOM   4237  O6    G  1089       0.972   1.312 -24.716  1.00  0.00           O  
ATOM   4238  N7    G  1089      -0.932   3.629 -23.972  1.00  0.00           N  
ATOM   4239  C8    G  1089      -1.169   4.872 -23.654  1.00  0.00           C  
ATOM   4240  N9    G  1089      -0.031   5.640 -23.588  1.00  0.00           N  
ATOM   4241  H5'   G  1089      -3.561   8.000 -22.407  1.00  0.00           H  
ATOM   4242 H5''   G  1089      -3.790   9.080 -23.558  1.00  0.00           H  
ATOM   4243  H4'   G  1089      -1.619   9.330 -23.113  1.00  0.00           H  
ATOM   4244  H3'   G  1089      -1.658   7.446 -25.243  1.00  0.00           H  
ATOM   4245  H1'   G  1089       0.826   7.225 -22.664  1.00  0.00           H  
ATOM   4246  H2'   G  1089       0.645   7.458 -25.230  1.00  0.00           H  
ATOM   4247 HO2'   G  1089       1.800   9.097 -24.554  1.00  0.00           H  
ATOM   4248  H1    G  1089       3.282   2.172 -24.748  1.00  0.00           H  
ATOM   4249  H22   G  1089       4.813   5.185 -24.190  1.00  0.00           H  
ATOM   4250  H21   G  1089       5.001   3.549 -24.597  1.00  0.00           H  
ATOM   4251  H8    G  1089      -2.068   5.221 -23.479  1.00  0.00           H  
ATOM   4252  P     C  1090      -1.416   9.201 -27.263  1.00  0.00           P  
ATOM   4253  OP2   C  1090      -2.310   8.064 -27.597  1.00  0.00           O  
ATOM   4254  OP1   C  1090      -1.670  10.535 -27.864  1.00  0.00           O  
ATOM   4255  O5'   C  1090       0.077   8.777 -27.620  1.00  0.00           O  
ATOM   4256  C5'   C  1090       1.135   9.721 -27.573  1.00  0.00           C  
ATOM   4257  C4'   C  1090       2.442   9.119 -28.030  1.00  0.00           C  
ATOM   4258  O4'   C  1090       2.822   8.029 -27.140  1.00  0.00           O  
ATOM   4259  C3'   C  1090       2.433   8.463 -29.402  1.00  0.00           C  
ATOM   4260  O3'   C  1090       2.564   9.395 -30.461  1.00  0.00           O  
ATOM   4261  C1'   C  1090       3.470   7.003 -27.871  1.00  0.00           C  
ATOM   4262  C2'   C  1090       3.615   7.510 -29.303  1.00  0.00           C  
ATOM   4263  O2'   C  1090       4.847   8.204 -29.429  1.00  0.00           O  
ATOM   4264  N1    C  1090       2.637   5.778 -27.788  1.00  0.00           N  
ATOM   4265  C2    C  1090       3.250   4.540 -28.017  1.00  0.00           C  
ATOM   4266  O2    C  1090       4.462   4.504 -28.282  1.00  0.00           O  
ATOM   4267  N3    C  1090       2.514   3.408 -27.947  1.00  0.00           N  
ATOM   4268  C4    C  1090       1.213   3.474 -27.662  1.00  0.00           C  
ATOM   4269  N4    C  1090       0.526   2.330 -27.603  1.00  0.00           N  
ATOM   4270  C5    C  1090       0.560   4.716 -27.424  1.00  0.00           C  
ATOM   4271  C6    C  1090       1.299   5.829 -27.495  1.00  0.00           C  
ATOM   4272  H5'   C  1090       1.236  10.042 -26.652  1.00  0.00           H  
ATOM   4273 H5''   C  1090       0.913  10.479 -28.153  1.00  0.00           H  
ATOM   4274  H4'   C  1090       3.135   9.810 -27.999  1.00  0.00           H  
ATOM   4275  H3'   C  1090       1.607   7.945 -29.508  1.00  0.00           H  
ATOM   4276  H1'   C  1090       4.359   6.819 -27.503  1.00  0.00           H  
ATOM   4277  H2'   C  1090       3.542   6.780 -29.953  1.00  0.00           H  
ATOM   4278 HO2'   C  1090       5.462   7.669 -29.974  1.00  0.00           H  
ATOM   4279  H42   C  1090      -0.432   2.345 -27.396  1.00  0.00           H  
ATOM   4280  H41   C  1090       0.979   1.477 -27.768  1.00  0.00           H  
ATOM   4281  H5    C  1090      -0.397   4.754 -27.214  1.00  0.00           H  
ATOM   4282  H6    C  1090       0.868   6.694 -27.334  1.00  0.00           H  
ATOM   4283  P     G  1091       2.036   9.025 -31.934  1.00  0.00           P  
ATOM   4284  OP2   G  1091       0.675   8.447 -31.802  1.00  0.00           O  
ATOM   4285  OP1   G  1091       2.251  10.206 -32.810  1.00  0.00           O  
ATOM   4286  O5'   G  1091       3.019   7.868 -32.417  1.00  0.00           O  
ATOM   4287  C5'   G  1091       4.324   8.169 -32.889  1.00  0.00           C  
ATOM   4288  C4'   G  1091       5.023   6.938 -33.409  1.00  0.00           C  
ATOM   4289  O4'   G  1091       5.176   5.951 -32.348  1.00  0.00           O  
ATOM   4290  C3'   G  1091       4.305   6.178 -34.514  1.00  0.00           C  
ATOM   4291  O3'   G  1091       4.520   6.737 -35.799  1.00  0.00           O  
ATOM   4292  C1'   G  1091       5.060   4.644 -32.872  1.00  0.00           C  
ATOM   4293  C2'   G  1091       4.951   4.801 -34.388  1.00  0.00           C  
ATOM   4294  O2'   G  1091       6.258   4.792 -34.945  1.00  0.00           O  
ATOM   4295  N1    G  1091       2.560   0.305 -31.952  1.00  0.00           N  
ATOM   4296  C2    G  1091       3.768   0.503 -32.576  1.00  0.00           C  
ATOM   4297  N2    G  1091       4.398  -0.597 -33.015  1.00  0.00           N  
ATOM   4298  N3    G  1091       4.320   1.691 -32.757  1.00  0.00           N  
ATOM   4299  C4    G  1091       3.556   2.685 -32.258  1.00  0.00           C  
ATOM   4300  C5    G  1091       2.337   2.595 -31.618  1.00  0.00           C  
ATOM   4301  C6    G  1091       1.756   1.314 -31.431  1.00  0.00           C  
ATOM   4302  O6    G  1091       0.683   1.027 -30.887  1.00  0.00           O  
ATOM   4303  N7    G  1091       1.878   3.853 -31.255  1.00  0.00           N  
ATOM   4304  C8    G  1091       2.807   4.669 -31.673  1.00  0.00           C  
ATOM   4305  N9    G  1091       3.853   4.027 -32.289  1.00  0.00           N  
ATOM   4306  H5'   G  1091       4.849   8.550 -32.155  1.00  0.00           H  
ATOM   4307 H5''   G  1091       4.258   8.829 -33.611  1.00  0.00           H  
ATOM   4308  H4'   G  1091       5.915   7.191 -33.729  1.00  0.00           H  
ATOM   4309  H3'   G  1091       3.352   6.119 -34.296  1.00  0.00           H  
ATOM   4310  H1'   G  1091       5.843   4.095 -32.656  1.00  0.00           H  
ATOM   4311  H2'   G  1091       4.385   4.102 -34.779  1.00  0.00           H  
ATOM   4312 HO2'   G  1091       6.393   3.950 -35.428  1.00  0.00           H  
ATOM   4313  H1    G  1091       2.238  -0.616 -31.868  1.00  0.00           H  
ATOM   4314  H22   G  1091       5.265  -0.517 -33.467  1.00  0.00           H  
ATOM   4315  H21   G  1091       3.996  -1.480 -32.884  1.00  0.00           H  
ATOM   4316  H8    G  1091       2.762   5.641 -31.557  1.00  0.00           H  
ATOM   4317  P     U  1092       3.480   6.447 -36.990  1.00  0.00           P  
ATOM   4318  OP2   U  1092       2.111   6.700 -36.475  1.00  0.00           O  
ATOM   4319  OP1   U  1092       3.954   7.167 -38.200  1.00  0.00           O  
ATOM   4320  O5'   U  1092       3.627   4.884 -37.257  1.00  0.00           O  
ATOM   4321  C5'   U  1092       4.710   4.372 -38.018  1.00  0.00           C  
ATOM   4322  C4'   U  1092       4.584   2.884 -38.236  1.00  0.00           C  
ATOM   4323  O4'   U  1092       4.535   2.188 -36.957  1.00  0.00           O  
ATOM   4324  C3'   U  1092       3.333   2.416 -38.962  1.00  0.00           C  
ATOM   4325  O3'   U  1092       3.419   2.565 -40.367  1.00  0.00           O  
ATOM   4326  C1'   U  1092       3.689   1.059 -37.063  1.00  0.00           C  
ATOM   4327  C2'   U  1092       3.278   0.956 -38.539  1.00  0.00           C  
ATOM   4328  O2'   U  1092       4.242   0.181 -39.238  1.00  0.00           O  
ATOM   4329  N1    U  1092       2.524   1.263 -36.168  1.00  0.00           N  
ATOM   4330  C2    U  1092       1.782   0.145 -35.834  1.00  0.00           C  
ATOM   4331  O2    U  1092       2.045  -0.974 -36.238  1.00  0.00           O  
ATOM   4332  N3    U  1092       0.715   0.382 -35.003  1.00  0.00           N  
ATOM   4333  C4    U  1092       0.319   1.596 -34.482  1.00  0.00           C  
ATOM   4334  O4    U  1092      -0.669   1.645 -33.747  1.00  0.00           O  
ATOM   4335  C5    U  1092       1.133   2.707 -34.871  1.00  0.00           C  
ATOM   4336  C6    U  1092       2.179   2.505 -35.678  1.00  0.00           C  
ATOM   4337  H5'   U  1092       5.548   4.556 -37.545  1.00  0.00           H  
ATOM   4338 H5''   U  1092       4.729   4.821 -38.889  1.00  0.00           H  
ATOM   4339  H4'   U  1092       5.368   2.570 -38.732  1.00  0.00           H  
ATOM   4340  H3'   U  1092       2.555   2.892 -38.603  1.00  0.00           H  
ATOM   4341  H1'   U  1092       4.160   0.240 -36.802  1.00  0.00           H  
ATOM   4342  H2'   U  1092       2.376   0.586 -38.638  1.00  0.00           H  
ATOM   4343 HO2'   U  1092       3.845  -0.683 -39.476  1.00  0.00           H  
ATOM   4344  H3    U  1092       0.175  -0.397 -34.753  1.00  0.00           H  
ATOM   4345  H5    U  1092       0.924   3.608 -34.546  1.00  0.00           H  
ATOM   4346  H6    U  1092       2.720   3.281 -35.930  1.00  0.00           H  
ATOM   4347  P     U  1093       2.083   2.689 -41.252  1.00  0.00           P  
ATOM   4348  OP2   U  1093       1.233   3.749 -40.655  1.00  0.00           O  
ATOM   4349  OP1   U  1093       2.484   2.785 -42.679  1.00  0.00           O  
ATOM   4350  O5'   U  1093       1.351   1.290 -41.039  1.00  0.00           O  
ATOM   4351  C5'   U  1093       1.800   0.122 -41.708  1.00  0.00           C  
ATOM   4352  C4'   U  1093       1.031  -1.101 -41.271  1.00  0.00           C  
ATOM   4353  O4'   U  1093       1.053  -1.180 -39.820  1.00  0.00           O  
ATOM   4354  C3'   U  1093      -0.450  -1.119 -41.614  1.00  0.00           C  
ATOM   4355  O3'   U  1093      -0.711  -1.600 -42.920  1.00  0.00           O  
ATOM   4356  C1'   U  1093      -0.182  -1.685 -39.338  1.00  0.00           C  
ATOM   4357  C2'   U  1093      -1.006  -2.072 -40.568  1.00  0.00           C  
ATOM   4358  O2'   U  1093      -0.728  -3.424 -40.904  1.00  0.00           O  
ATOM   4359  N1    U  1093      -0.836  -0.624 -38.534  1.00  0.00           N  
ATOM   4360  C2    U  1093      -1.880  -1.007 -37.713  1.00  0.00           C  
ATOM   4361  O2    U  1093      -2.272  -2.158 -37.627  1.00  0.00           O  
ATOM   4362  N3    U  1093      -2.453   0.009 -36.988  1.00  0.00           N  
ATOM   4363  C4    U  1093      -2.100   1.341 -36.999  1.00  0.00           C  
ATOM   4364  O4    U  1093      -2.716   2.136 -36.287  1.00  0.00           O  
ATOM   4365  C5    U  1093      -1.013   1.664 -37.871  1.00  0.00           C  
ATOM   4366  C6    U  1093      -0.435   0.695 -38.588  1.00  0.00           C  
ATOM   4367  H5'   U  1093       2.751  -0.013 -41.513  1.00  0.00           H  
ATOM   4368 H5''   U  1093       1.685   0.242 -42.674  1.00  0.00           H  
ATOM   4369  H4'   U  1093       1.464  -1.896 -41.644  1.00  0.00           H  
ATOM   4370  H3'   U  1093      -0.826  -0.226 -41.468  1.00  0.00           H  
ATOM   4371  H1'   U  1093      -0.047  -2.479 -38.778  1.00  0.00           H  
ATOM   4372  H2'   U  1093      -1.963  -1.924 -40.420  1.00  0.00           H  
ATOM   4373 HO2'   U  1093      -1.512  -3.973 -40.691  1.00  0.00           H  
ATOM   4374  H3    U  1093      -3.196  -0.241 -36.399  1.00  0.00           H  
ATOM   4375  H5    U  1093      -0.694   2.588 -37.942  1.00  0.00           H  
ATOM   4376  H6    U  1093       0.307   0.941 -39.178  1.00  0.00           H  
ATOM   4377  P     A  1094      -1.980  -1.058 -43.744  1.00  0.00           P  
ATOM   4378  OP2   A  1094      -2.231   0.346 -43.332  1.00  0.00           O  
ATOM   4379  OP1   A  1094      -1.768  -1.376 -45.178  1.00  0.00           O  
ATOM   4380  O5'   A  1094      -3.191  -1.950 -43.215  1.00  0.00           O  
ATOM   4381  C5'   A  1094      -3.249  -3.340 -43.496  1.00  0.00           C  
ATOM   4382  C4'   A  1094      -4.406  -4.000 -42.789  1.00  0.00           C  
ATOM   4383  O4'   A  1094      -4.222  -3.930 -41.350  1.00  0.00           O  
ATOM   4384  C3'   A  1094      -5.771  -3.365 -43.006  1.00  0.00           C  
ATOM   4385  O3'   A  1094      -6.393  -3.784 -44.208  1.00  0.00           O  
ATOM   4386  C1'   A  1094      -5.456  -3.725 -40.688  1.00  0.00           C  
ATOM   4387  C2'   A  1094      -6.540  -3.807 -41.761  1.00  0.00           C  
ATOM   4388  O2'   A  1094      -6.973  -5.154 -41.876  1.00  0.00           O  
ATOM   4389  N1    A  1094      -7.545  -0.595 -37.167  1.00  0.00           N  
ATOM   4390  C2    A  1094      -7.836  -1.846 -37.546  1.00  0.00           C  
ATOM   4391  N3    A  1094      -7.251  -2.603 -38.471  1.00  0.00           N  
ATOM   4392  C4    A  1094      -6.237  -1.940 -39.055  1.00  0.00           C  
ATOM   4393  C5    A  1094      -5.818  -0.653 -38.774  1.00  0.00           C  
ATOM   4394  C6    A  1094      -6.520   0.042 -37.774  1.00  0.00           C  
ATOM   4395  N6    A  1094      -6.230   1.290 -37.396  1.00  0.00           N  
ATOM   4396  N7    A  1094      -4.741  -0.301 -39.577  1.00  0.00           N  
ATOM   4397  C8    A  1094      -4.536  -1.366 -40.312  1.00  0.00           C  
ATOM   4398  N9    A  1094      -5.406  -2.396 -40.049  1.00  0.00           N  
ATOM   4399  H5'   A  1094      -2.413  -3.761 -43.203  1.00  0.00           H  
ATOM   4400 H5''   A  1094      -3.349  -3.468 -44.462  1.00  0.00           H  
ATOM   4401  H4'   A  1094      -4.444  -4.943 -43.056  1.00  0.00           H  
ATOM   4402  H3'   A  1094      -5.676  -2.389 -42.996  1.00  0.00           H  
ATOM   4403  H1'   A  1094      -5.622  -4.409 -40.005  1.00  0.00           H  
ATOM   4404  H2'   A  1094      -7.284  -3.201 -41.565  1.00  0.00           H  
ATOM   4405 HO2'   A  1094      -7.874  -5.232 -41.497  1.00  0.00           H  
ATOM   4406  H2    A  1094      -8.588  -2.263 -37.075  1.00  0.00           H  
ATOM   4407  H61   A  1094      -6.756   1.723 -36.692  1.00  0.00           H  
ATOM   4408  H62   A  1094      -5.491   1.772 -37.822  1.00  0.00           H  
ATOM   4409  H8    A  1094      -3.828  -1.422 -40.988  1.00  0.00           H  
ATOM   4410  P     U  1095      -7.472  -2.838 -44.932  1.00  0.00           P  
ATOM   4411  OP2   U  1095      -6.871  -1.489 -45.082  1.00  0.00           O  
ATOM   4412  OP1   U  1095      -7.980  -3.553 -46.131  1.00  0.00           O  
ATOM   4413  O5'   U  1095      -8.662  -2.734 -43.878  1.00  0.00           O  
ATOM   4414  C5'   U  1095      -9.541  -3.826 -43.660  1.00  0.00           C  
ATOM   4415  C4'   U  1095     -10.618  -3.484 -42.661  1.00  0.00           C  
ATOM   4416  O4'   U  1095     -10.006  -3.168 -41.381  1.00  0.00           O  
ATOM   4417  C3'   U  1095     -11.470  -2.266 -42.984  1.00  0.00           C  
ATOM   4418  O3'   U  1095     -12.587  -2.571 -43.800  1.00  0.00           O  
ATOM   4419  C1'   U  1095     -10.696  -2.099 -40.732  1.00  0.00           C  
ATOM   4420  C2'   U  1095     -11.934  -1.815 -41.594  1.00  0.00           C  
ATOM   4421  O2'   U  1095     -13.009  -2.617 -41.125  1.00  0.00           O  
ATOM   4422  N1    U  1095      -9.773  -0.940 -40.673  1.00  0.00           N  
ATOM   4423  C2    U  1095     -10.066   0.053 -39.756  1.00  0.00           C  
ATOM   4424  O2    U  1095     -11.030   0.010 -39.013  1.00  0.00           O  
ATOM   4425  N3    U  1095      -9.184   1.106 -39.737  1.00  0.00           N  
ATOM   4426  C4    U  1095      -8.063   1.267 -40.524  1.00  0.00           C  
ATOM   4427  O4    U  1095      -7.368   2.275 -40.388  1.00  0.00           O  
ATOM   4428  C5    U  1095      -7.824   0.201 -41.449  1.00  0.00           C  
ATOM   4429  C6    U  1095      -8.666  -0.837 -41.487  1.00  0.00           C  
ATOM   4430  H5'   U  1095      -9.025  -4.589 -43.325  1.00  0.00           H  
ATOM   4431 H5''   U  1095      -9.961  -4.073 -44.510  1.00  0.00           H  
ATOM   4432  H4'   U  1095     -11.206  -4.260 -42.552  1.00  0.00           H  
ATOM   4433  H3'   U  1095     -10.901  -1.569 -43.374  1.00  0.00           H  
ATOM   4434  H1'   U  1095     -10.982  -2.333 -39.823  1.00  0.00           H  
ATOM   4435  H2'   U  1095     -12.162  -0.862 -41.582  1.00  0.00           H  
ATOM   4436 HO2'   U  1095     -13.646  -2.049 -40.643  1.00  0.00           H  
ATOM   4437  H3    U  1095      -9.373   1.821 -39.095  1.00  0.00           H  
ATOM   4438  H5    U  1095      -7.048   0.232 -42.047  1.00  0.00           H  
ATOM   4439  H6    U  1095      -8.480  -1.553 -42.129  1.00  0.00           H  
ATOM   4440  P     U  1096     -13.255  -1.433 -44.717  1.00  0.00           P  
ATOM   4441  OP2   U  1096     -12.189  -0.844 -45.566  1.00  0.00           O  
ATOM   4442  OP1   U  1096     -14.467  -2.009 -45.353  1.00  0.00           O  
ATOM   4443  O5'   U  1096     -13.724  -0.325 -43.674  1.00  0.00           O  
ATOM   4444  C5'   U  1096     -14.865  -0.531 -42.854  1.00  0.00           C  
ATOM   4445  C4'   U  1096     -15.018   0.563 -41.827  1.00  0.00           C  
ATOM   4446  O4'   U  1096     -13.736   0.845 -41.210  1.00  0.00           O  
ATOM   4447  C3'   U  1096     -15.468   1.918 -42.352  1.00  0.00           C  
ATOM   4448  O3'   U  1096     -16.859   1.979 -42.609  1.00  0.00           O  
ATOM   4449  C1'   U  1096     -13.644   2.235 -40.916  1.00  0.00           C  
ATOM   4450  C2'   U  1096     -14.997   2.858 -41.247  1.00  0.00           C  
ATOM   4451  O2'   U  1096     -15.832   2.784 -40.100  1.00  0.00           O  
ATOM   4452  N1    U  1096     -12.547   2.804 -41.736  1.00  0.00           N  
ATOM   4453  C2    U  1096     -12.172   4.108 -41.470  1.00  0.00           C  
ATOM   4454  O2    U  1096     -12.697   4.789 -40.606  1.00  0.00           O  
ATOM   4455  N3    U  1096     -11.152   4.593 -42.252  1.00  0.00           N  
ATOM   4456  C4    U  1096     -10.483   3.923 -43.255  1.00  0.00           C  
ATOM   4457  O4    U  1096      -9.585   4.499 -43.872  1.00  0.00           O  
ATOM   4458  C5    U  1096     -10.924   2.579 -43.474  1.00  0.00           C  
ATOM   4459  C6    U  1096     -11.914   2.082 -42.725  1.00  0.00           C  
ATOM   4460  H5'   U  1096     -14.776  -1.391 -42.393  1.00  0.00           H  
ATOM   4461 H5''   U  1096     -15.665  -0.552 -43.419  1.00  0.00           H  
ATOM   4462  H4'   U  1096     -15.646   0.268 -41.136  1.00  0.00           H  
ATOM   4463  H3'   U  1096     -14.983   2.128 -43.177  1.00  0.00           H  
ATOM   4464  H1'   U  1096     -13.447   2.378 -39.966  1.00  0.00           H  
ATOM   4465  H2'   U  1096     -14.899   3.780 -41.564  1.00  0.00           H  
ATOM   4466 HO2'   U  1096     -15.960   3.686 -39.740  1.00  0.00           H  
ATOM   4467  H3    U  1096     -10.871   5.515 -42.080  1.00  0.00           H  
ATOM   4468  H5    U  1096     -10.503   2.029 -44.167  1.00  0.00           H  
ATOM   4469  H6    U  1096     -12.198   1.161 -42.896  1.00  0.00           H  
ATOM   4470  P     G  1097     -17.397   2.450 -44.047  1.00  0.00           P  
ATOM   4471  OP2   G  1097     -16.352   2.136 -45.054  1.00  0.00           O  
ATOM   4472  OP1   G  1097     -18.771   1.913 -44.224  1.00  0.00           O  
ATOM   4473  O5'   G  1097     -17.500   4.035 -43.921  1.00  0.00           O  
ATOM   4474  C5'   G  1097     -18.645   4.648 -43.348  1.00  0.00           C  
ATOM   4475  C4'   G  1097     -18.302   5.967 -42.701  1.00  0.00           C  
ATOM   4476  O4'   G  1097     -16.982   5.892 -42.112  1.00  0.00           O  
ATOM   4477  C3'   G  1097     -18.233   7.169 -43.631  1.00  0.00           C  
ATOM   4478  O3'   G  1097     -19.501   7.754 -43.874  1.00  0.00           O  
ATOM   4479  C1'   G  1097     -16.306   7.132 -42.247  1.00  0.00           C  
ATOM   4480  C2'   G  1097     -17.309   8.106 -42.873  1.00  0.00           C  
ATOM   4481  O2'   G  1097     -18.001   8.778 -41.830  1.00  0.00           O  
ATOM   4482  N1    G  1097     -12.248   9.171 -44.547  1.00  0.00           N  
ATOM   4483  C2    G  1097     -13.181   9.765 -43.733  1.00  0.00           C  
ATOM   4484  N2    G  1097     -13.017  11.075 -43.496  1.00  0.00           N  
ATOM   4485  N3    G  1097     -14.202   9.122 -43.188  1.00  0.00           N  
ATOM   4486  C4    G  1097     -14.217   7.817 -43.529  1.00  0.00           C  
ATOM   4487  C5    G  1097     -13.334   7.126 -44.333  1.00  0.00           C  
ATOM   4488  C6    G  1097     -12.244   7.828 -44.911  1.00  0.00           C  
ATOM   4489  O6    G  1097     -11.355   7.393 -45.651  1.00  0.00           O  
ATOM   4490  N7    G  1097     -13.700   5.792 -44.435  1.00  0.00           N  
ATOM   4491  C8    G  1097     -14.779   5.696 -43.705  1.00  0.00           C  
ATOM   4492  N9    G  1097     -15.147   6.887 -43.127  1.00  0.00           N  
ATOM   4493  H5'   G  1097     -19.024   4.049 -42.672  1.00  0.00           H  
ATOM   4494 H5''   G  1097     -19.312   4.799 -44.050  1.00  0.00           H  
ATOM   4495  H4'   G  1097     -18.956   6.153 -41.995  1.00  0.00           H  
ATOM   4496  H3'   G  1097     -17.804   6.901 -44.470  1.00  0.00           H  
ATOM   4497  H1'   G  1097     -15.995   7.489 -41.389  1.00  0.00           H  
ATOM   4498  H2'   G  1097     -16.862   8.736 -43.476  1.00  0.00           H  
ATOM   4499 HO2'   G  1097     -17.693   9.708 -41.791  1.00  0.00           H  
ATOM   4500  H1    G  1097     -11.528   9.735 -44.900  1.00  0.00           H  
ATOM   4501  H22   G  1097     -13.653  11.552 -42.922  1.00  0.00           H  
ATOM   4502  H21   G  1097     -12.264  11.557 -43.895  1.00  0.00           H  
ATOM   4503  H8    G  1097     -15.273   4.860 -43.582  1.00  0.00           H  
ATOM   4504  P     U  1098     -19.761   8.583 -45.226  1.00  0.00           P  
ATOM   4505  OP2   U  1098     -19.273   7.767 -46.366  1.00  0.00           O  
ATOM   4506  OP1   U  1098     -21.169   9.056 -45.212  1.00  0.00           O  
ATOM   4507  O5'   U  1098     -18.812   9.855 -45.087  1.00  0.00           O  
ATOM   4508  C5'   U  1098     -19.083  10.865 -44.128  1.00  0.00           C  
ATOM   4509  C4'   U  1098     -18.121  12.021 -44.250  1.00  0.00           C  
ATOM   4510  O4'   U  1098     -16.771  11.538 -44.017  1.00  0.00           O  
ATOM   4511  C3'   U  1098     -18.040  12.685 -45.616  1.00  0.00           C  
ATOM   4512  O3'   U  1098     -19.082  13.617 -45.842  1.00  0.00           O  
ATOM   4513  C1'   U  1098     -15.866  12.237 -44.853  1.00  0.00           C  
ATOM   4514  C2'   U  1098     -16.663  13.329 -45.565  1.00  0.00           C  
ATOM   4515  O2'   U  1098     -16.674  14.502 -44.764  1.00  0.00           O  
ATOM   4516  N1    U  1098     -15.260  11.273 -45.803  1.00  0.00           N  
ATOM   4517  C2    U  1098     -14.195  11.720 -46.563  1.00  0.00           C  
ATOM   4518  O2    U  1098     -13.747  12.851 -46.481  1.00  0.00           O  
ATOM   4519  N3    U  1098     -13.666  10.793 -47.427  1.00  0.00           N  
ATOM   4520  C4    U  1098     -14.083   9.492 -47.608  1.00  0.00           C  
ATOM   4521  O4    U  1098     -13.502   8.780 -48.429  1.00  0.00           O  
ATOM   4522  C5    U  1098     -15.189   9.099 -46.789  1.00  0.00           C  
ATOM   4523  C6    U  1098     -15.722   9.981 -45.938  1.00  0.00           C  
ATOM   4524  H5'   U  1098     -19.008  10.481 -43.230  1.00  0.00           H  
ATOM   4525 H5''   U  1098     -19.996  11.195 -44.260  1.00  0.00           H  
ATOM   4526  H4'   U  1098     -18.346  12.692 -43.573  1.00  0.00           H  
ATOM   4527  H3'   U  1098     -18.050  11.994 -46.311  1.00  0.00           H  
ATOM   4528  H1'   U  1098     -15.158  12.652 -44.316  1.00  0.00           H  
ATOM   4529  H2'   U  1098     -16.316  13.507 -46.464  1.00  0.00           H  
ATOM   4530 HO2'   U  1098     -16.315  14.287 -43.878  1.00  0.00           H  
ATOM   4531  H3    U  1098     -12.910  11.090 -47.975  1.00  0.00           H  
ATOM   4532  H5    U  1098     -15.550   8.190 -46.852  1.00  0.00           H  
ATOM   4533  H6    U  1098     -16.478   9.688 -45.389  1.00  0.00           H  
ATOM   4534  P     U  1099     -19.552  13.959 -47.340  1.00  0.00           P  
ATOM   4535  OP2   U  1099     -19.785  12.677 -48.051  1.00  0.00           O  
ATOM   4536  OP1   U  1099     -20.643  14.964 -47.262  1.00  0.00           O  
ATOM   4537  O5'   U  1099     -18.280  14.661 -47.993  1.00  0.00           O  
ATOM   4538  C5'   U  1099     -17.820  15.919 -47.524  1.00  0.00           C  
ATOM   4539  C4'   U  1099     -16.601  16.384 -48.281  1.00  0.00           C  
ATOM   4540  O4'   U  1099     -15.512  15.450 -48.075  1.00  0.00           O  
ATOM   4541  C3'   U  1099     -16.731  16.435 -49.795  1.00  0.00           C  
ATOM   4542  O3'   U  1099     -17.397  17.597 -50.256  1.00  0.00           O  
ATOM   4543  C1'   U  1099     -14.758  15.282 -49.262  1.00  0.00           C  
ATOM   4544  C2'   U  1099     -15.280  16.315 -50.254  1.00  0.00           C  
ATOM   4545  O2'   U  1099     -14.580  17.538 -50.073  1.00  0.00           O  
ATOM   4546  N1    U  1099     -14.963  13.892 -49.737  1.00  0.00           N  
ATOM   4547  C2    U  1099     -14.108  13.429 -50.720  1.00  0.00           C  
ATOM   4548  O2    U  1099     -13.213  14.105 -51.197  1.00  0.00           O  
ATOM   4549  N3    U  1099     -14.335  12.137 -51.128  1.00  0.00           N  
ATOM   4550  C4    U  1099     -15.309  11.278 -50.666  1.00  0.00           C  
ATOM   4551  O4    U  1099     -15.386  10.142 -51.136  1.00  0.00           O  
ATOM   4552  C5    U  1099     -16.156  11.825 -49.651  1.00  0.00           C  
ATOM   4553  C6    U  1099     -15.957  13.079 -49.234  1.00  0.00           C  
ATOM   4554  H5'   U  1099     -17.596  15.843 -46.573  1.00  0.00           H  
ATOM   4555 H5''   U  1099     -18.534  16.581 -47.633  1.00  0.00           H  
ATOM   4556  H4'   U  1099     -16.334  17.263 -47.941  1.00  0.00           H  
ATOM   4557  H3'   U  1099     -17.229  15.650 -50.103  1.00  0.00           H  
ATOM   4558  H1'   U  1099     -13.801  15.435 -49.110  1.00  0.00           H  
ATOM   4559  H2'   U  1099     -15.220  15.997 -51.179  1.00  0.00           H  
ATOM   4560 HO2'   U  1099     -13.994  17.687 -50.845  1.00  0.00           H  
ATOM   4561  H3    U  1099     -13.740  11.789 -51.824  1.00  0.00           H  
ATOM   4562  H5    U  1099     -16.876  11.283 -49.264  1.00  0.00           H  
ATOM   4563  H6    U  1099     -16.550  13.431 -48.539  1.00  0.00           H  
ATOM   4564  P     C  1100     -18.109  17.605 -51.696  1.00  0.00           P  
ATOM   4565  OP2   C  1100     -18.885  16.347 -51.833  1.00  0.00           O  
ATOM   4566  OP1   C  1100     -18.795  18.911 -51.863  1.00  0.00           O  
ATOM   4567  O5'   C  1100     -16.895  17.551 -52.727  1.00  0.00           O  
ATOM   4568  C5'   C  1100     -16.109  18.703 -52.988  1.00  0.00           C  
ATOM   4569  C4'   C  1100     -15.112  18.458 -54.095  1.00  0.00           C  
ATOM   4570  O4'   C  1100     -14.237  17.359 -53.735  1.00  0.00           O  
ATOM   4571  C3'   C  1100     -15.690  18.040 -55.438  1.00  0.00           C  
ATOM   4572  O3'   C  1100     -16.152  19.138 -56.206  1.00  0.00           O  
ATOM   4573  C1'   C  1100     -13.928  16.594 -54.876  1.00  0.00           C  
ATOM   4574  C2'   C  1100     -14.546  17.275 -56.092  1.00  0.00           C  
ATOM   4575  O2'   C  1100     -13.597  18.161 -56.668  1.00  0.00           O  
ATOM   4576  N1    C  1100     -14.453  15.221 -54.671  1.00  0.00           N  
ATOM   4577  C2    C  1100     -13.832  14.164 -55.348  1.00  0.00           C  
ATOM   4578  O2    C  1100     -12.870  14.403 -56.093  1.00  0.00           O  
ATOM   4579  N3    C  1100     -14.292  12.903 -55.178  1.00  0.00           N  
ATOM   4580  C4    C  1100     -15.328  12.672 -54.372  1.00  0.00           C  
ATOM   4581  N4    C  1100     -15.747  11.411 -54.235  1.00  0.00           N  
ATOM   4582  C5    C  1100     -15.981  13.725 -53.671  1.00  0.00           C  
ATOM   4583  C6    C  1100     -15.517  14.968 -53.845  1.00  0.00           C  
ATOM   4584  H5'   C  1100     -15.627  18.952 -52.173  1.00  0.00           H  
ATOM   4585 H5''   C  1100     -16.700  19.441 -53.249  1.00  0.00           H  
ATOM   4586  H4'   C  1100     -14.571  19.266 -54.216  1.00  0.00           H  
ATOM   4587  H3'   C  1100     -16.437  17.424 -55.290  1.00  0.00           H  
ATOM   4588  H1'   C  1100     -12.955  16.558 -54.987  1.00  0.00           H  
ATOM   4589  H2'   C  1100     -14.878  16.625 -56.745  1.00  0.00           H  
ATOM   4590 HO2'   C  1100     -13.298  17.794 -57.525  1.00  0.00           H  
ATOM   4591  H42   C  1100     -16.506  11.209 -53.650  1.00  0.00           H  
ATOM   4592  H41   C  1100     -15.295  10.689 -54.720  1.00  0.00           H  
ATOM   4593  H5    C  1100     -16.742  13.545 -53.079  1.00  0.00           H  
ATOM   4594  H6    C  1100     -15.953  15.706 -53.371  1.00  0.00           H  
ATOM   4595  P     U  1101     -17.626  19.115 -56.832  1.00  0.00           P  
ATOM   4596  OP2   U  1101     -18.280  17.902 -56.281  1.00  0.00           O  
ATOM   4597  OP1   U  1101     -18.206  20.453 -56.552  1.00  0.00           O  
ATOM   4598  O5'   U  1101     -17.520  18.945 -58.412  1.00  0.00           O  
ATOM   4599  C5'   U  1101     -16.952  19.964 -59.220  1.00  0.00           C  
ATOM   4600  C4'   U  1101     -16.547  19.440 -60.576  1.00  0.00           C  
ATOM   4601  O4'   U  1101     -15.531  18.442 -60.347  1.00  0.00           O  
ATOM   4602  C3'   U  1101     -17.629  18.720 -61.366  1.00  0.00           C  
ATOM   4603  O3'   U  1101     -18.678  19.578 -61.777  1.00  0.00           O  
ATOM   4604  C1'   U  1101     -15.608  17.488 -61.361  1.00  0.00           C  
ATOM   4605  C2'   U  1101     -17.004  17.474 -61.977  1.00  0.00           C  
ATOM   4606  O2'   U  1101     -16.883  17.597 -63.387  1.00  0.00           O  
ATOM   4607  N1    U  1101     -15.242  16.179 -60.768  1.00  0.00           N  
ATOM   4608  C2    U  1101     -14.940  15.152 -61.643  1.00  0.00           C  
ATOM   4609  O2    U  1101     -14.962  15.281 -62.855  1.00  0.00           O  
ATOM   4610  N3    U  1101     -14.606  13.959 -61.049  1.00  0.00           N  
ATOM   4611  C4    U  1101     -14.546  13.691 -59.698  1.00  0.00           C  
ATOM   4612  O4    U  1101     -14.229  12.563 -59.319  1.00  0.00           O  
ATOM   4613  C5    U  1101     -14.871  14.800 -58.853  1.00  0.00           C  
ATOM   4614  C6    U  1101     -15.198  15.973 -59.405  1.00  0.00           C  
ATOM   4615  H5'   U  1101     -16.160  20.325 -58.768  1.00  0.00           H  
ATOM   4616 H5''   U  1101     -17.608  20.682 -59.338  1.00  0.00           H  
ATOM   4617  H4'   U  1101     -16.166  20.149 -61.135  1.00  0.00           H  
ATOM   4618  H3'   U  1101     -17.845  18.348 -60.486  1.00  0.00           H  
ATOM   4619  H1'   U  1101     -14.953  17.726 -62.052  1.00  0.00           H  
ATOM   4620  H2'   U  1101     -17.495  16.665 -61.725  1.00  0.00           H  
ATOM   4621 HO2'   U  1101     -15.960  17.845 -63.608  1.00  0.00           H  
ATOM   4622  H3    U  1101     -14.388  13.218 -61.651  1.00  0.00           H  
ATOM   4623  H5    U  1101     -14.854  14.699 -57.878  1.00  0.00           H  
ATOM   4624  H6    U  1101     -15.418  16.715 -58.806  1.00  0.00           H  
ATOM   4625  P     G  1102     -18.353  21.065 -62.292  1.00  0.00           P  
ATOM   4626  OP2   G  1102     -18.577  22.001 -61.161  1.00  0.00           O  
ATOM   4627  OP1   G  1102     -17.034  21.039 -62.973  1.00  0.00           O  
ATOM   4628  O5'   G  1102     -19.471  21.345 -63.393  1.00  0.00           O  
ATOM   4629  C5'   G  1102     -19.686  22.655 -63.896  1.00  0.00           C  
ATOM   4630  C4'   G  1102     -20.398  23.525 -62.890  1.00  0.00           C  
ATOM   4631  O4'   G  1102     -20.063  23.068 -61.553  1.00  0.00           O  
ATOM   4632  C3'   G  1102     -20.063  25.008 -62.934  1.00  0.00           C  
ATOM   4633  O3'   G  1102     -21.051  25.779 -63.597  1.00  0.00           O  
ATOM   4634  C1'   G  1102     -19.608  24.126 -60.732  1.00  0.00           C  
ATOM   4635  C2'   G  1102     -19.922  25.431 -61.473  1.00  0.00           C  
ATOM   4636  O2'   G  1102     -21.149  25.933 -60.962  1.00  0.00           O  
ATOM   4637  N1    G  1102     -14.952  24.218 -62.789  1.00  0.00           N  
ATOM   4638  C2    G  1102     -16.172  24.447 -63.377  1.00  0.00           C  
ATOM   4639  N2    G  1102     -16.156  24.740 -64.686  1.00  0.00           N  
ATOM   4640  N3    G  1102     -17.325  24.394 -62.731  1.00  0.00           N  
ATOM   4641  C4    G  1102     -17.160  24.087 -61.427  1.00  0.00           C  
ATOM   4642  C5    G  1102     -15.988  23.841 -60.742  1.00  0.00           C  
ATOM   4643  C6    G  1102     -14.758  23.901 -61.448  1.00  0.00           C  
ATOM   4644  O6    G  1102     -13.614  23.714 -61.018  1.00  0.00           O  
ATOM   4645  N7    G  1102     -16.247  23.562 -59.408  1.00  0.00           N  
ATOM   4646  C8    G  1102     -17.546  23.642 -59.307  1.00  0.00           C  
ATOM   4647  N9    G  1102     -18.162  23.957 -60.494  1.00  0.00           N  
ATOM   4648  H5'   G  1102     -20.227  22.600 -64.711  1.00  0.00           H  
ATOM   4649 H5''   G  1102     -18.820  23.060 -64.114  1.00  0.00           H  
ATOM   4650  H4'   G  1102     -21.364  23.413 -63.012  1.00  0.00           H  
ATOM   4651  H3'   G  1102     -19.209  25.110 -63.403  1.00  0.00           H  
ATOM   4652  H1'   G  1102     -20.083  24.114 -59.875  1.00  0.00           H  
ATOM   4653  H2'   G  1102     -19.190  26.072 -61.354  1.00  0.00           H  
ATOM   4654 HO2'   G  1102     -21.612  25.214 -60.482  1.00  0.00           H  
ATOM   4655  H1    G  1102     -14.155  24.282 -63.356  1.00  0.00           H  
ATOM   4656  H22   G  1102     -16.997  24.913 -65.159  1.00  0.00           H  
ATOM   4657  H21   G  1102     -15.306  24.781 -65.171  1.00  0.00           H  
ATOM   4658  H8    G  1102     -18.031  23.492 -58.469  1.00  0.00           H  
ATOM   4659  P     C  1103     -21.450  27.232 -63.040  1.00  0.00           P  
ATOM   4660  OP2   C  1103     -20.262  27.807 -62.361  1.00  0.00           O  
ATOM   4661  OP1   C  1103     -22.100  27.985 -64.143  1.00  0.00           O  
ATOM   4662  O5'   C  1103     -22.555  26.932 -61.932  1.00  0.00           O  
ATOM   4663  C5'   C  1103     -23.301  27.984 -61.341  1.00  0.00           C  
ATOM   4664  C4'   C  1103     -24.716  27.559 -61.030  1.00  0.00           C  
ATOM   4665  O4'   C  1103     -25.514  27.589 -62.241  1.00  0.00           O  
ATOM   4666  C3'   C  1103     -24.890  26.138 -60.515  1.00  0.00           C  
ATOM   4667  O3'   C  1103     -24.671  26.026 -59.119  1.00  0.00           O  
ATOM   4668  C1'   C  1103     -26.399  26.493 -62.279  1.00  0.00           C  
ATOM   4669  C2'   C  1103     -26.325  25.841 -60.905  1.00  0.00           C  
ATOM   4670  O2'   C  1103     -27.240  26.487 -60.033  1.00  0.00           O  
ATOM   4671  N1    C  1103     -25.959  25.579 -63.362  1.00  0.00           N  
ATOM   4672  C2    C  1103     -26.793  24.508 -63.708  1.00  0.00           C  
ATOM   4673  O2    C  1103     -27.866  24.356 -63.104  1.00  0.00           O  
ATOM   4674  N3    C  1103     -26.415  23.660 -64.692  1.00  0.00           N  
ATOM   4675  C4    C  1103     -25.257  23.846 -65.325  1.00  0.00           C  
ATOM   4676  N4    C  1103     -24.925  22.983 -66.290  1.00  0.00           N  
ATOM   4677  C5    C  1103     -24.387  24.923 -64.997  1.00  0.00           C  
ATOM   4678  C6    C  1103     -24.772  25.756 -64.022  1.00  0.00           C  
ATOM   4679  H5'   C  1103     -23.325  28.745 -61.959  1.00  0.00           H  
ATOM   4680 H5''   C  1103     -22.861  28.261 -60.510  1.00  0.00           H  
ATOM   4681  H4'   C  1103     -25.101  28.182 -60.380  1.00  0.00           H  
ATOM   4682  H3'   C  1103     -24.287  25.525 -60.984  1.00  0.00           H  
ATOM   4683  H1'   C  1103     -27.320  26.781 -62.449  1.00  0.00           H  
ATOM   4684  H2'   C  1103     -26.490  24.877 -60.954  1.00  0.00           H  
ATOM   4685 HO2'   C  1103     -27.986  25.880 -59.846  1.00  0.00           H  
ATOM   4686  H42   C  1103     -24.080  23.092 -66.774  1.00  0.00           H  
ATOM   4687  H41   C  1103     -25.526  22.242 -66.512  1.00  0.00           H  
ATOM   4688  H5    C  1103     -23.537  25.052 -65.468  1.00  0.00           H  
ATOM   4689  H6    C  1103     -24.187  26.504 -63.782  1.00  0.00           H  
ATOM   4690  P     C  1104     -23.891  24.753 -58.523  1.00  0.00           P  
ATOM   4691  OP2   C  1104     -22.979  24.237 -59.574  1.00  0.00           O  
ATOM   4692  OP1   C  1104     -23.341  25.131 -57.196  1.00  0.00           O  
ATOM   4693  O5'   C  1104     -25.038  23.673 -58.290  1.00  0.00           O  
ATOM   4694  C5'   C  1104     -26.300  24.050 -57.762  1.00  0.00           C  
ATOM   4695  C4'   C  1104     -27.311  22.936 -57.882  1.00  0.00           C  
ATOM   4696  O4'   C  1104     -27.857  22.950 -59.226  1.00  0.00           O  
ATOM   4697  C3'   C  1104     -26.774  21.523 -57.717  1.00  0.00           C  
ATOM   4698  O3'   C  1104     -26.687  21.120 -56.361  1.00  0.00           O  
ATOM   4699  C1'   C  1104     -28.037  21.630 -59.688  1.00  0.00           C  
ATOM   4700  C2'   C  1104     -27.811  20.716 -58.488  1.00  0.00           C  
ATOM   4701  O2'   C  1104     -29.019  20.594 -57.753  1.00  0.00           O  
ATOM   4702  N1    C  1104     -27.058  21.383 -60.776  1.00  0.00           N  
ATOM   4703  C2    C  1104     -27.262  20.282 -61.617  1.00  0.00           C  
ATOM   4704  O2    C  1104     -28.245  19.550 -61.428  1.00  0.00           O  
ATOM   4705  N3    C  1104     -26.384  20.035 -62.616  1.00  0.00           N  
ATOM   4706  C4    C  1104     -25.335  20.836 -62.797  1.00  0.00           C  
ATOM   4707  N4    C  1104     -24.495  20.554 -63.797  1.00  0.00           N  
ATOM   4708  C5    C  1104     -25.099  21.963 -61.960  1.00  0.00           C  
ATOM   4709  C6    C  1104     -25.975  22.198 -60.975  1.00  0.00           C  
ATOM   4710  H5'   C  1104     -26.629  24.834 -58.249  1.00  0.00           H  
ATOM   4711 H5''   C  1104     -26.194  24.284 -56.816  1.00  0.00           H  
ATOM   4712  H4'   C  1104     -28.040  23.075 -57.243  1.00  0.00           H  
ATOM   4713  H3'   C  1104     -25.894  21.425 -58.138  1.00  0.00           H  
ATOM   4714  H1'   C  1104     -28.945  21.494 -60.029  1.00  0.00           H  
ATOM   4715  H2'   C  1104     -27.458  19.842 -58.754  1.00  0.00           H  
ATOM   4716 HO2'   C  1104     -29.371  19.687 -57.865  1.00  0.00           H  
ATOM   4717  H42   C  1104     -23.715  21.124 -63.956  1.00  0.00           H  
ATOM   4718  H41   C  1104     -24.660  19.777 -64.371  1.00  0.00           H  
ATOM   4719  H5    C  1104     -24.325  22.548 -62.101  1.00  0.00           H  
ATOM   4720  H6    C  1104     -25.830  22.969 -60.388  1.00  0.00           H  
ATOM   4721  P     G  1105     -25.710  19.916 -55.936  1.00  0.00           P  
ATOM   4722  OP2   G  1105     -24.363  20.198 -56.493  1.00  0.00           O  
ATOM   4723  OP1   G  1105     -25.868  19.687 -54.477  1.00  0.00           O  
ATOM   4724  O5'   G  1105     -26.305  18.649 -56.700  1.00  0.00           O  
ATOM   4725  C5'   G  1105     -27.442  17.964 -56.198  1.00  0.00           C  
ATOM   4726  C4'   G  1105     -27.794  16.773 -57.055  1.00  0.00           C  
ATOM   4727  O4'   G  1105     -27.890  17.169 -58.450  1.00  0.00           O  
ATOM   4728  C3'   G  1105     -26.752  15.666 -57.120  1.00  0.00           C  
ATOM   4729  O3'   G  1105     -26.751  14.839 -55.968  1.00  0.00           O  
ATOM   4730  C1'   G  1105     -27.528  16.099 -59.289  1.00  0.00           C  
ATOM   4731  C2'   G  1105     -27.187  14.925 -58.376  1.00  0.00           C  
ATOM   4732  O2'   G  1105     -28.357  14.156 -58.141  1.00  0.00           O  
ATOM   4733  N1    G  1105     -24.357  15.026 -63.125  1.00  0.00           N  
ATOM   4734  C2    G  1105     -25.419  14.301 -62.639  1.00  0.00           C  
ATOM   4735  N2    G  1105     -25.675  13.137 -63.253  1.00  0.00           N  
ATOM   4736  N3    G  1105     -26.177  14.689 -61.627  1.00  0.00           N  
ATOM   4737  C4    G  1105     -25.781  15.879 -61.127  1.00  0.00           C  
ATOM   4738  C5    G  1105     -24.738  16.682 -61.537  1.00  0.00           C  
ATOM   4739  C6    G  1105     -23.933  16.253 -62.625  1.00  0.00           C  
ATOM   4740  O6    G  1105     -22.962  16.823 -63.136  1.00  0.00           O  
ATOM   4741  N7    G  1105     -24.664  17.829 -60.762  1.00  0.00           N  
ATOM   4742  C8    G  1105     -25.645  17.707 -59.909  1.00  0.00           C  
ATOM   4743  N9    G  1105     -26.363  16.547 -60.075  1.00  0.00           N  
ATOM   4744  H5'   G  1105     -28.204  18.579 -56.178  1.00  0.00           H  
ATOM   4745 H5''   G  1105     -27.254  17.658 -55.286  1.00  0.00           H  
ATOM   4746  H4'   G  1105     -28.646  16.391 -56.757  1.00  0.00           H  
ATOM   4747  H3'   G  1105     -25.854  16.035 -57.250  1.00  0.00           H  
ATOM   4748  H1'   G  1105     -28.252  15.839 -59.897  1.00  0.00           H  
ATOM   4749  H2'   G  1105     -26.460  14.378 -58.740  1.00  0.00           H  
ATOM   4750 HO2'   G  1105     -29.135  14.645 -58.482  1.00  0.00           H  
ATOM   4751  H1    G  1105     -23.859  14.650 -63.880  1.00  0.00           H  
ATOM   4752  H22   G  1105     -26.421  12.577 -62.950  1.00  0.00           H  
ATOM   4753  H21   G  1105     -25.119  12.843 -64.004  1.00  0.00           H  
ATOM   4754  H8    G  1105     -25.848  18.375 -59.222  1.00  0.00           H  
ATOM   4755  P     G  1106     -25.459  13.953 -55.612  1.00  0.00           P  
ATOM   4756  OP2   G  1106     -24.265  14.833 -55.679  1.00  0.00           O  
ATOM   4757  OP1   G  1106     -25.746  13.200 -54.364  1.00  0.00           O  
ATOM   4758  O5'   G  1106     -25.367  12.905 -56.809  1.00  0.00           O  
ATOM   4759  C5'   G  1106     -26.233  11.781 -56.862  1.00  0.00           C  
ATOM   4760  C4'   G  1106     -25.855  10.842 -57.980  1.00  0.00           C  
ATOM   4761  O4'   G  1106     -25.872  11.536 -59.254  1.00  0.00           O  
ATOM   4762  C3'   G  1106     -24.449  10.264 -57.919  1.00  0.00           C  
ATOM   4763  O3'   G  1106     -24.346   9.150 -57.048  1.00  0.00           O  
ATOM   4764  C1'   G  1106     -24.876  11.026 -60.106  1.00  0.00           C  
ATOM   4765  C2'   G  1106     -24.230   9.854 -59.369  1.00  0.00           C  
ATOM   4766  O2'   G  1106     -24.938   8.664 -59.685  1.00  0.00           O  
ATOM   4767  N1    G  1106     -21.011  12.659 -62.989  1.00  0.00           N  
ATOM   4768  C2    G  1106     -21.713  11.480 -63.055  1.00  0.00           C  
ATOM   4769  N2    G  1106     -21.342  10.619 -64.013  1.00  0.00           N  
ATOM   4770  N3    G  1106     -22.709  11.167 -62.241  1.00  0.00           N  
ATOM   4771  C4    G  1106     -22.950  12.142 -61.340  1.00  0.00           C  
ATOM   4772  C5    G  1106     -22.309  13.354 -61.190  1.00  0.00           C  
ATOM   4773  C6    G  1106     -21.243  13.677 -62.069  1.00  0.00           C  
ATOM   4774  O6    G  1106     -20.551  14.701 -62.097  1.00  0.00           O  
ATOM   4775  N7    G  1106     -22.859  14.076 -60.141  1.00  0.00           N  
ATOM   4776  C8    G  1106     -23.807  13.305 -59.680  1.00  0.00           C  
ATOM   4777  N9    G  1106     -23.917  12.117 -60.362  1.00  0.00           N  
ATOM   4778  H5'   G  1106     -27.152  12.092 -57.001  1.00  0.00           H  
ATOM   4779 H5''   G  1106     -26.185  11.300 -56.009  1.00  0.00           H  
ATOM   4780  H4'   G  1106     -26.501  10.105 -58.004  1.00  0.00           H  
ATOM   4781  H3'   G  1106     -23.792  10.948 -57.677  1.00  0.00           H  
ATOM   4782  H1'   G  1106     -25.248  10.712 -60.957  1.00  0.00           H  
ATOM   4783  H2'   G  1106     -23.277   9.777 -59.584  1.00  0.00           H  
ATOM   4784 HO2'   G  1106     -24.380   8.104 -60.264  1.00  0.00           H  
ATOM   4785  H1    G  1106     -20.290  12.795 -63.639  1.00  0.00           H  
ATOM   4786  H22   G  1106     -21.808   9.761 -64.108  1.00  0.00           H  
ATOM   4787  H21   G  1106     -20.606  10.843 -64.620  1.00  0.00           H  
ATOM   4788  H8    G  1106     -24.382  13.550 -58.925  1.00  0.00           H  
ATOM   4789  P     G  1107     -22.919   8.730 -56.441  1.00  0.00           P  
ATOM   4790  OP2   G  1107     -22.357   9.907 -55.730  1.00  0.00           O  
ATOM   4791  OP1   G  1107     -23.087   7.445 -55.714  1.00  0.00           O  
ATOM   4792  O5'   G  1107     -22.018   8.454 -57.726  1.00  0.00           O  
ATOM   4793  C5'   G  1107     -22.033   7.188 -58.369  1.00  0.00           C  
ATOM   4794  C4'   G  1107     -21.017   7.120 -59.482  1.00  0.00           C  
ATOM   4795  O4'   G  1107     -21.181   8.291 -60.297  1.00  0.00           O  
ATOM   4796  C3'   G  1107     -19.557   7.136 -59.054  1.00  0.00           C  
ATOM   4797  O3'   G  1107     -19.021   5.837 -58.867  1.00  0.00           O  
ATOM   4798  C1'   G  1107     -19.934   8.795 -60.728  1.00  0.00           C  
ATOM   4799  C2'   G  1107     -18.867   7.830 -60.207  1.00  0.00           C  
ATOM   4800  O2'   G  1107     -18.555   6.915 -61.248  1.00  0.00           O  
ATOM   4801  N1    G  1107     -17.598  13.300 -61.133  1.00  0.00           N  
ATOM   4802  C2    G  1107     -17.473  12.177 -61.915  1.00  0.00           C  
ATOM   4803  N2    G  1107     -16.613  12.259 -62.942  1.00  0.00           N  
ATOM   4804  N3    G  1107     -18.141  11.054 -61.707  1.00  0.00           N  
ATOM   4805  C4    G  1107     -18.958  11.144 -60.636  1.00  0.00           C  
ATOM   4806  C5    G  1107     -19.157  12.216 -59.792  1.00  0.00           C  
ATOM   4807  C6    G  1107     -18.433  13.414 -60.026  1.00  0.00           C  
ATOM   4808  O6    G  1107     -18.470  14.473 -59.390  1.00  0.00           O  
ATOM   4809  N7    G  1107     -20.084  11.903 -58.809  1.00  0.00           N  
ATOM   4810  C8    G  1107     -20.426  10.670 -59.068  1.00  0.00           C  
ATOM   4811  N9    G  1107     -19.781  10.149 -60.163  1.00  0.00           N  
ATOM   4812  H5'   G  1107     -22.926   7.029 -58.740  1.00  0.00           H  
ATOM   4813 H5''   G  1107     -21.833   6.492 -57.709  1.00  0.00           H  
ATOM   4814  H4'   G  1107     -21.177   6.329 -60.039  1.00  0.00           H  
ATOM   4815  H3'   G  1107     -19.452   7.648 -58.226  1.00  0.00           H  
ATOM   4816  H1'   G  1107     -19.882   8.842 -61.706  1.00  0.00           H  
ATOM   4817  H2'   G  1107     -18.075   8.323 -59.907  1.00  0.00           H  
ATOM   4818 HO2'   G  1107     -17.670   7.131 -61.607  1.00  0.00           H  
ATOM   4819  H1    G  1107     -17.057  14.082 -61.372  1.00  0.00           H  
ATOM   4820  H22   G  1107     -16.483  11.488 -63.534  1.00  0.00           H  
ATOM   4821  H21   G  1107     -16.115  13.087 -63.102  1.00  0.00           H  
ATOM   4822  H8    G  1107     -21.078  10.169 -58.535  1.00  0.00           H  
ATOM   4823  P     C  1108     -17.757   5.617 -57.900  1.00  0.00           P  
ATOM   4824  OP2   C  1108     -16.893   6.820 -57.989  1.00  0.00           O  
ATOM   4825  OP1   C  1108     -18.263   5.174 -56.576  1.00  0.00           O  
ATOM   4826  O5'   C  1108     -16.973   4.397 -58.559  1.00  0.00           O  
ATOM   4827  C5'   C  1108     -15.566   4.274 -58.422  1.00  0.00           C  
ATOM   4828  C4'   C  1108     -14.892   4.059 -59.756  1.00  0.00           C  
ATOM   4829  O4'   C  1108     -15.237   5.140 -60.658  1.00  0.00           O  
ATOM   4830  C3'   C  1108     -13.372   4.101 -59.753  1.00  0.00           C  
ATOM   4831  O3'   C  1108     -12.787   2.882 -59.328  1.00  0.00           O  
ATOM   4832  C1'   C  1108     -14.158   5.452 -61.512  1.00  0.00           C  
ATOM   4833  C2'   C  1108     -12.998   4.535 -61.169  1.00  0.00           C  
ATOM   4834  O2'   C  1108     -12.996   3.431 -62.062  1.00  0.00           O  
ATOM   4835  N1    C  1108     -13.814   6.885 -61.338  1.00  0.00           N  
ATOM   4836  C2    C  1108     -12.662   7.373 -61.967  1.00  0.00           C  
ATOM   4837  O2    C  1108     -11.968   6.600 -62.645  1.00  0.00           O  
ATOM   4838  N3    C  1108     -12.326   8.676 -61.825  1.00  0.00           N  
ATOM   4839  C4    C  1108     -13.088   9.486 -61.090  1.00  0.00           C  
ATOM   4840  N4    C  1108     -12.718  10.764 -60.978  1.00  0.00           N  
ATOM   4841  C5    C  1108     -14.264   9.021 -60.438  1.00  0.00           C  
ATOM   4842  C6    C  1108     -14.587   7.730 -60.587  1.00  0.00           C  
ATOM   4843  H5'   C  1108     -15.367   3.513 -57.838  1.00  0.00           H  
ATOM   4844 H5''   C  1108     -15.212   5.091 -58.014  1.00  0.00           H  
ATOM   4845  H4'   C  1108     -15.186   3.207 -60.140  1.00  0.00           H  
ATOM   4846  H3'   C  1108     -13.115   4.814 -59.133  1.00  0.00           H  
ATOM   4847  H1'   C  1108     -14.431   5.292 -62.439  1.00  0.00           H  
ATOM   4848  H2'   C  1108     -12.143   5.013 -61.182  1.00  0.00           H  
ATOM   4849 HO2'   C  1108     -12.236   3.515 -62.674  1.00  0.00           H  
ATOM   4850  H42   C  1108     -13.257  11.385 -60.445  1.00  0.00           H  
ATOM   4851  H41   C  1108     -11.907  11.081 -61.428  1.00  0.00           H  
ATOM   4852  H5    C  1108     -14.819   9.624 -59.900  1.00  0.00           H  
ATOM   4853  H6    C  1108     -15.393   7.391 -60.146  1.00  0.00           H  
ATOM   4854  P     G  1109     -11.459   2.896 -58.422  1.00  0.00           P  
ATOM   4855  OP2   G  1109     -11.750   3.675 -57.191  1.00  0.00           O  
ATOM   4856  OP1   G  1109     -10.964   1.500 -58.307  1.00  0.00           O  
ATOM   4857  O5'   G  1109     -10.408   3.721 -59.290  1.00  0.00           O  
ATOM   4858  C5'   G  1109      -9.149   4.094 -58.750  1.00  0.00           C  
ATOM   4859  C4'   G  1109      -8.781   5.508 -59.127  1.00  0.00           C  
ATOM   4860  O4'   G  1109      -9.931   6.203 -59.671  1.00  0.00           O  
ATOM   4861  C3'   G  1109      -8.340   6.411 -57.985  1.00  0.00           C  
ATOM   4862  O3'   G  1109      -6.976   6.242 -57.641  1.00  0.00           O  
ATOM   4863  C1'   G  1109      -9.978   7.557 -59.271  1.00  0.00           C  
ATOM   4864  C2'   G  1109      -8.656   7.804 -58.547  1.00  0.00           C  
ATOM   4865  O2'   G  1109      -7.682   8.209 -59.498  1.00  0.00           O  
ATOM   4866  N1    G  1109     -12.910  10.705 -56.550  1.00  0.00           N  
ATOM   4867  C2    G  1109     -11.821  10.987 -57.339  1.00  0.00           C  
ATOM   4868  N2    G  1109     -11.461  12.277 -57.417  1.00  0.00           N  
ATOM   4869  N3    G  1109     -11.134  10.073 -58.004  1.00  0.00           N  
ATOM   4870  C4    G  1109     -11.629   8.832 -57.814  1.00  0.00           C  
ATOM   4871  C5    G  1109     -12.709   8.443 -57.049  1.00  0.00           C  
ATOM   4872  C6    G  1109     -13.436   9.434 -56.340  1.00  0.00           C  
ATOM   4873  O6    G  1109     -14.423   9.290 -55.609  1.00  0.00           O  
ATOM   4874  N7    G  1109     -12.893   7.070 -57.118  1.00  0.00           N  
ATOM   4875  C8    G  1109     -11.940   6.656 -57.909  1.00  0.00           C  
ATOM   4876  N9    G  1109     -11.137   7.673 -58.367  1.00  0.00           N  
ATOM   4877  H5'   G  1109      -8.462   3.483 -59.088  1.00  0.00           H  
ATOM   4878 H5''   G  1109      -9.187   4.024 -57.773  1.00  0.00           H  
ATOM   4879  H4'   G  1109      -8.070   5.479 -59.802  1.00  0.00           H  
ATOM   4880  H3'   G  1109      -8.893   6.248 -57.193  1.00  0.00           H  
ATOM   4881  H1'   G  1109     -10.072   8.198 -60.007  1.00  0.00           H  
ATOM   4882  H2'   G  1109      -8.762   8.465 -57.831  1.00  0.00           H  
ATOM   4883 HO2'   G  1109      -7.489   9.161 -59.370  1.00  0.00           H  
ATOM   4884  H1    G  1109     -13.350  11.455 -56.098  1.00  0.00           H  
ATOM   4885  H22   G  1109     -10.691  12.538 -57.966  1.00  0.00           H  
ATOM   4886  H21   G  1109     -11.965  12.960 -56.927  1.00  0.00           H  
ATOM   4887  H8    G  1109     -11.811   5.715 -58.151  1.00  0.00           H  
ATOM   4888  P     G  1110      -6.465   6.607 -56.161  1.00  0.00           P  
ATOM   4889  OP2   G  1110      -7.476   6.115 -55.192  1.00  0.00           O  
ATOM   4890  OP1   G  1110      -5.053   6.162 -56.039  1.00  0.00           O  
ATOM   4891  O5'   G  1110      -6.484   8.200 -56.128  1.00  0.00           O  
ATOM   4892  C5'   G  1110      -5.482   8.955 -56.793  1.00  0.00           C  
ATOM   4893  C4'   G  1110      -5.630  10.432 -56.522  1.00  0.00           C  
ATOM   4894  O4'   G  1110      -6.938  10.877 -56.965  1.00  0.00           O  
ATOM   4895  C3'   G  1110      -5.596  10.848 -55.059  1.00  0.00           C  
ATOM   4896  O3'   G  1110      -4.280  10.947 -54.542  1.00  0.00           O  
ATOM   4897  C1'   G  1110      -7.425  11.873 -56.096  1.00  0.00           C  
ATOM   4898  C2'   G  1110      -6.306  12.186 -55.103  1.00  0.00           C  
ATOM   4899  O2'   G  1110      -5.466  13.197 -55.640  1.00  0.00           O  
ATOM   4900  N1    G  1110     -11.410  12.958 -53.119  1.00  0.00           N  
ATOM   4901  C2    G  1110     -10.406  13.781 -53.570  1.00  0.00           C  
ATOM   4902  N2    G  1110     -10.466  15.063 -53.180  1.00  0.00           N  
ATOM   4903  N3    G  1110      -9.414  13.378 -54.348  1.00  0.00           N  
ATOM   4904  C4    G  1110      -9.506  12.064 -54.644  1.00  0.00           C  
ATOM   4905  C5    G  1110     -10.466  11.157 -54.246  1.00  0.00           C  
ATOM   4906  C6    G  1110     -11.524  11.603 -53.412  1.00  0.00           C  
ATOM   4907  O6    G  1110     -12.470  10.952 -52.953  1.00  0.00           O  
ATOM   4908  N7    G  1110     -10.201   9.899 -54.768  1.00  0.00           N  
ATOM   4909  C8    G  1110      -9.106  10.060 -55.459  1.00  0.00           C  
ATOM   4910  N9    G  1110      -8.631  11.349 -55.427  1.00  0.00           N  
ATOM   4911  H5'   G  1110      -5.551   8.798 -57.758  1.00  0.00           H  
ATOM   4912 H5''   G  1110      -4.601   8.659 -56.483  1.00  0.00           H  
ATOM   4913  H4'   G  1110      -4.938  10.926 -57.009  1.00  0.00           H  
ATOM   4914  H3'   G  1110      -6.110  10.220 -54.510  1.00  0.00           H  
ATOM   4915  H1'   G  1110      -7.655  12.685 -56.595  1.00  0.00           H  
ATOM   4916  H2'   G  1110      -6.657  12.436 -54.222  1.00  0.00           H  
ATOM   4917 HO2'   G  1110      -5.616  14.032 -55.148  1.00  0.00           H  
ATOM   4918  H1    G  1110     -12.099  13.355 -52.547  1.00  0.00           H  
ATOM   4919  H22   G  1110      -9.776  15.696 -53.471  1.00  0.00           H  
ATOM   4920  H21   G  1110     -11.197  15.369 -52.604  1.00  0.00           H  
ATOM   4921  H8    G  1110      -8.668   9.335 -55.952  1.00  0.00           H  
ATOM   4922  P     A  1111      -4.018  10.783 -52.965  1.00  0.00           P  
ATOM   4923  OP2   A  1111      -4.650   9.515 -52.523  1.00  0.00           O  
ATOM   4924  OP1   A  1111      -2.573  11.011 -52.712  1.00  0.00           O  
ATOM   4925  O5'   A  1111      -4.828  11.990 -52.312  1.00  0.00           O  
ATOM   4926  C5'   A  1111      -4.359  13.326 -52.421  1.00  0.00           C  
ATOM   4927  C4'   A  1111      -5.271  14.293 -51.707  1.00  0.00           C  
ATOM   4928  O4'   A  1111      -6.611  14.189 -52.261  1.00  0.00           O  
ATOM   4929  C3'   A  1111      -5.477  14.043 -50.221  1.00  0.00           C  
ATOM   4930  O3'   A  1111      -4.465  14.623 -49.416  1.00  0.00           O  
ATOM   4931  C1'   A  1111      -7.588  14.317 -51.244  1.00  0.00           C  
ATOM   4932  C2'   A  1111      -6.827  14.708 -49.976  1.00  0.00           C  
ATOM   4933  O2'   A  1111      -6.703  16.122 -49.927  1.00  0.00           O  
ATOM   4934  N1    A  1111     -11.488  11.741 -49.074  1.00  0.00           N  
ATOM   4935  C2    A  1111     -11.103  13.022 -49.000  1.00  0.00           C  
ATOM   4936  N3    A  1111     -10.075  13.627 -49.592  1.00  0.00           N  
ATOM   4937  C4    A  1111      -9.383  12.757 -50.349  1.00  0.00           C  
ATOM   4938  C5    A  1111      -9.656  11.413 -50.525  1.00  0.00           C
[truncated: 56,134 more chars]
