# Supplementary material for: Consistent global structures of complex RNA states through multidimensional chemical mapping
Source: eLife. 2015 Jun 2;4:e07600. doi: 10.7554/eLife.07600 (PMC4495719; doi:10.7554/eLife.07600)
Supplement: Source code 1. — Models of HoxA9 5′-UTR 957–1132 IRES domain generated by MCM. DOI: http://dx.doi.org/10.7554/eLife.07600.025 [file elife07600s003.zip › Supplementary File 3/HoxA9_IRES_models/Explicit_pk34/c.0.5.pdb]

ATOM      1  C5'   C   957      12.403  -4.518  15.115  1.00  0.00           C  
ATOM      2  C4'   C   957      13.199  -5.779  14.885  1.00  0.00           C  
ATOM      3  O4'   C   957      13.225  -6.582  16.090  1.00  0.00           O  
ATOM      4  C3'   C   957      12.645  -6.742  13.846  1.00  0.00           C  
ATOM      5  O3'   C   957      12.942  -6.351  12.517  1.00  0.00           O  
ATOM      6  C1'   C   957      13.309  -7.952  15.755  1.00  0.00           C  
ATOM      7  C2'   C   957      13.300  -8.057  14.234  1.00  0.00           C  
ATOM      8  O2'   C   957      14.638  -8.123  13.765  1.00  0.00           O  
ATOM      9  N1    C   957      12.159  -8.655  16.375  1.00  0.00           N  
ATOM     10  C2    C   957      11.883  -9.966  15.967  1.00  0.00           C  
ATOM     11  O2    C   957      12.601 -10.497  15.106  1.00  0.00           O  
ATOM     12  N3    C   957      10.840 -10.630  16.518  1.00  0.00           N  
ATOM     13  C4    C   957      10.084 -10.037  17.441  1.00  0.00           C  
ATOM     14  N4    C   957       9.065 -10.730  17.957  1.00  0.00           N  
ATOM     15  C5    C   957      10.338  -8.706  17.877  1.00  0.00           C  
ATOM     16  C6    C   957      11.373  -8.060  17.326  1.00  0.00           C  
ATOM     17  H4'   C   957      14.116  -5.538  14.636  1.00  0.00           H  
ATOM     18  H3'   C   957      11.673  -6.817  13.949  1.00  0.00           H  
ATOM     19  H1'   C   957      14.146  -8.329  16.098  1.00  0.00           H  
ATOM     20  H2'   C   957      12.771  -8.823  13.929  1.00  0.00           H  
ATOM     21 HO2'   C   957      14.818  -9.028  13.437  1.00  0.00           H  
ATOM     22  H42   C   957       8.491 -10.322  18.637  1.00  0.00           H  
ATOM     23  H41   C   957       8.893 -11.646  17.654  1.00  0.00           H  
ATOM     24  H5    C   957       9.776  -8.278  18.557  1.00  0.00           H  
ATOM     25  H6    C   957      11.564  -7.143  17.612  1.00  0.00           H  
ATOM     26  P     U   958      11.760  -5.906  11.522  1.00  0.00           P  
ATOM     27  OP2   U   958      11.364  -4.518  11.871  1.00  0.00           O  
ATOM     28  OP1   U   958      12.183  -6.221  10.134  1.00  0.00           O  
ATOM     29  O5'   U   958      10.553  -6.873  11.901  1.00  0.00           O  
ATOM     30  C5'   U   958      10.084  -7.850  10.983  1.00  0.00           C  
ATOM     31  C4'   U   958       9.457  -9.025  11.692  1.00  0.00           C  
ATOM     32  O4'   U   958       9.825  -9.036  13.089  1.00  0.00           O  
ATOM     33  C3'   U   958       7.937  -9.069  11.700  1.00  0.00           C  
ATOM     34  O3'   U   958       7.391  -9.570  10.493  1.00  0.00           O  
ATOM     35  C1'   U   958       8.767  -9.548  13.868  1.00  0.00           C  
ATOM     36  C2'   U   958       7.664  -9.975  12.900  1.00  0.00           C  
ATOM     37  O2'   U   958       7.849 -11.342  12.565  1.00  0.00           O  
ATOM     38  N1    U   958       8.323  -8.474  14.789  1.00  0.00           N  
ATOM     39  C2    U   958       7.334  -8.794  15.701  1.00  0.00           C  
ATOM     40  O2    U   958       6.828  -9.900  15.773  1.00  0.00           O  
ATOM     41  N3    U   958       6.956  -7.770  16.533  1.00  0.00           N  
ATOM     42  C4    U   958       7.452  -6.484  16.549  1.00  0.00           C  
ATOM     43  O4    U   958       7.005  -5.673  17.362  1.00  0.00           O  
ATOM     44  C5    U   958       8.472  -6.225  15.579  1.00  0.00           C  
ATOM     45  C6    U   958       8.861  -7.205  14.756  1.00  0.00           C  
ATOM     46  H5'   U   958      10.838  -8.168  10.443  1.00  0.00           H  
ATOM     47 H5''   U   958       9.418  -7.441  10.393  1.00  0.00           H  
ATOM     48  H4'   U   958       9.795  -9.843  11.273  1.00  0.00           H  
ATOM     49  H3'   U   958       7.567  -8.179  11.875  1.00  0.00           H  
ATOM     50  H1'   U   958       9.056 -10.326  14.391  1.00  0.00           H  
ATOM     51  H2'   U   958       6.775  -9.812  13.278  1.00  0.00           H  
ATOM     52 HO2'   U   958       7.146 -11.874  12.993  1.00  0.00           H  
ATOM     53  H3    U   958       6.256  -7.975  17.187  1.00  0.00           H  
ATOM     54  H5    U   958       8.882  -5.337  15.519  1.00  0.00           H  
ATOM     55  H6    U   958       9.559  -7.002  14.101  1.00  0.00           H  
ATOM     56  P     U   959       6.414  -8.653   9.606  1.00  0.00           P  
ATOM     57  OP2   U   959       7.241  -7.628   8.923  1.00  0.00           O  
ATOM     58  OP1   U   959       5.545  -9.551   8.802  1.00  0.00           O  
ATOM     59  O5'   U   959       5.499  -7.914  10.680  1.00  0.00           O  
ATOM     60  C5'   U   959       4.432  -8.595  11.323  1.00  0.00           C  
ATOM     61  C4'   U   959       3.868  -7.792  12.468  1.00  0.00           C  
ATOM     62  O4'   U   959       4.974  -7.383  13.308  1.00  0.00           O  
ATOM     63  C3'   U   959       3.169  -6.493  12.096  1.00  0.00           C  
ATOM     64  O3'   U   959       1.805  -6.675  11.760  1.00  0.00           O  
ATOM     65  C1'   U   959       4.678  -6.125  13.879  1.00  0.00           C  
ATOM     66  C2'   U   959       3.300  -5.683  13.380  1.00  0.00           C  
ATOM     67  O2'   U   959       2.318  -6.067  14.333  1.00  0.00           O  
ATOM     68  N1    U   959       5.743  -5.157  13.518  1.00  0.00           N  
ATOM     69  C2    U   959       5.620  -3.871  14.011  1.00  0.00           C  
ATOM     70  O2    U   959       4.690  -3.514  14.714  1.00  0.00           O  
ATOM     71  N3    U   959       6.628  -3.011  13.652  1.00  0.00           N  
ATOM     72  C4    U   959       7.725  -3.297  12.867  1.00  0.00           C  
ATOM     73  O4    U   959       8.548  -2.410  12.633  1.00  0.00           O  
ATOM     74  C5    U   959       7.787  -4.646  12.394  1.00  0.00           C  
ATOM     75  C6    U   959       6.818  -5.505  12.729  1.00  0.00           C  
ATOM     76  H5'   U   959       4.762  -9.452  11.666  1.00  0.00           H  
ATOM     77 H5''   U   959       3.721  -8.764  10.670  1.00  0.00           H  
ATOM     78  H4'   U   959       3.256  -8.339  13.003  1.00  0.00           H  
ATOM     79  H3'   U   959       3.625  -6.042  11.356  1.00  0.00           H  
ATOM     80  H1'   U   959       4.650  -6.229  14.854  1.00  0.00           H  
ATOM     81  H2'   U   959       3.274  -4.720  13.202  1.00  0.00           H  
ATOM     82 HO2'   U   959       1.980  -5.265  14.784  1.00  0.00           H  
ATOM     83  H3    U   959       6.560  -2.094  13.990  1.00  0.00           H  
ATOM     84  H5    U   959       8.533  -4.937  11.829  1.00  0.00           H  
ATOM     85  H6    U   959       6.883  -6.422  12.391  1.00  0.00           H  
ATOM     86  P     C   960       1.251  -6.182  10.334  1.00  0.00           P  
ATOM     87  OP2   C   960       2.415  -5.945   9.444  1.00  0.00           O  
ATOM     88  OP1   C   960       0.180  -7.119   9.909  1.00  0.00           O  
ATOM     89  O5'   C   960       0.576  -4.774  10.649  1.00  0.00           O  
ATOM     90  C5'   C   960       0.679  -3.694   9.733  1.00  0.00           C  
ATOM     91  C4'   C   960       1.286  -2.472  10.379  1.00  0.00           C  
ATOM     92  O4'   C   960       2.376  -2.877  11.237  1.00  0.00           O  
ATOM     93  C3'   C   960       1.908  -1.454   9.435  1.00  0.00           C  
ATOM     94  O3'   C   960       0.960  -0.547   8.899  1.00  0.00           O  
ATOM     95  C1'   C   960       3.394  -1.922  11.157  1.00  0.00           C  
ATOM     96  C2'   C   960       2.869  -0.734  10.356  1.00  0.00           C  
ATOM     97  O2'   C   960       2.183   0.163  11.217  1.00  0.00           O  
ATOM     98  N1    C   960       4.588  -2.541  10.530  1.00  0.00           N  
ATOM     99  C2    C   960       5.705  -1.731  10.285  1.00  0.00           C  
ATOM    100  O2    C   960       5.662  -0.531  10.595  1.00  0.00           O  
ATOM    101  N3    C   960       6.807  -2.270   9.715  1.00  0.00           N  
ATOM    102  C4    C   960       6.826  -3.563   9.390  1.00  0.00           C  
ATOM    103  N4    C   960       7.936  -4.052   8.830  1.00  0.00           N  
ATOM    104  C5    C   960       5.709  -4.412   9.626  1.00  0.00           C  
ATOM    105  C6    C   960       4.625  -3.868  10.192  1.00  0.00           C  
ATOM    106  H5'   C   960      -0.215  -3.470   9.402  1.00  0.00           H  
ATOM    107 H5''   C   960       1.241  -3.968   8.979  1.00  0.00           H  
ATOM    108  H4'   C   960       0.606  -2.025  10.924  1.00  0.00           H  
ATOM    109  H3'   C   960       2.390  -1.886   8.699  1.00  0.00           H  
ATOM    110  H1'   C   960       3.618  -1.626  12.064  1.00  0.00           H  
ATOM    111  H2'   C   960       3.577  -0.282   9.852  1.00  0.00           H  
ATOM    112 HO2'   C   960       2.706   0.986  11.304  1.00  0.00           H  
ATOM    113  H42   C   960       7.982  -4.998   8.580  1.00  0.00           H  
ATOM    114  H41   C   960       8.703  -3.464   8.668  1.00  0.00           H  
ATOM    115  H5    C   960       5.733  -5.362   9.385  1.00  0.00           H  
ATOM    116  H6    C   960       3.845  -4.436  10.363  1.00  0.00           H  
ATOM    117  P     G   961       0.716  -0.476   7.312  1.00  0.00           P  
ATOM    118  OP2   G   961      -0.111  -1.647   6.921  1.00  0.00           O  
ATOM    119  OP1   G   961       0.252   0.895   6.977  1.00  0.00           O  
ATOM    120  O5'   G   961       2.170  -0.670   6.689  1.00  0.00           O  
ATOM    121  C5'   G   961       2.840   0.409   6.053  1.00  0.00           C  
ATOM    122  C4'   G   961       4.328   0.172   5.981  1.00  0.00           C  
ATOM    123  O4'   G   961       4.691  -0.818   6.967  1.00  0.00           O  
ATOM    124  C3'   G   961       4.839  -0.481   4.706  1.00  0.00           C  
ATOM    125  O3'   G   961       5.037   0.445   3.651  1.00  0.00           O  
ATOM    126  C1'   G   961       5.805  -1.534   6.534  1.00  0.00           C  
ATOM    127  C2'   G   961       6.182  -0.961   5.179  1.00  0.00           C  
ATOM    128  O2'   G   961       7.089   0.115   5.369  1.00  0.00           O  
ATOM    129  N1    G   961       7.382  -6.302   5.697  1.00  0.00           N  
ATOM    130  C2    G   961       8.099  -5.130   5.692  1.00  0.00           C  
ATOM    131  N2    G   961       9.411  -5.236   5.431  1.00  0.00           N  
ATOM    132  N3    G   961       7.572  -3.940   5.927  1.00  0.00           N  
ATOM    133  C4    G   961       6.246  -4.014   6.170  1.00  0.00           C  
ATOM    134  C5    G   961       5.437  -5.130   6.199  1.00  0.00           C  
ATOM    135  C6    G   961       6.016  -6.401   5.945  1.00  0.00           C  
ATOM    136  O6    G   961       5.466  -7.508   5.925  1.00  0.00           O  
ATOM    137  N7    G   961       4.126  -4.782   6.488  1.00  0.00           N  
ATOM    138  C8    G   961       4.160  -3.484   6.627  1.00  0.00           C  
ATOM    139  N9    G   961       5.415  -2.954   6.448  1.00  0.00           N  
ATOM    140  H5'   G   961       2.671   1.232   6.556  1.00  0.00           H  
ATOM    141 H5''   G   961       2.488   0.512   5.144  1.00  0.00           H  
ATOM    142  H4'   G   961       4.826   1.002   6.136  1.00  0.00           H  
ATOM    143  H3'   G   961       4.307  -1.251   4.418  1.00  0.00           H  
ATOM    144  H1'   G   961       6.562  -1.440   7.150  1.00  0.00           H  
ATOM    145  H2'   G   961       6.555  -1.651   4.590  1.00  0.00           H  
ATOM    146 HO2'   G   961       6.774   0.891   4.861  1.00  0.00           H  
ATOM    147  H1    G   961       7.868  -7.132   5.511  1.00  0.00           H  
ATOM    148  H22   G   961       9.973  -4.433   5.414  1.00  0.00           H  
ATOM    149  H21   G   961       9.809  -6.114   5.256  1.00  0.00           H  
ATOM    150  H8    G   961       3.370  -2.944   6.839  1.00  0.00           H  
ATOM    151  P     U   962       5.021  -0.055   2.124  1.00  0.00           P  
ATOM    152  OP2   U   962       3.802  -0.879   1.923  1.00  0.00           O  
ATOM    153  OP1   U   962       5.263   1.123   1.251  1.00  0.00           O  
ATOM    154  O5'   U   962       6.288  -1.015   2.020  1.00  0.00           O  
ATOM    155  C5'   U   962       7.603  -0.483   1.958  1.00  0.00           C  
ATOM    156  C4'   U   962       8.626  -1.558   1.682  1.00  0.00           C  
ATOM    157  O4'   U   962       8.505  -2.540   2.731  1.00  0.00           O  
ATOM    158  C3'   U   962       8.411  -2.380   0.421  1.00  0.00           C  
ATOM    159  O3'   U   962       9.017  -1.807  -0.724  1.00  0.00           O  
ATOM    160  C1'   U   962       8.746  -3.840   2.218  1.00  0.00           C  
ATOM    161  C2'   U   962       9.117  -3.681   0.752  1.00  0.00           C  
ATOM    162  O2'   U   962      10.527  -3.546   0.636  1.00  0.00           O  
ATOM    163  N1    U   962       7.515  -4.647   2.403  1.00  0.00           N  
ATOM    164  C2    U   962       7.623  -6.013   2.220  1.00  0.00           C  
ATOM    165  O2    U   962       8.669  -6.564   1.922  1.00  0.00           O  
ATOM    166  N3    U   962       6.459  -6.719   2.402  1.00  0.00           N  
ATOM    167  C4    U   962       5.223  -6.212   2.739  1.00  0.00           C  
ATOM    168  O4    U   962       4.268  -6.980   2.865  1.00  0.00           O  
ATOM    169  C5    U   962       5.186  -4.791   2.911  1.00  0.00           C  
ATOM    170  C6    U   962       6.305  -4.080   2.742  1.00  0.00           C  
ATOM    171  H5'   U   962       7.814  -0.054   2.813  1.00  0.00           H  
ATOM    172 H5''   U   962       7.644   0.187   1.244  1.00  0.00           H  
ATOM    173  H4'   U   962       9.519  -1.155   1.698  1.00  0.00           H  
ATOM    174  H3'   U   962       7.454  -2.556   0.310  1.00  0.00           H  
ATOM    175  H1'   U   962       9.488  -4.267   2.695  1.00  0.00           H  
ATOM    176  H2'   U   962       8.779  -4.422   0.207  1.00  0.00           H  
ATOM    177 HO2'   U   962      10.893  -4.358   0.226  1.00  0.00           H  
ATOM    178  H3    U   962       6.514  -7.689   2.277  1.00  0.00           H  
ATOM    179  H5    U   962       4.347  -4.345   3.152  1.00  0.00           H  
ATOM    180  H6    U   962       6.253  -3.110   2.864  1.00  0.00           H  
ATOM    181  P     U   963       8.424  -2.102  -2.187  1.00  0.00           P  
ATOM    182  OP2   U   963       6.942  -2.055  -2.100  1.00  0.00           O  
ATOM    183  OP1   U   963       9.130  -1.226  -3.156  1.00  0.00           O  
ATOM    184  O5'   U   963       8.853  -3.608  -2.480  1.00  0.00           O  
ATOM    185  C5'   U   963      10.186  -3.928  -2.849  1.00  0.00           C  
ATOM    186  C4'   U   963      10.347  -5.400  -3.137  1.00  0.00           C  
ATOM    187  O4'   U   963       9.984  -6.168  -1.962  1.00  0.00           O  
ATOM    188  C3'   U   963       9.455  -5.971  -4.228  1.00  0.00           C  
ATOM    189  O3'   U   963       9.963  -5.748  -5.531  1.00  0.00           O  
ATOM    190  C1'   U   963       9.395  -7.394  -2.350  1.00  0.00           C  
ATOM    191  C2'   U   963       9.453  -7.455  -3.875  1.00  0.00           C  
ATOM    192  O2'   U   963      10.666  -8.080  -4.271  1.00  0.00           O  
ATOM    193  N1    U   963       8.003  -7.416  -1.839  1.00  0.00           N  
ATOM    194  C2    U   963       7.371  -8.644  -1.782  1.00  0.00           C  
ATOM    195  O2    U   963       7.904  -9.684  -2.128  1.00  0.00           O  
ATOM    196  N3    U   963       6.084  -8.615  -1.302  1.00  0.00           N  
ATOM    197  C4    U   963       5.378  -7.509  -0.882  1.00  0.00           C  
ATOM    198  O4    U   963       4.223  -7.647  -0.475  1.00  0.00           O  
ATOM    199  C5    U   963       6.095  -6.273  -0.968  1.00  0.00           C  
ATOM    200  C6    U   963       7.349  -6.272  -1.431  1.00  0.00           C  
ATOM    201  H5'   U   963      10.789  -3.678  -2.118  1.00  0.00           H  
ATOM    202 H5''   U   963      10.427  -3.418  -3.651  1.00  0.00           H  
ATOM    203  H4'   U   963      11.285  -5.579  -3.356  1.00  0.00           H  
ATOM    204  H3'   U   963       8.550  -5.611  -4.126  1.00  0.00           H  
ATOM    205  H1'   U   963       9.889  -8.154  -1.977  1.00  0.00           H  
ATOM    206  H2'   U   963       8.672  -7.913  -4.249  1.00  0.00           H  
ATOM    207 HO2'   U   963      10.464  -8.966  -4.638  1.00  0.00           H  
ATOM    208  H3    U   963       5.618  -9.476  -1.254  1.00  0.00           H  
ATOM    209  H5    U   963       5.669  -5.435  -0.690  1.00  0.00           H  
ATOM    210  H6    U   963       7.818  -5.414  -1.481  1.00  0.00           H  
ATOM    211  P     G   964       8.974  -5.757  -6.798  1.00  0.00           P  
ATOM    212  OP2   G   964       7.781  -4.941  -6.455  1.00  0.00           O  
ATOM    213  OP1   G   964       9.770  -5.422  -8.006  1.00  0.00           O  
ATOM    214  O5'   G   964       8.513  -7.278  -6.917  1.00  0.00           O  
ATOM    215  C5'   G   964       9.350  -8.247  -7.529  1.00  0.00           C  
ATOM    216  C4'   G   964       8.642  -9.570  -7.689  1.00  0.00           C  
ATOM    217  O4'   G   964       8.288 -10.052  -6.360  1.00  0.00           O  
ATOM    218  C3'   G   964       7.295  -9.524  -8.393  1.00  0.00           C  
ATOM    219  O3'   G   964       7.409  -9.521  -9.806  1.00  0.00           O  
ATOM    220  C1'   G   964       7.077 -10.759  -6.422  1.00  0.00           C  
ATOM    221  C2'   G   964       6.691 -10.835  -7.896  1.00  0.00           C  
ATOM    222  O2'   G   964       7.323 -11.955  -8.498  1.00  0.00           O  
ATOM    223  N1    G   964       2.596 -10.986  -4.017  1.00  0.00           N  
ATOM    224  C2    G   964       3.264 -11.963  -4.714  1.00  0.00           C  
ATOM    225  N2    G   964       2.664 -13.161  -4.783  1.00  0.00           N  
ATOM    226  N3    G   964       4.435 -11.781  -5.301  1.00  0.00           N  
ATOM    227  C4    G   964       4.894 -10.523  -5.134  1.00  0.00           C  
ATOM    228  C5    G   964       4.307  -9.475  -4.458  1.00  0.00           C  
ATOM    229  C6    G   964       3.050  -9.683  -3.833  1.00  0.00           C  
ATOM    230  O6    G   964       2.368  -8.879  -3.186  1.00  0.00           O  
ATOM    231  N7    G   964       5.103  -8.340  -4.519  1.00  0.00           N  
ATOM    232  C8    G   964       6.141  -8.712  -5.219  1.00  0.00           C  
ATOM    233  N9    G   964       6.079 -10.023  -5.623  1.00  0.00           N  
ATOM    234  H5'   G   964      10.148  -8.376  -6.975  1.00  0.00           H  
ATOM    235 H5''   G   964       9.624  -7.922  -8.412  1.00  0.00           H  
ATOM    236  H4'   G   964       9.251 -10.205  -8.121  1.00  0.00           H  
ATOM    237  H3'   G   964       6.779  -8.764  -8.053  1.00  0.00           H  
ATOM    238  H1'   G   964       7.177 -11.666  -6.064  1.00  0.00           H  
ATOM    239  H2'   G   964       5.719 -10.854  -8.024  1.00  0.00           H  
ATOM    240 HO2'   G   964       6.644 -12.629  -8.709  1.00  0.00           H  
ATOM    241  H1    G   964       1.732 -11.222  -3.618  1.00  0.00           H  
ATOM    242  H22   G   964       3.095 -13.897  -5.267  1.00  0.00           H  
ATOM    243  H21   G   964       1.797 -13.303  -4.351  1.00  0.00           H  
ATOM    244  H8    G   964       6.888  -8.115  -5.432  1.00  0.00           H  
ATOM    245  P     G   965       6.153  -9.100 -10.717  1.00  0.00           P  
ATOM    246  OP2   G   965       5.664  -7.780 -10.243  1.00  0.00           O  
ATOM    247  OP1   G   965       6.538  -9.272 -12.141  1.00  0.00           O  
ATOM    248  O5'   G   965       5.043 -10.190 -10.372  1.00  0.00           O  
ATOM    249  C5'   G   965       5.066 -11.472 -10.983  1.00  0.00           C  
ATOM    250  C4'   G   965       3.861 -12.292 -10.594  1.00  0.00           C  
ATOM    251  O4'   G   965       3.695 -12.315  -9.157  1.00  0.00           O  
ATOM    252  C3'   G   965       2.510 -11.738 -11.021  1.00  0.00           C  
ATOM    253  O3'   G   965       2.200 -12.020 -12.375  1.00  0.00           O  
ATOM    254  C1'   G   965       2.341 -12.461  -8.800  1.00  0.00           C  
ATOM    255  C2'   G   965       1.577 -12.530 -10.116  1.00  0.00           C  
ATOM    256  O2'   G   965       1.481 -13.885 -10.534  1.00  0.00           O  
ATOM    257  N1    G   965      -1.088 -10.300  -5.719  1.00  0.00           N  
ATOM    258  C2    G   965      -1.101 -11.542  -6.307  1.00  0.00           C  
ATOM    259  N2    G   965      -2.165 -12.314  -6.044  1.00  0.00           N  
ATOM    260  N3    G   965      -0.140 -11.995  -7.096  1.00  0.00           N  
ATOM    261  C4    G   965       0.851 -11.093  -7.255  1.00  0.00           C  
ATOM    262  C5    G   965       0.961  -9.830  -6.713  1.00  0.00           C  
ATOM    263  C6    G   965      -0.077  -9.356  -5.868  1.00  0.00           C  
ATOM    264  O6    G   965      -0.163  -8.265  -5.293  1.00  0.00           O  
ATOM    265  N7    G   965       2.138  -9.219  -7.121  1.00  0.00           N  
ATOM    266  C8    G   965       2.712 -10.104  -7.890  1.00  0.00           C  
ATOM    267  N9    G   965       1.986 -11.264  -8.014  1.00  0.00           N  
ATOM    268  H5'   G   965       5.878 -11.944 -10.705  1.00  0.00           H  
ATOM    269 H5''   G   965       5.077 -11.361 -11.957  1.00  0.00           H  
ATOM    270  H4'   G   965       3.991 -13.213 -10.904  1.00  0.00           H  
ATOM    271  H3'   G   965       2.466 -10.787 -10.793  1.00  0.00           H  
ATOM    272  H1'   G   965       2.156 -13.265  -8.271  1.00  0.00           H  
ATOM    273  H2'   G   965       0.696 -12.107 -10.050  1.00  0.00           H  
ATOM    274 HO2'   G   965       0.551 -14.181 -10.444  1.00  0.00           H  
ATOM    275  H1    G   965      -1.848 -10.059  -5.150  1.00  0.00           H  
ATOM    276  H22   G   965      -2.229 -13.211  -6.436  1.00  0.00           H  
ATOM    277  H21   G   965      -2.880 -11.986  -5.460  1.00  0.00           H  
ATOM    278  H8    G   965       3.573  -9.956  -8.332  1.00  0.00           H  
ATOM    279  P     C   966       1.100 -11.141 -13.151  1.00  0.00           P  
ATOM    280  OP2   C   966       1.358  -9.710 -12.851  1.00  0.00           O  
ATOM    281  OP1   C   966       1.059 -11.599 -14.563  1.00  0.00           O  
ATOM    282  O5'   C   966      -0.277 -11.550 -12.461  1.00  0.00           O  
ATOM    283  C5'   C   966      -0.923 -12.770 -12.789  1.00  0.00           C  
ATOM    284  C4'   C   966      -2.255 -12.901 -12.090  1.00  0.00           C  
ATOM    285  O4'   C   966      -2.066 -12.784 -10.652  1.00  0.00           O  
ATOM    286  C3'   C   966      -3.287 -11.831 -12.408  1.00  0.00           C  
ATOM    287  O3'   C   966      -3.991 -12.082 -13.612  1.00  0.00           O  
ATOM    288  C1'   C   966      -3.156 -12.089 -10.081  1.00  0.00           C  
ATOM    289  C2'   C   966      -4.190 -11.900 -11.190  1.00  0.00           C  
ATOM    290  O2'   C   966      -5.038 -13.038 -11.243  1.00  0.00           O  
ATOM    291  N1    C   966      -2.662 -10.797  -9.544  1.00  0.00           N  
ATOM    292  C2    C   966      -3.471 -10.101  -8.637  1.00  0.00           C  
ATOM    293  O2    C   966      -4.568 -10.580  -8.312  1.00  0.00           O  
ATOM    294  N3    C   966      -3.044  -8.920  -8.133  1.00  0.00           N  
ATOM    295  C4    C   966      -1.861  -8.426  -8.499  1.00  0.00           C  
ATOM    296  N4    C   966      -1.481  -7.258  -7.976  1.00  0.00           N  
ATOM    297  C5    C   966      -1.016  -9.108  -9.419  1.00  0.00           C  
ATOM    298  C6    C   966      -1.448 -10.276  -9.910  1.00  0.00           C  
ATOM    299  H5'   C   966      -0.348 -13.518 -12.524  1.00  0.00           H  
ATOM    300 H5''   C   966      -1.067 -12.805 -13.758  1.00  0.00           H  
ATOM    301  H4'   C   966      -2.631 -13.783 -12.291  1.00  0.00           H  
ATOM    302  H3'   C   966      -2.846 -10.956 -12.437  1.00  0.00           H  
ATOM    303  H1'   C   966      -3.554 -12.613  -9.355  1.00  0.00           H  
ATOM    304  H2'   C   966      -4.701 -11.073 -11.076  1.00  0.00           H  
ATOM    305 HO2'   C   966      -5.929 -12.788 -10.921  1.00  0.00           H  
ATOM    306  H42   C   966      -0.618  -6.868  -8.225  1.00  0.00           H  
ATOM    307  H41   C   966      -2.066  -6.790  -7.344  1.00  0.00           H  
ATOM    308  H5    C   966      -0.148  -8.737  -9.682  1.00  0.00           H  
ATOM    309  H6    C   966      -0.881 -10.761 -10.545  1.00  0.00           H  
ATOM    310  P     C   967      -4.709 -10.875 -14.394  1.00  0.00           P  
ATOM    311  OP2   C   967      -3.743  -9.753 -14.498  1.00  0.00           O  
ATOM    312  OP1   C   967      -5.325 -11.430 -15.627  1.00  0.00           O  
ATOM    313  O5'   C   967      -5.885 -10.427 -13.417  1.00  0.00           O  
ATOM    314  C5'   C   967      -7.095 -11.164 -13.345  1.00  0.00           C  
ATOM    315  C4'   C   967      -8.111 -10.483 -12.461  1.00  0.00           C  
ATOM    316  O4'   C   967      -7.543 -10.305 -11.137  1.00  0.00           O  
ATOM    317  C3'   C   967      -8.526  -9.080 -12.873  1.00  0.00           C  
ATOM    318  O3'   C   967      -9.536  -9.072 -13.868  1.00  0.00           O  
ATOM    319  C1'   C   967      -7.980  -9.074 -10.583  1.00  0.00           C  
ATOM    320  C2'   C   967      -9.001  -8.484 -11.557  1.00  0.00           C  
ATOM    321  O2'   C   967     -10.297  -8.954 -11.217  1.00  0.00           O  
ATOM    322  N1    C   967      -6.799  -8.195 -10.403  1.00  0.00           N  
ATOM    323  C2    C   967      -6.924  -7.076  -9.570  1.00  0.00           C  
ATOM    324  O2    C   967      -8.010  -6.854  -9.012  1.00  0.00           O  
ATOM    325  N3    C   967      -5.862  -6.258  -9.388  1.00  0.00           N  
ATOM    326  C4    C   967      -4.706  -6.518 -10.000  1.00  0.00           C  
ATOM    327  N4    C   967      -3.685  -5.683  -9.791  1.00  0.00           N  
ATOM    328  C5    C   967      -4.547  -7.646 -10.853  1.00  0.00           C  
ATOM    329  C6    C   967      -5.604  -8.449 -11.024  1.00  0.00           C  
ATOM    330  H5'   C   967      -6.905 -12.056 -12.986  1.00  0.00           H  
ATOM    331 H5''   C   967      -7.468 -11.255 -14.247  1.00  0.00           H  
ATOM    332  H4'   C   967      -8.906 -11.053 -12.397  1.00  0.00           H  
ATOM    333  H3'   C   967      -7.738  -8.588 -13.184  1.00  0.00           H  
ATOM    334  H1'   C   967      -8.411  -9.223  -9.717  1.00  0.00           H  
ATOM    335  H2'   C   967      -8.963  -7.505 -11.572  1.00  0.00           H  
ATOM    336 HO2'   C   967     -10.817  -8.214 -10.842  1.00  0.00           H  
ATOM    337  H42   C   967      -2.823  -5.847 -10.226  1.00  0.00           H  
ATOM    338  H41   C   967      -3.799  -4.907  -9.203  1.00  0.00           H  
ATOM    339  H5    C   967      -3.693  -7.829 -11.298  1.00  0.00           H  
ATOM    340  H6    C   967      -5.515  -9.230 -11.608  1.00  0.00           H  
ATOM    341  P     A   968      -9.719  -7.793 -14.824  1.00  0.00           P  
ATOM    342  OP2   A   968      -8.379  -7.401 -15.329  1.00  0.00           O  
ATOM    343  OP1   A   968     -10.808  -8.091 -15.788  1.00  0.00           O  
ATOM    344  O5'   A   968     -10.228  -6.647 -13.842  1.00  0.00           O  
ATOM    345  C5'   A   968     -11.595  -6.565 -13.464  1.00  0.00           C  
ATOM    346  C4'   A   968     -11.862  -5.350 -12.612  1.00  0.00           C  
ATOM    347  O4'   A   968     -11.099  -5.360 -11.371  1.00  0.00           O  
ATOM    348  C3'   A   968     -11.497  -4.009 -13.231  1.00  0.00           C  
ATOM    349  O3'   A   968     -12.453  -3.553 -14.172  1.00  0.00           O  
ATOM    350  C1'   A   968     -10.784  -4.043 -10.998  1.00  0.00           C  
ATOM    351  C2'   A   968     -11.574  -3.141 -11.961  1.00  0.00           C  
ATOM    352  O2'   A   968     -12.915  -3.007 -11.510  1.00  0.00           O  
ATOM    353  N1    A   968      -6.667  -1.176  -9.823  1.00  0.00           N  
ATOM    354  C2    A   968      -7.964  -1.060  -9.510  1.00  0.00           C  
ATOM    355  N3    A   968      -8.984  -1.843  -9.851  1.00  0.00           N  
ATOM    356  C4    A   968      -8.563  -2.868 -10.614  1.00  0.00           C  
ATOM    357  C5    A   968      -7.266  -3.120 -11.018  1.00  0.00           C  
ATOM    358  C6    A   968      -6.277  -2.216 -10.591  1.00  0.00           C  
ATOM    359  N6    A   968      -4.984  -2.331 -10.903  1.00  0.00           N  
ATOM    360  N7    A   968      -7.209  -4.268 -11.798  1.00  0.00           N  
ATOM    361  C8    A   968      -8.453  -4.676 -11.846  1.00  0.00           C  
ATOM    362  N9    A   968      -9.326  -3.876 -11.151  1.00  0.00           N  
ATOM    363  H5'   A   968     -11.835  -7.369 -12.957  1.00  0.00           H  
ATOM    364 H5''   A   968     -12.148  -6.519 -14.270  1.00  0.00           H  
ATOM    365  H4'   A   968     -12.813  -5.331 -12.376  1.00  0.00           H  
ATOM    366  H3'   A   968     -10.577  -4.050 -13.567  1.00  0.00           H  
ATOM    367  H1'   A   968     -11.042  -3.838 -10.074  1.00  0.00           H  
ATOM    368  H2'   A   968     -11.147  -2.270 -12.094  1.00  0.00           H  
ATOM    369 HO2'   A   968     -13.056  -2.088 -11.202  1.00  0.00           H  
ATOM    370  H2    A   968      -8.194  -0.288  -8.952  1.00  0.00           H  
ATOM    371  H61   A   968      -4.340  -1.669 -10.575  1.00  0.00           H  
ATOM    372  H62   A   968      -4.678  -3.078 -11.458  1.00  0.00           H  
ATOM    373  H8    A   968      -8.735  -5.479 -12.333  1.00  0.00           H  
ATOM    374  P     C   969     -11.987  -2.674 -15.435  1.00  0.00           P  
ATOM    375  OP2   C   969     -10.574  -3.013 -15.737  1.00  0.00           O  
ATOM    376  OP1   C   969     -13.018  -2.811 -16.495  1.00  0.00           O  
ATOM    377  O5'   C   969     -12.031  -1.174 -14.898  1.00  0.00           O  
ATOM    378  C5'   C   969     -13.066  -0.741 -14.029  1.00  0.00           C  
ATOM    379  C4'   C   969     -12.646   0.462 -13.219  1.00  0.00           C  
ATOM    380  O4'   C   969     -11.670   0.054 -12.231  1.00  0.00           O  
ATOM    381  C3'   C   969     -11.954   1.578 -13.985  1.00  0.00           C  
ATOM    382  O3'   C   969     -12.864   2.459 -14.621  1.00  0.00           O  
ATOM    383  C1'   C   969     -10.691   1.055 -12.058  1.00  0.00           C  
ATOM    384  C2'   C   969     -11.162   2.257 -12.884  1.00  0.00           C  
ATOM    385  O2'   C   969     -11.998   3.073 -12.077  1.00  0.00           O  
ATOM    386  N1    C   969      -9.397   0.512 -12.542  1.00  0.00           N  
ATOM    387  C2    C   969      -8.220   1.187 -12.192  1.00  0.00           C  
ATOM    388  O2    C   969      -8.293   2.210 -11.495  1.00  0.00           O  
ATOM    389  N3    C   969      -7.028   0.712 -12.619  1.00  0.00           N  
ATOM    390  C4    C   969      -6.977  -0.389 -13.368  1.00  0.00           C  
ATOM    391  N4    C   969      -5.777  -0.821 -13.767  1.00  0.00           N  
ATOM    392  C5    C   969      -8.154  -1.098 -13.741  1.00  0.00           C  
ATOM    393  C6    C   969      -9.328  -0.620 -13.311  1.00  0.00           C  
ATOM    394  H5'   C   969     -13.299  -1.472 -13.420  1.00  0.00           H  
ATOM    395 H5''   C   969     -13.854  -0.506 -14.563  1.00  0.00           H  
ATOM    396  H4'   C   969     -13.434   0.825 -12.763  1.00  0.00           H  
ATOM    397  H3'   C   969     -11.337   1.187 -14.639  1.00  0.00           H  
ATOM    398  H1'   C   969     -10.602   1.324 -11.121  1.00  0.00           H  
ATOM    399  H2'   C   969     -10.405   2.762 -13.247  1.00  0.00           H  
ATOM    400 HO2'   C   969     -11.523   3.902 -11.859  1.00  0.00           H  
ATOM    401  H42   C   969      -5.706  -1.628 -14.318  1.00  0.00           H  
ATOM    402  H41   C   969      -4.969  -0.330 -13.509  1.00  0.00           H  
ATOM    403  H5    C   969      -8.106  -1.907 -14.291  1.00  0.00           H  
ATOM    404  H6    C   969     -10.149  -1.093 -13.557  1.00  0.00           H  
ATOM    405  P     A   970     -12.407   3.301 -15.911  1.00  0.00           P  
ATOM    406  OP2   A   970     -11.918   2.344 -16.935  1.00  0.00           O  
ATOM    407  OP1   A   970     -13.497   4.249 -16.253  1.00  0.00           O  
ATOM    408  O5'   A   970     -11.160   4.149 -15.395  1.00  0.00           O  
ATOM    409  C5'   A   970     -11.348   5.369 -14.694  1.00  0.00           C  
ATOM    410  C4'   A   970     -10.032   6.000 -14.316  1.00  0.00           C  
ATOM    411  O4'   A   970      -9.256   5.098 -13.485  1.00  0.00           O  
ATOM    412  C3'   A   970      -9.106   6.354 -15.469  1.00  0.00           C  
ATOM    413  O3'   A   970      -9.437   7.585 -16.089  1.00  0.00           O  
ATOM    414  C1'   A   970      -7.906   5.194 -13.857  1.00  0.00           C  
ATOM    415  C2'   A   970      -7.798   6.437 -14.707  1.00  0.00           C  
ATOM    416  O2'   A   970      -7.762   7.583 -13.869  1.00  0.00           O  
ATOM    417  N1    A   970      -4.082   2.431 -15.930  1.00  0.00           N  
ATOM    418  C2    A   970      -4.094   3.590 -15.259  1.00  0.00           C  
ATOM    419  N3    A   970      -5.128   4.255 -14.747  1.00  0.00           N  
ATOM    420  C4    A   970      -6.278   3.599 -14.982  1.00  0.00           C  
ATOM    421  C5    A   970      -6.425   2.400 -15.655  1.00  0.00           C  
ATOM    422  C6    A   970      -5.254   1.798 -16.148  1.00  0.00           C  
ATOM    423  N6    A   970      -5.241   0.643 -16.817  1.00  0.00           N  
ATOM    424  N7    A   970      -7.761   2.026 -15.704  1.00  0.00           N  
ATOM    425  C8    A   970      -8.381   2.990 -15.069  1.00  0.00           C  
ATOM    426  N9    A   970      -7.544   3.975 -14.606  1.00  0.00           N  
ATOM    427  H5'   A   970     -11.864   5.194 -13.879  1.00  0.00           H  
ATOM    428 H5''   A   970     -11.850   5.991 -15.262  1.00  0.00           H  
ATOM    429  H4'   A   970     -10.207   6.820 -13.808  1.00  0.00           H  
ATOM    430  H3'   A   970      -9.086   5.609 -16.106  1.00  0.00           H  
ATOM    431  H1'   A   970      -7.321   5.282 -13.075  1.00  0.00           H  
ATOM    432  H2'   A   970      -7.027   6.404 -15.311  1.00  0.00           H  
ATOM    433 HO2'   A   970      -6.906   7.603 -13.394  1.00  0.00           H  
ATOM    434  H2    A   970      -3.217   4.009 -15.127  1.00  0.00           H  
ATOM    435  H61   A   970      -4.392   0.271 -17.137  1.00  0.00           H  
ATOM    436  H62   A   970      -6.080   0.165 -16.988  1.00  0.00           H  
ATOM    437  H8    A   970      -9.352   3.007 -14.939  1.00  0.00           H  
ATOM    438  P     A   971      -8.944   7.893 -17.588  1.00  0.00           P  
ATOM    439  OP2   A   971      -9.178   6.677 -18.407  1.00  0.00           O  
ATOM    440  OP1   A   971      -9.535   9.187 -18.009  1.00  0.00           O  
ATOM    441  O5'   A   971      -7.370   8.093 -17.442  1.00  0.00           O  
ATOM    442  C5'   A   971      -6.840   9.150 -16.656  1.00  0.00           C  
ATOM    443  C4'   A   971      -5.399   8.899 -16.289  1.00  0.00           C  
ATOM    444  O4'   A   971      -5.194   7.471 -16.151  1.00  0.00           O  
ATOM    445  C3'   A   971      -4.364   9.318 -17.323  1.00  0.00           C  
ATOM    446  O3'   A   971      -4.025  10.692 -17.243  1.00  0.00           O  
ATOM    447  C1'   A   971      -3.899   7.120 -16.589  1.00  0.00           C  
ATOM    448  C2'   A   971      -3.184   8.410 -16.994  1.00  0.00           C  
ATOM    449  O2'   A   971      -2.451   8.901 -15.881  1.00  0.00           O  
ATOM    450  N1    A   971      -1.440   4.193 -20.044  1.00  0.00           N  
ATOM    451  C2    A   971      -0.998   4.995 -19.067  1.00  0.00           C  
ATOM    452  N3    A   971      -1.695   5.730 -18.202  1.00  0.00           N  
ATOM    453  C4    A   971      -3.016   5.586 -18.413  1.00  0.00           C  
ATOM    454  C5    A   971      -3.620   4.799 -19.376  1.00  0.00           C  
ATOM    455  C6    A   971      -2.772   4.070 -20.228  1.00  0.00           C  
ATOM    456  N6    A   971      -3.211   3.271 -21.203  1.00  0.00           N  
ATOM    457  N7    A   971      -5.003   4.899 -19.294  1.00  0.00           N  
ATOM    458  C8    A   971      -5.199   5.729 -18.300  1.00  0.00           C  
ATOM    459  N9    A   971      -4.041   6.184 -17.720  1.00  0.00           N  
ATOM    460  H5'   A   971      -7.368   9.235 -15.835  1.00  0.00           H  
ATOM    461 H5''   A   971      -6.900   9.987 -17.161  1.00  0.00           H  
ATOM    462  H4'   A   971      -5.207   9.339 -15.435  1.00  0.00           H  
ATOM    463  H3'   A   971      -4.698   9.099 -18.218  1.00  0.00           H  
ATOM    464  H1'   A   971      -3.401   6.685 -15.865  1.00  0.00           H  
ATOM    465  H2'   A   971      -2.609   8.271 -17.776  1.00  0.00           H  
ATOM    466 HO2'   A   971      -2.911   9.686 -15.518  1.00  0.00           H  
ATOM    467  H2    A   971      -0.024   5.050 -18.975  1.00  0.00           H  
ATOM    468  H61   A   971      -2.570   2.788 -21.767  1.00  0.00           H  
ATOM    469  H62   A   971      -4.173   3.166 -21.356  1.00  0.00           H  
ATOM    470  H8    A   971      -6.092   6.000 -17.998  1.00  0.00           H  
ATOM    471  P     U   972      -3.156  11.359 -18.408  1.00  0.00           P  
ATOM    472  OP2   U   972      -3.015  10.317 -19.456  1.00  0.00           O  
ATOM    473  OP1   U   972      -3.828  12.642 -18.733  1.00  0.00           O  
ATOM    474  O5'   U   972      -1.703  11.692 -17.845  1.00  0.00           O  
ATOM    475  C5'   U   972      -1.332  13.024 -17.525  1.00  0.00           C  
ATOM    476  C4'   U   972      -0.232  13.064 -16.493  1.00  0.00           C  
ATOM    477  O4'   U   972       0.114  11.692 -16.139  1.00  0.00           O  
ATOM    478  C3'   U   972       1.063  13.738 -16.919  1.00  0.00           C  
ATOM    479  O3'   U   972       1.715  14.407 -15.854  1.00  0.00           O  
ATOM    480  C1'   U   972       1.494  11.475 -16.378  1.00  0.00           C  
ATOM    481  C2'   U   972       1.916  12.557 -17.371  1.00  0.00           C  
ATOM    482  O2'   U   972       3.300  12.827 -17.198  1.00  0.00           O  
ATOM    483  N1    U   972       1.663  10.109 -16.929  1.00  0.00           N  
ATOM    484  C2    U   972       2.847   9.455 -16.642  1.00  0.00           C  
ATOM    485  O2    U   972       3.734   9.949 -15.968  1.00  0.00           O  
ATOM    486  N3    U   972       2.959   8.193 -17.172  1.00  0.00           N  
ATOM    487  C4    U   972       2.029   7.530 -17.945  1.00  0.00           C  
ATOM    488  O4    U   972       2.279   6.394 -18.349  1.00  0.00           O  
ATOM    489  C5    U   972       0.829   8.267 -18.201  1.00  0.00           C  
ATOM    490  C6    U   972       0.693   9.498 -17.696  1.00  0.00           C  
ATOM    491  H5'   U   972      -2.116  13.498 -17.175  1.00  0.00           H  
ATOM    492 H5''   U   972      -1.023  13.475 -18.338  1.00  0.00           H  
ATOM    493  H4'   U   972      -0.568  13.505 -15.685  1.00  0.00           H  
ATOM    494  H3'   U   972       0.914  14.370 -17.652  1.00  0.00           H  
ATOM    495  H1'   U   972       2.026  11.563 -15.559  1.00  0.00           H  
ATOM    496  H2'   U   972       1.710  12.297 -18.293  1.00  0.00           H  
ATOM    497 HO2'   U   972       3.793  12.474 -17.969  1.00  0.00           H  
ATOM    498  H3    U   972       3.791   7.712 -16.981  1.00  0.00           H  
ATOM    499  H5    U   972       0.113   7.872 -18.741  1.00  0.00           H  
ATOM    500  H6    U   972      -0.136   9.981 -17.886  1.00  0.00           H  
ATOM    501  P     U   973       1.356  15.936 -15.518  1.00  0.00           P  
ATOM    502  OP2   U   973      -0.097  16.011 -15.220  1.00  0.00           O  
ATOM    503  OP1   U   973       2.337  16.430 -14.519  1.00  0.00           O  
ATOM    504  O5'   U   973       1.619  16.704 -16.889  1.00  0.00           O  
ATOM    505  C5'   U   973       2.613  16.255 -17.797  1.00  0.00           C  
ATOM    506  C4'   U   973       2.187  16.451 -19.231  1.00  0.00           C  
ATOM    507  O4'   U   973       0.752  16.380 -19.209  1.00  0.00           O  
ATOM    508  C3'   U   973       2.532  17.794 -19.855  1.00  0.00           C  
ATOM    509  O3'   U   973       3.569  17.709 -20.816  1.00  0.00           O  
ATOM    510  C1'   U   973       0.171  17.394 -20.023  1.00  0.00           C  
ATOM    511  C2'   U   973       1.292  18.181 -20.684  1.00  0.00           C  
ATOM    512  O2'   U   973       1.413  17.737 -22.028  1.00  0.00           O  
ATOM    513  N1    U   973      -0.688  18.249 -19.169  1.00  0.00           N  
ATOM    514  C2    U   973      -1.279  19.347 -19.767  1.00  0.00           C  
ATOM    515  O2    U   973      -1.123  19.630 -20.942  1.00  0.00           O  
ATOM    516  N3    U   973      -2.066  20.109 -18.938  1.00  0.00           N  
ATOM    517  C4    U   973      -2.318  19.892 -17.600  1.00  0.00           C  
ATOM    518  O4    U   973      -3.050  20.672 -16.988  1.00  0.00           O  
ATOM    519  C5    U   973      -1.674  18.739 -17.049  1.00  0.00           C  
ATOM    520  C6    U   973      -0.903  17.979 -17.834  1.00  0.00           C  
ATOM    521  H5'   U   973       2.782  15.303 -17.641  1.00  0.00           H  
ATOM    522 H5''   U   973       3.440  16.757 -17.639  1.00  0.00           H  
ATOM    523  H4'   U   973       2.515  15.737 -19.816  1.00  0.00           H  
ATOM    524  H3'   U   973       2.778  18.456 -19.176  1.00  0.00           H  
ATOM    525  H1'   U   973      -0.379  16.972 -20.717  1.00  0.00           H  
ATOM    526  H2'   U   973       1.114  19.143 -20.635  1.00  0.00           H  
ATOM    527 HO2'   U   973       1.062  18.430 -22.626  1.00  0.00           H  
ATOM    528  H3    U   973      -2.494  20.892 -19.341  1.00  0.00           H  
ATOM    529  H5    U   973      -1.798  18.508 -16.105  1.00  0.00           H  
ATOM    530  H6    U   973      -0.473  17.196 -17.433  1.00  0.00           H  
ATOM    531  P     A   974       5.053  18.208 -20.453  1.00  0.00           P  
ATOM    532  OP2   A   974       5.141  19.656 -20.771  1.00  0.00           O  
ATOM    533  OP1   A   974       5.375  17.737 -19.083  1.00  0.00           O  
ATOM    534  O5'   A   974       5.986  17.421 -21.477  1.00  0.00           O  
ATOM    535  C5'   A   974       6.792  16.336 -21.043  1.00  0.00           C  
ATOM    536  C4'   A   974       6.781  15.205 -22.041  1.00  0.00           C  
ATOM    537  O4'   A   974       5.486  15.076 -22.674  1.00  0.00           O  
ATOM    538  C3'   A   974       7.733  15.345 -23.219  1.00  0.00           C  
ATOM    539  O3'   A   974       9.048  14.905 -22.925  1.00  0.00           O  
ATOM    540  C1'   A   974       5.623  14.641 -24.009  1.00  0.00           C  
ATOM    541  C2'   A   974       7.116  14.396 -24.236  1.00  0.00           C  
ATOM    542  O2'   A   974       7.415  13.043 -23.926  1.00  0.00           O  
ATOM    543  N1    A   974       4.943  16.234 -28.862  1.00  0.00           N  
ATOM    544  C2    A   974       5.504  15.132 -28.346  1.00  0.00           C  
ATOM    545  N3    A   974       5.648  14.780 -27.070  1.00  0.00           N  
ATOM    546  C4    A   974       5.130  15.719 -26.257  1.00  0.00           C  
ATOM    547  C5    A   974       4.523  16.901 -26.638  1.00  0.00           C  
ATOM    548  C6    A   974       4.432  17.156 -28.018  1.00  0.00           C  
ATOM    549  N6    A   974       3.874  18.253 -28.532  1.00  0.00           N  
ATOM    550  N7    A   974       4.110  17.620 -25.524  1.00  0.00           N  
ATOM    551  C8    A   974       4.471  16.870 -24.513  1.00  0.00           C  
ATOM    552  N9    A   974       5.094  15.704 -24.884  1.00  0.00           N  
ATOM    553  H5'   A   974       6.451  16.008 -20.185  1.00  0.00           H  
ATOM    554 H5''   A   974       7.712  16.648 -20.923  1.00  0.00           H  
ATOM    555  H4'   A   974       6.991  14.377 -21.561  1.00  0.00           H  
ATOM    556  H3'   A   974       7.771  16.264 -23.559  1.00  0.00           H  
ATOM    557  H1'   A   974       5.129  13.809 -24.169  1.00  0.00           H  
ATOM    558  H2'   A   974       7.382  14.628 -25.151  1.00  0.00           H  
ATOM    559 HO2'   A   974       7.609  12.562 -24.757  1.00  0.00           H  
ATOM    560  H2    A   974       5.859  14.495 -29.001  1.00  0.00           H  
ATOM    561  H61   A   974       3.840  18.376 -29.504  1.00  0.00           H  
ATOM    562  H62   A   974       3.496  18.936 -27.939  1.00  0.00           H  
ATOM    563  H8    A   974       4.311  17.118 -23.578  1.00  0.00           H  
ATOM    564  P     A   975      10.235  15.972 -22.739  1.00  0.00           P  
ATOM    565  OP2   A   975       9.629  17.326 -22.669  1.00  0.00           O  
ATOM    566  OP1   A   975      11.108  15.501 -21.635  1.00  0.00           O  
ATOM    567  O5'   A   975      11.060  15.871 -24.099  1.00  0.00           O  
ATOM    568  C5'   A   975      11.490  14.614 -24.599  1.00  0.00           C  
ATOM    569  C4'   A   975      11.403  14.558 -26.104  1.00  0.00           C  
ATOM    570  O4'   A   975      10.000  14.532 -26.492  1.00  0.00           O  
ATOM    571  C3'   A   975      11.996  15.742 -26.851  1.00  0.00           C  
ATOM    572  O3'   A   975      13.378  15.589 -27.126  1.00  0.00           O  
ATOM    573  C1'   A   975       9.782  15.381 -27.599  1.00  0.00           C  
ATOM    574  C2'   A   975      11.167  15.771 -28.125  1.00  0.00           C  
ATOM    575  O2'   A   975      11.604  14.782 -29.047  1.00  0.00           O  
ATOM    576  N1    A   975       6.909  19.439 -28.952  1.00  0.00           N  
ATOM    577  C2    A   975       7.511  18.482 -29.671  1.00  0.00           C  
ATOM    578  N3    A   975       8.245  17.453 -29.253  1.00  0.00           N  
ATOM    579  C4    A   975       8.344  17.453 -27.912  1.00  0.00           C  
ATOM    580  C5    A   975       7.783  18.368 -27.040  1.00  0.00           C  
ATOM    581  C6    A   975       7.028  19.410 -27.608  1.00  0.00           C  
ATOM    582  N6    A   975       6.429  20.364 -26.892  1.00  0.00           N  
ATOM    583  N7    A   975       8.097  18.049 -25.726  1.00  0.00           N  
ATOM    584  C8    A   975       8.828  16.967 -25.831  1.00  0.00           C  
ATOM    585  N9    A   975       9.018  16.550 -27.126  1.00  0.00           N  
ATOM    586  H5'   A   975      10.924  13.909 -24.220  1.00  0.00           H  
ATOM    587 H5''   A   975      12.418  14.461 -24.326  1.00  0.00           H  
ATOM    588  H4'   A   975      11.830  13.735 -26.423  1.00  0.00           H  
ATOM    589  H3'   A   975      11.860  16.569 -26.343  1.00  0.00           H  
ATOM    590  H1'   A   975       9.280  14.928 -28.309  1.00  0.00           H  
ATOM    591  H2'   A   975      11.157  16.664 -28.528  1.00  0.00           H  
ATOM    592 HO2'   A   975      11.723  15.197 -29.926  1.00  0.00           H  
ATOM    593  H2    A   975       7.394  18.549 -30.642  1.00  0.00           H  
ATOM    594  H61   A   975       5.915  21.066 -27.345  1.00  0.00           H  
ATOM    595  H62   A   975       6.501  20.363 -25.915  1.00  0.00           H  
ATOM    596  H8    A   975       9.206  16.499 -25.057  1.00  0.00           H  
ATOM    597  P     A   976      14.422  16.726 -26.679  1.00  0.00           P  
ATOM    598  OP2   A   976      14.060  17.170 -25.310  1.00  0.00           O  
ATOM    599  OP1   A   976      15.792  16.226 -26.952  1.00  0.00           O  
ATOM    600  O5'   A   976      14.129  17.931 -27.680  1.00  0.00           O  
ATOM    601  C5'   A   976      15.077  18.306 -28.668  1.00  0.00           C  
ATOM    602  C4'   A   976      14.410  18.926 -29.870  1.00  0.00           C  
ATOM    603  O4'   A   976      12.996  18.634 -29.843  1.00  0.00           O  
ATOM    604  C3'   A   976      14.450  20.445 -29.945  1.00  0.00           C  
ATOM    605  O3'   A   976      15.657  20.941 -30.499  1.00  0.00           O  
ATOM    606  C1'   A   976      12.247  19.708 -30.370  1.00  0.00           C  
ATOM    607  C2'   A   976      13.256  20.749 -30.849  1.00  0.00           C  
ATOM    608  O2'   A   976      13.566  20.501 -32.212  1.00  0.00           O  
ATOM    609  N1    A   976       8.419  22.912 -29.091  1.00  0.00           N  
ATOM    610  C2    A   976       9.021  22.650 -30.258  1.00  0.00           C  
ATOM    611  N3    A   976      10.014  21.802 -30.520  1.00  0.00           N  
ATOM    612  C4    A   976      10.402  21.164 -29.402  1.00  0.00           C  
ATOM    613  C5    A   976       9.879  21.326 -28.132  1.00  0.00           C  
ATOM    614  C6    A   976       8.832  22.253 -27.987  1.00  0.00           C  
ATOM    615  N6    A   976       8.231  22.515 -26.824  1.00  0.00           N  
ATOM    616  N7    A   976      10.529  20.500 -27.225  1.00  0.00           N  
ATOM    617  C8    A   976      11.414  19.867 -27.955  1.00  0.00           C  
ATOM    618  N9    A   976      11.393  20.221 -29.282  1.00  0.00           N  
ATOM    619  H5'   A   976      15.573  17.510 -28.954  1.00  0.00           H  
ATOM    620 H5''   A   976      15.705  18.951 -28.282  1.00  0.00           H  
ATOM    621  H4'   A   976      14.802  18.558 -30.689  1.00  0.00           H  
ATOM    622  H3'   A   976      14.316  20.844 -29.059  1.00  0.00           H  
ATOM    623  H1'   A   976      11.683  19.430 -31.124  1.00  0.00           H  
ATOM    624  H2'   A   976      12.925  21.661 -30.711  1.00  0.00           H  
ATOM    625 HO2'   A   976      12.740  20.285 -32.692  1.00  0.00           H  
ATOM    626  H2    A   976       8.684  23.154 -31.028  1.00  0.00           H  
ATOM    627  H61   A   976       7.505  23.173 -26.785  1.00  0.00           H  
ATOM    628  H62   A   976       8.514  22.049 -26.010  1.00  0.00           H  
ATOM    629  H8    A   976      12.035  19.204 -27.587  1.00  0.00           H  
ATOM    630  P     A   977      16.179  22.411 -30.113  1.00  0.00           P  
ATOM    631  OP2   A   977      16.220  22.510 -28.632  1.00  0.00           O  
ATOM    632  OP1   A   977      17.406  22.686 -30.901  1.00  0.00           O  
ATOM    633  O5'   A   977      15.027  23.379 -30.638  1.00  0.00           O  
ATOM    634  C5'   A   977      14.984  23.790 -31.997  1.00  0.00           C  
ATOM    635  C4'   A   977      13.900  24.812 -32.232  1.00  0.00           C  
ATOM    636  O4'   A   977      12.633  24.261 -31.785  1.00  0.00           O  
ATOM    637  C3'   A   977      14.038  26.120 -31.467  1.00  0.00           C  
ATOM    638  O3'   A   977      14.830  27.079 -32.146  1.00  0.00           O  
ATOM    639  C1'   A   977      11.854  25.276 -31.184  1.00  0.00           C  
ATOM    640  C2'   A   977      12.595  26.597 -31.393  1.00  0.00           C  
ATOM    641  O2'   A   977      12.179  27.172 -32.623  1.00  0.00           O  
ATOM    642  N1    A   977       8.948  25.924 -26.979  1.00  0.00           N  
ATOM    643  C2    A   977       8.833  26.382 -28.232  1.00  0.00           C  
ATOM    644  N3    A   977       9.627  26.174 -29.280  1.00  0.00           N  
ATOM    645  C4    A   977      10.662  25.385 -28.942  1.00  0.00           C  
ATOM    646  C5    A   977      10.915  24.838 -27.698  1.00  0.00           C  
ATOM    647  C6    A   977       9.999  25.133 -26.673  1.00  0.00           C  
ATOM    648  N6    A   977      10.113  24.677 -25.424  1.00  0.00           N  
ATOM    649  N7    A   977      12.075  24.075 -27.724  1.00  0.00           N  
ATOM    650  C8    A   977      12.490  24.177 -28.962  1.00  0.00           C  
ATOM    651  N9    A   977      11.683  24.954 -29.755  1.00  0.00           N  
ATOM    652  H5'   A   977      14.814  23.008 -32.562  1.00  0.00           H  
ATOM    653 H5''   A   977      15.849  24.179 -32.241  1.00  0.00           H  
ATOM    654  H4'   A   977      13.837  25.011 -33.190  1.00  0.00           H  
ATOM    655  H3'   A   977      14.407  25.976 -30.570  1.00  0.00           H  
ATOM    656  H1'   A   977      10.975  25.324 -31.616  1.00  0.00           H  
ATOM    657  H2'   A   977      12.457  27.209 -30.640  1.00  0.00           H  
ATOM    658 HO2'   A   977      11.631  27.962 -32.436  1.00  0.00           H  
ATOM    659  H2    A   977       8.053  26.951 -28.402  1.00  0.00           H  
ATOM    660  H61   A   977       9.441  24.917 -24.751  1.00  0.00           H  
ATOM    661  H62   A   977      10.867  24.101 -25.179  1.00  0.00           H  
ATOM    662  H8    A   977      13.303  23.738 -29.292  1.00  0.00           H  
ATOM    663  P     C   978      16.245  27.536 -31.535  1.00  0.00           P  
ATOM    664  OP2   C   978      17.260  26.521 -31.911  1.00  0.00           O  
ATOM    665  OP1   C   978      16.462  28.960 -31.897  1.00  0.00           O  
ATOM    666  O5'   C   978      16.028  27.458 -29.959  1.00  0.00           O  
ATOM    667  C5'   C   978      16.706  28.347 -29.084  1.00  0.00           C  
ATOM    668  C4'   C   978      15.743  29.101 -28.200  1.00  0.00           C  
ATOM    669  O4'   C   978      15.295  30.303 -28.887  1.00  0.00           O  
ATOM    670  C3'   C   978      14.491  28.349 -27.777  1.00  0.00           C  
ATOM    671  O3'   C   978      14.056  28.690 -26.472  1.00  0.00           O  
ATOM    672  C1'   C   978      13.877  30.342 -28.898  1.00  0.00           C  
ATOM    673  C2'   C   978      13.444  28.882 -28.752  1.00  0.00           C  
ATOM    674  O2'   C   978      12.143  28.840 -28.184  1.00  0.00           O  
ATOM    675  N1    C   978      13.392  30.949 -30.162  1.00  0.00           N  
ATOM    676  C2    C   978      12.630  32.122 -30.087  1.00  0.00           C  
ATOM    677  O2    C   978      12.383  32.613 -28.975  1.00  0.00           O  
ATOM    678  N3    C   978      12.176  32.696 -31.225  1.00  0.00           N  
ATOM    679  C4    C   978      12.455  32.147 -32.407  1.00  0.00           C  
ATOM    680  N4    C   978      11.986  32.749 -33.504  1.00  0.00           N  
ATOM    681  C5    C   978      13.227  30.957 -32.518  1.00  0.00           C  
ATOM    682  C6    C   978      13.671  30.398 -31.385  1.00  0.00           C  
ATOM    683  H5'   C   978      17.221  28.988 -29.617  1.00  0.00           H  
ATOM    684 H5''   C   978      17.321  27.833 -28.520  1.00  0.00           H  
ATOM    685  H4'   C   978      16.231  29.382 -27.398  1.00  0.00           H  
ATOM    686  H3'   C   978      14.597  27.377 -27.836  1.00  0.00           H  
ATOM    687  H1'   C   978      13.536  30.856 -28.137  1.00  0.00           H  
ATOM    688  H2'   C   978      13.480  28.409 -29.609  1.00  0.00           H  
ATOM    689 HO2'   C   978      11.504  28.555 -28.869  1.00  0.00           H  
ATOM    690  H42   C   978      12.174  32.371 -34.387  1.00  0.00           H  
ATOM    691  H41   C   978      11.455  33.568 -33.424  1.00  0.00           H  
ATOM    692  H5    C   978      13.428  30.561 -33.392  1.00  0.00           H  
ATOM    693  H6    C   978      14.204  29.578 -31.440  1.00  0.00           H  
ATOM    694  P     A   979      14.960  28.318 -25.196  1.00  0.00           P  
ATOM    695  OP2   A   979      15.236  26.860 -25.237  1.00  0.00           O  
ATOM    696  OP1   A   979      16.090  29.278 -25.137  1.00  0.00           O  
ATOM    697  O5'   A   979      14.005  28.603 -23.952  1.00  0.00           O  
ATOM    698  C5'   A   979      14.492  28.505 -22.622  1.00  0.00           C  
ATOM    699  C4'   A   979      14.162  29.738 -21.818  1.00  0.00           C  
ATOM    700  O4'   A   979      14.705  30.886 -22.527  1.00  0.00           O  
ATOM    701  C3'   A   979      12.683  30.056 -21.660  1.00  0.00           C  
ATOM    702  O3'   A   979      12.090  29.399 -20.554  1.00  0.00           O  
ATOM    703  C1'   A   979      13.836  31.997 -22.376  1.00  0.00           C  
ATOM    704  C2'   A   979      12.685  31.565 -21.459  1.00  0.00           C  
ATOM    705  O2'   A   979      13.011  31.906 -20.120  1.00  0.00           O  
ATOM    706  N1    A   979      11.162  35.498 -25.049  1.00  0.00           N  
ATOM    707  C2    A   979      11.440  35.381 -23.744  1.00  0.00           C  
ATOM    708  N3    A   979      12.143  34.442 -23.115  1.00  0.00           N  
ATOM    709  C4    A   979      12.599  33.525 -23.987  1.00  0.00           C  
ATOM    710  C5    A   979      12.397  33.510 -25.354  1.00  0.00           C  
ATOM    711  C6    A   979      11.636  34.560 -25.898  1.00  0.00           C  
ATOM    712  N6    A   979      11.358  34.677 -27.198  1.00  0.00           N  
ATOM    713  N7    A   979      13.018  32.410 -25.930  1.00  0.00           N  
ATOM    714  C8    A   979      13.572  31.795 -24.914  1.00  0.00           C  
ATOM    715  N9    A   979      13.359  32.415 -23.708  1.00  0.00           N  
ATOM    716  H5'   A   979      15.465  28.389 -22.645  1.00  0.00           H  
ATOM    717 H5''   A   979      14.088  27.724 -22.190  1.00  0.00           H  
ATOM    718  H4'   A   979      14.573  29.692 -20.929  1.00  0.00           H  
ATOM    719  H3'   A   979      12.193  29.819 -22.476  1.00  0.00           H  
ATOM    720  H1'   A   979      14.326  32.735 -21.957  1.00  0.00           H  
ATOM    721  H2'   A   979      11.836  31.966 -21.740  1.00  0.00           H  
ATOM    722 HO2'   A   979      12.445  32.652 -19.834  1.00  0.00           H  
ATOM    723  H2    A   979      11.073  36.087 -23.171  1.00  0.00           H  
ATOM    724  H61   A   979      10.822  35.432 -27.519  1.00  0.00           H  
ATOM    725  H62   A   979      11.691  34.009 -27.833  1.00  0.00           H  
ATOM    726  H8    A   979      14.091  30.968 -25.007  1.00  0.00           H  
ATOM    727  P     A   980      10.945  28.296 -20.789  1.00  0.00           P  
ATOM    728  OP2   A   980      10.949  27.928 -22.227  1.00  0.00           O  
ATOM    729  OP1   A   980      11.106  27.238 -19.760  1.00  0.00           O  
ATOM    730  O5'   A   980       9.589  29.077 -20.484  1.00  0.00           O  
ATOM    731  C5'   A   980       9.412  29.781 -19.264  1.00  0.00           C  
ATOM    732  C4'   A   980       8.491  30.963 -19.435  1.00  0.00           C  
ATOM    733  O4'   A   980       9.196  32.002 -20.168  1.00  0.00           O  
ATOM    734  C3'   A   980       7.222  30.710 -20.234  1.00  0.00           C  
ATOM    735  O3'   A   980       6.122  30.333 -19.424  1.00  0.00           O  
ATOM    736  C1'   A   980       8.349  32.593 -21.129  1.00  0.00           C  
ATOM    737  C2'   A   980       6.935  32.075 -20.845  1.00  0.00           C  
ATOM    738  O2'   A   980       6.311  32.938 -19.905  1.00  0.00           O  
ATOM    739  N1    A   980       8.252  33.642 -26.173  1.00  0.00           N  
ATOM    740  C2    A   980       7.668  34.229 -25.120  1.00  0.00           C  
ATOM    741  N3    A   980       7.736  33.903 -23.831  1.00  0.00           N  
ATOM    742  C4    A   980       8.521  32.824 -23.654  1.00  0.00           C  
ATOM    743  C5    A   980       9.187  32.115 -24.636  1.00  0.00           C  
ATOM    744  C6    A   980       9.034  32.562 -25.961  1.00  0.00           C  
ATOM    745  N6    A   980       9.616  31.978 -27.011  1.00  0.00           N  
ATOM    746  N7    A   980       9.902  31.062 -24.081  1.00  0.00           N  
ATOM    747  C8    A   980       9.655  31.157 -22.798  1.00  0.00           C  
ATOM    748  N9    A   980       8.826  32.202 -22.469  1.00  0.00           N  
ATOM    749  H5'   A   980      10.284  30.099 -18.949  1.00  0.00           H  
ATOM    750 H5''   A   980       9.033  29.174 -18.596  1.00  0.00           H  
ATOM    751  H4'   A   980       8.246  31.315 -18.554  1.00  0.00           H  
ATOM    752  H3'   A   980       7.360  30.027 -20.925  1.00  0.00           H  
ATOM    753  H1'   A   980       8.360  33.571 -21.051  1.00  0.00           H  
ATOM    754  H2'   A   980       6.412  31.997 -21.670  1.00  0.00           H  
ATOM    755 HO2'   A   980       5.614  33.454 -20.361  1.00  0.00           H  
ATOM    756  H2    A   980       7.112  35.008 -25.328  1.00  0.00           H  
ATOM    757  H61   A   980       9.471  32.335 -27.912  1.00  0.00           H  
ATOM    758  H62   A   980      10.187  31.193 -26.881  1.00  0.00           H  
ATOM    759  H8    A   980      10.028  30.539 -22.134  1.00  0.00           H  
ATOM    760  P     A   981       5.298  28.993 -19.752  1.00  0.00           P  
ATOM    761  OP2   A   981       6.192  28.076 -20.504  1.00  0.00           O  
ATOM    762  OP1   A   981       4.657  28.528 -18.497  1.00  0.00           O  
ATOM    763  O5'   A   981       4.149  29.480 -20.742  1.00  0.00           O  
ATOM    764  C5'   A   981       3.350  30.612 -20.431  1.00  0.00           C  
ATOM    765  C4'   A   981       2.694  31.184 -21.663  1.00  0.00           C  
ATOM    766  O4'   A   981       3.652  31.995 -22.390  1.00  0.00           O  
ATOM    767  C3'   A   981       2.206  30.173 -22.689  1.00  0.00           C  
ATOM    768  O3'   A   981       0.886  29.723 -22.441  1.00  0.00           O  
ATOM    769  C1'   A   981       3.560  31.779 -23.770  1.00  0.00           C  
ATOM    770  C2'   A   981       2.278  30.972 -23.983  1.00  0.00           C  
ATOM    771  O2'   A   981       1.182  31.867 -24.097  1.00  0.00           O  
ATOM    772  N1    A   981       6.668  30.486 -27.671  1.00  0.00           N  
ATOM    773  C2    A   981       5.565  31.243 -27.612  1.00  0.00           C  
ATOM    774  N3    A   981       4.803  31.538 -26.561  1.00  0.00           N  
ATOM    775  C4    A   981       5.281  30.953 -25.448  1.00  0.00           C  
ATOM    776  C5    A   981       6.401  30.149 -25.351  1.00  0.00           C  
ATOM    777  C6    A   981       7.122  29.913 -26.535  1.00  0.00           C  
ATOM    778  N6    A   981       8.221  29.158 -26.595  1.00  0.00           N  
ATOM    779  N7    A   981       6.588  29.724 -24.042  1.00  0.00           N  
ATOM    780  C8    A   981       5.594  30.272 -23.389  1.00  0.00           C  
ATOM    781  N9    A   981       4.763  31.030 -24.178  1.00  0.00           N  
ATOM    782  H5'   A   981       3.916  31.300 -20.022  1.00  0.00           H  
ATOM    783 H5''   A   981       2.656  30.349 -19.792  1.00  0.00           H  
ATOM    784  H4'   A   981       1.940  31.749 -21.392  1.00  0.00           H  
ATOM    785  H3'   A   981       2.806  29.398 -22.731  1.00  0.00           H  
ATOM    786  H1'   A   981       3.507  32.615 -24.280  1.00  0.00           H  
ATOM    787  H2'   A   981       2.350  30.384 -24.764  1.00  0.00           H  
ATOM    788 HO2'   A   981       0.922  31.934 -25.039  1.00  0.00           H  
ATOM    789  H2    A   981       5.278  31.635 -28.463  1.00  0.00           H  
ATOM    790  H61   A   981       8.681  29.030 -27.451  1.00  0.00           H  
ATOM    791  H62   A   981       8.569  28.733 -25.784  1.00  0.00           H  
ATOM    792  H8    A   981       5.455  30.152 -22.426  1.00  0.00           H  
ATOM    793  P     C   982       0.508  28.174 -22.640  1.00  0.00           P  
ATOM    794  OP2   C   982       1.634  27.356 -22.123  1.00  0.00           O  
ATOM    795  OP1   C   982      -0.860  27.961 -22.102  1.00  0.00           O  
ATOM    796  O5'   C   982       0.450  27.991 -24.221  1.00  0.00           O  
ATOM    797  C5'   C   982      -0.258  28.912 -25.037  1.00  0.00           C  
ATOM    798  C4'   C   982       0.075  28.733 -26.498  1.00  0.00           C  
ATOM    799  O4'   C   982       1.342  29.370 -26.812  1.00  0.00           O  
ATOM    800  C3'   C   982       0.254  27.300 -26.974  1.00  0.00           C  
ATOM    801  O3'   C   982      -0.976  26.640 -27.215  1.00  0.00           O  
ATOM    802  C1'   C   982       2.048  28.602 -27.751  1.00  0.00           C  
ATOM    803  C2'   C   982       1.077  27.523 -28.230  1.00  0.00           C  
ATOM    804  O2'   C   982       0.278  28.044 -29.282  1.00  0.00           O  
ATOM    805  N1    C   982       3.233  28.029 -27.066  1.00  0.00           N  
ATOM    806  C2    C   982       4.348  27.687 -27.840  1.00  0.00           C  
ATOM    807  O2    C   982       4.314  27.870 -29.067  1.00  0.00           O  
ATOM    808  N3    C   982       5.442  27.163 -27.239  1.00  0.00           N  
ATOM    809  C4    C   982       5.453  26.975 -25.920  1.00  0.00           C  
ATOM    810  N4    C   982       6.554  26.455 -25.370  1.00  0.00           N  
ATOM    811  C5    C   982       4.336  27.312 -25.105  1.00  0.00           C  
ATOM    812  C6    C   982       3.260  27.830 -25.710  1.00  0.00           C  
ATOM    813  H5'   C   982      -0.024  29.824 -24.765  1.00  0.00           H  
ATOM    814 H5''   C   982      -1.220  28.778 -24.909  1.00  0.00           H  
ATOM    815  H4'   C   982      -0.632  29.157 -27.027  1.00  0.00           H  
ATOM    816  H3'   C   982       0.780  26.776 -26.334  1.00  0.00           H  
ATOM    817  H1'   C   982       2.342  29.134 -28.519  1.00  0.00           H  
ATOM    818  H2'   C   982       1.545  26.706 -28.501  1.00  0.00           H  
ATOM    819 HO2'   C   982       0.542  27.619 -30.125  1.00  0.00           H  
ATOM    820  H42   C   982       6.594  26.305 -24.403  1.00  0.00           H  
ATOM    821  H41   C   982       7.321  26.224 -25.935  1.00  0.00           H  
ATOM    822  H5    C   982       4.354  27.171 -24.135  1.00  0.00           H  
ATOM    823  H6    C   982       2.481  28.068 -25.167  1.00  0.00           H  
ATOM    824  P     C   983      -1.039  25.034 -27.250  1.00  0.00           P  
ATOM    825  OP2   C   983      -0.351  24.519 -26.040  1.00  0.00           O  
ATOM    826  OP1   C   983      -2.443  24.635 -27.522  1.00  0.00           O  
ATOM    827  O5'   C   983      -0.162  24.641 -28.521  1.00  0.00           O  
ATOM    828  C5'   C   983      -0.710  24.689 -29.829  1.00  0.00           C  
ATOM    829  C4'   C   983       0.229  24.093 -30.849  1.00  0.00           C  
ATOM    830  O4'   C   983       1.534  24.689 -30.667  1.00  0.00           O  
ATOM    831  C3'   C   983       0.474  22.596 -30.741  1.00  0.00           C  
ATOM    832  O3'   C   983      -0.470  21.828 -31.468  1.00  0.00           O  
ATOM    833  C1'   C   983       2.554  23.720 -30.789  1.00  0.00           C  
ATOM    834  C2'   C   983       1.890  22.431 -31.270  1.00  0.00           C  
ATOM    835  O2'   C   983       1.910  22.405 -32.690  1.00  0.00           O  
ATOM    836  N1    C   983       3.193  23.562 -29.459  1.00  0.00           N  
ATOM    837  C2    C   983       4.260  22.663 -29.337  1.00  0.00           C  
ATOM    838  O2    C   983       4.636  22.029 -30.335  1.00  0.00           O  
ATOM    839  N3    C   983       4.861  22.501 -28.136  1.00  0.00           N  
ATOM    840  C4    C   983       4.438  23.194 -27.079  1.00  0.00           C  
ATOM    841  N4    C   983       5.061  23.001 -25.913  1.00  0.00           N  
ATOM    842  C5    C   983       3.357  24.115 -27.170  1.00  0.00           C  
ATOM    843  C6    C   983       2.771  24.268 -28.363  1.00  0.00           C  
ATOM    844  H5'   C   983      -0.889  25.623 -30.066  1.00  0.00           H  
ATOM    845 H5''   C   983      -1.553  24.189 -29.840  1.00  0.00           H  
ATOM    846  H4'   C   983      -0.084  24.299 -31.754  1.00  0.00           H  
ATOM    847  H3'   C   983       0.442  22.334 -29.797  1.00  0.00           H  
ATOM    848  H1'   C   983       3.227  23.999 -31.444  1.00  0.00           H  
ATOM    849  H2'   C   983       2.326  21.641 -30.887  1.00  0.00           H  
ATOM    850 HO2'   C   983       2.554  21.731 -32.988  1.00  0.00           H  
ATOM    851  H42   C   983       4.774  23.495 -25.118  1.00  0.00           H  
ATOM    852  H41   C   983       5.805  22.366 -25.854  1.00  0.00           H  
ATOM    853  H5    C   983       3.053  24.620 -26.387  1.00  0.00           H  
ATOM    854  H6    C   983       2.025  24.897 -28.446  1.00  0.00           H  
ATOM    855  P     A   984      -1.606  20.996 -30.690  1.00  0.00           P  
ATOM    856  OP2   A   984      -1.000  20.433 -29.457  1.00  0.00           O  
ATOM    857  OP1   A   984      -2.815  21.850 -30.591  1.00  0.00           O  
ATOM    858  O5'   A   984      -1.936  19.786 -31.673  1.00  0.00           O  
ATOM    859  C5'   A   984      -1.441  19.771 -33.003  1.00  0.00           C  
ATOM    860  C4'   A   984      -2.510  19.371 -33.989  1.00  0.00           C  
ATOM    861  O4'   A   984      -3.300  18.299 -33.408  1.00  0.00           O  
ATOM    862  C3'   A   984      -3.535  20.442 -34.331  1.00  0.00           C  
ATOM    863  O3'   A   984      -3.116  21.294 -35.383  1.00  0.00           O  
ATOM    864  C1'   A   984      -4.660  18.444 -33.784  1.00  0.00           C  
ATOM    865  C2'   A   984      -4.737  19.616 -34.764  1.00  0.00           C  
ATOM    866  O2'   A   984      -4.576  19.126 -36.088  1.00  0.00           O  
ATOM    867  N1    A   984      -9.145  17.640 -31.377  1.00  0.00           N  
ATOM    868  C2    A   984      -8.686  17.261 -32.577  1.00  0.00           C  
ATOM    869  N3    A   984      -7.506  17.506 -33.142  1.00  0.00           N  
ATOM    870  C4    A   984      -6.731  18.241 -32.325  1.00  0.00           C  
ATOM    871  C5    A   984      -7.062  18.705 -31.065  1.00  0.00           C  
ATOM    872  C6    A   984      -8.341  18.378 -30.581  1.00  0.00           C  
ATOM    873  N6    A   984      -8.799  18.756 -29.385  1.00  0.00           N  
ATOM    874  N7    A   984      -6.012  19.431 -30.518  1.00  0.00           N  
ATOM    875  C8    A   984      -5.086  19.389 -31.444  1.00  0.00           C  
ATOM    876  N9    A   984      -5.453  18.686 -32.564  1.00  0.00           N  
ATOM    877  H5'   A   984      -0.699  19.133 -33.061  1.00  0.00           H  
ATOM    878 H5''   A   984      -1.112  20.664 -33.233  1.00  0.00           H  
ATOM    879  H4'   A   984      -2.098  19.050 -34.818  1.00  0.00           H  
ATOM    880  H3'   A   984      -3.752  20.986 -33.545  1.00  0.00           H  
ATOM    881  H1'   A   984      -4.979  17.628 -34.225  1.00  0.00           H  
ATOM    882  H2'   A   984      -5.573  20.117 -34.662  1.00  0.00           H  
ATOM    883 HO2'   A   984      -5.204  19.591 -36.678  1.00  0.00           H  
ATOM    884  H2    A   984      -9.308  16.727 -33.115  1.00  0.00           H  
ATOM    885  H61   A   984      -9.701  18.497 -29.102  1.00  0.00           H  
ATOM    886  H62   A   984      -8.234  19.291 -28.790  1.00  0.00           H  
ATOM    887  H8    A   984      -4.211  19.821 -31.345  1.00  0.00           H  
ATOM    888  P     G   985      -3.503  22.854 -35.362  1.00  0.00           P  
ATOM    889  OP2   G   985      -3.071  23.417 -34.058  1.00  0.00           O  
ATOM    890  OP1   G   985      -3.014  23.467 -36.624  1.00  0.00           O  
ATOM    891  O5'   G   985      -5.096  22.857 -35.398  1.00  0.00           O  
ATOM    892  C5'   G   985      -5.807  23.860 -36.109  1.00  0.00           C  
ATOM    893  C4'   G   985      -6.893  23.264 -36.970  1.00  0.00           C  
ATOM    894  O4'   G   985      -7.121  21.863 -36.662  1.00  0.00           O  
ATOM    895  C3'   G   985      -8.272  23.892 -36.833  1.00  0.00           C  
ATOM    896  O3'   G   985      -8.402  25.104 -37.556  1.00  0.00           O  
ATOM    897  C1'   G   985      -8.475  21.546 -36.877  1.00  0.00           C  
ATOM    898  C2'   G   985      -9.145  22.799 -37.437  1.00  0.00           C  
ATOM    899  O2'   G   985      -9.049  22.779 -38.854  1.00  0.00           O  
ATOM    900  N1    G   985     -12.693  20.103 -34.419  1.00  0.00           N  
ATOM    901  C2    G   985     -12.522  20.435 -35.741  1.00  0.00           C  
ATOM    902  N2    G   985     -13.615  20.378 -36.516  1.00  0.00           N  
ATOM    903  N3    G   985     -11.363  20.798 -36.268  1.00  0.00           N  
ATOM    904  C4    G   985     -10.372  20.803 -35.352  1.00  0.00           C  
ATOM    905  C5    G   985     -10.437  20.488 -34.011  1.00  0.00           C  
ATOM    906  C6    G   985     -11.685  20.101 -33.459  1.00  0.00           C  
ATOM    907  O6    G   985     -11.947  19.784 -32.293  1.00  0.00           O  
ATOM    908  N7    G   985      -9.191  20.617 -33.414  1.00  0.00           N  
ATOM    909  C8    G   985      -8.406  21.002 -34.384  1.00  0.00           C  
ATOM    910  N9    G   985      -9.058  21.133 -35.586  1.00  0.00           N  
ATOM    911  H5'   G   985      -5.181  24.353 -36.679  1.00  0.00           H  
ATOM    912 H5''   G   985      -6.211  24.481 -35.467  1.00  0.00           H  
ATOM    913  H4'   G   985      -6.598  23.344 -37.901  1.00  0.00           H  
ATOM    914  H3'   G   985      -8.524  24.023 -35.896  1.00  0.00           H  
ATOM    915  H1'   G   985      -8.560  20.813 -37.523  1.00  0.00           H  
ATOM    916  H2'   G   985     -10.076  22.871 -37.138  1.00  0.00           H  
ATOM    917 HO2'   G   985      -8.433  22.065 -39.122  1.00  0.00           H  
ATOM    918  H1    G   985     -13.593  19.847 -34.128  1.00  0.00           H  
ATOM    919  H22   G   985     -13.554  20.604 -37.468  1.00  0.00           H  
ATOM    920  H21   G   985     -14.477  20.110 -36.133  1.00  0.00           H  
ATOM    921  H8    G   985      -7.450  21.177 -34.265  1.00  0.00           H  
ATOM    922  P     A   986      -8.683  26.482 -36.778  1.00  0.00           P  
ATOM    923  OP2   A   986      -8.502  26.235 -35.325  1.00  0.00           O  
ATOM    924  OP1   A   986      -7.900  27.554 -37.443  1.00  0.00           O  
ATOM    925  O5'   A   986     -10.229  26.765 -37.040  1.00  0.00           O  
ATOM    926  C5'   A   986     -10.688  27.174 -38.320  1.00  0.00           C  
ATOM    927  C4'   A   986     -12.026  26.561 -38.650  1.00  0.00           C  
ATOM    928  O4'   A   986     -11.965  25.121 -38.414  1.00  0.00           O  
ATOM    929  C3'   A   986     -13.201  27.029 -37.806  1.00  0.00           C  
ATOM    930  O3'   A   986     -13.767  28.244 -38.267  1.00  0.00           O  
ATOM    931  C1'   A   986     -13.164  24.673 -37.839  1.00  0.00           C  
ATOM    932  C2'   A   986     -14.152  25.842 -37.908  1.00  0.00           C  
ATOM    933  O2'   A   986     -14.815  25.820 -39.164  1.00  0.00           O  
ATOM    934  N1    A   986     -15.067  22.681 -33.484  1.00  0.00           N  
ATOM    935  C2    A   986     -15.625  22.944 -34.672  1.00  0.00           C  
ATOM    936  N3    A   986     -15.070  23.464 -35.765  1.00  0.00           N  
ATOM    937  C4    A   986     -13.769  23.732 -35.556  1.00  0.00           C  
ATOM    938  C5    A   986     -13.055  23.517 -34.392  1.00  0.00           C  
ATOM    939  C6    A   986     -13.757  22.961 -33.307  1.00  0.00           C  
ATOM    940  N6    A   986     -13.202  22.699 -32.122  1.00  0.00           N  
ATOM    941  N7    A   986     -11.734  23.914 -34.546  1.00  0.00           N  
ATOM    942  C8    A   986     -11.679  24.351 -35.779  1.00  0.00           C  
ATOM    943  N9    A   986     -12.875  24.271 -36.450  1.00  0.00           N  
ATOM    944  H5'   A   986     -10.035  26.899 -38.997  1.00  0.00           H  
ATOM    945 H5''   A   986     -10.771  28.150 -38.334  1.00  0.00           H  
ATOM    946  H4'   A   986     -12.225  26.726 -39.596  1.00  0.00           H  
ATOM    947  H3'   A   986     -12.908  27.132 -36.876  1.00  0.00           H  
ATOM    948  H1'   A   986     -13.530  23.907 -38.331  1.00  0.00           H  
ATOM    949  H2'   A   986     -14.787  25.824 -37.161  1.00  0.00           H  
ATOM    950 HO2'   A   986     -14.233  25.389 -39.824  1.00  0.00           H  
ATOM    951  H2    A   986     -16.577  22.723 -34.748  1.00  0.00           H  
ATOM    952  H61   A   986     -13.743  22.310 -31.403  1.00  0.00           H  
ATOM    953  H62   A   986     -12.253  22.893 -31.971  1.00  0.00           H  
ATOM    954  H8    A   986     -10.860  24.705 -36.186  1.00  0.00           H  
ATOM    955  P     U   987     -13.586  29.595 -37.416  1.00  0.00           P  
ATOM    956  OP2   U   987     -12.646  29.312 -36.302  1.00  0.00           O  
ATOM    957  OP1   U   987     -13.291  30.700 -38.363  1.00  0.00           O  
ATOM    958  O5'   U   987     -15.028  29.852 -36.791  1.00  0.00           O  
ATOM    959  C5'   U   987     -16.166  30.012 -37.624  1.00  0.00           C  
ATOM    960  C4'   U   987     -17.386  29.348 -37.035  1.00  0.00           C  
ATOM    961  O4'   U   987     -17.126  27.931 -36.844  1.00  0.00           O  
ATOM    962  C3'   U   987     -17.804  29.822 -35.651  1.00  0.00           C  
ATOM    963  O3'   U   987     -18.605  30.989 -35.684  1.00  0.00           O  
ATOM    964  C1'   U   987     -17.744  27.470 -35.665  1.00  0.00           C  
ATOM    965  C2'   U   987     -18.601  28.627 -35.151  1.00  0.00           C  
ATOM    966  O2'   U   987     -19.881  28.569 -35.764  1.00  0.00           O  
ATOM    967  N1    U   987     -16.673  27.095 -34.710  1.00  0.00           N  
ATOM    968  C2    U   987     -17.069  26.585 -33.487  1.00  0.00           C  
ATOM    969  O2    U   987     -18.237  26.436 -33.175  1.00  0.00           O  
ATOM    970  N3    U   987     -16.044  26.252 -32.636  1.00  0.00           N  
ATOM    971  C4    U   987     -14.692  26.373 -32.875  1.00  0.00           C  
ATOM    972  O4    U   987     -13.891  26.029 -32.004  1.00  0.00           O  
ATOM    973  C5    U   987     -14.357  26.907 -34.160  1.00  0.00           C  
ATOM    974  C6    U   987     -15.335  27.239 -35.009  1.00  0.00           C  
ATOM    975  H5'   U   987     -15.979  29.615 -38.500  1.00  0.00           H  
ATOM    976 H5''   U   987     -16.348  30.968 -37.739  1.00  0.00           H  
ATOM    977  H4'   U   987     -18.135  29.454 -37.657  1.00  0.00           H  
ATOM    978  H3'   U   987     -17.006  29.938 -35.095  1.00  0.00           H  
ATOM    979  H1'   U   987     -18.318  26.692 -35.831  1.00  0.00           H  
ATOM    980  H2'   U   987     -18.667  28.623 -34.174  1.00  0.00           H  
ATOM    981 HO2'   U   987     -20.545  28.303 -35.093  1.00  0.00           H  
ATOM    982  H3    U   987     -16.302  25.889 -31.764  1.00  0.00           H  
ATOM    983  H5    U   987     -13.418  27.027 -34.415  1.00  0.00           H  
ATOM    984  H6    U   987     -15.080  27.603 -35.881  1.00  0.00           H  
ATOM    985  P     C   988     -17.987  32.408 -35.252  1.00  0.00           P  
ATOM    986  OP2   C   988     -16.686  32.158 -34.582  1.00  0.00           O  
ATOM    987  OP1   C   988     -18.045  33.313 -36.428  1.00  0.00           O  
ATOM    988  O5'   C   988     -19.007  32.956 -34.158  1.00  0.00           O  
ATOM    989  C5'   C   988     -20.397  32.683 -34.255  1.00  0.00           C  
ATOM    990  C4'   C   988     -20.962  32.198 -32.942  1.00  0.00           C  
ATOM    991  O4'   C   988     -20.678  30.789 -32.756  1.00  0.00           O  
ATOM    992  C3'   C   988     -20.411  32.860 -31.689  1.00  0.00           C  
ATOM    993  O3'   C   988     -21.066  34.076 -31.373  1.00  0.00           O  
ATOM    994  C1'   C   988     -20.373  30.507 -31.403  1.00  0.00           C  
ATOM    995  C2'   C   988     -20.644  31.789 -30.625  1.00  0.00           C  
ATOM    996  O2'   C   988     -21.996  31.783 -30.189  1.00  0.00           O  
ATOM    997  N1    C   988     -18.946  30.106 -31.349  1.00  0.00           N  
ATOM    998  C2    C   988     -18.482  29.453 -30.200  1.00  0.00           C  
ATOM    999  O2    C   988     -19.271  29.232 -29.268  1.00  0.00           O  
ATOM   1000  N3    C   988     -17.185  29.076 -30.125  1.00  0.00           N  
ATOM   1001  C4    C   988     -16.357  29.326 -31.140  1.00  0.00           C  
ATOM   1002  N4    C   988     -15.085  28.936 -31.022  1.00  0.00           N  
ATOM   1003  C5    C   988     -16.797  29.988 -32.320  1.00  0.00           C  
ATOM   1004  C6    C   988     -18.083  30.355 -32.384  1.00  0.00           C  
ATOM   1005  H5'   C   988     -20.540  31.996 -34.938  1.00  0.00           H  
ATOM   1006 H5''   C   988     -20.865  33.502 -34.521  1.00  0.00           H  
ATOM   1007  H4'   C   988     -21.934  32.321 -32.952  1.00  0.00           H  
ATOM   1008  H3'   C   988     -19.447  33.003 -31.796  1.00  0.00           H  
ATOM   1009  H1'   C   988     -20.929  29.786 -31.040  1.00  0.00           H  
ATOM   1010  H2'   C   988     -20.022  31.888 -29.874  1.00  0.00           H  
ATOM   1011 HO2'   C   988     -22.018  31.642 -29.219  1.00  0.00           H  
ATOM   1012  H42   C   988     -14.452  29.105 -31.750  1.00  0.00           H  
ATOM   1013  H41   C   988     -14.786  28.482 -30.207  1.00  0.00           H  
ATOM   1014  H5    C   988     -16.181  30.167 -33.062  1.00  0.00           H  
ATOM   1015  H6    C   988     -18.405  30.811 -33.188  1.00  0.00           H  
ATOM   1016  P     G   989     -20.244  35.289 -30.710  1.00  0.00           P  
ATOM   1017  OP2   G   989     -18.901  35.333 -31.342  1.00  0.00           O  
ATOM   1018  OP1   G   989     -21.107  36.498 -30.735  1.00  0.00           O  
ATOM   1019  O5'   G   989     -20.060  34.846 -29.191  1.00  0.00           O  
ATOM   1020  C5'   G   989     -21.152  34.880 -28.284  1.00  0.00           C  
ATOM   1021  C4'   G   989     -20.760  34.358 -26.924  1.00  0.00           C  
ATOM   1022  O4'   G   989     -20.385  32.951 -27.012  1.00  0.00           O  
ATOM   1023  C3'   G   989     -19.523  34.985 -26.299  1.00  0.00           C  
ATOM   1024  O3'   G   989     -19.794  36.217 -25.653  1.00  0.00           O  
ATOM   1025  C1'   G   989     -19.305  32.678 -26.146  1.00  0.00           C  
ATOM   1026  C2'   G   989     -19.098  33.918 -25.300  1.00  0.00           C  
ATOM   1027  O2'   G   989     -19.970  33.886 -24.179  1.00  0.00           O  
ATOM   1028  N1    G   989     -14.563  30.827 -26.231  1.00  0.00           N  
ATOM   1029  C2    G   989     -15.427  30.969 -25.172  1.00  0.00           C  
ATOM   1030  N2    G   989     -14.974  30.567 -23.976  1.00  0.00           N  
ATOM   1031  N3    G   989     -16.648  31.469 -25.277  1.00  0.00           N  
ATOM   1032  C4    G   989     -16.942  31.823 -26.546  1.00  0.00           C  
ATOM   1033  C5    G   989     -16.153  31.722 -27.673  1.00  0.00           C  
ATOM   1034  C6    G   989     -14.845  31.185 -27.546  1.00  0.00           C  
ATOM   1035  O6    G   989     -13.994  31.014 -28.426  1.00  0.00           O  
ATOM   1036  N7    G   989     -16.826  32.196 -28.790  1.00  0.00           N  
ATOM   1037  C8    G   989     -17.990  32.569 -28.331  1.00  0.00           C  
ATOM   1038  N9    G   989     -18.127  32.370 -26.979  1.00  0.00           N  
ATOM   1039  H5'   G   989     -21.881  34.331 -28.640  1.00  0.00           H  
ATOM   1040 H5''   G   989     -21.464  35.805 -28.194  1.00  0.00           H  
ATOM   1041  H4'   G   989     -21.527  34.440 -26.320  1.00  0.00           H  
ATOM   1042  H3'   G   989     -18.831  35.082 -26.985  1.00  0.00           H  
ATOM   1043  H1'   G   989     -19.501  31.914 -25.563  1.00  0.00           H  
ATOM   1044  H2'   G   989     -18.163  34.032 -25.029  1.00  0.00           H  
ATOM   1045 HO2'   G   989     -19.440  33.741 -23.367  1.00  0.00           H  
ATOM   1046  H1    G   989     -13.680  30.445 -26.048  1.00  0.00           H  
ATOM   1047  H22   G   989     -15.547  30.644 -23.184  1.00  0.00           H  
ATOM   1048  H21   G   989     -14.072  30.196 -23.890  1.00  0.00           H  
ATOM   1049  H8    G   989     -18.693  32.952 -28.895  1.00  0.00           H  
ATOM   1050  P     U   990     -18.632  37.315 -25.489  1.00  0.00           P  
ATOM   1051  OP2   U   990     -18.046  37.568 -26.829  1.00  0.00           O  
ATOM   1052  OP1   U   990     -19.179  38.449 -24.700  1.00  0.00           O  
ATOM   1053  O5'   U   990     -17.533  36.582 -24.600  1.00  0.00           O  
ATOM   1054  C5'   U   990     -17.694  36.457 -23.195  1.00  0.00           C  
ATOM   1055  C4'   U   990     -16.585  35.643 -22.576  1.00  0.00           C  
ATOM   1056  O4'   U   990     -16.414  34.397 -23.294  1.00  0.00           O  
ATOM   1057  C3'   U   990     -15.201  36.274 -22.594  1.00  0.00           C  
ATOM   1058  O3'   U   990     -14.988  37.174 -21.521  1.00  0.00           O  
ATOM   1059  C1'   U   990     -15.031  34.085 -23.370  1.00  0.00           C  
ATOM   1060  C2'   U   990     -14.306  35.057 -22.456  1.00  0.00           C  
ATOM   1061  O2'   U   990     -14.317  34.558 -21.126  1.00  0.00           O  
ATOM   1062  N1    U   990     -14.599  34.212 -24.783  1.00  0.00           N  
ATOM   1063  C2    U   990     -13.354  33.708 -25.110  1.00  0.00           C  
ATOM   1064  O2    U   990     -12.618  33.175 -24.299  1.00  0.00           O  
ATOM   1065  N3    U   990     -12.997  33.847 -26.429  1.00  0.00           N  
ATOM   1066  C4    U   990     -13.739  34.428 -27.435  1.00  0.00           C  
ATOM   1067  O4    U   990     -13.277  34.478 -28.576  1.00  0.00           O  
ATOM   1068  C5    U   990     -15.016  34.928 -27.024  1.00  0.00           C  
ATOM   1069  C6    U   990     -15.390  34.804 -25.746  1.00  0.00           C  
ATOM   1070  H5'   U   990     -18.552  36.020 -23.009  1.00  0.00           H  
ATOM   1071 H5''   U   990     -17.697  37.351 -22.793  1.00  0.00           H  
ATOM   1072  H4'   U   990     -16.822  35.440 -21.648  1.00  0.00           H  
ATOM   1073  H3'   U   990     -15.048  36.692 -23.466  1.00  0.00           H  
ATOM   1074  H1'   U   990     -14.867  33.169 -23.062  1.00  0.00           H  
ATOM   1075  H2'   U   990     -13.395  35.244 -22.765  1.00  0.00           H  
ATOM   1076 HO2'   U   990     -13.408  34.285 -20.880  1.00  0.00           H  
ATOM   1077  H3    U   990     -12.118  33.497 -26.682  1.00  0.00           H  
ATOM   1078  H5    U   990     -15.611  35.356 -27.674  1.00  0.00           H  
ATOM   1079  H6    U   990     -16.267  35.154 -25.489  1.00  0.00           H  
ATOM   1080  P     G   991     -13.889  38.339 -21.648  1.00  0.00           P  
ATOM   1081  OP2   G   991     -13.974  38.905 -23.018  1.00  0.00           O  
ATOM   1082  OP1   G   991     -14.031  39.236 -20.472  1.00  0.00           O  
ATOM   1083  O5'   G   991     -12.498  37.572 -21.517  1.00  0.00           O  
ATOM   1084  C5'   G   991     -12.031  37.119 -20.255  1.00  0.00           C  
ATOM   1085  C4'   G   991     -10.680  36.458 -20.368  1.00  0.00           C  
ATOM   1086  O4'   G   991     -10.733  35.347 -21.274  1.00  0.00           O  
ATOM   1087  C3'   G   991      -9.546  37.337 -20.873  1.00  0.00           C  
ATOM   1088  O3'   G   991      -9.128  38.301 -19.921  1.00  0.00           O  
ATOM   1089  C1'   G   991      -9.510  35.264 -21.949  1.00  0.00           C  
ATOM   1090  C2'   G   991      -8.546  36.269 -21.282  1.00  0.00           C  
ATOM   1091  O2'   G   991      -7.935  35.674 -20.147  1.00  0.00           O  
ATOM   1092  N1    G   991      -7.534  35.109 -26.638  1.00  0.00           N  
ATOM   1093  C2    G   991      -6.988  34.703 -25.445  1.00  0.00           C  
ATOM   1094  N2    G   991      -5.751  34.186 -25.502  1.00  0.00           N  
ATOM   1095  N3    G   991      -7.606  34.795 -24.279  1.00  0.00           N  
ATOM   1096  C4    G   991      -8.837  35.337 -24.402  1.00  0.00           C  
ATOM   1097  C5    G   991      -9.475  35.774 -25.544  1.00  0.00           C  
ATOM   1098  C6    G   991      -8.800  35.669 -26.787  1.00  0.00           C  
ATOM   1099  O6    G   991      -9.197  36.002 -27.910  1.00  0.00           O  
ATOM   1100  N7    G   991     -10.737  36.266 -25.245  1.00  0.00           N  
ATOM   1101  C8    G   991     -10.842  36.123 -23.951  1.00  0.00           C  
ATOM   1102  N9    G   991      -9.725  35.565 -23.377  1.00  0.00           N  
ATOM   1103  H5'   G   991     -12.673  36.476 -19.888  1.00  0.00           H  
ATOM   1104 H5''   G   991     -11.963  37.884 -19.646  1.00  0.00           H  
ATOM   1105  H4'   G   991     -10.415  36.125 -19.485  1.00  0.00           H  
ATOM   1106  H3'   G   991      -9.851  37.834 -21.660  1.00  0.00           H  
ATOM   1107  H1'   G   991      -9.152  34.357 -21.856  1.00  0.00           H  
ATOM   1108  H2'   G   991      -7.880  36.622 -21.909  1.00  0.00           H  
ATOM   1109 HO2'   G   991      -6.983  35.531 -20.334  1.00  0.00           H  
ATOM   1110  H1    G   991      -6.993  34.998 -27.447  1.00  0.00           H  
ATOM   1111  H22   G   991      -5.310  33.879 -24.682  1.00  0.00           H  
ATOM   1112  H21   G   991      -5.286  34.115 -26.362  1.00  0.00           H  
ATOM   1113  H8    G   991     -11.637  36.386 -23.443  1.00  0.00           H  
ATOM   1114  P     G   992      -9.190  39.867 -20.277  1.00  0.00           P  
ATOM   1115  OP2   G   992      -9.257  40.000 -21.755  1.00  0.00           O  
ATOM   1116  OP1   G   992     -10.243  40.489 -19.435  1.00  0.00           O  
ATOM   1117  O5'   G   992      -7.779  40.429 -19.795  1.00  0.00           O  
ATOM   1118  C5'   G   992      -7.283  40.138 -18.497  1.00  0.00           C  
ATOM   1119  C4'   G   992      -5.817  39.784 -18.530  1.00  0.00           C  
ATOM   1120  O4'   G   992      -5.639  38.461 -19.091  1.00  0.00           O  
ATOM   1121  C3'   G   992      -4.932  40.686 -19.378  1.00  0.00           C  
ATOM   1122  O3'   G   992      -4.475  41.830 -18.677  1.00  0.00           O  
ATOM   1123  C1'   G   992      -4.507  38.432 -19.928  1.00  0.00           C  
ATOM   1124  C2'   G   992      -3.774  39.753 -19.704  1.00  0.00           C  
ATOM   1125  O2'   G   992      -2.897  39.613 -18.595  1.00  0.00           O  
ATOM   1126  N1    G   992      -3.227  37.266 -24.716  1.00  0.00           N  
ATOM   1127  C2    G   992      -2.448  37.294 -23.585  1.00  0.00           C  
ATOM   1128  N2    G   992      -1.156  36.969 -23.744  1.00  0.00           N  
ATOM   1129  N3    G   992      -2.900  37.616 -22.384  1.00  0.00           N  
ATOM   1130  C4    G   992      -4.216  37.914 -22.403  1.00  0.00           C  
ATOM   1131  C5    G   992      -5.083  37.917 -23.476  1.00  0.00           C  
ATOM   1132  C6    G   992      -4.585  37.570 -24.758  1.00  0.00           C  
ATOM   1133  O6    G   992      -5.195  37.514 -25.832  1.00  0.00           O  
ATOM   1134  N7    G   992      -6.361  38.282 -23.076  1.00  0.00           N  
ATOM   1135  C8    G   992      -6.250  38.492 -21.792  1.00  0.00           C  
ATOM   1136  N9    G   992      -4.977  38.286 -21.319  1.00  0.00           N  
ATOM   1137  H5'   G   992      -7.785  39.384 -18.124  1.00  0.00           H  
ATOM   1138 H5''   G   992      -7.410  40.922 -17.923  1.00  0.00           H  
ATOM   1139  H4'   G   992      -5.469  39.788 -17.613  1.00  0.00           H  
ATOM   1140  H3'   G   992      -5.407  40.919 -20.202  1.00  0.00           H  
ATOM   1141  H1'   G   992      -3.911  37.686 -19.705  1.00  0.00           H  
ATOM   1142  H2'   G   992      -3.297  40.041 -20.510  1.00  0.00           H  
ATOM   1143 HO2'   G   992      -1.972  39.606 -18.919  1.00  0.00           H  
ATOM   1144  H1    G   992      -2.796  37.014 -25.559  1.00  0.00           H  
ATOM   1145  H22   G   992      -0.552  36.971 -22.971  1.00  0.00           H  
ATOM   1146  H21   G   992      -0.814  36.729 -24.630  1.00  0.00           H  
ATOM   1147  H8    G   992      -7.000  38.767 -21.225  1.00  0.00           H  
ATOM   1148  P     A   993      -3.871  43.082 -19.484  1.00  0.00           P  
ATOM   1149  OP2   A   993      -4.326  42.985 -20.893  1.00  0.00           O  
ATOM   1150  OP1   A   993      -4.155  44.313 -18.703  1.00  0.00           O  
ATOM   1151  O5'   A   993      -2.297  42.834 -19.457  1.00  0.00           O  
ATOM   1152  C5'   A   993      -1.422  43.619 -20.253  1.00  0.00           C  
ATOM   1153  C4'   A   993      -0.504  42.757 -21.083  1.00  0.00           C  
ATOM   1154  O4'   A   993      -1.214  41.535 -21.428  1.00  0.00           O  
ATOM   1155  C3'   A   993      -0.129  43.307 -22.451  1.00  0.00           C  
ATOM   1156  O3'   A   993       0.875  44.305 -22.391  1.00  0.00           O  
ATOM   1157  C1'   A   993      -0.786  41.056 -22.687  1.00  0.00           C  
ATOM   1158  C2'   A   993       0.271  42.039 -23.200  1.00  0.00           C  
ATOM   1159  O2'   A   993       1.559  41.591 -22.804  1.00  0.00           O  
ATOM   1160  N1    A   993      -2.483  40.295 -27.492  1.00  0.00           N  
ATOM   1161  C2    A   993      -1.255  40.286 -26.959  1.00  0.00           C  
ATOM   1162  N3    A   993      -0.884  40.492 -25.697  1.00  0.00           N  
ATOM   1163  C4    A   993      -1.955  40.737 -24.921  1.00  0.00           C  
ATOM   1164  C5    A   993      -3.277  40.779 -25.323  1.00  0.00           C  
ATOM   1165  C6    A   993      -3.537  40.543 -26.685  1.00  0.00           C  
ATOM   1166  N6    A   993      -4.761  40.553 -27.217  1.00  0.00           N  
ATOM   1167  N7    A   993      -4.108  41.059 -24.247  1.00  0.00           N  
ATOM   1168  C8    A   993      -3.283  41.177 -23.236  1.00  0.00           C  
ATOM   1169  N9    A   993      -1.965  40.994 -23.572  1.00  0.00           N  
ATOM   1170  H5'   A   993      -0.880  44.189 -19.667  1.00  0.00           H  
ATOM   1171 H5''   A   993      -1.953  44.188 -20.848  1.00  0.00           H  
ATOM   1172  H4'   A   993       0.291  42.538 -20.554  1.00  0.00           H  
ATOM   1173  H3'   A   993      -0.925  43.695 -22.871  1.00  0.00           H  
ATOM   1174  H1'   A   993      -0.389  40.163 -22.608  1.00  0.00           H  
ATOM   1175  H2'   A   993       0.211  42.162 -24.171  1.00  0.00           H  
ATOM   1176 HO2'   A   993       2.044  41.276 -23.595  1.00  0.00           H  
ATOM   1177  H2    A   993      -0.525  40.100 -27.587  1.00  0.00           H  
ATOM   1178  H61   A   993      -4.881  40.381 -28.175  1.00  0.00           H  
ATOM   1179  H62   A   993      -5.541  40.730 -26.651  1.00  0.00           H  
ATOM   1180  H8    A   993      -3.581  41.377 -22.323  1.00  0.00           H  
ATOM   1181  P     G   994       0.623  45.745 -23.058  1.00  0.00           P  
ATOM   1182  OP2   G   994      -0.770  45.778 -23.569  1.00  0.00           O  
ATOM   1183  OP1   G   994       1.077  46.783 -22.097  1.00  0.00           O  
ATOM   1184  O5'   G   994       1.609  45.769 -24.310  1.00  0.00           O  
ATOM   1185  C5'   G   994       1.211  46.358 -25.539  1.00  0.00           C  
ATOM   1186  C4'   G   994       1.014  45.318 -26.614  1.00  0.00           C  
ATOM   1187  O4'   G   994       0.204  44.224 -26.118  1.00  0.00           O  
ATOM   1188  C3'   G   994       0.266  45.775 -27.857  1.00  0.00           C  
ATOM   1189  O3'   G   994       1.074  46.532 -28.742  1.00  0.00           O  
ATOM   1190  C1'   G   994      -0.554  43.677 -27.171  1.00  0.00           C  
ATOM   1191  C2'   G   994      -0.152  44.438 -28.440  1.00  0.00           C  
ATOM   1192  O2'   G   994       0.946  43.776 -29.051  1.00  0.00           O  
ATOM   1193  N1    G   994      -5.323  43.513 -28.942  1.00  0.00           N  
ATOM   1194  C2    G   994      -4.139  43.273 -29.596  1.00  0.00           C  
ATOM   1195  N2    G   994      -4.231  42.946 -30.894  1.00  0.00           N  
ATOM   1196  N3    G   994      -2.950  43.348 -29.022  1.00  0.00           N  
ATOM   1197  C4    G   994      -3.039  43.688 -27.719  1.00  0.00           C  
ATOM   1198  C5    G   994      -4.169  43.948 -26.972  1.00  0.00           C  
ATOM   1199  C6    G   994      -5.438  43.865 -27.601  1.00  0.00           C  
ATOM   1200  O6    G   994      -6.556  44.059 -27.109  1.00  0.00           O  
ATOM   1201  N7    G   994      -3.833  44.263 -25.663  1.00  0.00           N  
ATOM   1202  C8    G   994      -2.530  44.191 -25.638  1.00  0.00           C  
ATOM   1203  N9    G   994      -1.984  43.847 -26.851  1.00  0.00           N  
ATOM   1204  H5'   G   994       1.900  46.991 -25.829  1.00  0.00           H  
ATOM   1205 H5''   G   994       0.369  46.842 -25.404  1.00  0.00           H  
ATOM   1206  H4'   G   994       1.890  44.963 -26.877  1.00  0.00           H  
ATOM   1207  H3'   G   994      -0.526  46.284 -27.586  1.00  0.00           H  
ATOM   1208  H1'   G   994      -0.355  42.724 -27.284  1.00  0.00           H  
ATOM   1209  H2'   G   994      -0.907  44.535 -29.058  1.00  0.00           H  
ATOM   1210 HO2'   G   994       0.641  43.351 -29.880  1.00  0.00           H  
ATOM   1211  H1    G   994      -6.152  43.431 -29.459  1.00  0.00           H  
ATOM   1212  H22   G   994      -3.419  42.763 -31.412  1.00  0.00           H  
ATOM   1213  H21   G   994      -5.108  42.889 -31.326  1.00  0.00           H  
ATOM   1214  H8    G   994      -1.996  44.365 -24.835  1.00  0.00           H  
ATOM   1215  P     C   995       0.397  47.334 -29.944  1.00  0.00           P  
ATOM   1216  OP2   C   995      -0.880  47.870 -29.409  1.00  0.00           O  
ATOM   1217  OP1   C   995       1.434  48.272 -30.444  1.00  0.00           O  
ATOM   1218  O5'   C   995       0.051  46.313 -31.116  1.00  0.00           O  
ATOM   1219  C5'   C   995      -0.937  46.623 -32.087  1.00  0.00           C  
ATOM   1220  C4'   C   995      -0.351  46.697 -33.476  1.00  0.00           C  
ATOM   1221  O4'   C   995       1.080  46.592 -33.401  1.00  0.00           O  
ATOM   1222  C3'   C   995      -0.761  45.591 -34.436  1.00  0.00           C  
ATOM   1223  O3'   C   995      -2.017  45.829 -35.049  1.00  0.00           O  
ATOM   1224  C1'   C   995       1.574  45.855 -34.497  1.00  0.00           C  
ATOM   1225  C2'   C   995       0.391  45.570 -35.422  1.00  0.00           C  
ATOM   1226  O2'   C   995       0.275  46.620 -36.371  1.00  0.00           O  
ATOM   1227  N1    C   995       2.191  44.612 -33.971  1.00  0.00           N  
ATOM   1228  C2    C   995       3.103  43.927 -34.785  1.00  0.00           C  
ATOM   1229  O2    C   995       3.366  44.376 -35.911  1.00  0.00           O  
ATOM   1230  N3    C   995       3.680  42.792 -34.330  1.00  0.00           N  
ATOM   1231  C4    C   995       3.381  42.331 -33.115  1.00  0.00           C  
ATOM   1232  N4    C   995       3.975  41.206 -32.708  1.00  0.00           N  
ATOM   1233  C5    C   995       2.458  43.002 -32.265  1.00  0.00           C  
ATOM   1234  C6    C   995       1.894  44.126 -32.725  1.00  0.00           C  
ATOM   1235  H5'   C   995      -1.343  47.487 -31.865  1.00  0.00           H  
ATOM   1236 H5''   C   995      -1.631  45.931 -32.069  1.00  0.00           H  
ATOM   1237  H4'   C   995      -0.582  47.562 -33.872  1.00  0.00           H  
ATOM   1238  H3'   C   995      -0.794  44.736 -33.958  1.00  0.00           H  
ATOM   1239  H1'   C   995       2.247  46.372 -34.985  1.00  0.00           H  
ATOM   1240  H2'   C   995       0.473  44.696 -35.857  1.00  0.00           H  
ATOM   1241 HO2'   C   995       0.536  46.284 -37.253  1.00  0.00           H  
ATOM   1242  H42   C   995       3.776  40.841 -31.821  1.00  0.00           H  
ATOM   1243  H41   C   995       4.609  40.746 -33.297  1.00  0.00           H  
ATOM   1244  H5    C   995       2.245  42.656 -31.373  1.00  0.00           H  
ATOM   1245  H6    C   995       1.257  44.602 -32.155  1.00  0.00           H  
ATOM   1246  P     U   996      -2.965  44.595 -35.453  1.00  0.00           P  
ATOM   1247  OP2   U   996      -3.769  44.224 -34.262  1.00  0.00           O  
ATOM   1248  OP1   U   996      -3.652  44.941 -36.724  1.00  0.00           O  
ATOM   1249  O5'   U   996      -1.946  43.408 -35.751  1.00  0.00           O  
ATOM   1250  C5'   U   996      -1.495  43.148 -37.071  1.00  0.00           C  
ATOM   1251  C4'   U   996      -0.652  41.898 -37.136  1.00  0.00           C  
ATOM   1252  O4'   U   996       0.415  41.925 -36.158  1.00  0.00           O  
ATOM   1253  C3'   U   996      -1.372  40.588 -36.851  1.00  0.00           C  
ATOM   1254  O3'   U   996      -2.032  40.061 -37.988  1.00  0.00           O  
ATOM   1255  C1'   U   996       0.673  40.621 -35.680  1.00  0.00           C  
ATOM   1256  C2'   U   996      -0.228  39.673 -36.464  1.00  0.00           C  
ATOM   1257  O2'   U   996       0.474  39.214 -37.611  1.00  0.00           O  
ATOM   1258  N1    U   996       0.392  40.588 -34.224  1.00  0.00           N  
ATOM   1259  C2    U   996       1.154  39.729 -33.454  1.00  0.00           C  
ATOM   1260  O2    U   996       2.026  39.016 -33.918  1.00  0.00           O  
ATOM   1261  N3    U   996       0.859  39.733 -32.113  1.00  0.00           N  
ATOM   1262  C4    U   996      -0.099  40.490 -31.474  1.00  0.00           C  
ATOM   1263  O4    U   996      -0.244  40.379 -30.255  1.00  0.00           O  
ATOM   1264  C5    U   996      -0.848  41.356 -32.333  1.00  0.00           C  
ATOM   1265  C6    U   996      -0.581  41.373 -33.643  1.00  0.00           C  
ATOM   1266  H5'   U   996      -0.961  43.909 -37.382  1.00  0.00           H  
ATOM   1267 H5''   U   996      -2.271  43.039 -37.660  1.00  0.00           H  
ATOM   1268  H4'   U   996      -0.259  41.854 -38.032  1.00  0.00           H  
ATOM   1269  H3'   U   996      -2.016  40.679 -36.119  1.00  0.00           H  
ATOM   1270  H1'   U   996       1.610  40.379 -35.835  1.00  0.00           H  
ATOM   1271  H2'   U   996      -0.536  38.929 -35.907  1.00  0.00           H  
ATOM   1272 HO2'   U   996       0.706  38.269 -37.486  1.00  0.00           H  
ATOM   1273  H3    U   996       1.387  39.130 -31.549  1.00  0.00           H  
ATOM   1274  H5    U   996      -1.550  41.932 -31.963  1.00  0.00           H  
ATOM   1275  H6    U   996      -1.108  41.973 -34.209  1.00  0.00           H  
ATOM   1276  P     G   997      -3.230  39.005 -37.810  1.00  0.00           P  
ATOM   1277  OP2   G   997      -3.993  39.375 -36.591  1.00  0.00           O  
ATOM   1278  OP1   G   997      -3.937  38.887 -39.111  1.00  0.00           O  
ATOM   1279  O5'   G   997      -2.487  37.623 -37.526  1.00  0.00           O  
ATOM   1280  C5'   G   997      -2.937  36.752 -36.500  1.00  0.00           C  
ATOM   1281  C4'   G   997      -2.041  36.815 -35.288  1.00  0.00           C  
ATOM   1282  O4'   G   997      -2.393  37.963 -34.476  1.00  0.00           O  
ATOM   1283  C3'   G   997      -2.120  35.629 -34.337  1.00  0.00           C  
ATOM   1284  O3'   G   997      -1.292  34.548 -34.732  1.00  0.00           O  
ATOM   1285  C1'   G   997      -2.109  37.688 -33.122  1.00  0.00           C  
ATOM   1286  C2'   G   997      -1.668  36.224 -33.009  1.00  0.00           C  
ATOM   1287  O2'   G   997      -0.254  36.192 -32.884  1.00  0.00           O  
ATOM   1288  N1    G   997      -4.313  37.466 -28.538  1.00  0.00           N  
ATOM   1289  C2    G   997      -3.052  37.080 -28.921  1.00  0.00           C  
ATOM   1290  N2    G   997      -2.269  36.567 -27.960  1.00  0.00           N  
ATOM   1291  N3    G   997      -2.588  37.190 -30.156  1.00  0.00           N  
ATOM   1292  C4    G   997      -3.503  37.723 -30.993  1.00  0.00           C  
ATOM   1293  C5    G   997      -4.786  38.142 -30.712  1.00  0.00           C  
ATOM   1294  C6    G   997      -5.271  38.018 -29.384  1.00  0.00           C  
ATOM   1295  O6    G   997      -6.379  38.333 -28.936  1.00  0.00           O  
ATOM   1296  N7    G   997      -5.404  38.634 -31.853  1.00  0.00           N  
ATOM   1297  C8    G   997      -4.503  38.509 -32.788  1.00  0.00           C  
ATOM   1298  N9    G   997      -3.326  37.964 -32.335  1.00  0.00           N  
ATOM   1299  H5'   G   997      -2.948  35.834 -36.842  1.00  0.00           H  
ATOM   1300 H5''   G   997      -3.847  37.007 -36.240  1.00  0.00           H  
ATOM   1301  H4'   G   997      -1.115  36.918 -35.591  1.00  0.00           H  
ATOM   1302  H3'   G   997      -3.046  35.317 -34.271  1.00  0.00           H  
ATOM   1303  H1'   G   997      -1.383  38.271 -32.816  1.00  0.00           H  
ATOM   1304  H2'   G   997      -2.109  35.786 -32.251  1.00  0.00           H  
ATOM   1305 HO2'   G   997      -0.020  35.950 -31.964  1.00  0.00           H  
ATOM   1306  H1    G   997      -4.560  37.344 -27.598  1.00  0.00           H  
ATOM   1307  H22   G   997      -1.358  36.274 -28.175  1.00  0.00           H  
ATOM   1308  H21   G   997      -2.605  36.483 -27.044  1.00  0.00           H  
ATOM   1309  H8    G   997      -4.651  38.778 -33.719  1.00  0.00           H  
ATOM   1310  P     C   998      -1.945  33.132 -35.122  1.00  0.00           P  
ATOM   1311  OP2   C   998      -2.967  33.370 -36.173  1.00  0.00           O  
ATOM   1312  OP1   C   998      -0.841  32.172 -35.376  1.00  0.00           O  
ATOM   1313  O5'   C   998      -2.699  32.675 -33.795  1.00  0.00           O  
ATOM   1314  C5'   C   998      -2.390  31.439 -33.169  1.00  0.00           C  
ATOM   1315  C4'   C   998      -2.084  31.618 -31.702  1.00  0.00           C  
ATOM   1316  O4'   C   998      -2.213  33.022 -31.348  1.00  0.00           O  
ATOM   1317  C3'   C   998      -3.028  30.926 -30.732  1.00  0.00           C  
ATOM   1318  O3'   C   998      -2.703  29.562 -30.523  1.00  0.00           O  
ATOM   1319  C1'   C   998      -2.744  33.161 -30.050  1.00  0.00           C  
ATOM   1320  C2'   C   998      -2.850  31.755 -29.472  1.00  0.00           C  
ATOM   1321  O2'   C   998      -1.634  31.432 -28.812  1.00  0.00           O  
ATOM   1322  N1    C   998      -4.068  33.819 -30.175  1.00  0.00           N  
ATOM   1323  C2    C   998      -4.788  34.094 -29.006  1.00  0.00           C  
ATOM   1324  O2    C   998      -4.303  33.781 -27.908  1.00  0.00           O  
ATOM   1325  N3    C   998      -5.998  34.693 -29.093  1.00  0.00           N  
ATOM   1326  C4    C   998      -6.498  35.019 -30.284  1.00  0.00           C  
ATOM   1327  N4    C   998      -7.695  35.610 -30.322  1.00  0.00           N  
ATOM   1328  C5    C   998      -5.792  34.753 -31.492  1.00  0.00           C  
ATOM   1329  C6    C   998      -4.596  34.161 -31.393  1.00  0.00           C  
ATOM   1330  H5'   C   998      -1.610  31.043 -33.612  1.00  0.00           H  
ATOM   1331 H5''   C   998      -3.154  30.833 -33.265  1.00  0.00           H  
ATOM   1332  H4'   C   998      -1.169  31.323 -31.519  1.00  0.00           H  
ATOM   1333  H3'   C   998      -3.955  30.990 -31.045  1.00  0.00           H  
ATOM   1334  H1'   C   998      -2.164  33.703 -29.475  1.00  0.00           H  
ATOM   1335  H2'   C   998      -3.621  31.668 -28.874  1.00  0.00           H  
ATOM   1336 HO2'   C   998      -1.789  31.420 -27.845  1.00  0.00           H  
ATOM   1337  H42   C   998      -8.090  35.861 -31.182  1.00  0.00           H  
ATOM   1338  H41   C   998      -8.179  35.790 -29.488  1.00  0.00           H  
ATOM   1339  H5    C   998      -6.167  34.997 -32.363  1.00  0.00           H  
ATOM   1340  H6    C   998      -4.094  33.970 -32.212  1.00  0.00           H  
ATOM   1341  P     G   999      -3.863  28.494 -30.209  1.00  0.00           P  
ATOM   1342  OP2   G   999      -5.051  28.851 -31.024  1.00  0.00           O  
ATOM   1343  OP1   G   999      -3.277  27.133 -30.321  1.00  0.00           O  
ATOM   1344  O5'   G   999      -4.220  28.751 -28.677  1.00  0.00           O  
ATOM   1345  C5'   G   999      -3.247  28.564 -27.660  1.00  0.00           C  
ATOM   1346  C4'   G   999      -3.795  28.915 -26.299  1.00  0.00           C  
ATOM   1347  O4'   G   999      -4.198  30.306 -26.281  1.00  0.00           O  
ATOM   1348  C3'   G   999      -5.091  28.223 -25.902  1.00  0.00           C  
ATOM   1349  O3'   G   999      -4.897  26.883 -25.483  1.00  0.00           O  
ATOM   1350  C1'   G   999      -5.239  30.501 -25.362  1.00  0.00           C  
ATOM   1351  C2'   G   999      -5.547  29.133 -24.767  1.00  0.00           C  
ATOM   1352  O2'   G   999      -4.759  28.939 -23.601  1.00  0.00           O  
ATOM   1353  N1    G   999      -9.989  32.312 -25.090  1.00  0.00           N  
ATOM   1354  C2    G   999      -9.169  31.853 -24.087  1.00  0.00           C  
ATOM   1355  N2    G   999      -9.677  31.877 -22.846  1.00  0.00           N  
ATOM   1356  N3    G   999      -7.941  31.403 -24.285  1.00  0.00           N  
ATOM   1357  C4    G   999      -7.590  31.448 -25.588  1.00  0.00           C  
ATOM   1358  C5    G   999      -8.331  31.887 -26.664  1.00  0.00           C  
ATOM   1359  C6    G   999      -9.648  32.367 -26.438  1.00  0.00           C  
ATOM   1360  O6    G   999     -10.462  32.799 -27.262  1.00  0.00           O  
ATOM   1361  N7    G   999      -7.607  31.769 -27.842  1.00  0.00           N  
ATOM   1362  C8    G   999      -6.461  31.270 -27.468  1.00  0.00           C  
ATOM   1363  N9    G   999      -6.383  31.051 -26.113  1.00  0.00           N  
ATOM   1364  H5'   G   999      -2.473  29.133 -27.850  1.00  0.00           H  
ATOM   1365 H5''   G   999      -2.962  27.626 -27.659  1.00  0.00           H  
ATOM   1366  H4'   G   999      -3.121  28.750 -25.605  1.00  0.00           H  
ATOM   1367  H3'   G   999      -5.751  28.241 -26.624  1.00  0.00           H  
ATOM   1368  H1'   G   999      -4.991  31.121 -24.645  1.00  0.00           H  
ATOM   1369  H2'   G   999      -6.503  29.024 -24.581  1.00  0.00           H  
ATOM   1370 HO2'   G   999      -5.338  28.989 -22.812  1.00  0.00           H  
ATOM   1371  H1    G   999     -10.883  32.625 -24.839  1.00  0.00           H  
ATOM   1372  H22   G   999      -9.137  31.562 -22.090  1.00  0.00           H  
ATOM   1373  H21   G   999     -10.585  32.209 -22.691  1.00  0.00           H  
ATOM   1374  H8    G   999      -5.730  31.073 -28.090  1.00  0.00           H  
ATOM   1375  P     C  1000      -6.104  25.826 -25.574  1.00  0.00           P  
ATOM   1376  OP2   C  1000      -6.643  25.860 -26.957  1.00  0.00           O  
ATOM   1377  OP1   C  1000      -5.633  24.539 -25.002  1.00  0.00           O  
ATOM   1378  O5'   C  1000      -7.213  26.421 -24.598  1.00  0.00           O  
ATOM   1379  C5'   C  1000      -7.031  26.404 -23.190  1.00  0.00           C  
ATOM   1380  C4'   C  1000      -8.274  26.852 -22.461  1.00  0.00           C  
ATOM   1381  O4'   C  1000      -8.574  28.228 -22.799  1.00  0.00           O  
ATOM   1382  C3'   C  1000      -9.561  26.126 -22.824  1.00  0.00           C  
ATOM   1383  O3'   C  1000      -9.690  24.873 -22.174  1.00  0.00           O  
ATOM   1384  C1'   C  1000      -9.962  28.440 -22.827  1.00  0.00           C  
ATOM   1385  C2'   C  1000     -10.599  27.132 -22.356  1.00  0.00           C  
ATOM   1386  O2'   C  1000     -10.704  27.143 -20.940  1.00  0.00           O  
ATOM   1387  N1    C  1000     -10.322  28.770 -24.228  1.00  0.00           N  
ATOM   1388  C2    C  1000     -11.564  29.371 -24.472  1.00  0.00           C  
ATOM   1389  O2    C  1000     -12.320  29.607 -23.517  1.00  0.00           O  
ATOM   1390  N3    C  1000     -11.916  29.682 -25.740  1.00  0.00           N  
ATOM   1391  C4    C  1000     -11.086  29.418 -26.748  1.00  0.00           C  
ATOM   1392  N4    C  1000     -11.476  29.743 -27.983  1.00  0.00           N  
ATOM   1393  C5    C  1000      -9.818  28.808 -26.534  1.00  0.00           C  
ATOM   1394  C6    C  1000      -9.479  28.505 -25.275  1.00  0.00           C  
ATOM   1395  H5'   C  1000      -6.291  27.003 -22.957  1.00  0.00           H  
ATOM   1396 H5''   C  1000      -6.806  25.493 -22.908  1.00  0.00           H  
ATOM   1397  H4'   C  1000      -8.130  26.779 -21.495  1.00  0.00           H  
ATOM   1398  H3'   C  1000      -9.640  25.996 -23.792  1.00  0.00           H  
ATOM   1399  H1'   C  1000     -10.247  29.168 -22.237  1.00  0.00           H  
ATOM   1400  H2'   C  1000     -11.467  26.975 -22.783  1.00  0.00           H  
ATOM   1401 HO2'   C  1000     -11.648  27.226 -20.690  1.00  0.00           H  
ATOM   1402  H42   C  1000     -10.888  29.562 -28.746  1.00  0.00           H  
ATOM   1403  H41   C  1000     -12.350  30.162 -28.127  1.00  0.00           H  
ATOM   1404  H5    C  1000      -9.213  28.618 -27.282  1.00  0.00           H  
ATOM   1405  H6    C  1000      -8.610  28.085 -25.108  1.00  0.00           H  
ATOM   1406  P     G  1001     -10.660  23.744 -22.781  1.00  0.00           P  
ATOM   1407  OP2   G  1001     -10.368  23.619 -24.232  1.00  0.00           O  
ATOM   1408  OP1   G  1001     -10.573  22.545 -21.909  1.00  0.00           O  
ATOM   1409  O5'   G  1001     -12.120  24.363 -22.623  1.00  0.00           O  
ATOM   1410  C5'   G  1001     -12.811  24.295 -21.385  1.00  0.00           C  
ATOM   1411  C4'   G  1001     -14.217  24.827 -21.505  1.00  0.00           C  
ATOM   1412  O4'   G  1001     -14.187  26.191 -21.980  1.00  0.00           O  
ATOM   1413  C3'   G  1001     -15.104  24.145 -22.536  1.00  0.00           C  
ATOM   1414  O3'   G  1001     -15.660  22.927 -22.069  1.00  0.00           O  
ATOM   1415  C1'   G  1001     -15.265  26.442 -22.842  1.00  0.00           C  
ATOM   1416  C2'   G  1001     -16.164  25.218 -22.759  1.00  0.00           C  
ATOM   1417  O2'   G  1001     -17.029  25.329 -21.637  1.00  0.00           O  
ATOM   1418  N1    G  1001     -16.186  27.979 -27.607  1.00  0.00           N  
ATOM   1419  C2    G  1001     -17.027  27.945 -26.521  1.00  0.00           C  
ATOM   1420  N2    G  1001     -18.280  28.377 -26.726  1.00  0.00           N  
ATOM   1421  N3    G  1001     -16.667  27.520 -25.321  1.00  0.00           N  
ATOM   1422  C4    G  1001     -15.378  27.123 -25.292  1.00  0.00           C  
ATOM   1423  C5    G  1001     -14.455  27.116 -26.316  1.00  0.00           C  
ATOM   1424  C6    G  1001     -14.854  27.575 -27.599  1.00  0.00           C  
ATOM   1425  O6    G  1001     -14.183  27.646 -28.634  1.00  0.00           O  
ATOM   1426  N7    G  1001     -13.232  26.631 -25.876  1.00  0.00           N  
ATOM   1427  C8    G  1001     -13.429  26.357 -24.615  1.00  0.00           C  
ATOM   1428  N9    G  1001     -14.709  26.631 -24.195  1.00  0.00           N  
ATOM   1429  H5'   G  1001     -12.325  24.822 -20.717  1.00  0.00           H  
ATOM   1430 H5''   G  1001     -12.846  23.360 -21.090  1.00  0.00           H  
ATOM   1431  H4'   G  1001     -14.661  24.792 -20.631  1.00  0.00           H  
ATOM   1432  H3'   G  1001     -14.620  23.977 -23.371  1.00  0.00           H  
ATOM   1433  H1'   G  1001     -15.773  27.239 -22.583  1.00  0.00           H  
ATOM   1434  H2'   G  1001     -16.664  25.063 -23.588  1.00  0.00           H  
ATOM   1435 HO2'   G  1001     -17.947  25.460 -21.954  1.00  0.00           H  
ATOM   1436  H1    G  1001     -16.550  28.312 -28.454  1.00  0.00           H  
ATOM   1437  H22   G  1001     -18.925  28.376 -25.987  1.00  0.00           H  
ATOM   1438  H21   G  1001     -18.554  28.693 -27.611  1.00  0.00           H  
ATOM   1439  H8    G  1001     -12.735  25.992 -24.028  1.00  0.00           H  
ATOM   1440  P     A  1002     -15.611  21.611 -22.990  1.00  0.00           P  
ATOM   1441  OP2   A  1002     -14.732  21.896 -24.152  1.00  0.00           O  
ATOM   1442  OP1   A  1002     -15.318  20.448 -22.116  1.00  0.00           O  
ATOM   1443  O5'   A  1002     -17.103  21.462 -23.527  1.00  0.00           O  
ATOM   1444  C5'   A  1002     -18.181  22.119 -22.877  1.00  0.00           C  
ATOM   1445  C4'   A  1002     -19.290  22.454 -23.843  1.00  0.00           C  
ATOM   1446  O4'   A  1002     -19.094  23.797 -24.357  1.00  0.00           O  
ATOM   1447  C3'   A  1002     -19.379  21.579 -25.085  1.00  0.00           C  
ATOM   1448  O3'   A  1002     -20.234  20.462 -24.916  1.00  0.00           O  
ATOM   1449  C1'   A  1002     -19.312  23.822 -25.748  1.00  0.00           C  
ATOM   1450  C2'   A  1002     -19.999  22.517 -26.106  1.00  0.00           C  
ATOM   1451  O2'   A  1002     -21.397  22.651 -25.901  1.00  0.00           O  
ATOM   1452  N1    A  1002     -16.853  25.366 -30.005  1.00  0.00           N  
ATOM   1453  C2    A  1002     -18.149  25.361 -29.665  1.00  0.00           C  
ATOM   1454  N3    A  1002     -18.721  24.944 -28.538  1.00  0.00           N  
ATOM   1455  C4    A  1002     -17.796  24.479 -27.679  1.00  0.00           C  
ATOM   1456  C5    A  1002     -16.430  24.420 -27.885  1.00  0.00           C  
ATOM   1457  C6    A  1002     -15.950  24.893 -29.119  1.00  0.00           C  
ATOM   1458  N6    A  1002     -14.659  24.898 -29.459  1.00  0.00           N  
ATOM   1459  N7    A  1002     -15.790  23.880 -26.778  1.00  0.00           N  
ATOM   1460  C8    A  1002     -16.767  23.630 -25.941  1.00  0.00           C  
ATOM   1461  N9    A  1002     -18.008  23.968 -26.422  1.00  0.00           N  
ATOM   1462  H5'   A  1002     -17.852  22.947 -22.470  1.00  0.00           H  
ATOM   1463 H5''   A  1002     -18.535  21.536 -22.174  1.00  0.00           H  
ATOM   1464  H4'   A  1002     -20.147  22.420 -23.369  1.00  0.00           H  
ATOM   1465  H3'   A  1002     -18.495  21.267 -25.371  1.00  0.00           H  
ATOM   1466  H1'   A  1002     -19.892  24.574 -25.993  1.00  0.00           H  
ATOM   1467  H2'   A  1002     -19.791  22.237 -27.023  1.00  0.00           H  
ATOM   1468 HO2'   A  1002     -21.846  22.678 -26.771  1.00  0.00           H  
ATOM   1469  H2    A  1002     -18.763  25.715 -30.342  1.00  0.00           H  
ATOM   1470  H61   A  1002     -14.384  25.241 -30.335  1.00  0.00           H  
ATOM   1471  H62   A  1002     -13.986  24.560 -28.832  1.00  0.00           H  
ATOM   1472  H8    A  1002     -16.625  23.237 -25.054  1.00  0.00           H  
ATOM   1473  P     U  1003     -19.964  19.107 -25.736  1.00  0.00           P  
ATOM   1474  OP2   U  1003     -18.516  18.792 -25.640  1.00  0.00           O  
ATOM   1475  OP1   U  1003     -20.965  18.099 -25.303  1.00  0.00           O  
ATOM   1476  O5'   U  1003     -20.283  19.501 -27.246  1.00  0.00           O  
ATOM   1477  C5'   U  1003     -21.610  19.790 -27.660  1.00  0.00           C  
ATOM   1478  C4'   U  1003     -21.676  20.123 -29.130  1.00  0.00           C  
ATOM   1479  O4'   U  1003     -20.942  21.348 -29.380  1.00  0.00           O  
ATOM   1480  C3'   U  1003     -21.040  19.115 -30.075  1.00  0.00           C  
ATOM   1481  O3'   U  1003     -21.884  18.014 -30.359  1.00  0.00           O  
ATOM   1482  C1'   U  1003     -20.306  21.288 -30.641  1.00  0.00           C  
ATOM   1483  C2'   U  1003     -20.732  19.970 -31.294  1.00  0.00           C  
ATOM   1484  O2'   U  1003     -21.898  20.195 -32.073  1.00  0.00           O  
ATOM   1485  N1    U  1003     -18.841  21.361 -30.426  1.00  0.00           N  
ATOM   1486  C2    U  1003     -18.066  21.779 -31.492  1.00  0.00           C  
ATOM   1487  O2    U  1003     -18.534  22.082 -32.576  1.00  0.00           O  
ATOM   1488  N3    U  1003     -16.716  21.832 -31.246  1.00  0.00           N  
ATOM   1489  C4    U  1003     -16.072  21.517 -30.069  1.00  0.00           C  
ATOM   1490  O4    U  1003     -14.846  21.616 -30.005  1.00  0.00           O  
ATOM   1491  C5    U  1003     -16.936  21.093 -29.010  1.00  0.00           C  
ATOM   1492  C6    U  1003     -18.255  21.033 -29.221  1.00  0.00           C  
ATOM   1493  H5'   U  1003     -21.946  20.553 -27.144  1.00  0.00           H  
ATOM   1494 H5''   U  1003     -22.177  19.011 -27.484  1.00  0.00           H  
ATOM   1495  H4'   U  1003     -22.610  20.256 -29.391  1.00  0.00           H  
ATOM   1496  H3'   U  1003     -20.200  18.785 -29.693  1.00  0.00           H  
ATOM   1497  H1'   U  1003     -20.589  22.036 -31.209  1.00  0.00           H  
ATOM   1498  H2'   U  1003     -20.008  19.585 -31.830  1.00  0.00           H  
ATOM   1499 HO2'   U  1003     -21.664  20.139 -33.023  1.00  0.00           H  
ATOM   1500  H3    U  1003     -16.149  22.125 -31.989  1.00  0.00           H  
ATOM   1501  H5    U  1003     -16.564  20.850 -28.136  1.00  0.00           H  
ATOM   1502  H6    U  1003     -18.825  20.739 -28.481  1.00  0.00           H  
ATOM   1503  P     C  1004     -21.255  16.609 -30.818  1.00  0.00           P  
ATOM   1504  OP2   C  1004     -20.158  16.266 -29.879  1.00  0.00           O  
ATOM   1505  OP1   C  1004     -22.371  15.650 -31.023  1.00  0.00           O  
ATOM   1506  O5'   C  1004     -20.608  16.921 -32.240  1.00  0.00           O  
ATOM   1507  C5'   C  1004     -21.416  17.024 -33.403  1.00  0.00           C  
ATOM   1508  C4'   C  1004     -20.581  17.204 -34.647  1.00  0.00           C  
ATOM   1509  O4'   C  1004     -19.784  18.413 -34.554  1.00  0.00           O  
ATOM   1510  C3'   C  1004     -19.547  16.123 -34.923  1.00  0.00           C  
ATOM   1511  O3'   C  1004     -20.109  14.955 -35.496  1.00  0.00           O  
ATOM   1512  C1'   C  1004     -18.534  18.220 -35.168  1.00  0.00           C  
ATOM   1513  C2'   C  1004     -18.557  16.845 -35.826  1.00  0.00           C  
ATOM   1514  O2'   C  1004     -19.051  16.975 -37.151  1.00  0.00           O  
ATOM   1515  N1    C  1004     -17.474  18.333 -34.136  1.00  0.00           N  
ATOM   1516  C2    C  1004     -16.290  19.003 -34.470  1.00  0.00           C  
ATOM   1517  O2    C  1004     -16.163  19.478 -35.609  1.00  0.00           O  
ATOM   1518  N3    C  1004     -15.308  19.121 -33.547  1.00  0.00           N  
ATOM   1519  C4    C  1004     -15.469  18.602 -32.330  1.00  0.00           C  
ATOM   1520  N4    C  1004     -14.473  18.742 -31.452  1.00  0.00           N  
ATOM   1521  C5    C  1004     -16.660  17.914 -31.960  1.00  0.00           C  
ATOM   1522  C6    C  1004     -17.625  17.805 -32.881  1.00  0.00           C  
ATOM   1523  H5'   C  1004     -22.017  17.792 -33.307  1.00  0.00           H  
ATOM   1524 H5''   C  1004     -21.951  16.208 -33.492  1.00  0.00           H  
ATOM   1525  H4'   C  1004     -21.181  17.273 -35.418  1.00  0.00           H  
ATOM   1526  H3'   C  1004     -19.100  15.881 -34.086  1.00  0.00           H  
ATOM   1527  H1'   C  1004     -18.395  18.903 -35.856  1.00  0.00           H  
ATOM   1528  H2'   C  1004     -17.672  16.425 -35.809  1.00  0.00           H  
ATOM   1529 HO2'   C  1004     -18.318  16.819 -37.782  1.00  0.00           H  
ATOM   1530  H42   C  1004     -14.561  18.372 -30.549  1.00  0.00           H  
ATOM   1531  H41   C  1004     -13.655  19.216 -31.710  1.00  0.00           H  
ATOM   1532  H5    C  1004     -16.769  17.536 -31.062  1.00  0.00           H  
ATOM   1533  H6    C  1004     -18.451  17.336 -32.646  1.00  0.00           H  
ATOM   1534  P     C  1005     -19.201  13.648 -35.722  1.00  0.00           P  
ATOM   1535  OP2   C  1005     -19.937  12.476 -35.184  1.00  0.00           O  
ATOM   1536  OP1   C  1005     -18.746  13.643 -37.135  1.00  0.00           O  
ATOM   1537  O5'   C  1005     -17.928  13.898 -34.796  1.00  0.00           O  
ATOM   1538  C5'   C  1005     -17.857  13.348 -33.490  1.00  0.00           C  
ATOM   1539  C4'   C  1005     -16.699  13.919 -32.707  1.00  0.00           C  
ATOM   1540  O4'   C  1005     -16.509  13.041 -31.581  1.00  0.00           O  
ATOM   1541  C3'   C  1005     -15.360  13.962 -33.427  1.00  0.00           C  
ATOM   1542  O3'   C  1005     -15.115  15.205 -34.063  1.00  0.00           O  
ATOM   1543  C1'   C  1005     -15.120  12.783 -31.407  1.00  0.00           C  
ATOM   1544  C2'   C  1005     -14.363  13.762 -32.294  1.00  0.00           C  
ATOM   1545  O2'   C  1005     -14.147  14.970 -31.579  1.00  0.00           O  
ATOM   1546  N1    C  1005     -14.854  11.370 -31.772  1.00  0.00           N  
ATOM   1547  C2    C  1005     -13.655  10.786 -31.343  1.00  0.00           C  
ATOM   1548  O2    C  1005     -12.857  11.462 -30.676  1.00  0.00           O  
ATOM   1549  N3    C  1005     -13.389   9.499 -31.662  1.00  0.00           N  
ATOM   1550  C4    C  1005     -14.263   8.794 -32.380  1.00  0.00           C  
ATOM   1551  N4    C  1005     -13.958   7.527 -32.672  1.00  0.00           N  
ATOM   1552  C5    C  1005     -15.489   9.358 -32.832  1.00  0.00           C  
ATOM   1553  C6    C  1005     -15.743  10.632 -32.509  1.00  0.00           C  
ATOM   1554  H5'   C  1005     -17.748  12.376 -33.558  1.00  0.00           H  
ATOM   1555 H5''   C  1005     -18.691  13.544 -33.015  1.00  0.00           H  
ATOM   1556  H4'   C  1005     -16.904  14.813 -32.365  1.00  0.00           H  
ATOM   1557  H3'   C  1005     -15.292  13.243 -34.089  1.00  0.00           H  
ATOM   1558  H1'   C  1005     -14.865  12.932 -30.473  1.00  0.00           H  
ATOM   1559  H2'   C  1005     -13.522  13.380 -32.621  1.00  0.00           H  
ATOM   1560 HO2'   C  1005     -14.421  15.726 -32.139  1.00  0.00           H  
ATOM   1561  H42   C  1005     -14.579   6.983 -33.198  1.00  0.00           H  
ATOM   1562  H41   C  1005     -13.112   7.143 -32.360  1.00  0.00           H  
ATOM   1563  H5    C  1005     -16.126   8.832 -33.359  1.00  0.00           H  
ATOM   1564  H6    C  1005     -16.581  11.038 -32.810  1.00  0.00           H  
ATOM   1565  P     C  1006     -14.101  15.290 -35.307  1.00  0.00           P  
ATOM   1566  OP2   C  1006     -14.669  14.489 -36.421  1.00  0.00           O  
ATOM   1567  OP1   C  1006     -13.764  16.719 -35.529  1.00  0.00           O  
ATOM   1568  O5'   C  1006     -12.789  14.550 -34.787  1.00  0.00           O  
ATOM   1569  C5'   C  1006     -11.867  15.213 -33.935  1.00  0.00           C  
ATOM   1570  C4'   C  1006     -10.576  14.442 -33.804  1.00  0.00           C  
ATOM   1571  O4'   C  1006     -10.804  13.168 -33.156  1.00  0.00           O  
ATOM   1572  C3'   C  1006      -9.854  14.117 -35.102  1.00  0.00           C  
ATOM   1573  O3'   C  1006      -8.964  15.142 -35.511  1.00  0.00           O  
ATOM   1574  C1'   C  1006     -10.048  12.155 -33.796  1.00  0.00           C  
ATOM   1575  C2'   C  1006      -9.074  12.857 -34.752  1.00  0.00           C  
ATOM   1576  O2'   C  1006      -7.879  13.167 -34.050  1.00  0.00           O  
ATOM   1577  N1    C  1006     -10.988  11.255 -34.509  1.00  0.00           N  
ATOM   1578  C2    C  1006     -10.469  10.117 -35.141  1.00  0.00           C  
ATOM   1579  O2    C  1006      -9.249   9.897 -35.086  1.00  0.00           O  
ATOM   1580  N3    C  1006     -11.305   9.281 -35.798  1.00  0.00           N  
ATOM   1581  C4    C  1006     -12.611   9.540 -35.842  1.00  0.00           C  
ATOM   1582  N4    C  1006     -13.398   8.686 -36.502  1.00  0.00           N  
ATOM   1583  C5    C  1006     -13.169  10.687 -35.211  1.00  0.00           C  
ATOM   1584  C6    C  1006     -12.333  11.507 -34.563  1.00  0.00           C  
ATOM   1585  H5'   C  1006     -12.270  15.317 -33.048  1.00  0.00           H  
ATOM   1586 H5''   C  1006     -11.673  16.100 -34.304  1.00  0.00           H  
ATOM   1587  H4'   C  1006      -9.981  14.972 -33.234  1.00  0.00           H  
ATOM   1588  H3'   C  1006     -10.498  13.908 -35.810  1.00  0.00           H  
ATOM   1589  H1'   C  1006      -9.537  11.638 -33.139  1.00  0.00           H  
ATOM   1590  H2'   C  1006      -8.896  12.312 -35.547  1.00  0.00           H  
ATOM   1591 HO2'   C  1006      -7.160  12.585 -34.370  1.00  0.00           H  
ATOM   1592  H42   C  1006     -14.363   8.848 -36.552  1.00  0.00           H  
ATOM   1593  H41   C  1006     -13.010   7.897 -36.935  1.00  0.00           H  
ATOM   1594  H5    C  1006     -14.132  10.869 -35.248  1.00  0.00           H  
ATOM   1595  H6    C  1006     -12.698  12.302 -34.122  1.00  0.00           H  
ATOM   1596  P     U  1007      -8.974  15.661 -37.032  1.00  0.00           P  
ATOM   1597  OP2   U  1007     -10.355  15.514 -37.558  1.00  0.00           O  
ATOM   1598  OP1   U  1007      -8.312  16.990 -37.069  1.00  0.00           O  
ATOM   1599  O5'   U  1007      -8.041  14.623 -37.799  1.00  0.00           O  
ATOM   1600  C5'   U  1007      -6.641  14.591 -37.567  1.00  0.00           C  
ATOM   1601  C4'   U  1007      -6.010  13.344 -38.136  1.00  0.00           C  
ATOM   1602  O4'   U  1007      -6.624  12.176 -37.519  1.00  0.00           O  
ATOM   1603  C3'   U  1007      -6.192  13.122 -39.629  1.00  0.00           C  
ATOM   1604  O3'   U  1007      -5.237  13.815 -40.412  1.00  0.00           O  
ATOM   1605  C1'   U  1007      -6.705  11.122 -38.464  1.00  0.00           C  
ATOM   1606  C2'   U  1007      -6.002  11.612 -39.735  1.00  0.00           C  
ATOM   1607  O2'   U  1007      -4.627  11.261 -39.666  1.00  0.00           O  
ATOM   1608  N1    U  1007      -8.136  10.810 -38.697  1.00  0.00           N  
ATOM   1609  C2    U  1007      -8.421   9.707 -39.480  1.00  0.00           C  
ATOM   1610  O2    U  1007      -7.560   8.999 -39.972  1.00  0.00           O  
ATOM   1611  N3    U  1007      -9.758   9.456 -39.668  1.00  0.00           N  
ATOM   1612  C4    U  1007     -10.819  10.180 -39.167  1.00  0.00           C  
ATOM   1613  O4    U  1007     -11.970   9.826 -39.428  1.00  0.00           O  
ATOM   1614  C5    U  1007     -10.448  11.307 -38.366  1.00  0.00           C  
ATOM   1615  C6    U  1007      -9.154  11.573 -38.166  1.00  0.00           C  
ATOM   1616  H5'   U  1007      -6.477  14.619 -36.601  1.00  0.00           H  
ATOM   1617 H5''   U  1007      -6.229  15.376 -37.984  1.00  0.00           H  
ATOM   1618  H4'   U  1007      -5.053  13.352 -37.929  1.00  0.00           H  
ATOM   1619  H3'   U  1007      -7.110  13.354 -39.880  1.00  0.00           H  
ATOM   1620  H1'   U  1007      -6.248  10.321 -38.131  1.00  0.00           H  
ATOM   1621  H2'   U  1007      -6.427  11.252 -40.541  1.00  0.00           H  
ATOM   1622 HO2'   U  1007      -4.448  10.543 -40.310  1.00  0.00           H  
ATOM   1623  H3    U  1007      -9.983   8.679 -40.221  1.00  0.00           H  
ATOM   1624  H5    U  1007     -11.139  11.878 -37.968  1.00  0.00           H  
ATOM   1625  H6    U  1007      -8.926  12.350 -37.615  1.00  0.00           H  
ATOM   1626  P     U  1008      -5.705  14.674 -41.687  1.00  0.00           P  
ATOM   1627  OP2   U  1008      -7.162  14.932 -41.557  1.00  0.00           O  
ATOM   1628  OP1   U  1008      -4.768  15.816 -41.842  1.00  0.00           O  
ATOM   1629  O5'   U  1008      -5.487  13.686 -42.918  1.00  0.00           O  
ATOM   1630  C5'   U  1008      -4.466  12.701 -42.890  1.00  0.00           C  
ATOM   1631  C4'   U  1008      -4.749  11.578 -43.858  1.00  0.00           C  
ATOM   1632  O4'   U  1008      -5.517  10.533 -43.206  1.00  0.00           O  
ATOM   1633  C3'   U  1008      -5.582  11.939 -45.078  1.00  0.00           C  
ATOM   1634  O3'   U  1008      -4.811  12.481 -46.135  1.00  0.00           O  
ATOM   1635  C1'   U  1008      -6.497  10.010 -44.075  1.00  0.00           C  
ATOM   1636  C2'   U  1008      -6.171  10.586 -45.455  1.00  0.00           C  
ATOM   1637  O2'   U  1008      -5.203   9.762 -46.087  1.00  0.00           O  
ATOM   1638  N1    U  1008      -7.818  10.463 -43.574  1.00  0.00           N  
ATOM   1639  C2    U  1008      -8.923   9.721 -43.950  1.00  0.00           C  
ATOM   1640  O2    U  1008      -8.851   8.732 -44.659  1.00  0.00           O  
ATOM   1641  N3    U  1008     -10.123  10.176 -43.463  1.00  0.00           N  
ATOM   1642  C4    U  1008     -10.331  11.275 -42.656  1.00  0.00           C  
ATOM   1643  O4    U  1008     -11.476  11.557 -42.301  1.00  0.00           O  
ATOM   1644  C5    U  1008      -9.143  11.994 -42.308  1.00  0.00           C  
ATOM   1645  C6    U  1008      -7.961  11.572 -42.768  1.00  0.00           C  
ATOM   1646  H5'   U  1008      -4.402  12.333 -41.984  1.00  0.00           H  
ATOM   1647 H5''   U  1008      -3.612  13.118 -43.127  1.00  0.00           H  
ATOM   1648  H4'   U  1008      -3.897  11.199 -44.159  1.00  0.00           H  
ATOM   1649  H3'   U  1008      -6.304  12.544 -44.808  1.00  0.00           H  
ATOM   1650  H1'   U  1008      -6.487   9.031 -44.123  1.00  0.00           H  
ATOM   1651  H2'   U  1008      -6.976  10.686 -46.005  1.00  0.00           H  
ATOM   1652 HO2'   U  1008      -5.556   9.458 -46.950  1.00  0.00           H  
ATOM   1653  H3    U  1008     -10.919   9.665 -43.717  1.00  0.00           H  
ATOM   1654  H5    U  1008      -9.197  12.789 -41.737  1.00  0.00           H  
ATOM   1655  H6    U  1008      -7.164  12.082 -42.516  1.00  0.00           H  
ATOM   1656  P     U  1009      -5.464  13.542 -47.150  1.00  0.00           P  
ATOM   1657  OP2   U  1009      -6.373  14.421 -46.374  1.00  0.00           O  
ATOM   1658  OP1   U  1009      -4.368  14.144 -47.953  1.00  0.00           O  
ATOM   1659  O5'   U  1009      -6.353  12.647 -48.122  1.00  0.00           O  
ATOM   1660  C5'   U  1009      -5.767  11.622 -48.911  1.00  0.00           C  
ATOM   1661  C4'   U  1009      -6.784  10.588 -49.325  1.00  0.00           C  
ATOM   1662  O4'   U  1009      -7.406  10.019 -48.142  1.00  0.00           O  
ATOM   1663  C3'   U  1009      -7.974  11.099 -50.123  1.00  0.00           C  
ATOM   1664  O3'   U  1009      -7.687  11.265 -51.500  1.00  0.00           O  
ATOM   1665  C1'   U  1009      -8.766   9.738 -48.390  1.00  0.00           C  
ATOM   1666  C2'   U  1009      -8.977   9.986 -49.882  1.00  0.00           C  
ATOM   1667  O2'   U  1009      -8.631   8.816 -50.609  1.00  0.00           O  
ATOM   1668  N1    U  1009      -9.585  10.642 -47.547  1.00  0.00           N  
ATOM   1669  C2    U  1009     -10.932  10.350 -47.434  1.00  0.00           C  
ATOM   1670  O2    U  1009     -11.456   9.399 -47.987  1.00  0.00           O  
ATOM   1671  N3    U  1009     -11.651  11.213 -46.644  1.00  0.00           N  
ATOM   1672  C4    U  1009     -11.173  12.317 -45.970  1.00  0.00           C  
ATOM   1673  O4    U  1009     -11.950  12.998 -45.298  1.00  0.00           O  
ATOM   1674  C5    U  1009      -9.772  12.558 -46.134  1.00  0.00           C  
ATOM   1675  C6    U  1009      -9.048  11.732 -46.896  1.00  0.00           C  
ATOM   1676  H5'   U  1009      -5.061  11.184 -48.391  1.00  0.00           H  
ATOM   1677 H5''   U  1009      -5.373  12.022 -49.714  1.00  0.00           H  
ATOM   1678  H4'   U  1009      -6.328   9.876 -49.819  1.00  0.00           H  
ATOM   1679  H3'   U  1009      -8.299  11.931 -49.720  1.00  0.00           H  
ATOM   1680  H1'   U  1009      -8.992   8.807 -48.182  1.00  0.00           H  
ATOM   1681  H2'   U  1009      -9.891  10.277 -50.079  1.00  0.00           H  
ATOM   1682 HO2'   U  1009      -9.448   8.413 -50.972  1.00  0.00           H  
ATOM   1683  H3    U  1009     -12.608  11.025 -46.550  1.00  0.00           H  
ATOM   1684  H5    U  1009      -9.347  13.321 -45.689  1.00  0.00           H  
ATOM   1685  H6    U  1009      -8.092  11.919 -46.993  1.00  0.00           H  
ATOM   1686  P     G  1010      -7.914  12.689 -52.208  1.00  0.00           P  
ATOM   1687  OP2   G  1010      -8.395  13.644 -51.177  1.00  0.00           O  
ATOM   1688  OP1   G  1010      -6.697  13.011 -52.996  1.00  0.00           O  
ATOM   1689  O5'   G  1010      -9.108  12.426 -53.231  1.00  0.00           O  
ATOM   1690  C5'   G  1010      -9.131  11.259 -54.039  1.00  0.00           C  
ATOM   1691  C4'   G  1010     -10.543  10.811 -54.325  1.00  0.00           C  
ATOM   1692  O4'   G  1010     -11.068  10.136 -53.154  1.00  0.00           O  
ATOM   1693  C3'   G  1010     -11.554  11.918 -54.586  1.00  0.00           C  
ATOM   1694  O3'   G  1010     -11.552  12.363 -55.932  1.00  0.00           O  
ATOM   1695  C1'   G  1010     -12.426  10.447 -52.976  1.00  0.00           C  
ATOM   1696  C2'   G  1010     -12.858  11.229 -54.217  1.00  0.00           C  
ATOM   1697  O2'   G  1010     -13.264  10.318 -55.228  1.00  0.00           O  
ATOM   1698  N1    G  1010     -15.560  12.314 -49.425  1.00  0.00           N  
ATOM   1699  C2    G  1010     -15.845  11.536 -50.521  1.00  0.00           C  
ATOM   1700  N2    G  1010     -17.133  11.209 -50.700  1.00  0.00           N  
ATOM   1701  N3    G  1010     -14.934  11.108 -51.380  1.00  0.00           N  
ATOM   1702  C4    G  1010     -13.694  11.528 -51.052  1.00  0.00           C  
ATOM   1703  C5    G  1010     -13.303  12.305 -49.982  1.00  0.00           C  
ATOM   1704  C6    G  1010     -14.290  12.757 -49.069  1.00  0.00           C  
ATOM   1705  O6    G  1010     -14.143  13.455 -48.059  1.00  0.00           O  
ATOM   1706  N7    G  1010     -11.931  12.514 -50.000  1.00  0.00           N  
ATOM   1707  C8    G  1010     -11.521  11.872 -51.061  1.00  0.00           C  
ATOM   1708  N9    G  1010     -12.538  11.252 -51.745  1.00  0.00           N  
ATOM   1709  H5'   G  1010      -8.655  10.539 -53.575  1.00  0.00           H  
ATOM   1710 H5''   G  1010      -8.677  11.447 -54.887  1.00  0.00           H  
ATOM   1711  H4'   G  1010     -10.531  10.187 -55.081  1.00  0.00           H  
ATOM   1712  H3'   G  1010     -11.387  12.658 -53.968  1.00  0.00           H  
ATOM   1713  H1'   G  1010     -12.977   9.641 -52.890  1.00  0.00           H  
ATOM   1714  H2'   G  1010     -13.561  11.880 -54.010  1.00  0.00           H  
ATOM   1715 HO2'   G  1010     -14.235  10.381 -55.342  1.00  0.00           H  
ATOM   1716  H1    G  1010     -16.307  12.579 -48.849  1.00  0.00           H  
ATOM   1717  H22   G  1010     -17.396  10.655 -51.465  1.00  0.00           H  
ATOM   1718  H21   G  1010     -17.814  11.522 -50.068  1.00  0.00           H  
ATOM   1719  H8    G  1010     -10.582  11.837 -51.339  1.00  0.00           H  
ATOM   1720  P     C  1011     -11.856  13.904 -56.273  1.00  0.00           P  
ATOM   1721  OP2   C  1011     -11.225  14.742 -55.224  1.00  0.00           O  
ATOM   1722  OP1   C  1011     -11.515  14.134 -57.700  1.00  0.00           O  
ATOM   1723  O5'   C  1011     -13.437  14.028 -56.120  1.00  0.00           O  
ATOM   1724  C5'   C  1011     -14.312  13.381 -57.032  1.00  0.00           C  
ATOM   1725  C4'   C  1011     -15.755  13.515 -56.610  1.00  0.00           C  
ATOM   1726  O4'   C  1011     -15.989  12.873 -55.328  1.00  0.00           O  
ATOM   1727  C3'   C  1011     -16.269  14.933 -56.418  1.00  0.00           C  
ATOM   1728  O3'   C  1011     -16.656  15.550 -57.634  1.00  0.00           O  
ATOM   1729  C1'   C  1011     -16.887  13.634 -54.539  1.00  0.00           C  
ATOM   1730  C2'   C  1011     -17.430  14.735 -55.452  1.00  0.00           C  
ATOM   1731  O2'   C  1011     -18.583  14.250 -56.125  1.00  0.00           O  
ATOM   1732  N1    C  1011     -16.129  14.180 -53.386  1.00  0.00           N  
ATOM   1733  C2    C  1011     -16.848  14.649 -52.280  1.00  0.00           C  
ATOM   1734  O2    C  1011     -18.088  14.595 -52.296  1.00  0.00           O  
ATOM   1735  N3    C  1011     -16.182  15.152 -51.215  1.00  0.00           N  
ATOM   1736  C4    C  1011     -14.850  15.199 -51.223  1.00  0.00           C  
ATOM   1737  N4    C  1011     -14.234  15.703 -50.150  1.00  0.00           N  
ATOM   1738  C5    C  1011     -14.090  14.731 -52.332  1.00  0.00           C  
ATOM   1739  C6    C  1011     -14.760  14.235 -53.379  1.00  0.00           C  
ATOM   1740  H5'   C  1011     -14.079  12.431 -57.078  1.00  0.00           H  
ATOM   1741 H5''   C  1011     -14.201  13.781 -57.919  1.00  0.00           H  
ATOM   1742  H4'   C  1011     -16.321  13.077 -57.279  1.00  0.00           H  
ATOM   1743  H3'   C  1011     -15.576  15.471 -55.981  1.00  0.00           H  
ATOM   1744  H1'   C  1011     -17.633  13.090 -54.211  1.00  0.00           H  
ATOM   1745  H2'   C  1011     -17.622  15.554 -54.949  1.00  0.00           H  
ATOM   1746 HO2'   C  1011     -19.376  14.696 -55.762  1.00  0.00           H  
ATOM   1747  H42   C  1011     -13.256  15.751 -50.125  1.00  0.00           H  
ATOM   1748  H41   C  1011     -14.761  16.025 -49.389  1.00  0.00           H  
ATOM   1749  H5    C  1011     -13.110  14.769 -52.328  1.00  0.00           H  
ATOM   1750  H6    C  1011     -14.255  13.908 -54.151  1.00  0.00           H  
ATOM   1751  P     A  1012     -16.652  17.152 -57.765  1.00  0.00           P  
ATOM   1752  OP2   A  1012     -15.360  17.653 -57.234  1.00  0.00           O  
ATOM   1753  OP1   A  1012     -17.063  17.501 -59.147  1.00  0.00           O  
ATOM   1754  O5'   A  1012     -17.807  17.622 -56.773  1.00  0.00           O  
ATOM   1755  C5'   A  1012     -19.172  17.555 -57.159  1.00  0.00           C  
ATOM   1756  C4'   A  1012     -20.072  18.177 -56.121  1.00  0.00           C  
ATOM   1757  O4'   A  1012     -19.936  17.468 -54.865  1.00  0.00           O  
ATOM   1758  C3'   A  1012     -19.770  19.622 -55.755  1.00  0.00           C  
ATOM   1759  O3'   A  1012     -20.296  20.552 -56.686  1.00  0.00           O  
ATOM   1760  C1'   A  1012     -19.989  18.364 -53.775  1.00  0.00           C  
ATOM   1761  C2'   A  1012     -20.367  19.726 -54.357  1.00  0.00           C  
ATOM   1762  O2'   A  1012     -21.783  19.833 -54.409  1.00  0.00           O  
ATOM   1763  N1    A  1012     -17.247  19.646 -49.604  1.00  0.00           N  
ATOM   1764  C2    A  1012     -18.547  19.769 -49.900  1.00  0.00           C  
ATOM   1765  N3    A  1012     -19.196  19.413 -51.007  1.00  0.00           N  
ATOM   1766  C4    A  1012     -18.351  18.864 -51.897  1.00  0.00           C  
ATOM   1767  C5    A  1012     -16.991  18.670 -51.738  1.00  0.00           C  
ATOM   1768  C6    A  1012     -16.426  19.089 -50.520  1.00  0.00           C  
ATOM   1769  N6    A  1012     -15.129  18.967 -50.225  1.00  0.00           N  
ATOM   1770  N7    A  1012     -16.445  18.074 -52.866  1.00  0.00           N  
ATOM   1771  C8    A  1012     -17.470  17.923 -53.669  1.00  0.00           C  
ATOM   1772  N9    A  1012     -18.655  18.379 -53.146  1.00  0.00           N  
ATOM   1773  H5'   A  1012     -19.424  16.615 -57.279  1.00  0.00           H  
ATOM   1774 H5''   A  1012     -19.288  18.028 -58.008  1.00  0.00           H  
ATOM   1775  H4'   A  1012     -21.002  18.108 -56.425  1.00  0.00           H  
ATOM   1776  H3'   A  1012     -18.799  19.744 -55.702  1.00  0.00           H  
ATOM   1777  H1'   A  1012     -20.660  18.096 -53.111  1.00  0.00           H  
ATOM   1778  H2'   A  1012     -19.965  20.461 -53.848  1.00  0.00           H  
ATOM   1779 HO2'   A  1012     -22.046  20.136 -55.303  1.00  0.00           H  
ATOM   1780  H2    A  1012     -19.100  20.179 -49.202  1.00  0.00           H  
ATOM   1781  H61   A  1012     -14.793  19.277 -49.359  1.00  0.00           H  
ATOM   1782  H62   A  1012     -14.514  18.565 -50.874  1.00  0.00           H  
ATOM   1783  H8    A  1012     -17.397  17.522 -54.560  1.00  0.00           H  
ATOM   1784  P     U  1013     -19.809  22.083 -56.661  1.00  0.00           P  
ATOM   1785  OP2   U  1013     -18.376  22.115 -57.048  1.00  0.00           O  
ATOM   1786  OP1   U  1013     -20.794  22.892 -57.423  1.00  0.00           O  
ATOM   1787  O5'   U  1013     -19.914  22.496 -55.126  1.00  0.00           O  
ATOM   1788  C5'   U  1013     -21.114  23.040 -54.597  1.00  0.00           C  
ATOM   1789  C4'   U  1013     -20.931  23.517 -53.178  1.00  0.00           C  
ATOM   1790  O4'   U  1013     -20.297  22.469 -52.404  1.00  0.00           O  
ATOM   1791  C3'   U  1013     -20.022  24.721 -52.987  1.00  0.00           C  
ATOM   1792  O3'   U  1013     -20.675  25.953 -53.235  1.00  0.00           O  
ATOM   1793  C1'   U  1013     -19.422  23.036 -51.450  1.00  0.00           C  
ATOM   1794  C2'   U  1013     -19.604  24.555 -51.537  1.00  0.00           C  
ATOM   1795  O2'   U  1013     -20.644  24.951 -50.653  1.00  0.00           O  
ATOM   1796  N1    U  1013     -18.040  22.615 -51.784  1.00  0.00           N  
ATOM   1797  C2    U  1013     -17.074  22.795 -50.812  1.00  0.00           C  
ATOM   1798  O2    U  1013     -17.312  23.276 -49.717  1.00  0.00           O  
ATOM   1799  N3    U  1013     -15.810  22.390 -51.165  1.00  0.00           N  
ATOM   1800  C4    U  1013     -15.419  21.836 -52.365  1.00  0.00           C  
ATOM   1801  O4    U  1013     -14.239  21.523 -52.530  1.00  0.00           O  
ATOM   1802  C5    U  1013     -16.471  21.679 -53.322  1.00  0.00           C  
ATOM   1803  C6    U  1013     -17.711  22.063 -53.004  1.00  0.00           C  
ATOM   1804  H5'   U  1013     -21.812  22.352 -54.615  1.00  0.00           H  
ATOM   1805 H5''   U  1013     -21.395  23.795 -55.154  1.00  0.00           H  
ATOM   1806  H4'   U  1013     -21.811  23.713 -52.795  1.00  0.00           H  
ATOM   1807  H3'   U  1013     -19.237  24.627 -53.566  1.00  0.00           H  
ATOM   1808  H1'   U  1013     -19.643  22.736 -50.543  1.00  0.00           H  
ATOM   1809  H2'   U  1013     -18.768  25.030 -51.347  1.00  0.00           H  
ATOM   1810 HO2'   U  1013     -20.252  25.434 -49.895  1.00  0.00           H  
ATOM   1811  H3    U  1013     -15.109  22.510 -50.490  1.00  0.00           H  
ATOM   1812  H5    U  1013     -16.283  21.291 -54.203  1.00  0.00           H  
ATOM   1813  H6    U  1013     -18.413  21.946 -53.676  1.00  0.00           H  
ATOM   1814  P     A  1014     -19.826  27.245 -53.675  1.00  0.00           P  
ATOM   1815  OP2   A  1014     -18.951  26.855 -54.809  1.00  0.00           O  
ATOM   1816  OP1   A  1014     -20.767  28.383 -53.829  1.00  0.00           O  
ATOM   1817  O5'   A  1014     -18.896  27.541 -52.415  1.00  0.00           O  
ATOM   1818  C5'   A  1014     -19.440  28.073 -51.216  1.00  0.00           C  
ATOM   1819  C4'   A  1014     -18.434  28.051 -50.093  1.00  0.00           C  
ATOM   1820  O4'   A  1014     -17.932  26.705 -49.928  1.00  0.00           O  
ATOM   1821  C3'   A  1014     -17.183  28.890 -50.302  1.00  0.00           C  
ATOM   1822  O3'   A  1014     -17.350  30.242 -49.912  1.00  0.00           O  
ATOM   1823  C1'   A  1014     -16.544  26.729 -49.693  1.00  0.00           C  
ATOM   1824  C2'   A  1014     -16.139  28.178 -49.466  1.00  0.00           C  
ATOM   1825  O2'   A  1014     -16.277  28.497 -48.089  1.00  0.00           O  
ATOM   1826  N1    A  1014     -12.047  25.048 -51.566  1.00  0.00           N  
ATOM   1827  C2    A  1014     -12.388  25.580 -50.386  1.00  0.00           C  
ATOM   1828  N3    A  1014     -13.580  25.997 -49.964  1.00  0.00           N  
ATOM   1829  C4    A  1014     -14.510  25.822 -50.919  1.00  0.00           C  
ATOM   1830  C5    A  1014     -14.313  25.288 -52.179  1.00  0.00           C  
ATOM   1831  C6    A  1014     -13.006  24.884 -52.503  1.00  0.00           C  
ATOM   1832  N6    A  1014     -12.665  24.354 -53.680  1.00  0.00           N  
ATOM   1833  N7    A  1014     -15.504  25.262 -52.892  1.00  0.00           N  
ATOM   1834  C8    A  1014     -16.379  25.771 -52.061  1.00  0.00           C  
ATOM   1835  N9    A  1014     -15.847  26.131 -50.848  1.00  0.00           N  
ATOM   1836  H5'   A  1014     -20.222  27.541 -50.956  1.00  0.00           H  
ATOM   1837 H5''   A  1014     -19.722  28.998 -51.375  1.00  0.00           H  
ATOM   1838  H4'   A  1014     -18.876  28.334 -49.265  1.00  0.00           H  
ATOM   1839  H3'   A  1014     -16.917  28.842 -51.244  1.00  0.00           H  
ATOM   1840  H1'   A  1014     -16.348  26.206 -48.887  1.00  0.00           H  
ATOM   1841  H2'   A  1014     -15.233  28.360 -49.792  1.00  0.00           H  
ATOM   1842 HO2'   A  1014     -16.790  29.327 -48.004  1.00  0.00           H  
ATOM   1843  H2    A  1014     -11.656  25.677 -49.741  1.00  0.00           H  
ATOM   1844  H61   A  1014     -11.736  24.091 -53.848  1.00  0.00           H  
ATOM   1845  H62   A  1014     -13.344  24.226 -54.375  1.00  0.00           H  
ATOM   1846  H8    A  1014     -17.327  25.884 -52.285  1.00  0.00           H  
ATOM   1847  P     A  1015     -16.253  31.343 -50.321  1.00  0.00           P  
ATOM   1848  OP2   A  1015     -15.152  30.651 -51.038  1.00  0.00           O  
ATOM   1849  OP1   A  1015     -16.957  32.475 -50.973  1.00  0.00           O  
ATOM   1850  O5'   A  1015     -15.683  31.856 -48.923  1.00  0.00           O  
ATOM   1851  C5'   A  1015     -15.854  33.206 -48.518  1.00  0.00           C  
ATOM   1852  C4'   A  1015     -16.406  33.299 -47.118  1.00  0.00           C  
ATOM   1853  O4'   A  1015     -16.656  31.962 -46.621  1.00  0.00           O  
ATOM   1854  C3'   A  1015     -15.483  33.914 -46.077  1.00  0.00           C  
ATOM   1855  O3'   A  1015     -15.495  35.331 -46.092  1.00  0.00           O  
ATOM   1856  C1'   A  1015     -16.419  31.912 -45.225  1.00  0.00           C  
ATOM   1857  C2'   A  1015     -15.999  33.314 -44.776  1.00  0.00           C  
ATOM   1858  O2'   A  1015     -17.146  34.008 -44.308  1.00  0.00           O  
ATOM   1859  N1    A  1015     -13.307  29.799 -41.703  1.00  0.00           N  
ATOM   1860  C2    A  1015     -14.223  30.772 -41.627  1.00  0.00           C  
ATOM   1861  N3    A  1015     -14.999  31.274 -42.585  1.00  0.00           N  
ATOM   1862  C4    A  1015     -14.763  30.660 -43.758  1.00  0.00           C  
ATOM   1863  C5    A  1015     -13.855  29.645 -43.993  1.00  0.00           C  
ATOM   1864  C6    A  1015     -13.095  29.202 -42.896  1.00  0.00           C  
ATOM   1865  N6    A  1015     -12.181  28.232 -42.972  1.00  0.00           N  
ATOM   1866  N7    A  1015     -13.887  29.258 -45.326  1.00  0.00           N  
ATOM   1867  C8    A  1015     -14.798  30.034 -45.857  1.00  0.00           C  
ATOM   1868  N9    A  1015     -15.370  30.908 -44.965  1.00  0.00           N  
ATOM   1869  H5'   A  1015     -16.473  33.650 -49.136  1.00  0.00           H  
ATOM   1870 H5''   A  1015     -14.988  33.663 -48.552  1.00  0.00           H  
ATOM   1871  H4'   A  1015     -17.248  33.799 -47.142  1.00  0.00           H  
ATOM   1872  H3'   A  1015     -14.567  33.599 -46.232  1.00  0.00           H  
ATOM   1873  H1'   A  1015     -17.242  31.654 -44.758  1.00  0.00           H  
ATOM   1874  H2'   A  1015     -15.295  33.274 -44.095  1.00  0.00           H  
ATOM   1875 HO2'   A  1015     -17.089  34.098 -43.334  1.00  0.00           H  
ATOM   1876  H2    A  1015     -14.339  31.172 -40.739  1.00  0.00           H  
ATOM   1877  H61   A  1015     -11.681  27.966 -42.172  1.00  0.00           H  
ATOM   1878  H62   A  1015     -12.010  27.785 -43.827  1.00  0.00           H  
ATOM   1879  H8    A  1015     -15.049  29.996 -46.805  1.00  0.00           H  
ATOM   1880  P     A  1016     -14.121  36.149 -46.244  1.00  0.00           P  
ATOM   1881  OP2   A  1016     -13.478  35.736 -47.516  1.00  0.00           O  
ATOM   1882  OP1   A  1016     -14.410  37.584 -46.000  1.00  0.00           O  
ATOM   1883  O5'   A  1016     -13.221  35.616 -45.042  1.00  0.00           O  
ATOM   1884  C5'   A  1016     -13.170  36.312 -43.805  1.00  0.00           C  
ATOM   1885  C4'   A  1016     -12.464  35.505 -42.744  1.00  0.00           C  
ATOM   1886  O4'   A  1016     -12.911  34.130 -42.789  1.00  0.00           O  
ATOM   1887  C3'   A  1016     -10.951  35.415 -42.871  1.00  0.00           C  
ATOM   1888  O3'   A  1016     -10.277  36.512 -42.279  1.00  0.00           O  
ATOM   1889  C1'   A  1016     -11.833  33.252 -42.532  1.00  0.00           C  
ATOM   1890  C2'   A  1016     -10.633  34.115 -42.153  1.00  0.00           C  
ATOM   1891  O2'   A  1016     -10.623  34.295 -40.745  1.00  0.00           O  
ATOM   1892  N1    A  1016      -9.042  29.511 -44.715  1.00  0.00           N  
ATOM   1893  C2    A  1016      -9.028  30.045 -43.487  1.00  0.00           C  
ATOM   1894  N3    A  1016      -9.784  31.018 -42.984  1.00  0.00           N  
ATOM   1895  C4    A  1016     -10.653  31.469 -43.907  1.00  0.00           C  
ATOM   1896  C5    A  1016     -10.786  31.022 -45.208  1.00  0.00           C  
ATOM   1897  C6    A  1016      -9.927  29.986 -45.617  1.00  0.00           C  
ATOM   1898  N6    A  1016      -9.940  29.455 -46.842  1.00  0.00           N  
ATOM   1899  N7    A  1016     -11.788  31.721 -45.867  1.00  0.00           N  
ATOM   1900  C8    A  1016     -12.230  32.561 -44.964  1.00  0.00           C  
ATOM   1901  N9    A  1016     -11.588  32.464 -43.755  1.00  0.00           N  
ATOM   1902  H5'   A  1016     -14.084  36.501 -43.506  1.00  0.00           H  
ATOM   1903 H5''   A  1016     -12.694  37.159 -43.933  1.00  0.00           H  
ATOM   1904  H4'   A  1016     -12.680  35.880 -41.864  1.00  0.00           H  
ATOM   1905  H3'   A  1016     -10.712  35.323 -43.818  1.00  0.00           H  
ATOM   1906  H1'   A  1016     -12.046  32.646 -41.790  1.00  0.00           H  
ATOM   1907  H2'   A  1016      -9.795  33.722 -42.476  1.00  0.00           H  
ATOM   1908 HO2'   A  1016      -9.882  33.778 -40.364  1.00  0.00           H  
ATOM   1909  H2    A  1016      -8.367  29.664 -42.870  1.00  0.00           H  
ATOM   1910  H61   A  1016      -9.316  28.734 -47.069  1.00  0.00           H  
ATOM   1911  H62   A  1016     -10.574  29.783 -47.513  1.00  0.00           H  
ATOM   1912  H8    A  1016     -12.953  33.201 -45.137  1.00  0.00           H  
ATOM   1913  P     A  1017      -9.214  37.364 -43.131  1.00  0.00           P  
ATOM   1914  OP2   A  1017      -9.930  37.976 -44.279  1.00  0.00           O  
ATOM   1915  OP1   A  1017      -8.457  38.228 -42.192  1.00  0.00           O  
ATOM   1916  O5'   A  1017      -8.213  36.265 -43.706  1.00  0.00           O  
ATOM   1917  C5'   A  1017      -6.835  36.287 -43.367  1.00  0.00           C  
ATOM   1918  C4'   A  1017      -6.180  34.952 -43.623  1.00  0.00           C  
ATOM   1919  O4'   A  1017      -7.204  33.934 -43.713  1.00  0.00           O  
ATOM   1920  C3'   A  1017      -5.395  34.832 -44.920  1.00  0.00           C  
ATOM   1921  O3'   A  1017      -4.044  35.240 -44.790  1.00  0.00           O  
ATOM   1922  C1'   A  1017      -6.905  33.016 -44.754  1.00  0.00           C  
ATOM   1923  C2'   A  1017      -5.494  33.347 -45.224  1.00  0.00           C  
ATOM   1924  O2'   A  1017      -4.570  32.600 -44.447  1.00  0.00           O  
ATOM   1925  N1    A  1017      -8.380  31.653 -49.500  1.00  0.00           N  
ATOM   1926  C2    A  1017      -7.342  31.283 -48.738  1.00  0.00           C  
ATOM   1927  N3    A  1017      -7.017  31.679 -47.509  1.00  0.00           N  
ATOM   1928  C4    A  1017      -7.910  32.572 -47.047  1.00  0.00           C  
ATOM   1929  C5    A  1017      -9.025  33.049 -47.710  1.00  0.00           C  
ATOM   1930  C6    A  1017      -9.258  32.551 -49.005  1.00  0.00           C  
ATOM   1931  N6    A  1017     -10.292  32.920 -49.764  1.00  0.00           N  
ATOM   1932  N7    A  1017      -9.713  33.960 -46.921  1.00  0.00           N  
ATOM   1933  C8    A  1017      -9.010  34.013 -45.816  1.00  0.00           C  
ATOM   1934  N9    A  1017      -7.905  33.198 -45.824  1.00  0.00           N  
ATOM   1935  H5'   A  1017      -6.742  36.511 -42.418  1.00  0.00           H  
ATOM   1936 H5''   A  1017      -6.384  36.972 -43.902  1.00  0.00           H  
ATOM   1937  H4'   A  1017      -5.581  34.744 -42.875  1.00  0.00           H  
ATOM   1938  H3'   A  1017      -5.856  35.336 -45.623  1.00  0.00           H  
ATOM   1939  H1'   A  1017      -6.933  32.089 -44.435  1.00  0.00           H  
ATOM   1940  H2'   A  1017      -5.391  33.169 -46.182  1.00  0.00           H  
ATOM   1941 HO2'   A  1017      -4.183  31.893 -45.005  1.00  0.00           H  
ATOM   1942  H2    A  1017      -6.735  30.629 -49.144  1.00  0.00           H  
ATOM   1943  H61   A  1017     -10.402  32.538 -50.660  1.00  0.00           H  
ATOM   1944  H62   A  1017     -10.942  33.570 -49.426  1.00  0.00           H  
ATOM   1945  H8    A  1017      -9.251  34.582 -45.055  1.00  0.00           H  
ATOM   1946  P     A  1018      -3.444  36.367 -45.766  1.00  0.00           P  
ATOM   1947  OP2   A  1018      -4.457  37.443 -45.903  1.00  0.00           O  
ATOM   1948  OP1   A  1018      -2.076  36.702 -45.296  1.00  0.00           O  
ATOM   1949  O5'   A  1018      -3.315  35.630 -47.173  1.00  0.00           O  
ATOM   1950  C5'   A  1018      -4.466  35.152 -47.853  1.00  0.00           C  
ATOM   1951  C4'   A  1018      -4.564  35.724 -49.245  1.00  0.00           C  
ATOM   1952  O4'   A  1018      -5.780  36.525 -49.345  1.00  0.00           O  
ATOM   1953  C3'   A  1018      -3.423  36.633 -49.675  1.00  0.00           C  
ATOM   1954  O3'   A  1018      -3.115  36.524 -51.054  1.00  0.00           O  
ATOM   1955  C1'   A  1018      -5.427  37.800 -49.858  1.00  0.00           C  
ATOM   1956  C2'   A  1018      -3.978  38.031 -49.433  1.00  0.00           C  
ATOM   1957  O2'   A  1018      -3.368  38.983 -50.292  1.00  0.00           O  
ATOM   1958  N1    A  1018      -9.888  40.302 -50.483  1.00  0.00           N  
ATOM   1959  C2    A  1018      -9.290  39.337 -51.193  1.00  0.00           C  
ATOM   1960  N3    A  1018      -8.126  38.729 -50.973  1.00  0.00           N  
ATOM   1961  C4    A  1018      -7.538  39.215 -49.865  1.00  0.00           C  
ATOM   1962  C5    A  1018      -8.028  40.204 -49.033  1.00  0.00           C  
ATOM   1963  C6    A  1018      -9.271  40.767 -49.375  1.00  0.00           C  
ATOM   1964  N6    A  1018      -9.867  41.730 -48.668  1.00  0.00           N  
ATOM   1965  N7    A  1018      -7.149  40.445 -47.986  1.00  0.00           N  
ATOM   1966  C8    A  1018      -6.164  39.609 -48.204  1.00  0.00           C  
ATOM   1967  N9    A  1018      -6.334  38.834 -49.324  1.00  0.00           N  
ATOM   1968  H5'   A  1018      -5.266  35.407 -47.347  1.00  0.00           H  
ATOM   1969 H5''   A  1018      -4.422  34.175 -47.911  1.00  0.00           H  
ATOM   1970  H4'   A  1018      -4.607  34.986 -49.889  1.00  0.00           H  
ATOM   1971  H3'   A  1018      -2.657  36.491 -49.079  1.00  0.00           H  
ATOM   1972  H1'   A  1018      -5.482  37.790 -50.837  1.00  0.00           H  
ATOM   1973  H2'   A  1018      -3.901  38.290 -48.491  1.00  0.00           H  
ATOM   1974 HO2'   A  1018      -3.205  39.807 -49.789  1.00  0.00           H  
ATOM   1975  H2    A  1018      -9.779  39.034 -51.987  1.00  0.00           H  
ATOM   1976  H61   A  1018     -10.735  42.083 -48.957  1.00  0.00           H  
ATOM   1977  H62   A  1018      -9.439  42.083 -47.861  1.00  0.00           H  
ATOM   1978  H8    A  1018      -5.378  39.544 -47.621  1.00  0.00           H  
ATOM   1979  P     C  1019      -2.551  35.144 -51.629  1.00  0.00           P  
ATOM   1980  OP2   C  1019      -1.576  34.650 -50.624  1.00  0.00           O  
ATOM   1981  OP1   C  1019      -3.743  34.323 -51.960  1.00  0.00           O  
ATOM   1982  O5'   C  1019      -1.762  35.434 -52.982  1.00  0.00           O  
ATOM   1983  C5'   C  1019      -0.346  35.537 -52.993  1.00  0.00           C  
ATOM   1984  C4'   C  1019       0.253  34.849 -54.195  1.00  0.00           C  
ATOM   1985  O4'   C  1019      -0.657  33.873 -54.753  1.00  0.00           O  
ATOM   1986  C3'   C  1019       0.611  35.745 -55.371  1.00  0.00           C  
ATOM   1987  O3'   C  1019       1.880  36.360 -55.230  1.00  0.00           O  
ATOM   1988  C1'   C  1019      -0.546  33.822 -56.150  1.00  0.00           C  
ATOM   1989  C2'   C  1019       0.595  34.766 -56.541  1.00  0.00           C  
ATOM   1990  O2'   C  1019       1.803  34.022 -56.605  1.00  0.00           O  
ATOM   1991  N1    C  1019      -1.851  34.255 -56.706  1.00  0.00           N  
ATOM   1992  C2    C  1019      -2.034  34.201 -58.094  1.00  0.00           C  
ATOM   1993  O2    C  1019      -1.106  33.796 -58.811  1.00  0.00           O  
ATOM   1994  N3    C  1019      -3.215  34.589 -58.627  1.00  0.00           N  
ATOM   1995  C4    C  1019      -4.195  35.021 -57.834  1.00  0.00           C  
ATOM   1996  N4    C  1019      -5.344  35.394 -58.404  1.00  0.00           N  
ATOM   1997  C5    C  1019      -4.042  35.089 -56.421  1.00  0.00           C  
ATOM   1998  C6    C  1019      -2.869  34.701 -55.905  1.00  0.00           C  
ATOM   1999  H5'   C  1019       0.010  35.125 -52.178  1.00  0.00           H  
ATOM   2000 H5''   C  1019      -0.095  36.484 -53.009  1.00  0.00           H  
ATOM   2001  H4'   C  1019       1.062  34.387 -53.891  1.00  0.00           H  
ATOM   2002  H3'   C  1019      -0.069  36.439 -55.499  1.00  0.00           H  
ATOM   2003  H1'   C  1019      -0.339  32.919 -56.468  1.00  0.00           H  
ATOM   2004  H2'   C  1019       0.405  35.223 -57.386  1.00  0.00           H  
ATOM   2005 HO2'   C  1019       2.070  33.928 -57.543  1.00  0.00           H  
ATOM   2006  H42   C  1019      -6.084  35.716 -57.849  1.00  0.00           H  
ATOM   2007  H41   C  1019      -5.446  35.347 -59.378  1.00  0.00           H  
ATOM   2008  H5    C  1019      -4.769  35.407 -55.846  1.00  0.00           H  
ATOM   2009  H6    C  1019      -2.744  34.740 -54.934  1.00  0.00           H  
ATOM   2010  P     A  1020       2.099  37.880 -55.705  1.00  0.00           P  
ATOM   2011  OP2   A  1020       1.239  38.752 -54.866  1.00  0.00           O  
ATOM   2012  OP1   A  1020       3.559  38.136 -55.772  1.00  0.00           O  
ATOM   2013  O5'   A  1020       1.525  37.906 -57.191  1.00  0.00           O  
ATOM   2014  C5'   A  1020       2.344  37.554 -58.296  1.00  0.00           C  
ATOM   2015  C4'   A  1020       1.625  37.756 -59.606  1.00  0.00           C  
ATOM   2016  O4'   A  1020       0.433  36.929 -59.624  1.00  0.00           O  
ATOM   2017  C3'   A  1020       1.131  39.167 -59.886  1.00  0.00           C  
ATOM   2018  O3'   A  1020       2.093  39.971 -60.546  1.00  0.00           O  
ATOM   2019  C1'   A  1020      -0.663  37.640 -60.186  1.00  0.00           C  
ATOM   2020  C2'   A  1020      -0.093  38.936 -60.770  1.00  0.00           C  
ATOM   2021  O2'   A  1020       0.283  38.703 -62.119  1.00  0.00           O  
ATOM   2022  N1    A  1020      -5.464  39.114 -59.033  1.00  0.00           N  
ATOM   2023  C2    A  1020      -4.823  38.968 -60.199  1.00  0.00           C  
ATOM   2024  N3    A  1020      -3.570  38.580 -60.428  1.00  0.00           N  
ATOM   2025  C4    A  1020      -2.935  38.320 -59.271  1.00  0.00           C  
ATOM   2026  C5    A  1020      -3.460  38.422 -57.996  1.00  0.00           C  
ATOM   2027  C6    A  1020      -4.798  38.843 -57.890  1.00  0.00           C  
ATOM   2028  N6    A  1020      -5.437  38.989 -56.727  1.00  0.00           N  
ATOM   2029  N7    A  1020      -2.512  38.071 -57.045  1.00  0.00           N  
ATOM   2030  C8    A  1020      -1.452  37.769 -57.755  1.00  0.00           C  
ATOM   2031  N9    A  1020      -1.638  37.897 -59.109  1.00  0.00           N  
ATOM   2032  H5'   A  1020       2.603  36.612 -58.215  1.00  0.00           H  
ATOM   2033 H5''   A  1020       3.152  38.109 -58.285  1.00  0.00           H  
ATOM   2034  H4'   A  1020       2.211  37.474 -60.339  1.00  0.00           H  
ATOM   2035  H3'   A  1020       0.869  39.602 -59.047  1.00  0.00           H  
ATOM   2036  H1'   A  1020      -1.093  37.123 -60.900  1.00  0.00           H  
ATOM   2037  H2'   A  1020      -0.736  39.673 -60.693  1.00  0.00           H  
ATOM   2038 HO2'   A  1020       1.189  39.048 -62.261  1.00  0.00           H  
ATOM   2039  H2    A  1020      -5.350  39.178 -60.999  1.00  0.00           H  
ATOM   2040  H61   A  1020      -6.372  39.286 -56.716  1.00  0.00           H  
ATOM   2041  H62   A  1020      -4.974  38.798 -55.885  1.00  0.00           H  
ATOM   2042  H8    A  1020      -0.605  37.478 -57.355  1.00  0.00           H  
ATOM   2043  P     U  1021       2.122  41.560 -60.303  1.00  0.00           P  
ATOM   2044  OP2   U  1021       2.221  41.799 -58.841  1.00  0.00           O  
ATOM   2045  OP1   U  1021       3.138  42.146 -61.214  1.00  0.00           O  
ATOM   2046  O5'   U  1021       0.685  42.048 -60.787  1.00  0.00           O  
ATOM   2047  C5'   U  1021       0.388  42.188 -62.168  1.00  0.00           C  
ATOM   2048  C4'   U  1021      -1.028  42.659 -62.389  1.00  0.00           C  
ATOM   2049  O4'   U  1021      -1.943  41.680 -61.820  1.00  0.00           O  
ATOM   2050  C3'   U  1021      -1.420  43.954 -61.695  1.00  0.00           C  
ATOM   2051  O3'   U  1021      -1.053  45.108 -62.430  1.00  0.00           O  
ATOM   2052  C1'   U  1021      -3.081  42.338 -61.269  1.00  0.00           C  
ATOM   2053  C2'   U  1021      -2.933  43.820 -61.602  1.00  0.00           C  
ATOM   2054  O2'   U  1021      -3.551  44.078 -62.855  1.00  0.00           O  
ATOM   2055  N1    U  1021      -3.101  42.090 -59.807  1.00  0.00           N  
ATOM   2056  C2    U  1021      -4.312  42.244 -59.158  1.00  0.00           C  
ATOM   2057  O2    U  1021      -5.338  42.569 -59.730  1.00  0.00           O  
ATOM   2058  N3    U  1021      -4.284  42.003 -57.806  1.00  0.00           N  
ATOM   2059  C4    U  1021      -3.192  41.632 -57.050  1.00  0.00           C  
ATOM   2060  O4    U  1021      -3.328  41.453 -55.839  1.00  0.00           O  
ATOM   2061  C5    U  1021      -1.974  41.491 -57.788  1.00  0.00           C  
ATOM   2062  C6    U  1021      -1.974  41.718 -59.106  1.00  0.00           C  
ATOM   2063  H5'   U  1021       0.509  41.321 -62.609  1.00  0.00           H  
ATOM   2064 H5''   U  1021       1.005  42.837 -62.564  1.00  0.00           H  
ATOM   2065  H4'   U  1021      -1.209  42.746 -63.347  1.00  0.00           H  
ATOM   2066  H3'   U  1021      -1.027  44.006 -60.799  1.00  0.00           H  
ATOM   2067  H1'   U  1021      -3.910  41.999 -61.667  1.00  0.00           H  
ATOM   2068  H2'   U  1021      -3.301  44.387 -60.893  1.00  0.00           H  
ATOM   2069 HO2'   U  1021      -4.370  44.596 -62.706  1.00  0.00           H  
ATOM   2070  H3    U  1021      -5.132  42.107 -57.326  1.00  0.00           H  
ATOM   2071  H5    U  1021      -1.147  41.229 -57.331  1.00  0.00           H  
ATOM   2072  H6    U  1021      -1.128  41.616 -59.588  1.00  0.00           H  
ATOM   2073  P     A  1022      -0.802  46.504 -61.674  1.00  0.00           P  
ATOM   2074  OP2   A  1022      -0.064  46.219 -60.417  1.00  0.00           O  
ATOM   2075  OP1   A  1022      -0.238  47.464 -62.655  1.00  0.00           O  
ATOM   2076  O5'   A  1022      -2.266  46.999 -61.284  1.00  0.00           O  
ATOM   2077  C5'   A  1022      -3.133  47.552 -62.263  1.00  0.00           C  
ATOM   2078  C4'   A  1022      -4.434  48.012 -61.654  1.00  0.00           C  
ATOM   2079  O4'   A  1022      -5.129  46.883 -61.065  1.00  0.00           O  
ATOM   2080  C3'   A  1022      -4.319  48.994 -60.498  1.00  0.00           C  
ATOM   2081  O3'   A  1022      -4.082  50.325 -60.922  1.00  0.00           O  
ATOM   2082  C1'   A  1022      -5.855  47.309 -59.927  1.00  0.00           C  
ATOM   2083  C2'   A  1022      -5.668  48.821 -59.816  1.00  0.00           C  
ATOM   2084  O2'   A  1022      -6.704  49.468 -60.539  1.00  0.00           O  
ATOM   2085  N1    A  1022      -6.749  45.851 -55.066  1.00  0.00           N  
ATOM   2086  C2    A  1022      -7.480  46.547 -55.946  1.00  0.00           C  
ATOM   2087  N3    A  1022      -7.186  46.892 -57.198  1.00  0.00           N  
ATOM   2088  C4    A  1022      -5.968  46.436 -57.542  1.00  0.00           C  
ATOM   2089  C5    A  1022      -5.102  45.707 -56.749  1.00  0.00           C  
ATOM   2090  C6    A  1022      -5.531  45.407 -55.444  1.00  0.00           C  
ATOM   2091  N6    A  1022      -4.803  44.713 -54.566  1.00  0.00           N  
ATOM   2092  N7    A  1022      -3.935  45.411 -57.441  1.00  0.00           N  
ATOM   2093  C8    A  1022      -4.120  45.958 -58.617  1.00  0.00           C  
ATOM   2094  N9    A  1022      -5.329  46.595 -58.748  1.00  0.00           N  
ATOM   2095  H5'   A  1022      -3.322  46.872 -62.943  1.00  0.00           H  
ATOM   2096 H5''   A  1022      -2.691  48.316 -62.688  1.00  0.00           H  
ATOM   2097  H4'   A  1022      -4.995  48.409 -62.352  1.00  0.00           H  
ATOM   2098  H3'   A  1022      -3.610  48.716 -59.880  1.00  0.00           H  
ATOM   2099  H1'   A  1022      -6.809  47.105 -60.033  1.00  0.00           H  
ATOM   2100  H2'   A  1022      -5.642  49.111 -58.880  1.00  0.00           H  
ATOM   2101 HO2'   A  1022      -7.315  49.898 -59.905  1.00  0.00           H  
ATOM   2102  H2    A  1022      -8.356  46.846 -55.622  1.00  0.00           H  
ATOM   2103  H61   A  1022      -5.156  44.535 -53.669  1.00  0.00           H  
ATOM   2104  H62   A  1022      -3.916  44.381 -54.818  1.00  0.00           H  
ATOM   2105  H8    A  1022      -3.455  45.916 -59.337  1.00  0.00           H  
ATOM   2106  P     U  1023      -3.368  51.372 -59.934  1.00  0.00           P  
ATOM   2107  OP2   U  1023      -2.243  50.675 -59.261  1.00  0.00           O  
ATOM   2108  OP1   U  1023      -3.107  52.620 -60.697  1.00  0.00           O  
ATOM   2109  O5'   U  1023      -4.480  51.688 -58.838  1.00  0.00           O  
ATOM   2110  C5'   U  1023      -5.580  52.534 -59.137  1.00  0.00           C  
ATOM   2111  C4'   U  1023      -6.470  52.735 -57.936  1.00  0.00           C  
ATOM   2112  O4'   U  1023      -7.007  51.459 -57.490  1.00  0.00           O  
ATOM   2113  C3'   U  1023      -5.797  53.282 -56.686  1.00  0.00           C  
ATOM   2114  O3'   U  1023      -5.661  54.692 -56.703  1.00  0.00           O  
ATOM   2115  C1'   U  1023      -7.114  51.430 -56.081  1.00  0.00           C  
ATOM   2116  C2'   U  1023      -6.767  52.839 -55.603  1.00  0.00           C  
ATOM   2117  O2'   U  1023      -7.943  53.636 -55.608  1.00  0.00           O  
ATOM   2118  N1    U  1023      -6.154  50.415 -55.583  1.00  0.00           N  
ATOM   2119  C2    U  1023      -6.322  49.970 -54.285  1.00  0.00           C  
ATOM   2120  O2    U  1023      -7.211  50.372 -53.554  1.00  0.00           O  
ATOM   2121  N3    U  1023      -5.411  49.031 -53.868  1.00  0.00           N  
ATOM   2122  C4    U  1023      -4.369  48.502 -54.599  1.00  0.00           C  
ATOM   2123  O4    U  1023      -3.632  47.662 -54.080  1.00  0.00           O  
ATOM   2124  C5    U  1023      -4.256  49.009 -55.933  1.00  0.00           C  
ATOM   2125  C6    U  1023      -5.130  49.923 -56.365  1.00  0.00           C  
ATOM   2126  H5'   U  1023      -6.105  52.131 -59.860  1.00  0.00           H  
ATOM   2127 H5''   U  1023      -5.242  53.404 -59.433  1.00  0.00           H  
ATOM   2128  H4'   U  1023      -7.215  53.318 -58.189  1.00  0.00           H  
ATOM   2129  H3'   U  1023      -4.937  52.831 -56.559  1.00  0.00           H  
ATOM   2130  H1'   U  1023      -8.017  51.199 -55.776  1.00  0.00           H  
ATOM   2131  H2'   U  1023      -6.341  52.828 -54.721  1.00  0.00           H  
ATOM   2132 HO2'   U  1023      -8.210  53.816 -54.682  1.00  0.00           H  
ATOM   2133  H3    U  1023      -5.513  48.702 -52.951  1.00  0.00           H  
ATOM   2134  H5    U  1023      -3.543  48.687 -56.524  1.00  0.00           H  
ATOM   2135  H6    U  1023      -5.031  50.254 -57.281  1.00  0.00           H  
ATOM   2136  P     G  1024      -4.444  55.397 -55.926  1.00  0.00           P  
ATOM   2137  OP2   G  1024      -3.241  54.540 -56.083  1.00  0.00           O  
ATOM   2138  OP1   G  1024      -4.392  56.820 -56.347  1.00  0.00           O  
ATOM   2139  O5'   G  1024      -4.886  55.352 -54.396  1.00  0.00           O  
ATOM   2140  C5'   G  1024      -5.895  56.220 -53.902  1.00  0.00           C  
ATOM   2141  C4'   G  1024      -6.189  55.957 -52.446  1.00  0.00           C  
ATOM   2142  O4'   G  1024      -6.653  54.587 -52.281  1.00  0.00           O  
ATOM   2143  C3'   G  1024      -5.002  56.043 -51.499  1.00  0.00           C  
ATOM   2144  O3'   G  1024      -4.736  57.365 -51.064  1.00  0.00           O  
ATOM   2145  C1'   G  1024      -6.125  54.015 -51.101  1.00  0.00           C  
ATOM   2146  C2'   G  1024      -5.472  55.175 -50.345  1.00  0.00           C  
ATOM   2147  O2'   G  1024      -6.458  55.840 -49.568  1.00  0.00           O  
ATOM   2148  N1    G  1024      -3.178  50.148 -49.592  1.00  0.00           N  
ATOM   2149  C2    G  1024      -4.038  50.929 -48.859  1.00  0.00           C  
ATOM   2150  N2    G  1024      -4.130  50.648 -47.551  1.00  0.00           N  
ATOM   2151  N3    G  1024      -4.758  51.915 -49.370  1.00  0.00           N  
ATOM   2152  C4    G  1024      -4.545  52.062 -50.695  1.00  0.00           C  
ATOM   2153  C5    G  1024      -3.710  51.336 -51.519  1.00  0.00           C  
ATOM   2154  C6    G  1024      -2.944  50.282 -50.958  1.00  0.00           C  
ATOM   2155  O6    G  1024      -2.147  49.524 -51.523  1.00  0.00           O  
ATOM   2156  N7    G  1024      -3.779  51.802 -52.824  1.00  0.00           N  
ATOM   2157  C8    G  1024      -4.637  52.784 -52.771  1.00  0.00           C  
ATOM   2158  N9    G  1024      -5.141  52.995 -51.510  1.00  0.00           N  
ATOM   2159  H5'   G  1024      -6.714  56.088 -54.423  1.00  0.00           H  
ATOM   2160 H5''   G  1024      -5.597  57.148 -54.006  1.00  0.00           H  
ATOM   2161  H4'   G  1024      -6.895  56.570 -52.149  1.00  0.00           H  
ATOM   2162  H3'   G  1024      -4.222  55.630 -51.923  1.00  0.00           H  
ATOM   2163  H1'   G  1024      -6.809  53.600 -50.535  1.00  0.00           H  
ATOM   2164  H2'   G  1024      -4.720  54.871 -49.794  1.00  0.00           H  
ATOM   2165 HO2'   G  1024      -6.296  55.653 -48.620  1.00  0.00           H  
ATOM   2166  H1    G  1024      -2.690  49.442 -49.119  1.00  0.00           H  
ATOM   2167  H22   G  1024      -4.728  51.172 -46.978  1.00  0.00           H  
ATOM   2168  H21   G  1024      -3.600  49.919 -47.166  1.00  0.00           H  
ATOM   2169  H8    G  1024      -4.896  53.316 -53.552  1.00  0.00           H  
ATOM   2170  P     G  1025      -3.284  57.750 -50.492  1.00  0.00           P  
ATOM   2171  OP2   G  1025      -2.266  57.265 -51.458  1.00  0.00           O  
ATOM   2172  OP1   G  1025      -3.306  59.184 -50.107  1.00  0.00           O  
ATOM   2173  O5'   G  1025      -3.152  56.885 -49.160  1.00  0.00           O  
ATOM   2174  C5'   G  1025      -3.749  57.319 -47.947  1.00  0.00           C  
ATOM   2175  C4'   G  1025      -3.399  56.405 -46.799  1.00  0.00           C  
ATOM   2176  O4'   G  1025      -3.698  55.068 -47.243  1.00  0.00           O  
ATOM   2177  C3'   G  1025      -1.930  56.360 -46.406  1.00  0.00           C  
ATOM   2178  O3'   G  1025      -1.581  57.354 -45.457  1.00  0.00           O  
ATOM   2179  C1'   G  1025      -2.744  54.157 -46.729  1.00  0.00           C  
ATOM   2180  C2'   G  1025      -1.823  54.960 -45.816  1.00  0.00           C  
ATOM   2181  O2'   G  1025      -2.342  54.916 -44.494  1.00  0.00           O  
ATOM   2182  N1    G  1025       0.579  50.607 -48.237  1.00  0.00           N  
ATOM   2183  C2    G  1025       0.103  50.880 -46.978  1.00  0.00           C  
ATOM   2184  N2    G  1025       0.569  50.108 -45.985  1.00  0.00           N  
ATOM   2185  N3    G  1025      -0.769  51.838 -46.709  1.00  0.00           N  
ATOM   2186  C4    G  1025      -1.131  52.516 -47.819  1.00  0.00           C  
ATOM   2187  C5    G  1025      -0.716  52.325 -49.119  1.00  0.00           C  
ATOM   2188  C6    G  1025       0.219  51.293 -49.393  1.00  0.00           C  
ATOM   2189  O6    G  1025       0.709  50.966 -50.481  1.00  0.00           O  
ATOM   2190  N7    G  1025      -1.327  53.234 -49.971  1.00  0.00           N  
ATOM   2191  C8    G  1025      -2.088  53.949 -49.188  1.00  0.00           C  
ATOM   2192  N9    G  1025      -2.018  53.567 -47.870  1.00  0.00           N  
ATOM   2193  H5'   G  1025      -4.723  57.335 -48.057  1.00  0.00           H  
ATOM   2194 H5''   G  1025      -3.435  58.224 -47.742  1.00  0.00           H  
ATOM   2195  H4'   G  1025      -3.951  56.642 -46.025  1.00  0.00           H  
ATOM   2196  H3'   G  1025      -1.379  56.420 -47.213  1.00  0.00           H  
ATOM   2197  H1'   G  1025      -3.175  53.444 -46.213  1.00  0.00           H  
ATOM   2198  H2'   G  1025      -0.903  54.623 -45.856  1.00  0.00           H  
ATOM   2199 HO2'   G  1025      -1.775  54.333 -43.948  1.00  0.00           H  
ATOM   2200  H1    G  1025       1.223  49.874 -48.331  1.00  0.00           H  
ATOM   2201  H22   G  1025       0.264  50.256 -45.065  1.00  0.00           H  
ATOM   2202  H21   G  1025       1.214  49.396 -46.176  1.00  0.00           H  
ATOM   2203  H8    G  1025      -2.653  54.683 -49.508  1.00  0.00           H  
ATOM   2204  P     C  1026      -0.036  57.705 -45.187  1.00  0.00           P  
ATOM   2205  OP2   C  1026       0.548  58.216 -46.452  1.00  0.00           O  
ATOM   2206  OP1   C  1026       0.038  58.535 -43.957  1.00  0.00           O  
ATOM   2207  O5'   C  1026       0.631  56.294 -44.869  1.00  0.00           O  
ATOM   2208  C5'   C  1026       0.734  55.820 -43.535  1.00  0.00           C  
ATOM   2209  C4'   C  1026       1.670  54.639 -43.434  1.00  0.00           C  
ATOM   2210  O4'   C  1026       1.317  53.644 -44.428  1.00  0.00           O  
ATOM   2211  C3'   C  1026       3.138  54.922 -43.712  1.00  0.00           C  
ATOM   2212  O3'   C  1026       3.829  55.420 -42.580  1.00  0.00           O  
ATOM   2213  C1'   C  1026       2.475  52.944 -44.832  1.00  0.00           C  
ATOM   2214  C2'   C  1026       3.664  53.548 -44.090  1.00  0.00           C  
ATOM   2215  O2'   C  1026       3.929  52.763 -42.936  1.00  0.00           O  
ATOM   2216  N1    C  1026       2.607  53.070 -46.305  1.00  0.00           N  
ATOM   2217  C2    C  1026       3.411  52.145 -46.982  1.00  0.00           C  
ATOM   2218  O2    C  1026       3.986  51.255 -46.337  1.00  0.00           O  
ATOM   2219  N3    C  1026       3.548  52.238 -48.325  1.00  0.00           N  
ATOM   2220  C4    C  1026       2.920  53.204 -48.995  1.00  0.00           C  
ATOM   2221  N4    C  1026       3.085  53.256 -50.320  1.00  0.00           N  
ATOM   2222  C5    C  1026       2.096  54.159 -48.337  1.00  0.00           C  
ATOM   2223  C6    C  1026       1.967  54.057 -47.008  1.00  0.00           C  
ATOM   2224  H5'   C  1026      -0.155  55.551 -43.223  1.00  0.00           H  
ATOM   2225 H5''   C  1026       1.069  56.542 -42.964  1.00  0.00           H  
ATOM   2226  H4'   C  1026       1.581  54.242 -42.543  1.00  0.00           H  
ATOM   2227  H3'   C  1026       3.211  55.519 -44.486  1.00  0.00           H  
ATOM   2228  H1'   C  1026       2.392  51.998 -44.592  1.00  0.00           H  
ATOM   2229  H2'   C  1026       4.450  53.613 -44.672  1.00  0.00           H  
ATOM   2230 HO2'   C  1026       4.743  52.240 -43.086  1.00  0.00           H  
ATOM   2231  H42   C  1026       2.636  53.954 -50.841  1.00  0.00           H  
ATOM   2232  H41   C  1026       3.654  52.597 -50.769  1.00  0.00           H  
ATOM   2233  H5    C  1026       1.638  54.866 -48.839  1.00  0.00           H  
ATOM   2234  H6    C  1026       1.405  54.705 -46.537  1.00  0.00           H  
ATOM   2235  P     U  1027       5.222  56.201 -42.762  1.00  0.00           P  
ATOM   2236  OP2   U  1027       5.655  56.046 -44.173  1.00  0.00           O  
ATOM   2237  OP1   U  1027       5.065  57.562 -42.187  1.00  0.00           O  
ATOM   2238  O5'   U  1027       6.240  55.392 -41.841  1.00  0.00           O  
ATOM   2239  C5'   U  1027       6.187  55.498 -40.427  1.00  0.00           C  
ATOM   2240  C4'   U  1027       7.278  54.692 -39.767  1.00  0.00           C  
ATOM   2241  O4'   U  1027       7.050  53.270 -39.952  1.00  0.00           O  
ATOM   2242  C3'   U  1027       8.680  54.878 -40.326  1.00  0.00           C  
ATOM   2243  O3'   U  1027       9.300  56.072 -39.883  1.00  0.00           O  
ATOM   2244  C1'   U  1027       8.285  52.595 -39.926  1.00  0.00           C  
ATOM   2245  C2'   U  1027       9.368  53.659 -39.728  1.00  0.00           C  
ATOM   2246  O2'   U  1027       9.605  53.822 -38.337  1.00  0.00           O  
ATOM   2247  N1    U  1027       8.450  51.855 -41.200  1.00  0.00           N  
ATOM   2248  C2    U  1027       9.538  51.007 -41.301  1.00  0.00           C  
ATOM   2249  O2    U  1027      10.345  50.850 -40.401  1.00  0.00           O  
ATOM   2250  N3    U  1027       9.649  50.342 -42.497  1.00  0.00           N  
ATOM   2251  C4    U  1027       8.805  50.436 -43.583  1.00  0.00           C  
ATOM   2252  O4    U  1027       9.042  49.771 -44.593  1.00  0.00           O  
ATOM   2253  C5    U  1027       7.702  51.331 -43.407  1.00  0.00           C  
ATOM   2254  C6    U  1027       7.569  51.990 -42.252  1.00  0.00           C  
ATOM   2255  H5'   U  1027       5.317  55.172 -40.115  1.00  0.00           H  
ATOM   2256 H5''   U  1027       6.287  56.439 -40.172  1.00  0.00           H  
ATOM   2257  H4'   U  1027       7.290  54.898 -38.809  1.00  0.00           H  
ATOM   2258  H3'   U  1027       8.712  54.814 -41.303  1.00  0.00           H  
ATOM   2259  H1'   U  1027       8.314  51.963 -39.177  1.00  0.00           H  
ATOM   2260  H2'   U  1027      10.189  53.428 -40.211  1.00  0.00           H  
ATOM   2261 HO2'   U  1027       9.577  54.777 -38.118  1.00  0.00           H  
ATOM   2262  H3    U  1027      10.414  49.736 -42.590  1.00  0.00           H  
ATOM   2263  H5    U  1027       7.051  51.459 -44.128  1.00  0.00           H  
ATOM   2264  H6    U  1027       6.807  52.598 -42.156  1.00  0.00           H  
ATOM   2265  P     U  1028      10.514  56.712 -40.718  1.00  0.00           P  
ATOM   2266  OP2   U  1028      10.114  56.759 -42.147  1.00  0.00           O  
ATOM   2267  OP1   U  1028      10.938  57.959 -40.032  1.00  0.00           O  
ATOM   2268  O5'   U  1028      11.688  55.645 -40.570  1.00  0.00           O  
ATOM   2269  C5'   U  1028      12.374  55.482 -39.338  1.00  0.00           C  
ATOM   2270  C4'   U  1028      13.565  54.566 -39.480  1.00  0.00           C  
ATOM   2271  O4'   U  1028      13.106  53.233 -39.832  1.00  0.00           O  
ATOM   2272  C3'   U  1028      14.544  54.908 -40.593  1.00  0.00           C  
ATOM   2273  O3'   U  1028      15.468  55.916 -40.227  1.00  0.00           O  
ATOM   2274  C1'   U  1028      14.056  52.611 -40.676  1.00  0.00           C  
ATOM   2275  C2'   U  1028      15.239  53.571 -40.803  1.00  0.00           C  
ATOM   2276  O2'   U  1028      16.172  53.308 -39.764  1.00  0.00           O  
ATOM   2277  N1    U  1028      13.406  52.343 -41.982  1.00  0.00           N  
ATOM   2278  C2    U  1028      14.054  51.476 -42.842  1.00  0.00           C  
ATOM   2279  O2    U  1028      15.114  50.938 -42.572  1.00  0.00           O  
ATOM   2280  N3    U  1028      13.416  51.258 -44.038  1.00  0.00           N  
ATOM   2281  C4    U  1028      12.221  51.805 -44.456  1.00  0.00           C  
ATOM   2282  O4    U  1028      11.776  51.509 -45.566  1.00  0.00           O  
ATOM   2283  C5    U  1028      11.608  52.691 -43.515  1.00  0.00           C  
ATOM   2284  C6    U  1028      12.207  52.921 -42.342  1.00  0.00           C  
ATOM   2285  H5'   U  1028      11.757  55.102 -38.677  1.00  0.00           H  
ATOM   2286 H5''   U  1028      12.681  56.357 -39.024  1.00  0.00           H  
ATOM   2287  H4'   U  1028      14.037  54.527 -38.623  1.00  0.00           H  
ATOM   2288  H3'   U  1028      14.043  55.146 -41.401  1.00  0.00           H  
ATOM   2289  H1'   U  1028      14.367  51.766 -40.288  1.00  0.00           H  
ATOM   2290  H2'   U  1028      15.657  53.519 -41.687  1.00  0.00           H  
ATOM   2291 HO2'   U  1028      16.975  52.902 -40.153  1.00  0.00           H  
ATOM   2292  H3    U  1028      13.858  50.647 -44.664  1.00  0.00           H  
ATOM   2293  H5    U  1028      10.755  53.125 -43.728  1.00  0.00           H  
ATOM   2294  H6    U  1028      11.768  53.532 -41.715  1.00  0.00           H  
ATOM   2295  P     U  1029      15.919  57.028 -41.296  1.00  0.00           P  
ATOM   2296  OP2   U  1029      14.830  57.173 -42.294  1.00  0.00           O  
ATOM   2297  OP1   U  1029      16.394  58.220 -40.548  1.00  0.00           O  
ATOM   2298  O5'   U  1029      17.174  56.373 -42.027  1.00  0.00           O  
ATOM   2299  C5'   U  1029      18.226  55.780 -41.280  1.00  0.00           C  
ATOM   2300  C4'   U  1029      19.205  55.058 -42.172  1.00  0.00           C  
ATOM   2301  O4'   U  1029      18.666  53.756 -42.523  1.00  0.00           O  
ATOM   2302  C3'   U  1029      19.479  55.700 -43.524  1.00  0.00           C  
ATOM   2303  O3'   U  1029      20.426  56.751 -43.456  1.00  0.00           O  
ATOM   2304  C1'   U  1029      19.072  53.405 -43.826  1.00  0.00           C  
ATOM   2305  C2'   U  1029      20.000  54.517 -44.321  1.00  0.00           C  
ATOM   2306  O2'   U  1029      21.339  54.204 -43.964  1.00  0.00           O  
ATOM   2307  N1    U  1029      17.856  53.272 -44.665  1.00  0.00           N  
ATOM   2308  C2    U  1029      17.988  52.598 -45.865  1.00  0.00           C  
ATOM   2309  O2    U  1029      19.042  52.121 -46.248  1.00  0.00           O  
ATOM   2310  N3    U  1029      16.836  52.499 -46.607  1.00  0.00           N  
ATOM   2311  C4    U  1029      15.592  52.995 -46.281  1.00  0.00           C  
ATOM   2312  O4    U  1029      14.651  52.824 -47.058  1.00  0.00           O  
ATOM   2313  C5    U  1029      15.531  53.680 -45.026  1.00  0.00           C  
ATOM   2314  C6    U  1029      16.636  53.790 -44.283  1.00  0.00           C  
ATOM   2315  H5'   U  1029      17.844  55.140 -40.643  1.00  0.00           H  
ATOM   2316 H5''   U  1029      18.701  56.479 -40.785  1.00  0.00           H  
ATOM   2317  H4'   U  1029      20.046  54.936 -41.685  1.00  0.00           H  
ATOM   2318  H3'   U  1029      18.634  56.009 -43.911  1.00  0.00           H  
ATOM   2319  H1'   U  1029      19.560  52.555 -43.825  1.00  0.00           H  
ATOM   2320  H2'   U  1029      19.907  54.665 -45.285  1.00  0.00           H  
ATOM   2321 HO2'   U  1029      21.840  53.973 -44.774  1.00  0.00           H  
ATOM   2322  H3    U  1029      16.908  52.025 -47.461  1.00  0.00           H  
ATOM   2323  H5    U  1029      14.684  54.064 -44.714  1.00  0.00           H  
ATOM   2324  H6    U  1029      16.569  54.264 -43.429  1.00  0.00           H  
ATOM   2325  P     U  1030      20.458  57.887 -44.591  1.00  0.00           P  
ATOM   2326  OP2   U  1030      19.066  58.357 -44.809  1.00  0.00           O  
ATOM   2327  OP1   U  1030      21.516  58.866 -44.234  1.00  0.00           O  
ATOM   2328  O5'   U  1030      20.926  57.110 -45.901  1.00  0.00           O  
ATOM   2329  C5'   U  1030      22.293  56.791 -46.110  1.00  0.00           C  
ATOM   2330  C4'   U  1030      22.516  56.148 -47.457  1.00  0.00           C  
ATOM   2331  O4'   U  1030      21.760  54.914 -47.585  1.00  0.00           O  
ATOM   2332  C3'   U  1030      22.052  56.947 -48.665  1.00  0.00           C  
ATOM   2333  O3'   U  1030      22.924  58.015 -48.991  1.00  0.00           O  
ATOM   2334  C1'   U  1030      21.371  54.730 -48.920  1.00  0.00           C  
ATOM   2335  C2'   U  1030      22.053  55.842 -49.717  1.00  0.00           C  
ATOM   2336  O2'   U  1030      23.377  55.452 -50.053  1.00  0.00           O  
ATOM   2337  N1    U  1030      19.892  54.824 -48.975  1.00  0.00           N  
ATOM   2338  C2    U  1030      19.269  54.313 -50.099  1.00  0.00           C  
ATOM   2339  O2    U  1030      19.877  53.799 -51.022  1.00  0.00           O  
ATOM   2340  N3    U  1030      17.900  54.421 -50.106  1.00  0.00           N  
ATOM   2341  C4    U  1030      17.104  54.978 -49.127  1.00  0.00           C  
ATOM   2342  O4    U  1030      15.882  55.001 -49.282  1.00  0.00           O  
ATOM   2343  C5    U  1030      17.817  55.486 -47.995  1.00  0.00           C  
ATOM   2344  C6    U  1030      19.150  55.392 -47.961  1.00  0.00           C  
ATOM   2345  H5'   U  1030      22.588  56.173 -45.409  1.00  0.00           H  
ATOM   2346 H5''   U  1030      22.825  57.612 -46.057  1.00  0.00           H  
ATOM   2347  H4'   U  1030      23.467  55.934 -47.551  1.00  0.00           H  
ATOM   2348  H3'   U  1030      21.140  57.266 -48.510  1.00  0.00           H  
ATOM   2349  H1'   U  1030      21.654  53.860 -49.272  1.00  0.00           H  
ATOM   2350  H2'   U  1030      21.540  56.101 -50.510  1.00  0.00           H  
ATOM   2351 HO2'   U  1030      23.429  55.300 -51.020  1.00  0.00           H  
ATOM   2352  H3    U  1030      17.438  54.065 -50.893  1.00  0.00           H  
ATOM   2353  H5    U  1030      17.331  55.899 -47.250  1.00  0.00           H  
ATOM   2354  H6    U  1030      19.615  55.749 -47.176  1.00  0.00           H  
ATOM   2355  P     G  1031      22.388  59.265 -49.846  1.00  0.00           P  
ATOM   2356  OP2   G  1031      21.058  59.652 -49.310  1.00  0.00           O  
ATOM   2357  OP1   G  1031      23.474  60.276 -49.914  1.00  0.00           O  
ATOM   2358  O5'   G  1031      22.176  58.671 -51.309  1.00  0.00           O  
ATOM   2359  C5'   G  1031      23.281  58.442 -52.170  1.00  0.00           C  
ATOM   2360  C4'   G  1031      22.838  57.926 -53.516  1.00  0.00           C  
ATOM   2361  O4'   G  1031      22.045  56.732 -53.302  1.00  0.00           O  
ATOM   2362  C3'   G  1031      21.902  58.831 -54.303  1.00  0.00           C  
ATOM   2363  O3'   G  1031      22.588  59.829 -55.040  1.00  0.00           O  
ATOM   2364  C1'   G  1031      20.948  56.693 -54.195  1.00  0.00           C  
ATOM   2365  C2'   G  1031      21.170  57.838 -55.184  1.00  0.00           C  
ATOM   2366  O2'   G  1031      21.995  57.387 -56.248  1.00  0.00           O  
ATOM   2367  N1    G  1031      15.864  56.422 -54.173  1.00  0.00           N  
ATOM   2368  C2    G  1031      16.750  56.153 -55.188  1.00  0.00           C  
ATOM   2369  N2    G  1031      16.217  55.759 -56.354  1.00  0.00           N  
ATOM   2370  N3    G  1031      18.063  56.261 -55.071  1.00  0.00           N  
ATOM   2371  C4    G  1031      18.428  56.667 -53.837  1.00  0.00           C  
ATOM   2372  C5    G  1031      17.626  56.961 -52.754  1.00  0.00           C  
ATOM   2373  C6    G  1031      16.219  56.841 -52.894  1.00  0.00           C  
ATOM   2374  O6    G  1031      15.340  57.056 -52.051  1.00  0.00           O  
ATOM   2375  N7    G  1031      18.392  57.344 -51.663  1.00  0.00           N  
ATOM   2376  C8    G  1031      19.623  57.278 -52.093  1.00  0.00           C  
ATOM   2377  N9    G  1031      19.717  56.873 -53.402  1.00  0.00           N  
ATOM   2378  H5'   G  1031      23.879  57.785 -51.756  1.00  0.00           H  
ATOM   2379 H5''   G  1031      23.769  59.283 -52.294  1.00  0.00           H  
ATOM   2380  H4'   G  1031      23.631  57.705 -54.048  1.00  0.00           H  
ATOM   2381  H3'   G  1031      21.265  59.249 -53.687  1.00  0.00           H  
ATOM   2382  H1'   G  1031      20.900  55.844 -54.683  1.00  0.00           H  
ATOM   2383  H2'   G  1031      20.322  58.206 -55.513  1.00  0.00           H  
ATOM   2384 HO2'   G  1031      21.455  57.317 -57.063  1.00  0.00           H  
ATOM   2385  H1    G  1031      14.909  56.310 -54.361  1.00  0.00           H  
ATOM   2386  H22   G  1031      16.800  55.553 -57.115  1.00  0.00           H  
ATOM   2387  H21   G  1031      15.245  55.677 -56.449  1.00  0.00           H  
ATOM   2388  H8    G  1031      20.400  57.494 -51.536  1.00  0.00           H  
ATOM   2389  P     C  1032      21.827  61.177 -55.476  1.00  0.00           P  
ATOM   2390  OP2   C  1032      21.182  61.752 -54.269  1.00  0.00           O  
ATOM   2391  OP1   C  1032      22.775  62.003 -56.266  1.00  0.00           O  
ATOM   2392  O5'   C  1032      20.679  60.672 -56.457  1.00  0.00           O  
ATOM   2393  C5'   C  1032      20.964  60.352 -57.810  1.00  0.00           C  
ATOM   2394  C4'   C  1032      19.721  59.933 -58.558  1.00  0.00           C  
ATOM   2395  O4'   C  1032      19.035  58.899 -57.799  1.00  0.00           O  
ATOM   2396  C3'   C  1032      18.658  61.005 -58.743  1.00  0.00           C  
ATOM   2397  O3'   C  1032      18.903  61.838 -59.863  1.00  0.00           O  
ATOM   2398  C1'   C  1032      17.633  59.045 -57.929  1.00  0.00           C  
ATOM   2399  C2'   C  1032      17.397  60.175 -58.930  1.00  0.00           C  
ATOM   2400  O2'   C  1032      17.329  59.630 -60.239  1.00  0.00           O  
ATOM   2401  N1    C  1032      17.064  59.349 -56.592  1.00  0.00           N  
ATOM   2402  C2    C  1032      15.685  59.193 -56.405  1.00  0.00           C  
ATOM   2403  O2    C  1032      14.984  58.810 -57.354  1.00  0.00           O  
ATOM   2404  N3    C  1032      15.141  59.463 -55.196  1.00  0.00           N  
ATOM   2405  C4    C  1032      15.916  59.874 -54.192  1.00  0.00           C  
ATOM   2406  N4    C  1032      15.336  60.129 -53.017  1.00  0.00           N  
ATOM   2407  C5    C  1032      17.320  60.043 -54.350  1.00  0.00           C  
ATOM   2408  C6    C  1032      17.847  59.772 -55.550  1.00  0.00           C  
ATOM   2409  H5'   C  1032      21.614  59.618 -57.835  1.00  0.00           H  
ATOM   2410 H5''   C  1032      21.351  61.137 -58.250  1.00  0.00           H  
ATOM   2411  H4'   C  1032      19.984  59.573 -59.430  1.00  0.00           H  
ATOM   2412  H3'   C  1032      18.581  61.529 -57.919  1.00  0.00           H  
ATOM   2413  H1'   C  1032      17.232  58.220 -58.274  1.00  0.00           H  
ATOM   2414  H2'   C  1032      16.594  60.691 -58.710  1.00  0.00           H  
ATOM   2415 HO2'   C  1032      17.916  60.145 -60.831  1.00  0.00           H  
ATOM   2416  H42   C  1032      15.878  60.433 -52.259  1.00  0.00           H  
ATOM   2417  H41   C  1032      14.368  60.012 -52.912  1.00  0.00           H  
ATOM   2418  H5    C  1032      17.882  60.346 -53.605  1.00  0.00           H  
ATOM   2419  H6    C  1032      18.812  59.882 -55.678  1.00  0.00           H  
ATOM   2420  P     U  1033      18.109  63.227 -60.026  1.00  0.00           P  
ATOM   2421  OP2   U  1033      18.494  64.111 -58.898  1.00  0.00           O  
ATOM   2422  OP1   U  1033      18.289  63.698 -61.423  1.00  0.00           O  
ATOM   2423  O5'   U  1033      16.581  62.821 -59.835  1.00  0.00           O  
ATOM   2424  C5'   U  1033      15.775  62.467 -60.949  1.00  0.00           C  
ATOM   2425  C4'   U  1033      14.315  62.383 -60.577  1.00  0.00           C  
ATOM   2426  O4'   U  1033      14.135  61.529 -59.413  1.00  0.00           O  
ATOM   2427  C3'   U  1033      13.653  63.687 -60.161  1.00  0.00           C  
ATOM   2428  O3'   U  1033      13.223  64.466 -61.263  1.00  0.00           O  
ATOM   2429  C1'   U  1033      13.050  61.990 -58.632  1.00  0.00           C  
ATOM   2430  C2'   U  1033      12.447  63.181 -59.379  1.00  0.00           C  
ATOM   2431  O2'   U  1033      11.428  62.713 -60.251  1.00  0.00           O  
ATOM   2432  N1    U  1033      13.575  62.370 -57.298  1.00  0.00           N  
ATOM   2433  C2    U  1033      12.657  62.491 -56.270  1.00  0.00           C  
ATOM   2434  O2    U  1033      11.463  62.300 -56.418  1.00  0.00           O  
ATOM   2435  N3    U  1033      13.189  62.843 -55.054  1.00  0.00           N  
ATOM   2436  C4    U  1033      14.515  63.084 -54.764  1.00  0.00           C  
ATOM   2437  O4    U  1033      14.836  63.394 -53.615  1.00  0.00           O  
ATOM   2438  C5    U  1033      15.406  62.940 -55.875  1.00  0.00           C  
ATOM   2439  C6    U  1033      14.915  62.597 -57.070  1.00  0.00           C  
ATOM   2440  H5'   U  1033      16.068  61.596 -61.291  1.00  0.00           H  
ATOM   2441 H5''   U  1033      15.886  63.141 -61.652  1.00  0.00           H  
ATOM   2442  H4'   U  1033      13.820  61.995 -61.328  1.00  0.00           H  
ATOM   2443  H3'   U  1033      14.252  64.175 -59.558  1.00  0.00           H  
ATOM   2444  H1'   U  1033      12.365  61.296 -58.526  1.00  0.00           H  
ATOM   2445  H2'   U  1033      12.109  63.861 -58.759  1.00  0.00           H  
ATOM   2446 HO2'   U  1033      10.555  62.992 -59.900  1.00  0.00           H  
ATOM   2447  H3    U  1033      12.556  62.934 -54.312  1.00  0.00           H  
ATOM   2448  H5    U  1033      16.367  63.092 -55.759  1.00  0.00           H  
ATOM   2449  H6    U  1033      15.545  62.506 -57.814  1.00  0.00           H  
ATOM   2450  P     A  1034      13.034  66.054 -61.107  1.00  0.00           P  
ATOM   2451  OP2   A  1034      14.190  66.581 -60.340  1.00  0.00           O  
ATOM   2452  OP1   A  1034      12.725  66.614 -62.447  1.00  0.00           O  
ATOM   2453  O5'   A  1034      11.733  66.200 -60.199  1.00  0.00           O  
ATOM   2454  C5'   A  1034      10.436  66.020 -60.749  1.00  0.00           C  
ATOM   2455  C4'   A  1034       9.359  66.294 -59.729  1.00  0.00           C  
ATOM   2456  O4'   A  1034       9.622  65.562 -58.505  1.00  0.00           O  
ATOM   2457  C3'   A  1034       9.232  67.737 -59.264  1.00  0.00           C  
ATOM   2458  O3'   A  1034       8.468  68.539 -60.147  1.00  0.00           O  
ATOM   2459  C1'   A  1034       9.157  66.286 -57.392  1.00  0.00           C  
ATOM   2460  C2'   A  1034       8.515  67.568 -57.927  1.00  0.00           C  
ATOM   2461  O2'   A  1034       7.125  67.344 -58.113  1.00  0.00           O  
ATOM   2462  N1    A  1034      10.794  68.464 -53.018  1.00  0.00           N  
ATOM   2463  C2    A  1034       9.581  68.369 -53.578  1.00  0.00           C  
ATOM   2464  N3    A  1034       9.225  67.787 -54.721  1.00  0.00           N  
ATOM   2465  C4    A  1034      10.294  67.246 -55.332  1.00  0.00           C  
ATOM   2466  C5    A  1034      11.601  67.261 -54.881  1.00  0.00           C  
ATOM   2467  C6    A  1034      11.846  67.909 -53.657  1.00  0.00           C  
ATOM   2468  N6    A  1034      13.055  68.004 -53.099  1.00  0.00           N  
ATOM   2469  N7    A  1034      12.435  66.603 -55.774  1.00  0.00           N  
ATOM   2470  C8    A  1034      11.628  66.210 -56.728  1.00  0.00           C  
ATOM   2471  N9    A  1034      10.317  66.565 -56.525  1.00  0.00           N  
ATOM   2472  H5'   A  1034      10.349  65.096 -61.065  1.00  0.00           H  
ATOM   2473 H5''   A  1034      10.322  66.629 -61.507  1.00  0.00           H  
ATOM   2474  H4'   A  1034       8.498  65.999 -60.091  1.00  0.00           H  
ATOM   2475  H3'   A  1034      10.128  68.105 -59.110  1.00  0.00           H  
ATOM   2476  H1'   A  1034       8.489  65.773 -56.890  1.00  0.00           H  
ATOM   2477  H2'   A  1034       8.683  68.328 -57.331  1.00  0.00           H  
ATOM   2478 HO2'   A  1034       6.628  67.840 -57.431  1.00  0.00           H  
ATOM   2479  H2    A  1034       8.851  68.788 -53.074  1.00  0.00           H  
ATOM   2480  H61   A  1034      13.164  68.469 -52.243  1.00  0.00           H  
ATOM   2481  H62   A  1034      13.833  67.609 -53.544  1.00  0.00           H  
ATOM   2482  H8    A  1034      11.931  65.710 -57.514  1.00  0.00           H  
ATOM   2483  P     U  1035       9.113  69.857 -60.804  1.00  0.00           P  
ATOM   2484  OP2   U  1035      10.556  69.883 -60.459  1.00  0.00           O  
ATOM   2485  OP1   U  1035       8.697  69.912 -62.229  1.00  0.00           O  
ATOM   2486  O5'   U  1035       8.400  71.057 -60.036  1.00  0.00           O  
ATOM   2487  C5'   U  1035       9.128  72.216 -59.658  1.00  0.00           C  
ATOM   2488  C4'   U  1035       9.192  72.370 -58.159  1.00  0.00           C  
ATOM   2489  O4'   U  1035       9.596  71.106 -57.559  1.00  0.00           O  
ATOM   2490  C3'   U  1035      10.267  73.304 -57.626  1.00  0.00           C  
ATOM   2491  O3'   U  1035       9.897  74.669 -57.690  1.00  0.00           O  
ATOM   2492  C1'   U  1035      10.294  71.346 -56.357  1.00  0.00           C  
ATOM   2493  C2'   U  1035      10.406  72.852 -56.184  1.00  0.00           C  
ATOM   2494  O2'   U  1035       9.323  73.320 -55.392  1.00  0.00           O  
ATOM   2495  N1    U  1035      11.621  70.691 -56.453  1.00  0.00           N  
ATOM   2496  C2    U  1035      12.475  70.836 -55.375  1.00  0.00           C  
ATOM   2497  O2    U  1035      12.183  71.467 -54.374  1.00  0.00           O  
ATOM   2498  N3    U  1035      13.691  70.212 -55.508  1.00  0.00           N  
ATOM   2499  C4    U  1035      14.135  69.474 -56.585  1.00  0.00           C  
ATOM   2500  O4    U  1035      15.260  68.974 -56.553  1.00  0.00           O  
ATOM   2501  C5    U  1035      13.198  69.366 -57.662  1.00  0.00           C  
ATOM   2502  C6    U  1035      12.006  69.963 -57.559  1.00  0.00           C  
ATOM   2503  H5'   U  1035       8.692  73.005 -60.042  1.00  0.00           H  
ATOM   2504 H5''   U  1035      10.040  72.150 -60.011  1.00  0.00           H  
ATOM   2505  H4'   U  1035       8.302  72.611 -57.828  1.00  0.00           H  
ATOM   2506  H3'   U  1035      11.108  73.130 -58.098  1.00  0.00           H  
ATOM   2507  H1'   U  1035       9.800  70.970 -55.598  1.00  0.00           H  
ATOM   2508  H2'   U  1035      11.271  73.115 -55.807  1.00  0.00           H  
ATOM   2509 HO2'   U  1035       9.666  73.603 -54.518  1.00  0.00           H  
ATOM   2510  H3    U  1035      14.312  70.303 -54.756  1.00  0.00           H  
ATOM   2511  H5    U  1035      13.429  68.859 -58.468  1.00  0.00           H  
ATOM   2512  H6    U  1035      11.384  69.875 -58.309  1.00  0.00           H  
ATOM   2513  P     A  1036      11.019  75.804 -57.878  1.00  0.00           P  
ATOM   2514  OP2   A  1036      12.032  75.296 -58.837  1.00  0.00           O  
ATOM   2515  OP1   A  1036      10.331  77.091 -58.150  1.00  0.00           O  
ATOM   2516  O5'   A  1036      11.707  75.906 -56.444  1.00  0.00           O  
ATOM   2517  C5'   A  1036      11.033  76.518 -55.354  1.00  0.00           C  
ATOM   2518  C4'   A  1036      11.876  76.506 -54.104  1.00  0.00           C  
ATOM   2519  O4'   A  1036      12.185  75.129 -53.754  1.00  0.00           O  
ATOM   2520  C3'   A  1036      13.241  77.169 -54.213  1.00  0.00           C  
ATOM   2521  O3'   A  1036      13.195  78.571 -54.009  1.00  0.00           O  
ATOM   2522  C1'   A  1036      13.484  75.044 -53.226  1.00  0.00           C  
ATOM   2523  C2'   A  1036      14.017  76.473 -53.104  1.00  0.00           C  
ATOM   2524  O2'   A  1036      13.670  76.992 -51.829  1.00  0.00           O  
ATOM   2525  N1    A  1036      17.709  72.136 -53.730  1.00  0.00           N  
ATOM   2526  C2    A  1036      17.194  72.803 -52.689  1.00  0.00           C  
ATOM   2527  N3    A  1036      16.088  73.541 -52.628  1.00  0.00           N  
ATOM   2528  C4    A  1036      15.466  73.567 -53.820  1.00  0.00           C  
ATOM   2529  C5    A  1036      15.873  72.933 -54.979  1.00  0.00           C  
ATOM   2530  C6    A  1036      17.059  72.181 -54.913  1.00  0.00           C  
ATOM   2531  N6    A  1036      17.574  71.517 -55.950  1.00  0.00           N  
ATOM   2532  N7    A  1036      14.981  73.183 -56.013  1.00  0.00           N  
ATOM   2533  C8    A  1036      14.071  73.950 -55.465  1.00  0.00           C  
ATOM   2534  N9    A  1036      14.302  74.222 -54.139  1.00  0.00           N  
ATOM   2535  H5'   A  1036      10.198  76.034 -55.181  1.00  0.00           H  
ATOM   2536 H5''   A  1036      10.821  77.446 -55.588  1.00  0.00           H  
ATOM   2537  H4'   A  1036      11.368  76.920 -53.375  1.00  0.00           H  
ATOM   2538  H3'   A  1036      13.640  76.944 -55.080  1.00  0.00           H  
ATOM   2539  H1'   A  1036      13.466  74.626 -52.339  1.00  0.00           H  
ATOM   2540  H2'   A  1036      14.983  76.513 -53.262  1.00  0.00           H  
ATOM   2541 HO2'   A  1036      14.477  77.043 -51.276  1.00  0.00           H  
ATOM   2542  H2    A  1036      17.703  72.737 -51.854  1.00  0.00           H  
ATOM   2543  H61   A  1036      18.406  71.010 -55.843  1.00  0.00           H  
ATOM   2544  H62   A  1036      17.120  71.536 -56.819  1.00  0.00           H  
ATOM   2545  H8    A  1036      13.297  74.297 -55.956  1.00  0.00           H  
ATOM   2546  P     A  1037      14.479  79.478 -54.343  1.00  0.00           P  
ATOM   2547  OP2   A  1037      14.586  79.598 -55.818  1.00  0.00           O  
ATOM   2548  OP1   A  1037      14.404  80.705 -53.510  1.00  0.00           O  
ATOM   2549  O5'   A  1037      15.710  78.607 -53.829  1.00  0.00           O  
ATOM   2550  C5'   A  1037      16.322  78.877 -52.577  1.00  0.00           C  
ATOM   2551  C4'   A  1037      17.639  78.156 -52.437  1.00  0.00           C  
ATOM   2552  O4'   A  1037      17.448  76.770 -52.819  1.00  0.00           O  
ATOM   2553  C3'   A  1037      18.760  78.631 -53.349  1.00  0.00           C  
ATOM   2554  O3'   A  1037      19.463  79.747 -52.830  1.00  0.00           O  
ATOM   2555  C1'   A  1037      18.572  76.291 -53.515  1.00  0.00           C  
ATOM   2556  C2'   A  1037      19.635  77.394 -53.455  1.00  0.00           C  
ATOM   2557  O2'   A  1037      20.424  77.219 -52.288  1.00  0.00           O  
ATOM   2558  N1    A  1037      19.452  73.340 -57.647  1.00  0.00           N  
ATOM   2559  C2    A  1037      20.028  73.393 -56.439  1.00  0.00           C  
ATOM   2560  N3    A  1037      19.748  74.187 -55.408  1.00  0.00           N  
ATOM   2561  C4    A  1037      18.736  75.020 -55.710  1.00  0.00           C  
ATOM   2562  C5    A  1037      18.046  75.085 -56.906  1.00  0.00           C  
ATOM   2563  C6    A  1037      18.437  74.190 -57.917  1.00  0.00           C  
ATOM   2564  N6    A  1037      17.864  74.137 -59.122  1.00  0.00           N  
ATOM   2565  N7    A  1037      17.065  76.065 -56.853  1.00  0.00           N  
ATOM   2566  C8    A  1037      17.182  76.563 -55.647  1.00  0.00           C  
ATOM   2567  N9    A  1037      18.174  75.977 -54.900  1.00  0.00           N  
ATOM   2568  H5'   A  1037      15.722  78.588 -51.858  1.00  0.00           H  
ATOM   2569 H5''   A  1037      16.475  79.841 -52.496  1.00  0.00           H  
ATOM   2570  H4'   A  1037      17.928  78.202 -51.501  1.00  0.00           H  
ATOM   2571  H3'   A  1037      18.389  78.841 -54.232  1.00  0.00           H  
ATOM   2572  H1'   A  1037      18.918  75.482 -53.082  1.00  0.00           H  
ATOM   2573  H2'   A  1037      20.184  77.411 -54.267  1.00  0.00           H  
ATOM   2574 HO2'   A  1037      20.001  76.546 -51.715  1.00  0.00           H  
ATOM   2575  H2    A  1037      20.759  72.756 -56.293  1.00  0.00           H  
ATOM   2576  H61   A  1037      18.181  73.491 -59.787  1.00  0.00           H  
ATOM   2577  H62   A  1037      17.126  74.744 -59.340  1.00  0.00           H  
ATOM   2578  H8    A  1037      16.614  77.287 -55.309  1.00  0.00           H  
ATOM   2579  P     A  1038      20.974  80.008 -53.270  1.00  0.00           P  
ATOM   2580  OP2   A  1038      20.983  79.947 -54.753  1.00  0.00           O  
ATOM   2581  OP1   A  1038      21.390  81.257 -52.583  1.00  0.00           O  
ATOM   2582  O5'   A  1038      21.884  78.819 -52.724  1.00  0.00           O  
ATOM   2583  C5'   A  1038      23.026  78.384 -53.446  1.00  0.00           C  
ATOM   2584  C4'   A  1038      24.258  79.162 -53.057  1.00  0.00           C  
ATOM   2585  O4'   A  1038      25.342  78.206 -52.891  1.00  0.00           O  
ATOM   2586  C3'   A  1038      24.743  80.192 -54.065  1.00  0.00           C  
ATOM   2587  O3'   A  1038      25.353  81.318 -53.459  1.00  0.00           O  
ATOM   2588  C1'   A  1038      26.422  78.564 -53.740  1.00  0.00           C  
ATOM   2589  C2'   A  1038      25.827  79.448 -54.829  1.00  0.00           C  
ATOM   2590  O2'   A  1038      26.831  80.337 -55.296  1.00  0.00           O  
ATOM   2591  N1    A  1038      30.707  76.233 -55.402  1.00  0.00           N  
ATOM   2592  C2    A  1038      30.478  77.465 -54.929  1.00  0.00           C  
ATOM   2593  N3    A  1038      29.335  78.007 -54.513  1.00  0.00           N  
ATOM   2594  C4    A  1038      28.325  77.125 -54.619  1.00  0.00           C  
ATOM   2595  C5    A  1038      28.404  75.827 -55.085  1.00  0.00           C  
ATOM   2596  C6    A  1038      29.670  75.372 -55.494  1.00  0.00           C  
ATOM   2597  N6    A  1038      29.899  74.145 -55.967  1.00  0.00           N  
ATOM   2598  N7    A  1038      27.158  75.215 -55.050  1.00  0.00           N  
ATOM   2599  C8    A  1038      26.367  76.143 -54.570  1.00  0.00           C  
ATOM   2600  N9    A  1038      27.006  77.325 -54.287  1.00  0.00           N  
ATOM   2601  H5'   A  1038      22.863  78.504 -54.406  1.00  0.00           H  
ATOM   2602 H5''   A  1038      23.178  77.433 -53.265  1.00  0.00           H  
ATOM   2603  H4'   A  1038      24.114  79.606 -52.195  1.00  0.00           H  
ATOM   2604  H3'   A  1038      24.017  80.497 -54.651  1.00  0.00           H  
ATOM   2605  H1'   A  1038      27.112  79.064 -53.254  1.00  0.00           H  
ATOM   2606  H2'   A  1038      25.450  78.911 -55.557  1.00  0.00           H  
ATOM   2607 HO2'   A  1038      26.641  80.571 -56.228  1.00  0.00           H  
ATOM   2608  H2    A  1038      31.263  78.050 -54.881  1.00  0.00           H  
ATOM   2609  H61   A  1038      30.805  73.885 -56.237  1.00  0.00           H  
ATOM   2610  H62   A  1038      29.163  73.503 -56.043  1.00  0.00           H  
ATOM   2611  H8    A  1038      25.407  76.006 -54.427  1.00  0.00           H  
ATOM   2612  P     A  1039      25.477  82.703 -54.265  1.00  0.00           P  
ATOM   2613  OP2   A  1039      26.151  83.689 -53.384  1.00  0.00           O  
ATOM   2614  OP1   A  1039      26.043  82.407 -55.605  1.00  0.00           O  
ATOM   2615  O5'   A  1039      23.966  83.171 -54.460  1.00  0.00           O  
ATOM   2616  C5'   A  1039      23.261  82.878 -55.658  1.00  0.00           C  
ATOM   2617  C4'   A  1039      22.999  84.124 -56.465  1.00  0.00           C  
ATOM   2618  O4'   A  1039      24.169  84.977 -56.450  1.00  0.00           O  
ATOM   2619  C3'   A  1039      22.719  83.914 -57.946  1.00  0.00           C  
ATOM   2620  O3'   A  1039      21.368  83.577 -58.212  1.00  0.00           O  
ATOM   2621  C1'   A  1039      24.289  85.672 -57.668  1.00  0.00           C  
ATOM   2622  C2'   A  1039      23.087  85.277 -58.533  1.00  0.00           C  
ATOM   2623  O2'   A  1039      22.047  86.222 -58.334  1.00  0.00           O  
ATOM   2624  N1    A  1039      27.246  85.914 -61.881  1.00  0.00           N  
ATOM   2625  C2    A  1039      26.032  86.407 -61.604  1.00  0.00           C  
ATOM   2626  N3    A  1039      25.319  86.306 -60.484  1.00  0.00           N  
ATOM   2627  C4    A  1039      25.987  85.595 -59.558  1.00  0.00           C  
ATOM   2628  C5    A  1039      27.239  85.025 -59.695  1.00  0.00           C  
ATOM   2629  C6    A  1039      27.890  85.205 -60.929  1.00  0.00           C  
ATOM   2630  N6    A  1039      29.099  84.713 -61.206  1.00  0.00           N  
ATOM   2631  N7    A  1039      27.608  84.366 -58.530  1.00  0.00           N  
ATOM   2632  C8    A  1039      26.588  84.549 -57.729  1.00  0.00           C  
ATOM   2633  N9    A  1039      25.571  85.284 -58.286  1.00  0.00           N  
ATOM   2634  H5'   A  1039      22.405  82.458 -55.431  1.00  0.00           H  
ATOM   2635 H5''   A  1039      23.790  82.253 -56.196  1.00  0.00           H  
ATOM   2636  H4'   A  1039      22.246  84.608 -56.066  1.00  0.00           H  
ATOM   2637  H3'   A  1039      23.302  83.218 -58.316  1.00  0.00           H  
ATOM   2638  H1'   A  1039      24.278  86.642 -57.519  1.00  0.00           H  
ATOM   2639  H2'   A  1039      23.337  85.205 -59.479  1.00  0.00           H  
ATOM   2640 HO2'   A  1039      21.956  86.771 -59.141  1.00  0.00           H  
ATOM   2641  H2    A  1039      25.608  86.913 -62.328  1.00  0.00           H  
ATOM   2642  H61   A  1039      29.502  84.871 -62.086  1.00  0.00           H  
ATOM   2643  H62   A  1039      29.585  84.196 -60.531  1.00  0.00           H  
ATOM   2644  H8    A  1039      26.554  84.193 -56.816  1.00  0.00           H  
ATOM   2645  P     A  1040      21.014  82.228 -59.011  1.00  0.00           P  
ATOM   2646  OP2   A  1040      21.017  81.105 -58.040  1.00  0.00           O  
ATOM   2647  OP1   A  1040      19.806  82.484 -59.834  1.00  0.00           O  
ATOM   2648  O5'   A  1040      22.250  82.030 -59.997  1.00  0.00           O  
ATOM   2649  C5'   A  1040      22.058  81.963 -61.402  1.00  0.00           C  
ATOM   2650  C4'   A  1040      23.340  82.232 -62.150  1.00  0.00           C  
ATOM   2651  O4'   A  1040      24.288  82.893 -61.273  1.00  0.00           O  
ATOM   2652  C3'   A  1040      24.092  81.006 -62.646  1.00  0.00           C  
ATOM   2653  O3'   A  1040      23.583  80.500 -63.868  1.00  0.00           O  
ATOM   2654  C1'   A  1040      25.594  82.483 -61.567  1.00  0.00           C  
ATOM   2655  C2'   A  1040      25.516  81.526 -62.760  1.00  0.00           C  
ATOM   2656  O2'   A  1040      25.699  82.269 -63.957  1.00  0.00           O  
ATOM   2657  N1    A  1040      29.502  79.745 -59.621  1.00  0.00           N  
ATOM   2658  C2    A  1040      29.262  80.226 -60.848  1.00  0.00           C  
ATOM   2659  N3    A  1040      28.222  80.931 -61.287  1.00  0.00           N  
ATOM   2660  C4    A  1040      27.340  81.145 -60.294  1.00  0.00           C  
ATOM   2661  C5    A  1040      27.447  80.715 -58.984  1.00  0.00           C  
ATOM   2662  C6    A  1040      28.596  79.978 -58.647  1.00  0.00           C  
ATOM   2663  N6    A  1040      28.836  79.498 -57.424  1.00  0.00           N  
ATOM   2664  N7    A  1040      26.347  81.123 -58.243  1.00  0.00           N  
ATOM   2665  C8    A  1040      25.611  81.779 -59.106  1.00  0.00           C  
ATOM   2666  N9    A  1040      26.152  81.831 -60.367  1.00  0.00           N  
ATOM   2667  H5'   A  1040      21.389  82.630 -61.665  1.00  0.00           H  
ATOM   2668 H5''   A  1040      21.730  81.072 -61.639  1.00  0.00           H  
ATOM   2669  H4'   A  1040      23.149  82.817 -62.913  1.00  0.00           H  
ATOM   2670  H3'   A  1040      24.058  80.300 -61.966  1.00  0.00           H  
ATOM   2671  H1'   A  1040      26.146  83.257 -61.806  1.00  0.00           H  
ATOM   2672  H2'   A  1040      26.171  80.801 -62.678  1.00  0.00           H  
ATOM   2673 HO2'   A  1040      26.577  82.053 -64.334  1.00  0.00           H  
ATOM   2674  H2    A  1040      29.950  80.029 -61.519  1.00  0.00           H  
ATOM   2675  H61   A  1040      29.656  78.991 -57.249  1.00  0.00           H  
ATOM   2676  H62   A  1040      28.193  79.655 -56.702  1.00  0.00           H  
ATOM   2677  H8    A  1040      24.754  82.193 -58.874  1.00  0.00           H  
ATOM   2678  P     U  1041      22.917  79.038 -63.921  1.00  0.00           P  
ATOM   2679  OP2   U  1041      21.678  79.069 -63.104  1.00  0.00           O  
ATOM   2680  OP1   U  1041      22.848  78.616 -65.343  1.00  0.00           O  
ATOM   2681  O5'   U  1041      23.974  78.106 -63.179  1.00  0.00           O  
ATOM   2682  C5'   U  1041      24.726  77.140 -63.898  1.00  0.00           C  
ATOM   2683  C4'   U  1041      26.023  76.812 -63.201  1.00  0.00           C  
ATOM   2684  O4'   U  1041      26.402  77.908 -62.333  1.00  0.00           O  
ATOM   2685  C3'   U  1041      25.993  75.619 -62.257  1.00  0.00           C  
ATOM   2686  O3'   U  1041      26.118  74.378 -62.929  1.00  0.00           O  
ATOM   2687  C1'   U  1041      26.956  77.439 -61.132  1.00  0.00           C  
ATOM   2688  C2'   U  1041      27.133  75.934 -61.293  1.00  0.00           C  
ATOM   2689  O2'   U  1041      28.396  75.668 -61.886  1.00  0.00           O  
ATOM   2690  N1    U  1041      26.002  77.780 -60.049  1.00  0.00           N  
ATOM   2691  C2    U  1041      26.336  77.384 -58.767  1.00  0.00           C  
ATOM   2692  O2    U  1041      27.361  76.781 -58.502  1.00  0.00           O  
ATOM   2693  N3    U  1041      25.424  77.722 -57.797  1.00  0.00           N  
ATOM   2694  C4    U  1041      24.237  78.400 -57.972  1.00  0.00           C  
ATOM   2695  O4    U  1041      23.522  78.629 -56.995  1.00  0.00           O  
ATOM   2696  C5    U  1041      23.957  78.778 -59.324  1.00  0.00           C  
ATOM   2697  C6    U  1041      24.828  78.463 -60.287  1.00  0.00           C  
ATOM   2698  H5'   U  1041      24.924  77.491 -64.792  1.00  0.00           H  
ATOM   2699 H5''   U  1041      24.195  76.322 -63.987  1.00  0.00           H  
ATOM   2700  H4'   U  1041      26.726  76.670 -63.867  1.00  0.00           H  
ATOM   2701  H3'   U  1041      25.150  75.630 -61.758  1.00  0.00           H  
ATOM   2702  H1'   U  1041      27.826  77.847 -60.939  1.00  0.00           H  
ATOM   2703  H2'   U  1041      27.026  75.459 -60.443  1.00  0.00           H  
ATOM   2704 HO2'   U  1041      28.984  75.258 -61.216  1.00  0.00           H  
ATOM   2705  H3    U  1041      25.642  77.451 -56.881  1.00  0.00           H  
ATOM   2706  H5    U  1041      23.134  79.265 -59.540  1.00  0.00           H  
ATOM   2707  H6    U  1041      24.614  78.731 -61.204  1.00  0.00           H  
ATOM   2708  P     U  1042      24.896  73.335 -62.936  1.00  0.00           P  
ATOM   2709  OP2   U  1042      23.657  74.076 -62.589  1.00  0.00           O  
ATOM   2710  OP1   U  1042      24.959  72.561 -64.202  1.00  0.00           O  
ATOM   2711  O5'   U  1042      25.230  72.343 -61.735  1.00  0.00           O  
ATOM   2712  C5'   U  1042      25.833  72.819 -60.542  1.00  0.00           C  
ATOM   2713  C4'   U  1042      24.965  72.554 -59.336  1.00  0.00           C  
ATOM   2714  O4'   U  1042      24.354  73.784 -58.885  1.00  0.00           O  
ATOM   2715  C3'   U  1042      23.848  71.539 -59.523  1.00  0.00           C  
ATOM   2716  O3'   U  1042      23.874  70.503 -58.558  1.00  0.00           O  
ATOM   2717  C1'   U  1042      22.950  73.562 -58.627  1.00  0.00           C  
ATOM   2718  C2'   U  1042      22.540  72.330 -59.440  1.00  0.00           C  
ATOM   2719  O2'   U  1042      21.553  71.616 -58.710  1.00  0.00           O  
ATOM   2720  N1    U  1042      22.200  74.777 -59.029  1.00  0.00           N  
ATOM   2721  C2    U  1042      21.951  75.718 -58.047  1.00  0.00           C  
ATOM   2722  O2    U  1042      22.317  75.588 -56.892  1.00  0.00           O  
ATOM   2723  N3    U  1042      21.254  76.825 -58.465  1.00  0.00           N  
ATOM   2724  C4    U  1042      20.789  77.084 -59.737  1.00  0.00           C  
ATOM   2725  O4    U  1042      20.176  78.130 -59.955  1.00  0.00           O  
ATOM   2726  C5    U  1042      21.084  76.067 -60.700  1.00  0.00           C  
ATOM   2727  C6    U  1042      21.762  74.979 -60.321  1.00  0.00           C  
ATOM   2728  H5'   U  1042      25.981  73.784 -60.622  1.00  0.00           H  
ATOM   2729 H5''   U  1042      26.696  72.372 -60.418  1.00  0.00           H  
ATOM   2730  H4'   U  1042      25.559  72.243 -58.621  1.00  0.00           H  
ATOM   2731  H3'   U  1042      23.956  71.149 -60.416  1.00  0.00           H  
ATOM   2732  H1'   U  1042      22.796  73.386 -57.675  1.00  0.00           H  
ATOM   2733  H2'   U  1042      22.219  72.587 -60.329  1.00  0.00           H  
ATOM   2734 HO2'   U  1042      20.856  72.242 -58.420  1.00  0.00           H  
ATOM   2735  H3    U  1042      21.066  77.505 -57.785  1.00  0.00           H  
ATOM   2736  H5    U  1042      20.792  76.169 -61.630  1.00  0.00           H  
ATOM   2737  H6    U  1042      21.950  74.298 -60.998  1.00  0.00           H  
ATOM   2738  P     A  1043      24.292  69.011 -58.983  1.00  0.00           P  
ATOM   2739  OP2   A  1043      23.086  68.151 -58.891  1.00  0.00           O  
ATOM   2740  OP1   A  1043      25.041  69.089 -60.262  1.00  0.00           O  
ATOM   2741  O5'   A  1043      25.309  68.556 -57.844  1.00  0.00           O  
ATOM   2742  C5'   A  1043      24.931  68.585 -56.475  1.00  0.00           C  
ATOM   2743  C4'   A  1043      26.094  68.948 -55.586  1.00  0.00           C  
ATOM   2744  O4'   A  1043      26.351  70.373 -55.759  1.00  0.00           O  
ATOM   2745  C3'   A  1043      25.892  68.716 -54.097  1.00  0.00           C  
ATOM   2746  O3'   A  1043      26.652  67.629 -53.597  1.00  0.00           O  
ATOM   2747  C1'   A  1043      26.316  71.080 -54.486  1.00  0.00           C  
ATOM   2748  C2'   A  1043      26.326  70.006 -53.406  1.00  0.00           C  
ATOM   2749  O2'   A  1043      27.661  69.912 -52.931  1.00  0.00           O  
ATOM   2750  N1    A  1043      23.709  74.861 -52.149  1.00  0.00           N  
ATOM   2751  C2    A  1043      24.912  74.319 -51.916  1.00  0.00           C  
ATOM   2752  N3    A  1043      25.530  73.335 -52.565  1.00  0.00           N  
ATOM   2753  C4    A  1043      24.770  72.882 -53.578  1.00  0.00           C  
ATOM   2754  C5    A  1043      23.516  73.338 -53.940  1.00  0.00           C  
ATOM   2755  C6    A  1043      22.972  74.383 -53.174  1.00  0.00           C  
ATOM   2756  N6    A  1043      21.773  74.924 -53.405  1.00  0.00           N  
ATOM   2757  N7    A  1043      23.037  72.633 -55.037  1.00  0.00           N  
ATOM   2758  C8    A  1043      23.995  71.783 -55.308  1.00  0.00           C  
ATOM   2759  N9    A  1043      25.075  71.878 -54.465  1.00  0.00           N  
ATOM   2760  H5'   A  1043      24.595  67.701 -56.217  1.00  0.00           H  
ATOM   2761 H5''   A  1043      24.217  69.245 -56.354  1.00  0.00           H  
ATOM   2762  H4'   A  1043      26.894  68.462 -55.877  1.00  0.00           H  
ATOM   2763  H3'   A  1043      24.940  68.538 -53.947  1.00  0.00           H  
ATOM   2764  H1'   A  1043      27.088  71.672 -54.364  1.00  0.00           H  
ATOM   2765  H2'   A  1043      25.703  70.259 -52.693  1.00  0.00           H  
ATOM   2766 HO2'   A  1043      27.717  70.342 -52.052  1.00  0.00           H  
ATOM   2767  H2    A  1043      25.406  74.701 -51.161  1.00  0.00           H  
ATOM   2768  H61   A  1043      21.446  75.652 -52.836  1.00  0.00           H  
ATOM   2769  H62   A  1043      21.220  74.594 -54.144  1.00  0.00           H  
ATOM   2770  H8    A  1043      23.946  71.138 -56.044  1.00  0.00           H  
ATOM   2771  P     U  1044      26.049  66.685 -52.445  1.00  0.00           P  
ATOM   2772  OP2   U  1044      25.229  65.632 -53.096  1.00  0.00           O  
ATOM   2773  OP1   U  1044      27.161  66.295 -51.541  1.00  0.00           O  
ATOM   2774  O5'   U  1044      25.068  67.643 -51.635  1.00  0.00           O  
ATOM   2775  C5'   U  1044      25.465  68.218 -50.399  1.00  0.00           C  
ATOM   2776  C4'   U  1044      24.443  69.203 -49.888  1.00  0.00           C  
ATOM   2777  O4'   U  1044      24.186  70.205 -50.904  1.00  0.00           O  
ATOM   2778  C3'   U  1044      23.057  68.644 -49.604  1.00  0.00           C  
ATOM   2779  O3'   U  1044      22.972  67.982 -48.354  1.00  0.00           O  
ATOM   2780  C1'   U  1044      22.861  70.670 -50.775  1.00  0.00           C  
ATOM   2781  C2'   U  1044      22.220  69.911 -49.616  1.00  0.00           C  
ATOM   2782  O2'   U  1044      22.394  70.653 -48.418  1.00  0.00           O  
ATOM   2783  N1    U  1044      22.145  70.451 -52.055  1.00  0.00           N  
ATOM   2784  C2    U  1044      20.948  71.120 -52.232  1.00  0.00           C  
ATOM   2785  O2    U  1044      20.472  71.866 -51.393  1.00  0.00           O  
ATOM   2786  N3    U  1044      20.321  70.887 -53.431  1.00  0.00           N  
ATOM   2787  C4    U  1044      20.757  70.070 -54.452  1.00  0.00           C  
ATOM   2788  O4    U  1044      20.077  69.963 -55.474  1.00  0.00           O  
ATOM   2789  C5    U  1044      22.002  69.410 -54.200  1.00  0.00           C  
ATOM   2790  C6    U  1044      22.634  69.620 -53.041  1.00  0.00           C  
ATOM   2791  H5'   U  1044      26.320  68.681 -50.522  1.00  0.00           H  
ATOM   2792 H5''   U  1044      25.580  67.505 -49.737  1.00  0.00           H  
ATOM   2793  H4'   U  1044      24.779  69.641 -49.079  1.00  0.00           H  
ATOM   2794  H3'   U  1044      22.759  68.034 -50.310  1.00  0.00           H  
ATOM   2795  H1'   U  1044      22.868  71.629 -50.568  1.00  0.00           H  
ATOM   2796  H2'   U  1044      21.276  69.716 -49.788  1.00  0.00           H  
ATOM   2797 HO2'   U  1044      22.747  70.059 -47.722  1.00  0.00           H  
ATOM   2798  H3    U  1044      19.471  71.351 -53.576  1.00  0.00           H  
ATOM   2799  H5    U  1044      22.388  68.810 -54.873  1.00  0.00           H  
ATOM   2800  H6    U  1044      23.483  69.156 -52.892  1.00  0.00           H  
ATOM   2801  P     G  1045      22.070  66.662 -48.197  1.00  0.00           P  
ATOM   2802  OP2   G  1045      21.166  66.581 -49.372  1.00  0.00           O  
ATOM   2803  OP1   G  1045      22.971  65.523 -47.884  1.00  0.00           O  
ATOM   2804  O5'   G  1045      21.179  66.954 -46.908  1.00  0.00           O  
ATOM   2805  C5'   G  1045      21.744  67.555 -45.753  1.00  0.00           C  
ATOM   2806  C4'   G  1045      20.688  68.203 -44.892  1.00  0.00           C  
ATOM   2807  O4'   G  1045      20.447  69.562 -45.347  1.00  0.00           O  
ATOM   2808  C3'   G  1045      19.307  67.566 -44.938  1.00  0.00           C  
ATOM   2809  O3'   G  1045      19.196  66.425 -44.104  1.00  0.00           O  
ATOM   2810  C1'   G  1045      19.101  69.895 -45.146  1.00  0.00           C  
ATOM   2811  C2'   G  1045      18.434  68.707 -44.454  1.00  0.00           C  
ATOM   2812  O2'   G  1045      18.532  68.870 -43.047  1.00  0.00           O  
ATOM   2813  N1    G  1045      15.055  71.775 -47.598  1.00  0.00           N  
ATOM   2814  C2    G  1045      15.281  71.656 -46.249  1.00  0.00           C  
ATOM   2815  N2    G  1045      14.305  72.094 -45.440  1.00  0.00           N  
ATOM   2816  N3    G  1045      16.385  71.145 -45.727  1.00  0.00           N  
ATOM   2817  C4    G  1045      17.259  70.755 -46.678  1.00  0.00           C  
ATOM   2818  C5    G  1045      17.130  70.829 -48.049  1.00  0.00           C  
ATOM   2819  C6    G  1045      15.941  71.379 -48.595  1.00  0.00           C  
ATOM   2820  O6    G  1045      15.639  71.531 -49.784  1.00  0.00           O  
ATOM   2821  N7    G  1045      18.257  70.320 -48.678  1.00  0.00           N  
ATOM   2822  C8    G  1045      19.036  69.952 -47.697  1.00  0.00           C  
ATOM   2823  N9    G  1045      18.493  70.187 -46.458  1.00  0.00           N  
ATOM   2824  H5'   G  1045      22.393  68.235 -46.030  1.00  0.00           H  
ATOM   2825 H5''   G  1045      22.207  66.868 -45.229  1.00  0.00           H  
ATOM   2826  H4'   G  1045      20.998  68.224 -43.962  1.00  0.00           H  
ATOM   2827  H3'   G  1045      19.061  67.319 -45.853  1.00  0.00           H  
ATOM   2828  H1'   G  1045      19.034  70.686 -44.572  1.00  0.00           H  
ATOM   2829  H2'   G  1045      17.504  68.594 -44.743  1.00  0.00           H  
ATOM   2830 HO2'   G  1045      17.643  69.072 -42.686  1.00  0.00           H  
ATOM   2831  H1    G  1045      14.203  72.167 -47.883  1.00  0.00           H  
ATOM   2832  H22   G  1045      14.411  72.035 -44.467  1.00  0.00           H  
ATOM   2833  H21   G  1045      13.485  72.474 -45.819  1.00  0.00           H  
ATOM   2834  H8    G  1045      19.919  69.549 -47.833  1.00  0.00           H  
ATOM   2835  P     A  1046      18.126  65.276 -44.447  1.00  0.00           P  
ATOM   2836  OP2   A  1046      18.399  64.789 -45.822  1.00  0.00           O  
ATOM   2837  OP1   A  1046      18.107  64.313 -43.318  1.00  0.00           O  
ATOM   2838  O5'   A  1046      16.729  66.043 -44.465  1.00  0.00           O  
ATOM   2839  C5'   A  1046      16.070  66.384 -43.255  1.00  0.00           C  
ATOM   2840  C4'   A  1046      14.751  67.067 -43.516  1.00  0.00           C  
ATOM   2841  O4'   A  1046      14.960  68.281 -44.286  1.00  0.00           O  
ATOM   2842  C3'   A  1046      13.741  66.276 -44.334  1.00  0.00           C  
ATOM   2843  O3'   A  1046      12.934  65.421 -43.543  1.00  0.00           O  
ATOM   2844  C1'   A  1046      13.956  68.439 -45.261  1.00  0.00           C  
ATOM   2845  C2'   A  1046      12.896  67.384 -44.947  1.00  0.00           C  
ATOM   2846  O2'   A  1046      11.982  67.918 -44.000  1.00  0.00           O  
ATOM   2847  N1    A  1046      13.452  68.966 -50.362  1.00  0.00           N  
ATOM   2848  C2    A  1046      12.646  69.282 -49.341  1.00  0.00           C  
ATOM   2849  N3    A  1046      12.840  69.117 -48.034  1.00  0.00           N  
ATOM   2850  C4    A  1046      14.036  68.547 -47.800  1.00  0.00           C  
ATOM   2851  C5    A  1046      14.971  68.167 -48.743  1.00  0.00           C  
ATOM   2852  C6    A  1046      14.646  68.396 -50.092  1.00  0.00           C  
ATOM   2853  N6    A  1046      15.448  68.081 -51.111  1.00  0.00           N  
ATOM   2854  N7    A  1046      16.088  67.613 -48.132  1.00  0.00           N  
ATOM   2855  C8    A  1046      15.807  67.670 -46.854  1.00  0.00           C  
ATOM   2856  N9    A  1046      14.580  68.225 -46.580  1.00  0.00           N  
ATOM   2857  H5'   A  1046      16.644  66.986 -42.736  1.00  0.00           H  
ATOM   2858 H5''   A  1046      15.911  65.569 -42.735  1.00  0.00           H  
ATOM   2859  H4'   A  1046      14.346  67.303 -42.655  1.00  0.00           H  
ATOM   2860  H3'   A  1046      14.180  65.747 -45.033  1.00  0.00           H  
ATOM   2861  H1'   A  1046      13.547  69.330 -45.235  1.00  0.00           H  
ATOM   2862  H2'   A  1046      12.441  67.081 -45.761  1.00  0.00           H  
ATOM   2863 HO2'   A  1046      11.125  68.087 -44.445  1.00  0.00           H  
ATOM   2864  H2    A  1046      11.792  69.694 -49.590  1.00  0.00           H  
ATOM   2865  H61   A  1046      15.167  68.265 -52.032  1.00  0.00           H  
ATOM   2866  H62   A  1046      16.320  67.666 -50.939  1.00  0.00           H  
ATOM   2867  H8    A  1046      16.416  67.347 -46.157  1.00  0.00           H  
ATOM   2868  P     C  1047      12.452  64.002 -44.123  1.00  0.00           P  
ATOM   2869  OP2   C  1047      13.523  63.477 -45.006  1.00  0.00           O  
ATOM   2870  OP1   C  1047      11.972  63.179 -42.983  1.00  0.00           O  
ATOM   2871  O5'   C  1047      11.194  64.363 -45.032  1.00  0.00           O  
ATOM   2872  C5'   C  1047      10.062  65.019 -44.483  1.00  0.00           C  
ATOM   2873  C4'   C  1047       9.049  65.367 -45.548  1.00  0.00           C  
ATOM   2874  O4'   C  1047       9.567  66.432 -46.388  1.00  0.00           O  
ATOM   2875  C3'   C  1047       8.723  64.268 -46.547  1.00  0.00           C  
ATOM   2876  O3'   C  1047       7.681  63.414 -46.108  1.00  0.00           O  
ATOM   2877  C1'   C  1047       9.199  66.231 -47.741  1.00  0.00           C  
ATOM   2878  C2'   C  1047       8.238  65.049 -47.750  1.00  0.00           C  
ATOM   2879  O2'   C  1047       6.914  65.523 -47.556  1.00  0.00           O  
ATOM   2880  N1    C  1047      10.437  65.956 -48.510  1.00  0.00           N  
ATOM   2881  C2    C  1047      10.401  66.104 -49.903  1.00  0.00           C  
ATOM   2882  O2    C  1047       9.344  66.456 -50.448  1.00  0.00           O  
ATOM   2883  N3    C  1047      11.517  65.860 -50.628  1.00  0.00           N  
ATOM   2884  C4    C  1047      12.641  65.483 -50.018  1.00  0.00           C  
ATOM   2885  N4    C  1047      13.717  65.253 -50.774  1.00  0.00           N  
ATOM   2886  C5    C  1047      12.710  65.323 -48.605  1.00  0.00           C  
ATOM   2887  C6    C  1047      11.600  65.568 -47.898  1.00  0.00           C  
ATOM   2888  H5'   C  1047      10.354  65.843 -44.040  1.00  0.00           H  
ATOM   2889 H5''   C  1047       9.641  64.431 -43.822  1.00  0.00           H  
ATOM   2890  H4'   C  1047       8.219  65.665 -45.123  1.00  0.00           H  
ATOM   2891  H3'   C  1047       9.512  63.727 -46.761  1.00  0.00           H  
ATOM   2892  H1'   C  1047       8.748  67.015 -48.117  1.00  0.00           H  
ATOM   2893  H2'   C  1047       8.318  64.525 -48.574  1.00  0.00           H  
ATOM   2894 HO2'   C  1047       6.412  65.422 -48.392  1.00  0.00           H  
ATOM   2895  H42   C  1047      14.558  64.974 -50.356  1.00  0.00           H  
ATOM   2896  H41   C  1047      13.666  65.363 -51.747  1.00  0.00           H  
ATOM   2897  H5    C  1047      13.541  65.046 -48.166  1.00  0.00           H  
ATOM   2898  H6    C  1047      11.627  65.464 -46.925  1.00  0.00           H  
ATOM   2899  P     U  1048       7.616  61.890 -46.616  1.00  0.00           P  
ATOM   2900  OP2   U  1048       9.008  61.396 -46.763  1.00  0.00           O  
ATOM   2901  OP1   U  1048       6.664  61.154 -45.745  1.00  0.00           O  
ATOM   2902  O5'   U  1048       6.974  61.995 -48.070  1.00  0.00           O  
ATOM   2903  C5'   U  1048       5.588  62.254 -48.239  1.00  0.00           C  
ATOM   2904  C4'   U  1048       5.183  62.193 -49.691  1.00  0.00           C  
ATOM   2905  O4'   U  1048       5.861  63.256 -50.386  1.00  0.00           O  
ATOM   2906  C3'   U  1048       5.611  60.949 -50.455  1.00  0.00           C  
ATOM   2907  O3'   U  1048       4.714  59.865 -50.294  1.00  0.00           O  
ATOM   2908  C1'   U  1048       6.136  62.851 -51.714  1.00  0.00           C  
ATOM   2909  C2'   U  1048       5.570  61.450 -51.887  1.00  0.00           C  
ATOM   2910  O2'   U  1048       4.234  61.537 -52.363  1.00  0.00           O  
ATOM   2911  N1    U  1048       7.603  62.895 -51.920  1.00  0.00           N  
ATOM   2912  C2    U  1048       8.056  62.921 -53.226  1.00  0.00           C  
ATOM   2913  O2    U  1048       7.310  62.911 -54.190  1.00  0.00           O  
ATOM   2914  N3    U  1048       9.422  62.962 -53.369  1.00  0.00           N  
ATOM   2915  C4    U  1048      10.363  62.978 -52.362  1.00  0.00           C  
ATOM   2916  O4    U  1048      11.559  63.014 -52.653  1.00  0.00           O  
ATOM   2917  C5    U  1048       9.822  62.949 -51.037  1.00  0.00           C  
ATOM   2918  C6    U  1048       8.496  62.910 -50.869  1.00  0.00           C  
ATOM   2919  H5'   U  1048       5.385  63.146 -47.888  1.00  0.00           H  
ATOM   2920 H5''   U  1048       5.075  61.587 -47.736  1.00  0.00           H  
ATOM   2921  H4'   U  1048       4.216  62.308 -49.792  1.00  0.00           H  
ATOM   2922  H3'   U  1048       6.514  60.658 -50.213  1.00  0.00           H  
ATOM   2923  H1'   U  1048       5.700  63.456 -52.351  1.00  0.00           H  
ATOM   2924  H2'   U  1048       6.129  60.901 -52.475  1.00  0.00           H  
ATOM   2925 HO2'   U  1048       4.207  61.234 -53.295  1.00  0.00           H  
ATOM   2926  H3    U  1048       9.764  62.981 -54.287  1.00  0.00           H  
ATOM   2927  H5    U  1048      10.419  62.958 -50.260  1.00  0.00           H  
ATOM   2928  H6    U  1048       8.151  62.890 -49.953  1.00  0.00           H  
ATOM   2929  P     G  1049       5.238  58.353 -50.446  1.00  0.00           P  
ATOM   2930  OP2   G  1049       6.478  58.213 -49.643  1.00  0.00           O  
ATOM   2931  OP1   G  1049       4.092  57.442 -50.193  1.00  0.00           O  
ATOM   2932  O5'   G  1049       5.631  58.233 -51.986  1.00  0.00           O  
ATOM   2933  C5'   G  1049       4.637  58.027 -52.978  1.00  0.00           C  
ATOM   2934  C4'   G  1049       5.239  57.955 -54.359  1.00  0.00           C  
ATOM   2935  O4'   G  1049       5.993  59.167 -54.654  1.00  0.00           O  
ATOM   2936  C3'   G  1049       6.246  56.838 -54.592  1.00  0.00           C  
ATOM   2937  O3'   G  1049       5.636  55.612 -54.960  1.00  0.00           O  
ATOM   2938  C1'   G  1049       7.185  58.872 -55.359  1.00  0.00           C  
ATOM   2939  C2'   G  1049       7.090  57.402 -55.726  1.00  0.00           C  
ATOM   2940  O2'   G  1049       6.420  57.290 -56.973  1.00  0.00           O  
ATOM   2941  N1    G  1049      12.240  59.290 -54.918  1.00  0.00           N  
ATOM   2942  C2    G  1049      11.480  58.995 -56.024  1.00  0.00           C  
ATOM   2943  N2    G  1049      12.150  58.782 -57.167  1.00  0.00           N  
ATOM   2944  N3    G  1049      10.160  58.914 -56.013  1.00  0.00           N  
ATOM   2945  C4    G  1049       9.649  59.155 -54.788  1.00  0.00           C  
ATOM   2946  C5    G  1049      10.318  59.459 -53.621  1.00  0.00           C  
ATOM   2947  C6    G  1049      11.734  59.542 -53.646  1.00  0.00           C  
ATOM   2948  O6    G  1049      12.508  59.799 -52.717  1.00  0.00           O  
ATOM   2949  N7    G  1049       9.426  59.637 -52.573  1.00  0.00           N  
ATOM   2950  C8    G  1049       8.253  59.441 -53.111  1.00  0.00           C  
ATOM   2951  N9    G  1049       8.315  59.146 -54.451  1.00  0.00           N  
ATOM   2952  H5'   G  1049       3.995  58.766 -52.947  1.00  0.00           H  
ATOM   2953 H5''   G  1049       4.167  57.187 -52.790  1.00  0.00           H  
ATOM   2954  H4'   G  1049       4.510  57.866 -55.008  1.00  0.00           H  
ATOM   2955  H3'   G  1049       6.798  56.695 -53.796  1.00  0.00           H  
ATOM   2956  H1'   G  1049       7.285  59.406 -56.175  1.00  0.00           H  
ATOM   2957  H2'   G  1049       7.978  56.988 -55.753  1.00  0.00           H  
ATOM   2958 HO2'   G  1049       7.068  57.032 -57.662  1.00  0.00           H  
ATOM   2959  H1    G  1049      13.212  59.327 -55.032  1.00  0.00           H  
ATOM   2960  H22   G  1049      11.660  58.567 -57.989  1.00  0.00           H  
ATOM   2961  H21   G  1049      13.127  58.840 -57.183  1.00  0.00           H  
ATOM   2962  H8    G  1049       7.413  59.501 -52.609  1.00  0.00           H  
ATOM   2963  P     C  1050       6.384  54.220 -54.670  1.00  0.00           P  
ATOM   2964  OP2   C  1050       6.920  54.264 -53.286  1.00  0.00           O  
ATOM   2965  OP1   C  1050       5.473  53.117 -55.069  1.00  0.00           O  
ATOM   2966  O5'   C  1050       7.618  54.227 -55.678  1.00  0.00           O  
ATOM   2967  C5'   C  1050       7.437  53.933 -57.055  1.00  0.00           C  
ATOM   2968  C4'   C  1050       8.747  53.950 -57.805  1.00  0.00           C  
ATOM   2969  O4'   C  1050       9.409  55.230 -57.621  1.00  0.00           O  
ATOM   2970  C3'   C  1050       9.775  52.913 -57.382  1.00  0.00           C  
ATOM   2971  O3'   C  1050       9.589  51.660 -58.018  1.00  0.00           O  
ATOM   2972  C1'   C  1050      10.823  55.043 -57.504  1.00  0.00           C  
ATOM   2973  C2'   C  1050      11.093  53.560 -57.775  1.00  0.00           C  
ATOM   2974  O2'   C  1050      11.356  53.392 -59.161  1.00  0.00           O  
ATOM   2975  N1    C  1050      11.238  55.451 -56.139  1.00  0.00           N  
ATOM   2976  C2    C  1050      12.598  55.684 -55.900  1.00  0.00           C  
ATOM   2977  O2    C  1050      13.410  55.543 -56.828  1.00  0.00           O  
ATOM   2978  N3    C  1050      13.003  56.057 -54.664  1.00  0.00           N  
ATOM   2979  C4    C  1050      12.111  56.202 -53.684  1.00  0.00           C  
ATOM   2980  N4    C  1050      12.557  56.572 -52.481  1.00  0.00           N  
ATOM   2981  C5    C  1050      10.723  55.972 -53.895  1.00  0.00           C  
ATOM   2982  C6    C  1050      10.334  55.604 -55.122  1.00  0.00           C  
ATOM   2983  H5'   C  1050       6.836  54.599 -57.447  1.00  0.00           H  
ATOM   2984 H5''   C  1050       7.032  53.045 -57.141  1.00  0.00           H  
ATOM   2985  H4'   C  1050       8.554  53.836 -58.758  1.00  0.00           H  
ATOM   2986  H3'   C  1050       9.741  52.788 -56.411  1.00  0.00           H  
ATOM   2987  H1'   C  1050      11.301  55.583 -58.166  1.00  0.00           H  
ATOM   2988  H2'   C  1050      11.833  53.229 -57.224  1.00  0.00           H  
ATOM   2989 HO2'   C  1050      12.309  53.201 -59.285  1.00  0.00           H  
ATOM   2990  H42   C  1050      11.927  56.686 -51.740  1.00  0.00           H  
ATOM   2991  H41   C  1050      13.514  56.728 -52.340  1.00  0.00           H  
ATOM   2992  H5    C  1050      10.074  56.081 -53.168  1.00  0.00           H  
ATOM   2993  H6    C  1050       9.382  55.441 -55.287  1.00  0.00           H  
ATOM   2994  P     A  1051      10.049  50.305 -57.285  1.00  0.00           P  
ATOM   2995  OP2   A  1051       9.639  50.390 -55.861  1.00  0.00           O  
ATOM   2996  OP1   A  1051       9.598  49.158 -58.112  1.00  0.00           O  
ATOM   2997  O5'   A  1051      11.641  50.358 -57.342  1.00  0.00           O  
ATOM   2998  C5'   A  1051      12.339  50.042 -58.537  1.00  0.00           C  
ATOM   2999  C4'   A  1051      13.833  50.106 -58.340  1.00  0.00           C  
ATOM   3000  O4'   A  1051      14.223  51.454 -57.974  1.00  0.00           O  
ATOM   3001  C3'   A  1051      14.395  49.252 -57.214  1.00  0.00           C  
ATOM   3002  O3'   A  1051      14.568  47.894 -57.581  1.00  0.00           O  
ATOM   3003  C1'   A  1051      15.287  51.424 -57.039  1.00  0.00           C  
ATOM   3004  C2'   A  1051      15.704  49.963 -56.885  1.00  0.00           C  
ATOM   3005  O2'   A  1051      16.708  49.660 -57.843  1.00  0.00           O  
ATOM   3006  N1    A  1051      16.579  53.470 -52.489  1.00  0.00           N  
ATOM   3007  C2    A  1051      17.313  53.005 -53.509  1.00  0.00           C  
ATOM   3008  N3    A  1051      16.911  52.485 -54.666  1.00  0.00           N  
ATOM   3009  C4    A  1051      15.568  52.461 -54.736  1.00  0.00           C  
ATOM   3010  C5    A  1051      14.681  52.902 -53.771  1.00  0.00           C  
ATOM   3011  C6    A  1051      15.233  53.432 -52.591  1.00  0.00           C  
ATOM   3012  N6    A  1051      14.502  53.894 -51.575  1.00  0.00           N  
ATOM   3013  N7    A  1051      13.370  52.721 -54.191  1.00  0.00           N  
ATOM   3014  C8    A  1051      13.492  52.184 -55.380  1.00  0.00           C  
ATOM   3015  N9    A  1051      14.795  51.999 -55.773  1.00  0.00           N  
ATOM   3016  H5'   A  1051      12.081  50.678 -59.236  1.00  0.00           H  
ATOM   3017 H5''   A  1051      12.092  49.138 -58.822  1.00  0.00           H  
ATOM   3018  H4'   A  1051      14.278  49.858 -59.178  1.00  0.00           H  
ATOM   3019  H3'   A  1051      13.797  49.302 -56.438  1.00  0.00           H  
ATOM   3020  H1'   A  1051      16.050  51.949 -57.361  1.00  0.00           H  
ATOM   3021  H2'   A  1051      16.001  49.765 -55.972  1.00  0.00           H  
ATOM   3022 HO2'   A  1051      17.573  49.593 -57.386  1.00  0.00           H  
ATOM   3023  H2    A  1051      18.284  53.055 -53.385  1.00  0.00           H  
ATOM   3024  H61   A  1051      14.944  54.253 -50.776  1.00  0.00           H  
ATOM   3025  H62   A  1051      13.523  53.877 -51.626  1.00  0.00           H  
ATOM   3026  H8    A  1051      12.724  51.937 -55.937  1.00  0.00           H  
ATOM   3027  P     A  1052      14.628  46.754 -56.450  1.00  0.00           P  
ATOM   3028  OP2   A  1052      13.454  46.927 -55.558  1.00  0.00           O  
ATOM   3029  OP1   A  1052      14.853  45.450 -57.123  1.00  0.00           O  
ATOM   3030  O5'   A  1052      15.938  47.109 -55.614  1.00  0.00           O  
ATOM   3031  C5'   A  1052      17.224  46.724 -56.076  1.00  0.00           C  
ATOM   3032  C4'   A  1052      18.289  47.002 -55.045  1.00  0.00           C  
ATOM   3033  O4'   A  1052      18.285  48.413 -54.700  1.00  0.00           O  
ATOM   3034  C3'   A  1052      18.110  46.317 -53.699  1.00  0.00           C  
ATOM   3035  O3'   A  1052      18.559  44.973 -53.697  1.00  0.00           O  
ATOM   3036  C1'   A  1052      18.640  48.580 -53.344  1.00  0.00           C  
ATOM   3037  C2'   A  1052      18.967  47.198 -52.796  1.00  0.00           C  
ATOM   3038  O2'   A  1052      20.350  46.936 -52.983  1.00  0.00           O  
ATOM   3039  N1    A  1052      17.103  51.170 -49.163  1.00  0.00           N  
ATOM   3040  C2    A  1052      18.300  50.707 -49.546  1.00  0.00           C  
ATOM   3041  N3    A  1052      18.630  50.040 -50.649  1.00  0.00           N  
ATOM   3042  C4    A  1052      17.551  49.848 -51.429  1.00  0.00           C  
ATOM   3043  C5    A  1052      16.258  50.264 -51.171  1.00  0.00           C  
ATOM   3044  C6    A  1052      16.041  50.961 -49.969  1.00  0.00           C  
ATOM   3045  N6    A  1052      14.848  51.422 -49.587  1.00  0.00           N  
ATOM   3046  N7    A  1052      15.407  49.888 -52.202  1.00  0.00           N  
ATOM   3047  C8    A  1052      16.192  49.265 -53.045  1.00  0.00           C  
ATOM   3048  N9    A  1052      17.503  49.203 -52.641  1.00  0.00           N  
ATOM   3049  H5'   A  1052      17.433  47.222 -56.894  1.00  0.00           H  
ATOM   3050 H5''   A  1052      17.218  45.766 -56.279  1.00  0.00           H  
ATOM   3051  H4'   A  1052      19.166  46.760 -55.410  1.00  0.00           H  
ATOM   3052  H3'   A  1052      17.175  46.343 -53.407  1.00  0.00           H  
ATOM   3053  H1'   A  1052      19.429  49.157 -53.264  1.00  0.00           H  
ATOM   3054  H2'   A  1052      18.704  47.110 -51.855  1.00  0.00           H  
ATOM   3055 HO2'   A  1052      20.798  46.952 -52.112  1.00  0.00           H  
ATOM   3056  H2    A  1052      19.038  50.885 -48.925  1.00  0.00           H  
ATOM   3057  H61   A  1052      14.758  51.902 -48.736  1.00  0.00           H  
ATOM   3058  H62   A  1052      14.062  51.282 -50.156  1.00  0.00           H  
ATOM   3059  H8    A  1052      15.872  48.877 -53.887  1.00  0.00           H  
ATOM   3060  P     A  1053      17.697  43.834 -52.961  1.00  0.00           P  
ATOM   3061  OP2   A  1053      16.358  44.397 -52.654  1.00  0.00           O  
ATOM   3062  OP1   A  1053      17.804  42.587 -53.759  1.00  0.00           O  
ATOM   3063  O5'   A  1053      18.461  43.604 -51.581  1.00  0.00           O  
ATOM   3064  C5'   A  1053      17.741  43.387 -50.377  1.00  0.00           C  
ATOM   3065  C4'   A  1053      18.320  44.183 -49.234  1.00  0.00           C  
ATOM   3066  O4'   A  1053      18.179  45.589 -49.524  1.00  0.00           O  
ATOM   3067  C3'   A  1053      17.616  44.037 -47.894  1.00  0.00           C  
ATOM   3068  O3'   A  1053      18.011  42.876 -47.183  1.00  0.00           O  
ATOM   3069  C1'   A  1053      18.019  46.314 -48.322  1.00  0.00           C  
ATOM   3070  C2'   A  1053      18.043  45.306 -47.178  1.00  0.00           C  
ATOM   3071  O2'   A  1053      19.371  45.196 -46.684  1.00  0.00           O  
ATOM   3072  N1    A  1053      14.806  49.523 -45.885  1.00  0.00           N  
ATOM   3073  C2    A  1053      15.986  48.994 -45.537  1.00  0.00           C  
ATOM   3074  N3    A  1053      16.770  48.164 -46.221  1.00  0.00           N  
ATOM   3075  C4    A  1053      16.224  47.869 -47.414  1.00  0.00           C  
ATOM   3076  C5    A  1053      15.022  48.334 -47.912  1.00  0.00           C  
ATOM   3077  C6    A  1053      14.286  49.207 -47.091  1.00  0.00           C  
ATOM   3078  N6    A  1053      13.110  49.734 -47.437  1.00  0.00           N  
ATOM   3079  N7    A  1053      14.782  47.817 -49.178  1.00  0.00           N  
ATOM   3080  C8    A  1053      15.829  47.064 -49.413  1.00  0.00           C  
ATOM   3081  N9    A  1053      16.742  47.049 -48.388  1.00  0.00           N  
ATOM   3082  H5'   A  1053      17.775  42.434 -50.151  1.00  0.00           H  
ATOM   3083 H5''   A  1053      16.807  43.651 -50.509  1.00  0.00           H  
ATOM   3084  H4'   A  1053      19.270  43.968 -49.118  1.00  0.00           H  
ATOM   3085  H3'   A  1053      16.642  44.026 -48.009  1.00  0.00           H  
ATOM   3086  H1'   A  1053      18.757  46.951 -48.211  1.00  0.00           H  
ATOM   3087  H2'   A  1053      17.411  45.549 -46.470  1.00  0.00           H  
ATOM   3088 HO2'   A  1053      19.417  45.615 -45.800  1.00  0.00           H  
ATOM   3089  H2    A  1053      16.319  49.255 -44.653  1.00  0.00           H  
ATOM   3090  H61   A  1053      12.643  50.338 -46.822  1.00  0.00           H  
ATOM   3091  H62   A  1053      12.713  49.519 -48.307  1.00  0.00           H  
ATOM   3092  H8    A  1053      15.948  46.558 -50.244  1.00  0.00           H  
ATOM   3093  P     A  1054      17.055  42.258 -46.049  1.00  0.00           P  
ATOM   3094  OP2   A  1054      15.677  42.189 -46.598  1.00  0.00           O  
ATOM   3095  OP1   A  1054      17.699  41.028 -45.524  1.00  0.00           O  
ATOM   3096  O5'   A  1054      17.069  43.355 -44.893  1.00  0.00           O  
ATOM   3097  C5'   A  1054      18.095  43.365 -43.911  1.00  0.00           C  
ATOM   3098  C4'   A  1054      17.638  44.034 -42.639  1.00  0.00           C  
ATOM   3099  O4'   A  1054      17.354  45.434 -42.895  1.00  0.00           O  
ATOM   3100  C3'   A  1054      16.347  43.504 -42.034  1.00  0.00           C  
ATOM   3101  O3'   A  1054      16.543  42.353 -41.231  1.00  0.00           O  
ATOM   3102  C1'   A  1054      16.259  45.857 -42.112  1.00  0.00           C  
ATOM   3103  C2'   A  1054      15.893  44.689 -41.193  1.00  0.00           C  
ATOM   3104  O2'   A  1054      16.646  44.793 -39.994  1.00  0.00           O  
ATOM   3105  N1    A  1054      11.971  48.642 -42.754  1.00  0.00           N  
ATOM   3106  C2    A  1054      12.822  48.523 -41.727  1.00  0.00           C  
ATOM   3107  N3    A  1054      13.921  47.778 -41.627  1.00  0.00           N  
ATOM   3108  C4    A  1054      14.127  47.082 -42.759  1.00  0.00           C  
ATOM   3109  C5    A  1054      13.343  47.099 -43.897  1.00  0.00           C  
ATOM   3110  C6    A  1054      12.208  47.929 -43.876  1.00  0.00           C  
ATOM   3111  N6    A  1054      11.358  48.047 -44.899  1.00  0.00           N  
ATOM   3112  N7    A  1054      13.866  46.254 -44.866  1.00  0.00           N  
ATOM   3113  C8    A  1054      14.937  45.754 -44.302  1.00  0.00           C  
ATOM   3114  N9    A  1054      15.156  46.211 -43.026  1.00  0.00           N  
ATOM   3115  H5'   A  1054      18.871  43.848 -44.265  1.00  0.00           H  
ATOM   3116 H5''   A  1054      18.357  42.443 -43.712  1.00  0.00           H  
ATOM   3117  H4'   A  1054      18.351  43.969 -41.971  1.00  0.00           H  
ATOM   3118  H3'   A  1054      15.676  43.328 -42.727  1.00  0.00           H  
ATOM   3119  H1'   A  1054      16.496  46.638 -41.569  1.00  0.00           H  
ATOM   3120  H2'   A  1054      14.930  44.661 -41.016  1.00  0.00           H  
ATOM   3121 HO2'   A  1054      16.045  45.042 -39.261  1.00  0.00           H  
ATOM   3122  H2    A  1054      12.605  49.061 -40.936  1.00  0.00           H  
ATOM   3123  H61   A  1054      10.583  48.643 -44.826  1.00  0.00           H  
ATOM   3124  H62   A  1054      11.510  47.540 -45.724  1.00  0.00           H  
ATOM   3125  H8    A  1054      15.527  45.111 -44.750  1.00  0.00           H  
ATOM   3126  P     C  1055      15.414  41.223 -41.174  1.00  0.00           P  
ATOM   3127  OP2   C  1055      14.748  41.244 -42.501  1.00  0.00           O  
ATOM   3128  OP1   C  1055      16.099  39.987 -40.717  1.00  0.00           O  
ATOM   3129  O5'   C  1055      14.335  41.624 -40.074  1.00  0.00           O  
ATOM   3130  C5'   C  1055      14.736  42.119 -38.805  1.00  0.00           C  
ATOM   3131  C4'   C  1055      13.580  42.169 -37.835  1.00  0.00           C  
ATOM   3132  O4'   C  1055      12.790  43.362 -38.098  1.00  0.00           O  
ATOM   3133  C3'   C  1055      12.594  41.013 -37.908  1.00  0.00           C  
ATOM   3134  O3'   C  1055      12.011  40.705 -36.653  1.00  0.00           O  
ATOM   3135  C1'   C  1055      11.459  42.979 -38.329  1.00  0.00           C  
ATOM   3136  C2'   C  1055      11.527  41.554 -38.848  1.00  0.00           C  
ATOM   3137  O2'   C  1055      10.284  40.899 -38.646  1.00  0.00           O  
ATOM   3138  N1    C  1055      10.899  43.918 -39.332  1.00  0.00           N  
ATOM   3139  C2    C  1055       9.732  43.546 -40.011  1.00  0.00           C  
ATOM   3140  O2    C  1055       9.205  42.452 -39.757  1.00  0.00           O  
ATOM   3141  N3    C  1055       9.200  44.384 -40.930  1.00  0.00           N  
ATOM   3142  C4    C  1055       9.785  45.554 -41.185  1.00  0.00           C  
ATOM   3143  N4    C  1055       9.225  46.349 -42.101  1.00  0.00           N  
ATOM   3144  C5    C  1055      10.972  45.961 -40.513  1.00  0.00           C  
ATOM   3145  C6    C  1055      11.488  45.124 -39.605  1.00  0.00           C  
ATOM   3146  H5'   C  1055      15.099  43.022 -38.916  1.00  0.00           H  
ATOM   3147 H5''   C  1055      15.433  41.536 -38.440  1.00  0.00           H  
ATOM   3148  H4'   C  1055      13.933  42.228 -36.924  1.00  0.00           H  
ATOM   3149  H3'   C  1055      13.013  40.206 -38.274  1.00  0.00           H  
ATOM   3150  H1'   C  1055      10.909  43.001 -37.519  1.00  0.00           H  
ATOM   3151  H2'   C  1055      11.815  41.504 -39.783  1.00  0.00           H  
ATOM   3152 HO2'   C  1055      10.442  40.045 -38.192  1.00  0.00           H  
ATOM   3153  H42   C  1055       9.631  47.215 -42.311  1.00  0.00           H  
ATOM   3154  H41   C  1055       8.408  46.065 -42.562  1.00  0.00           H  
ATOM   3155  H5    C  1055      11.395  46.824 -40.707  1.00  0.00           H  
ATOM   3156  H6    C  1055      12.305  45.386 -39.132  1.00  0.00           H  
ATOM   3157  P     A  1056      12.489  39.405 -35.838  1.00  0.00           P  
ATOM   3158  OP2   A  1056      13.959  39.493 -35.651  1.00  0.00           O  
ATOM   3159  OP1   A  1056      11.607  39.254 -34.654  1.00  0.00           O  
ATOM   3160  O5'   A  1056      12.192  38.195 -36.832  1.00  0.00           O  
ATOM   3161  C5'   A  1056      13.242  37.571 -37.555  1.00  0.00           C  
ATOM   3162  C4'   A  1056      12.709  36.626 -38.602  1.00  0.00           C  
ATOM   3163  O4'   A  1056      11.594  37.247 -39.307  1.00  0.00           O  
ATOM   3164  C3'   A  1056      13.691  36.206 -39.685  1.00  0.00           C  
ATOM   3165  O3'   A  1056      13.600  34.831 -40.014  1.00  0.00           O  
ATOM   3166  C1'   A  1056      11.843  37.216 -40.695  1.00  0.00           C  
ATOM   3167  C2'   A  1056      13.358  37.147 -40.846  1.00  0.00           C  
ATOM   3168  O2'   A  1056      13.690  36.559 -42.096  1.00  0.00           O  
ATOM   3169  N1    A  1056       7.622  39.529 -42.537  1.00  0.00           N  
ATOM   3170  C2    A  1056       7.831  38.307 -42.030  1.00  0.00           C  
ATOM   3171  N3    A  1056       8.958  37.769 -41.569  1.00  0.00           N  
ATOM   3172  C4    A  1056       9.975  38.643 -41.663  1.00  0.00           C  
ATOM   3173  C5    A  1056       9.916  39.932 -42.159  1.00  0.00           C  
ATOM   3174  C6    A  1056       8.665  40.383 -42.616  1.00  0.00           C  
ATOM   3175  N6    A  1056       8.457  41.601 -43.122  1.00  0.00           N  
ATOM   3176  N7    A  1056      11.164  40.538 -42.099  1.00  0.00           N  
ATOM   3177  C8    A  1056      11.935  39.618 -41.576  1.00  0.00           C  
ATOM   3178  N9    A  1056      11.282  38.446 -41.286  1.00  0.00           N  
ATOM   3179  H5'   A  1056      13.807  37.069 -36.930  1.00  0.00           H  
ATOM   3180 H5''   A  1056      13.785  38.259 -37.992  1.00  0.00           H  
ATOM   3181  H4'   A  1056      12.377  35.823 -38.147  1.00  0.00           H  
ATOM   3182  H3'   A  1056      14.599  36.401 -39.368  1.00  0.00           H  
ATOM   3183  H1'   A  1056      11.437  36.433 -41.124  1.00  0.00           H  
ATOM   3184  H2'   A  1056      13.783  38.023 -40.732  1.00  0.00           H  
ATOM   3185 HO2'   A  1056      14.080  37.245 -42.676  1.00  0.00           H  
ATOM   3186  H2    A  1056       7.042  37.726 -41.994  1.00  0.00           H  
ATOM   3187  H61   A  1056       7.561  41.858 -43.425  1.00  0.00           H  
ATOM   3188  H62   A  1056       9.198  42.237 -43.189  1.00  0.00           H  
ATOM   3189  H8    A  1056      12.892  39.754 -41.406  1.00  0.00           H  
ATOM   3190  P     C  1057      14.842  33.849 -39.736  1.00  0.00           P  
ATOM   3191  OP2   C  1057      16.022  34.383 -40.462  1.00  0.00           O  
ATOM   3192  OP1   C  1057      14.925  33.616 -38.272  1.00  0.00           O  
ATOM   3193  O5'   C  1057      14.415  32.480 -40.429  1.00  0.00           O  
ATOM   3194  C5'   C  1057      13.877  32.463 -41.742  1.00  0.00           C  
ATOM   3195  C4'   C  1057      14.876  31.942 -42.747  1.00  0.00           C  
ATOM   3196  O4'   C  1057      14.634  30.537 -42.984  1.00  0.00           O  
ATOM   3197  C3'   C  1057      14.828  32.574 -44.129  1.00  0.00           C  
ATOM   3198  O3'   C  1057      15.575  33.775 -44.213  1.00  0.00           O  
ATOM   3199  C1'   C  1057      14.904  30.229 -44.328  1.00  0.00           C  
ATOM   3200  C2'   C  1057      15.439  31.491 -44.996  1.00  0.00           C  
ATOM   3201  O2'   C  1057      16.856  31.495 -44.906  1.00  0.00           O  
ATOM   3202  N1    C  1057      13.646  29.751 -44.953  1.00  0.00           N  
ATOM   3203  C2    C  1057      13.682  29.343 -46.293  1.00  0.00           C  
ATOM   3204  O2    C  1057      14.755  29.394 -46.913  1.00  0.00           O  
ATOM   3205  N3    C  1057      12.549  28.903 -46.886  1.00  0.00           N  
ATOM   3206  C4    C  1057      11.408  28.858 -46.199  1.00  0.00           C  
ATOM   3207  N4    C  1057      10.315  28.416 -46.826  1.00  0.00           N  
ATOM   3208  C5    C  1057      11.338  29.265 -44.837  1.00  0.00           C  
ATOM   3209  C6    C  1057      12.465  29.698 -44.259  1.00  0.00           C  
ATOM   3210  H5'   C  1057      13.617  33.374 -41.993  1.00  0.00           H  
ATOM   3211 H5''   C  1057      13.083  31.889 -41.755  1.00  0.00           H  
ATOM   3212  H4'   C  1057      15.778  32.047 -42.381  1.00  0.00           H  
ATOM   3213  H3'   C  1057      13.902  32.726 -44.411  1.00  0.00           H  
ATOM   3214  H1'   C  1057      15.582  29.524 -44.380  1.00  0.00           H  
ATOM   3215  H2'   C  1057      15.135  31.561 -45.925  1.00  0.00           H  
ATOM   3216 HO2'   C  1057      17.234  31.333 -45.794  1.00  0.00           H  
ATOM   3217  H42   C  1057       9.461  28.371 -46.347  1.00  0.00           H  
ATOM   3218  H41   C  1057      10.367  28.137 -47.764  1.00  0.00           H  
ATOM   3219  H5    C  1057      10.494  29.228 -44.339  1.00  0.00           H  
ATOM   3220  H6    C  1057      12.437  29.983 -43.323  1.00  0.00           H  
ATOM   3221  P     C  1058      15.215  34.875 -45.330  1.00  0.00           P  
ATOM   3222  OP2   C  1058      13.746  35.088 -45.310  1.00  0.00           O  
ATOM   3223  OP1   C  1058      16.126  36.033 -45.146  1.00  0.00           O  
ATOM   3224  O5'   C  1058      15.592  34.166 -46.706  1.00  0.00           O  
ATOM   3225  C5'   C  1058      16.918  34.211 -47.210  1.00  0.00           C  
ATOM   3226  C4'   C  1058      16.950  34.041 -48.710  1.00  0.00           C  
ATOM   3227  O4'   C  1058      16.522  32.696 -49.051  1.00  0.00           O  
ATOM   3228  C3'   C  1058      16.004  34.927 -49.505  1.00  0.00           C  
ATOM   3229  O3'   C  1058      16.528  36.222 -49.742  1.00  0.00           O  
ATOM   3230  C1'   C  1058      15.803  32.706 -50.248  1.00  0.00           C  
ATOM   3231  C2'   C  1058      15.840  34.135 -50.792  1.00  0.00           C  
ATOM   3232  O2'   C  1058      16.971  34.286 -51.637  1.00  0.00           O  
ATOM   3233  N1    C  1058      14.422  32.254 -49.947  1.00  0.00           N  
ATOM   3234  C2    C  1058      13.632  31.780 -51.001  1.00  0.00           C  
ATOM   3235  O2    C  1058      14.105  31.753 -52.148  1.00  0.00           O  
ATOM   3236  N3    C  1058      12.370  31.362 -50.753  1.00  0.00           N  
ATOM   3237  C4    C  1058      11.885  31.401 -49.512  1.00  0.00           C  
ATOM   3238  N4    C  1058      10.634  30.978 -49.314  1.00  0.00           N  
ATOM   3239  C5    C  1058      12.662  31.878 -48.419  1.00  0.00           C  
ATOM   3240  C6    C  1058      13.909  32.288 -48.676  1.00  0.00           C  
ATOM   3241  H5'   C  1058      17.442  33.495 -46.796  1.00  0.00           H  
ATOM   3242 H5''   C  1058      17.318  35.075 -46.978  1.00  0.00           H  
ATOM   3243  H4'   C  1058      17.869  34.174 -49.022  1.00  0.00           H  
ATOM   3244  H3'   C  1058      15.142  34.977 -49.042  1.00  0.00           H  
ATOM   3245  H1'   C  1058      16.208  32.102 -50.904  1.00  0.00           H  
ATOM   3246  H2'   C  1058      15.008  34.370 -51.253  1.00  0.00           H  
ATOM   3247 HO2'   C  1058      16.668  34.365 -52.565  1.00  0.00           H  
ATOM   3248  H42   C  1058      10.248  30.994 -48.414  1.00  0.00           H  
ATOM   3249  H41   C  1058      10.102  30.651 -50.070  1.00  0.00           H  
ATOM   3250  H5    C  1058      12.296  31.902 -47.510  1.00  0.00           H  
ATOM   3251  H6    C  1058      14.460  32.619 -47.937  1.00  0.00           H  
ATOM   3252  P     G  1059      15.538  37.453 -50.040  1.00  0.00           P  
ATOM   3253  OP2   G  1059      14.484  37.458 -48.994  1.00  0.00           O  
ATOM   3254  OP1   G  1059      16.365  38.668 -50.255  1.00  0.00           O  
ATOM   3255  O5'   G  1059      14.853  37.071 -51.427  1.00  0.00           O  
ATOM   3256  C5'   G  1059      15.520  37.307 -52.658  1.00  0.00           C  
ATOM   3257  C4'   G  1059      14.619  37.037 -53.837  1.00  0.00           C  
ATOM   3258  O4'   G  1059      14.178  35.654 -53.845  1.00  0.00           O  
ATOM   3259  C3'   G  1059      13.290  37.778 -53.846  1.00  0.00           C  
ATOM   3260  O3'   G  1059      13.409  39.122 -54.281  1.00  0.00           O  
ATOM   3261  C1'   G  1059      12.891  35.529 -54.404  1.00  0.00           C  
ATOM   3262  C2'   G  1059      12.508  36.940 -54.846  1.00  0.00           C  
ATOM   3263  O2'   G  1059      12.970  37.155 -56.172  1.00  0.00           O  
ATOM   3264  N1    G  1059       8.478  33.273 -53.242  1.00  0.00           N  
ATOM   3265  C2    G  1059       8.992  33.607 -54.472  1.00  0.00           C  
ATOM   3266  N2    G  1059       8.235  33.301 -55.536  1.00  0.00           N  
ATOM   3267  N3    G  1059      10.163  34.196 -54.647  1.00  0.00           N  
ATOM   3268  C4    G  1059      10.791  34.432 -53.476  1.00  0.00           C  
ATOM   3269  C5    G  1059      10.366  34.139 -52.197  1.00  0.00           C  
ATOM   3270  C6    G  1059       9.107  33.507 -52.023  1.00  0.00           C  
ATOM   3271  O6    G  1059       8.555  33.166 -50.971  1.00  0.00           O  
ATOM   3272  N7    G  1059      11.306  34.543 -51.260  1.00  0.00           N  
ATOM   3273  C8    G  1059      12.268  35.065 -51.972  1.00  0.00           C  
ATOM   3274  N9    G  1059      12.020  35.030 -53.323  1.00  0.00           N  
ATOM   3275  H5'   G  1059      16.305  36.723 -52.715  1.00  0.00           H  
ATOM   3276 H5''   G  1059      15.814  38.242 -52.688  1.00  0.00           H  
ATOM   3277  H4'   G  1059      15.118  37.206 -54.664  1.00  0.00           H  
ATOM   3278  H3'   G  1059      12.879  37.710 -52.960  1.00  0.00           H  
ATOM   3279  H1'   G  1059      12.840  34.921 -55.171  1.00  0.00           H  
ATOM   3280  H2'   G  1059      11.543  37.095 -54.768  1.00  0.00           H  
ATOM   3281 HO2'   G  1059      12.405  36.650 -56.793  1.00  0.00           H  
ATOM   3282  H1    G  1059       7.600  32.838 -53.220  1.00  0.00           H  
ATOM   3283  H22   G  1059       8.551  33.515 -56.439  1.00  0.00           H  
ATOM   3284  H21   G  1059       7.367  32.865 -55.414  1.00  0.00           H  
ATOM   3285  H8    G  1059      13.083  35.442 -51.582  1.00  0.00           H  
ATOM   3286  P     G  1060      12.273  40.195 -53.907  1.00  0.00           P  
ATOM   3287  OP2   G  1060      12.329  40.433 -52.442  1.00  0.00           O  
ATOM   3288  OP1   G  1060      12.397  41.342 -54.843  1.00  0.00           O  
ATOM   3289  O5'   G  1060      10.907  39.440 -54.231  1.00  0.00           O  
ATOM   3290  C5'   G  1060      10.333  39.497 -55.529  1.00  0.00           C  
ATOM   3291  C4'   G  1060       8.828  39.565 -55.466  1.00  0.00           C  
ATOM   3292  O4'   G  1060       8.437  38.361 -54.763  1.00  0.00           O  
ATOM   3293  C3'   G  1060       8.243  40.750 -54.712  1.00  0.00           C  
ATOM   3294  O3'   G  1060       7.422  41.571 -55.524  1.00  0.00           O  
ATOM   3295  C1'   G  1060       7.310  38.665 -53.972  1.00  0.00           C  
ATOM   3296  C2'   G  1060       7.273  40.164 -53.679  1.00  0.00           C  
ATOM   3297  O2'   G  1060       5.947  40.624 -53.897  1.00  0.00           O  
ATOM   3298  N1    G  1060       4.957  35.217 -51.058  1.00  0.00           N  
ATOM   3299  C2    G  1060       4.553  35.781 -52.243  1.00  0.00           C  
ATOM   3300  N2    G  1060       3.367  35.377 -52.721  1.00  0.00           N  
ATOM   3301  N3    G  1060       5.260  36.676 -52.914  1.00  0.00           N  
ATOM   3302  C4    G  1060       6.423  36.969 -52.295  1.00  0.00           C  
ATOM   3303  C5    G  1060       6.919  36.463 -51.112  1.00  0.00           C  
ATOM   3304  C6    G  1060       6.151  35.504 -50.402  1.00  0.00           C  
ATOM   3305  O6    G  1060       6.419  34.938 -49.336  1.00  0.00           O  
ATOM   3306  N7    G  1060       8.154  37.022 -50.816  1.00  0.00           N  
ATOM   3307  C8    G  1060       8.382  37.842 -51.806  1.00  0.00           C  
ATOM   3308  N9    G  1060       7.373  37.859 -52.738  1.00  0.00           N  
ATOM   3309  H5'   G  1060      10.597  38.699 -56.031  1.00  0.00           H  
ATOM   3310 H5''   G  1060      10.670  40.292 -55.993  1.00  0.00           H  
ATOM   3311  H4'   G  1060       8.472  39.575 -56.380  1.00  0.00           H  
ATOM   3312  H3'   G  1060       8.959  41.202 -54.220  1.00  0.00           H  
ATOM   3313  H1'   G  1060       6.514  38.413 -54.486  1.00  0.00           H  
ATOM   3314  H2'   G  1060       7.573  40.343 -52.763  1.00  0.00           H  
ATOM   3315 HO2'   G  1060       5.527  40.809 -53.032  1.00  0.00           H  
ATOM   3316  H1    G  1060       4.360  34.562 -50.639  1.00  0.00           H  
ATOM   3317  H22   G  1060       3.027  35.745 -53.564  1.00  0.00           H  
ATOM   3318  H21   G  1060       2.838  34.714 -52.230  1.00  0.00           H  
ATOM   3319  H8    G  1060       9.192  38.390 -51.877  1.00  0.00           H  
ATOM   3320  P     G  1061       7.839  43.097 -55.812  1.00  0.00           P  
ATOM   3321  OP2   G  1061       9.070  43.087 -56.642  1.00  0.00           O  
ATOM   3322  OP1   G  1061       6.635  43.821 -56.293  1.00  0.00           O  
ATOM   3323  O5'   G  1061       8.218  43.671 -54.375  1.00  0.00           O  
ATOM   3324  C5'   G  1061       7.271  43.672 -53.317  1.00  0.00           C  
ATOM   3325  C4'   G  1061       7.851  44.258 -52.054  1.00  0.00           C  
ATOM   3326  O4'   G  1061       8.388  45.572 -52.327  1.00  0.00           O  
ATOM   3327  C3'   G  1061       6.873  44.479 -50.910  1.00  0.00           C  
ATOM   3328  O3'   G  1061       6.656  43.313 -50.134  1.00  0.00           O  
ATOM   3329  C1'   G  1061       8.199  46.419 -51.206  1.00  0.00           C  
ATOM   3330  C2'   G  1061       7.517  45.604 -50.110  1.00  0.00           C  
ATOM   3331  O2'   G  1061       8.510  45.104 -49.227  1.00  0.00           O  
ATOM   3332  N1    G  1061       5.214  50.254 -49.691  1.00  0.00           N  
ATOM   3333  C2    G  1061       5.850  49.294 -48.943  1.00  0.00           C  
ATOM   3334  N2    G  1061       5.672  49.358 -47.615  1.00  0.00           N  
ATOM   3335  N3    G  1061       6.608  48.338 -49.457  1.00  0.00           N  
ATOM   3336  C4    G  1061       6.680  48.420 -50.802  1.00  0.00           C  
ATOM   3337  C5    G  1061       6.085  49.338 -51.642  1.00  0.00           C  
ATOM   3338  C6    G  1061       5.275  50.357 -51.078  1.00  0.00           C  
ATOM   3339  O6    G  1061       4.663  51.263 -51.655  1.00  0.00           O  
ATOM   3340  N7    G  1061       6.409  49.077 -52.966  1.00  0.00           N  
ATOM   3341  C8    G  1061       7.180  48.025 -52.908  1.00  0.00           C  
ATOM   3342  N9    G  1061       7.386  47.575 -51.627  1.00  0.00           N  
ATOM   3343  H5'   G  1061       6.987  42.751 -53.142  1.00  0.00           H  
ATOM   3344 H5''   G  1061       6.491  44.200 -53.587  1.00  0.00           H  
ATOM   3345  H4'   G  1061       8.578  43.679 -51.743  1.00  0.00           H  
ATOM   3346  H3'   G  1061       6.018  44.784 -51.277  1.00  0.00           H  
ATOM   3347  H1'   G  1061       9.071  46.732 -50.885  1.00  0.00           H  
ATOM   3348  H2'   G  1061       6.845  46.138 -49.636  1.00  0.00           H  
ATOM   3349 HO2'   G  1061       8.451  45.585 -48.375  1.00  0.00           H  
ATOM   3350  H1    G  1061       4.675  50.919 -49.214  1.00  0.00           H  
ATOM   3351  H22   G  1061       6.101  48.698 -47.031  1.00  0.00           H  
ATOM   3352  H21   G  1061       5.112  50.062 -47.227  1.00  0.00           H  
ATOM   3353  H8    G  1061       7.572  47.600 -53.700  1.00  0.00           H  
ATOM   3354  P     C  1062       5.253  42.533 -50.223  1.00  0.00           P  
ATOM   3355  OP2   C  1062       4.424  43.193 -51.263  1.00  0.00           O  
ATOM   3356  OP1   C  1062       5.541  41.080 -50.328  1.00  0.00           O  
ATOM   3357  O5'   C  1062       4.574  42.799 -48.807  1.00  0.00           O  
ATOM   3358  C5'   C  1062       5.329  42.715 -47.608  1.00  0.00           C  
ATOM   3359  C4'   C  1062       4.778  43.625 -46.537  1.00  0.00           C  
ATOM   3360  O4'   C  1062       5.187  44.994 -46.801  1.00  0.00           O  
ATOM   3361  C3'   C  1062       3.263  43.721 -46.454  1.00  0.00           C  
ATOM   3362  O3'   C  1062       2.684  42.675 -45.692  1.00  0.00           O  
ATOM   3363  C1'   C  1062       4.161  45.889 -46.426  1.00  0.00           C  
ATOM   3364  C2'   C  1062       3.057  45.064 -45.776  1.00  0.00           C  
ATOM   3365  O2'   C  1062       3.298  44.978 -44.379  1.00  0.00           O  
ATOM   3366  N1    C  1062       3.694  46.592 -47.647  1.00  0.00           N  
ATOM   3367  C2    C  1062       2.879  47.721 -47.493  1.00  0.00           C  
ATOM   3368  O2    C  1062       2.573  48.097 -46.351  1.00  0.00           O  
ATOM   3369  N3    C  1062       2.440  48.380 -48.590  1.00  0.00           N  
ATOM   3370  C4    C  1062       2.782  47.955 -49.806  1.00  0.00           C  
ATOM   3371  N4    C  1062       2.326  48.637 -50.860  1.00  0.00           N  
ATOM   3372  C5    C  1062       3.608  46.812 -49.996  1.00  0.00           C  
ATOM   3373  C6    C  1062       4.038  46.168 -48.904  1.00  0.00           C  
ATOM   3374  H5'   C  1062       6.257  42.968 -47.797  1.00  0.00           H  
ATOM   3375 H5''   C  1062       5.309  41.791 -47.282  1.00  0.00           H  
ATOM   3376  H4'   C  1062       5.127  43.348 -45.665  1.00  0.00           H  
ATOM   3377  H3'   C  1062       2.864  43.724 -47.349  1.00  0.00           H  
ATOM   3378  H1'   C  1062       4.496  46.545 -45.780  1.00  0.00           H  
ATOM   3379  H2'   C  1062       2.169  45.430 -45.968  1.00  0.00           H  
ATOM   3380 HO2'   C  1062       2.630  45.514 -43.905  1.00  0.00           H  
ATOM   3381  H42   C  1062       2.560  48.351 -51.767  1.00  0.00           H  
ATOM   3382  H41   C  1062       1.757  49.424 -50.725  1.00  0.00           H  
ATOM   3383  H5    C  1062       3.855  46.507 -50.894  1.00  0.00           H  
ATOM   3384  H6    C  1062       4.607  45.379 -49.013  1.00  0.00           H  
ATOM   3385  P     C  1063       1.179  42.196 -45.989  1.00  0.00           P  
ATOM   3386  OP2   C  1063       0.997  42.135 -47.461  1.00  0.00           O  
ATOM   3387  OP1   C  1063       0.910  40.989 -45.166  1.00  0.00           O  
ATOM   3388  O5'   C  1063       0.278  43.384 -45.428  1.00  0.00           O  
ATOM   3389  C5'   C  1063       0.068  43.545 -44.034  1.00  0.00           C  
ATOM   3390  C4'   C  1063      -0.843  44.712 -43.738  1.00  0.00           C  
ATOM   3391  O4'   C  1063      -0.279  45.939 -44.249  1.00  0.00           O  
ATOM   3392  C3'   C  1063      -2.238  44.641 -44.340  1.00  0.00           C  
ATOM   3393  O3'   C  1063      -3.151  43.915 -43.535  1.00  0.00           O  
ATOM   3394  C1'   C  1063      -1.307  46.767 -44.753  1.00  0.00           C  
ATOM   3395  C2'   C  1063      -2.637  46.102 -44.395  1.00  0.00           C  
ATOM   3396  O2'   C  1063      -3.060  46.569 -43.123  1.00  0.00           O  
ATOM   3397  N1    C  1063      -1.119  46.898 -46.219  1.00  0.00           N  
ATOM   3398  C2    C  1063      -1.820  47.908 -46.891  1.00  0.00           C  
ATOM   3399  O2    C  1063      -2.571  48.656 -46.247  1.00  0.00           O  
ATOM   3400  N3    C  1063      -1.666  48.050 -48.228  1.00  0.00           N  
ATOM   3401  C4    C  1063      -0.853  47.233 -48.897  1.00  0.00           C  
ATOM   3402  N4    C  1063      -0.733  47.410 -50.215  1.00  0.00           N  
ATOM   3403  C5    C  1063      -0.128  46.197 -48.244  1.00  0.00           C  
ATOM   3404  C6    C  1063      -0.286  46.067 -46.921  1.00  0.00           C  
ATOM   3405  H5'   C  1063       0.932  43.696 -43.597  1.00  0.00           H  
ATOM   3406 H5''   C  1063      -0.334  42.727 -43.675  1.00  0.00           H  
ATOM   3407  H4'   C  1063      -0.921  44.788 -42.765  1.00  0.00           H  
ATOM   3408  H3'   C  1063      -2.220  44.250 -45.238  1.00  0.00           H  
ATOM   3409  H1'   C  1063      -1.268  47.653 -44.338  1.00  0.00           H  
ATOM   3410  H2'   C  1063      -3.315  46.262 -45.084  1.00  0.00           H  
ATOM   3411 HO2'   C  1063      -3.833  47.159 -43.239  1.00  0.00           H  
ATOM   3412  H42   C  1063      -0.143  46.826 -50.735  1.00  0.00           H  
ATOM   3413  H41   C  1063      -1.235  48.124 -50.662  1.00  0.00           H  
ATOM   3414  H5    C  1063       0.469  45.601 -48.745  1.00  0.00           H  
ATOM   3415  H6    C  1063       0.204  45.360 -46.454  1.00  0.00           H  
ATOM   3416  P     A  1064      -4.408  43.173 -44.208  1.00  0.00           P  
ATOM   3417  OP2   A  1064      -3.939  42.504 -45.447  1.00  0.00           O  
ATOM   3418  OP1   A  1064      -5.089  42.377 -43.156  1.00  0.00           O  
ATOM   3419  O5'   A  1064      -5.378  44.365 -44.629  1.00  0.00           O  
ATOM   3420  C5'   A  1064      -6.199  45.012 -43.668  1.00  0.00           C  
ATOM   3421  C4'   A  1064      -7.083  46.054 -44.305  1.00  0.00           C  
ATOM   3422  O4'   A  1064      -6.263  47.058 -44.963  1.00  0.00           O  
ATOM   3423  C3'   A  1064      -8.003  45.563 -45.412  1.00  0.00           C  
ATOM   3424  O3'   A  1064      -9.236  45.061 -44.927  1.00  0.00           O  
ATOM   3425  C1'   A  1064      -6.864  47.486 -46.154  1.00  0.00           C  
ATOM   3426  C2'   A  1064      -8.232  46.821 -46.238  1.00  0.00           C  
ATOM   3427  O2'   A  1064      -9.196  47.667 -45.629  1.00  0.00           O  
ATOM   3428  N1    A  1064      -5.640  48.207 -51.108  1.00  0.00           N  
ATOM   3429  C2    A  1064      -6.564  48.768 -50.318  1.00  0.00           C  
ATOM   3430  N3    A  1064      -6.829  48.532 -49.035  1.00  0.00           N  
ATOM   3431  C4    A  1064      -6.007  47.587 -48.545  1.00  0.00           C  
ATOM   3432  C5    A  1064      -5.010  46.920 -49.232  1.00  0.00           C  
ATOM   3433  C6    A  1064      -4.830  47.261 -50.585  1.00  0.00           C  
ATOM   3434  N6    A  1064      -3.909  46.701 -51.373  1.00  0.00           N  
ATOM   3435  N7    A  1064      -4.366  46.012 -48.403  1.00  0.00           N  
ATOM   3436  C8    A  1064      -4.978  46.149 -47.252  1.00  0.00           C  
ATOM   3437  N9    A  1064      -5.982  47.085 -47.267  1.00  0.00           N  
ATOM   3438  H5'   A  1064      -5.629  45.443 -42.998  1.00  0.00           H  
ATOM   3439 H5''   A  1064      -6.762  44.343 -43.225  1.00  0.00           H  
ATOM   3440  H4'   A  1064      -7.625  46.485 -43.611  1.00  0.00           H  
ATOM   3441  H3'   A  1064      -7.563  44.870 -45.949  1.00  0.00           H  
ATOM   3442  H1'   A  1064      -6.975  48.460 -46.160  1.00  0.00           H  
ATOM   3443  H2'   A  1064      -8.470  46.604 -47.164  1.00  0.00           H  
ATOM   3444 HO2'   A  1064      -9.771  48.047 -46.326  1.00  0.00           H  
ATOM   3445  H2    A  1064      -7.126  49.448 -50.745  1.00  0.00           H  
ATOM   3446  H61   A  1064      -3.830  46.980 -52.309  1.00  0.00           H  
ATOM   3447  H62   A  1064      -3.310  46.013 -51.015  1.00  0.00           H  
ATOM   3448  H8    A  1064      -4.740  45.630 -46.455  1.00  0.00           H  
ATOM   3449  P     U  1065     -10.053  43.967 -45.775  1.00  0.00           P  
ATOM   3450  OP2   U  1065      -9.112  42.884 -46.155  1.00  0.00           O  
ATOM   3451  OP1   U  1065     -11.292  43.634 -45.025  1.00  0.00           O  
ATOM   3452  O5'   U  1065     -10.473  44.743 -47.101  1.00  0.00           O  
ATOM   3453  C5'   U  1065     -11.629  45.567 -47.129  1.00  0.00           C  
ATOM   3454  C4'   U  1065     -11.894  46.107 -48.513  1.00  0.00           C  
ATOM   3455  O4'   U  1065     -10.707  46.790 -49.006  1.00  0.00           O  
ATOM   3456  C3'   U  1065     -12.156  45.074 -49.598  1.00  0.00           C  
ATOM   3457  O3'   U  1065     -13.478  44.567 -49.573  1.00  0.00           O  
ATOM   3458  C1'   U  1065     -10.625  46.653 -50.420  1.00  0.00           C  
ATOM   3459  C2'   U  1065     -11.833  45.848 -50.868  1.00  0.00           C  
ATOM   3460  O2'   U  1065     -12.882  46.742 -51.212  1.00  0.00           O  
ATOM   3461  N1    U  1065      -9.346  45.993 -50.775  1.00  0.00           N  
ATOM   3462  C2    U  1065      -8.878  46.175 -52.063  1.00  0.00           C  
ATOM   3463  O2    U  1065      -9.465  46.843 -52.897  1.00  0.00           O  
ATOM   3464  N3    U  1065      -7.690  45.546 -52.346  1.00  0.00           N  
ATOM   3465  C4    U  1065      -6.937  44.769 -51.492  1.00  0.00           C  
ATOM   3466  O4    U  1065      -5.887  44.269 -51.898  1.00  0.00           O  
ATOM   3467  C5    U  1065      -7.482  44.625 -50.177  1.00  0.00           C  
ATOM   3468  C6    U  1065      -8.636  45.227 -49.874  1.00  0.00           C  
ATOM   3469  H5'   U  1065     -11.502  46.317 -46.512  1.00  0.00           H  
ATOM   3470 H5''   U  1065     -12.404  45.041 -46.839  1.00  0.00           H  
ATOM   3471  H4'   U  1065     -12.645  46.736 -48.487  1.00  0.00           H  
ATOM   3472  H3'   U  1065     -11.522  44.333 -49.507  1.00  0.00           H  
ATOM   3473  H1'   U  1065     -10.658  47.541 -50.834  1.00  0.00           H  
ATOM   3474  H2'   U  1065     -11.609  45.250 -51.611  1.00  0.00           H  
ATOM   3475 HO2'   U  1065     -13.007  46.728 -52.184  1.00  0.00           H  
ATOM   3476  H3    U  1065      -7.341  45.662 -53.254  1.00  0.00           H  
ATOM   3477  H5    U  1065      -7.011  44.089 -49.504  1.00  0.00           H  
ATOM   3478  H6    U  1065      -8.988  45.113 -48.968  1.00  0.00           H  
ATOM   3479  P     U  1066     -13.736  42.986 -49.450  1.00  0.00           P  
ATOM   3480  OP2   U  1066     -12.477  42.286 -49.807  1.00  0.00           O  
ATOM   3481  OP1   U  1066     -14.375  42.725 -48.135  1.00  0.00           O  
ATOM   3482  O5'   U  1066     -14.809  42.682 -50.588  1.00  0.00           O  
ATOM   3483  C5'   U  1066     -15.624  43.717 -51.118  1.00  0.00           C  
ATOM   3484  C4'   U  1066     -15.860  43.537 -52.597  1.00  0.00           C  
ATOM   3485  O4'   U  1066     -15.035  44.472 -53.339  1.00  0.00           O  
ATOM   3486  C3'   U  1066     -15.489  42.180 -53.176  1.00  0.00           C  
ATOM   3487  O3'   U  1066     -16.507  41.210 -53.010  1.00  0.00           O  
ATOM   3488  C1'   U  1066     -14.553  43.851 -54.519  1.00  0.00           C  
ATOM   3489  C2'   U  1066     -15.291  42.526 -54.645  1.00  0.00           C  
ATOM   3490  O2'   U  1066     -16.536  42.737 -55.296  1.00  0.00           O  
ATOM   3491  N1    U  1066     -13.087  43.668 -54.391  1.00  0.00           N  
ATOM   3492  C2    U  1066     -12.322  43.895 -55.520  1.00  0.00           C  
ATOM   3493  O2    U  1066     -12.798  44.231 -56.590  1.00  0.00           O  
ATOM   3494  N3    U  1066     -10.971  43.714 -55.354  1.00  0.00           N  
ATOM   3495  C4    U  1066     -10.318  43.338 -54.200  1.00  0.00           C  
ATOM   3496  O4    U  1066      -9.092  43.217 -54.211  1.00  0.00           O  
ATOM   3497  C5    U  1066     -11.172  43.121 -53.073  1.00  0.00           C  
ATOM   3498  C6    U  1066     -12.492  43.291 -53.206  1.00  0.00           C  
ATOM   3499  H5'   U  1066     -15.183  44.579 -50.968  1.00  0.00           H  
ATOM   3500 H5''   U  1066     -16.487  43.713 -50.655  1.00  0.00           H  
ATOM   3501  H4'   U  1066     -16.802  43.721 -52.791  1.00  0.00           H  
ATOM   3502  H3'   U  1066     -14.637  41.887 -52.790  1.00  0.00           H  
ATOM   3503  H1'   U  1066     -14.744  44.403 -55.307  1.00  0.00           H  
ATOM   3504  H2'   U  1066     -14.753  41.848 -55.104  1.00  0.00           H  
ATOM   3505 HO2'   U  1066     -16.498  42.342 -56.193  1.00  0.00           H  
ATOM   3506  H3    U  1066     -10.410  43.869 -56.143  1.00  0.00           H  
ATOM   3507  H5    U  1066     -10.792  42.852 -52.210  1.00  0.00           H  
ATOM   3508  H6    U  1066     -13.055  43.136 -52.420  1.00  0.00           H  
ATOM   3509  P     A  1067     -16.191  39.654 -53.254  1.00  0.00           P  
ATOM   3510  OP2   A  1067     -15.172  39.231 -52.261  1.00  0.00           O  
ATOM   3511  OP1   A  1067     -17.483  38.928 -53.334  1.00  0.00           O  
ATOM   3512  O5'   A  1067     -15.515  39.620 -54.697  1.00  0.00           O  
ATOM   3513  C5'   A  1067     -16.306  39.491 -55.869  1.00  0.00           C  
ATOM   3514  C4'   A  1067     -15.450  39.388 -57.106  1.00  0.00           C  
ATOM   3515  O4'   A  1067     -14.436  40.418 -57.096  1.00  0.00           O  
ATOM   3516  C3'   A  1067     -14.667  38.093 -57.270  1.00  0.00           C  
ATOM   3517  O3'   A  1067     -15.434  37.052 -57.849  1.00  0.00           O  
ATOM   3518  C1'   A  1067     -13.236  39.929 -57.659  1.00  0.00           C  
ATOM   3519  C2'   A  1067     -13.522  38.522 -58.178  1.00  0.00           C  
ATOM   3520  O2'   A  1067     -13.943  38.606 -59.532  1.00  0.00           O  
ATOM   3521  N1    A  1067      -8.185  39.863 -56.639  1.00  0.00           N  
ATOM   3522  C2    A  1067      -8.872  39.849 -57.789  1.00  0.00           C  
ATOM   3523  N3    A  1067     -10.189  39.868 -57.982  1.00  0.00           N  
ATOM   3524  C4    A  1067     -10.841  39.905 -56.807  1.00  0.00           C  
ATOM   3525  C5    A  1067     -10.275  39.922 -55.546  1.00  0.00           C  
ATOM   3526  C6    A  1067      -8.871  39.900 -55.477  1.00  0.00           C  
ATOM   3527  N6    A  1067      -8.186  39.913 -54.331  1.00  0.00           N  
ATOM   3528  N7    A  1067     -11.259  39.961 -54.567  1.00  0.00           N  
ATOM   3529  C8    A  1067     -12.379  39.966 -55.247  1.00  0.00           C  
ATOM   3530  N9    A  1067     -12.200  39.933 -56.608  1.00  0.00           N  
ATOM   3531  H5'   A  1067     -16.890  40.274 -55.949  1.00  0.00           H  
ATOM   3532 H5''   A  1067     -16.859  38.686 -55.795  1.00  0.00           H  
ATOM   3533  H4'   A  1067     -16.017  39.511 -57.896  1.00  0.00           H  
ATOM   3534  H3'   A  1067     -14.305  37.824 -56.400  1.00  0.00           H  
ATOM   3535  H1'   A  1067     -12.948  40.498 -58.404  1.00  0.00           H  
ATOM   3536  H2'   A  1067     -12.743  37.936 -58.075  1.00  0.00           H  
ATOM   3537 HO2'   A  1067     -13.230  38.261 -60.109  1.00  0.00           H  
ATOM   3538  H2    A  1067      -8.327  39.822 -58.604  1.00  0.00           H  
ATOM   3539  H61   A  1067      -7.206  39.896 -54.346  1.00  0.00           H  
ATOM   3540  H62   A  1067      -8.662  39.940 -53.475  1.00  0.00           H  
ATOM   3541  H8    A  1067     -13.262  39.990 -54.823  1.00  0.00           H  
ATOM   3542  P     A  1068     -14.943  35.526 -57.730  1.00  0.00           P  
ATOM   3543  OP2   A  1068     -14.896  35.169 -56.290  1.00  0.00           O  
ATOM   3544  OP1   A  1068     -15.757  34.707 -58.664  1.00  0.00           O  
ATOM   3545  O5'   A  1068     -13.447  35.558 -58.279  1.00  0.00           O  
ATOM   3546  C5'   A  1068     -13.169  35.333 -59.653  1.00  0.00           C  
ATOM   3547  C4'   A  1068     -11.689  35.188 -59.902  1.00  0.00           C  
ATOM   3548  O4'   A  1068     -11.008  36.352 -59.360  1.00  0.00           O  
ATOM   3549  C3'   A  1068     -11.011  34.005 -59.228  1.00  0.00           C  
ATOM   3550  O3'   A  1068     -11.108  32.808 -59.979  1.00  0.00           O  
ATOM   3551  C1'   A  1068      -9.798  35.965 -58.735  1.00  0.00           C  
ATOM   3552  C2'   A  1068      -9.577  34.495 -59.076  1.00  0.00           C  
ATOM   3553  O2'   A  1068      -8.869  34.405 -60.304  1.00  0.00           O  
ATOM   3554  N1    A  1068      -7.350  36.850 -54.288  1.00  0.00           N  
ATOM   3555  C2    A  1068      -6.908  36.685 -55.541  1.00  0.00           C  
ATOM   3556  N3    A  1068      -7.602  36.457 -56.654  1.00  0.00           N  
ATOM   3557  C4    A  1068      -8.920  36.401 -56.390  1.00  0.00           C  
ATOM   3558  C5    A  1068      -9.524  36.551 -55.156  1.00  0.00           C  
ATOM   3559  C6    A  1068      -8.679  36.789 -54.057  1.00  0.00           C  
ATOM   3560  N6    A  1068      -9.119  36.953 -52.807  1.00  0.00           N  
ATOM   3561  N7    A  1068     -10.903  36.432 -55.267  1.00  0.00           N  
ATOM   3562  C8    A  1068     -11.097  36.216 -56.544  1.00  0.00           C  
ATOM   3563  N9    A  1068      -9.941  36.184 -57.283  1.00  0.00           N  
ATOM   3564  H5'   A  1068     -13.509  36.088 -60.176  1.00  0.00           H  
ATOM   3565 H5''   A  1068     -13.624  34.514 -59.941  1.00  0.00           H  
ATOM   3566  H4'   A  1068     -11.533  35.140 -60.868  1.00  0.00           H  
ATOM   3567  H3'   A  1068     -11.402  33.875 -58.338  1.00  0.00           H  
ATOM   3568  H1'   A  1068      -9.044  36.495 -59.073  1.00  0.00           H  
ATOM   3569  H2'   A  1068      -9.111  34.024 -58.353  1.00  0.00           H  
ATOM   3570 HO2'   A  1068      -7.957  34.096 -60.125  1.00  0.00           H  
ATOM   3571  H2    A  1068      -5.936  36.739 -55.655  1.00  0.00           H  
ATOM   3572  H61   A  1068      -8.481  37.116 -52.081  1.00  0.00           H  
ATOM   3573  H62   A  1068     -10.079  36.913 -52.615  1.00  0.00           H  
ATOM   3574  H8    A  1068     -11.987  36.087 -56.936  1.00  0.00           H  
ATOM   3575  P     U  1069     -10.853  31.403 -59.257  1.00  0.00           P  
ATOM   3576  OP2   U  1069     -11.307  31.579 -57.855  1.00  0.00           O  
ATOM   3577  OP1   U  1069     -11.503  30.380 -60.117  1.00  0.00           O  
ATOM   3578  O5'   U  1069      -9.288  31.106 -59.236  1.00  0.00           O  
ATOM   3579  C5'   U  1069      -8.719  30.130 -60.095  1.00  0.00           C  
ATOM   3580  C4'   U  1069      -7.212  30.123 -60.009  1.00  0.00           C  
ATOM   3581  O4'   U  1069      -6.758  31.442 -59.592  1.00  0.00           O  
ATOM   3582  C3'   U  1069      -6.604  29.190 -58.974  1.00  0.00           C  
ATOM   3583  O3'   U  1069      -6.443  27.865 -59.449  1.00  0.00           O  
ATOM   3584  C1'   U  1069      -5.632  31.322 -58.751  1.00  0.00           C  
ATOM   3585  C2'   U  1069      -5.259  29.843 -58.705  1.00  0.00           C  
ATOM   3586  O2'   U  1069      -4.334  29.564 -59.747  1.00  0.00           O  
ATOM   3587  N1    U  1069      -5.988  31.854 -57.414  1.00  0.00           N  
ATOM   3588  C2    U  1069      -5.016  31.795 -56.432  1.00  0.00           C  
ATOM   3589  O2    U  1069      -3.905  31.333 -56.622  1.00  0.00           O  
ATOM   3590  N3    U  1069      -5.390  32.300 -55.211  1.00  0.00           N  
ATOM   3591  C4    U  1069      -6.611  32.846 -54.875  1.00  0.00           C  
ATOM   3592  O4    U  1069      -6.794  33.257 -53.728  1.00  0.00           O  
ATOM   3593  C5    U  1069      -7.567  32.874 -55.940  1.00  0.00           C  
ATOM   3594  C6    U  1069      -7.228  32.391 -57.140  1.00  0.00           C  
ATOM   3595  H5'   U  1069      -8.985  30.323 -61.018  1.00  0.00           H  
ATOM   3596 H5''   U  1069      -9.056  29.246 -59.843  1.00  0.00           H  
ATOM   3597  H4'   U  1069      -6.828  29.916 -60.886  1.00  0.00           H  
ATOM   3598  H3'   U  1069      -7.144  29.175 -58.156  1.00  0.00           H  
ATOM   3599  H1'   U  1069      -4.878  31.834 -59.114  1.00  0.00           H  
ATOM   3600  H2'   U  1069      -4.904  29.587 -57.828  1.00  0.00           H  
ATOM   3601 HO2'   U  1069      -3.452  29.394 -59.354  1.00  0.00           H  
ATOM   3602  H3    U  1069      -4.716  32.267 -54.501  1.00  0.00           H  
ATOM   3603  H5    U  1069      -8.461  33.247 -55.791  1.00  0.00           H  
ATOM   3604  H6    U  1069      -7.900  32.421 -57.851  1.00  0.00           H  
ATOM   3605  P     A  1070      -7.234  26.653 -58.750  1.00  0.00           P  
ATOM   3606  OP2   A  1070      -8.549  27.167 -58.291  1.00  0.00           O  
ATOM   3607  OP1   A  1070      -7.180  25.483 -59.661  1.00  0.00           O  
ATOM   3608  O5'   A  1070      -6.360  26.316 -57.461  1.00  0.00           O  
ATOM   3609  C5'   A  1070      -5.369  25.300 -57.497  1.00  0.00           C  
ATOM   3610  C4'   A  1070      -4.118  25.718 -56.766  1.00  0.00           C  
ATOM   3611  O4'   A  1070      -3.973  27.160 -56.796  1.00  0.00           O  
ATOM   3612  C3'   A  1070      -4.068  25.383 -55.284  1.00  0.00           C  
ATOM   3613  O3'   A  1070      -3.561  24.085 -55.026  1.00  0.00           O  
ATOM   3614  C1'   A  1070      -3.558  27.681 -55.553  1.00  0.00           C  
ATOM   3615  C2'   A  1070      -3.113  26.452 -54.757  1.00  0.00           C  
ATOM   3616  O2'   A  1070      -1.766  26.150 -55.092  1.00  0.00           O  
ATOM   3617  N1    A  1070      -5.595  29.937 -51.393  1.00  0.00           N  
ATOM   3618  C2    A  1070      -4.384  29.421 -51.634  1.00  0.00           C  
ATOM   3619  N3    A  1070      -3.920  28.847 -52.742  1.00  0.00           N  
ATOM   3620  C4    A  1070      -4.865  28.827 -53.699  1.00  0.00           C  
ATOM   3621  C5    A  1070      -6.154  29.318 -53.600  1.00  0.00           C  
ATOM   3622  C6    A  1070      -6.522  29.902 -52.375  1.00  0.00           C  
ATOM   3623  N6    A  1070      -7.729  30.416 -52.133  1.00  0.00           N  
ATOM   3624  N7    A  1070      -6.845  29.123 -54.788  1.00  0.00           N  
ATOM   3625  C8    A  1070      -5.973  28.529 -55.565  1.00  0.00           C  
ATOM   3626  N9    A  1070      -4.754  28.318 -54.970  1.00  0.00           N  
ATOM   3627  H5'   A  1070      -5.144  25.106 -58.431  1.00  0.00           H  
ATOM   3628 H5''   A  1070      -5.727  24.489 -57.080  1.00  0.00           H  
ATOM   3629  H4'   A  1070      -3.347  25.309 -57.211  1.00  0.00           H  
ATOM   3630  H3'   A  1070      -4.950  25.472 -54.865  1.00  0.00           H  
ATOM   3631  H1'   A  1070      -2.825  28.331 -55.586  1.00  0.00           H  
ATOM   3632  H2'   A  1070      -3.226  26.591 -53.793  1.00  0.00           H  
ATOM   3633 HO2'   A  1070      -1.227  26.151 -54.274  1.00  0.00           H  
ATOM   3634  H2    A  1070      -3.749  29.472 -50.889  1.00  0.00           H  
ATOM   3635  H61   A  1070      -7.928  30.811 -51.258  1.00  0.00           H  
ATOM   3636  H62   A  1070      -8.417  30.402 -52.831  1.00  0.00           H  
ATOM   3637  H8    A  1070      -6.174  28.259 -56.486  1.00  0.00           H  
ATOM   3638  P     G  1071      -4.494  22.976 -54.331  1.00  0.00           P  
ATOM   3639  OP2   G  1071      -5.879  23.161 -54.834  1.00  0.00           O  
ATOM   3640  OP1   G  1071      -3.829  21.656 -54.478  1.00  0.00           O  
ATOM   3641  O5'   G  1071      -4.475  23.368 -52.786  1.00  0.00           O  
ATOM   3642  C5'   G  1071      -3.736  22.600 -51.849  1.00  0.00           C  
ATOM   3643  C4'   G  1071      -2.922  23.478 -50.931  1.00  0.00           C  
ATOM   3644  O4'   G  1071      -2.948  24.840 -51.425  1.00  0.00           O  
ATOM   3645  C3'   G  1071      -3.406  23.569 -49.492  1.00  0.00           C  
ATOM   3646  O3'   G  1071      -2.749  22.655 -48.629  1.00  0.00           O  
ATOM   3647  C1'   G  1071      -3.188  25.756 -50.393  1.00  0.00           C  
ATOM   3648  C2'   G  1071      -2.977  24.978 -49.095  1.00  0.00           C  
ATOM   3649  O2'   G  1071      -1.598  25.023 -48.759  1.00  0.00           O  
ATOM   3650  N1    G  1071      -7.103  28.216 -48.263  1.00  0.00           N  
ATOM   3651  C2    G  1071      -5.845  27.979 -47.766  1.00  0.00           C  
ATOM   3652  N2    G  1071      -5.589  28.459 -46.539  1.00  0.00           N  
ATOM   3653  N3    G  1071      -4.903  27.321 -48.422  1.00  0.00           N  
ATOM   3654  C4    G  1071      -5.327  26.909 -49.635  1.00  0.00           C  
ATOM   3655  C5    G  1071      -6.559  27.093 -50.225  1.00  0.00           C  
ATOM   3656  C6    G  1071      -7.560  27.801 -49.510  1.00  0.00           C  
ATOM   3657  O6    G  1071      -8.715  28.067 -49.862  1.00  0.00           O  
ATOM   3658  N7    G  1071      -6.594  26.515 -51.486  1.00  0.00           N  
ATOM   3659  C8    G  1071      -5.404  25.999 -51.637  1.00  0.00           C  
ATOM   3660  N9    G  1071      -4.585  26.202 -50.553  1.00  0.00           N  
ATOM   3661  H5'   G  1071      -3.134  21.997 -52.332  1.00  0.00           H  
ATOM   3662 H5''   G  1071      -4.359  22.066 -51.312  1.00  0.00           H  
ATOM   3663  H4'   G  1071      -1.993  23.164 -50.935  1.00  0.00           H  
ATOM   3664  H3'   G  1071      -4.374  23.443 -49.415  1.00  0.00           H  
ATOM   3665  H1'   G  1071      -2.593  26.534 -50.407  1.00  0.00           H  
ATOM   3666  H2'   G  1071      -3.538  25.335 -48.375  1.00  0.00           H  
ATOM   3667 HO2'   G  1071      -1.448  25.754 -48.124  1.00  0.00           H  
ATOM   3668  H1    G  1071      -7.729  28.714 -47.697  1.00  0.00           H  
ATOM   3669  H22   G  1071      -4.708  28.320 -46.133  1.00  0.00           H  
ATOM   3670  H21   G  1071      -6.281  28.947 -46.048  1.00  0.00           H  
ATOM   3671  H8    G  1071      -5.125  25.517 -52.443  1.00  0.00           H  
ATOM   3672  P     C  1072      -3.560  21.422 -47.992  1.00  0.00           P  
ATOM   3673  OP2   C  1072      -4.153  20.637 -49.103  1.00  0.00           O  
ATOM   3674  OP1   C  1072      -2.673  20.747 -47.010  1.00  0.00           O  
ATOM   3675  O5'   C  1072      -4.748  22.115 -47.187  1.00  0.00           O  
ATOM   3676  C5'   C  1072      -4.727  22.181 -45.770  1.00  0.00           C  
ATOM   3677  C4'   C  1072      -5.573  23.320 -45.253  1.00  0.00           C  
ATOM   3678  O4'   C  1072      -5.633  24.357 -46.254  1.00  0.00           O  
ATOM   3679  C3'   C  1072      -7.047  23.015 -45.036  1.00  0.00           C  
ATOM   3680  O3'   C  1072      -7.296  22.330 -43.821  1.00  0.00           O  
ATOM   3681  C1'   C  1072      -6.890  25.011 -46.251  1.00  0.00           C  
ATOM   3682  C2'   C  1072      -7.664  24.402 -45.087  1.00  0.00           C  
ATOM   3683  O2'   C  1072      -7.386  25.133 -43.902  1.00  0.00           O  
ATOM   3684  N1    C  1072      -7.516  24.710 -47.563  1.00  0.00           N  
ATOM   3685  C2    C  1072      -8.805  25.196 -47.812  1.00  0.00           C  
ATOM   3686  O2    C  1072      -9.383  25.859 -46.936  1.00  0.00           O  
ATOM   3687  N3    C  1072      -9.398  24.936 -49.000  1.00  0.00           N  
ATOM   3688  C4    C  1072      -8.756  24.221 -49.924  1.00  0.00           C  
ATOM   3689  N4    C  1072      -9.380  23.989 -51.082  1.00  0.00           N  
ATOM   3690  C5    C  1072      -7.446  23.712 -49.702  1.00  0.00           C  
ATOM   3691  C6    C  1072      -6.869  23.977 -48.523  1.00  0.00           C  
ATOM   3692  H5'   C  1072      -3.803  22.307 -45.469  1.00  0.00           H  
ATOM   3693 H5''   C  1072      -5.070  21.338 -45.406  1.00  0.00           H  
ATOM   3694  H4'   C  1072      -5.198  23.680 -44.423  1.00  0.00           H  
ATOM   3695  H3'   C  1072      -7.392  22.482 -45.782  1.00  0.00           H  
ATOM   3696  H1'   C  1072      -6.838  25.982 -46.130  1.00  0.00           H  
ATOM   3697  H2'   C  1072      -8.625  24.359 -45.270  1.00  0.00           H  
ATOM   3698 HO2'   C  1072      -8.185  25.638 -43.643  1.00  0.00           H  
ATOM   3699  H42   C  1072      -8.936  23.467 -51.781  1.00  0.00           H  
ATOM   3700  H41   C  1072     -10.283  24.341 -51.231  1.00  0.00           H  
ATOM   3701  H5    C  1072      -6.982  23.188 -50.388  1.00  0.00           H  
ATOM   3702  H6    C  1072      -5.967  23.636 -48.351  1.00  0.00           H  
ATOM   3703  P     G  1073      -8.474  21.239 -43.736  1.00  0.00           P  
ATOM   3704  OP2   G  1073      -8.701  20.700 -45.101  1.00  0.00           O  
ATOM   3705  OP1   G  1073      -8.159  20.307 -42.622  1.00  0.00           O  
ATOM   3706  O5'   G  1073      -9.757  22.087 -43.320  1.00  0.00           O  
ATOM   3707  C5'   G  1073      -9.747  22.902 -42.158  1.00  0.00           C  
ATOM   3708  C4'   G  1073     -10.982  23.765 -42.075  1.00  0.00           C  
ATOM   3709  O4'   G  1073     -11.010  24.623 -43.242  1.00  0.00           O  
ATOM   3710  C3'   G  1073     -12.313  23.029 -42.079  1.00  0.00           C  
ATOM   3711  O3'   G  1073     -12.708  22.595 -40.788  1.00  0.00           O  
ATOM   3712  C1'   G  1073     -12.342  24.745 -43.744  1.00  0.00           C  
ATOM   3713  C2'   G  1073     -13.252  24.029 -42.734  1.00  0.00           C  
ATOM   3714  O2'   G  1073     -13.719  24.988 -41.797  1.00  0.00           O  
ATOM   3715  N1    G  1073     -15.178  23.772 -47.859  1.00  0.00           N  
ATOM   3716  C2    G  1073     -15.509  24.447 -46.709  1.00  0.00           C  
ATOM   3717  N2    G  1073     -16.758  24.930 -46.640  1.00  0.00           N  
ATOM   3718  N3    G  1073     -14.676  24.638 -45.699  1.00  0.00           N  
ATOM   3719  C4    G  1073     -13.465  24.089 -45.932  1.00  0.00           C  
ATOM   3720  C5    G  1073     -13.033  23.396 -47.043  1.00  0.00           C  
ATOM   3721  C6    G  1073     -13.937  23.199 -48.120  1.00  0.00           C  
ATOM   3722  O6    G  1073     -13.744  22.611 -49.190  1.00  0.00           O  
ATOM   3723  N7    G  1073     -11.714  22.995 -46.893  1.00  0.00           N  
ATOM   3724  C8    G  1073     -11.373  23.442 -45.714  1.00  0.00           C  
ATOM   3725  N9    G  1073     -12.388  24.116 -45.077  1.00  0.00           N  
ATOM   3726  H5'   G  1073      -8.955  23.477 -42.177  1.00  0.00           H  
ATOM   3727 H5''   G  1073      -9.705  22.327 -41.364  1.00  0.00           H  
ATOM   3728  H4'   G  1073     -10.934  24.333 -41.278  1.00  0.00           H  
ATOM   3729  H3'   G  1073     -12.229  22.250 -42.667  1.00  0.00           H  
ATOM   3730  H1'   G  1073     -12.612  25.685 -43.818  1.00  0.00           H  
ATOM   3731  H2'   G  1073     -13.993  23.579 -43.193  1.00  0.00           H  
ATOM   3732 HO2'   G  1073     -14.667  25.169 -41.971  1.00  0.00           H  
ATOM   3733  H1    G  1073     -15.868  23.685 -48.549  1.00  0.00           H  
ATOM   3734  H22   G  1073     -17.051  25.421 -45.843  1.00  0.00           H  
ATOM   3735  H21   G  1073     -17.381  24.793 -47.384  1.00  0.00           H  
ATOM   3736  H8    G  1073     -10.484  23.312 -45.325  1.00  0.00           H  
ATOM   3737  P     U  1074     -13.723  21.359 -40.628  1.00  0.00           P  
ATOM   3738  OP2   U  1074     -13.092  20.165 -41.243  1.00  0.00           O  
ATOM   3739  OP1   U  1074     -14.165  21.308 -39.211  1.00  0.00           O  
ATOM   3740  O5'   U  1074     -14.976  21.771 -41.521  1.00  0.00           O  
ATOM   3741  C5'   U  1074     -15.984  22.630 -41.012  1.00  0.00           C  
ATOM   3742  C4'   U  1074     -17.197  22.660 -41.909  1.00  0.00           C  
ATOM   3743  O4'   U  1074     -16.827  23.171 -43.219  1.00  0.00           O  
ATOM   3744  C3'   U  1074     -17.848  21.316 -42.199  1.00  0.00           C  
ATOM   3745  O3'   U  1074     -18.758  20.913 -41.191  1.00  0.00           O  
ATOM   3746  C1'   U  1074     -17.582  22.516 -44.223  1.00  0.00           C  
ATOM   3747  C2'   U  1074     -18.569  21.590 -43.515  1.00  0.00           C  
ATOM   3748  O2'   U  1074     -19.785  22.293 -43.300  1.00  0.00           O  
ATOM   3749  N1    U  1074     -16.643  21.774 -45.099  1.00  0.00           N  
ATOM   3750  C2    U  1074     -17.116  21.373 -46.334  1.00  0.00           C  
ATOM   3751  O2    U  1074     -18.249  21.602 -46.720  1.00  0.00           O  
ATOM   3752  N3    U  1074     -16.211  20.690 -47.110  1.00  0.00           N  
ATOM   3753  C4    U  1074     -14.910  20.372 -46.786  1.00  0.00           C  
ATOM   3754  O4    U  1074     -14.220  19.750 -47.595  1.00  0.00           O  
ATOM   3755  C5    U  1074     -14.489  20.819 -45.493  1.00  0.00           C  
ATOM   3756  C6    U  1074     -15.349  21.487 -44.717  1.00  0.00           C  
ATOM   3757  H5'   U  1074     -15.621  23.538 -40.936  1.00  0.00           H  
ATOM   3758 H5''   U  1074     -16.253  22.318 -40.123  1.00  0.00           H  
ATOM   3759  H4'   U  1074     -17.866  23.258 -41.517  1.00  0.00           H  
ATOM   3760  H3'   U  1074     -17.173  20.617 -42.321  1.00  0.00           H  
ATOM   3761  H1'   U  1074     -18.080  23.168 -44.760  1.00  0.00           H  
ATOM   3762  H2'   U  1074     -18.712  20.766 -44.024  1.00  0.00           H  
ATOM   3763 HO2'   U  1074     -20.472  21.933 -43.899  1.00  0.00           H  
ATOM   3764  H3    U  1074     -16.526  20.396 -47.990  1.00  0.00           H  
ATOM   3765  H5    U  1074     -13.578  20.637 -45.180  1.00  0.00           H  
ATOM   3766  H6    U  1074     -15.038  21.782 -43.837  1.00  0.00           H  
ATOM   3767  P     G  1075     -19.064  19.354 -40.955  1.00  0.00           P  
ATOM   3768  OP2   G  1075     -17.772  18.622 -40.981  1.00  0.00           O  
ATOM   3769  OP1   G  1075     -19.952  19.233 -39.770  1.00  0.00           O  
ATOM   3770  O5'   G  1075     -19.901  18.925 -42.241  1.00  0.00           O  
ATOM   3771  C5'   G  1075     -21.285  19.225 -42.345  1.00  0.00           C  
ATOM   3772  C4'   G  1075     -21.890  18.627 -43.591  1.00  0.00           C  
ATOM   3773  O4'   G  1075     -21.239  19.186 -44.757  1.00  0.00           O  
ATOM   3774  C3'   G  1075     -21.709  17.127 -43.767  1.00  0.00           C  
ATOM   3775  O3'   G  1075     -22.671  16.366 -43.055  1.00  0.00           O  
ATOM   3776  C1'   G  1075     -21.147  18.214 -45.775  1.00  0.00           C  
ATOM   3777  C2'   G  1075     -21.879  16.971 -45.272  1.00  0.00           C  
ATOM   3778  O2'   G  1075     -23.247  17.051 -45.647  1.00  0.00           O  
ATOM   3779  N1    G  1075     -17.718  16.277 -49.002  1.00  0.00           N  
ATOM   3780  C2    G  1075     -19.085  16.348 -49.118  1.00  0.00           C  
ATOM   3781  N2    G  1075     -19.615  15.837 -50.239  1.00  0.00           N  
ATOM   3782  N3    G  1075     -19.877  16.881 -48.202  1.00  0.00           N  
ATOM   3783  C4    G  1075     -19.183  17.345 -47.142  1.00  0.00           C  
ATOM   3784  C5    G  1075     -17.821  17.324 -46.928  1.00  0.00           C  
ATOM   3785  C6    G  1075     -16.983  16.748 -47.918  1.00  0.00           C  
ATOM   3786  O6    G  1075     -15.752  16.634 -47.914  1.00  0.00           O  
ATOM   3787  N7    G  1075     -17.504  17.903 -45.708  1.00  0.00           N  
ATOM   3788  C8    G  1075     -18.657  18.260 -45.211  1.00  0.00           C  
ATOM   3789  N9    G  1075     -19.717  17.952 -46.029  1.00  0.00           N  
ATOM   3790  H5'   G  1075     -21.400  20.197 -42.368  1.00  0.00           H  
ATOM   3791 H5''   G  1075     -21.749  18.866 -41.559  1.00  0.00           H  
ATOM   3792  H4'   G  1075     -22.847  18.838 -43.624  1.00  0.00           H  
ATOM   3793  H3'   G  1075     -20.812  16.844 -43.496  1.00  0.00           H  
ATOM   3794  H1'   G  1075     -21.571  18.532 -46.600  1.00  0.00           H  
ATOM   3795  H2'   G  1075     -21.461  16.147 -45.598  1.00  0.00           H  
ATOM   3796 HO2'   G  1075     -23.804  16.869 -44.862  1.00  0.00           H  
ATOM   3797  H1    G  1075     -17.221  15.862 -49.737  1.00  0.00           H  
ATOM   3798  H22   G  1075     -20.586  15.860 -50.377  1.00  0.00           H  
ATOM   3799  H21   G  1075     -19.035  15.441 -50.922  1.00  0.00           H  
ATOM   3800  H8    G  1075     -18.755  18.704 -44.343  1.00  0.00           H  
ATOM   3801  P     C  1076     -22.366  14.836 -42.670  1.00  0.00           P  
ATOM   3802  OP2   C  1076     -21.015  14.776 -42.057  1.00  0.00           O  
ATOM   3803  OP1   C  1076     -23.535  14.309 -41.921  1.00  0.00           O  
ATOM   3804  O5'   C  1076     -22.304  14.089 -44.075  1.00  0.00           O  
ATOM   3805  C5'   C  1076     -23.492  13.701 -44.748  1.00  0.00           C  
ATOM   3806  C4'   C  1076     -23.194  12.867 -45.970  1.00  0.00           C  
ATOM   3807  O4'   C  1076     -22.359  13.635 -46.875  1.00  0.00           O  
ATOM   3808  C3'   C  1076     -22.388  11.599 -45.735  1.00  0.00           C  
ATOM   3809  O3'   C  1076     -23.183  10.513 -45.291  1.00  0.00           O  
ATOM   3810  C1'   C  1076     -21.459  12.775 -47.546  1.00  0.00           C  
ATOM   3811  C2'   C  1076     -21.814  11.352 -47.122  1.00  0.00           C  
ATOM   3812  O2'   C  1076     -22.800  10.833 -48.002  1.00  0.00           O  
ATOM   3813  N1    C  1076     -20.080  13.154 -47.151  1.00  0.00           N  
ATOM   3814  C2    C  1076     -19.022  12.786 -47.992  1.00  0.00           C  
ATOM   3815  O2    C  1076     -19.267  12.159 -49.034  1.00  0.00           O  
ATOM   3816  N3    C  1076     -17.755  13.120 -47.655  1.00  0.00           N  
ATOM   3817  C4    C  1076     -17.519  13.793 -46.530  1.00  0.00           C  
ATOM   3818  N4    C  1076     -16.253  14.101 -46.237  1.00  0.00           N  
ATOM   3819  C5    C  1076     -18.571  14.181 -45.653  1.00  0.00           C  
ATOM   3820  C6    C  1076     -19.821  13.847 -45.998  1.00  0.00           C  
ATOM   3821  H5'   C  1076     -23.981  14.506 -45.022  1.00  0.00           H  
ATOM   3822 H5''   C  1076     -24.051  13.181 -44.135  1.00  0.00           H  
ATOM   3823  H4'   C  1076     -24.029  12.632 -46.426  1.00  0.00           H  
ATOM   3824  H3'   C  1076     -21.662  11.748 -45.094  1.00  0.00           H  
ATOM   3825  H1'   C  1076     -21.553  12.854 -48.518  1.00  0.00           H  
ATOM   3826  H2'   C  1076     -21.022  10.777 -47.085  1.00  0.00           H  
ATOM   3827 HO2'   C  1076     -22.394  10.140 -48.563  1.00  0.00           H  
ATOM   3828  H42   C  1076     -16.046  14.595 -45.417  1.00  0.00           H  
ATOM   3829  H41   C  1076     -15.531  13.831 -46.843  1.00  0.00           H  
ATOM   3830  H5    C  1076     -18.388  14.677 -44.828  1.00  0.00           H  
ATOM   3831  H6    C  1076     -20.559  14.104 -45.408  1.00  0.00           H  
ATOM   3832  P     G  1077     -22.507   9.286 -44.502  1.00  0.00           P  
ATOM   3833  OP2   G  1077     -21.578   9.847 -43.488  1.00  0.00           O  
ATOM   3834  OP1   G  1077     -23.589   8.362 -44.075  1.00  0.00           O  
ATOM   3835  O5'   G  1077     -21.636   8.545 -45.612  1.00  0.00           O  
ATOM   3836  C5'   G  1077     -22.245   7.678 -46.557  1.00  0.00           C  
ATOM   3837  C4'   G  1077     -21.218   7.001 -47.430  1.00  0.00           C  
ATOM   3838  O4'   G  1077     -20.420   7.991 -48.112  1.00  0.00           O  
ATOM   3839  C3'   G  1077     -20.144   6.206 -46.703  1.00  0.00           C  
ATOM   3840  O3'   G  1077     -20.578   4.912 -46.319  1.00  0.00           O  
ATOM   3841  C1'   G  1077     -19.120   7.511 -48.355  1.00  0.00           C  
ATOM   3842  C2'   G  1077     -19.081   6.100 -47.785  1.00  0.00           C  
ATOM   3843  O2'   G  1077     -19.461   5.174 -48.792  1.00  0.00           O  
ATOM   3844  N1    G  1077     -14.294   9.058 -47.872  1.00  0.00           N  
ATOM   3845  C2    G  1077     -14.827   8.102 -48.703  1.00  0.00           C  
ATOM   3846  N2    G  1077     -13.965   7.472 -49.515  1.00  0.00           N  
ATOM   3847  N3    G  1077     -16.111   7.786 -48.738  1.00  0.00           N  
ATOM   3848  C4    G  1077     -16.834   8.513 -47.859  1.00  0.00           C  
ATOM   3849  C5    G  1077     -16.401   9.489 -46.987  1.00  0.00           C  
ATOM   3850  C6    G  1077     -15.021   9.818 -46.960  1.00  0.00           C  
ATOM   3851  O6    G  1077     -14.442  10.654 -46.257  1.00  0.00           O  
ATOM   3852  N7    G  1077     -17.461   9.998 -46.251  1.00  0.00           N  
ATOM   3853  C8    G  1077     -18.500   9.335 -46.681  1.00  0.00           C  
ATOM   3854  N9    G  1077     -18.191   8.419 -47.657  1.00  0.00           N  
ATOM   3855  H5'   G  1077     -22.853   8.198 -47.123  1.00  0.00           H  
ATOM   3856 H5''   G  1077     -22.760   6.994 -46.079  1.00  0.00           H  
ATOM   3857  H4'   G  1077     -21.660   6.416 -48.082  1.00  0.00           H  
ATOM   3858  H3'   G  1077     -19.798   6.675 -45.916  1.00  0.00           H  
ATOM   3859  H1'   G  1077     -18.895   7.483 -49.309  1.00  0.00           H  
ATOM   3860  H2'   G  1077     -18.203   5.884 -47.406  1.00  0.00           H  
ATOM   3861 HO2'   G  1077     -18.668   4.676 -49.083  1.00  0.00           H  
ATOM   3862  H1    G  1077     -13.329   9.218 -47.924  1.00  0.00           H  
ATOM   3863  H22   G  1077     -14.288   6.781 -50.131  1.00  0.00           H  
ATOM   3864  H21   G  1077     -13.013   7.701 -49.495  1.00  0.00           H  
ATOM   3865  H8    G  1077     -19.408   9.478 -46.342  1.00  0.00           H  
ATOM   3866  P     G  1078     -19.789   4.101 -45.177  1.00  0.00           P  
ATOM   3867  OP2   G  1078     -19.658   4.987 -43.993  1.00  0.00           O  
ATOM   3868  OP1   G  1078     -20.431   2.770 -45.031  1.00  0.00           O  
ATOM   3869  O5'   G  1078     -18.336   3.882 -45.793  1.00  0.00           O  
ATOM   3870  C5'   G  1078     -18.088   2.840 -46.724  1.00  0.00           C  
ATOM   3871  C4'   G  1078     -16.625   2.749 -47.079  1.00  0.00           C  
ATOM   3872  O4'   G  1078     -16.093   4.012 -47.529  1.00  0.00           O  
ATOM   3873  C3'   G  1078     -15.677   2.442 -45.928  1.00  0.00           C  
ATOM   3874  O3'   G  1078     -15.680   1.073 -45.560  1.00  0.00           O  
ATOM   3875  C1'   G  1078     -14.712   4.078 -47.278  1.00  0.00           C  
ATOM   3876  C2'   G  1078     -14.350   2.787 -46.565  1.00  0.00           C  
ATOM   3877  O2'   G  1078     -13.968   1.811 -47.523  1.00  0.00           O  
ATOM   3878  N1    G  1078     -11.245   7.310 -45.421  1.00  0.00           N  
ATOM   3879  C2    G  1078     -11.076   6.228 -46.251  1.00  0.00           C  
ATOM   3880  N2    G  1078      -9.819   5.968 -46.640  1.00  0.00           N  
ATOM   3881  N3    G  1078     -12.065   5.456 -46.669  1.00  0.00           N  
ATOM   3882  C4    G  1078     -13.259   5.858 -46.184  1.00  0.00           C  
ATOM   3883  C5    G  1078     -13.536   6.921 -45.351  1.00  0.00           C  
ATOM   3884  C6    G  1078     -12.465   7.741 -44.910  1.00  0.00           C  
ATOM   3885  O6    G  1078     -12.507   8.730 -44.169  1.00  0.00           O  
ATOM   3886  N7    G  1078     -14.896   6.996 -45.083  1.00  0.00           N  
ATOM   3887  C8    G  1078     -15.411   5.995 -45.744  1.00  0.00           C  
ATOM   3888  N9    G  1078     -14.474   5.264 -46.434  1.00  0.00           N  
ATOM   3889  H5'   G  1078     -18.605   3.009 -47.539  1.00  0.00           H  
ATOM   3890 H5''   G  1078     -18.377   1.988 -46.335  1.00  0.00           H  
ATOM   3891  H4'   G  1078     -16.515   2.065 -47.772  1.00  0.00           H  
ATOM   3892  H3'   G  1078     -15.844   2.989 -45.133  1.00  0.00           H  
ATOM   3893  H1'   G  1078     -14.188   4.153 -48.103  1.00  0.00           H  
ATOM   3894  H2'   G  1078     -13.653   2.926 -45.890  1.00  0.00           H  
ATOM   3895 HO2'   G  1078     -14.460   0.981 -47.346  1.00  0.00           H  
ATOM   3896  H1    G  1078     -10.446   7.818 -45.169  1.00  0.00           H  
ATOM   3897  H22   G  1078      -9.637   5.208 -47.233  1.00  0.00           H  
ATOM   3898  H21   G  1078      -9.081   6.535 -46.335  1.00  0.00           H  
ATOM   3899  H8    G  1078     -16.368   5.789 -45.749  1.00  0.00           H  
ATOM   3900  P     A  1079     -15.181   0.630 -44.097  1.00  0.00           P  
ATOM   3901  OP2   A  1079     -15.889   1.468 -43.097  1.00  0.00           O  
ATOM   3902  OP1   A  1079     -15.269  -0.849 -44.010  1.00  0.00           O  
ATOM   3903  O5'   A  1079     -13.640   1.036 -44.077  1.00  0.00           O  
ATOM   3904  C5'   A  1079     -12.680   0.288 -44.809  1.00  0.00           C  
ATOM   3905  C4'   A  1079     -11.284   0.815 -44.591  1.00  0.00           C  
ATOM   3906  O4'   A  1079     -11.185   2.181 -45.082  1.00  0.00           O  
ATOM   3907  C3'   A  1079     -10.830   0.923 -43.143  1.00  0.00           C  
ATOM   3908  O3'   A  1079     -10.403  -0.315 -42.602  1.00  0.00           O  
ATOM   3909  C1'   A  1079     -10.340   2.924 -44.247  1.00  0.00           C  
ATOM   3910  C2'   A  1079      -9.689   1.918 -43.300  1.00  0.00           C  
ATOM   3911  O2'   A  1079      -8.569   1.321 -43.936  1.00  0.00           O  
ATOM   3912  N1    A  1079     -10.373   7.217 -41.396  1.00  0.00           N  
ATOM   3913  C2    A  1079      -9.378   6.509 -41.946  1.00  0.00           C  
ATOM   3914  N3    A  1079      -9.441   5.398 -42.677  1.00  0.00           N  
ATOM   3915  C4    A  1079     -10.717   5.005 -42.836  1.00  0.00           C  
ATOM   3916  C5    A  1079     -11.844   5.627 -42.333  1.00  0.00           C  
ATOM   3917  C6    A  1079     -11.644   6.795 -41.575  1.00  0.00           C  
ATOM   3918  N6    A  1079     -12.635   7.501 -41.027  1.00  0.00           N  
ATOM   3919  N7    A  1079     -12.991   4.936 -42.700  1.00  0.00           N  
ATOM   3920  C8    A  1079     -12.539   3.929 -43.405  1.00  0.00           C  
ATOM   3921  N9    A  1079     -11.171   3.908 -43.528  1.00  0.00           N  
ATOM   3922  H5'   A  1079     -12.895   0.339 -45.764  1.00  0.00           H  
ATOM   3923 H5''   A  1079     -12.717  -0.648 -44.523  1.00  0.00           H  
ATOM   3924  H4'   A  1079     -10.650   0.250 -45.080  1.00  0.00           H  
ATOM   3925  H3'   A  1079     -11.523   1.306 -42.564  1.00  0.00           H  
ATOM   3926  H1'   A  1079      -9.643   3.393 -44.753  1.00  0.00           H  
ATOM   3927  H2'   A  1079      -9.446   2.324 -42.441  1.00  0.00           H  
ATOM   3928 HO2'   A  1079      -7.749   1.638 -43.502  1.00  0.00           H  
ATOM   3929  H2    A  1079      -8.476   6.858 -41.787  1.00  0.00           H  
ATOM   3930  H61   A  1079     -12.433   8.308 -40.508  1.00  0.00           H  
ATOM   3931  H62   A  1079     -13.564   7.214 -41.143  1.00  0.00           H  
ATOM   3932  H8    A  1079     -13.123   3.252 -43.807  1.00  0.00           H  
ATOM   3933  P     G  1080     -10.386  -0.538 -41.010  1.00  0.00           P  
ATOM   3934  OP2   G  1080     -11.695  -0.092 -40.469  1.00  0.00           O  
ATOM   3935  OP1   G  1080      -9.913  -1.920 -40.744  1.00  0.00           O  
ATOM   3936  O5'   G  1080      -9.269   0.473 -40.491  1.00  0.00           O  
ATOM   3937  C5'   G  1080      -7.889   0.161 -40.614  1.00  0.00           C  
ATOM   3938  C4'   G  1080      -7.021   1.240 -40.015  1.00  0.00           C  
ATOM   3939  O4'   G  1080      -7.359   2.532 -40.589  1.00  0.00           O  
ATOM   3940  C3'   G  1080      -7.162   1.455 -38.516  1.00  0.00           C  
ATOM   3941  O3'   G  1080      -6.385   0.549 -37.752  1.00  0.00           O  
ATOM   3942  C1'   G  1080      -7.288   3.537 -39.607  1.00  0.00           C  
ATOM   3943  C2'   G  1080      -6.665   2.890 -38.372  1.00  0.00           C  
ATOM   3944  O2'   G  1080      -5.250   2.964 -38.476  1.00  0.00           O  
ATOM   3945  N1    G  1080     -10.151   7.061 -37.305  1.00  0.00           N  
ATOM   3946  C2    G  1080      -8.785   6.918 -37.320  1.00  0.00           C  
ATOM   3947  N2    G  1080      -8.083   7.832 -36.633  1.00  0.00           N  
ATOM   3948  N3    G  1080      -8.150   5.951 -37.962  1.00  0.00           N  
ATOM   3949  C4    G  1080      -9.005   5.122 -38.598  1.00  0.00           C  
ATOM   3950  C5    G  1080     -10.382   5.176 -38.646  1.00  0.00           C  
ATOM   3951  C6    G  1080     -11.049   6.219 -37.953  1.00  0.00           C  
ATOM   3952  O6    G  1080     -12.264   6.438 -37.875  1.00  0.00           O  
ATOM   3953  N7    G  1080     -10.890   4.136 -39.411  1.00  0.00           N  
ATOM   3954  C8    G  1080      -9.832   3.480 -39.806  1.00  0.00           C  
ATOM   3955  N9    G  1080      -8.656   4.024 -39.350  1.00  0.00           N  
ATOM   3956  H5'   G  1080      -7.667   0.061 -41.562  1.00  0.00           H  
ATOM   3957 H5''   G  1080      -7.711  -0.686 -40.153  1.00  0.00           H  
ATOM   3958  H4'   G  1080      -6.085   1.036 -40.221  1.00  0.00           H  
ATOM   3959  H3'   G  1080      -8.100   1.411 -38.238  1.00  0.00           H  
ATOM   3960  H1'   G  1080      -6.726   4.284 -39.903  1.00  0.00           H  
ATOM   3961  H2'   G  1080      -6.991   3.307 -37.546  1.00  0.00           H  
ATOM   3962 HO2'   G  1080      -4.870   2.079 -38.298  1.00  0.00           H  
ATOM   3963  H1    G  1080     -10.523   7.813 -36.798  1.00  0.00           H  
ATOM   3964  H22   G  1080      -7.104   7.780 -36.609  1.00  0.00           H  
ATOM   3965  H21   G  1080      -8.545   8.551 -36.155  1.00  0.00           H  
ATOM   3966  H8    G  1080      -9.875   2.681 -40.371  1.00  0.00           H  
ATOM   3967  P     U  1081      -6.777   0.237 -36.224  1.00  0.00           P  
ATOM   3968  OP2   U  1081      -8.136  -0.359 -36.212  1.00  0.00           O  
ATOM   3969  OP1   U  1081      -5.647  -0.498 -35.600  1.00  0.00           O  
ATOM   3970  O5'   U  1081      -6.863   1.676 -35.548  1.00  0.00           O  
ATOM   3971  C5'   U  1081      -5.721   2.271 -34.949  1.00  0.00           C  
ATOM   3972  C4'   U  1081      -6.073   3.543 -34.219  1.00  0.00           C  
ATOM   3973  O4'   U  1081      -6.891   4.381 -35.076  1.00  0.00           O  
ATOM   3974  C3'   U  1081      -6.920   3.385 -32.966  1.00  0.00           C  
ATOM   3975  O3'   U  1081      -6.156   3.063 -31.818  1.00  0.00           O  
ATOM   3976  C1'   U  1081      -7.815   5.121 -34.298  1.00  0.00           C  
ATOM   3977  C2'   U  1081      -7.549   4.766 -32.833  1.00  0.00           C  
ATOM   3978  O2'   U  1081      -6.627   5.701 -32.290  1.00  0.00           O  
ATOM   3979  N1    U  1081      -9.185   4.750 -34.726  1.00  0.00           N  
ATOM   3980  C2    U  1081     -10.209   5.614 -34.383  1.00  0.00           C  
ATOM   3981  O2    U  1081     -10.029   6.643 -33.757  1.00  0.00           O  
ATOM   3982  N3    U  1081     -11.459   5.230 -34.801  1.00  0.00           N  
ATOM   3983  C4    U  1081     -11.787   4.095 -35.512  1.00  0.00           C  
ATOM   3984  O4    U  1081     -12.964   3.890 -35.814  1.00  0.00           O  
ATOM   3985  C5    U  1081     -10.678   3.249 -35.832  1.00  0.00           C  
ATOM   3986  C6    U  1081      -9.449   3.599 -35.438  1.00  0.00           C  
ATOM   3987  H5'   U  1081      -5.064   2.475 -35.647  1.00  0.00           H  
ATOM   3988 H5''   U  1081      -5.326   1.637 -34.314  1.00  0.00           H  
ATOM   3989  H4'   U  1081      -5.253   4.027 -33.988  1.00  0.00           H  
ATOM   3990  H3'   U  1081      -7.614   2.704 -33.091  1.00  0.00           H  
ATOM   3991  H1'   U  1081      -7.684   6.084 -34.426  1.00  0.00           H  
ATOM   3992  H2'   U  1081      -8.380   4.735 -32.314  1.00  0.00           H  
ATOM   3993 HO2'   U  1081      -7.099   6.285 -31.659  1.00  0.00           H  
ATOM   3994  H3    U  1081     -12.199   5.828 -34.568  1.00  0.00           H  
ATOM   3995  H5    U  1081     -10.819   2.421 -36.337  1.00  0.00           H  
ATOM   3996  H6    U  1081      -8.708   3.003 -35.669  1.00  0.00           H  
ATOM   3997  P     G  1082      -6.846   2.331 -30.565  1.00  0.00           P  
ATOM   3998  OP2   G  1082      -7.581   1.145 -31.073  1.00  0.00           O  
ATOM   3999  OP1   G  1082      -5.817   2.159 -29.508  1.00  0.00           O  
ATOM   4000  O5'   G  1082      -7.917   3.388 -30.042  1.00  0.00           O  
ATOM   4001  C5'   G  1082      -7.534   4.448 -29.179  1.00  0.00           C  
ATOM   4002  C4'   G  1082      -8.731   5.222 -28.686  1.00  0.00           C  
ATOM   4003  O4'   G  1082      -9.471   5.770 -29.807  1.00  0.00           O  
ATOM   4004  C3'   G  1082      -9.784   4.418 -27.938  1.00  0.00           C  
ATOM   4005  O3'   G  1082      -9.459   4.215 -26.573  1.00  0.00           O  
ATOM   4006  C1'   G  1082     -10.854   5.792 -29.528  1.00  0.00           C  
ATOM   4007  C2'   G  1082     -11.015   5.301 -28.087  1.00  0.00           C  
ATOM   4008  O2'   G  1082     -10.959   6.416 -27.208  1.00  0.00           O  
ATOM   4009  N1    G  1082     -15.290   4.351 -31.568  1.00  0.00           N  
ATOM   4010  C2    G  1082     -15.037   5.296 -30.604  1.00  0.00           C  
ATOM   4011  N2    G  1082     -16.103   5.947 -30.114  1.00  0.00           N  
ATOM   4012  N3    G  1082     -13.828   5.584 -30.151  1.00  0.00           N  
ATOM   4013  C4    G  1082     -12.874   4.839 -30.748  1.00  0.00           C  
ATOM   4014  C5    G  1082     -13.020   3.872 -31.720  1.00  0.00           C  
ATOM   4015  C6    G  1082     -14.322   3.572 -32.197  1.00  0.00           C  
ATOM   4016  O6    G  1082     -14.658   2.748 -33.054  1.00  0.00           O  
ATOM   4017  N7    G  1082     -11.789   3.338 -32.072  1.00  0.00           N  
ATOM   4018  C8    G  1082     -10.933   3.977 -31.322  1.00  0.00           C  
ATOM   4019  N9    G  1082     -11.524   4.903 -30.496  1.00  0.00           N  
ATOM   4020  H5'   G  1082      -6.937   5.055 -29.663  1.00  0.00           H  
ATOM   4021 H5''   G  1082      -7.055   4.076 -28.409  1.00  0.00           H  
ATOM   4022  H4'   G  1082      -8.423   5.954 -28.112  1.00  0.00           H  
ATOM   4023  H3'   G  1082      -9.935   3.550 -28.364  1.00  0.00           H  
ATOM   4024  H1'   G  1082     -11.222   6.697 -29.608  1.00  0.00           H  
ATOM   4025  H2'   G  1082     -11.842   4.788 -27.971  1.00  0.00           H  
ATOM   4026 HO2'   G  1082     -11.854   6.578 -26.841  1.00  0.00           H  
ATOM   4027  H1    G  1082     -16.222   4.212 -31.836  1.00  0.00           H  
ATOM   4028  H22   G  1082     -15.984   6.633 -29.424  1.00  0.00           H  
ATOM   4029  H21   G  1082     -17.002   5.739 -30.445  1.00  0.00           H  
ATOM   4030  H8    G  1082      -9.967   3.814 -31.347  1.00  0.00           H  
ATOM   4031  P     A  1083     -10.056   2.951 -25.780  1.00  0.00           P  
ATOM   4032  OP2   A  1083      -9.761   1.730 -26.571  1.00  0.00           O  
ATOM   4033  OP1   A  1083      -9.606   3.039 -24.368  1.00  0.00           O  
ATOM   4034  O5'   A  1083     -11.632   3.188 -25.811  1.00  0.00           O  
ATOM   4035  C5'   A  1083     -12.230   4.214 -25.033  1.00  0.00           C  
ATOM   4036  C4'   A  1083     -13.732   4.213 -25.175  1.00  0.00           C  
ATOM   4037  O4'   A  1083     -14.063   4.518 -26.547  1.00  0.00           O  
ATOM   4038  C3'   A  1083     -14.428   2.891 -24.890  1.00  0.00           C  
ATOM   4039  O3'   A  1083     -14.797   2.740 -23.530  1.00  0.00           O  
ATOM   4040  C1'   A  1083     -15.112   3.683 -27.008  1.00  0.00           C  
ATOM   4041  C2'   A  1083     -15.645   2.928 -25.794  1.00  0.00           C  
ATOM   4042  O2'   A  1083     -16.697   3.685 -25.211  1.00  0.00           O  
ATOM   4043  N1    A  1083     -16.191   0.382 -30.815  1.00  0.00           N  
ATOM   4044  C2    A  1083     -16.972   1.110 -30.006  1.00  0.00           C  
ATOM   4045  N3    A  1083     -16.624   1.950 -29.034  1.00  0.00           N  
ATOM   4046  C4    A  1083     -15.285   2.015 -28.919  1.00  0.00           C  
ATOM   4047  C5    A  1083     -14.354   1.329 -29.675  1.00  0.00           C  
ATOM   4048  C6    A  1083     -14.851   0.471 -30.673  1.00  0.00           C  
ATOM   4049  N6    A  1083     -14.073  -0.256 -31.478  1.00  0.00           N  
ATOM   4050  N7    A  1083     -13.064   1.647 -29.273  1.00  0.00           N  
ATOM   4051  C8    A  1083     -13.242   2.505 -28.299  1.00  0.00           C  
ATOM   4052  N9    A  1083     -14.561   2.774 -28.031  1.00  0.00           N  
ATOM   4053  H5'   A  1083     -11.883   5.082 -25.327  1.00  0.00           H  
ATOM   4054 H5''   A  1083     -11.998   4.080 -24.091  1.00  0.00           H  
ATOM   4055  H4'   A  1083     -14.118   4.905 -24.599  1.00  0.00           H  
ATOM   4056  H3'   A  1083     -13.838   2.151 -25.146  1.00  0.00           H  
ATOM   4057  H1'   A  1083     -15.833   4.219 -27.402  1.00  0.00           H  
ATOM   4058  H2'   A  1083     -15.939   2.025 -26.039  1.00  0.00           H  
ATOM   4059 HO2'   A  1083     -17.552   3.259 -25.426  1.00  0.00           H  
ATOM   4060  H2    A  1083     -17.936   1.009 -30.150  1.00  0.00           H  
ATOM   4061  H61   A  1083     -14.478  -0.837 -32.156  1.00  0.00           H  
ATOM   4062  H62   A  1083     -13.098  -0.207 -31.394  1.00  0.00           H  
ATOM   4063  H8    A  1083     -12.500   2.916 -27.806  1.00  0.00           H  
ATOM   4064  P     U  1084     -14.650   1.313 -22.806  1.00  0.00           P  
ATOM   4065  OP2   U  1084     -13.206   0.973 -22.750  1.00  0.00           O  
ATOM   4066  OP1   U  1084     -15.444   1.349 -21.552  1.00  0.00           O  
ATOM   4067  O5'   U  1084     -15.358   0.298 -23.809  1.00  0.00           O  
ATOM   4068  C5'   U  1084     -16.761   0.087 -23.764  1.00  0.00           C  
ATOM   4069  C4'   U  1084     -17.244  -0.698 -24.958  1.00  0.00           C  
ATOM   4070  O4'   U  1084     -16.647  -0.156 -26.162  1.00  0.00           O  
ATOM   4071  C3'   U  1084     -16.873  -2.173 -24.986  1.00  0.00           C  
ATOM   4072  O3'   U  1084     -17.774  -2.985 -24.254  1.00  0.00           O  
ATOM   4073  C1'   U  1084     -16.340  -1.197 -27.071  1.00  0.00           C  
ATOM   4074  C2'   U  1084     -16.863  -2.502 -26.472  1.00  0.00           C  
ATOM   4075  O2'   U  1084     -18.177  -2.739 -26.956  1.00  0.00           O  
ATOM   4076  N1    U  1084     -14.871  -1.219 -27.273  1.00  0.00           N  
ATOM   4077  C2    U  1084     -14.384  -2.037 -28.275  1.00  0.00           C  
ATOM   4078  O2    U  1084     -15.101  -2.723 -28.982  1.00  0.00           O  
ATOM   4079  N3    U  1084     -13.019  -2.025 -28.426  1.00  0.00           N  
ATOM   4080  C4    U  1084     -12.108  -1.295 -27.692  1.00  0.00           C  
ATOM   4081  O4    U  1084     -10.907  -1.393 -27.949  1.00  0.00           O  
ATOM   4082  C5    U  1084     -12.683  -0.471 -26.673  1.00  0.00           C  
ATOM   4083  C6    U  1084     -14.010  -0.463 -26.506  1.00  0.00           C  
ATOM   4084  H5'   U  1084     -17.214   0.955 -23.748  1.00  0.00           H  
ATOM   4085 H5''   U  1084     -16.984  -0.406 -22.947  1.00  0.00           H  
ATOM   4086  H4'   U  1084     -18.218  -0.616 -25.027  1.00  0.00           H  
ATOM   4087  H3'   U  1084     -15.971  -2.283 -24.620  1.00  0.00           H  
ATOM   4088  H1'   U  1084     -16.783  -1.036 -27.931  1.00  0.00           H  
ATOM   4089  H2'   U  1084     -16.264  -3.252 -26.669  1.00  0.00           H  
ATOM   4090 HO2'   U  1084     -18.155  -3.490 -27.585  1.00  0.00           H  
ATOM   4091  H3    U  1084     -12.653  -2.598 -29.130  1.00  0.00           H  
ATOM   4092  H5    U  1084     -12.109   0.083 -26.104  1.00  0.00           H  
ATOM   4093  H6    U  1084     -14.379   0.108 -25.801  1.00  0.00           H  
ATOM   4094  P     U  1085     -17.858  -4.563 -24.542  1.00  0.00           P  
ATOM   4095  OP2   U  1085     -18.500  -5.210 -23.370  1.00  0.00           O  
ATOM   4096  OP1   U  1085     -18.439  -4.754 -25.896  1.00  0.00           O  
ATOM   4097  O5'   U  1085     -16.335  -5.028 -24.589  1.00  0.00           O  
ATOM   4098  C5'   U  1085     -15.829  -5.759 -25.695  1.00  0.00           C  
ATOM   4099  C4'   U  1085     -14.321  -5.739 -25.733  1.00  0.00           C  
ATOM   4100  O4'   U  1085     -13.859  -4.410 -25.388  1.00  0.00           O  
ATOM   4101  C3'   U  1085     -13.613  -6.635 -24.728  1.00  0.00           C  
ATOM   4102  O3'   U  1085     -13.607  -7.999 -25.110  1.00  0.00           O  
ATOM   4103  C1'   U  1085     -12.606  -4.503 -24.786  1.00  0.00           C  
ATOM   4104  C2'   U  1085     -12.238  -5.981 -24.684  1.00  0.00           C  
ATOM   4105  O2'   U  1085     -11.459  -6.344 -25.815  1.00  0.00           O  
ATOM   4106  N1    U  1085     -12.666  -3.846 -23.458  1.00  0.00           N  
ATOM   4107  C2    U  1085     -11.478  -3.719 -22.762  1.00  0.00           C  
ATOM   4108  O2    U  1085     -10.410  -4.118 -23.191  1.00  0.00           O  
ATOM   4109  N3    U  1085     -11.583  -3.104 -21.538  1.00  0.00           N  
ATOM   4110  C4    U  1085     -12.728  -2.613 -20.949  1.00  0.00           C  
ATOM   4111  O4    U  1085     -12.658  -2.085 -19.838  1.00  0.00           O  
ATOM   4112  C5    U  1085     -13.919  -2.779 -21.726  1.00  0.00           C  
ATOM   4113  C6    U  1085     -13.846  -3.373 -22.922  1.00  0.00           C  
ATOM   4114  H5'   U  1085     -16.174  -5.365 -26.523  1.00  0.00           H  
ATOM   4115 H5''   U  1085     -16.134  -6.688 -25.631  1.00  0.00           H  
ATOM   4116  H4'   U  1085     -14.005  -5.963 -26.633  1.00  0.00           H  
ATOM   4117  H3'   U  1085     -14.024  -6.551 -23.843  1.00  0.00           H  
ATOM   4118  H1'   U  1085     -11.944  -4.044 -25.346  1.00  0.00           H  
ATOM   4119  H2'   U  1085     -11.772  -6.179 -23.845  1.00  0.00           H  
ATOM   4120 HO2'   U  1085     -10.534  -6.497 -25.530  1.00  0.00           H  
ATOM   4121  H3    U  1085     -10.752  -3.004 -21.028  1.00  0.00           H  
ATOM   4122  H5    U  1085     -14.780  -2.458 -21.385  1.00  0.00           H  
ATOM   4123  H6    U  1085     -14.674  -3.475 -23.433  1.00  0.00           H  
ATOM   4124  P     U  1086     -14.380  -9.092 -24.221  1.00  0.00           P  
ATOM   4125  OP2   U  1086     -15.733  -8.561 -23.915  1.00  0.00           O  
ATOM   4126  OP1   U  1086     -14.243 -10.410 -24.891  1.00  0.00           O  
ATOM   4127  O5'   U  1086     -13.550  -9.140 -22.863  1.00  0.00           O  
ATOM   4128  C5'   U  1086     -12.314  -9.833 -22.787  1.00  0.00           C  
ATOM   4129  C4'   U  1086     -11.496  -9.385 -21.601  1.00  0.00           C  
ATOM   4130  O4'   U  1086     -11.513  -7.948 -21.530  1.00  0.00           O  
ATOM   4131  C3'   U  1086     -12.035  -9.771 -20.232  1.00  0.00           C  
ATOM   4132  O3'   U  1086     -11.739 -11.110 -19.877  1.00  0.00           O  
ATOM   4133  C1'   U  1086     -11.325  -7.525 -20.207  1.00  0.00           C  
ATOM   4134  C2'   U  1086     -11.276  -8.787 -19.350  1.00  0.00           C  
ATOM   4135  O2'   U  1086      -9.922  -9.185 -19.182  1.00  0.00           O  
ATOM   4136  N1    U  1086     -12.460  -6.643 -19.846  1.00  0.00           N  
ATOM   4137  C2    U  1086     -12.259  -5.749 -18.810  1.00  0.00           C  
ATOM   4138  O2    U  1086     -11.208  -5.662 -18.200  1.00  0.00           O  
ATOM   4139  N3    U  1086     -13.337  -4.952 -18.511  1.00  0.00           N  
ATOM   4140  C4    U  1086     -14.571  -4.957 -19.126  1.00  0.00           C  
ATOM   4141  O4    U  1086     -15.443  -4.176 -18.739  1.00  0.00           O  
ATOM   4142  C5    U  1086     -14.707  -5.907 -20.188  1.00  0.00           C  
ATOM   4143  C6    U  1086     -13.673  -6.694 -20.501  1.00  0.00           C  
ATOM   4144  H5'   U  1086     -11.804  -9.666 -23.607  1.00  0.00           H  
ATOM   4145 H5''   U  1086     -12.489 -10.793 -22.709  1.00  0.00           H  
ATOM   4146  H4'   U  1086     -10.572  -9.702 -21.678  1.00  0.00           H  
ATOM   4147  H3'   U  1086     -13.000  -9.623 -20.152  1.00  0.00           H  
ATOM   4148  H1'   U  1086     -10.484  -7.032 -20.103  1.00  0.00           H  
ATOM   4149  H2'   U  1086     -11.724  -8.657 -18.488  1.00  0.00           H  
ATOM   4150 HO2'   U  1086      -9.663  -9.048 -18.246  1.00  0.00           H  
ATOM   4151  H3    U  1086     -13.216  -4.311 -17.780  1.00  0.00           H  
ATOM   4152  H5    U  1086     -15.551  -5.979 -20.681  1.00  0.00           H  
ATOM   4153  H6    U  1086     -13.791  -7.337 -21.230  1.00  0.00           H  
ATOM   4154  P     A  1087     -10.454 -11.847 -20.500  1.00  0.00           P  
ATOM   4155  OP2   A  1087     -10.238 -13.108 -19.747  1.00  0.00           O  
ATOM   4156  OP1   A  1087     -10.619 -11.892 -21.974  1.00  0.00           O  
ATOM   4157  O5'   A  1087      -9.246 -10.862 -20.168  1.00  0.00           O  
ATOM   4158  C5'   A  1087      -8.358 -10.429 -21.188  1.00  0.00           C  
ATOM   4159  C4'   A  1087      -8.025  -8.965 -21.046  1.00  0.00           C  
ATOM   4160  O4'   A  1087      -7.531  -8.782 -19.710  1.00  0.00           O  
ATOM   4161  C3'   A  1087      -6.830  -8.472 -21.848  1.00  0.00           C  
ATOM   4162  O3'   A  1087      -7.127  -8.268 -23.218  1.00  0.00           O  
ATOM   4163  C1'   A  1087      -6.633  -7.689 -19.677  1.00  0.00           C  
ATOM   4164  C2'   A  1087      -6.509  -7.196 -21.105  1.00  0.00           C  
ATOM   4165  O2'   A  1087      -7.488  -6.197 -21.352  1.00  0.00           O  
ATOM   4166  N1    A  1087      -1.740  -6.462 -18.627  1.00  0.00           N  
ATOM   4167  C2    A  1087      -2.749  -5.761 -19.159  1.00  0.00           C  
ATOM   4168  N3    A  1087      -4.001  -6.144 -19.405  1.00  0.00           N  
ATOM   4169  C4    A  1087      -4.187  -7.424 -19.038  1.00  0.00           C  
ATOM   4170  C5    A  1087      -3.248  -8.270 -18.478  1.00  0.00           C  
ATOM   4171  C6    A  1087      -1.961  -7.745 -18.268  1.00  0.00           C  
ATOM   4172  N6    A  1087      -0.954  -8.443 -17.738  1.00  0.00           N  
ATOM   4173  N7    A  1087      -3.801  -9.520 -18.229  1.00  0.00           N  
ATOM   4174  C8    A  1087      -5.040  -9.402 -18.637  1.00  0.00           C  
ATOM   4175  N9    A  1087      -5.343  -8.160 -19.138  1.00  0.00           N  
ATOM   4176  H5'   A  1087      -8.777 -10.578 -22.061  1.00  0.00           H  
ATOM   4177 H5''   A  1087      -7.532 -10.951 -21.137  1.00  0.00           H  
ATOM   4178  H4'   A  1087      -8.787  -8.371 -21.216  1.00  0.00           H  
ATOM   4179  H3'   A  1087      -6.070  -9.087 -21.772  1.00  0.00           H  
ATOM   4180  H1'   A  1087      -6.980  -6.967 -19.112  1.00  0.00           H  
ATOM   4181  H2'   A  1087      -5.605  -6.878 -21.310  1.00  0.00           H  
ATOM   4182 HO2'   A  1087      -7.061  -5.437 -21.800  1.00  0.00           H  
ATOM   4183  H2    A  1087      -2.537  -4.836 -19.402  1.00  0.00           H  
ATOM   4184  H61   A  1087      -0.077  -8.022 -17.616  1.00  0.00           H  
ATOM   4185  H62   A  1087      -1.091  -9.375 -17.470  1.00  0.00           H  
ATOM   4186  H8    A  1087      -5.691 -10.134 -18.589  1.00  0.00           H  
ATOM   4187  P     C  1088      -6.031  -8.612 -24.342  1.00  0.00           P  
ATOM   4188  OP2   C  1088      -4.864  -9.238 -23.672  1.00  0.00           O  
ATOM   4189  OP1   C  1088      -6.715  -9.330 -25.447  1.00  0.00           O  
ATOM   4190  O5'   C  1088      -5.579  -7.185 -24.889  1.00  0.00           O  
ATOM   4191  C5'   C  1088      -6.462  -6.075 -24.848  1.00  0.00           C  
ATOM   4192  C4'   C  1088      -5.772  -4.832 -24.339  1.00  0.00           C  
ATOM   4193  O4'   C  1088      -5.243  -5.084 -23.011  1.00  0.00           O  
ATOM   4194  C3'   C  1088      -4.558  -4.368 -25.128  1.00  0.00           C  
ATOM   4195  O3'   C  1088      -4.897  -3.534 -26.223  1.00  0.00           O  
ATOM   4196  C1'   C  1088      -4.041  -4.372 -22.835  1.00  0.00           C  
ATOM   4197  C2'   C  1088      -3.801  -3.554 -24.097  1.00  0.00           C  
ATOM   4198  O2'   C  1088      -4.378  -2.267 -23.929  1.00  0.00           O  
ATOM   4199  N1    C  1088      -2.952  -5.348 -22.581  1.00  0.00           N  
ATOM   4200  C2    C  1088      -1.738  -4.872 -22.070  1.00  0.00           C  
ATOM   4201  O2    C  1088      -1.609  -3.658 -21.848  1.00  0.00           O  
ATOM   4202  N3    C  1088      -0.729  -5.741 -21.830  1.00  0.00           N  
ATOM   4203  C4    C  1088      -0.894  -7.040 -22.078  1.00  0.00           C  
ATOM   4204  N4    C  1088       0.129  -7.861 -21.825  1.00  0.00           N  
ATOM   4205  C5    C  1088      -2.115  -7.556 -22.598  1.00  0.00           C  
ATOM   4206  C6    C  1088      -3.106  -6.687 -22.831  1.00  0.00           C  
ATOM   4207  H5'   C  1088      -7.215  -6.287 -24.258  1.00  0.00           H  
ATOM   4208 H5''   C  1088      -6.802  -5.904 -25.751  1.00  0.00           H  
ATOM   4209  H4'   C  1088      -6.419  -4.098 -24.290  1.00  0.00           H  
ATOM   4210  H3'   C  1088      -4.001  -5.123 -25.412  1.00  0.00           H  
ATOM   4211  H1'   C  1088      -4.121  -3.767 -22.069  1.00  0.00           H  
ATOM   4212  H2'   C  1088      -2.847  -3.498 -24.312  1.00  0.00           H  
ATOM   4213 HO2'   C  1088      -3.662  -1.606 -23.835  1.00  0.00           H  
ATOM   4214  H42   C  1088       0.040  -8.821 -21.997  1.00  0.00           H  
ATOM   4215  H41   C  1088       0.969  -7.502 -21.468  1.00  0.00           H  
ATOM   4216  H5    C  1088      -2.226  -8.513 -22.776  1.00  0.00           H  
ATOM   4217  H6    C  1088      -3.954  -7.022 -23.188  1.00  0.00           H  
ATOM   4218  P     G  1089      -4.438  -3.928 -27.712  1.00  0.00           P  
ATOM   4219  OP2   G  1089      -5.518  -4.743 -28.325  1.00  0.00           O  
ATOM   4220  OP1   G  1089      -3.974  -2.692 -28.393  1.00  0.00           O  
ATOM   4221  O5'   G  1089      -3.174  -4.872 -27.490  1.00  0.00           O  
ATOM   4222  C5'   G  1089      -1.855  -4.381 -27.681  1.00  0.00           C  
ATOM   4223  C4'   G  1089      -1.386  -3.574 -26.496  1.00  0.00           C  
ATOM   4224  O4'   G  1089      -0.796  -4.446 -25.501  1.00  0.00           O  
ATOM   4225  C3'   G  1089      -0.299  -2.547 -26.776  1.00  0.00           C  
ATOM   4226  O3'   G  1089      -0.813  -1.309 -27.236  1.00  0.00           O  
ATOM   4227  C1'   G  1089       0.198  -3.728 -24.776  1.00  0.00           C  
ATOM   4228  C2'   G  1089       0.332  -2.341 -25.405  1.00  0.00           C  
ATOM   4229  O2'   G  1089      -0.416  -1.416 -24.628  1.00  0.00           O  
ATOM   4230  N1    G  1089       5.188  -3.677 -23.769  1.00  0.00           N  
ATOM   4231  C2    G  1089       4.246  -2.698 -23.568  1.00  0.00           C  
ATOM   4232  N2    G  1089       4.684  -1.552 -23.027  1.00  0.00           N  
ATOM   4233  N3    G  1089       2.965  -2.831 -23.873  1.00  0.00           N  
ATOM   4234  C4    G  1089       2.696  -4.042 -24.406  1.00  0.00           C  
ATOM   4235  C5    G  1089       3.562  -5.087 -24.648  1.00  0.00           C  
ATOM   4236  C6    G  1089       4.933  -4.931 -24.316  1.00  0.00           C  
ATOM   4237  O6    G  1089       5.856  -5.742 -24.454  1.00  0.00           O  
ATOM   4238  N7    G  1089       2.890  -6.164 -25.208  1.00  0.00           N  
ATOM   4239  C8    G  1089       1.651  -5.762 -25.295  1.00  0.00           C  
ATOM   4240  N9    G  1089       1.464  -4.484 -24.826  1.00  0.00           N  
ATOM   4241  H5'   G  1089      -1.837  -3.816 -28.481  1.00  0.00           H  
ATOM   4242 H5''   G  1089      -1.248  -5.140 -27.813  1.00  0.00           H  
ATOM   4243  H4'   G  1089      -2.158  -3.118 -26.098  1.00  0.00           H  
ATOM   4244  H3'   G  1089       0.367  -2.940 -27.377  1.00  0.00           H  
ATOM   4245  H1'   G  1089      -0.092  -3.637 -23.845  1.00  0.00           H  
ATOM   4246  H2'   G  1089       1.273  -2.075 -25.478  1.00  0.00           H  
ATOM   4247 HO2'   G  1089       0.204  -0.837 -24.137  1.00  0.00           H  
ATOM   4248  H1    G  1089       6.111  -3.479 -23.508  1.00  0.00           H  
ATOM   4249  H22   G  1089       4.057  -0.817 -22.860  1.00  0.00           H  
ATOM   4250  H21   G  1089       5.631  -1.445 -22.798  1.00  0.00           H  
ATOM   4251  H8    G  1089       0.929  -6.316 -25.657  1.00  0.00           H  
ATOM   4252  P     C  1090      -0.155  -0.586 -28.512  1.00  0.00           P  
ATOM   4253  OP2   C  1090       1.153  -1.233 -28.785  1.00  0.00           O  
ATOM   4254  OP1   C  1090      -1.180  -0.523 -29.584  1.00  0.00           O  
ATOM   4255  O5'   C  1090       0.125   0.901 -28.012  1.00  0.00           O  
ATOM   4256  C5'   C  1090       1.363   1.541 -28.282  1.00  0.00           C  
ATOM   4257  C4'   C  1090       2.221   1.639 -27.045  1.00  0.00           C  
ATOM   4258  O4'   C  1090       2.420   0.328 -26.478  1.00  0.00           O  
ATOM   4259  C3'   C  1090       3.627   2.182 -27.246  1.00  0.00           C  
ATOM   4260  O3'   C  1090       3.706   3.587 -27.078  1.00  0.00           O  
ATOM   4261  C1'   C  1090       3.653   0.264 -25.791  1.00  0.00           C  
ATOM   4262  C2'   C  1090       4.409   1.569 -26.071  1.00  0.00           C  
ATOM   4263  O2'   C  1090       4.326   2.388 -24.914  1.00  0.00           O  
ATOM   4264  N1    C  1090       4.388  -0.929 -26.281  1.00  0.00           N  
ATOM   4265  C2    C  1090       5.769  -0.998 -26.058  1.00  0.00           C  
ATOM   4266  O2    C  1090       6.333  -0.067 -25.463  1.00  0.00           O  
ATOM   4267  N3    C  1090       6.462  -2.075 -26.495  1.00  0.00           N  
ATOM   4268  C4    C  1090       5.831  -3.061 -27.132  1.00  0.00           C  
ATOM   4269  N4    C  1090       6.556  -4.104 -27.545  1.00  0.00           N  
ATOM   4270  C5    C  1090       4.429  -3.021 -27.375  1.00  0.00           C  
ATOM   4271  C6    C  1090       3.754  -1.951 -26.937  1.00  0.00           C  
ATOM   4272  H5'   C  1090       1.188   2.443 -28.623  1.00  0.00           H  
ATOM   4273 H5''   C  1090       1.844   1.029 -28.965  1.00  0.00           H  
ATOM   4274  H4'   C  1090       1.762   2.201 -26.387  1.00  0.00           H  
ATOM   4275  H3'   C  1090       3.992   1.833 -28.086  1.00  0.00           H  
ATOM   4276  H1'   C  1090       3.503   0.180 -24.826  1.00  0.00           H  
ATOM   4277  H2'   C  1090       5.339   1.384 -26.318  1.00  0.00           H  
ATOM   4278 HO2'   C  1090       5.198   2.403 -24.469  1.00  0.00           H  
ATOM   4279  H42   C  1090       6.122  -4.845 -28.017  1.00  0.00           H  
ATOM   4280  H41   C  1090       7.521  -4.128 -27.377  1.00  0.00           H  
ATOM   4281  H5    C  1090       3.974  -3.752 -27.844  1.00  0.00           H  
ATOM   4282  H6    C  1090       2.789  -1.905 -27.095  1.00  0.00           H  
ATOM   4283  P     G  1091       4.997   4.393 -27.599  1.00  0.00           P  
ATOM   4284  OP2   G  1091       5.400   3.818 -28.908  1.00  0.00           O  
ATOM   4285  OP1   G  1091       4.706   5.846 -27.494  1.00  0.00           O  
ATOM   4286  O5'   G  1091       6.129   4.038 -26.535  1.00  0.00           O  
ATOM   4287  C5'   G  1091       6.763   5.058 -25.778  1.00  0.00           C  
ATOM   4288  C4'   G  1091       8.222   5.190 -26.138  1.00  0.00           C  
ATOM   4289  O4'   G  1091       8.792   3.860 -26.291  1.00  0.00           O  
ATOM   4290  C3'   G  1091       8.525   5.903 -27.447  1.00  0.00           C  
ATOM   4291  O3'   G  1091       9.699   6.695 -27.386  1.00  0.00           O  
ATOM   4292  C1'   G  1091       9.342   3.690 -27.589  1.00  0.00           C  
ATOM   4293  C2'   G  1091       8.699   4.767 -28.453  1.00  0.00           C  
ATOM   4294  O2'   G  1091       9.603   5.128 -29.487  1.00  0.00           O  
ATOM   4295  N1    G  1091      11.253  -0.827 -28.952  1.00  0.00           N  
ATOM   4296  C2    G  1091      11.903   0.300 -28.511  1.00  0.00           C  
ATOM   4297  N2    G  1091      13.238   0.219 -28.419  1.00  0.00           N  
ATOM   4298  N3    G  1091      11.289   1.425 -28.183  1.00  0.00           N  
ATOM   4299  C4    G  1091       9.952   1.334 -28.335  1.00  0.00           C  
ATOM   4300  C5    G  1091       9.205   0.259 -28.767  1.00  0.00           C  
ATOM   4301  C6    G  1091       9.875  -0.943 -29.116  1.00  0.00           C  
ATOM   4302  O6    G  1091       9.391  -2.006 -29.520  1.00  0.00           O  
ATOM   4303  N7    G  1091       7.853   0.571 -28.782  1.00  0.00           N  
ATOM   4304  C8    G  1091       7.803   1.807 -28.367  1.00  0.00           C  
ATOM   4305  N9    G  1091       9.040   2.332 -28.078  1.00  0.00           N  
ATOM   4306  H5'   G  1091       6.686   4.844 -24.825  1.00  0.00           H  
ATOM   4307 H5''   G  1091       6.312   5.911 -25.951  1.00  0.00           H  
ATOM   4308  H4'   G  1091       8.686   5.660 -25.414  1.00  0.00           H  
ATOM   4309  H3'   G  1091       7.746   6.435 -27.711  1.00  0.00           H  
ATOM   4310  H1'   G  1091      10.313   3.822 -27.571  1.00  0.00           H  
ATOM   4311  H2'   G  1091       7.836   4.470 -28.812  1.00  0.00           H  
ATOM   4312 HO2'   G  1091       9.260   4.794 -30.342  1.00  0.00           H  
ATOM   4313  H1    G  1091      11.799  -1.611 -29.170  1.00  0.00           H  
ATOM   4314  H22   G  1091      13.756   0.992 -28.110  1.00  0.00           H  
ATOM   4315  H21   G  1091      13.699  -0.611 -28.660  1.00  0.00           H  
ATOM   4316  H8    G  1091       6.967   2.310 -28.271  1.00  0.00           H  
ATOM   4317  P     U  1092      10.211   7.481 -28.692  1.00  0.00           P  
ATOM   4318  OP2   U  1092       9.159   7.375 -29.733  1.00  0.00           O  
ATOM   4319  OP1   U  1092      10.689   8.820 -28.264  1.00  0.00           O  
ATOM   4320  O5'   U  1092      11.473   6.639 -29.178  1.00  0.00           O  
ATOM   4321  C5'   U  1092      12.791   7.035 -28.831  1.00  0.00           C  
ATOM   4322  C4'   U  1092      13.827   6.284 -29.632  1.00  0.00           C  
ATOM   4323  O4'   U  1092      13.730   4.866 -29.343  1.00  0.00           O  
ATOM   4324  C3'   U  1092      13.665   6.324 -31.143  1.00  0.00           C  
ATOM   4325  O3'   U  1092      14.108   7.541 -31.716  1.00  0.00           O  
ATOM   4326  C1'   U  1092      14.201   4.142 -30.471  1.00  0.00           C  
ATOM   4327  C2'   U  1092      14.532   5.154 -31.568  1.00  0.00           C  
ATOM   4328  O2'   U  1092      15.911   5.485 -31.502  1.00  0.00           O  
ATOM   4329  N1    U  1092      13.179   3.158 -30.903  1.00  0.00           N  
ATOM   4330  C2    U  1092      13.634   1.936 -31.362  1.00  0.00           C  
ATOM   4331  O2    U  1092      14.816   1.645 -31.422  1.00  0.00           O  
ATOM   4332  N3    U  1092      12.653   1.057 -31.750  1.00  0.00           N  
ATOM   4333  C4    U  1092      11.291   1.268 -31.729  1.00  0.00           C  
ATOM   4334  O4    U  1092      10.534   0.375 -32.113  1.00  0.00           O  
ATOM   4335  C5    U  1092      10.893   2.554 -31.242  1.00  0.00           C  
ATOM   4336  C6    U  1092      11.828   3.429 -30.856  1.00  0.00           C  
ATOM   4337  H5'   U  1092      12.937   6.861 -27.878  1.00  0.00           H  
ATOM   4338 H5''   U  1092      12.892   7.994 -29.001  1.00  0.00           H  
ATOM   4339  H4'   U  1092      14.717   6.601 -29.373  1.00  0.00           H  
ATOM   4340  H3'   U  1092      12.731   6.139 -31.373  1.00  0.00           H  
ATOM   4341  H1'   U  1092      15.019   3.667 -30.212  1.00  0.00           H  
ATOM   4342  H2'   U  1092      14.281   4.825 -32.456  1.00  0.00           H  
ATOM   4343 HO2'   U  1092      16.326   5.301 -32.371  1.00  0.00           H  
ATOM   4344  H3    U  1092      12.954   0.185 -32.079  1.00  0.00           H  
ATOM   4345  H5    U  1092       9.943   2.790 -31.191  1.00  0.00           H  
ATOM   4346  H6    U  1092      11.530   4.302 -30.528  1.00  0.00           H  
ATOM   4347  P     U  1093      13.396   8.123 -33.033  1.00  0.00           P  
ATOM   4348  OP2   U  1093      11.953   7.781 -32.964  1.00  0.00           O  
ATOM   4349  OP1   U  1093      13.808   9.542 -33.190  1.00  0.00           O  
ATOM   4350  O5'   U  1093      14.045   7.286 -34.223  1.00  0.00           O  
ATOM   4351  C5'   U  1093      15.454   7.209 -34.377  1.00  0.00           C  
ATOM   4352  C4'   U  1093      15.866   5.958 -35.112  1.00  0.00           C  
ATOM   4353  O4'   U  1093      15.475   4.775 -34.362  1.00  0.00           O  
ATOM   4354  C3'   U  1093      15.224   5.738 -36.473  1.00  0.00           C  
ATOM   4355  O3'   U  1093      15.853   6.474 -37.507  1.00  0.00           O  
ATOM   4356  C1'   U  1093      15.110   3.732 -35.247  1.00  0.00           C  
ATOM   4357  C2'   U  1093      15.407   4.238 -36.657  1.00  0.00           C  
ATOM   4358  O2'   U  1093      16.750   3.921 -36.993  1.00  0.00           O  
ATOM   4359  N1    U  1093      13.669   3.442 -35.045  1.00  0.00           N  
ATOM   4360  C2    U  1093      13.250   2.143 -35.267  1.00  0.00           C  
ATOM   4361  O2    U  1093      14.004   1.250 -35.614  1.00  0.00           O  
ATOM   4362  N3    U  1093      11.909   1.922 -35.068  1.00  0.00           N  
ATOM   4363  C4    U  1093      10.963   2.845 -34.678  1.00  0.00           C  
ATOM   4364  O4    U  1093       9.791   2.489 -34.542  1.00  0.00           O  
ATOM   4365  C5    U  1093      11.468   4.167 -34.467  1.00  0.00           C  
ATOM   4366  C6    U  1093      12.770   4.410 -34.652  1.00  0.00           C  
ATOM   4367  H5'   U  1093      15.873   7.211 -33.491  1.00  0.00           H  
ATOM   4368 H5''   U  1093      15.764   7.991 -34.879  1.00  0.00           H  
ATOM   4369  H4'   U  1093      16.841   5.956 -35.211  1.00  0.00           H  
ATOM   4370  H3'   U  1093      14.269   5.945 -36.417  1.00  0.00           H  
ATOM   4371  H1'   U  1093      15.631   2.918 -35.080  1.00  0.00           H  
ATOM   4372  H2'   U  1093      14.774   3.877 -37.312  1.00  0.00           H  
ATOM   4373 HO2'   U  1093      16.750   3.215 -37.674  1.00  0.00           H  
ATOM   4374  H3    U  1093      11.591   1.008 -35.220  1.00  0.00           H  
ATOM   4375  H5    U  1093      10.865   4.887 -34.187  1.00  0.00           H  
ATOM   4376  H6    U  1093      13.091   5.323 -34.502  1.00  0.00           H  
ATOM   4377  P     A  1094      15.020   6.913 -38.809  1.00  0.00           P  
ATOM   4378  OP2   A  1094      13.645   7.270 -38.377  1.00  0.00           O  
ATOM   4379  OP1   A  1094      15.832   7.901 -39.563  1.00  0.00           O  
ATOM   4380  O5'   A  1094      14.932   5.581 -39.678  1.00  0.00           O  
ATOM   4381  C5'   A  1094      16.089   5.032 -40.291  1.00  0.00           C  
ATOM   4382  C4'   A  1094      15.748   3.846 -41.157  1.00  0.00           C  
ATOM   4383  O4'   A  1094      15.447   2.717 -40.299  1.00  0.00           O  
ATOM   4384  C3'   A  1094      14.512   3.991 -42.031  1.00  0.00           C  
ATOM   4385  O3'   A  1094      14.770   4.665 -43.250  1.00  0.00           O  
ATOM   4386  C1'   A  1094      14.397   1.954 -40.862  1.00  0.00           C  
ATOM   4387  C2'   A  1094      14.108   2.543 -42.244  1.00  0.00           C  
ATOM   4388  O2'   A  1094      14.942   1.912 -43.205  1.00  0.00           O  
ATOM   4389  N1    A  1094      10.106  -0.353 -39.182  1.00  0.00           N  
ATOM   4390  C2    A  1094      11.033  -0.718 -40.077  1.00  0.00           C  
ATOM   4391  N3    A  1094      12.128  -0.068 -40.467  1.00  0.00           N  
ATOM   4392  C4    A  1094      12.237   1.108 -39.823  1.00  0.00           C  
ATOM   4393  C5    A  1094      11.366   1.619 -38.879  1.00  0.00           C  
ATOM   4394  C6    A  1094      10.246   0.834 -38.553  1.00  0.00           C  
ATOM   4395  N6    A  1094       9.321   1.197 -37.662  1.00  0.00           N  
ATOM   4396  N7    A  1094      11.802   2.859 -38.431  1.00  0.00           N  
ATOM   4397  C8    A  1094      12.907   3.065 -39.102  1.00  0.00           C  
ATOM   4398  N9    A  1094      13.231   2.046 -39.963  1.00  0.00           N  
ATOM   4399  H5'   A  1094      16.717   4.748 -39.593  1.00  0.00           H  
ATOM   4400 H5''   A  1094      16.516   5.719 -40.843  1.00  0.00           H  
ATOM   4401  H4'   A  1094      16.521   3.631 -41.720  1.00  0.00           H  
ATOM   4402  H3'   A  1094      13.811   4.452 -41.523  1.00  0.00           H  
ATOM   4403  H1'   A  1094      14.663   1.014 -40.957  1.00  0.00           H  
ATOM   4404  H2'   A  1094      13.159   2.465 -42.480  1.00  0.00           H  
ATOM   4405 HO2'   A  1094      15.378   2.600 -43.749  1.00  0.00           H  
ATOM   4406  H2    A  1094      10.885  -1.587 -40.505  1.00  0.00           H  
ATOM   4407  H61   A  1094       8.561   0.607 -37.475  1.00  0.00           H  
ATOM   4408  H62   A  1094       9.402   2.054 -37.192  1.00  0.00           H  
ATOM   4409  H8    A  1094      13.453   3.873 -38.999  1.00  0.00           H  
ATOM   4410  P     U  1095      13.555   5.269 -44.112  1.00  0.00           P  
ATOM   4411  OP2   U  1095      12.849   6.269 -43.272  1.00  0.00           O  
ATOM   4412  OP1   U  1095      14.088   5.671 -45.439  1.00  0.00           O  
ATOM   4413  O5'   U  1095      12.581   4.028 -44.327  1.00  0.00           O  
ATOM   4414  C5'   U  1095      12.735   3.164 -45.442  1.00  0.00           C  
ATOM   4415  C4'   U  1095      11.583   2.196 -45.561  1.00  0.00           C  
ATOM   4416  O4'   U  1095      11.406   1.528 -44.295  1.00  0.00           O  
ATOM   4417  C3'   U  1095      10.222   2.808 -45.857  1.00  0.00           C  
ATOM   4418  O3'   U  1095      10.028   3.087 -47.232  1.00  0.00           O  
ATOM   4419  C1'   U  1095      10.044   1.275 -44.084  1.00  0.00           C  
ATOM   4420  C2'   U  1095       9.278   1.747 -45.319  1.00  0.00           C  
ATOM   4421  O2'   U  1095       9.146   0.665 -46.230  1.00  0.00           O  
ATOM   4422  N1    U  1095       9.608   1.973 -42.850  1.00  0.00           N  
ATOM   4423  C2    U  1095       8.513   1.453 -42.185  1.00  0.00           C  
ATOM   4424  O2    U  1095       7.910   0.465 -42.566  1.00  0.00           O  
ATOM   4425  N3    U  1095       8.146   2.131 -41.048  1.00  0.00           N  
ATOM   4426  C4    U  1095       8.745   3.253 -40.519  1.00  0.00           C  
ATOM   4427  O4    U  1095       8.294   3.749 -39.485  1.00  0.00           O  
ATOM   4428  C5    U  1095       9.871   3.735 -41.260  1.00  0.00           C  
ATOM   4429  C6    U  1095      10.251   3.094 -42.369  1.00  0.00           C  
ATOM   4430  H5'   U  1095      13.568   2.657 -45.341  1.00  0.00           H  
ATOM   4431 H5''   U  1095      12.785   3.701 -46.260  1.00  0.00           H  
ATOM   4432  H4'   U  1095      11.796   1.535 -46.251  1.00  0.00           H  
ATOM   4433  H3'   U  1095      10.117   3.629 -45.334  1.00  0.00           H  
ATOM   4434  H1'   U  1095       9.915   0.310 -43.973  1.00  0.00           H  
ATOM   4435  H2'   U  1095       8.407   2.128 -45.082  1.00  0.00           H  
ATOM   4436 HO2'   U  1095       8.210   0.376 -46.249  1.00  0.00           H  
ATOM   4437  H3    U  1095       7.372   1.778 -40.561  1.00  0.00           H  
ATOM   4438  H5    U  1095      10.359   4.529 -40.955  1.00  0.00           H  
ATOM   4439  H6    U  1095      11.024   3.444 -42.858  1.00  0.00           H  
ATOM   4440  P     U  1096       9.869   4.605 -47.734  1.00  0.00           P  
ATOM   4441  OP2   U  1096      10.279   5.502 -46.624  1.00  0.00           O  
ATOM   4442  OP1   U  1096      10.534   4.724 -49.057  1.00  0.00           O  
ATOM   4443  O5'   U  1096       8.301   4.776 -47.953  1.00  0.00           O  
ATOM   4444  C5'   U  1096       7.526   3.734 -48.527  1.00  0.00           C  
ATOM   4445  C4'   U  1096       6.101   3.761 -48.031  1.00  0.00           C  
ATOM   4446  O4'   U  1096       6.042   3.190 -46.700  1.00  0.00           O  
ATOM   4447  C3'   U  1096       5.484   5.138 -47.841  1.00  0.00           C  
ATOM   4448  O3'   U  1096       5.013   5.705 -49.051  1.00  0.00           O  
ATOM   4449  C1'   U  1096       5.087   3.865 -45.899  1.00  0.00           C  
ATOM   4450  C2'   U  1096       4.396   4.888 -46.798  1.00  0.00           C  
ATOM   4451  O2'   U  1096       3.246   4.289 -47.377  1.00  0.00           O  
ATOM   4452  N1    U  1096       5.805   4.504 -44.769  1.00  0.00           N  
ATOM   4453  C2    U  1096       5.036   4.983 -43.724  1.00  0.00           C  
ATOM   4454  O2    U  1096       3.821   4.900 -43.698  1.00  0.00           O  
ATOM   4455  N3    U  1096       5.743   5.564 -42.700  1.00  0.00           N  
ATOM   4456  C4    U  1096       7.111   5.716 -42.615  1.00  0.00           C  
ATOM   4457  O4    U  1096       7.598   6.264 -41.625  1.00  0.00           O  
ATOM   4458  C5    U  1096       7.841   5.197 -43.731  1.00  0.00           C  
ATOM   4459  C6    U  1096       7.178   4.624 -44.741  1.00  0.00           C  
ATOM   4460  H5'   U  1096       7.929   2.871 -48.293  1.00  0.00           H  
ATOM   4461 H5''   U  1096       7.526   3.834 -49.501  1.00  0.00           H  
ATOM   4462  H4'   U  1096       5.531   3.239 -48.632  1.00  0.00           H  
ATOM   4463  H3'   U  1096       6.162   5.731 -47.458  1.00  0.00           H  
ATOM   4464  H1'   U  1096       4.418   3.241 -45.547  1.00  0.00           H  
ATOM   4465  H2'   U  1096       4.170   5.704 -46.305  1.00  0.00           H  
ATOM   4466 HO2'   U  1096       2.443   4.688 -46.979  1.00  0.00           H  
ATOM   4467  H3    U  1096       5.218   5.911 -41.949  1.00  0.00           H  
ATOM   4468  H5    U  1096       8.819   5.261 -43.754  1.00  0.00           H  
ATOM   4469  H6    U  1096       7.700   4.278 -45.493  1.00  0.00           H  
ATOM   4470  P     G  1097       4.818   7.295 -49.177  1.00  0.00           P  
ATOM   4471  OP2   G  1097       5.756   7.950 -48.231  1.00  0.00           O  
ATOM   4472  OP1   G  1097       4.860   7.651 -50.619  1.00  0.00           O  
ATOM   4473  O5'   G  1097       3.334   7.545 -48.652  1.00  0.00           O  
ATOM   4474  C5'   G  1097       2.886   8.853 -48.331  1.00  0.00           C  
ATOM   4475  C4'   G  1097       1.782   8.823 -47.303  1.00  0.00           C  
ATOM   4476  O4'   G  1097       2.082   7.813 -46.306  1.00  0.00           O  
ATOM   4477  C3'   G  1097       1.593  10.095 -46.490  1.00  0.00           C  
ATOM   4478  O3'   G  1097       0.831  11.078 -47.169  1.00  0.00           O  
ATOM   4479  C1'   G  1097       1.803   8.304 -45.013  1.00  0.00           C  
ATOM   4480  C2'   G  1097       0.980   9.580 -45.197  1.00  0.00           C  
ATOM   4481  O2'   G  1097      -0.390   9.247 -45.372  1.00  0.00           O  
ATOM   4482  N1    G  1097       4.105  10.164 -40.871  1.00  0.00           N  
ATOM   4483  C2    G  1097       2.766  10.083 -41.165  1.00  0.00           C  
ATOM   4484  N2    G  1097       1.923  10.560 -40.237  1.00  0.00           N  
ATOM   4485  N3    G  1097       2.285   9.573 -42.287  1.00  0.00           N  
ATOM   4486  C4    G  1097       3.266   9.142 -43.107  1.00  0.00           C  
ATOM   4487  C5    G  1097       4.630   9.175 -42.909  1.00  0.00           C  
ATOM   4488  C6    G  1097       5.133   9.726 -41.702  1.00  0.00           C  
ATOM   4489  O6    G  1097       6.309   9.845 -41.340  1.00  0.00           O  
ATOM   4490  N7    G  1097       5.300   8.632 -43.996  1.00  0.00           N  
ATOM   4491  C8    G  1097       4.348   8.284 -44.820  1.00  0.00           C  
ATOM   4492  N9    G  1097       3.091   8.565 -44.343  1.00  0.00           N  
ATOM   4493  H5'   G  1097       2.554   9.287 -49.144  1.00  0.00           H  
ATOM   4494 H5''   G  1097       3.639   9.371 -47.977  1.00  0.00           H  
ATOM   4495  H4'   G  1097       0.939   8.594 -47.749  1.00  0.00           H  
ATOM   4496  H3'   G  1097       2.469  10.485 -46.294  1.00  0.00           H  
ATOM   4497  H1'   G  1097       1.288   7.656 -44.489  1.00  0.00           H  
ATOM   4498  H2'   G  1097       1.108  10.214 -44.460  1.00  0.00           H  
ATOM   4499 HO2'   G  1097      -0.891   9.533 -44.580  1.00  0.00           H  
ATOM   4500  H1    G  1097       4.359  10.560 -40.011  1.00  0.00           H  
ATOM   4501  H22   G  1097       0.955  10.529 -40.392  1.00  0.00           H  
ATOM   4502  H21   G  1097       2.271  10.939 -39.403  1.00  0.00           H  
ATOM   4503  H8    G  1097       4.516   7.865 -45.690  1.00  0.00           H  
ATOM   4504  P     U  1098       1.410  12.567 -47.348  1.00  0.00           P  
ATOM   4505  OP2   U  1098       2.887  12.504 -47.214  1.00  0.00           O  
ATOM   4506  OP1   U  1098       0.808  13.151 -48.573  1.00  0.00           O  
ATOM   4507  O5'   U  1098       0.834  13.357 -46.091  1.00  0.00           O  
ATOM   4508  C5'   U  1098      -0.547  13.305 -45.766  1.00  0.00           C  
ATOM   4509  C4'   U  1098      -0.779  13.483 -44.286  1.00  0.00           C  
ATOM   4510  O4'   U  1098      -0.004  12.502 -43.551  1.00  0.00           O  
ATOM   4511  C3'   U  1098      -0.322  14.806 -43.690  1.00  0.00           C  
ATOM   4512  O3'   U  1098      -1.229  15.866 -43.935  1.00  0.00           O  
ATOM   4513  C1'   U  1098       0.470  13.070 -42.352  1.00  0.00           C  
ATOM   4514  C2'   U  1098      -0.151  14.455 -42.219  1.00  0.00           C  
ATOM   4515  O2'   U  1098      -1.407  14.356 -41.564  1.00  0.00           O  
ATOM   4516  N1    U  1098       1.952  13.119 -42.389  1.00  0.00           N  
ATOM   4517  C2    U  1098       2.596  13.609 -41.268  1.00  0.00           C  
ATOM   4518  O2    U  1098       2.003  13.990 -40.273  1.00  0.00           O  
ATOM   4519  N3    U  1098       3.966  13.635 -41.347  1.00  0.00           N  
ATOM   4520  C4    U  1098       4.746  13.232 -42.411  1.00  0.00           C  
ATOM   4521  O4    U  1098       5.972  13.319 -42.330  1.00  0.00           O  
ATOM   4522  C5    U  1098       4.012  12.738 -43.536  1.00  0.00           C  
ATOM   4523  C6    U  1098       2.677  12.700 -43.485  1.00  0.00           C  
ATOM   4524  H5'   U  1098      -0.907  12.436 -46.043  1.00  0.00           H  
ATOM   4525 H5''   U  1098      -1.017  14.015 -46.250  1.00  0.00           H  
ATOM   4526  H4'   U  1098      -1.730  13.345 -44.096  1.00  0.00           H  
ATOM   4527  H3'   U  1098       0.550  15.046 -44.067  1.00  0.00           H  
ATOM   4528  H1'   U  1098       0.183  12.514 -41.597  1.00  0.00           H  
ATOM   4529  H2'   U  1098       0.445  15.087 -41.766  1.00  0.00           H  
ATOM   4530 HO2'   U  1098      -2.074  14.863 -42.073  1.00  0.00           H  
ATOM   4531  H3    U  1098       4.442  13.978 -40.563  1.00  0.00           H  
ATOM   4532  H5    U  1098       4.486  12.429 -44.337  1.00  0.00           H  
ATOM   4533  H6    U  1098       2.198  12.358 -44.268  1.00  0.00           H  
ATOM   4534  P     U  1099      -0.693  17.284 -44.467  1.00  0.00           P  
ATOM   4535  OP2   U  1099       0.517  17.037 -45.291  1.00  0.00           O  
ATOM   4536  OP1   U  1099      -1.842  18.020 -45.052  1.00  0.00           O  
ATOM   4537  O5'   U  1099      -0.242  18.046 -43.143  1.00  0.00           O  
ATOM   4538  C5'   U  1099      -1.084  18.087 -42.001  1.00  0.00           C  
ATOM   4539  C4'   U  1099      -0.304  18.379 -40.743  1.00  0.00           C  
ATOM   4540  O4'   U  1099       0.601  17.276 -40.463  1.00  0.00           O  
ATOM   4541  C3'   U  1099       0.609  19.595 -40.789  1.00  0.00           C  
ATOM   4542  O3'   U  1099      -0.064  20.805 -40.495  1.00  0.00           O  
ATOM   4543  C1'   U  1099       1.804  17.757 -39.921  1.00  0.00           C  
ATOM   4544  C2'   U  1099       1.625  19.263 -39.707  1.00  0.00           C  
ATOM   4545  O2'   U  1099       1.089  19.489 -38.411  1.00  0.00           O  
ATOM   4546  N1    U  1099       2.892  17.451 -40.880  1.00  0.00           N  
ATOM   4547  C2    U  1099       4.187  17.708 -40.468  1.00  0.00           C  
ATOM   4548  O2    U  1099       4.458  18.164 -39.371  1.00  0.00           O  
ATOM   4549  N3    U  1099       5.162  17.408 -41.388  1.00  0.00           N  
ATOM   4550  C4    U  1099       4.981  16.890 -42.653  1.00  0.00           C  
ATOM   4551  O4    U  1099       5.963  16.675 -43.365  1.00  0.00           O  
ATOM   4552  C5    U  1099       3.616  16.650 -43.011  1.00  0.00           C  
ATOM   4553  C6    U  1099       2.647  16.931 -42.134  1.00  0.00           C  
ATOM   4554  H5'   U  1099      -1.533  17.220 -41.904  1.00  0.00           H  
ATOM   4555 H5''   U  1099      -1.760  18.785 -42.127  1.00  0.00           H  
ATOM   4556  H4'   U  1099      -0.932  18.474 -39.997  1.00  0.00           H  
ATOM   4557  H3'   U  1099       1.061  19.626 -41.657  1.00  0.00           H  
ATOM   4558  H1'   U  1099       1.999  17.330 -39.060  1.00  0.00           H  
ATOM   4559  H2'   U  1099       2.465  19.749 -39.841  1.00  0.00           H  
ATOM   4560 HO2'   U  1099       1.781  19.891 -37.844  1.00  0.00           H  
ATOM   4561  H3    U  1099       6.086  17.583 -41.116  1.00  0.00           H  
ATOM   4562  H5    U  1099       3.394  16.282 -43.892  1.00  0.00           H  
ATOM   4563  H6    U  1099       1.722  16.759 -42.403  1.00  0.00           H  
ATOM   4564  P     C  1100       0.072  22.067 -41.481  1.00  0.00           P  
ATOM   4565  OP2   C  1100       0.821  21.632 -42.686  1.00  0.00           O  
ATOM   4566  OP1   C  1100      -1.273  22.677 -41.634  1.00  0.00           O  
ATOM   4567  O5'   C  1100       0.987  23.091 -40.673  1.00  0.00           O  
ATOM   4568  C5'   C  1100       0.705  23.411 -39.320  1.00  0.00           C  
ATOM   4569  C4'   C  1100       1.922  23.951 -38.609  1.00  0.00           C  
ATOM   4570  O4'   C  1100       2.773  22.836 -38.267  1.00  0.00           O  
ATOM   4571  C3'   C  1100       2.826  24.861 -39.426  1.00  0.00           C  
ATOM   4572  O3'   C  1100       2.394  26.211 -39.429  1.00  0.00           O  
ATOM   4573  C1'   C  1100       4.129  23.174 -38.444  1.00  0.00           C  
ATOM   4574  C2'   C  1100       4.173  24.669 -38.752  1.00  0.00           C  
ATOM   4575  O2'   C  1100       4.248  25.397 -37.535  1.00  0.00           O  
ATOM   4576  N1    C  1100       4.663  22.354 -39.559  1.00  0.00           N  
ATOM   4577  C2    C  1100       6.050  22.175 -39.648  1.00  0.00           C  
ATOM   4578  O2    C  1100       6.785  22.705 -38.800  1.00  0.00           O  
ATOM   4579  N3    C  1100       6.563  21.431 -40.654  1.00  0.00           N  
ATOM   4580  C4    C  1100       5.752  20.873 -41.553  1.00  0.00           C  
ATOM   4581  N4    C  1100       6.303  20.147 -42.529  1.00  0.00           N  
ATOM   4582  C5    C  1100       4.339  21.036 -41.491  1.00  0.00           C  
ATOM   4583  C6    C  1100       3.843  21.773 -40.490  1.00  0.00           C  
ATOM   4584  H5'   C  1100       0.397  22.604 -38.858  1.00  0.00           H  
ATOM   4585 H5''   C  1100      -0.006  24.086 -39.293  1.00  0.00           H  
ATOM   4586  H4'   C  1100       1.633  24.409 -37.792  1.00  0.00           H  
ATOM   4587  H3'   C  1100       2.876  24.527 -40.345  1.00  0.00           H  
ATOM   4588  H1'   C  1100       4.647  22.998 -37.632  1.00  0.00           H  
ATOM   4589  H2'   C  1100       4.911  24.895 -39.356  1.00  0.00           H  
ATOM   4590 HO2'   C  1100       5.147  25.777 -37.445  1.00  0.00           H  
ATOM   4591  H42   C  1100       5.734  19.724 -43.205  1.00  0.00           H  
ATOM   4592  H41   C  1100       7.276  20.038 -42.569  1.00  0.00           H  
ATOM   4593  H5    C  1100       3.751  20.621 -42.156  1.00  0.00           H  
ATOM   4594  H6    C  1100       2.873  21.897 -40.430  1.00  0.00           H  
ATOM   4595  P     U  1101       2.727  27.163 -40.681  1.00  0.00           P  
ATOM   4596  OP2   U  1101       2.312  26.455 -41.919  1.00  0.00           O  
ATOM   4597  OP1   U  1101       2.182  28.513 -40.390  1.00  0.00           O  
ATOM   4598  O5'   U  1101       4.317  27.261 -40.678  1.00  0.00           O  
ATOM   4599  C5'   U  1101       4.969  28.522 -40.678  1.00  0.00           C  
ATOM   4600  C4'   U  1101       6.435  28.390 -41.012  1.00  0.00           C  
ATOM   4601  O4'   U  1101       6.908  27.061 -40.656  1.00  0.00           O  
ATOM   4602  C3'   U  1101       6.796  28.472 -42.487  1.00  0.00           C  
ATOM   4603  O3'   U  1101       6.765  29.794 -42.993  1.00  0.00           O  
ATOM   4604  C1'   U  1101       7.924  26.673 -41.551  1.00  0.00           C  
ATOM   4605  C2'   U  1101       8.193  27.863 -42.474  1.00  0.00           C  
ATOM   4606  O2'   U  1101       9.133  28.744 -41.875  1.00  0.00           O  
ATOM   4607  N1    U  1101       7.470  25.474 -42.296  1.00  0.00           N  
ATOM   4608  C2    U  1101       8.400  24.844 -43.102  1.00  0.00           C  
ATOM   4609  O2    U  1101       9.550  25.228 -43.219  1.00  0.00           O  
ATOM   4610  N3    U  1101       7.935  23.738 -43.772  1.00  0.00           N  
ATOM   4611  C4    U  1101       6.664  23.208 -43.722  1.00  0.00           C  
ATOM   4612  O4    U  1101       6.400  22.205 -44.387  1.00  0.00           O  
ATOM   4613  C5    U  1101       5.756  23.912 -42.868  1.00  0.00           C  
ATOM   4614  C6    U  1101       6.182  24.991 -42.203  1.00  0.00           C  
ATOM   4615  H5'   U  1101       4.880  28.928 -39.791  1.00  0.00           H  
ATOM   4616 H5''   U  1101       4.542  29.103 -41.341  1.00  0.00           H  
ATOM   4617  H4'   U  1101       6.938  29.053 -40.495  1.00  0.00           H  
ATOM   4618  H3'   U  1101       6.190  27.898 -43.000  1.00  0.00           H  
ATOM   4619  H1'   U  1101       8.742  26.457 -41.055  1.00  0.00           H  
ATOM   4620  H2'   U  1101       8.474  27.589 -43.372  1.00  0.00           H  
ATOM   4621 HO2'   U  1101       9.973  28.704 -42.378  1.00  0.00           H  
ATOM   4622  H3    U  1101       8.578  23.276 -44.350  1.00  0.00           H  
ATOM   4623  H5    U  1101       4.830  23.604 -42.771  1.00  0.00           H  
ATOM   4624  H6    U  1101       5.542  25.455 -41.626  1.00  0.00           H  
ATOM   4625  P     G  1102       5.480  30.308 -43.790  1.00  0.00           P  
ATOM   4626  OP2   G  1102       4.873  31.368 -42.945  1.00  0.00           O  
ATOM   4627  OP1   G  1102       5.953  30.640 -45.158  1.00  0.00           O  
ATOM   4628  O5'   G  1102       4.433  29.112 -43.907  1.00  0.00           O  
ATOM   4629  C5'   G  1102       3.369  29.165 -44.845  1.00  0.00           C  
ATOM   4630  C4'   G  1102       2.106  29.705 -44.222  1.00  0.00           C  
ATOM   4631  O4'   G  1102       2.396  30.968 -43.568  1.00  0.00           O  
ATOM   4632  C3'   G  1102       0.968  30.016 -45.182  1.00  0.00           C  
ATOM   4633  O3'   G  1102       0.161  28.886 -45.469  1.00  0.00           O  
ATOM   4634  C1'   G  1102       1.348  31.871 -43.776  1.00  0.00           C  
ATOM   4635  C2'   G  1102       0.201  31.090 -44.422  1.00  0.00           C  
ATOM   4636  O2'   G  1102      -0.607  30.521 -43.401  1.00  0.00           O  
ATOM   4637  N1    G  1102       0.503  34.659 -47.951  1.00  0.00           N  
ATOM   4638  C2    G  1102      -0.262  33.663 -47.395  1.00  0.00           C  
ATOM   4639  N2    G  1102      -1.406  33.366 -48.030  1.00  0.00           N  
ATOM   4640  N3    G  1102       0.066  33.005 -46.295  1.00  0.00           N  
ATOM   4641  C4    G  1102       1.243  33.428 -45.786  1.00  0.00           C  
ATOM   4642  C5    G  1102       2.083  34.412 -46.262  1.00  0.00           C  
ATOM   4643  C6    G  1102       1.718  35.110 -47.443  1.00  0.00           C  
ATOM   4644  O6    G  1102       2.329  36.015 -48.023  1.00  0.00           O  
ATOM   4645  N7    G  1102       3.198  34.545 -45.448  1.00  0.00           N  
ATOM   4646  C8    G  1102       3.020  33.655 -44.509  1.00  0.00           C  
ATOM   4647  N9    G  1102       1.854  32.943 -44.654  1.00  0.00           N  
ATOM   4648  H5'   G  1102       3.197  28.262 -45.185  1.00  0.00           H  
ATOM   4649 H5''   G  1102       3.630  29.743 -45.593  1.00  0.00           H  
ATOM   4650  H4'   G  1102       1.788  29.069 -43.546  1.00  0.00           H  
ATOM   4651  H3'   G  1102       1.314  30.384 -46.021  1.00  0.00           H  
ATOM   4652  H1'   G  1102       1.042  32.260 -42.929  1.00  0.00           H  
ATOM   4653  H2'   G  1102      -0.323  31.654 -45.028  1.00  0.00           H  
ATOM   4654 HO2'   G  1102      -1.466  30.992 -43.376  1.00  0.00           H  
ATOM   4655  H1    G  1102       0.171  35.085 -48.768  1.00  0.00           H  
ATOM   4656  H22   G  1102      -1.993  32.664 -47.679  1.00  0.00           H  
ATOM   4657  H21   G  1102      -1.656  33.849 -48.845  1.00  0.00           H  
ATOM   4658  H8    G  1102       3.654  33.512 -43.776  1.00  0.00           H  
ATOM   4659  P     C  1103       0.097  28.298 -46.963  1.00  0.00           P  
ATOM   4660  OP2   C  1103       1.410  28.543 -47.611  1.00  0.00           O  
ATOM   4661  OP1   C  1103      -0.439  26.915 -46.890  1.00  0.00           O  
ATOM   4662  O5'   C  1103      -0.989  29.209 -47.690  1.00  0.00           O  
ATOM   4663  C5'   C  1103      -1.623  28.776 -48.884  1.00  0.00           C  
ATOM   4664  C4'   C  1103      -1.261  29.653 -50.058  1.00  0.00           C  
ATOM   4665  O4'   C  1103      -0.872  30.975 -49.594  1.00  0.00           O  
ATOM   4666  C3'   C  1103      -0.060  29.210 -50.879  1.00  0.00           C  
ATOM   4667  O3'   C  1103      -0.346  28.112 -51.729  1.00  0.00           O  
ATOM   4668  C1'   C  1103       0.033  31.526 -50.524  1.00  0.00           C  
ATOM   4669  C2'   C  1103       0.248  30.497 -51.636  1.00  0.00           C  
ATOM   4670  O2'   C  1103      -0.691  30.719 -52.678  1.00  0.00           O  
ATOM   4671  N1    C  1103       1.295  31.875 -49.827  1.00  0.00           N  
ATOM   4672  C2    C  1103       2.122  32.852 -50.396  1.00  0.00           C  
ATOM   4673  O2    C  1103       1.778  33.392 -51.459  1.00  0.00           O  
ATOM   4674  N3    C  1103       3.278  33.188 -49.781  1.00  0.00           N  
ATOM   4675  C4    C  1103       3.625  32.593 -48.640  1.00  0.00           C  
ATOM   4676  N4    C  1103       4.776  32.957 -48.068  1.00  0.00           N  
ATOM   4677  C5    C  1103       2.808  31.597 -48.035  1.00  0.00           C  
ATOM   4678  C6    C  1103       1.666  31.272 -48.653  1.00  0.00           C  
ATOM   4679  H5'   C  1103      -2.595  28.799 -48.756  1.00  0.00           H  
ATOM   4680 H5''   C  1103      -1.348  27.855 -49.076  1.00  0.00           H  
ATOM   4681  H4'   C  1103      -2.037  29.733 -50.649  1.00  0.00           H  
ATOM   4682  H3'   C  1103       0.702  28.983 -50.307  1.00  0.00           H  
ATOM   4683  H1'   C  1103      -0.363  32.336 -50.907  1.00  0.00           H  
ATOM   4684  H2'   C  1103       1.169  30.504 -51.971  1.00  0.00           H  
ATOM   4685 HO2'   C  1103      -1.131  29.872 -52.898  1.00  0.00           H  
ATOM   4686  H42   C  1103       5.059  32.538 -47.229  1.00  0.00           H  
ATOM   4687  H41   C  1103       5.336  33.643 -48.487  1.00  0.00           H  
ATOM   4688  H5    C  1103       3.072  31.165 -47.196  1.00  0.00           H  
ATOM   4689  H6    C  1103       1.090  30.589 -48.253  1.00  0.00           H  
ATOM   4690  P     C  1104       0.852  27.263 -52.384  1.00  0.00           P  
ATOM   4691  OP2   C  1104       1.954  27.181 -51.393  1.00  0.00           O  
ATOM   4692  OP1   C  1104       0.276  26.015 -52.945  1.00  0.00           O  
ATOM   4693  O5'   C  1104       1.346  28.167 -53.599  1.00  0.00           O  
ATOM   4694  C5'   C  1104       1.568  27.605 -54.883  1.00  0.00           C  
ATOM   4695  C4'   C  1104       2.279  28.571 -55.799  1.00  0.00           C  
ATOM   4696  O4'   C  1104       2.191  29.899 -55.229  1.00  0.00           O  
ATOM   4697  C3'   C  1104       3.779  28.371 -55.950  1.00  0.00           C  
ATOM   4698  O3'   C  1104       4.110  27.338 -56.862  1.00  0.00           O  
ATOM   4699  C1'   C  1104       3.368  30.615 -55.518  1.00  0.00           C  
ATOM   4700  C2'   C  1104       4.190  29.745 -56.466  1.00  0.00           C  
ATOM   4701  O2'   C  1104       3.761  29.941 -57.806  1.00  0.00           O  
ATOM   4702  N1    C  1104       4.071  30.873 -54.237  1.00  0.00           N  
ATOM   4703  C2    C  1104       5.254  31.623 -54.267  1.00  0.00           C  
ATOM   4704  O2    C  1104       5.676  32.045 -55.354  1.00  0.00           O  
ATOM   4705  N3    C  1104       5.914  31.872 -53.113  1.00  0.00           N  
ATOM   4706  C4    C  1104       5.440  31.407 -51.958  1.00  0.00           C  
ATOM   4707  N4    C  1104       6.125  31.678 -50.844  1.00  0.00           N  
ATOM   4708  C5    C  1104       4.241  30.642 -51.894  1.00  0.00           C  
ATOM   4709  C6    C  1104       3.596  30.402 -53.042  1.00  0.00           C  
ATOM   4710  H5'   C  1104       0.705  27.365 -55.280  1.00  0.00           H  
ATOM   4711 H5''   C  1104       2.112  26.796 -54.788  1.00  0.00           H  
ATOM   4712  H4'   C  1104       1.868  28.570 -56.688  1.00  0.00           H  
ATOM   4713  H3'   C  1104       4.216  28.193 -55.091  1.00  0.00           H  
ATOM   4714  H1'   C  1104       3.166  31.468 -55.957  1.00  0.00           H  
ATOM   4715  H2'   C  1104       5.154  29.890 -56.370  1.00  0.00           H  
ATOM   4716 HO2'   C  1104       4.466  30.406 -58.303  1.00  0.00           H  
ATOM   4717  H42   C  1104       5.802  31.350 -49.979  1.00  0.00           H  
ATOM   4718  H41   C  1104       6.950  32.205 -50.892  1.00  0.00           H  
ATOM   4719  H5    C  1104       3.900  30.304 -51.039  1.00  0.00           H  
ATOM   4720  H6    C  1104       2.769  29.877 -53.018  1.00  0.00           H  
ATOM   4721  P     G  1105       4.731  25.955 -56.327  1.00  0.00           P  
ATOM   4722  OP2   G  1105       5.029  26.115 -54.881  1.00  0.00           O  
ATOM   4723  OP1   G  1105       3.848  24.849 -56.777  1.00  0.00           O  
ATOM   4724  O5'   G  1105       6.116  25.827 -57.105  1.00  0.00           O  
ATOM   4725  C5'   G  1105       6.289  26.413 -58.386  1.00  0.00           C  
ATOM   4726  C4'   G  1105       7.621  27.112 -58.501  1.00  0.00           C  
ATOM   4727  O4'   G  1105       7.515  28.457 -57.973  1.00  0.00           O  
ATOM   4728  C3'   G  1105       8.755  26.526 -57.673  1.00  0.00           C  
ATOM   4729  O3'   G  1105       9.290  25.337 -58.230  1.00  0.00           O  
ATOM   4730  C1'   G  1105       8.743  28.829 -57.399  1.00  0.00           C  
ATOM   4731  C2'   G  1105       9.720  27.704 -57.720  1.00  0.00           C  
ATOM   4732  O2'   G  1105      10.255  27.880 -59.024  1.00  0.00           O  
ATOM   4733  N1    G  1105      10.755  30.388 -52.990  1.00  0.00           N  
ATOM   4734  C2    G  1105      11.299  30.398 -54.251  1.00  0.00           C  
ATOM   4735  N2    G  1105      12.543  30.888 -54.359  1.00  0.00           N  
ATOM   4736  N3    G  1105      10.670  29.962 -55.331  1.00  0.00           N  
ATOM   4737  C4    G  1105       9.433  29.505 -55.044  1.00  0.00           C  
ATOM   4738  C5    G  1105       8.797  29.450 -53.822  1.00  0.00           C  
ATOM   4739  C6    G  1105       9.482  29.921 -52.673  1.00  0.00           C  
ATOM   4740  O6    G  1105       9.088  29.957 -51.501  1.00  0.00           O  
ATOM   4741  N7    G  1105       7.525  28.910 -53.952  1.00  0.00           N  
ATOM   4742  C8    G  1105       7.413  28.650 -55.227  1.00  0.00           C  
ATOM   4743  N9    G  1105       8.534  28.987 -55.947  1.00  0.00           N  
ATOM   4744  H5'   G  1105       5.572  27.063 -58.540  1.00  0.00           H  
ATOM   4745 H5''   G  1105       6.236  25.712 -59.069  1.00  0.00           H  
ATOM   4746  H4'   G  1105       7.898  27.147 -59.440  1.00  0.00           H  
ATOM   4747  H3'   G  1105       8.497  26.357 -56.744  1.00  0.00           H  
ATOM   4748  H1'   G  1105       9.079  29.670 -57.773  1.00  0.00           H  
ATOM   4749  H2'   G  1105      10.428  27.616 -57.047  1.00  0.00           H  
ATOM   4750 HO2'   G  1105      11.205  28.110 -58.951  1.00  0.00           H  
ATOM   4751  H1    G  1105      11.303  30.734 -52.256  1.00  0.00           H  
ATOM   4752  H22   G  1105      12.982  30.921 -55.235  1.00  0.00           H  
ATOM   4753  H21   G  1105      13.015  31.213 -53.564  1.00  0.00           H  
ATOM   4754  H8    G  1105       6.611  28.256 -55.628  1.00  0.00           H  
ATOM   4755  P     G  1106      10.073  24.290 -57.296  1.00  0.00           P  
ATOM   4756  OP2   G  1106       9.165  23.888 -56.193  1.00  0.00           O  
ATOM   4757  OP1   G  1106      10.670  23.249 -58.172  1.00  0.00           O  
ATOM   4758  O5'   G  1106      11.262  25.145 -56.669  1.00  0.00           O  
ATOM   4759  C5'   G  1106      12.418  25.457 -57.433  1.00  0.00           C  
ATOM   4760  C4'   G  1106      13.512  26.037 -56.572  1.00  0.00           C  
ATOM   4761  O4'   G  1106      13.001  27.200 -55.890  1.00  0.00           O  
ATOM   4762  C3'   G  1106      14.015  25.148 -55.444  1.00  0.00           C  
ATOM   4763  O3'   G  1106      14.930  24.160 -55.884  1.00  0.00           O  
ATOM   4764  C1'   G  1106      13.652  27.327 -54.641  1.00  0.00           C  
ATOM   4765  C2'   G  1106      14.665  26.196 -54.539  1.00  0.00           C  
ATOM   4766  O2'   G  1106      15.907  26.642 -55.064  1.00  0.00           O  
ATOM   4767  N1    G  1106      12.638  28.163 -49.722  1.00  0.00           N  
ATOM   4768  C2    G  1106      13.804  28.362 -50.420  1.00  0.00           C  
ATOM   4769  N2    G  1106      14.841  28.847 -49.722  1.00  0.00           N  
ATOM   4770  N3    G  1106      13.946  28.105 -51.711  1.00  0.00           N  
ATOM   4771  C4    G  1106      12.810  27.623 -52.257  1.00  0.00           C  
ATOM   4772  C5    G  1106      11.594  27.388 -51.650  1.00  0.00           C  
ATOM   4773  C6    G  1106      11.456  27.667 -50.265  1.00  0.00           C  
ATOM   4774  O6    G  1106      10.460  27.526 -49.547  1.00  0.00           O  
ATOM   4775  N7    G  1106      10.676  26.889 -52.562  1.00  0.00           N  
ATOM   4776  C8    G  1106      11.336  26.830 -53.687  1.00  0.00           C  
ATOM   4777  N9    G  1106      12.636  27.261 -53.573  1.00  0.00           N  
ATOM   4778  H5'   G  1106      12.178  26.107 -58.126  1.00  0.00           H  
ATOM   4779 H5''   G  1106      12.747  24.640 -57.862  1.00  0.00           H  
ATOM   4780  H4'   G  1106      14.273  26.302 -57.131  1.00  0.00           H  
ATOM   4781  H3'   G  1106      13.278  24.722 -54.961  1.00  0.00           H  
ATOM   4782  H1'   G  1106      14.118  28.188 -54.595  1.00  0.00           H  
ATOM   4783  H2'   G  1106      14.754  25.877 -53.617  1.00  0.00           H  
ATOM   4784 HO2'   G  1106      16.546  26.745 -54.328  1.00  0.00           H  
ATOM   4785  H1    G  1106      12.636  28.385 -48.768  1.00  0.00           H  
ATOM   4786  H22   G  1106      15.699  29.010 -50.168  1.00  0.00           H  
ATOM   4787  H21   G  1106      14.744  29.040 -48.766  1.00  0.00           H  
ATOM   4788  H8    G  1106      10.944  26.512 -54.526  1.00  0.00           H  
ATOM   4789  P     G  1107      14.838  22.661 -55.311  1.00  0.00           P  
ATOM   4790  OP2   G  1107      13.434  22.415 -54.893  1.00  0.00           O  
ATOM   4791  OP1   G  1107      15.482  21.752 -56.292  1.00  0.00           O  
ATOM   4792  O5'   G  1107      15.744  22.693 -54.000  1.00  0.00           O  
ATOM   4793  C5'   G  1107      15.157  22.659 -52.708  1.00  0.00           C  
ATOM   4794  C4'   G  1107      16.102  23.186 -51.656  1.00  0.00           C  
ATOM   4795  O4'   G  1107      15.701  24.541 -51.337  1.00  0.00           O  
ATOM   4796  C3'   G  1107      16.121  22.430 -50.336  1.00  0.00           C  
ATOM   4797  O3'   G  1107      17.091  21.398 -50.304  1.00  0.00           O  
ATOM   4798  C1'   G  1107      15.672  24.697 -49.930  1.00  0.00           C  
ATOM   4799  C2'   G  1107      16.460  23.526 -49.341  1.00  0.00           C  
ATOM   4800  O2'   G  1107      17.847  23.833 -49.365  1.00  0.00           O  
ATOM   4801  N1    G  1107      12.394  25.734 -46.175  1.00  0.00           N  
ATOM   4802  C2    G  1107      13.759  25.887 -46.211  1.00  0.00           C  
ATOM   4803  N2    G  1107      14.332  26.382 -45.104  1.00  0.00           N  
ATOM   4804  N3    G  1107      14.509  25.579 -47.257  1.00  0.00           N  
ATOM   4805  C4    G  1107      13.775  25.096 -48.281  1.00  0.00           C  
ATOM   4806  C5    G  1107      12.411  24.905 -48.347  1.00  0.00           C  
ATOM   4807  C6    G  1107      11.618  25.239 -47.219  1.00  0.00           C  
ATOM   4808  O6    G  1107      10.393  25.142 -47.082  1.00  0.00           O  
ATOM   4809  N7    G  1107      12.046  24.387 -49.582  1.00  0.00           N  
ATOM   4810  C8    G  1107      13.173  24.275 -50.231  1.00  0.00           C  
ATOM   4811  N9    G  1107      14.261  24.688 -49.501  1.00  0.00           N  
ATOM   4812  H5'   G  1107      14.919  21.734 -52.488  1.00  0.00           H  
ATOM   4813 H5''   G  1107      14.344  23.206 -52.711  1.00  0.00           H  
ATOM   4814  H4'   G  1107      17.013  23.217 -52.018  1.00  0.00           H  
ATOM   4815  H3'   G  1107      15.240  22.049 -50.140  1.00  0.00           H  
ATOM   4816  H1'   G  1107      16.090  25.541 -49.659  1.00  0.00           H  
ATOM   4817  H2'   G  1107      16.155  23.299 -48.438  1.00  0.00           H  
ATOM   4818 HO2'   G  1107      18.157  23.981 -48.448  1.00  0.00           H  
ATOM   4819  H1    G  1107      11.930  25.993 -45.352  1.00  0.00           H  
ATOM   4820  H22   G  1107      15.303  26.513 -45.072  1.00  0.00           H  
ATOM   4821  H21   G  1107      13.783  26.612 -44.326  1.00  0.00           H  
ATOM   4822  H8    G  1107      13.235  23.932 -51.147  1.00  0.00           H  
ATOM   4823  P     C  1108      16.632  19.861 -50.197  1.00  0.00           P  
ATOM   4824  OP2   C  1108      15.222  19.769 -50.653  1.00  0.00           O  
ATOM   4825  OP1   C  1108      17.671  19.025 -50.850  1.00  0.00           O  
ATOM   4826  O5'   C  1108      16.667  19.556 -48.634  1.00  0.00           O  
ATOM   4827  C5'   C  1108      15.466  19.453 -47.884  1.00  0.00           C  
ATOM   4828  C4'   C  1108      15.243  20.669 -47.018  1.00  0.00           C  
ATOM   4829  O4'   C  1108      14.155  21.439 -47.580  1.00  0.00           O  
ATOM   4830  C3'   C  1108      14.821  20.401 -45.582  1.00  0.00           C  
ATOM   4831  O3'   C  1108      15.905  20.032 -44.747  1.00  0.00           O  
ATOM   4832  C1'   C  1108      13.529  22.131 -46.515  1.00  0.00           C  
ATOM   4833  C2'   C  1108      14.142  21.704 -45.182  1.00  0.00           C  
ATOM   4834  O2'   C  1108      15.093  22.674 -44.770  1.00  0.00           O  
ATOM   4835  N1    C  1108      12.064  21.903 -46.560  1.00  0.00           N  
ATOM   4836  C2    C  1108      11.293  22.312 -45.465  1.00  0.00           C  
ATOM   4837  O2    C  1108      11.853  22.848 -44.496  1.00  0.00           O  
ATOM   4838  N3    C  1108       9.955  22.116 -45.482  1.00  0.00           N  
ATOM   4839  C4    C  1108       9.377  21.537 -46.534  1.00  0.00           C  
ATOM   4840  N4    C  1108       8.053  21.364 -46.506  1.00  0.00           N  
ATOM   4841  C5    C  1108      10.132  21.109 -47.662  1.00  0.00           C  
ATOM   4842  C6    C  1108      11.455  21.310 -47.635  1.00  0.00           C  
ATOM   4843  H5'   C  1108      15.514  18.658 -47.312  1.00  0.00           H  
ATOM   4844 H5''   C  1108      14.711  19.358 -48.501  1.00  0.00           H  
ATOM   4845  H4'   C  1108      16.050  21.225 -47.013  1.00  0.00           H  
ATOM   4846  H3'   C  1108      14.154  19.683 -45.578  1.00  0.00           H  
ATOM   4847  H1'   C  1108      13.717  23.080 -46.666  1.00  0.00           H  
ATOM   4848  H2'   C  1108      13.457  21.555 -44.497  1.00  0.00           H  
ATOM   4849 HO2'   C  1108      14.740  23.161 -43.997  1.00  0.00           H  
ATOM   4850  H42   C  1108       7.599  20.942 -47.265  1.00  0.00           H  
ATOM   4851  H41   C  1108       7.537  21.659 -45.727  1.00  0.00           H  
ATOM   4852  H5    C  1108       9.699  20.685 -48.432  1.00  0.00           H  
ATOM   4853  H6    C  1108      11.993  21.022 -48.402  1.00  0.00           H  
ATOM   4854  P     G  1109      15.998  18.540 -44.155  1.00  0.00           P  
ATOM   4855  OP2   G  1109      14.711  17.854 -44.434  1.00  0.00           O  
ATOM   4856  OP1   G  1109      17.270  17.936 -44.627  1.00  0.00           O  
ATOM   4857  O5'   G  1109      16.109  18.756 -42.580  1.00  0.00           O  
ATOM   4858  C5'   G  1109      17.106  19.603 -42.029  1.00  0.00           C  
ATOM   4859  C4'   G  1109      16.600  20.338 -40.813  1.00  0.00           C  
ATOM   4860  O4'   G  1109      15.717  21.341 -41.347  1.00  0.00           O  
ATOM   4861  C3'   G  1109      15.747  19.526 -39.850  1.00  0.00           C  
ATOM   4862  O3'   G  1109      16.508  18.898 -38.832  1.00  0.00           O  
ATOM   4863  C1'   G  1109      14.544  21.394 -40.545  1.00  0.00           C  
ATOM   4864  C2'   G  1109      14.803  20.562 -39.290  1.00  0.00           C  
ATOM   4865  O2'   G  1109      15.443  21.366 -38.310  1.00  0.00           O  
ATOM   4866  N1    G  1109       9.469  21.231 -40.906  1.00  0.00           N  
ATOM   4867  C2    G  1109      10.259  21.848 -39.967  1.00  0.00           C  
ATOM   4868  N2    G  1109       9.619  22.512 -38.993  1.00  0.00           N  
ATOM   4869  N3    G  1109      11.582  21.819 -39.980  1.00  0.00           N  
ATOM   4870  C4    G  1109      12.061  21.110 -41.024  1.00  0.00           C  
ATOM   4871  C5    G  1109      11.360  20.456 -42.015  1.00  0.00           C  
ATOM   4872  C6    G  1109       9.942  20.495 -41.988  1.00  0.00           C  
ATOM   4873  O6    G  1109       9.142  19.978 -42.777  1.00  0.00           O  
ATOM   4874  N7    G  1109      12.226  19.843 -42.909  1.00  0.00           N  
ATOM   4875  C8    G  1109      13.416  20.129 -42.453  1.00  0.00           C  
ATOM   4876  N9    G  1109      13.388  20.895 -41.313  1.00  0.00           N  
ATOM   4877  H5'   G  1109      17.381  20.256 -42.706  1.00  0.00           H  
ATOM   4878 H5''   G  1109      17.883  19.061 -41.775  1.00  0.00           H  
ATOM   4879  H4'   G  1109      17.309  20.788 -40.308  1.00  0.00           H  
ATOM   4880  H3'   G  1109      15.244  18.844 -40.341  1.00  0.00           H  
ATOM   4881  H1'   G  1109      14.389  22.328 -40.291  1.00  0.00           H  
ATOM   4882  H2'   G  1109      13.983  20.152 -38.944  1.00  0.00           H  
ATOM   4883 HO2'   G  1109      14.817  21.531 -37.574  1.00  0.00           H  
ATOM   4884  H1    G  1109       8.498  21.312 -40.807  1.00  0.00           H  
ATOM   4885  H22   G  1109      10.131  22.973 -38.296  1.00  0.00           H  
ATOM   4886  H21   G  1109       8.639  22.538 -38.977  1.00  0.00           H  
ATOM   4887  H8    G  1109      14.243  19.828 -42.883  1.00  0.00           H  
ATOM   4888  P     G  1110      15.867  17.707 -37.963  1.00  0.00           P  
ATOM   4889  OP2   G  1110      14.684  17.189 -38.696  1.00  0.00           O  
ATOM   4890  OP1   G  1110      16.960  16.776 -37.582  1.00  0.00           O  
ATOM   4891  O5'   G  1110      15.351  18.428 -36.640  1.00  0.00           O  
ATOM   4892  C5'   G  1110      14.544  17.736 -35.700  1.00  0.00           C  
ATOM   4893  C4'   G  1110      13.422  18.604 -35.186  1.00  0.00           C  
ATOM   4894  O4'   G  1110      12.950  19.367 -36.303  1.00  0.00           O  
ATOM   4895  C3'   G  1110      12.165  17.875 -34.736  1.00  0.00           C  
ATOM   4896  O3'   G  1110      12.280  17.326 -33.434  1.00  0.00           O  
ATOM   4897  C1'   G  1110      11.561  19.603 -36.201  1.00  0.00           C  
ATOM   4898  C2'   G  1110      11.059  18.904 -34.941  1.00  0.00           C  
ATOM   4899  O2'   G  1110      11.015  19.835 -33.870  1.00  0.00           O  
ATOM   4900  N1    G  1110       7.190  18.656 -38.632  1.00  0.00           N  
ATOM   4901  C2    G  1110       7.399  19.216 -37.395  1.00  0.00           C  
ATOM   4902  N2    G  1110       6.302  19.573 -36.710  1.00  0.00           N  
ATOM   4903  N3    G  1110       8.595  19.413 -36.866  1.00  0.00           N  
ATOM   4904  C4    G  1110       9.584  18.998 -37.685  1.00  0.00           C  
ATOM   4905  C5    G  1110       9.484  18.428 -38.936  1.00  0.00           C  
ATOM   4906  C6    G  1110       8.194  18.222 -39.492  1.00  0.00           C  
ATOM   4907  O6    G  1110       7.897  17.731 -40.587  1.00  0.00           O  
ATOM   4908  N7    G  1110      10.740  18.143 -39.451  1.00  0.00           N  
ATOM   4909  C8    G  1110      11.567  18.537 -38.520  1.00  0.00           C  
ATOM   4910  N9    G  1110      10.933  19.066 -37.422  1.00  0.00           N  
ATOM   4911  H5'   G  1110      15.101  17.453 -34.945  1.00  0.00           H  
ATOM   4912 H5''   G  1110      14.162  16.941 -36.130  1.00  0.00           H  
ATOM   4913  H4'   G  1110      13.711  19.210 -34.471  1.00  0.00           H  
ATOM   4914  H3'   G  1110      12.020  17.149 -35.378  1.00  0.00           H  
ATOM   4915  H1'   G  1110      11.379  20.564 -36.135  1.00  0.00           H  
ATOM   4916  H2'   G  1110      10.189  18.473 -35.084  1.00  0.00           H  
ATOM   4917 HO2'   G  1110      10.079  20.025 -33.650  1.00  0.00           H  
ATOM   4918  H1    G  1110       6.263  18.554 -38.934  1.00  0.00           H  
ATOM   4919  H22   G  1110       6.389  19.978 -35.822  1.00  0.00           H  
ATOM   4920  H21   G  1110       5.412  19.430 -37.096  1.00  0.00           H  
ATOM   4921  H8    G  1110      12.541  18.464 -38.599  1.00  0.00           H  
ATOM   4922  P     A  1111      11.873  15.795 -33.165  1.00  0.00           P  
ATOM   4923  OP2   A  1111      12.232  15.005 -34.369  1.00  0.00           O  
ATOM   4924  OP1   A  1111      12.414  15.401 -31.840  1.00  0.00           O  
ATOM   4925  O5'   A  1111      10.283  15.832 -33.057  1.00  0.00           O  
ATOM   4926  C5'   A  1111       9.614  16.977 -32.549  1.00  0.00           C  
ATOM   4927  C4'   A  1111       8.119  16.859 -32.706  1.00  0.00           C  
ATOM   4928  O4'   A  1111       7.738  17.534 -33.936  1.00  0.00           O  
ATOM   4929  C3'   A  1111       7.576  15.451 -32.894  1.00  0.00           C  
ATOM   4930  O3'   A  1111       7.395  14.758 -31.671  1.00  0.00           O  
ATOM   4931  C1'   A  1111       6.664  16.838 -34.543  1.00  0.00           C  
ATOM   4932  C2'   A  1111       6.237  15.765 -33.545  1.00  0.00           C  
ATOM   4933  O2'   A  1111       5.327  16.324 -32.609  1.00  0.00           O  
ATOM   4934  N1    A  1111       5.324  14.758 -39.063  1.00  0.00           N  
ATOM   4935  C2    A  1111       4.601  15.225 -38.037  1.00  0.00           C  
ATOM   4936  N3    A  1111       5.015  15.754 -36.888  1.00  0.00           N  
ATOM   4937  C4    A  1111       6.359  15.784 -36.836  1.00  0.00           C  
ATOM   4938  C5    A  1111       7.236  15.343 -37.809  1.00  0.00           C
[truncated: 56,134 more chars]
