# Supplementary material for: Consistent global structures of complex RNA states through multidimensional chemical mapping
Source: eLife. 2015 Jun 2;4:e07600. doi: 10.7554/eLife.07600 (PMC4495719; doi:10.7554/eLife.07600)
Supplement: Source code 1. — Models of HoxA9 5′-UTR 957–1132 IRES domain generated by MCM. DOI: http://dx.doi.org/10.7554/eLife.07600.025 [file elife07600s003.zip › Supplementary File 3/HoxA9_IRES_models/Explicit_pk34/c.0.6.pdb]

ATOM      1  C5'   C   957      10.806  -6.686  14.573  1.00  0.00           C  
ATOM      2  C4'   C   957      11.413  -8.067  14.550  1.00  0.00           C  
ATOM      3  O4'   C   957      11.479  -8.609  15.894  1.00  0.00           O  
ATOM      4  C3'   C   957      10.635  -9.129  13.788  1.00  0.00           C  
ATOM      5  O3'   C   957      10.807  -9.038  12.384  1.00  0.00           O  
ATOM      6  C1'   C   957      11.357 -10.009  15.842  1.00  0.00           C  
ATOM      7  C2'   C   957      11.219 -10.403  14.373  1.00  0.00           C  
ATOM      8  O2'   C   957      12.506 -10.673  13.837  1.00  0.00           O  
ATOM      9  N1    C   957      10.170 -10.400  16.643  1.00  0.00           N  
ATOM     10  C2    C   957       9.884 -11.763  16.786  1.00  0.00           C  
ATOM     11  O2    C   957      10.623 -12.598  16.242  1.00  0.00           O  
ATOM     12  N3    C   957       8.809 -12.146  17.512  1.00  0.00           N  
ATOM     13  C4    C   957       8.030 -11.230  18.086  1.00  0.00           C  
ATOM     14  N4    C   957       6.979 -11.654  18.793  1.00  0.00           N  
ATOM     15  C5    C   957       8.293  -9.836  17.959  1.00  0.00           C  
ATOM     16  C6    C   957       9.360  -9.470  17.240  1.00  0.00           C  
ATOM     17  H4'   C   957      12.319  -8.011  14.180  1.00  0.00           H  
ATOM     18  H3'   C   957       9.679  -9.081  13.998  1.00  0.00           H  
ATOM     19  H1'   C   957      12.157 -10.433  16.215  1.00  0.00           H  
ATOM     20  H2'   C   957      10.612 -11.163  14.255  1.00  0.00           H  
ATOM     21 HO2'   C   957      12.590 -11.636  13.675  1.00  0.00           H  
ATOM     22  H42   C   957       6.387 -11.005  19.227  1.00  0.00           H  
ATOM     23  H41   C   957       6.800 -12.614  18.877  1.00  0.00           H  
ATOM     24  H5    C   957       7.715  -9.170  18.386  1.00  0.00           H  
ATOM     25  H6    C   957       9.559  -8.516  17.141  1.00  0.00           H  
ATOM     26  P     U   958       9.560  -8.666  11.439  1.00  0.00           P  
ATOM     27  OP2   U   958       9.256  -7.225  11.627  1.00  0.00           O  
ATOM     28  OP1   U   958       9.844  -9.186  10.077  1.00  0.00           O  
ATOM     29  O5'   U   958       8.352  -9.508  12.047  1.00  0.00           O  
ATOM     30  C5'   U   958       8.333 -10.925  11.959  1.00  0.00           C  
ATOM     31  C4'   U   958       7.197 -11.518  12.755  1.00  0.00           C  
ATOM     32  O4'   U   958       7.421 -11.243  14.163  1.00  0.00           O  
ATOM     33  C3'   U   958       5.816 -10.942  12.483  1.00  0.00           C  
ATOM     34  O3'   U   958       5.188 -11.519  11.353  1.00  0.00           O  
ATOM     35  C1'   U   958       6.177 -11.051  14.802  1.00  0.00           C  
ATOM     36  C2'   U   958       5.078 -11.283  13.766  1.00  0.00           C  
ATOM     37  O2'   U   958       4.693 -12.651  13.789  1.00  0.00           O  
ATOM     38  N1    U   958       6.137  -9.680  15.367  1.00  0.00           N  
ATOM     39  C2    U   958       5.138  -9.403  16.280  1.00  0.00           C  
ATOM     40  O2    U   958       4.309 -10.225  16.630  1.00  0.00           O  
ATOM     41  N3    U   958       5.140  -8.122  16.777  1.00  0.00           N  
ATOM     42  C4    U   958       6.020  -7.110  16.460  1.00  0.00           C  
ATOM     43  O4    U   958       5.890  -6.007  16.993  1.00  0.00           O  
ATOM     44  C5    U   958       7.028  -7.468  15.508  1.00  0.00           C  
ATOM     45  C6    U   958       7.049  -8.709  15.010  1.00  0.00           C  
ATOM     46  H5'   U   958       9.181 -11.278  12.301  1.00  0.00           H  
ATOM     47 H5''   U   958       8.235 -11.186  11.019  1.00  0.00           H  
ATOM     48  H4'   U   958       7.167 -12.488  12.623  1.00  0.00           H  
ATOM     49  H3'   U   958       5.857  -9.970  12.366  1.00  0.00           H  
ATOM     50  H1'   U   958       6.080 -11.704  15.527  1.00  0.00           H  
ATOM     51  H2'   U   958       4.312 -10.689  13.909  1.00  0.00           H  
ATOM     52 HO2'   U   958       3.793 -12.722  14.173  1.00  0.00           H  
ATOM     53  H3    U   958       4.440  -7.905  17.426  1.00  0.00           H  
ATOM     54  H5    U   958       7.697  -6.810  15.226  1.00  0.00           H  
ATOM     55  H6    U   958       7.747  -8.929  14.360  1.00  0.00           H  
ATOM     56  P     U   959       4.166 -10.654  10.464  1.00  0.00           P  
ATOM     57  OP2   U   959       4.964  -9.771   9.577  1.00  0.00           O  
ATOM     58  OP1   U   959       3.170 -11.583   9.873  1.00  0.00           O  
ATOM     59  O5'   U   959       3.414  -9.736  11.527  1.00  0.00           O  
ATOM     60  C5'   U   959       2.102 -10.053  11.966  1.00  0.00           C  
ATOM     61  C4'   U   959       1.523  -8.959  12.829  1.00  0.00           C  
ATOM     62  O4'   U   959       2.518  -8.574  13.811  1.00  0.00           O  
ATOM     63  C3'   U   959       1.189  -7.654  12.122  1.00  0.00           C  
ATOM     64  O3'   U   959      -0.074  -7.679  11.482  1.00  0.00           O  
ATOM     65  C1'   U   959       2.394  -7.206  14.087  1.00  0.00           C  
ATOM     66  C2'   U   959       1.210  -6.670  13.276  1.00  0.00           C  
ATOM     67  O2'   U   959       0.026  -6.765  14.055  1.00  0.00           O  
ATOM     68  N1    U   959       3.668  -6.535  13.732  1.00  0.00           N  
ATOM     69  C2    U   959       3.845  -5.239  14.181  1.00  0.00           C  
ATOM     70  O2    U   959       3.012  -4.644  14.842  1.00  0.00           O  
ATOM     71  N3    U   959       5.039  -4.660  13.829  1.00  0.00           N  
ATOM     72  C4    U   959       6.054  -5.228  13.089  1.00  0.00           C  
ATOM     73  O4    U   959       7.071  -4.574  12.855  1.00  0.00           O  
ATOM     74  C5    U   959       5.801  -6.570  12.659  1.00  0.00           C  
ATOM     75  C6    U   959       4.647  -7.159  12.989  1.00  0.00           C  
ATOM     76  H5'   U   959       2.130 -10.885  12.482  1.00  0.00           H  
ATOM     77 H5''   U   959       1.525 -10.181  11.184  1.00  0.00           H  
ATOM     78  H4'   U   959       0.724  -9.280  13.295  1.00  0.00           H  
ATOM     79  H3'   U   959       1.877  -7.418  11.466  1.00  0.00           H  
ATOM     80  H1'   U   959       2.214  -7.077  15.043  1.00  0.00           H  
ATOM     81  H2'   U   959       1.366  -5.755  12.965  1.00  0.00           H  
ATOM     82 HO2'   U   959      -0.260  -5.863  14.313  1.00  0.00           H  
ATOM     83  H3    U   959       5.185  -3.741  14.136  1.00  0.00           H  
ATOM     84  H5    U   959       6.469  -7.052  12.128  1.00  0.00           H  
ATOM     85  H6    U   959       4.498  -8.077  12.682  1.00  0.00           H  
ATOM     86  P     C   960      -0.305  -6.869  10.114  1.00  0.00           P  
ATOM     87  OP2   C   960       0.302  -7.651   9.007  1.00  0.00           O  
ATOM     88  OP1   C   960      -1.738  -6.486  10.042  1.00  0.00           O  
ATOM     89  O5'   C   960       0.550  -5.538  10.304  1.00  0.00           O  
ATOM     90  C5'   C   960      -0.061  -4.335  10.744  1.00  0.00           C  
ATOM     91  C4'   C   960       0.908  -3.178  10.726  1.00  0.00           C  
ATOM     92  O4'   C   960       2.136  -3.548  11.391  1.00  0.00           O  
ATOM     93  C3'   C   960       1.354  -2.698   9.354  1.00  0.00           C  
ATOM     94  O3'   C   960       0.432  -1.805   8.754  1.00  0.00           O  
ATOM     95  C1'   C   960       3.214  -2.863  10.817  1.00  0.00           C  
ATOM     96  C2'   C   960       2.651  -1.993   9.696  1.00  0.00           C  
ATOM     97  O2'   C   960       2.408  -0.692  10.211  1.00  0.00           O  
ATOM     98  N1    C   960       4.185  -3.867  10.317  1.00  0.00           N  
ATOM     99  C2    C   960       5.495  -3.450  10.048  1.00  0.00           C  
ATOM    100  O2    C   960       5.802  -2.262  10.233  1.00  0.00           O  
ATOM    101  N3    C   960       6.400  -4.345   9.592  1.00  0.00           N  
ATOM    102  C4    C   960       6.045  -5.616   9.401  1.00  0.00           C  
ATOM    103  N4    C   960       6.971  -6.465   8.949  1.00  0.00           N  
ATOM    104  C5    C   960       4.722  -6.072   9.664  1.00  0.00           C  
ATOM    105  C6    C   960       3.836  -5.177  10.116  1.00  0.00           C  
ATOM    106  H5'   C   960      -0.393  -4.460  11.658  1.00  0.00           H  
ATOM    107 H5''   C   960      -0.817  -4.127  10.155  1.00  0.00           H  
ATOM    108  H4'   C   960       0.504  -2.428  11.209  1.00  0.00           H  
ATOM    109  H3'   C   960       1.522  -3.445   8.742  1.00  0.00           H  
ATOM    110  H1'   C   960       3.650  -2.290  11.481  1.00  0.00           H  
ATOM    111  H2'   C   960       3.259  -1.971   8.928  1.00  0.00           H  
ATOM    112 HO2'   C   960       3.076  -0.075   9.848  1.00  0.00           H  
ATOM    113  H42   C   960       6.742  -7.405   8.799  1.00  0.00           H  
ATOM    114  H41   C   960       7.881  -6.147   8.768  1.00  0.00           H  
ATOM    115  H5    C   960       4.470  -7.008   9.521  1.00  0.00           H  
ATOM    116  H6    C   960       2.920  -5.471  10.303  1.00  0.00           H  
ATOM    117  P     G   961       0.384  -1.645   7.156  1.00  0.00           P  
ATOM    118  OP2   G   961      -0.082  -2.931   6.579  1.00  0.00           O  
ATOM    119  OP1   G   961      -0.347  -0.391   6.840  1.00  0.00           O  
ATOM    120  O5'   G   961       1.910  -1.443   6.741  1.00  0.00           O  
ATOM    121  C5'   G   961       2.489  -0.148   6.700  1.00  0.00           C  
ATOM    122  C4'   G   961       3.914  -0.193   6.208  1.00  0.00           C  
ATOM    123  O4'   G   961       4.713  -1.077   7.038  1.00  0.00           O  
ATOM    124  C3'   G   961       4.124  -0.786   4.823  1.00  0.00           C  
ATOM    125  O3'   G   961       3.817   0.123   3.780  1.00  0.00           O  
ATOM    126  C1'   G   961       5.701  -1.725   6.287  1.00  0.00           C  
ATOM    127  C2'   G   961       5.607  -1.114   4.887  1.00  0.00           C  
ATOM    128  O2'   G   961       6.405   0.060   4.842  1.00  0.00           O  
ATOM    129  N1    G   961       7.395  -6.466   5.536  1.00  0.00           N  
ATOM    130  C2    G   961       8.064  -5.272   5.428  1.00  0.00           C  
ATOM    131  N2    G   961       9.356  -5.343   5.073  1.00  0.00           N  
ATOM    132  N3    G   961       7.510  -4.091   5.651  1.00  0.00           N  
ATOM    133  C4    G   961       6.210  -4.201   5.996  1.00  0.00           C  
ATOM    134  C5    G   961       5.449  -5.343   6.134  1.00  0.00           C  
ATOM    135  C6    G   961       6.056  -6.603   5.891  1.00  0.00           C  
ATOM    136  O6    G   961       5.549  -7.728   5.959  1.00  0.00           O  
ATOM    137  N7    G   961       4.150  -5.028   6.505  1.00  0.00           N  
ATOM    138  C8    G   961       4.144  -3.725   6.586  1.00  0.00           C  
ATOM    139  N9    G   961       5.361  -3.160   6.291  1.00  0.00           N  
ATOM    140  H5'   G   961       2.473   0.239   7.600  1.00  0.00           H  
ATOM    141 H5''   G   961       1.961   0.420   6.100  1.00  0.00           H  
ATOM    142  H4'   G   961       4.291   0.712   6.227  1.00  0.00           H  
ATOM    143  H3'   G   961       3.617  -1.615   4.700  1.00  0.00           H  
ATOM    144  H1'   G   961       6.609  -1.604   6.635  1.00  0.00           H  
ATOM    145  H2'   G   961       5.869  -1.758   4.197  1.00  0.00           H  
ATOM    146 HO2'   G   961       5.874   0.793   4.464  1.00  0.00           H  
ATOM    147  H1    G   961       7.897  -7.287   5.350  1.00  0.00           H  
ATOM    148  H22   G   961       9.884  -4.522   4.980  1.00  0.00           H  
ATOM    149  H21   G   961       9.773  -6.213   4.906  1.00  0.00           H  
ATOM    150  H8    G   961       3.352  -3.204   6.833  1.00  0.00           H  
ATOM    151  P     U   962       3.655  -0.405   2.270  1.00  0.00           P  
ATOM    152  OP2   U   962       2.474  -1.303   2.223  1.00  0.00           O  
ATOM    153  OP1   U   962       3.721   0.769   1.362  1.00  0.00           O  
ATOM    154  O5'   U   962       4.958  -1.289   2.029  1.00  0.00           O  
ATOM    155  C5'   U   962       6.158  -0.703   1.549  1.00  0.00           C  
ATOM    156  C4'   U   962       7.231  -1.739   1.320  1.00  0.00           C  
ATOM    157  O4'   U   962       7.307  -2.656   2.444  1.00  0.00           O  
ATOM    158  C3'   U   962       7.017  -2.677   0.142  1.00  0.00           C  
ATOM    159  O3'   U   962       7.360  -2.092  -1.101  1.00  0.00           O  
ATOM    160  C1'   U   962       7.723  -3.924   2.005  1.00  0.00           C  
ATOM    161  C2'   U   962       7.993  -3.786   0.505  1.00  0.00           C  
ATOM    162  O2'   U   962       9.337  -3.374   0.305  1.00  0.00           O  
ATOM    163  N1    U   962       6.626  -4.879   2.295  1.00  0.00           N  
ATOM    164  C2    U   962       6.886  -6.221   2.080  1.00  0.00           C  
ATOM    165  O2    U   962       7.957  -6.635   1.673  1.00  0.00           O  
ATOM    166  N3    U   962       5.842  -7.068   2.362  1.00  0.00           N  
ATOM    167  C4    U   962       4.591  -6.721   2.825  1.00  0.00           C  
ATOM    168  O4    U   962       3.756  -7.604   3.031  1.00  0.00           O  
ATOM    169  C5    U   962       4.395  -5.317   3.024  1.00  0.00           C  
ATOM    170  C6    U   962       5.394  -4.470   2.759  1.00  0.00           C  
ATOM    171  H5'   U   962       6.480  -0.050   2.205  1.00  0.00           H  
ATOM    172 H5''   U   962       5.974  -0.243   0.704  1.00  0.00           H  
ATOM    173  H4'   U   962       8.094  -1.285   1.231  1.00  0.00           H  
ATOM    174  H3'   U   962       6.098  -3.017   0.164  1.00  0.00           H  
ATOM    175  H1'   U   962       8.542  -4.223   2.454  1.00  0.00           H  
ATOM    176  H2'   U   962       7.792  -4.614   0.021  1.00  0.00           H  
ATOM    177 HO2'   U   962       9.846  -4.119  -0.079  1.00  0.00           H  
ATOM    178  H3    U   962       6.005  -8.023   2.217  1.00  0.00           H  
ATOM    179  H5    U   962       3.535  -4.981   3.352  1.00  0.00           H  
ATOM    180  H6    U   962       5.235  -3.515   2.901  1.00  0.00           H  
ATOM    181  P     U   963       6.420  -2.310  -2.386  1.00  0.00           P  
ATOM    182  OP2   U   963       5.046  -2.600  -1.904  1.00  0.00           O  
ATOM    183  OP1   U   963       6.647  -1.178  -3.320  1.00  0.00           O  
ATOM    184  O5'   U   963       6.994  -3.632  -3.064  1.00  0.00           O  
ATOM    185  C5'   U   963       8.307  -3.663  -3.605  1.00  0.00           C  
ATOM    186  C4'   U   963       8.786  -5.077  -3.823  1.00  0.00           C  
ATOM    187  O4'   U   963       8.771  -5.790  -2.556  1.00  0.00           O  
ATOM    188  C3'   U   963       7.924  -5.945  -4.726  1.00  0.00           C  
ATOM    189  O3'   U   963       8.200  -5.757  -6.102  1.00  0.00           O  
ATOM    190  C1'   U   963       8.392  -7.137  -2.756  1.00  0.00           C  
ATOM    191  C2'   U   963       8.321  -7.341  -4.270  1.00  0.00           C  
ATOM    192  O2'   U   963       9.607  -7.695  -4.757  1.00  0.00           O  
ATOM    193  N1    U   963       7.077  -7.333  -2.100  1.00  0.00           N  
ATOM    194  C2    U   963       6.611  -8.631  -1.995  1.00  0.00           C  
ATOM    195  O2    U   963       7.229  -9.595  -2.413  1.00  0.00           O  
ATOM    196  N3    U   963       5.391  -8.765  -1.380  1.00  0.00           N  
ATOM    197  C4    U   963       4.602  -7.757  -0.869  1.00  0.00           C  
ATOM    198  O4    U   963       3.524  -8.039  -0.344  1.00  0.00           O  
ATOM    199  C5    U   963       5.146  -6.441  -1.013  1.00  0.00           C  
ATOM    200  C6    U   963       6.333  -6.282  -1.606  1.00  0.00           C  
ATOM    201  H5'   U   963       8.918  -3.211  -2.986  1.00  0.00           H  
ATOM    202 H5''   U   963       8.311  -3.189  -4.462  1.00  0.00           H  
ATOM    203  H4'   U   963       9.703  -5.050  -4.165  1.00  0.00           H  
ATOM    204  H3'   U   963       6.979  -5.789  -4.518  1.00  0.00           H  
ATOM    205  H1'   U   963       9.042  -7.765  -2.376  1.00  0.00           H  
ATOM    206  H2'   U   963       7.644  -8.005  -4.516  1.00  0.00           H  
ATOM    207 HO2'   U   963       9.596  -8.636  -5.033  1.00  0.00           H  
ATOM    208  H3    U   963       5.043  -9.677  -1.296  1.00  0.00           H  
ATOM    209  H5    U   963       4.653  -5.663  -0.677  1.00  0.00           H  
ATOM    210  H6    U   963       6.684  -5.372  -1.693  1.00  0.00           H  
ATOM    211  P     G   964       6.996  -5.599  -7.155  1.00  0.00           P  
ATOM    212  OP2   G   964       5.788  -5.162  -6.410  1.00  0.00           O  
ATOM    213  OP1   G   964       7.487  -4.788  -8.298  1.00  0.00           O  
ATOM    214  O5'   G   964       6.743  -7.083  -7.678  1.00  0.00           O  
ATOM    215  C5'   G   964       7.773  -7.813  -8.326  1.00  0.00           C  
ATOM    216  C4'   G   964       7.461  -9.288  -8.376  1.00  0.00           C  
ATOM    217  O4'   G   964       7.453  -9.821  -7.028  1.00  0.00           O  
ATOM    218  C3'   G   964       6.097  -9.663  -8.936  1.00  0.00           C  
ATOM    219  O3'   G   964       6.092  -9.778 -10.349  1.00  0.00           O  
ATOM    220  C1'   G   964       6.393 -10.753  -6.855  1.00  0.00           C  
ATOM    221  C2'   G   964       5.803 -10.991  -8.247  1.00  0.00           C  
ATOM    222  O2'   G   964       6.503 -12.060  -8.867  1.00  0.00           O  
ATOM    223  N1    G   964       2.214 -11.488  -4.043  1.00  0.00           N  
ATOM    224  C2    G   964       2.896 -12.372  -4.842  1.00  0.00           C  
ATOM    225  N2    G   964       2.405 -13.619  -4.904  1.00  0.00           N  
ATOM    226  N3    G   964       3.982 -12.060  -5.531  1.00  0.00           N  
ATOM    227  C4    G   964       4.337 -10.770  -5.355  1.00  0.00           C  
ATOM    228  C5    G   964       3.726  -9.806  -4.581  1.00  0.00           C  
ATOM    229  C6    G   964       2.562 -10.155  -3.848  1.00  0.00           C  
ATOM    230  O6    G   964       1.878  -9.442  -3.105  1.00  0.00           O  
ATOM    231  N7    G   964       4.405  -8.599  -4.670  1.00  0.00           N  
ATOM    232  C8    G   964       5.397  -8.846  -5.481  1.00  0.00           C  
ATOM    233  N9    G   964       5.416 -10.143  -5.934  1.00  0.00           N  
ATOM    234  H5'   G   964       8.614  -7.681  -7.841  1.00  0.00           H  
ATOM    235 H5''   G   964       7.876  -7.477  -9.241  1.00  0.00           H  
ATOM    236  H4'   G   964       8.155  -9.743  -8.898  1.00  0.00           H  
ATOM    237  H3'   G   964       5.437  -9.000  -8.647  1.00  0.00           H  
ATOM    238  H1'   G   964       6.705 -11.605  -6.483  1.00  0.00           H  
ATOM    239  H2'   G   964       4.839 -11.166  -8.201  1.00  0.00           H  
ATOM    240 HO2'   G   964       5.917 -12.844  -8.908  1.00  0.00           H  
ATOM    241  H1    G   964       1.420 -11.819  -3.574  1.00  0.00           H  
ATOM    242  H22   G   964       2.851 -14.294  -5.459  1.00  0.00           H  
ATOM    243  H21   G   964       1.602 -13.858  -4.397  1.00  0.00           H  
ATOM    244  H8    G   964       6.062  -8.174  -5.740  1.00  0.00           H  
ATOM    245  P     G   965       4.753  -9.461 -11.180  1.00  0.00           P  
ATOM    246  OP2   G   965       4.120  -8.255 -10.589  1.00  0.00           O  
ATOM    247  OP1   G   965       5.094  -9.478 -12.626  1.00  0.00           O  
ATOM    248  O5'   G   965       3.809 -10.710 -10.882  1.00  0.00           O  
ATOM    249  C5'   G   965       4.049 -11.968 -11.496  1.00  0.00           C  
ATOM    250  C4'   G   965       3.018 -12.990 -11.085  1.00  0.00           C  
ATOM    251  O4'   G   965       3.045 -13.155  -9.645  1.00  0.00           O  
ATOM    252  C3'   G   965       1.571 -12.643 -11.403  1.00  0.00           C  
ATOM    253  O3'   G   965       1.194 -12.996 -12.723  1.00  0.00           O  
ATOM    254  C1'   G   965       1.725 -13.307  -9.131  1.00  0.00           C  
ATOM    255  C2'   G   965       0.793 -13.416 -10.342  1.00  0.00           C  
ATOM    256  O2'   G   965       0.660 -14.785 -10.696  1.00  0.00           O  
ATOM    257  N1    G   965      -1.446 -11.222  -5.737  1.00  0.00           N  
ATOM    258  C2    G   965      -1.495 -12.458  -6.334  1.00  0.00           C  
ATOM    259  N2    G   965      -2.521 -13.248  -5.986  1.00  0.00           N  
ATOM    260  N3    G   965      -0.602 -12.891  -7.210  1.00  0.00           N  
ATOM    261  C4    G   965       0.359 -11.974  -7.446  1.00  0.00           C  
ATOM    262  C5    G   965       0.500 -10.714  -6.904  1.00  0.00           C  
ATOM    263  C6    G   965      -0.465 -10.262  -5.966  1.00  0.00           C  
ATOM    264  O6    G   965      -0.514  -9.178  -5.373  1.00  0.00           O  
ATOM    265  N7    G   965       1.628 -10.083  -7.408  1.00  0.00           N  
ATOM    266  C8    G   965       2.143 -10.954  -8.233  1.00  0.00           C  
ATOM    267  N9    G   965       1.424 -12.122  -8.304  1.00  0.00           N  
ATOM    268  H5'   G   965       4.937 -12.287 -11.234  1.00  0.00           H  
ATOM    269 H5''   G   965       4.022 -11.859 -12.469  1.00  0.00           H  
ATOM    270  H4'   G   965       3.235 -13.847 -11.509  1.00  0.00           H  
ATOM    271  H3'   G   965       1.432 -11.684 -11.262  1.00  0.00           H  
ATOM    272  H1'   G   965       1.645 -14.116  -8.583  1.00  0.00           H  
ATOM    273  H2'   G   965      -0.077 -13.002 -10.161  1.00  0.00           H  
ATOM    274 HO2'   G   965      -0.241 -15.090 -10.461  1.00  0.00           H  
ATOM    275  H1    G   965      -2.156 -10.997  -5.100  1.00  0.00           H  
ATOM    276  H22   G   965      -2.608 -14.141  -6.380  1.00  0.00           H  
ATOM    277  H21   G   965      -3.186 -12.935  -5.338  1.00  0.00           H  
ATOM    278  H8    G   965       2.960 -10.790  -8.748  1.00  0.00           H  
ATOM    279  P     C   966       0.025 -12.187 -13.472  1.00  0.00           P  
ATOM    280  OP2   C   966       0.270 -10.736 -13.276  1.00  0.00           O  
ATOM    281  OP1   C   966      -0.100 -12.730 -14.849  1.00  0.00           O  
ATOM    282  O5'   C   966      -1.293 -12.578 -12.668  1.00  0.00           O  
ATOM    283  C5'   C   966      -1.939 -13.823 -12.888  1.00  0.00           C  
ATOM    284  C4'   C   966      -3.193 -13.954 -12.058  1.00  0.00           C  
ATOM    285  O4'   C   966      -2.904 -13.854 -10.645  1.00  0.00           O  
ATOM    286  C3'   C   966      -4.272 -12.911 -12.304  1.00  0.00           C  
ATOM    287  O3'   C   966      -5.097 -13.222 -13.414  1.00  0.00           O  
ATOM    288  C1'   C   966      -3.950 -13.161  -9.970  1.00  0.00           C  
ATOM    289  C2'   C   966      -5.063 -12.956 -10.999  1.00  0.00           C  
ATOM    290  O2'   C   966      -5.935 -14.075 -10.964  1.00  0.00           O  
ATOM    291  N1    C   966      -3.405 -11.876  -9.465  1.00  0.00           N  
ATOM    292  C2    C   966      -4.125 -11.191  -8.477  1.00  0.00           C  
ATOM    293  O2    C   966      -5.188 -11.674  -8.057  1.00  0.00           O  
ATOM    294  N3    C   966      -3.650 -10.018  -8.000  1.00  0.00           N  
ATOM    295  C4    C   966      -2.505  -9.521  -8.468  1.00  0.00           C  
ATOM    296  N4    C   966      -2.075  -8.360  -7.967  1.00  0.00           N  
ATOM    297  C5    C   966      -1.751 -10.192  -9.472  1.00  0.00           C  
ATOM    298  C6    C   966      -2.230 -11.352  -9.936  1.00  0.00           C  
ATOM    299  H5'   C   966      -1.323 -14.548 -12.653  1.00  0.00           H  
ATOM    300 H5''   C   966      -2.175 -13.897 -13.836  1.00  0.00           H  
ATOM    301  H4'   C   966      -3.591 -14.833 -12.225  1.00  0.00           H  
ATOM    302  H3'   C   966      -3.854 -12.030 -12.400  1.00  0.00           H  
ATOM    303  H1'   C   966      -4.299 -13.685  -9.219  1.00  0.00           H  
ATOM    304  H2'   C   966      -5.544 -12.117 -10.843  1.00  0.00           H  
ATOM    305 HO2'   C   966      -6.786 -13.805 -10.562  1.00  0.00           H  
ATOM    306  H42   C   966      -1.237  -7.968  -8.291  1.00  0.00           H  
ATOM    307  H41   C   966      -2.597  -7.900  -7.277  1.00  0.00           H  
ATOM    308  H5    C   966      -0.910  -9.818  -9.809  1.00  0.00           H  
ATOM    309  H6    C   966      -1.726 -11.829 -10.626  1.00  0.00           H  
ATOM    310  P     C   967      -5.874 -12.052 -14.197  1.00  0.00           P  
ATOM    311  OP2   C   967      -4.918 -10.940 -14.429  1.00  0.00           O  
ATOM    312  OP1   C   967      -6.583 -12.663 -15.350  1.00  0.00           O  
ATOM    313  O5'   C   967      -6.970 -11.551 -13.155  1.00  0.00           O  
ATOM    314  C5'   C   967      -8.182 -12.266 -12.971  1.00  0.00           C  
ATOM    315  C4'   C   967      -9.124 -11.537 -12.043  1.00  0.00           C  
ATOM    316  O4'   C   967      -8.443 -11.363 -10.774  1.00  0.00           O  
ATOM    317  C3'   C   967      -9.525 -10.132 -12.464  1.00  0.00           C  
ATOM    318  O3'   C   967     -10.624 -10.115 -13.358  1.00  0.00           O  
ATOM    319  C1'   C   967      -8.788 -10.092 -10.228  1.00  0.00           C  
ATOM    320  C2'   C   967      -9.849  -9.467 -11.132  1.00  0.00           C  
ATOM    321  O2'   C   967     -11.138  -9.842 -10.670  1.00  0.00           O  
ATOM    322  N1    C   967      -7.567  -9.254 -10.129  1.00  0.00           N  
ATOM    323  C2    C   967      -7.594  -8.137  -9.285  1.00  0.00           C  
ATOM    324  O2    C   967      -8.630  -7.881  -8.651  1.00  0.00           O  
ATOM    325  N3    C   967      -6.494  -7.356  -9.177  1.00  0.00           N  
ATOM    326  C4    C   967      -5.395  -7.652  -9.869  1.00  0.00           C  
ATOM    327  N4    C   967      -4.333  -6.854  -9.730  1.00  0.00           N  
ATOM    328  C5    C   967      -5.335  -8.780 -10.735  1.00  0.00           C  
ATOM    329  C6    C   967      -6.429  -9.546 -10.833  1.00  0.00           C  
ATOM    330  H5'   C   967      -7.979 -13.147 -12.592  1.00  0.00           H  
ATOM    331 H5''   C   967      -8.618 -12.384 -13.840  1.00  0.00           H  
ATOM    332  H4'   C   967      -9.928 -12.082 -11.919  1.00  0.00           H  
ATOM    333  H3'   C   967      -8.753  -9.682 -12.867  1.00  0.00           H  
ATOM    334  H1'   C   967      -9.165 -10.225  -9.333  1.00  0.00           H  
ATOM    335  H2'   C   967      -9.752  -8.493 -11.186  1.00  0.00           H  
ATOM    336 HO2'   C   967     -11.578  -9.059 -10.280  1.00  0.00           H  
ATOM    337  H42   C   967      -3.510  -7.045 -10.225  1.00  0.00           H  
ATOM    338  H41   C   967      -4.378  -6.078  -9.134  1.00  0.00           H  
ATOM    339  H5    C   967      -4.521  -8.990 -11.239  1.00  0.00           H  
ATOM    340  H6    C   967      -6.407 -10.326 -11.424  1.00  0.00           H  
ATOM    341  P     A   968     -10.833  -8.875 -14.360  1.00  0.00           P  
ATOM    342  OP2   A   968      -9.529  -8.584 -15.008  1.00  0.00           O  
ATOM    343  OP1   A   968     -12.023  -9.158 -15.200  1.00  0.00           O  
ATOM    344  O5'   A   968     -11.186  -7.657 -13.396  1.00  0.00           O  
ATOM    345  C5'   A   968     -12.500  -7.490 -12.884  1.00  0.00           C  
ATOM    346  C4'   A   968     -12.639  -6.194 -12.126  1.00  0.00           C  
ATOM    347  O4'   A   968     -11.727  -6.198 -11.004  1.00  0.00           O  
ATOM    348  C3'   A   968     -12.263  -4.932 -12.887  1.00  0.00           C  
ATOM    349  O3'   A   968     -13.301  -4.464 -13.731  1.00  0.00           O  
ATOM    350  C1'   A   968     -11.230  -4.897 -10.773  1.00  0.00           C  
ATOM    351  C2'   A   968     -11.964  -3.973 -11.750  1.00  0.00           C  
ATOM    352  O2'   A   968     -13.159  -3.506 -11.142  1.00  0.00           O  
ATOM    353  N1    A   968      -6.733  -2.511  -9.973  1.00  0.00           N  
ATOM    354  C2    A   968      -7.985  -2.222  -9.596  1.00  0.00           C  
ATOM    355  N3    A   968      -9.112  -2.888  -9.840  1.00  0.00           N  
ATOM    356  C4    A   968      -8.865  -3.989 -10.571  1.00  0.00           C  
ATOM    357  C5    A   968      -7.634  -4.418 -11.033  1.00  0.00           C  
ATOM    358  C6    A   968      -6.519  -3.625 -10.707  1.00  0.00           C  
ATOM    359  N6    A   968      -5.271  -3.912 -11.083  1.00  0.00           N  
ATOM    360  N7    A   968      -7.764  -5.597 -11.754  1.00  0.00           N  
ATOM    361  C8    A   968      -9.049  -5.850 -11.713  1.00  0.00           C  
ATOM    362  N9    A   968      -9.775  -4.918 -11.013  1.00  0.00           N  
ATOM    363  H5'   A   968     -12.705  -8.236 -12.281  1.00  0.00           H  
ATOM    364 H5''   A   968     -13.137  -7.496 -13.627  1.00  0.00           H  
ATOM    365  H4'   A   968     -13.558  -6.118 -11.793  1.00  0.00           H  
ATOM    366  H3'   A   968     -11.444  -5.098 -13.401  1.00  0.00           H  
ATOM    367  H1'   A   968     -11.405  -4.604  -9.854  1.00  0.00           H  
ATOM    368  H2'   A   968     -11.393  -3.233 -12.046  1.00  0.00           H  
ATOM    369 HO2'   A   968     -13.053  -2.558 -10.918  1.00  0.00           H  
ATOM    370  H2    A   968      -8.087  -1.404  -9.066  1.00  0.00           H  
ATOM    371  H61   A   968      -4.533  -3.320 -10.825  1.00  0.00           H  
ATOM    372  H62   A   968      -5.092  -4.715 -11.615  1.00  0.00           H  
ATOM    373  H8    A   968      -9.454  -6.633 -12.143  1.00  0.00           H  
ATOM    374  P     C   969     -12.972  -3.431 -14.918  1.00  0.00           P  
ATOM    375  OP2   C   969     -11.958  -4.054 -15.804  1.00  0.00           O  
ATOM    376  OP1   C   969     -14.261  -2.966 -15.492  1.00  0.00           O  
ATOM    377  O5'   C   969     -12.290  -2.196 -14.178  1.00  0.00           O  
ATOM    378  C5'   C   969     -13.077  -1.176 -13.583  1.00  0.00           C  
ATOM    379  C4'   C   969     -12.222  -0.055 -13.044  1.00  0.00           C  
ATOM    380  O4'   C   969     -11.147  -0.601 -12.239  1.00  0.00           O  
ATOM    381  C3'   C   969     -11.441   0.747 -14.074  1.00  0.00           C  
ATOM    382  O3'   C   969     -12.254   1.648 -14.806  1.00  0.00           O  
ATOM    383  C1'   C   969     -10.072   0.291 -12.231  1.00  0.00           C  
ATOM    384  C2'   C   969     -10.450   1.449 -13.149  1.00  0.00           C  
ATOM    385  O2'   C   969     -11.086   2.469 -12.394  1.00  0.00           O  
ATOM    386  N1    C   969      -8.870  -0.437 -12.707  1.00  0.00           N  
ATOM    387  C2    C   969      -7.612   0.134 -12.478  1.00  0.00           C  
ATOM    388  O2    C   969      -7.540   1.224 -11.888  1.00  0.00           O  
ATOM    389  N3    C   969      -6.500  -0.509 -12.901  1.00  0.00           N  
ATOM    390  C4    C   969      -6.605  -1.678 -13.533  1.00  0.00           C  
ATOM    391  N4    C   969      -5.480  -2.277 -13.933  1.00  0.00           N  
ATOM    392  C5    C   969      -7.868  -2.285 -13.782  1.00  0.00           C  
ATOM    393  C6    C   969      -8.961  -1.640 -13.357  1.00  0.00           C  
ATOM    394  H5'   C   969     -13.598  -1.562 -12.848  1.00  0.00           H  
ATOM    395 H5''   C   969     -13.691  -0.814 -14.255  1.00  0.00           H  
ATOM    396  H4'   C   969     -12.778   0.523 -12.482  1.00  0.00           H  
ATOM    397  H3'   C   969     -10.970   0.131 -14.674  1.00  0.00           H  
ATOM    398  H1'   C   969      -9.908   0.636 -11.329  1.00  0.00           H  
ATOM    399  H2'   C   969      -9.679   1.793 -13.646  1.00  0.00           H  
ATOM    400 HO2'   C   969     -10.490   3.245 -12.338  1.00  0.00           H  
ATOM    401  H42   C   969      -5.524  -3.138 -14.400  1.00  0.00           H  
ATOM    402  H41   C   969      -4.612  -1.856 -13.760  1.00  0.00           H  
ATOM    403  H5    C   969      -7.935  -3.146 -14.246  1.00  0.00           H  
ATOM    404  H6    C   969      -9.840  -2.041 -13.519  1.00  0.00           H  
ATOM    405  P     A   970     -11.680   2.367 -16.124  1.00  0.00           P  
ATOM    406  OP2   A   970     -12.661   2.169 -17.220  1.00  0.00           O  
ATOM    407  OP1   A   970     -11.261   3.742 -15.753  1.00  0.00           O  
ATOM    408  O5'   A   970     -10.370   1.532 -16.479  1.00  0.00           O  
ATOM    409  C5'   A   970     -10.071   1.182 -17.822  1.00  0.00           C  
ATOM    410  C4'   A   970     -10.164  -0.308 -18.040  1.00  0.00           C  
ATOM    411  O4'   A   970     -11.493  -0.742 -17.641  1.00  0.00           O  
ATOM    412  C3'   A   970     -10.023  -0.781 -19.479  1.00  0.00           C  
ATOM    413  O3'   A   970      -8.674  -0.922 -19.888  1.00  0.00           O  
ATOM    414  C1'   A   970     -11.916  -1.776 -18.492  1.00  0.00           C  
ATOM    415  C2'   A   970     -10.763  -2.113 -19.435  1.00  0.00           C  
ATOM    416  O2'   A   970      -9.962  -3.127 -18.847  1.00  0.00           O  
ATOM    417  N1    A   970     -15.474  -3.027 -22.004  1.00  0.00           N  
ATOM    418  C2    A   970     -14.419  -3.691 -21.515  1.00  0.00           C  
ATOM    419  N3    A   970     -13.532  -3.305 -20.600  1.00  0.00           N  
ATOM    420  C4    A   970     -13.811  -2.065 -20.162  1.00  0.00           C  
ATOM    421  C5    A   970     -14.858  -1.259 -20.568  1.00  0.00           C  
ATOM    422  C6    A   970     -15.726  -1.783 -21.542  1.00  0.00           C  
ATOM    423  N6    A   970     -16.778  -1.122 -22.030  1.00  0.00           N  
ATOM    424  N7    A   970     -14.830  -0.043 -19.897  1.00  0.00           N  
ATOM    425  C8    A   970     -13.785  -0.141 -19.114  1.00  0.00           C  
ATOM    426  N9    A   970     -13.121  -1.338 -19.222  1.00  0.00           N  
ATOM    427  H5'   A   970      -9.162   1.480 -18.036  1.00  0.00           H  
ATOM    428 H5''   A   970     -10.703   1.632 -18.419  1.00  0.00           H  
ATOM    429  H4'   A   970      -9.489  -0.752 -17.485  1.00  0.00           H  
ATOM    430  H3'   A   970     -10.501  -0.161 -20.070  1.00  0.00           H  
ATOM    431  H1'   A   970     -12.132  -2.563 -17.948  1.00  0.00           H  
ATOM    432  H2'   A   970     -11.086  -2.374 -20.323  1.00  0.00           H  
ATOM    433 HO2'   A   970      -9.770  -3.813 -19.521  1.00  0.00           H  
ATOM    434  H2    A   970     -14.280  -4.589 -21.883  1.00  0.00           H  
ATOM    435  H61   A   970     -17.348  -1.540 -22.708  1.00  0.00           H  
ATOM    436  H62   A   970     -16.981  -0.218 -21.709  1.00  0.00           H  
ATOM    437  H8    A   970     -13.502   0.575 -18.506  1.00  0.00           H  
ATOM    438  P     A   971      -8.283  -0.796 -21.442  1.00  0.00           P  
ATOM    439  OP2   A   971      -8.843   0.480 -21.954  1.00  0.00           O  
ATOM    440  OP1   A   971      -6.830  -1.066 -21.574  1.00  0.00           O  
ATOM    441  O5'   A   971      -9.073  -1.993 -22.136  1.00  0.00           O  
ATOM    442  C5'   A   971      -8.906  -2.272 -23.518  1.00  0.00           C  
ATOM    443  C4'   A   971     -10.210  -2.666 -24.165  1.00  0.00           C  
ATOM    444  O4'   A   971     -11.278  -2.514 -23.206  1.00  0.00           O  
ATOM    445  C3'   A   971     -10.655  -1.812 -25.343  1.00  0.00           C  
ATOM    446  O3'   A   971     -10.129  -2.258 -26.581  1.00  0.00           O  
ATOM    447  C1'   A   971     -12.424  -1.941 -23.787  1.00  0.00           C  
ATOM    448  C2'   A   971     -12.175  -1.878 -25.289  1.00  0.00           C  
ATOM    449  O2'   A   971     -12.660  -3.071 -25.887  1.00  0.00           O  
ATOM    450  N1    A   971     -15.427   2.231 -23.433  1.00  0.00           N  
ATOM    451  C2    A   971     -15.559   1.082 -24.106  1.00  0.00           C  
ATOM    452  N3    A   971     -14.737   0.035 -24.154  1.00  0.00           N  
ATOM    453  C4    A   971     -13.651   0.250 -23.391  1.00  0.00           C  
ATOM    454  C5    A   971     -13.374   1.378 -22.642  1.00  0.00           C  
ATOM    455  C6    A   971     -14.324   2.414 -22.675  1.00  0.00           C  
ATOM    456  N6    A   971     -14.193   3.561 -22.005  1.00  0.00           N  
ATOM    457  N7    A   971     -12.160   1.243 -21.982  1.00  0.00           N  
ATOM    458  C8    A   971     -11.737   0.057 -22.342  1.00  0.00           C  
ATOM    459  N9    A   971     -12.590  -0.601 -23.194  1.00  0.00           N  
ATOM    460  H5'   A   971      -8.264  -3.006 -23.621  1.00  0.00           H  
ATOM    461 H5''   A   971      -8.554  -1.475 -23.966  1.00  0.00           H  
ATOM    462  H4'   A   971     -10.156  -3.604 -24.443  1.00  0.00           H  
ATOM    463  H3'   A   971     -10.378  -0.884 -25.190  1.00  0.00           H  
ATOM    464  H1'   A   971     -13.227  -2.478 -23.612  1.00  0.00           H  
ATOM    465  H2'   A   971     -12.584  -1.080 -25.685  1.00  0.00           H  
ATOM    466 HO2'   A   971     -13.466  -2.863 -26.404  1.00  0.00           H  
ATOM    467  H2    A   971     -16.377   0.998 -24.640  1.00  0.00           H  
ATOM    468  H61   A   971     -14.889   4.248 -22.067  1.00  0.00           H  
ATOM    469  H62   A   971     -13.401   3.716 -21.449  1.00  0.00           H  
ATOM    470  H8    A   971     -10.890  -0.326 -22.031  1.00  0.00           H  
ATOM    471  P     U   972      -9.592  -1.195 -27.660  1.00  0.00           P  
ATOM    472  OP2   U   972      -8.501  -0.411 -27.029  1.00  0.00           O  
ATOM    473  OP1   U   972      -9.337  -1.919 -28.932  1.00  0.00           O  
ATOM    474  O5'   U   972     -10.831  -0.220 -27.889  1.00  0.00           O  
ATOM    475  C5'   U   972     -11.682  -0.373 -29.015  1.00  0.00           C  
ATOM    476  C4'   U   972     -13.055   0.197 -28.757  1.00  0.00           C  
ATOM    477  O4'   U   972     -13.213   0.403 -27.339  1.00  0.00           O  
ATOM    478  C3'   U   972     -13.321   1.585 -29.320  1.00  0.00           C  
ATOM    479  O3'   U   972     -13.625   1.572 -30.704  1.00  0.00           O  
ATOM    480  C1'   U   972     -13.998   1.535 -27.078  1.00  0.00           C  
ATOM    481  C2'   U   972     -14.471   2.032 -28.441  1.00  0.00           C  
ATOM    482  O2'   U   972     -15.677   1.367 -28.791  1.00  0.00           O  
ATOM    483  N1    U   972     -13.132   2.522 -26.388  1.00  0.00           N  
ATOM    484  C2    U   972     -13.669   3.774 -26.152  1.00  0.00           C  
ATOM    485  O2    U   972     -14.799   4.088 -26.482  1.00  0.00           O  
ATOM    486  N3    U   972     -12.832   4.655 -25.510  1.00  0.00           N  
ATOM    487  C4    U   972     -11.541   4.419 -25.090  1.00  0.00           C  
ATOM    488  O4    U   972     -10.915   5.318 -24.526  1.00  0.00           O  
ATOM    489  C5    U   972     -11.052   3.102 -25.367  1.00  0.00           C  
ATOM    490  C6    U   972     -11.846   2.225 -25.989  1.00  0.00           C  
ATOM    491  H5'   U   972     -11.767  -1.327 -29.224  1.00  0.00           H  
ATOM    492 H5''   U   972     -11.284   0.089 -29.782  1.00  0.00           H  
ATOM    493  H4'   U   972     -13.727  -0.444 -29.069  1.00  0.00           H  
ATOM    494  H3'   U   972     -12.540   2.154 -29.159  1.00  0.00           H  
ATOM    495  H1'   U   972     -14.778   1.339 -26.517  1.00  0.00           H  
ATOM    496  H2'   U   972     -14.578   3.006 -28.456  1.00  0.00           H  
ATOM    497 HO2'   U   972     -16.419   2.006 -28.747  1.00  0.00           H  
ATOM    498  H3    U   972     -13.192   5.548 -25.334  1.00  0.00           H  
ATOM    499  H5    U   972     -10.144   2.847 -25.102  1.00  0.00           H  
ATOM    500  H6    U   972     -11.489   1.331 -26.169  1.00  0.00           H  
ATOM    501  P     U   973     -12.666   2.325 -31.750  1.00  0.00           P  
ATOM    502  OP2   U   973     -11.333   1.673 -31.702  1.00  0.00           O  
ATOM    503  OP1   U   973     -13.387   2.429 -33.044  1.00  0.00           O  
ATOM    504  O5'   U   973     -12.518   3.793 -31.149  1.00  0.00           O  
ATOM    505  C5'   U   973     -13.181   4.897 -31.746  1.00  0.00           C  
ATOM    506  C4'   U   973     -13.464   5.987 -30.743  1.00  0.00           C  
ATOM    507  O4'   U   973     -13.274   5.465 -29.408  1.00  0.00           O  
ATOM    508  C3'   U   973     -12.543   7.197 -30.790  1.00  0.00           C  
ATOM    509  O3'   U   973     -12.922   8.144 -31.773  1.00  0.00           O  
ATOM    510  C1'   U   973     -12.688   6.434 -28.574  1.00  0.00           C  
ATOM    511  C2'   U   973     -12.639   7.733 -29.372  1.00  0.00           C  
ATOM    512  O2'   U   973     -13.849   8.451 -29.174  1.00  0.00           O  
ATOM    513  N1    U   973     -11.338   5.961 -28.186  1.00  0.00           N  
ATOM    514  C2    U   973     -10.513   6.865 -27.544  1.00  0.00           C  
ATOM    515  O2    U   973     -10.848   8.009 -27.290  1.00  0.00           O  
ATOM    516  N3    U   973      -9.273   6.383 -27.203  1.00  0.00           N  
ATOM    517  C4    U   973      -8.781   5.115 -27.434  1.00  0.00           C  
ATOM    518  O4    U   973      -7.640   4.834 -27.065  1.00  0.00           O  
ATOM    519  C5    U   973      -9.689   4.234 -28.102  1.00  0.00           C  
ATOM    520  C6    U   973     -10.903   4.678 -28.444  1.00  0.00           C  
ATOM    521  H5'   U   973     -14.028   4.590 -32.131  1.00  0.00           H  
ATOM    522 H5''   U   973     -12.618   5.260 -32.461  1.00  0.00           H  
ATOM    523  H4'   U   973     -14.393   6.278 -30.846  1.00  0.00           H  
ATOM    524  H3'   U   973     -11.626   6.898 -30.958  1.00  0.00           H  
ATOM    525  H1'   U   973     -13.229   6.571 -27.768  1.00  0.00           H  
ATOM    526  H2'   U   973     -11.855   8.273 -29.139  1.00  0.00           H  
ATOM    527 HO2'   U   973     -14.142   8.825 -30.031  1.00  0.00           H  
ATOM    528  H3    U   973      -8.672   7.008 -26.746  1.00  0.00           H  
ATOM    529  H5    U   973      -9.423   3.313 -28.306  1.00  0.00           H  
ATOM    530  H6    U   973     -11.506   4.056 -28.901  1.00  0.00           H  
ATOM    531  P     A   974     -11.802   8.966 -32.580  1.00  0.00           P  
ATOM    532  OP2   A   974     -10.792   9.445 -31.604  1.00  0.00           O  
ATOM    533  OP1   A   974     -11.372   8.143 -33.738  1.00  0.00           O  
ATOM    534  O5'   A   974     -12.586  10.235 -33.141  1.00  0.00           O  
ATOM    535  C5'   A   974     -11.981  11.107 -34.084  1.00  0.00           C  
ATOM    536  C4'   A   974     -11.479  10.355 -35.291  1.00  0.00           C  
ATOM    537  O4'   A   974     -12.432   9.327 -35.626  1.00  0.00           O  
ATOM    538  C3'   A   974     -11.337  11.166 -36.570  1.00  0.00           C  
ATOM    539  O3'   A   974     -10.096  11.844 -36.662  1.00  0.00           O  
ATOM    540  C1'   A   974     -12.549   9.212 -37.034  1.00  0.00           C  
ATOM    541  C2'   A   974     -11.517  10.132 -37.665  1.00  0.00           C  
ATOM    542  O2'   A   974     -10.319   9.403 -37.887  1.00  0.00           O  
ATOM    543  N1    A   974     -15.856   9.936 -40.919  1.00  0.00           N  
ATOM    544  C2    A   974     -14.566   9.577 -40.890  1.00  0.00           C  
ATOM    545  N3    A   974     -13.764   9.407 -39.841  1.00  0.00           N  
ATOM    546  C4    A   974     -14.424   9.651 -38.694  1.00  0.00           C  
ATOM    547  C5    A   974     -15.747  10.027 -38.564  1.00  0.00           C  
ATOM    548  C6    A   974     -16.489  10.172 -39.750  1.00  0.00           C  
ATOM    549  N6    A   974     -17.774  10.530 -39.780  1.00  0.00           N  
ATOM    550  N7    A   974     -16.082  10.189 -37.226  1.00  0.00           N  
ATOM    551  C8    A   974     -14.971   9.912 -36.589  1.00  0.00           C  
ATOM    552  N9    A   974     -13.927   9.578 -37.415  1.00  0.00           N  
ATOM    553  H5'   A   974     -11.227  11.566 -33.658  1.00  0.00           H  
ATOM    554 H5''   A   974     -12.638  11.774 -34.372  1.00  0.00           H  
ATOM    555  H4'   A   974     -10.618   9.943 -35.073  1.00  0.00           H  
ATOM    556  H3'   A   974     -12.072  11.813 -36.625  1.00  0.00           H  
ATOM    557  H1'   A   974     -12.370   8.287 -37.304  1.00  0.00           H  
ATOM    558  H2'   A   974     -11.854  10.538 -38.491  1.00  0.00           H  
ATOM    559 HO2'   A   974     -10.205   9.262 -38.850  1.00  0.00           H  
ATOM    560  H2    A   974     -14.154   9.417 -41.765  1.00  0.00           H  
ATOM    561  H61   A   974     -18.239  10.615 -40.639  1.00  0.00           H  
ATOM    562  H62   A   974     -18.254  10.707 -38.944  1.00  0.00           H  
ATOM    563  H8    A   974     -14.893   9.941 -35.612  1.00  0.00           H  
ATOM    564  P     A   975     -10.054  13.449 -36.734  1.00  0.00           P  
ATOM    565  OP2   A   975     -11.381  13.962 -36.311  1.00  0.00           O  
ATOM    566  OP1   A   975      -8.831  13.909 -36.031  1.00  0.00           O  
ATOM    567  O5'   A   975      -9.878  13.761 -38.287  1.00  0.00           O  
ATOM    568  C5'   A   975      -9.341  12.786 -39.169  1.00  0.00           C  
ATOM    569  C4'   A   975      -9.959  12.882 -40.542  1.00  0.00           C  
ATOM    570  O4'   A   975     -11.128  12.044 -40.563  1.00  0.00           O  
ATOM    571  C3'   A   975     -10.493  14.250 -40.939  1.00  0.00           C  
ATOM    572  O3'   A   975      -9.513  15.073 -41.547  1.00  0.00           O  
ATOM    573  C1'   A   975     -12.211  12.674 -41.239  1.00  0.00           C  
ATOM    574  C2'   A   975     -11.662  13.941 -41.866  1.00  0.00           C  
ATOM    575  O2'   A   975     -11.214  13.650 -43.181  1.00  0.00           O  
ATOM    576  N1    A   975     -17.216  13.625 -40.462  1.00  0.00           N  
ATOM    577  C2    A   975     -16.506  13.391 -41.573  1.00  0.00           C  
ATOM    578  N3    A   975     -15.203  13.151 -41.703  1.00  0.00           N  
ATOM    579  C4    A   975     -14.595  13.164 -40.504  1.00  0.00           C  
ATOM    580  C5    A   975     -15.189  13.390 -39.276  1.00  0.00           C  
ATOM    581  C6    A   975     -16.575  13.631 -39.273  1.00  0.00           C  
ATOM    582  N6    A   975     -17.283  13.865 -38.166  1.00  0.00           N  
ATOM    583  N7    A   975     -14.249  13.326 -38.257  1.00  0.00           N  
ATOM    584  C8    A   975     -13.126  13.068 -38.881  1.00  0.00           C  
ATOM    585  N9    A   975     -13.262  12.957 -40.243  1.00  0.00           N  
ATOM    586  H5'   A   975      -9.514  11.893 -38.803  1.00  0.00           H  
ATOM    587 H5''   A   975      -8.374  12.919 -39.244  1.00  0.00           H  
ATOM    588  H4'   A   975      -9.311  12.564 -41.204  1.00  0.00           H  
ATOM    589  H3'   A   975     -10.842  14.703 -40.142  1.00  0.00           H  
ATOM    590  H1'   A   975     -12.574  12.094 -41.941  1.00  0.00           H  
ATOM    591  H2'   A   975     -12.326  14.662 -41.859  1.00  0.00           H  
ATOM    592 HO2'   A   975     -11.827  14.061 -43.825  1.00  0.00           H  
ATOM    593  H2    A   975     -17.018  13.398 -42.409  1.00  0.00           H  
ATOM    594  H61   A   975     -18.248  14.027 -38.227  1.00  0.00           H  
ATOM    595  H62   A   975     -16.839  13.874 -37.293  1.00  0.00           H  
ATOM    596  H8    A   975     -12.268  12.964 -38.418  1.00  0.00           H  
ATOM    597  P     A   976      -9.734  16.662 -41.636  1.00  0.00           P  
ATOM    598  OP2   A   976      -9.677  17.213 -40.259  1.00  0.00           O  
ATOM    599  OP1   A   976      -8.823  17.196 -42.679  1.00  0.00           O  
ATOM    600  O5'   A   976     -11.230  16.813 -42.164  1.00  0.00           O  
ATOM    601  C5'   A   976     -11.508  16.896 -43.554  1.00  0.00           C  
ATOM    602  C4'   A   976     -12.978  17.111 -43.814  1.00  0.00           C  
ATOM    603  O4'   A   976     -13.726  16.308 -42.867  1.00  0.00           O  
ATOM    604  C3'   A   976     -13.499  18.519 -43.572  1.00  0.00           C  
ATOM    605  O3'   A   976     -13.201  19.411 -44.632  1.00  0.00           O  
ATOM    606  C1'   A   976     -14.983  16.895 -42.664  1.00  0.00           C  
ATOM    607  C2'   A   976     -14.982  18.288 -43.299  1.00  0.00           C  
ATOM    608  O2'   A   976     -15.726  18.234 -44.508  1.00  0.00           O  
ATOM    609  N1    A   976     -18.534  17.489 -38.976  1.00  0.00           N  
ATOM    610  C2    A   976     -18.615  17.493 -40.313  1.00  0.00           C  
ATOM    611  N3    A   976     -17.648  17.333 -41.215  1.00  0.00           N  
ATOM    612  C4    A   976     -16.461  17.146 -40.611  1.00  0.00           C  
ATOM    613  C5    A   976     -16.220  17.116 -39.250  1.00  0.00           C  
ATOM    614  C6    A   976     -17.327  17.299 -38.402  1.00  0.00           C  
ATOM    615  N6    A   976     -17.247  17.295 -37.069  1.00  0.00           N  
ATOM    616  N7    A   976     -14.872  16.901 -38.995  1.00  0.00           N  
ATOM    617  C8    A   976     -14.338  16.808 -40.188  1.00  0.00           C  
ATOM    618  N9    A   976     -15.242  16.946 -41.212  1.00  0.00           N  
ATOM    619  H5'   A   976     -11.225  16.063 -43.987  1.00  0.00           H  
ATOM    620 H5''   A   976     -11.003  17.642 -43.938  1.00  0.00           H  
ATOM    621  H4'   A   976     -13.184  16.822 -44.728  1.00  0.00           H  
ATOM    622  H3'   A   976     -13.079  18.883 -42.764  1.00  0.00           H  
ATOM    623  H1'   A   976     -15.665  16.339 -43.098  1.00  0.00           H  
ATOM    624  H2'   A   976     -15.342  18.957 -42.680  1.00  0.00           H  
ATOM    625 HO2'   A   976     -16.575  18.705 -44.380  1.00  0.00           H  
ATOM    626  H2    A   976     -19.513  17.635 -40.680  1.00  0.00           H  
ATOM    627  H61   A   976     -18.055  17.428 -36.530  1.00  0.00           H  
ATOM    628  H62   A   976     -16.382  17.159 -36.630  1.00  0.00           H  
ATOM    629  H8    A   976     -13.381  16.653 -40.335  1.00  0.00           H  
ATOM    630  P     A   977     -12.178  20.629 -44.400  1.00  0.00           P  
ATOM    631  OP2   A   977     -11.130  20.175 -43.451  1.00  0.00           O  
ATOM    632  OP1   A   977     -11.786  21.160 -45.729  1.00  0.00           O  
ATOM    633  O5'   A   977     -13.059  21.736 -43.666  1.00  0.00           O  
ATOM    634  C5'   A   977     -13.790  22.698 -44.412  1.00  0.00           C  
ATOM    635  C4'   A   977     -15.052  23.112 -43.696  1.00  0.00           C  
ATOM    636  O4'   A   977     -15.724  21.986 -43.080  1.00  0.00           O  
ATOM    637  C3'   A   977     -14.872  24.064 -42.524  1.00  0.00           C  
ATOM    638  O3'   A   977     -14.702  25.412 -42.925  1.00  0.00           O  
ATOM    639  C1'   A   977     -16.408  22.372 -41.900  1.00  0.00           C  
ATOM    640  C2'   A   977     -16.176  23.871 -41.751  1.00  0.00           C  
ATOM    641  O2'   A   977     -17.249  24.564 -42.371  1.00  0.00           O  
ATOM    642  N1    A   977     -16.901  20.809 -37.014  1.00  0.00           N  
ATOM    643  C2    A   977     -17.681  21.560 -37.802  1.00  0.00           C  
ATOM    644  N3    A   977     -17.492  21.929 -39.067  1.00  0.00           N  
ATOM    645  C4    A   977     -16.333  21.435 -39.538  1.00  0.00           C  
ATOM    646  C5    A   977     -15.427  20.649 -38.850  1.00  0.00           C  
ATOM    647  C6    A   977     -15.744  20.328 -37.518  1.00  0.00           C  
ATOM    648  N6    A   977     -14.967  19.580 -36.732  1.00  0.00           N  
ATOM    649  N7    A   977     -14.345  20.326 -39.658  1.00  0.00           N  
ATOM    650  C8    A   977     -14.617  20.915 -40.796  1.00  0.00           C  
ATOM    651  N9    A   977     -15.804  21.604 -40.795  1.00  0.00           N  
ATOM    652  H5'   A   977     -14.028  22.315 -45.282  1.00  0.00           H  
ATOM    653 H5''   A   977     -13.229  23.488 -44.554  1.00  0.00           H  
ATOM    654  H4'   A   977     -15.669  23.510 -44.346  1.00  0.00           H  
ATOM    655  H3'   A   977     -14.121  23.757 -41.973  1.00  0.00           H  
ATOM    656  H1'   A   977     -17.372  22.194 -41.933  1.00  0.00           H  
ATOM    657  H2'   A   977     -16.076  24.124 -40.809  1.00  0.00           H  
ATOM    658 HO2'   A   977     -16.883  25.260 -42.956  1.00  0.00           H  
ATOM    659  H2    A   977     -18.509  21.884 -37.389  1.00  0.00           H  
ATOM    660  H61   A   977     -15.242  19.389 -35.811  1.00  0.00           H  
ATOM    661  H62   A   977     -14.123  19.219 -37.076  1.00  0.00           H  
ATOM    662  H8    A   977     -14.026  20.868 -41.577  1.00  0.00           H  
ATOM    663  P     C   978     -13.338  26.191 -42.585  1.00  0.00           P  
ATOM    664  OP2   C   978     -12.222  25.484 -43.263  1.00  0.00           O  
ATOM    665  OP1   C   978     -13.556  27.636 -42.845  1.00  0.00           O  
ATOM    666  O5'   C   978     -13.163  25.995 -41.013  1.00  0.00           O  
ATOM    667  C5'   C   978     -12.024  26.505 -40.337  1.00  0.00           C  
ATOM    668  C4'   C   978     -12.400  27.165 -39.032  1.00  0.00           C  
ATOM    669  O4'   C   978     -13.070  28.424 -39.301  1.00  0.00           O  
ATOM    670  C3'   C   978     -13.357  26.389 -38.140  1.00  0.00           C  
ATOM    671  O3'   C   978     -12.692  25.504 -37.255  1.00  0.00           O  
ATOM    672  C1'   C   978     -14.112  28.623 -38.378  1.00  0.00           C  
ATOM    673  C2'   C   978     -14.034  27.497 -37.345  1.00  0.00           C  
ATOM    674  O2'   C   978     -13.222  27.923 -36.261  1.00  0.00           O  
ATOM    675  N1    C   978     -15.398  28.622 -39.117  1.00  0.00           N  
ATOM    676  C2    C   978     -16.483  29.315 -38.565  1.00  0.00           C  
ATOM    677  O2    C   978     -16.339  29.903 -37.482  1.00  0.00           O  
ATOM    678  N3    C   978     -17.667  29.330 -39.219  1.00  0.00           N  
ATOM    679  C4    C   978     -17.797  28.690 -40.381  1.00  0.00           C  
ATOM    680  N4    C   978     -18.984  28.732 -40.991  1.00  0.00           N  
ATOM    681  C5    C   978     -16.714  27.977 -40.968  1.00  0.00           C  
ATOM    682  C6    C   978     -15.547  27.970 -40.313  1.00  0.00           C  
ATOM    683  H5'   C   978     -11.580  27.163 -40.911  1.00  0.00           H  
ATOM    684 H5''   C   978     -11.404  25.769 -40.155  1.00  0.00           H  
ATOM    685  H4'   C   978     -11.584  27.340 -38.521  1.00  0.00           H  
ATOM    686  H3'   C   978     -14.025  25.938 -38.698  1.00  0.00           H  
ATOM    687  H1'   C   978     -13.996  29.484 -37.925  1.00  0.00           H  
ATOM    688  H2'   C   978     -14.927  27.227 -37.044  1.00  0.00           H  
ATOM    689 HO2'   C   978     -13.790  28.082 -35.479  1.00  0.00           H  
ATOM    690  H42   C   978     -19.111  28.272 -41.846  1.00  0.00           H  
ATOM    691  H41   C   978     -19.727  29.224 -40.582  1.00  0.00           H  
ATOM    692  H5    C   978     -16.819  27.509 -41.824  1.00  0.00           H  
ATOM    693  H6    C   978     -14.790  27.485 -40.701  1.00  0.00           H  
ATOM    694  P     A   979     -13.098  23.949 -37.209  1.00  0.00           P  
ATOM    695  OP2   A   979     -13.299  23.485 -38.605  1.00  0.00           O  
ATOM    696  OP1   A   979     -12.128  23.246 -36.334  1.00  0.00           O  
ATOM    697  O5'   A   979     -14.515  23.943 -36.480  1.00  0.00           O  
ATOM    698  C5'   A   979     -14.668  23.372 -35.189  1.00  0.00           C  
ATOM    699  C4'   A   979     -15.792  24.023 -34.424  1.00  0.00           C  
ATOM    700  O4'   A   979     -16.036  25.332 -34.995  1.00  0.00           O  
ATOM    701  C3'   A   979     -17.137  23.313 -34.481  1.00  0.00           C  
ATOM    702  O3'   A   979     -17.334  22.412 -33.405  1.00  0.00           O  
ATOM    703  C1'   A   979     -17.420  25.564 -35.167  1.00  0.00           C  
ATOM    704  C2'   A   979     -18.131  24.463 -34.375  1.00  0.00           C  
ATOM    705  O2'   A   979     -18.282  24.891 -33.030  1.00  0.00           O  
ATOM    706  N1    A   979     -21.015  25.517 -38.859  1.00  0.00           N  
ATOM    707  C2    A   979     -21.094  25.629 -37.527  1.00  0.00           C  
ATOM    708  N3    A   979     -20.116  25.633 -36.624  1.00  0.00           N  
ATOM    709  C4    A   979     -18.917  25.503 -37.220  1.00  0.00           C  
ATOM    710  C5    A   979     -18.676  25.378 -38.576  1.00  0.00           C  
ATOM    711  C6    A   979     -19.796  25.388 -39.426  1.00  0.00           C  
ATOM    712  N6    A   979     -19.718  25.276 -40.754  1.00  0.00           N  
ATOM    713  N7    A   979     -17.315  25.264 -38.823  1.00  0.00           N  
ATOM    714  C8    A   979     -16.773  25.322 -37.632  1.00  0.00           C  
ATOM    715  N9    A   979     -17.684  25.466 -36.615  1.00  0.00           N  
ATOM    716  H5'   A   979     -13.833  23.485 -34.688  1.00  0.00           H  
ATOM    717 H5''   A   979     -14.856  22.415 -35.282  1.00  0.00           H  
ATOM    718  H4'   A   979     -15.525  24.117 -33.486  1.00  0.00           H  
ATOM    719  H3'   A   979     -17.237  22.885 -35.357  1.00  0.00           H  
ATOM    720  H1'   A   979     -17.712  26.441 -34.840  1.00  0.00           H  
ATOM    721  H2'   A   979     -18.992  24.232 -34.782  1.00  0.00           H  
ATOM    722 HO2'   A   979     -19.205  25.189 -32.892  1.00  0.00           H  
ATOM    723  H2    A   979     -22.000  25.720 -37.165  1.00  0.00           H  
ATOM    724  H61   A   979     -20.535  25.290 -41.296  1.00  0.00           H  
ATOM    725  H62   A   979     -18.845  25.182 -41.188  1.00  0.00           H  
ATOM    726  H8    A   979     -15.806  25.267 -37.481  1.00  0.00           H  
ATOM    727  P     A   980     -18.537  21.348 -33.453  1.00  0.00           P  
ATOM    728  OP2   A   980     -19.464  21.750 -34.541  1.00  0.00           O  
ATOM    729  OP1   A   980     -17.946  19.986 -33.458  1.00  0.00           O  
ATOM    730  O5'   A   980     -19.290  21.554 -32.064  1.00  0.00           O  
ATOM    731  C5'   A   980     -20.563  22.179 -32.011  1.00  0.00           C  
ATOM    732  C4'   A   980     -21.680  21.174 -32.137  1.00  0.00           C  
ATOM    733  O4'   A   980     -21.668  20.614 -33.465  1.00  0.00           O  
ATOM    734  C3'   A   980     -21.601  19.969 -31.212  1.00  0.00           C  
ATOM    735  O3'   A   980     -22.372  20.124 -30.033  1.00  0.00           O  
ATOM    736  C1'   A   980     -22.239  19.314 -33.435  1.00  0.00           C  
ATOM    737  C2'   A   980     -22.330  18.852 -31.981  1.00  0.00           C  
ATOM    738  O2'   A   980     -23.702  18.789 -31.621  1.00  0.00           O  
ATOM    739  N1    A   980     -21.958  14.678 -35.668  1.00  0.00           N  
ATOM    740  C2    A   980     -22.906  15.263 -34.925  1.00  0.00           C  
ATOM    741  N3    A   980     -22.914  16.475 -34.374  1.00  0.00           N  
ATOM    742  C4    A   980     -21.774  17.132 -34.654  1.00  0.00           C  
ATOM    743  C5    A   980     -20.711  16.664 -35.403  1.00  0.00           C  
ATOM    744  C6    A   980     -20.826  15.365 -35.932  1.00  0.00           C  
ATOM    745  N6    A   980     -19.882  14.781 -36.672  1.00  0.00           N  
ATOM    746  N7    A   980     -19.707  17.619 -35.481  1.00  0.00           N  
ATOM    747  C8    A   980     -20.178  18.627 -34.788  1.00  0.00           C  
ATOM    748  N9    A   980     -21.425  18.401 -34.259  1.00  0.00           N  
ATOM    749  H5'   A   980     -20.632  22.827 -32.743  1.00  0.00           H  
ATOM    750 H5''   A   980     -20.653  22.651 -31.157  1.00  0.00           H  
ATOM    751  H4'   A   980     -22.535  21.629 -31.987  1.00  0.00           H  
ATOM    752  H3'   A   980     -20.663  19.707 -31.104  1.00  0.00           H  
ATOM    753  H1'   A   980     -23.142  19.378 -33.814  1.00  0.00           H  
ATOM    754  H2'   A   980     -21.884  17.986 -31.866  1.00  0.00           H  
ATOM    755 HO2'   A   980     -24.233  19.244 -32.309  1.00  0.00           H  
ATOM    756  H2    A   980     -23.708  14.723 -34.763  1.00  0.00           H  
ATOM    757  H61   A   980     -20.019  13.873 -37.013  1.00  0.00           H  
ATOM    758  H62   A   980     -19.052  15.261 -36.876  1.00  0.00           H  
ATOM    759  H8    A   980     -19.685  19.464 -34.659  1.00  0.00           H  
ATOM    760  P     A   981     -22.392  21.533 -29.260  1.00  0.00           P  
ATOM    761  OP2   A   981     -20.986  21.956 -29.039  1.00  0.00           O  
ATOM    762  OP1   A   981     -23.326  22.437 -29.975  1.00  0.00           O  
ATOM    763  O5'   A   981     -23.030  21.185 -27.842  1.00  0.00           O  
ATOM    764  C5'   A   981     -23.777  22.154 -27.121  1.00  0.00           C  
ATOM    765  C4'   A   981     -24.077  21.691 -25.718  1.00  0.00           C  
ATOM    766  O4'   A   981     -24.382  20.260 -25.693  1.00  0.00           O  
ATOM    767  C3'   A   981     -22.956  21.863 -24.704  1.00  0.00           C  
ATOM    768  O3'   A   981     -22.779  23.209 -24.297  1.00  0.00           O  
ATOM    769  C1'   A   981     -23.924  19.704 -24.491  1.00  0.00           C  
ATOM    770  C2'   A   981     -23.507  20.910 -23.639  1.00  0.00           C  
ATOM    771  O2'   A   981     -24.661  21.451 -23.011  1.00  0.00           O  
ATOM    772  N1    A   981     -20.136  16.756 -22.618  1.00  0.00           N  
ATOM    773  C2    A   981     -21.091  17.480 -22.022  1.00  0.00           C  
ATOM    774  N3    A   981     -22.047  18.226 -22.571  1.00  0.00           N  
ATOM    775  C4    A   981     -21.967  18.189 -23.913  1.00  0.00           C  
ATOM    776  C5    A   981     -21.043  17.491 -24.668  1.00  0.00           C  
ATOM    777  C6    A   981     -20.083  16.739 -23.967  1.00  0.00           C  
ATOM    778  N6    A   981     -19.130  16.018 -24.561  1.00  0.00           N  
ATOM    779  N7    A   981     -21.268  17.688 -26.024  1.00  0.00           N  
ATOM    780  C8    A   981     -22.306  18.487 -26.057  1.00  0.00           C  
ATOM    781  N9    A   981     -22.781  18.830 -24.815  1.00  0.00           N  
ATOM    782  H5'   A   981     -24.622  22.320 -27.590  1.00  0.00           H  
ATOM    783 H5''   A   981     -23.265  22.988 -27.080  1.00  0.00           H  
ATOM    784  H4'   A   981     -24.859  22.179 -25.383  1.00  0.00           H  
ATOM    785  H3'   A   981     -22.121  21.523 -25.088  1.00  0.00           H  
ATOM    786  H1'   A   981     -24.605  19.186 -24.012  1.00  0.00           H  
ATOM    787  H2'   A   981     -22.819  20.665 -22.985  1.00  0.00           H  
ATOM    788 HO2'   A   981     -24.617  21.265 -22.050  1.00  0.00           H  
ATOM    789  H2    A   981     -21.086  17.459 -21.042  1.00  0.00           H  
ATOM    790  H61   A   981     -18.488  15.513 -24.018  1.00  0.00           H  
ATOM    791  H62   A   981     -19.073  15.990 -25.539  1.00  0.00           H  
ATOM    792  H8    A   981     -22.706  18.810 -26.892  1.00  0.00           H  
ATOM    793  P     C   982     -21.538  23.595 -23.361  1.00  0.00           P  
ATOM    794  OP2   C   982     -21.278  25.036 -23.602  1.00  0.00           O  
ATOM    795  OP1   C   982     -21.899  23.133 -21.997  1.00  0.00           O  
ATOM    796  O5'   C   982     -20.255  22.776 -23.834  1.00  0.00           O  
ATOM    797  C5'   C   982     -20.040  21.443 -23.399  1.00  0.00           C  
ATOM    798  C4'   C   982     -19.260  20.644 -24.415  1.00  0.00           C  
ATOM    799  O4'   C   982     -19.607  21.141 -25.767  1.00  0.00           O  
ATOM    800  C3'   C   982     -17.745  20.715 -24.304  1.00  0.00           C  
ATOM    801  O3'   C   982     -17.231  19.931 -23.241  1.00  0.00           O  
ATOM    802  C1'   C   982     -18.473  21.038 -26.582  1.00  0.00           C  
ATOM    803  C2'   C   982     -17.349  20.352 -25.751  1.00  0.00           C  
ATOM    804  O2'   C   982     -17.415  18.951 -25.967  1.00  0.00           O  
ATOM    805  N1    C   982     -18.075  22.384 -27.064  1.00  0.00           N  
ATOM    806  C2    C   982     -17.112  22.469 -28.078  1.00  0.00           C  
ATOM    807  O2    C   982     -16.623  21.426 -28.538  1.00  0.00           O  
ATOM    808  N3    C   982     -16.732  23.684 -28.536  1.00  0.00           N  
ATOM    809  C4    C   982     -17.272  24.790 -28.025  1.00  0.00           C  
ATOM    810  N4    C   982     -16.867  25.967 -28.508  1.00  0.00           N  
ATOM    811  C5    C   982     -18.253  24.737 -26.994  1.00  0.00           C  
ATOM    812  C6    C   982     -18.622  23.530 -26.549  1.00  0.00           C  
ATOM    813  H5'   C   982     -20.907  21.011 -23.250  1.00  0.00           H  
ATOM    814 H5''   C   982     -19.541  21.459 -22.555  1.00  0.00           H  
ATOM    815  H4'   C   982     -19.538  19.706 -24.361  1.00  0.00           H  
ATOM    816  H3'   C   982     -17.479  21.649 -24.171  1.00  0.00           H  
ATOM    817  H1'   C   982     -18.699  20.471 -27.347  1.00  0.00           H  
ATOM    818  H2'   C   982     -16.468  20.713 -25.983  1.00  0.00           H  
ATOM    819 HO2'   C   982     -16.654  18.675 -26.518  1.00  0.00           H  
ATOM    820  H42   C   982     -17.245  26.798 -28.153  1.00  0.00           H  
ATOM    821  H41   C   982     -16.191  25.999 -29.217  1.00  0.00           H  
ATOM    822  H5    C   982     -18.645  25.556 -26.624  1.00  0.00           H  
ATOM    823  H6    C   982     -19.295  23.473 -25.840  1.00  0.00           H  
ATOM    824  P     C   983     -15.960  20.443 -22.400  1.00  0.00           P  
ATOM    825  OP2   C   983     -15.819  21.904 -22.622  1.00  0.00           O  
ATOM    826  OP1   C   983     -16.085  19.921 -21.015  1.00  0.00           O  
ATOM    827  O5'   C   983     -14.722  19.716 -23.090  1.00  0.00           O  
ATOM    828  C5'   C   983     -13.843  18.898 -22.333  1.00  0.00           C  
ATOM    829  C4'   C   983     -12.782  18.267 -23.203  1.00  0.00           C  
ATOM    830  O4'   C   983     -13.180  18.161 -24.602  1.00  0.00           O  
ATOM    831  C3'   C   983     -11.527  19.094 -23.435  1.00  0.00           C  
ATOM    832  O3'   C   983     -10.625  19.048 -22.343  1.00  0.00           O  
ATOM    833  C1'   C   983     -12.045  18.235 -25.464  1.00  0.00           C  
ATOM    834  C2'   C   983     -10.846  18.527 -24.665  1.00  0.00           C  
ATOM    835  O2'   C   983     -10.150  17.327 -24.360  1.00  0.00           O  
ATOM    836  N1    C   983     -12.297  19.267 -26.500  1.00  0.00           N  
ATOM    837  C2    C   983     -11.323  19.471 -27.486  1.00  0.00           C  
ATOM    838  O2    C   983     -10.286  18.790 -27.464  1.00  0.00           O  
ATOM    839  N3    C   983     -11.528  20.406 -28.442  1.00  0.00           N  
ATOM    840  C4    C   983     -12.650  21.125 -28.443  1.00  0.00           C  
ATOM    841  N4    C   983     -12.810  22.036 -29.407  1.00  0.00           N  
ATOM    842  C5    C   983     -13.659  20.942 -27.456  1.00  0.00           C  
ATOM    843  C6    C   983     -13.445  20.014 -26.515  1.00  0.00           C  
ATOM    844  H5'   C   983     -14.361  18.190 -21.897  1.00  0.00           H  
ATOM    845 H5''   C   983     -13.408  19.445 -21.647  1.00  0.00           H  
ATOM    846  H4'   C   983     -12.525  17.399 -22.829  1.00  0.00           H  
ATOM    847  H3'   C   983     -11.811  20.021 -23.578  1.00  0.00           H  
ATOM    848  H1'   C   983     -11.941  17.360 -25.893  1.00  0.00           H  
ATOM    849  H2'   C   983     -10.259  19.189 -25.086  1.00  0.00           H  
ATOM    850 HO2'   C   983     -10.407  16.636 -25.005  1.00  0.00           H  
ATOM    851  H42   C   983     -13.623  22.581 -29.435  1.00  0.00           H  
ATOM    852  H41   C   983     -12.113  22.160 -30.085  1.00  0.00           H  
ATOM    853  H5    C   983     -14.481  21.476 -27.465  1.00  0.00           H  
ATOM    854  H6    C   983     -14.127  19.873 -25.827  1.00  0.00           H  
ATOM    855  P     A   984     -10.227  20.397 -21.565  1.00  0.00           P  
ATOM    856  OP2   A   984     -11.406  20.839 -20.779  1.00  0.00           O  
ATOM    857  OP1   A   984      -8.931  20.169 -20.880  1.00  0.00           O  
ATOM    858  O5'   A   984      -9.988  21.457 -22.731  1.00  0.00           O  
ATOM    859  C5'   A   984      -8.701  21.632 -23.304  1.00  0.00           C  
ATOM    860  C4'   A   984      -8.776  22.368 -24.619  1.00  0.00           C  
ATOM    861  O4'   A   984     -10.096  22.195 -25.196  1.00  0.00           O  
ATOM    862  C3'   A   984      -8.593  23.876 -24.551  1.00  0.00           C  
ATOM    863  O3'   A   984      -7.232  24.271 -24.547  1.00  0.00           O  
ATOM    864  C1'   A   984     -10.494  23.373 -25.873  1.00  0.00           C  
ATOM    865  C2'   A   984      -9.299  24.333 -25.823  1.00  0.00           C  
ATOM    866  O2'   A   984      -8.487  24.116 -26.968  1.00  0.00           O  
ATOM    867  N1    A   984     -14.396  26.733 -26.083  1.00  0.00           N  
ATOM    868  C2    A   984     -13.407  26.447 -26.939  1.00  0.00           C  
ATOM    869  N3    A   984     -12.422  25.559 -26.821  1.00  0.00           N  
ATOM    870  C4    A   984     -12.510  24.905 -25.649  1.00  0.00           C  
ATOM    871  C5    A   984     -13.468  25.088 -24.669  1.00  0.00           C  
ATOM    872  C6    A   984     -14.456  26.057 -24.915  1.00  0.00           C  
ATOM    873  N6    A   984     -15.441  26.344 -24.061  1.00  0.00           N  
ATOM    874  N7    A   984     -13.241  24.235 -23.597  1.00  0.00           N  
ATOM    875  C8    A   984     -12.171  23.566 -23.948  1.00  0.00           C  
ATOM    876  N9    A   984     -11.675  23.921 -25.179  1.00  0.00           N  
ATOM    877  H5'   A   984      -8.295  20.753 -23.453  1.00  0.00           H  
ATOM    878 H5''   A   984      -8.141  22.142 -22.684  1.00  0.00           H  
ATOM    879  H4'   A   984      -8.109  21.995 -25.234  1.00  0.00           H  
ATOM    880  H3'   A   984      -9.038  24.252 -23.762  1.00  0.00           H  
ATOM    881  H1'   A   984     -10.722  23.186 -26.808  1.00  0.00           H  
ATOM    882  H2'   A   984      -9.592  25.266 -25.756  1.00  0.00           H  
ATOM    883 HO2'   A   984      -8.574  24.885 -27.569  1.00  0.00           H  
ATOM    884  H2    A   984     -13.408  26.965 -27.772  1.00  0.00           H  
ATOM    885  H61   A   984     -16.102  27.031 -24.289  1.00  0.00           H  
ATOM    886  H62   A   984     -15.505  25.866 -23.208  1.00  0.00           H  
ATOM    887  H8    A   984     -11.761  22.877 -23.384  1.00  0.00           H  
ATOM    888  P     G   985      -6.708  25.357 -23.484  1.00  0.00           P  
ATOM    889  OP2   G   985      -6.286  24.633 -22.258  1.00  0.00           O  
ATOM    890  OP1   G   985      -5.745  26.251 -24.177  1.00  0.00           O  
ATOM    891  O5'   G   985      -8.007  26.210 -23.132  1.00  0.00           O  
ATOM    892  C5'   G   985      -8.037  27.613 -23.343  1.00  0.00           C  
ATOM    893  C4'   G   985      -8.992  27.986 -24.450  1.00  0.00           C  
ATOM    894  O4'   G   985     -10.279  27.390 -24.171  1.00  0.00           O  
ATOM    895  C3'   G   985      -9.327  29.465 -24.572  1.00  0.00           C  
ATOM    896  O3'   G   985      -8.304  30.213 -25.208  1.00  0.00           O  
ATOM    897  C1'   G   985     -11.309  28.228 -24.665  1.00  0.00           C  
ATOM    898  C2'   G   985     -10.631  29.414 -25.348  1.00  0.00           C  
ATOM    899  O2'   G   985     -10.419  29.099 -26.717  1.00  0.00           O  
ATOM    900  N1    G   985     -15.347  30.921 -23.129  1.00  0.00           N  
ATOM    901  C2    G   985     -14.838  30.753 -24.394  1.00  0.00           C  
ATOM    902  N2    G   985     -15.487  31.383 -25.385  1.00  0.00           N  
ATOM    903  N3    G   985     -13.772  30.020 -24.670  1.00  0.00           N  
ATOM    904  C4    G   985     -13.244  29.460 -23.561  1.00  0.00           C  
ATOM    905  C5    G   985     -13.674  29.563 -22.255  1.00  0.00           C  
ATOM    906  C6    G   985     -14.819  30.352 -21.974  1.00  0.00           C  
ATOM    907  O6    G   985     -15.356  30.568 -20.881  1.00  0.00           O  
ATOM    908  N7    G   985     -12.855  28.832 -21.407  1.00  0.00           N  
ATOM    909  C8    G   985     -11.959  28.306 -22.197  1.00  0.00           C  
ATOM    910  N9    G   985     -12.135  28.646 -23.517  1.00  0.00           N  
ATOM    911  H5'   G   985      -7.137  27.921 -23.580  1.00  0.00           H  
ATOM    912 H5''   G   985      -8.318  28.055 -22.515  1.00  0.00           H  
ATOM    913  H4'   G   985      -8.662  27.662 -25.315  1.00  0.00           H  
ATOM    914  H3'   G   985      -9.495  29.848 -23.687  1.00  0.00           H  
ATOM    915  H1'   G   985     -11.869  27.754 -25.315  1.00  0.00           H  
ATOM    916  H2'   G   985     -11.155  30.236 -25.243  1.00  0.00           H  
ATOM    917 HO2'   G   985     -11.018  29.645 -27.267  1.00  0.00           H  
ATOM    918  H1    G   985     -16.143  31.484 -23.030  1.00  0.00           H  
ATOM    919  H22   G   985     -15.169  31.299 -26.309  1.00  0.00           H  
ATOM    920  H21   G   985     -16.277  31.927 -25.189  1.00  0.00           H  
ATOM    921  H8    G   985     -11.234  27.728 -21.881  1.00  0.00           H  
ATOM    922  P     A   986      -7.921  31.678 -24.670  1.00  0.00           P  
ATOM    923  OP2   A   986      -8.281  31.748 -23.231  1.00  0.00           O  
ATOM    924  OP1   A   986      -6.531  31.976 -25.094  1.00  0.00           O  
ATOM    925  O5'   A   986      -8.900  32.650 -25.468  1.00  0.00           O  
ATOM    926  C5'   A   986      -8.954  32.625 -26.887  1.00  0.00           C  
ATOM    927  C4'   A   986     -10.148  33.384 -27.410  1.00  0.00           C  
ATOM    928  O4'   A   986     -11.371  32.704 -27.047  1.00  0.00           O  
ATOM    929  C3'   A   986     -10.347  34.783 -26.848  1.00  0.00           C  
ATOM    930  O3'   A   986      -9.617  35.773 -27.553  1.00  0.00           O  
ATOM    931  C1'   A   986     -12.378  33.603 -26.664  1.00  0.00           C  
ATOM    932  C2'   A   986     -11.842  34.983 -27.045  1.00  0.00           C  
ATOM    933  O2'   A   986     -12.152  35.242 -28.407  1.00  0.00           O  
ATOM    934  N1    A   986     -15.177  34.867 -22.526  1.00  0.00           N  
ATOM    935  C2    A   986     -15.291  35.186 -23.822  1.00  0.00           C  
ATOM    936  N3    A   986     -14.525  34.822 -24.848  1.00  0.00           N  
ATOM    937  C4    A   986     -13.525  34.024 -24.435  1.00  0.00           C  
ATOM    938  C5    A   986     -13.278  33.608 -23.140  1.00  0.00           C  
ATOM    939  C6    A   986     -14.162  34.062 -22.145  1.00  0.00           C  
ATOM    940  N6    A   986     -14.049  33.745 -20.853  1.00  0.00           N  
ATOM    941  N7    A   986     -12.158  32.789 -23.092  1.00  0.00           N  
ATOM    942  C8    A   986     -11.759  32.730 -24.339  1.00  0.00           C  
ATOM    943  N9    A   986     -12.541  33.454 -25.205  1.00  0.00           N  
ATOM    944  H5'   A   986      -9.010  31.694 -27.189  1.00  0.00           H  
ATOM    945 H5''   A   986      -8.136  33.027 -27.246  1.00  0.00           H  
ATOM    946  H4'   A   986     -10.091  33.429 -28.387  1.00  0.00           H  
ATOM    947  H3'   A   986     -10.141  34.777 -25.889  1.00  0.00           H  
ATOM    948  H1'   A   986     -13.241  33.455 -27.106  1.00  0.00           H  
ATOM    949  H2'   A   986     -12.192  35.682 -26.453  1.00  0.00           H  
ATOM    950 HO2'   A   986     -12.845  35.934 -28.450  1.00  0.00           H  
ATOM    951  H2    A   986     -16.044  35.772 -24.046  1.00  0.00           H  
ATOM    952  H61   A   986     -14.696  34.093 -20.205  1.00  0.00           H  
ATOM    953  H62   A   986     -13.320  33.163 -20.553  1.00  0.00           H  
ATOM    954  H8    A   986     -10.975  32.216 -24.626  1.00  0.00           H  
ATOM    955  P     U   987      -9.015  37.042 -26.772  1.00  0.00           P  
ATOM    956  OP2   U   987      -8.603  36.595 -25.418  1.00  0.00           O  
ATOM    957  OP1   U   987      -8.025  37.702 -27.661  1.00  0.00           O  
ATOM    958  O5'   U   987     -10.262  38.021 -26.611  1.00  0.00           O  
ATOM    959  C5'   U   987     -11.033  38.413 -27.736  1.00  0.00           C  
ATOM    960  C4'   U   987     -12.244  39.216 -27.330  1.00  0.00           C  
ATOM    961  O4'   U   987     -13.223  38.346 -26.685  1.00  0.00           O  
ATOM    962  C3'   U   987     -12.004  40.324 -26.316  1.00  0.00           C  
ATOM    963  O3'   U   987     -11.602  41.544 -26.913  1.00  0.00           O  
ATOM    964  C1'   U   987     -13.809  38.983 -25.569  1.00  0.00           C  
ATOM    965  C2'   U   987     -13.362  40.446 -25.628  1.00  0.00           C  
ATOM    966  O2'   U   987     -14.280  41.178 -26.428  1.00  0.00           O  
ATOM    967  N1    U   987     -13.310  38.290 -24.356  1.00  0.00           N  
ATOM    968  C2    U   987     -13.954  38.564 -23.164  1.00  0.00           C  
ATOM    969  O2    U   987     -14.895  39.334 -23.077  1.00  0.00           O  
ATOM    970  N3    U   987     -13.459  37.900 -22.068  1.00  0.00           N  
ATOM    971  C4    U   987     -12.406  37.010 -22.041  1.00  0.00           C  
ATOM    972  O4    U   987     -12.078  36.494 -20.971  1.00  0.00           O  
ATOM    973  C5    U   987     -11.788  36.776 -23.310  1.00  0.00           C  
ATOM    974  C6    U   987     -12.251  37.408 -24.393  1.00  0.00           C  
ATOM    975  H5'   U   987     -11.328  37.611 -28.216  1.00  0.00           H  
ATOM    976 H5''   U   987     -10.476  38.955 -28.333  1.00  0.00           H  
ATOM    977  H4'   U   987     -12.647  39.607 -28.133  1.00  0.00           H  
ATOM    978  H3'   U   987     -11.341  40.023 -25.660  1.00  0.00           H  
ATOM    979  H1'   U   987     -14.788  38.943 -25.586  1.00  0.00           H  
ATOM    980  H2'   U   987     -13.277  40.832 -24.731  1.00  0.00           H  
ATOM    981 HO2'   U   987     -14.808  41.767 -25.850  1.00  0.00           H  
ATOM    982  H3    U   987     -13.901  38.080 -21.213  1.00  0.00           H  
ATOM    983  H5    U   987     -11.032  36.156 -23.384  1.00  0.00           H  
ATOM    984  H6    U   987     -11.810  37.231 -25.250  1.00  0.00           H  
ATOM    985  P     C   988     -10.582  42.522 -26.148  1.00  0.00           P  
ATOM    986  OP2   C   988      -9.522  41.689 -25.527  1.00  0.00           O  
ATOM    987  OP1   C   988     -10.204  43.613 -27.082  1.00  0.00           O  
ATOM    988  O5'   C   988     -11.459  43.157 -24.979  1.00  0.00           O  
ATOM    989  C5'   C   988     -12.627  43.909 -25.270  1.00  0.00           C  
ATOM    990  C4'   C   988     -13.309  44.390 -24.012  1.00  0.00           C  
ATOM    991  O4'   C   988     -13.925  43.250 -23.361  1.00  0.00           O  
ATOM    992  C3'   C   988     -12.401  44.969 -22.938  1.00  0.00           C  
ATOM    993  O3'   C   988     -12.116  46.343 -23.138  1.00  0.00           O  
ATOM    994  C1'   C   988     -13.807  43.373 -21.957  1.00  0.00           C  
ATOM    995  C2'   C   988     -13.206  44.748 -21.673  1.00  0.00           C  
ATOM    996  O2'   C   988     -14.250  45.703 -21.554  1.00  0.00           O  
ATOM    997  N1    C   988     -12.950  42.270 -21.457  1.00  0.00           N  
ATOM    998  C2    C   988     -13.015  41.941 -20.097  1.00  0.00           C  
ATOM    999  O2    C   988     -13.780  42.578 -19.356  1.00  0.00           O  
ATOM   1000  N3    C   988     -12.244  40.939 -19.616  1.00  0.00           N  
ATOM   1001  C4    C   988     -11.431  40.271 -20.433  1.00  0.00           C  
ATOM   1002  N4    C   988     -10.689  39.289 -19.914  1.00  0.00           N  
ATOM   1003  C5    C   988     -11.341  40.580 -21.820  1.00  0.00           C  
ATOM   1004  C6    C   988     -12.109  41.573 -22.285  1.00  0.00           C  
ATOM   1005  H5'   C   988     -13.251  43.348 -25.777  1.00  0.00           H  
ATOM   1006 H5''   C   988     -12.380  44.685 -25.815  1.00  0.00           H  
ATOM   1007  H4'   C   988     -13.999  45.041 -24.256  1.00  0.00           H  
ATOM   1008  H3'   C   988     -11.578  44.440 -22.890  1.00  0.00           H  
ATOM   1009  H1'   C   988     -14.691  43.316 -21.538  1.00  0.00           H  
ATOM   1010  H2'   C   988     -12.631  44.739 -20.880  1.00  0.00           H  
ATOM   1011 HO2'   C   988     -14.345  45.957 -20.613  1.00  0.00           H  
ATOM   1012  H42   C   988     -10.081  38.779 -20.489  1.00  0.00           H  
ATOM   1013  H41   C   988     -10.753  39.079 -18.959  1.00  0.00           H  
ATOM   1014  H5    C   988     -10.740  40.083 -22.413  1.00  0.00           H  
ATOM   1015  H6    C   988     -12.062  41.801 -23.236  1.00  0.00           H  
ATOM   1016  P     G   989     -10.751  46.976 -22.571  1.00  0.00           P  
ATOM   1017  OP2   G   989      -9.633  46.077 -22.954  1.00  0.00           O  
ATOM   1018  OP1   G   989     -10.709  48.408 -22.964  1.00  0.00           O  
ATOM   1019  O5'   G   989     -10.921  46.905 -20.988  1.00  0.00           O  
ATOM   1020  C5'   G   989     -11.857  47.735 -20.317  1.00  0.00           C  
ATOM   1021  C4'   G   989     -11.756  47.586 -18.819  1.00  0.00           C  
ATOM   1022  O4'   G   989     -12.177  46.248 -18.441  1.00  0.00           O  
ATOM   1023  C3'   G   989     -10.357  47.688 -18.231  1.00  0.00           C  
ATOM   1024  O3'   G   989      -9.942  49.027 -18.021  1.00  0.00           O  
ATOM   1025  C1'   G   989     -11.449  45.806 -17.315  1.00  0.00           C  
ATOM   1026  C2'   G   989     -10.516  46.945 -16.909  1.00  0.00           C  
ATOM   1027  O2'   G   989     -11.166  47.753 -15.938  1.00  0.00           O  
ATOM   1028  N1    G   989      -9.202  41.542 -15.677  1.00  0.00           N  
ATOM   1029  C2    G   989      -9.847  42.521 -14.961  1.00  0.00           C  
ATOM   1030  N2    G   989      -9.904  42.347 -13.632  1.00  0.00           N  
ATOM   1031  N3    G   989     -10.397  43.594 -15.506  1.00  0.00           N  
ATOM   1032  C4    G   989     -10.248  43.611 -16.847  1.00  0.00           C  
ATOM   1033  C5    G   989      -9.624  42.686 -17.656  1.00  0.00           C  
ATOM   1034  C6    G   989      -9.038  41.540 -17.058  1.00  0.00           C  
ATOM   1035  O6    G   989      -8.439  40.607 -17.606  1.00  0.00           O  
ATOM   1036  N7    G   989      -9.688  43.072 -18.987  1.00  0.00           N  
ATOM   1037  C8    G   989     -10.338  44.205 -18.964  1.00  0.00           C  
ATOM   1038  N9    G   989     -10.708  44.590 -17.698  1.00  0.00           N  
ATOM   1039  H5'   G   989     -12.762  47.492 -20.603  1.00  0.00           H  
ATOM   1040 H5''   G   989     -11.686  48.669 -20.558  1.00  0.00           H  
ATOM   1041  H4'   G   989     -12.349  48.241 -18.395  1.00  0.00           H  
ATOM   1042  H3'   G   989      -9.731  47.201 -18.804  1.00  0.00           H  
ATOM   1043  H1'   G   989     -12.055  45.599 -16.573  1.00  0.00           H  
ATOM   1044  H2'   G   989      -9.656  46.607 -16.581  1.00  0.00           H  
ATOM   1045 HO2'   G   989     -11.089  48.694 -16.203  1.00  0.00           H  
ATOM   1046  H1    G   989      -8.828  40.786 -15.178  1.00  0.00           H  
ATOM   1047  H22   G   989     -10.352  43.013 -13.069  1.00  0.00           H  
ATOM   1048  H21   G   989      -9.499  41.555 -13.221  1.00  0.00           H  
ATOM   1049  H8    G   989     -10.541  44.726 -19.768  1.00  0.00           H  
ATOM   1050  P     U   990      -8.382  49.410 -18.094  1.00  0.00           P  
ATOM   1051  OP2   U   990      -7.864  48.973 -19.416  1.00  0.00           O  
ATOM   1052  OP1   U   990      -8.236  50.828 -17.680  1.00  0.00           O  
ATOM   1053  O5'   U   990      -7.710  48.498 -16.975  1.00  0.00           O  
ATOM   1054  C5'   U   990      -7.932  48.752 -15.596  1.00  0.00           C  
ATOM   1055  C4'   U   990      -7.056  47.889 -14.722  1.00  0.00           C  
ATOM   1056  O4'   U   990      -7.497  46.512 -14.778  1.00  0.00           O  
ATOM   1057  C3'   U   990      -5.590  47.802 -15.120  1.00  0.00           C  
ATOM   1058  O3'   U   990      -4.846  48.949 -14.749  1.00  0.00           O  
ATOM   1059  C1'   U   990      -6.387  45.657 -14.632  1.00  0.00           C  
ATOM   1060  C2'   U   990      -5.151  46.523 -14.421  1.00  0.00           C  
ATOM   1061  O2'   U   990      -4.955  46.739 -13.030  1.00  0.00           O  
ATOM   1062  N1    U   990      -6.278  44.806 -15.841  1.00  0.00           N  
ATOM   1063  C2    U   990      -5.872  43.497 -15.657  1.00  0.00           C  
ATOM   1064  O2    U   990      -5.608  43.030 -14.562  1.00  0.00           O  
ATOM   1065  N3    U   990      -5.785  42.747 -16.803  1.00  0.00           N  
ATOM   1066  C4    U   990      -6.056  43.160 -18.091  1.00  0.00           C  
ATOM   1067  O4    U   990      -5.930  42.363 -19.021  1.00  0.00           O  
ATOM   1068  C5    U   990      -6.471  44.525 -18.205  1.00  0.00           C  
ATOM   1069  C6    U   990      -6.565  45.278 -17.104  1.00  0.00           C  
ATOM   1070  H5'   U   990      -8.871  48.569 -15.385  1.00  0.00           H  
ATOM   1071 H5''   U   990      -7.739  49.694 -15.409  1.00  0.00           H  
ATOM   1072  H4'   U   990      -7.124  48.203 -13.797  1.00  0.00           H  
ATOM   1073  H3'   U   990      -5.526  47.679 -16.090  1.00  0.00           H  
ATOM   1074  H1'   U   990      -6.521  45.088 -13.845  1.00  0.00           H  
ATOM   1075  H2'   U   990      -4.356  46.138 -14.843  1.00  0.00           H  
ATOM   1076 HO2'   U   990      -4.159  46.245 -12.740  1.00  0.00           H  
ATOM   1077  H3    U   990      -5.499  41.816 -16.695  1.00  0.00           H  
ATOM   1078  H5    U   990      -6.685  44.904 -19.084  1.00  0.00           H  
ATOM   1079  H6    U   990      -6.850  46.209 -17.209  1.00  0.00           H  
ATOM   1080  P     G   991      -3.638  49.464 -15.675  1.00  0.00           P  
ATOM   1081  OP2   G   991      -3.912  49.035 -17.070  1.00  0.00           O  
ATOM   1082  OP1   G   991      -3.414  50.903 -15.380  1.00  0.00           O  
ATOM   1083  O5'   G   991      -2.374  48.651 -15.148  1.00  0.00           O  
ATOM   1084  C5'   G   991      -1.419  48.119 -16.055  1.00  0.00           C  
ATOM   1085  C4'   G   991      -0.443  47.204 -15.358  1.00  0.00           C  
ATOM   1086  O4'   G   991      -1.156  46.051 -14.843  1.00  0.00           O  
ATOM   1087  C3'   G   991       0.658  46.617 -16.228  1.00  0.00           C  
ATOM   1088  O3'   G   991       1.771  47.483 -16.371  1.00  0.00           O  
ATOM   1089  C1'   G   991      -0.431  44.863 -15.103  1.00  0.00           C  
ATOM   1090  C2'   G   991       0.969  45.291 -15.544  1.00  0.00           C  
ATOM   1091  O2'   G   991       1.784  45.481 -14.396  1.00  0.00           O  
ATOM   1092  N1    G   991      -1.213  40.339 -17.302  1.00  0.00           N  
ATOM   1093  C2    G   991      -0.402  40.668 -16.244  1.00  0.00           C  
ATOM   1094  N2    G   991       0.295  39.663 -15.693  1.00  0.00           N  
ATOM   1095  N3    G   991      -0.282  41.892 -15.757  1.00  0.00           N  
ATOM   1096  C4    G   991      -1.050  42.779 -16.425  1.00  0.00           C  
ATOM   1097  C5    G   991      -1.894  42.554 -17.493  1.00  0.00           C  
ATOM   1098  C6    G   991      -2.012  41.236 -18.005  1.00  0.00           C  
ATOM   1099  O6    G   991      -2.708  40.835 -18.945  1.00  0.00           O  
ATOM   1100  N7    G   991      -2.506  43.733 -17.893  1.00  0.00           N  
ATOM   1101  C8    G   991      -2.033  44.636 -17.078  1.00  0.00           C  
ATOM   1102  N9    G   991      -1.145  44.125 -16.162  1.00  0.00           N  
ATOM   1103  H5'   G   991      -0.926  48.857 -16.469  1.00  0.00           H  
ATOM   1104 H5''   G   991      -1.888  47.616 -16.753  1.00  0.00           H  
ATOM   1105  H4'   G   991      -0.031  47.688 -14.612  1.00  0.00           H  
ATOM   1106  H3'   G   991       0.300  46.436 -17.122  1.00  0.00           H  
ATOM   1107  H1'   G   991      -0.364  44.302 -14.303  1.00  0.00           H  
ATOM   1108  H2'   G   991       1.366  44.648 -16.168  1.00  0.00           H  
ATOM   1109 HO2'   G   991       2.451  44.765 -14.356  1.00  0.00           H  
ATOM   1110  H1    G   991      -1.232  39.402 -17.587  1.00  0.00           H  
ATOM   1111  H22   G   991       0.891  39.838 -14.934  1.00  0.00           H  
ATOM   1112  H21   G   991       0.212  38.753 -16.048  1.00  0.00           H  
ATOM   1113  H8    G   991      -2.287  45.582 -17.115  1.00  0.00           H  
ATOM   1114  P     G   992       2.297  47.863 -17.831  1.00  0.00           P  
ATOM   1115  OP2   G   992       1.407  48.948 -18.317  1.00  0.00           O  
ATOM   1116  OP1   G   992       3.754  48.115 -17.690  1.00  0.00           O  
ATOM   1117  O5'   G   992       2.106  46.604 -18.790  1.00  0.00           O  
ATOM   1118  C5'   G   992       1.144  46.621 -19.834  1.00  0.00           C  
ATOM   1119  C4'   G   992       1.629  45.867 -21.047  1.00  0.00           C  
ATOM   1120  O4'   G   992       1.128  44.510 -20.993  1.00  0.00           O  
ATOM   1121  C3'   G   992       1.144  46.385 -22.392  1.00  0.00           C  
ATOM   1122  O3'   G   992       1.944  47.439 -22.900  1.00  0.00           O  
ATOM   1123  C1'   G   992       0.773  44.052 -22.292  1.00  0.00           C  
ATOM   1124  C2'   G   992       1.196  45.136 -23.268  1.00  0.00           C  
ATOM   1125  O2'   G   992       2.520  44.867 -23.705  1.00  0.00           O  
ATOM   1126  N1    G   992      -3.320  43.010 -25.133  1.00  0.00           N  
ATOM   1127  C2    G   992      -2.007  43.150 -25.510  1.00  0.00           C  
ATOM   1128  N2    G   992      -1.743  42.991 -26.816  1.00  0.00           N  
ATOM   1129  N3    G   992      -1.022  43.423 -24.670  1.00  0.00           N  
ATOM   1130  C4    G   992      -1.462  43.550 -23.401  1.00  0.00           C  
ATOM   1131  C5    G   992      -2.748  43.431 -22.919  1.00  0.00           C  
ATOM   1132  C6    G   992      -3.795  43.137 -23.831  1.00  0.00           C  
ATOM   1133  O6    G   992      -5.001  42.992 -23.599  1.00  0.00           O  
ATOM   1134  N7    G   992      -2.782  43.633 -21.547  1.00  0.00           N  
ATOM   1135  C8    G   992      -1.539  43.869 -21.225  1.00  0.00           C  
ATOM   1136  N9    G   992      -0.685  43.833 -22.301  1.00  0.00           N  
ATOM   1137  H5'   G   992       0.963  47.550 -20.086  1.00  0.00           H  
ATOM   1138 H5''   G   992       0.315  46.210 -19.511  1.00  0.00           H  
ATOM   1139  H4'   G   992       2.609  45.844 -21.049  1.00  0.00           H  
ATOM   1140  H3'   G   992       0.218  46.694 -22.313  1.00  0.00           H  
ATOM   1141  H1'   G   992       1.230  43.214 -22.516  1.00  0.00           H  
ATOM   1142  H2'   G   992       0.571  45.199 -24.021  1.00  0.00           H  
ATOM   1143 HO2'   G   992       2.494  44.572 -24.639  1.00  0.00           H  
ATOM   1144  H1    G   992      -3.975  42.807 -25.833  1.00  0.00           H  
ATOM   1145  H22   G   992      -0.823  43.079 -27.143  1.00  0.00           H  
ATOM   1146  H21   G   992      -2.466  42.789 -27.444  1.00  0.00           H  
ATOM   1147  H8    G   992      -1.245  44.051 -20.308  1.00  0.00           H  
ATOM   1148  P     A   993       1.307  48.898 -23.127  1.00  0.00           P  
ATOM   1149  OP2   A   993       0.576  49.278 -21.893  1.00  0.00           O  
ATOM   1150  OP1   A   993       2.371  49.788 -23.654  1.00  0.00           O  
ATOM   1151  O5'   A   993       0.235  48.673 -24.285  1.00  0.00           O  
ATOM   1152  C5'   A   993      -0.621  49.727 -24.701  1.00  0.00           C  
ATOM   1153  C4'   A   993      -0.500  49.988 -26.181  1.00  0.00           C  
ATOM   1154  O4'   A   993       0.880  50.318 -26.483  1.00  0.00           O  
ATOM   1155  C3'   A   993      -0.815  48.812 -27.093  1.00  0.00           C  
ATOM   1156  O3'   A   993      -2.191  48.713 -27.416  1.00  0.00           O  
ATOM   1157  C1'   A   993       1.218  49.833 -27.757  1.00  0.00           C  
ATOM   1158  C2'   A   993      -0.019  49.149 -28.348  1.00  0.00           C  
ATOM   1159  O2'   A   993      -0.714  50.081 -29.163  1.00  0.00           O  
ATOM   1160  N1    A   993       4.879  47.160 -30.208  1.00  0.00           N  
ATOM   1161  C2    A   993       3.918  47.982 -30.648  1.00  0.00           C  
ATOM   1162  N3    A   993       2.996  48.646 -29.953  1.00  0.00           N  
ATOM   1163  C4    A   993       3.122  48.398 -28.638  1.00  0.00           C  
ATOM   1164  C5    A   993       4.058  47.578 -28.036  1.00  0.00           C  
ATOM   1165  C6    A   993       4.979  46.932 -28.881  1.00  0.00           C  
ATOM   1166  N6    A   993       5.936  46.112 -28.443  1.00  0.00           N  
ATOM   1167  N7    A   993       3.885  47.564 -26.658  1.00  0.00           N  
ATOM   1168  C8    A   993       2.865  48.363 -26.462  1.00  0.00           C  
ATOM   1169  N9    A   993       2.354  48.903 -27.617  1.00  0.00           N  
ATOM   1170  H5'   A   993      -0.383  50.543 -24.212  1.00  0.00           H  
ATOM   1171 H5''   A   993      -1.548  49.489 -24.492  1.00  0.00           H  
ATOM   1172  H4'   A   993      -1.069  50.745 -26.433  1.00  0.00           H  
ATOM   1173  H3'   A   993      -0.515  47.964 -26.701  1.00  0.00           H  
ATOM   1174  H1'   A   993       1.480  50.584 -28.331  1.00  0.00           H  
ATOM   1175  H2'   A   993       0.225  48.341 -28.847  1.00  0.00           H  
ATOM   1176 HO2'   A   993      -0.601  49.828 -30.103  1.00  0.00           H  
ATOM   1177  H2    A   993       3.889  48.114 -31.619  1.00  0.00           H  
ATOM   1178  H61   A   993       6.550  45.690 -29.081  1.00  0.00           H  
ATOM   1179  H62   A   993       6.028  45.932 -27.484  1.00  0.00           H  
ATOM   1180  H8    A   993       2.501  48.557 -25.573  1.00  0.00           H  
ATOM   1181  P     G   994      -3.040  47.429 -26.952  1.00  0.00           P  
ATOM   1182  OP2   G   994      -2.302  46.765 -25.848  1.00  0.00           O  
ATOM   1183  OP1   G   994      -4.446  47.859 -26.742  1.00  0.00           O  
ATOM   1184  O5'   G   994      -3.004  46.464 -28.220  1.00  0.00           O  
ATOM   1185  C5'   G   994      -3.307  46.954 -29.517  1.00  0.00           C  
ATOM   1186  C4'   G   994      -2.639  46.130 -30.590  1.00  0.00           C  
ATOM   1187  O4'   G   994      -1.240  46.533 -30.772  1.00  0.00           O  
ATOM   1188  C3'   G   994      -2.576  44.631 -30.338  1.00  0.00           C  
ATOM   1189  O3'   G   994      -3.785  43.964 -30.659  1.00  0.00           O  
ATOM   1190  C1'   G   994      -0.437  45.429 -31.039  1.00  0.00           C  
ATOM   1191  C2'   G   994      -1.394  44.250 -31.249  1.00  0.00           C  
ATOM   1192  O2'   G   994      -1.785  44.218 -32.614  1.00  0.00           O  
ATOM   1193  N1    G   994       4.010  43.643 -29.321  1.00  0.00           N  
ATOM   1194  C2    G   994       3.504  43.645 -30.598  1.00  0.00           C  
ATOM   1195  N2    G   994       4.279  43.100 -31.547  1.00  0.00           N  
ATOM   1196  N3    G   994       2.322  44.144 -30.923  1.00  0.00           N  
ATOM   1197  C4    G   994       1.675  44.649 -29.852  1.00  0.00           C  
ATOM   1198  C5    G   994       2.092  44.698 -28.538  1.00  0.00           C  
ATOM   1199  C6    G   994       3.361  44.158 -28.203  1.00  0.00           C  
ATOM   1200  O6    G   994       3.907  44.106 -27.095  1.00  0.00           O  
ATOM   1201  N7    G   994       1.132  45.301 -27.738  1.00  0.00           N  
ATOM   1202  C8    G   994       0.167  45.603 -28.564  1.00  0.00           C  
ATOM   1203  N9    G   994       0.431  45.236 -29.862  1.00  0.00           N  
ATOM   1204  H5'   G   994      -3.001  47.882 -29.589  1.00  0.00           H  
ATOM   1205 H5''   G   994      -4.278  46.927 -29.651  1.00  0.00           H  
ATOM   1206  H4'   G   994      -3.124  46.292 -31.427  1.00  0.00           H  
ATOM   1207  H3'   G   994      -2.338  44.435 -29.409  1.00  0.00           H  
ATOM   1208  H1'   G   994       0.118  45.545 -31.838  1.00  0.00           H  
ATOM   1209  H2'   G   994      -0.983  43.405 -30.969  1.00  0.00           H  
ATOM   1210 HO2'   G   994      -2.167  45.087 -32.857  1.00  0.00           H  
ATOM   1211  H1    G   994       4.897  43.248 -29.184  1.00  0.00           H  
ATOM   1212  H22   G   994       3.970  43.074 -32.477  1.00  0.00           H  
ATOM   1213  H21   G   994       5.155  42.729 -31.314  1.00  0.00           H  
ATOM   1214  H8    G   994      -0.661  46.047 -28.286  1.00  0.00           H  
ATOM   1215  P     C   995      -4.162  42.581 -29.931  1.00  0.00           P  
ATOM   1216  OP2   C   995      -3.942  42.753 -28.473  1.00  0.00           O  
ATOM   1217  OP1   C   995      -5.493  42.150 -30.426  1.00  0.00           O  
ATOM   1218  O5'   C   995      -3.076  41.550 -30.476  1.00  0.00           O  
ATOM   1219  C5'   C   995      -3.233  40.927 -31.742  1.00  0.00           C  
ATOM   1220  C4'   C   995      -2.141  39.920 -32.007  1.00  0.00           C  
ATOM   1221  O4'   C   995      -0.843  40.575 -31.965  1.00  0.00           O  
ATOM   1222  C3'   C   995      -2.003  38.798 -30.990  1.00  0.00           C  
ATOM   1223  O3'   C   995      -2.950  37.761 -31.179  1.00  0.00           O  
ATOM   1224  C1'   C   995       0.134  39.638 -31.503  1.00  0.00           C  
ATOM   1225  C2'   C   995      -0.590  38.310 -31.275  1.00  0.00           C  
ATOM   1226  O2'   C   995      -0.543  37.541 -32.468  1.00  0.00           O  
ATOM   1227  N1    C   995       0.776  40.149 -30.266  1.00  0.00           N  
ATOM   1228  C2    C   995       1.921  39.495 -29.792  1.00  0.00           C  
ATOM   1229  O2    C   995       2.360  38.516 -30.414  1.00  0.00           O  
ATOM   1230  N3    C   995       2.525  39.940 -28.667  1.00  0.00           N  
ATOM   1231  C4    C   995       2.033  40.994 -28.016  1.00  0.00           C  
ATOM   1232  N4    C   995       2.662  41.399 -26.910  1.00  0.00           N  
ATOM   1233  C5    C   995       0.871  41.680 -28.471  1.00  0.00           C  
ATOM   1234  C6    C   995       0.282  41.231 -29.586  1.00  0.00           C  
ATOM   1235  H5'   C   995      -3.211  41.614 -32.441  1.00  0.00           H  
ATOM   1236 H5''   C   995      -4.101  40.472 -31.768  1.00  0.00           H  
ATOM   1237  H4'   C   995      -2.274  39.529 -32.895  1.00  0.00           H  
ATOM   1238  H3'   C   995      -2.070  39.130 -30.070  1.00  0.00           H  
ATOM   1239  H1'   C   995       0.814  39.519 -32.198  1.00  0.00           H  
ATOM   1240  H2'   C   995      -0.220  37.820 -30.513  1.00  0.00           H  
ATOM   1241 HO2'   C   995      -1.345  36.981 -32.519  1.00  0.00           H  
ATOM   1242  H42   C   995       2.325  42.170 -26.410  1.00  0.00           H  
ATOM   1243  H41   C   995       3.461  40.923 -26.600  1.00  0.00           H  
ATOM   1244  H5    C   995       0.517  42.455 -27.986  1.00  0.00           H  
ATOM   1245  H6    C   995      -0.518  41.690 -29.915  1.00  0.00           H  
ATOM   1246  P     U   996      -3.903  37.306 -29.967  1.00  0.00           P  
ATOM   1247  OP2   U   996      -3.921  38.398 -28.961  1.00  0.00           O  
ATOM   1248  OP1   U   996      -5.182  36.819 -30.545  1.00  0.00           O  
ATOM   1249  O5'   U   996      -3.144  36.059 -29.328  1.00  0.00           O  
ATOM   1250  C5'   U   996      -2.516  35.088 -30.151  1.00  0.00           C  
ATOM   1251  C4'   U   996      -1.275  34.527 -29.502  1.00  0.00           C  
ATOM   1252  O4'   U   996      -0.234  35.535 -29.536  1.00  0.00           O  
ATOM   1253  C3'   U   996      -1.390  34.175 -28.027  1.00  0.00           C  
ATOM   1254  O3'   U   996      -1.966  32.901 -27.805  1.00  0.00           O  
ATOM   1255  C1'   U   996       0.542  35.474 -28.360  1.00  0.00           C  
ATOM   1256  C2'   U   996       0.059  34.242 -27.594  1.00  0.00           C  
ATOM   1257  O2'   U   996       0.782  33.104 -28.041  1.00  0.00           O  
ATOM   1258  N1    U   996       0.349  36.726 -27.590  1.00  0.00           N  
ATOM   1259  C2    U   996       1.353  37.086 -26.709  1.00  0.00           C  
ATOM   1260  O2    U   996       2.365  36.427 -26.548  1.00  0.00           O  
ATOM   1261  N3    U   996       1.132  38.252 -26.019  1.00  0.00           N  
ATOM   1262  C4    U   996       0.033  39.080 -26.114  1.00  0.00           C  
ATOM   1263  O4    U   996      -0.019  40.098 -25.422  1.00  0.00           O  
ATOM   1264  C5    U   996      -0.964  38.645 -27.044  1.00  0.00           C  
ATOM   1265  C6    U   996      -0.774  37.514 -27.731  1.00  0.00           C  
ATOM   1266  H5'   U   996      -2.270  35.503 -31.004  1.00  0.00           H  
ATOM   1267 H5''   U   996      -3.146  34.356 -30.320  1.00  0.00           H  
ATOM   1268  H4'   U   996      -0.967  33.736 -29.993  1.00  0.00           H  
ATOM   1269  H3'   U   996      -1.908  34.851 -27.543  1.00  0.00           H  
ATOM   1270  H1'   U   996       1.492  35.368 -28.575  1.00  0.00           H  
ATOM   1271  H2'   U   996       0.139  34.365 -26.626  1.00  0.00           H  
ATOM   1272 HO2'   U   996       0.161  32.481 -28.474  1.00  0.00           H  
ATOM   1273  H3    U   996       1.831  38.525 -25.389  1.00  0.00           H  
ATOM   1274  H5    U   996      -1.779  39.174 -27.177  1.00  0.00           H  
ATOM   1275  H6    U   996      -1.471  37.237 -28.360  1.00  0.00           H  
ATOM   1276  P     G   997      -3.006  32.682 -26.600  1.00  0.00           P  
ATOM   1277  OP2   G   997      -4.041  33.743 -26.687  1.00  0.00           O  
ATOM   1278  OP1   G   997      -3.417  31.254 -26.599  1.00  0.00           O  
ATOM   1279  O5'   G   997      -2.139  32.945 -25.289  1.00  0.00           O  
ATOM   1280  C5'   G   997      -0.905  32.274 -25.084  1.00  0.00           C  
ATOM   1281  C4'   G   997      -0.039  33.000 -24.084  1.00  0.00           C  
ATOM   1282  O4'   G   997       0.150  34.377 -24.493  1.00  0.00           O  
ATOM   1283  C3'   G   997      -0.599  33.114 -22.675  1.00  0.00           C  
ATOM   1284  O3'   G   997      -0.418  31.935 -21.910  1.00  0.00           O  
ATOM   1285  C1'   G   997       0.180  35.215 -23.366  1.00  0.00           C  
ATOM   1286  C2'   G   997       0.166  34.307 -22.138  1.00  0.00           C  
ATOM   1287  O2'   G   997       1.500  33.954 -21.802  1.00  0.00           O  
ATOM   1288  N1    G   997      -1.758  39.788 -22.251  1.00  0.00           N  
ATOM   1289  C2    G   997      -0.497  39.294 -22.021  1.00  0.00           C  
ATOM   1290  N2    G   997       0.366  40.122 -21.415  1.00  0.00           N  
ATOM   1291  N3    G   997      -0.108  38.076 -22.361  1.00  0.00           N  
ATOM   1292  C4    G   997      -1.097  37.378 -22.958  1.00  0.00           C  
ATOM   1293  C5    G   997      -2.388  37.778 -23.235  1.00  0.00           C  
ATOM   1294  C6    G   997      -2.792  39.087 -22.864  1.00  0.00           C  
ATOM   1295  O6    G   997      -3.892  39.628 -23.023  1.00  0.00           O  
ATOM   1296  N7    G   997      -3.095  36.763 -23.861  1.00  0.00           N  
ATOM   1297  C8    G   997      -2.239  35.781 -23.953  1.00  0.00           C  
ATOM   1298  N9    G   997      -1.008  36.087 -23.425  1.00  0.00           N  
ATOM   1299  H5'   G   997      -0.427  32.215 -25.938  1.00  0.00           H  
ATOM   1300 H5''   G   997      -1.084  31.369 -24.755  1.00  0.00           H  
ATOM   1301  H4'   G   997       0.834  32.556 -24.045  1.00  0.00           H  
ATOM   1302  H3'   G   997      -1.553  33.332 -22.707  1.00  0.00           H  
ATOM   1303  H1'   G   997       0.990  35.767 -23.355  1.00  0.00           H  
ATOM   1304  H2'   G   997      -0.301  34.724 -21.384  1.00  0.00           H  
ATOM   1305 HO2'   G   997       1.750  34.407 -20.969  1.00  0.00           H  
ATOM   1306  H1    G   997      -1.946  40.705 -21.960  1.00  0.00           H  
ATOM   1307  H22   G   997       1.281  39.823 -21.225  1.00  0.00           H  
ATOM   1308  H21   G   997       0.086  41.025 -21.160  1.00  0.00           H  
ATOM   1309  H8    G   997      -2.453  34.915 -24.358  1.00  0.00           H  
ATOM   1310  P     C   998      -1.650  31.305 -21.093  1.00  0.00           P  
ATOM   1311  OP2   C   998      -2.887  32.014 -21.506  1.00  0.00           O  
ATOM   1312  OP1   C   998      -1.576  29.827 -21.216  1.00  0.00           O  
ATOM   1313  O5'   C   998      -1.344  31.688 -19.577  1.00  0.00           O  
ATOM   1314  C5'   C   998      -0.172  31.219 -18.928  1.00  0.00           C  
ATOM   1315  C4'   C   998       0.139  32.023 -17.689  1.00  0.00           C  
ATOM   1316  O4'   C   998       0.679  33.307 -18.097  1.00  0.00           O  
ATOM   1317  C3'   C   998      -1.048  32.391 -16.813  1.00  0.00           C  
ATOM   1318  O3'   C   998      -1.419  31.354 -15.921  1.00  0.00           O  
ATOM   1319  C1'   C   998       0.243  34.316 -17.190  1.00  0.00           C  
ATOM   1320  C2'   C   998      -0.535  33.614 -16.077  1.00  0.00           C  
ATOM   1321  O2'   C   998       0.360  33.251 -15.037  1.00  0.00           O  
ATOM   1322  N1    C   998      -0.591  35.295 -17.930  1.00  0.00           N  
ATOM   1323  C2    C   998      -0.557  36.636 -17.528  1.00  0.00           C  
ATOM   1324  O2    C   998       0.163  36.964 -16.572  1.00  0.00           O  
ATOM   1325  N3    C   998      -1.308  37.549 -18.186  1.00  0.00           N  
ATOM   1326  C4    C   998      -2.074  37.171 -19.209  1.00  0.00           C  
ATOM   1327  N4    C   998      -2.798  38.106 -19.829  1.00  0.00           N  
ATOM   1328  C5    C   998      -2.131  35.816 -19.642  1.00  0.00           C  
ATOM   1329  C6    C   998      -1.383  34.922 -18.984  1.00  0.00           C  
ATOM   1330  H5'   C   998       0.584  31.283 -19.549  1.00  0.00           H  
ATOM   1331 H5''   C   998      -0.301  30.281 -18.676  1.00  0.00           H  
ATOM   1332  H4'   C   998       0.805  31.558 -17.142  1.00  0.00           H  
ATOM   1333  H3'   C   998      -1.822  32.632 -17.364  1.00  0.00           H  
ATOM   1334  H1'   C   998       1.017  34.775 -16.802  1.00  0.00           H  
ATOM   1335  H2'   C   998      -1.272  34.167 -15.745  1.00  0.00           H  
ATOM   1336 HO2'   C   998       0.189  33.817 -14.255  1.00  0.00           H  
ATOM   1337  H42   C   998      -3.371  37.860 -20.585  1.00  0.00           H  
ATOM   1338  H41   C   998      -2.757  39.038 -19.528  1.00  0.00           H  
ATOM   1339  H5    C   998      -2.697  35.548 -20.396  1.00  0.00           H  
ATOM   1340  H6    C   998      -1.409  33.985 -19.267  1.00  0.00           H  
ATOM   1341  P     G   999      -2.962  31.143 -15.522  1.00  0.00           P  
ATOM   1342  OP2   G   999      -3.791  31.451 -16.715  1.00  0.00           O  
ATOM   1343  OP1   G   999      -3.090  29.819 -14.861  1.00  0.00           O  
ATOM   1344  O5'   G   999      -3.235  32.269 -14.428  1.00  0.00           O  
ATOM   1345  C5'   G   999      -2.449  32.344 -13.248  1.00  0.00           C  
ATOM   1346  C4'   G   999      -2.835  33.530 -12.399  1.00  0.00           C  
ATOM   1347  O4'   G   999      -2.255  34.762 -12.909  1.00  0.00           O  
ATOM   1348  C3'   G   999      -4.318  33.870 -12.362  1.00  0.00           C  
ATOM   1349  O3'   G   999      -5.062  33.008 -11.519  1.00  0.00           O  
ATOM   1350  C1'   G   999      -3.063  35.843 -12.501  1.00  0.00           C  
ATOM   1351  C2'   G   999      -4.261  35.264 -11.755  1.00  0.00           C  
ATOM   1352  O2'   G   999      -3.971  35.209 -10.366  1.00  0.00           O  
ATOM   1353  N1    G   999      -4.730  40.337 -14.217  1.00  0.00           N  
ATOM   1354  C2    G   999      -4.436  39.946 -12.934  1.00  0.00           C  
ATOM   1355  N2    G   999      -4.606  40.870 -11.976  1.00  0.00           N  
ATOM   1356  N3    G   999      -4.005  38.737 -12.610  1.00  0.00           N  
ATOM   1357  C4    G   999      -3.890  37.936 -13.690  1.00  0.00           C  
ATOM   1358  C5    G   999      -4.157  38.228 -15.011  1.00  0.00           C  
ATOM   1359  C6    G   999      -4.619  39.528 -15.344  1.00  0.00           C  
ATOM   1360  O6    G   999      -4.910  39.980 -16.457  1.00  0.00           O  
ATOM   1361  N7    G   999      -3.910  37.127 -15.818  1.00  0.00           N  
ATOM   1362  C8    G   999      -3.506  36.203 -14.989  1.00  0.00           C  
ATOM   1363  N9    G   999      -3.470  36.626 -13.683  1.00  0.00           N  
ATOM   1364  H5'   G   999      -1.505  32.422 -13.496  1.00  0.00           H  
ATOM   1365 H5''   G   999      -2.576  31.523 -12.727  1.00  0.00           H  
ATOM   1366  H4'   G   999      -2.523  33.370 -11.484  1.00  0.00           H  
ATOM   1367  H3'   G   999      -4.733  33.888 -13.249  1.00  0.00           H  
ATOM   1368  H1'   G   999      -2.545  36.413 -11.895  1.00  0.00           H  
ATOM   1369  H2'   G   999      -5.083  35.767 -11.935  1.00  0.00           H  
ATOM   1370 HO2'   G   999      -4.517  35.876  -9.899  1.00  0.00           H  
ATOM   1371  H1    G   999      -5.042  41.256 -14.352  1.00  0.00           H  
ATOM   1372  H22   G   999      -4.412  40.647 -11.041  1.00  0.00           H  
ATOM   1373  H21   G   999      -4.924  41.767 -12.208  1.00  0.00           H  
ATOM   1374  H8    G   999      -3.253  35.299 -15.272  1.00  0.00           H  
ATOM   1375  P     C  1000      -6.652  32.866 -11.710  1.00  0.00           P  
ATOM   1376  OP2   C  1000      -6.931  32.734 -13.162  1.00  0.00           O  
ATOM   1377  OP1   C  1000      -7.136  31.820 -10.773  1.00  0.00           O  
ATOM   1378  O5'   C  1000      -7.227  34.268 -11.222  1.00  0.00           O  
ATOM   1379  C5'   C  1000      -7.359  34.562  -9.840  1.00  0.00           C  
ATOM   1380  C4'   C  1000      -8.017  35.902  -9.614  1.00  0.00           C  
ATOM   1381  O4'   C  1000      -7.235  36.958 -10.227  1.00  0.00           O  
ATOM   1382  C3'   C  1000      -9.396  36.083 -10.229  1.00  0.00           C  
ATOM   1383  O3'   C  1000     -10.433  35.540  -9.430  1.00  0.00           O  
ATOM   1384  C1'   C  1000      -8.082  37.973 -10.733  1.00  0.00           C  
ATOM   1385  C2'   C  1000      -9.503  37.601 -10.308  1.00  0.00           C  
ATOM   1386  O2'   C  1000      -9.773  38.164  -9.033  1.00  0.00           O  
ATOM   1387  N1    C  1000      -7.924  37.998 -12.208  1.00  0.00           N  
ATOM   1388  C2    C  1000      -8.318  39.151 -12.899  1.00  0.00           C  
ATOM   1389  O2    C  1000      -8.785  40.109 -12.263  1.00  0.00           O  
ATOM   1390  N3    C  1000      -8.184  39.200 -14.244  1.00  0.00           N  
ATOM   1391  C4    C  1000      -7.680  38.158 -14.904  1.00  0.00           C  
ATOM   1392  N4    C  1000      -7.566  38.252 -16.231  1.00  0.00           N  
ATOM   1393  C5    C  1000      -7.270  36.972 -14.231  1.00  0.00           C  
ATOM   1394  C6    C  1000      -7.407  36.935 -12.900  1.00  0.00           C  
ATOM   1395  H5'   C  1000      -6.469  34.570  -9.429  1.00  0.00           H  
ATOM   1396 H5''   C  1000      -7.901  33.865  -9.415  1.00  0.00           H  
ATOM   1397  H4'   C  1000      -8.076  36.064  -8.650  1.00  0.00           H  
ATOM   1398  H3'   C  1000      -9.442  35.690 -11.126  1.00  0.00           H  
ATOM   1399  H1'   C  1000      -7.856  38.852 -10.365  1.00  0.00           H  
ATOM   1400  H2'   C  1000     -10.166  37.879 -10.974  1.00  0.00           H  
ATOM   1401 HO2'   C  1000     -10.420  38.893  -9.135  1.00  0.00           H  
ATOM   1402  H42   C  1000      -7.199  37.502 -16.745  1.00  0.00           H  
ATOM   1403  H41   C  1000      -7.849  39.069 -16.691  1.00  0.00           H  
ATOM   1404  H5    C  1000      -6.900  36.211 -14.725  1.00  0.00           H  
ATOM   1405  H6    C  1000      -7.131  36.128 -12.419  1.00  0.00           H  
ATOM   1406  P     G  1001     -11.753  34.936 -10.120  1.00  0.00           P  
ATOM   1407  OP2   G  1001     -11.345  34.261 -11.379  1.00  0.00           O  
ATOM   1408  OP1   G  1001     -12.504  34.175  -9.089  1.00  0.00           O  
ATOM   1409  O5'   G  1001     -12.611  36.222 -10.506  1.00  0.00           O  
ATOM   1410  C5'   G  1001     -13.279  36.979  -9.507  1.00  0.00           C  
ATOM   1411  C4'   G  1001     -13.961  38.190 -10.093  1.00  0.00           C  
ATOM   1412  O4'   G  1001     -12.987  39.095 -10.679  1.00  0.00           O  
ATOM   1413  C3'   G  1001     -14.934  37.922 -11.231  1.00  0.00           C  
ATOM   1414  O3'   G  1001     -16.213  37.509 -10.780  1.00  0.00           O  
ATOM   1415  C1'   G  1001     -13.512  39.710 -11.830  1.00  0.00           C  
ATOM   1416  C2'   G  1001     -14.983  39.299 -11.882  1.00  0.00           C  
ATOM   1417  O2'   G  1001     -15.745  40.211 -11.103  1.00  0.00           O  
ATOM   1418  N1    G  1001     -12.459  40.243 -16.781  1.00  0.00           N  
ATOM   1419  C2    G  1001     -13.295  40.983 -15.981  1.00  0.00           C  
ATOM   1420  N2    G  1001     -13.939  42.000 -16.573  1.00  0.00           N  
ATOM   1421  N3    G  1001     -13.488  40.744 -14.694  1.00  0.00           N  
ATOM   1422  C4    G  1001     -12.766  39.689 -14.263  1.00  0.00           C  
ATOM   1423  C5    G  1001     -11.903  38.886 -14.978  1.00  0.00           C  
ATOM   1424  C6    G  1001     -11.706  39.152 -16.357  1.00  0.00           C  
ATOM   1425  O6    G  1001     -10.982  38.554 -17.162  1.00  0.00           O  
ATOM   1426  N7    G  1001     -11.354  37.905 -14.164  1.00  0.00           N  
ATOM   1427  C8    G  1001     -11.884  38.124 -12.991  1.00  0.00           C  
ATOM   1428  N9    G  1001     -12.749  39.192 -12.980  1.00  0.00           N  
ATOM   1429  H5'   G  1001     -12.626  37.272  -8.838  1.00  0.00           H  
ATOM   1430 H5''   G  1001     -13.950  36.412  -9.072  1.00  0.00           H  
ATOM   1431  H4'   G  1001     -14.435  38.653  -9.371  1.00  0.00           H  
ATOM   1432  H3'   G  1001     -14.590  37.262 -11.867  1.00  0.00           H  
ATOM   1433  H1'   G  1001     -13.447  40.688 -11.809  1.00  0.00           H  
ATOM   1434  H2'   G  1001     -15.309  39.250 -12.805  1.00  0.00           H  
ATOM   1435 HO2'   G  1001     -16.284  40.769 -11.702  1.00  0.00           H  
ATOM   1436  H1    G  1001     -12.385  40.502 -17.724  1.00  0.00           H  
ATOM   1437  H22   G  1001     -14.550  42.563 -16.051  1.00  0.00           H  
ATOM   1438  H21   G  1001     -13.802  42.183 -17.525  1.00  0.00           H  
ATOM   1439  H8    G  1001     -11.684  37.582 -12.200  1.00  0.00           H  
ATOM   1440  P     A  1002     -17.200  36.713 -11.768  1.00  0.00           P  
ATOM   1441  OP2   A  1002     -16.410  35.662 -12.457  1.00  0.00           O  
ATOM   1442  OP1   A  1002     -18.413  36.335 -11.001  1.00  0.00           O  
ATOM   1443  O5'   A  1002     -17.620  37.802 -12.851  1.00  0.00           O  
ATOM   1444  C5'   A  1002     -18.604  38.783 -12.556  1.00  0.00           C  
ATOM   1445  C4'   A  1002     -18.914  39.638 -13.759  1.00  0.00           C  
ATOM   1446  O4'   A  1002     -17.690  40.272 -14.240  1.00  0.00           O  
ATOM   1447  C3'   A  1002     -19.450  38.904 -14.978  1.00  0.00           C  
ATOM   1448  O3'   A  1002     -20.859  38.752 -14.960  1.00  0.00           O  
ATOM   1449  C1'   A  1002     -17.641  40.264 -15.660  1.00  0.00           C  
ATOM   1450  C2'   A  1002     -19.024  39.811 -16.124  1.00  0.00           C  
ATOM   1451  O2'   A  1002     -19.870  40.948 -16.224  1.00  0.00           O  
ATOM   1452  N1    A  1002     -14.694  38.574 -19.535  1.00  0.00           N  
ATOM   1453  C2    A  1002     -15.642  39.517 -19.470  1.00  0.00           C  
ATOM   1454  N3    A  1002     -16.371  39.907 -18.427  1.00  0.00           N  
ATOM   1455  C4    A  1002     -16.045  39.202 -17.329  1.00  0.00           C  
ATOM   1456  C5    A  1002     -15.093  38.203 -17.239  1.00  0.00           C  
ATOM   1457  C6    A  1002     -14.389  37.885 -18.414  1.00  0.00           C  
ATOM   1458  N6    A  1002     -13.445  36.944 -18.479  1.00  0.00           N  
ATOM   1459  N7    A  1002     -15.030  37.701 -15.946  1.00  0.00           N  
ATOM   1460  C8    A  1002     -15.929  38.397 -15.295  1.00  0.00           C  
ATOM   1461  N9    A  1002     -16.581  39.323 -16.070  1.00  0.00           N  
ATOM   1462  H5'   A  1002     -18.276  39.357 -11.832  1.00  0.00           H  
ATOM   1463 H5''   A  1002     -19.424  38.335 -12.261  1.00  0.00           H  
ATOM   1464  H4'   A  1002     -19.555  40.333 -13.501  1.00  0.00           H  
ATOM   1465  H3'   A  1002     -19.033  38.020 -15.064  1.00  0.00           H  
ATOM   1466  H1'   A  1002     -17.449  41.153 -16.028  1.00  0.00           H  
ATOM   1467  H2'   A  1002     -18.973  39.321 -16.972  1.00  0.00           H  
ATOM   1468 HO2'   A  1002     -20.040  41.136 -17.170  1.00  0.00           H  
ATOM   1469  H2    A  1002     -15.825  39.988 -20.310  1.00  0.00           H  
ATOM   1470  H61   A  1002     -12.988  36.767 -19.328  1.00  0.00           H  
ATOM   1471  H62   A  1002     -13.207  36.431 -17.678  1.00  0.00           H  
ATOM   1472  H8    A  1002     -16.119  38.267 -14.341  1.00  0.00           H  
ATOM   1473  P     U  1003     -21.556  37.571 -15.798  1.00  0.00           P  
ATOM   1474  OP2   U  1003     -20.850  36.304 -15.478  1.00  0.00           O  
ATOM   1475  OP1   U  1003     -23.024  37.666 -15.594  1.00  0.00           O  
ATOM   1476  O5'   U  1003     -21.244  37.940 -17.316  1.00  0.00           O  
ATOM   1477  C5'   U  1003     -22.022  38.905 -18.007  1.00  0.00           C  
ATOM   1478  C4'   U  1003     -21.576  39.058 -19.440  1.00  0.00           C  
ATOM   1479  O4'   U  1003     -20.142  39.284 -19.481  1.00  0.00           O  
ATOM   1480  C3'   U  1003     -21.767  37.843 -20.335  1.00  0.00           C  
ATOM   1481  O3'   U  1003     -23.063  37.772 -20.903  1.00  0.00           O  
ATOM   1482  C1'   U  1003     -19.563  38.641 -20.614  1.00  0.00           C  
ATOM   1483  C2'   U  1003     -20.712  38.035 -21.410  1.00  0.00           C  
ATOM   1484  O2'   U  1003     -21.139  38.974 -22.387  1.00  0.00           O  
ATOM   1485  N1    U  1003     -18.611  37.613 -20.128  1.00  0.00           N  
ATOM   1486  C2    U  1003     -17.751  37.059 -21.059  1.00  0.00           C  
ATOM   1487  O2    U  1003     -17.747  37.379 -22.235  1.00  0.00           O  
ATOM   1488  N3    U  1003     -16.888  36.112 -20.563  1.00  0.00           N  
ATOM   1489  C4    U  1003     -16.798  35.669 -19.261  1.00  0.00           C  
ATOM   1490  O4    U  1003     -15.967  34.807 -18.972  1.00  0.00           O  
ATOM   1491  C5    U  1003     -17.718  36.286 -18.355  1.00  0.00           C  
ATOM   1492  C6    U  1003     -18.568  37.211 -18.810  1.00  0.00           C  
ATOM   1493  H5'   U  1003     -21.936  39.769 -17.552  1.00  0.00           H  
ATOM   1494 H5''   U  1003     -22.962  38.628 -17.993  1.00  0.00           H  
ATOM   1495  H4'   U  1003     -22.033  39.824 -19.846  1.00  0.00           H  
ATOM   1496  H3'   U  1003     -21.593  37.022 -19.828  1.00  0.00           H  
ATOM   1497  H1'   U  1003     -19.084  39.285 -21.178  1.00  0.00           H  
ATOM   1498  H2'   U  1003     -20.454  37.182 -21.817  1.00  0.00           H  
ATOM   1499 HO2'   U  1003     -20.843  38.671 -23.272  1.00  0.00           H  
ATOM   1500  H3    U  1003     -16.270  35.707 -21.206  1.00  0.00           H  
ATOM   1501  H5    U  1003     -17.723  36.031 -17.408  1.00  0.00           H  
ATOM   1502  H6    U  1003     -19.188  37.618 -18.170  1.00  0.00           H  
ATOM   1503  P     C  1004     -23.669  36.356 -21.361  1.00  0.00           P  
ATOM   1504  OP2   C  1004     -23.481  35.392 -20.248  1.00  0.00           O  
ATOM   1505  OP1   C  1004     -25.031  36.593 -21.903  1.00  0.00           O  
ATOM   1506  O5'   C  1004     -22.731  35.906 -22.568  1.00  0.00           O  
ATOM   1507  C5'   C  1004     -22.933  36.415 -23.877  1.00  0.00           C  
ATOM   1508  C4'   C  1004     -22.019  35.753 -24.880  1.00  0.00           C  
ATOM   1509  O4'   C  1004     -20.634  35.898 -24.479  1.00  0.00           O  
ATOM   1510  C3'   C  1004     -22.201  34.254 -25.065  1.00  0.00           C  
ATOM   1511  O3'   C  1004     -23.265  33.931 -25.943  1.00  0.00           O  
ATOM   1512  C1'   C  1004     -19.891  34.759 -24.884  1.00  0.00           C  
ATOM   1513  C2'   C  1004     -20.844  33.828 -25.624  1.00  0.00           C  
ATOM   1514  O2'   C  1004     -20.760  34.093 -27.017  1.00  0.00           O  
ATOM   1515  N1    C  1004     -19.311  34.126 -23.674  1.00  0.00           N  
ATOM   1516  C2    C  1004     -18.233  33.246 -23.837  1.00  0.00           C  
ATOM   1517  O2    C  1004     -17.800  33.022 -24.978  1.00  0.00           O  
ATOM   1518  N3    C  1004     -17.685  32.655 -22.750  1.00  0.00           N  
ATOM   1519  C4    C  1004     -18.170  32.911 -21.535  1.00  0.00           C  
ATOM   1520  N4    C  1004     -17.597  32.305 -20.492  1.00  0.00           N  
ATOM   1521  C5    C  1004     -19.263  33.800 -21.336  1.00  0.00           C  
ATOM   1522  C6    C  1004     -19.797  34.379 -22.419  1.00  0.00           C  
ATOM   1523  H5'   C  1004     -22.760  37.379 -23.876  1.00  0.00           H  
ATOM   1524 H5''   C  1004     -23.863  36.257 -24.141  1.00  0.00           H  
ATOM   1525  H4'   C  1004     -22.144  36.196 -25.744  1.00  0.00           H  
ATOM   1526  H3'   C  1004     -22.340  33.820 -24.197  1.00  0.00           H  
ATOM   1527  H1'   C  1004     -19.170  35.029 -25.489  1.00  0.00           H  
ATOM   1528  H2'   C  1004     -20.656  32.888 -25.422  1.00  0.00           H  
ATOM   1529 HO2'   C  1004     -20.300  33.349 -27.457  1.00  0.00           H  
ATOM   1530  H42   C  1004     -17.930  32.472 -19.586  1.00  0.00           H  
ATOM   1531  H41   C  1004     -16.845  31.693 -20.633  1.00  0.00           H  
ATOM   1532  H5    C  1004     -19.612  33.982 -20.439  1.00  0.00           H  
ATOM   1533  H6    C  1004     -20.550  34.994 -22.303  1.00  0.00           H  
ATOM   1534  P     C  1005     -23.750  32.406 -26.099  1.00  0.00           P  
ATOM   1535  OP2   C  1005     -24.763  32.135 -25.049  1.00  0.00           O  
ATOM   1536  OP1   C  1005     -24.093  32.177 -27.526  1.00  0.00           O  
ATOM   1537  O5'   C  1005     -22.449  31.551 -25.763  1.00  0.00           O  
ATOM   1538  C5'   C  1005     -22.255  30.994 -24.472  1.00  0.00           C  
ATOM   1539  C4'   C  1005     -21.842  29.544 -24.546  1.00  0.00           C  
ATOM   1540  O4'   C  1005     -23.016  28.752 -24.205  1.00  0.00           O  
ATOM   1541  C3'   C  1005     -21.376  29.049 -25.907  1.00  0.00           C  
ATOM   1542  O3'   C  1005     -19.984  29.219 -26.110  1.00  0.00           O  
ATOM   1543  C1'   C  1005     -23.088  27.663 -25.068  1.00  0.00           C  
ATOM   1544  C2'   C  1005     -21.784  27.580 -25.866  1.00  0.00           C  
ATOM   1545  O2'   C  1005     -20.840  26.805 -25.142  1.00  0.00           O  
ATOM   1546  N1    C  1005     -24.276  27.816 -25.945  1.00  0.00           N  
ATOM   1547  C2    C  1005     -24.681  26.718 -26.714  1.00  0.00           C  
ATOM   1548  O2    C  1005     -24.041  25.658 -26.641  1.00  0.00           O  
ATOM   1549  N3    C  1005     -25.761  26.831 -27.521  1.00  0.00           N  
ATOM   1550  C4    C  1005     -26.431  27.981 -27.582  1.00  0.00           C  
ATOM   1551  N4    C  1005     -27.491  28.047 -28.393  1.00  0.00           N  
ATOM   1552  C5    C  1005     -26.045  29.116 -26.814  1.00  0.00           C  
ATOM   1553  C6    C  1005     -24.976  28.992 -26.018  1.00  0.00           C  
ATOM   1554  H5'   C  1005     -23.092  31.062 -23.966  1.00  0.00           H  
ATOM   1555 H5''   C  1005     -21.558  31.501 -24.007  1.00  0.00           H  
ATOM   1556  H4'   C  1005     -21.147  29.352 -23.884  1.00  0.00           H  
ATOM   1557  H3'   C  1005     -21.864  29.507 -26.623  1.00  0.00           H  
ATOM   1558  H1'   C  1005     -23.186  26.853 -24.526  1.00  0.00           H  
ATOM   1559  H2'   C  1005     -21.930  27.224 -26.767  1.00  0.00           H  
ATOM   1560 HO2'   C  1005     -20.995  26.926 -24.182  1.00  0.00           H  
ATOM   1561  H42   C  1005     -28.005  28.878 -28.460  1.00  0.00           H  
ATOM   1562  H41   C  1005     -27.753  27.264 -28.920  1.00  0.00           H  
ATOM   1563  H5    C  1005     -26.545  29.957 -26.865  1.00  0.00           H  
ATOM   1564  H6    C  1005     -24.694  29.761 -25.482  1.00  0.00           H  
ATOM   1565  P     C  1006     -19.383  29.254 -27.600  1.00  0.00           P  
ATOM   1566  OP2   C  1006     -19.551  30.630 -28.133  1.00  0.00           O  
ATOM   1567  OP1   C  1006     -18.031  28.642 -27.564  1.00  0.00           O  
ATOM   1568  O5'   C  1006     -20.340  28.285 -28.426  1.00  0.00           O  
ATOM   1569  C5'   C  1006     -19.987  26.928 -28.649  1.00  0.00           C  
ATOM   1570  C4'   C  1006     -20.541  26.416 -29.957  1.00  0.00           C  
ATOM   1571  O4'   C  1006     -21.958  26.134 -29.811  1.00  0.00           O  
ATOM   1572  C3'   C  1006     -20.507  27.388 -31.125  1.00  0.00           C  
ATOM   1573  O3'   C  1006     -19.256  27.407 -31.791  1.00  0.00           O  
ATOM   1574  C1'   C  1006     -22.653  26.411 -31.036  1.00  0.00           C  
ATOM   1575  C2'   C  1006     -21.604  26.868 -32.044  1.00  0.00           C  
ATOM   1576  O2'   C  1006     -21.161  25.744 -32.790  1.00  0.00           O  
ATOM   1577  N1    C  1006     -23.688  27.447 -30.792  1.00  0.00           N  
ATOM   1578  C2    C  1006     -24.888  27.369 -31.509  1.00  0.00           C  
ATOM   1579  O2    C  1006     -25.050  26.446 -32.322  1.00  0.00           O  
ATOM   1580  N3    C  1006     -25.848  28.300 -31.305  1.00  0.00           N  
ATOM   1581  C4    C  1006     -25.650  29.283 -30.427  1.00  0.00           C  
ATOM   1582  N4    C  1006     -26.625  30.180 -30.259  1.00  0.00           N  
ATOM   1583  C5    C  1006     -24.441  29.390 -29.683  1.00  0.00           C  
ATOM   1584  C6    C  1006     -23.499  28.463 -29.892  1.00  0.00           C  
ATOM   1585  H5'   C  1006     -20.341  26.382 -27.916  1.00  0.00           H  
ATOM   1586 H5''   C  1006     -19.011  26.851 -28.664  1.00  0.00           H  
ATOM   1587  H4'   C  1006     -20.072  25.596 -30.213  1.00  0.00           H  
ATOM   1588  H3'   C  1006     -20.746  28.288 -30.818  1.00  0.00           H  
ATOM   1589  H1'   C  1006     -23.081  25.594 -31.365  1.00  0.00           H  
ATOM   1590  H2'   C  1006     -21.950  27.576 -32.626  1.00  0.00           H  
ATOM   1591 HO2'   C  1006     -21.509  25.809 -33.703  1.00  0.00           H  
ATOM   1592  H42   C  1006     -26.509  30.914 -29.620  1.00  0.00           H  
ATOM   1593  H41   C  1006     -27.455  30.103 -30.774  1.00  0.00           H  
ATOM   1594  H5    C  1006     -24.304  30.116 -29.039  1.00  0.00           H  
ATOM   1595  H6    C  1006     -22.660  28.519 -29.390  1.00  0.00           H  
ATOM   1596  P     U  1007     -18.897  28.603 -32.804  1.00  0.00           P  
ATOM   1597  OP2   U  1007     -19.482  29.855 -32.262  1.00  0.00           O  
ATOM   1598  OP1   U  1007     -17.442  28.538 -33.096  1.00  0.00           O  
ATOM   1599  O5'   U  1007     -19.685  28.228 -34.137  1.00  0.00           O  
ATOM   1600  C5'   U  1007     -20.373  29.221 -34.882  1.00  0.00           C  
ATOM   1601  C4'   U  1007     -21.686  28.705 -35.417  1.00  0.00           C  
ATOM   1602  O4'   U  1007     -22.634  28.671 -34.332  1.00  0.00           O  
ATOM   1603  C3'   U  1007     -22.362  29.564 -36.475  1.00  0.00           C  
ATOM   1604  O3'   U  1007     -21.805  29.392 -37.766  1.00  0.00           O  
ATOM   1605  C1'   U  1007     -23.918  28.867 -34.848  1.00  0.00           C  
ATOM   1606  C2'   U  1007     -23.822  29.151 -36.356  1.00  0.00           C  
ATOM   1607  O2'   U  1007     -24.079  27.954 -37.076  1.00  0.00           O  
ATOM   1608  N1    U  1007     -24.550  29.984 -34.105  1.00  0.00           N  
ATOM   1609  C2    U  1007     -25.869  30.273 -34.402  1.00  0.00           C  
ATOM   1610  O2    U  1007     -26.515  29.657 -35.232  1.00  0.00           O  
ATOM   1611  N3    U  1007     -26.413  31.313 -33.689  1.00  0.00           N  
ATOM   1612  C4    U  1007     -25.787  32.081 -32.730  1.00  0.00           C  
ATOM   1613  O4    U  1007     -26.413  32.986 -32.177  1.00  0.00           O  
ATOM   1614  C5    U  1007     -24.424  31.725 -32.475  1.00  0.00           C  
ATOM   1615  C6    U  1007     -23.870  30.715 -33.154  1.00  0.00           C  
ATOM   1616  H5'   U  1007     -19.811  29.502 -35.634  1.00  0.00           H  
ATOM   1617 H5''   U  1007     -20.545  29.993 -34.304  1.00  0.00           H  
ATOM   1618  H4'   U  1007     -21.552  27.800 -35.765  1.00  0.00           H  
ATOM   1619  H3'   U  1007     -22.277  30.508 -36.228  1.00  0.00           H  
ATOM   1620  H1'   U  1007     -24.438  28.048 -34.707  1.00  0.00           H  
ATOM   1621  H2'   U  1007     -24.424  29.874 -36.629  1.00  0.00           H  
ATOM   1622 HO2'   U  1007     -24.948  28.030 -37.523  1.00  0.00           H  
ATOM   1623  H3    U  1007     -27.347  31.535 -33.885  1.00  0.00           H  
ATOM   1624  H5    U  1007     -23.902  32.218 -31.807  1.00  0.00           H  
ATOM   1625  H6    U  1007     -22.937  30.492 -32.962  1.00  0.00           H  
ATOM   1626  P     U  1008     -21.910  30.568 -38.856  1.00  0.00           P  
ATOM   1627  OP2   U  1008     -21.355  31.805 -38.252  1.00  0.00           O  
ATOM   1628  OP1   U  1008     -21.352  30.061 -40.136  1.00  0.00           O  
ATOM   1629  O5'   U  1008     -23.478  30.775 -39.049  1.00  0.00           O  
ATOM   1630  C5'   U  1008     -24.217  29.955 -39.942  1.00  0.00           C  
ATOM   1631  C4'   U  1008     -25.626  30.464 -40.128  1.00  0.00           C  
ATOM   1632  O4'   U  1008     -26.299  30.525 -38.843  1.00  0.00           O  
ATOM   1633  C3'   U  1008     -25.762  31.861 -40.715  1.00  0.00           C  
ATOM   1634  O3'   U  1008     -25.734  31.872 -42.131  1.00  0.00           O  
ATOM   1635  C1'   U  1008     -27.174  31.633 -38.804  1.00  0.00           C  
ATOM   1636  C2'   U  1008     -27.112  32.320 -40.172  1.00  0.00           C  
ATOM   1637  O2'   U  1008     -28.181  31.831 -40.970  1.00  0.00           O  
ATOM   1638  N1    U  1008     -26.750  32.532 -37.703  1.00  0.00           N  
ATOM   1639  C2    U  1008     -27.682  33.440 -37.235  1.00  0.00           C  
ATOM   1640  O2    U  1008     -28.812  33.524 -37.683  1.00  0.00           O  
ATOM   1641  N3    U  1008     -27.245  34.250 -36.216  1.00  0.00           N  
ATOM   1642  C4    U  1008     -25.998  34.249 -35.628  1.00  0.00           C  
ATOM   1643  O4    U  1008     -25.758  35.044 -34.719  1.00  0.00           O  
ATOM   1644  C5    U  1008     -25.086  33.284 -36.163  1.00  0.00           C  
ATOM   1645  C6    U  1008     -25.486  32.482 -37.155  1.00  0.00           C  
ATOM   1646  H5'   U  1008     -24.252  29.044 -39.584  1.00  0.00           H  
ATOM   1647 H5''   U  1008     -23.766  29.941 -40.811  1.00  0.00           H  
ATOM   1648  H4'   U  1008     -26.111  29.844 -40.712  1.00  0.00           H  
ATOM   1649  H3'   U  1008     -25.059  32.435 -40.347  1.00  0.00           H  
ATOM   1650  H1'   U  1008     -28.091  31.327 -38.638  1.00  0.00           H  
ATOM   1651  H2'   U  1008     -27.148  33.294 -40.076  1.00  0.00           H  
ATOM   1652 HO2'   U  1008     -28.644  32.590 -41.383  1.00  0.00           H  
ATOM   1653  H3    U  1008     -27.891  34.901 -35.869  1.00  0.00           H  
ATOM   1654  H5    U  1008     -24.177  33.213 -35.804  1.00  0.00           H  
ATOM   1655  H6    U  1008     -24.843  31.831 -37.504  1.00  0.00           H  
ATOM   1656  P     U  1009     -25.185  33.160 -42.919  1.00  0.00           P  
ATOM   1657  OP2   U  1009     -23.836  33.482 -42.390  1.00  0.00           O  
ATOM   1658  OP1   U  1009     -25.365  32.921 -44.374  1.00  0.00           O  
ATOM   1659  O5'   U  1009     -26.178  34.328 -42.485  1.00  0.00           O  
ATOM   1660  C5'   U  1009     -27.052  34.930 -43.427  1.00  0.00           C  
ATOM   1661  C4'   U  1009     -28.332  35.398 -42.780  1.00  0.00           C  
ATOM   1662  O4'   U  1009     -28.407  34.875 -41.426  1.00  0.00           O  
ATOM   1663  C3'   U  1009     -28.468  36.899 -42.572  1.00  0.00           C  
ATOM   1664  O3'   U  1009     -28.894  37.583 -43.736  1.00  0.00           O  
ATOM   1665  C1'   U  1009     -29.016  35.808 -40.573  1.00  0.00           C  
ATOM   1666  C2'   U  1009     -29.511  36.944 -41.467  1.00  0.00           C  
ATOM   1667  O2'   U  1009     -30.803  36.626 -41.965  1.00  0.00           O  
ATOM   1668  N1    U  1009     -27.986  36.260 -39.606  1.00  0.00           N  
ATOM   1669  C2    U  1009     -28.390  37.142 -38.621  1.00  0.00           C  
ATOM   1670  O2    U  1009     -29.534  37.550 -38.521  1.00  0.00           O  
ATOM   1671  N3    U  1009     -27.404  37.533 -37.749  1.00  0.00           N  
ATOM   1672  C4    U  1009     -26.082  37.143 -37.759  1.00  0.00           C  
ATOM   1673  O4    U  1009     -25.314  37.585 -36.904  1.00  0.00           O  
ATOM   1674  C5    U  1009     -25.736  36.230 -38.806  1.00  0.00           C  
ATOM   1675  C6    U  1009     -26.677  35.832 -39.668  1.00  0.00           C  
ATOM   1676  H5'   U  1009     -27.268  34.277 -44.125  1.00  0.00           H  
ATOM   1677 H5''   U  1009     -26.602  35.698 -43.836  1.00  0.00           H  
ATOM   1678  H4'   U  1009     -29.091  35.058 -43.297  1.00  0.00           H  
ATOM   1679  H3'   U  1009     -27.619  37.257 -42.239  1.00  0.00           H  
ATOM   1680  H1'   U  1009     -29.776  35.428 -40.083  1.00  0.00           H  
ATOM   1681  H2'   U  1009     -29.505  37.806 -41.002  1.00  0.00           H  
ATOM   1682 HO2'   U  1009     -31.462  37.216 -41.542  1.00  0.00           H  
ATOM   1683  H3    U  1009     -27.669  38.158 -37.043  1.00  0.00           H  
ATOM   1684  H5    U  1009     -24.817  35.899 -38.889  1.00  0.00           H  
ATOM   1685  H6    U  1009     -26.415  35.208 -40.376  1.00  0.00           H  
ATOM   1686  P     G  1010     -28.200  38.969 -44.161  1.00  0.00           P  
ATOM   1687  OP2   G  1010     -26.923  39.091 -43.413  1.00  0.00           O  
ATOM   1688  OP1   G  1010     -28.193  39.045 -45.644  1.00  0.00           O  
ATOM   1689  O5'   G  1010     -29.199  40.084 -43.615  1.00  0.00           O  
ATOM   1690  C5'   G  1010     -30.585  40.033 -43.918  1.00  0.00           C  
ATOM   1691  C4'   G  1010     -31.390  40.898 -42.980  1.00  0.00           C  
ATOM   1692  O4'   G  1010     -31.394  40.319 -41.658  1.00  0.00           O  
ATOM   1693  C3'   G  1010     -30.857  42.303 -42.746  1.00  0.00           C  
ATOM   1694  O3'   G  1010     -31.310  43.235 -43.714  1.00  0.00           O  
ATOM   1695  C1'   G  1010     -31.315  41.297 -40.660  1.00  0.00           C  
ATOM   1696  C2'   G  1010     -31.436  42.632 -41.380  1.00  0.00           C  
ATOM   1697  O2'   G  1010     -32.810  42.978 -41.472  1.00  0.00           O  
ATOM   1698  N1    G  1010     -28.335  42.550 -36.728  1.00  0.00           N  
ATOM   1699  C2    G  1010     -29.622  42.940 -37.008  1.00  0.00           C  
ATOM   1700  N2    G  1010     -30.196  43.774 -36.129  1.00  0.00           N  
ATOM   1701  N3    G  1010     -30.299  42.542 -38.073  1.00  0.00           N  
ATOM   1702  C4    G  1010     -29.574  41.709 -38.850  1.00  0.00           C  
ATOM   1703  C5    G  1010     -28.285  41.258 -38.660  1.00  0.00           C  
ATOM   1704  C6    G  1010     -27.570  41.693 -37.514  1.00  0.00           C  
ATOM   1705  O6    G  1010     -26.419  41.405 -37.169  1.00  0.00           O  
ATOM   1706  N7    G  1010     -27.903  40.411 -39.690  1.00  0.00           N  
ATOM   1707  C8    G  1010     -28.946  40.363 -40.473  1.00  0.00           C  
ATOM   1708  N9    G  1010     -29.995  41.127 -40.023  1.00  0.00           N  
ATOM   1709  H5'   G  1010     -30.895  39.106 -43.844  1.00  0.00           H  
ATOM   1710 H5''   G  1010     -30.723  40.343 -44.838  1.00  0.00           H  
ATOM   1711  H4'   G  1010     -32.313  40.946 -43.307  1.00  0.00           H  
ATOM   1712  H3'   G  1010     -29.880  42.271 -42.687  1.00  0.00           H  
ATOM   1713  H1'   G  1010     -32.017  41.228 -39.980  1.00  0.00           H  
ATOM   1714  H2'   G  1010     -30.915  43.328 -40.927  1.00  0.00           H  
ATOM   1715 HO2'   G  1010     -32.992  43.725 -40.865  1.00  0.00           H  
ATOM   1716  H1    G  1010     -27.921  42.901 -35.912  1.00  0.00           H  
ATOM   1717  H22   G  1010     -31.114  44.086 -36.277  1.00  0.00           H  
ATOM   1718  H21   G  1010     -29.702  44.073 -35.338  1.00  0.00           H  
ATOM   1719  H8    G  1010     -28.977  39.835 -41.298  1.00  0.00           H  
ATOM   1720  P     C  1011     -30.448  44.554 -44.030  1.00  0.00           P  
ATOM   1721  OP2   C  1011     -29.029  44.148 -44.196  1.00  0.00           O  
ATOM   1722  OP1   C  1011     -31.130  45.298 -45.119  1.00  0.00           O  
ATOM   1723  O5'   C  1011     -30.561  45.418 -42.697  1.00  0.00           O  
ATOM   1724  C5'   C  1011     -31.731  46.171 -42.413  1.00  0.00           C  
ATOM   1725  C4'   C  1011     -31.573  46.994 -41.158  1.00  0.00           C  
ATOM   1726  O4'   C  1011     -31.308  46.106 -40.037  1.00  0.00           O  
ATOM   1727  C3'   C  1011     -30.411  47.974 -41.141  1.00  0.00           C  
ATOM   1728  O3'   C  1011     -30.740  49.230 -41.712  1.00  0.00           O  
ATOM   1729  C1'   C  1011     -30.373  46.687 -39.162  1.00  0.00           C  
ATOM   1730  C2'   C  1011     -30.131  48.116 -39.651  1.00  0.00           C  
ATOM   1731  O2'   C  1011     -31.069  48.983 -39.031  1.00  0.00           O  
ATOM   1732  N1    C  1011     -29.137  45.865 -39.192  1.00  0.00           N  
ATOM   1733  C2    C  1011     -28.235  45.982 -38.127  1.00  0.00           C  
ATOM   1734  O2    C  1011     -28.492  46.763 -37.198  1.00  0.00           O  
ATOM   1735  N3    C  1011     -27.102  45.243 -38.130  1.00  0.00           N  
ATOM   1736  C4    C  1011     -26.849  44.411 -39.140  1.00  0.00           C  
ATOM   1737  N4    C  1011     -25.718  43.702 -39.100  1.00  0.00           N  
ATOM   1738  C5    C  1011     -27.745  44.270 -40.237  1.00  0.00           C  
ATOM   1739  C6    C  1011     -28.864  45.005 -40.223  1.00  0.00           C  
ATOM   1740  H5'   C  1011     -32.486  45.556 -42.300  1.00  0.00           H  
ATOM   1741 H5''   C  1011     -31.916  46.770 -43.166  1.00  0.00           H  
ATOM   1742  H4'   C  1011     -32.407  47.481 -40.993  1.00  0.00           H  
ATOM   1743  H3'   C  1011     -29.636  47.565 -41.578  1.00  0.00           H  
ATOM   1744  H1'   C  1011     -30.724  46.714 -38.248  1.00  0.00           H  
ATOM   1745  H2'   C  1011     -29.209  48.402 -39.486  1.00  0.00           H  
ATOM   1746 HO2'   C  1011     -30.602  49.545 -38.378  1.00  0.00           H  
ATOM   1747  H42   C  1011     -25.503  43.082 -39.827  1.00  0.00           H  
ATOM   1748  H41   C  1011     -25.103  43.803 -38.344  1.00  0.00           H  
ATOM   1749  H5    C  1011     -27.551  43.655 -40.975  1.00  0.00           H  
ATOM   1750  H6    C  1011     -29.493  44.921 -40.968  1.00  0.00           H  
ATOM   1751  P     A  1012     -29.576  50.214 -42.224  1.00  0.00           P  
ATOM   1752  OP2   A  1012     -28.546  49.391 -42.907  1.00  0.00           O  
ATOM   1753  OP1   A  1012     -30.213  51.342 -42.947  1.00  0.00           O  
ATOM   1754  O5'   A  1012     -28.938  50.786 -40.881  1.00  0.00           O  
ATOM   1755  C5'   A  1012     -28.859  52.185 -40.650  1.00  0.00           C  
ATOM   1756  C4'   A  1012     -27.851  52.514 -39.577  1.00  0.00           C  
ATOM   1757  O4'   A  1012     -27.786  51.430 -38.630  1.00  0.00           O  
ATOM   1758  C3'   A  1012     -26.410  52.663 -40.040  1.00  0.00           C  
ATOM   1759  O3'   A  1012     -26.082  53.989 -40.416  1.00  0.00           O  
ATOM   1760  C1'   A  1012     -26.472  51.217 -38.183  1.00  0.00           C  
ATOM   1761  C2'   A  1012     -25.652  52.355 -38.770  1.00  0.00           C  
ATOM   1762  O2'   A  1012     -25.686  53.454 -37.871  1.00  0.00           O  
ATOM   1763  N1    A  1012     -22.896  47.510 -38.023  1.00  0.00           N  
ATOM   1764  C2    A  1012     -23.008  48.681 -37.382  1.00  0.00           C  
ATOM   1765  N3    A  1012     -23.968  49.600 -37.472  1.00  0.00           N  
ATOM   1766  C4    A  1012     -24.912  49.217 -38.349  1.00  0.00           C  
ATOM   1767  C5    A  1012     -24.935  48.045 -39.082  1.00  0.00           C  
ATOM   1768  C6    A  1012     -23.862  47.155 -38.897  1.00  0.00           C  
ATOM   1769  N6    A  1012     -23.749  45.989 -39.535  1.00  0.00           N  
ATOM   1770  N7    A  1012     -26.067  47.991 -39.885  1.00  0.00           N  
ATOM   1771  C8    A  1012     -26.692  49.112 -39.623  1.00  0.00           C  
ATOM   1772  N9    A  1012     -26.049  49.902 -38.702  1.00  0.00           N  
ATOM   1773  H5'   A  1012     -29.740  52.513 -40.372  1.00  0.00           H  
ATOM   1774 H5''   A  1012     -28.600  52.633 -41.481  1.00  0.00           H  
ATOM   1775  H4'   A  1012     -28.136  53.329 -39.113  1.00  0.00           H  
ATOM   1776  H3'   A  1012     -26.215  51.976 -40.712  1.00  0.00           H  
ATOM   1777  H1'   A  1012     -26.388  51.225 -37.206  1.00  0.00           H  
ATOM   1778  H2'   A  1012     -24.733  52.069 -38.960  1.00  0.00           H  
ATOM   1779 HO2'   A  1012     -24.807  53.547 -37.449  1.00  0.00           H  
ATOM   1780  H2    A  1012     -22.281  48.891 -36.759  1.00  0.00           H  
ATOM   1781  H61   A  1012     -22.976  45.409 -39.364  1.00  0.00           H  
ATOM   1782  H62   A  1012     -24.438  45.710 -40.174  1.00  0.00           H  
ATOM   1783  H8    A  1012     -27.540  49.363 -40.046  1.00  0.00           H  
ATOM   1784  P     U  1013     -25.762  54.338 -41.951  1.00  0.00           P  
ATOM   1785  OP2   U  1013     -26.409  53.307 -42.801  1.00  0.00           O  
ATOM   1786  OP1   U  1013     -26.074  55.773 -42.172  1.00  0.00           O  
ATOM   1787  O5'   U  1013     -24.184  54.154 -42.067  1.00  0.00           O  
ATOM   1788  C5'   U  1013     -23.296  55.168 -41.621  1.00  0.00           C  
ATOM   1789  C4'   U  1013     -22.060  54.584 -40.982  1.00  0.00           C  
ATOM   1790  O4'   U  1013     -22.430  53.511 -40.082  1.00  0.00           O  
ATOM   1791  C3'   U  1013     -21.075  53.906 -41.923  1.00  0.00           C  
ATOM   1792  O3'   U  1013     -20.242  54.824 -42.608  1.00  0.00           O  
ATOM   1793  C1'   U  1013     -21.473  52.485 -40.096  1.00  0.00           C  
ATOM   1794  C2'   U  1013     -20.318  53.011 -40.951  1.00  0.00           C  
ATOM   1795  O2'   U  1013     -19.434  53.768 -40.137  1.00  0.00           O  
ATOM   1796  N1    U  1013     -22.124  51.297 -40.699  1.00  0.00           N  
ATOM   1797  C2    U  1013     -21.410  50.113 -40.688  1.00  0.00           C  
ATOM   1798  O2    U  1013     -20.294  50.013 -40.211  1.00  0.00           O  
ATOM   1799  N3    U  1013     -22.053  49.040 -41.256  1.00  0.00           N  
ATOM   1800  C4    U  1013     -23.309  49.028 -41.825  1.00  0.00           C  
ATOM   1801  O4    U  1013     -23.749  47.979 -42.297  1.00  0.00           O  
ATOM   1802  C5    U  1013     -23.988  50.288 -41.801  1.00  0.00           C  
ATOM   1803  C6    U  1013     -23.386  51.349 -41.252  1.00  0.00           C  
ATOM   1804  H5'   U  1013     -23.758  55.731 -40.966  1.00  0.00           H  
ATOM   1805 H5''   U  1013     -23.030  55.719 -42.386  1.00  0.00           H  
ATOM   1806  H4'   U  1013     -21.608  55.286 -40.469  1.00  0.00           H  
ATOM   1807  H3'   U  1013     -21.569  53.354 -42.564  1.00  0.00           H  
ATOM   1808  H1'   U  1013     -21.135  52.253 -39.205  1.00  0.00           H  
ATOM   1809  H2'   U  1013     -19.850  52.288 -41.419  1.00  0.00           H  
ATOM   1810 HO2'   U  1013     -18.595  53.272 -40.029  1.00  0.00           H  
ATOM   1811  H3    U  1013     -21.564  48.191 -41.259  1.00  0.00           H  
ATOM   1812  H5    U  1013     -24.887  50.372 -42.182  1.00  0.00           H  
ATOM   1813  H6    U  1013     -23.871  52.199 -41.249  1.00  0.00           H  
ATOM   1814  P     A  1014     -20.210  54.845 -44.214  1.00  0.00           P  
ATOM   1815  OP2   A  1014     -21.545  55.284 -44.695  1.00  0.00           O  
ATOM   1816  OP1   A  1014     -18.997  55.585 -44.641  1.00  0.00           O  
ATOM   1817  O5'   A  1014     -20.022  53.315 -44.616  1.00  0.00           O  
ATOM   1818  C5'   A  1014     -18.791  52.847 -45.148  1.00  0.00           C  
ATOM   1819  C4'   A  1014     -18.472  51.454 -44.665  1.00  0.00           C  
ATOM   1820  O4'   A  1014     -19.506  51.034 -43.729  1.00  0.00           O  
ATOM   1821  C3'   A  1014     -18.496  50.360 -45.721  1.00  0.00           C  
ATOM   1822  O3'   A  1014     -17.317  50.323 -46.508  1.00  0.00           O  
ATOM   1823  C1'   A  1014     -19.768  49.678 -43.895  1.00  0.00           C  
ATOM   1824  C2'   A  1014     -18.645  49.156 -44.804  1.00  0.00           C  
ATOM   1825  O2'   A  1014     -17.466  48.939 -44.043  1.00  0.00           O  
ATOM   1826  N1    A  1014     -23.409  46.448 -45.589  1.00  0.00           N  
ATOM   1827  C2    A  1014     -22.215  46.240 -45.019  1.00  0.00           C  
ATOM   1828  N3    A  1014     -21.316  47.129 -44.602  1.00  0.00           N  
ATOM   1829  C4    A  1014     -21.749  48.383 -44.823  1.00  0.00           C  
ATOM   1830  C5    A  1014     -22.950  48.755 -45.398  1.00  0.00           C  
ATOM   1831  C6    A  1014     -23.814  47.720 -45.796  1.00  0.00           C  
ATOM   1832  N6    A  1014     -25.004  47.926 -46.365  1.00  0.00           N  
ATOM   1833  N7    A  1014     -23.054  50.138 -45.463  1.00  0.00           N  
ATOM   1834  C8    A  1014     -21.934  50.563 -44.935  1.00  0.00           C  
ATOM   1835  N9    A  1014     -21.096  49.555 -44.525  1.00  0.00           N  
ATOM   1836  H5'   A  1014     -18.072  53.453 -44.871  1.00  0.00           H  
ATOM   1837 H5''   A  1014     -18.846  52.842 -46.125  1.00  0.00           H  
ATOM   1838  H4'   A  1014     -17.605  51.467 -44.209  1.00  0.00           H  
ATOM   1839  H3'   A  1014     -19.293  50.470 -46.281  1.00  0.00           H  
ATOM   1840  H1'   A  1014     -19.760  49.182 -43.050  1.00  0.00           H  
ATOM   1841  H2'   A  1014     -18.908  48.355 -45.304  1.00  0.00           H  
ATOM   1842 HO2'   A  1014     -17.284  47.977 -44.005  1.00  0.00           H  
ATOM   1843  H2    A  1014     -21.968  45.300 -44.891  1.00  0.00           H  
ATOM   1844  H61   A  1014     -25.563  47.163 -46.621  1.00  0.00           H  
ATOM   1845  H62   A  1014     -25.319  48.840 -46.524  1.00  0.00           H  
ATOM   1846  H8    A  1014     -21.713  51.514 -44.841  1.00  0.00           H  
ATOM   1847  P     A  1015     -17.420  50.010 -48.075  1.00  0.00           P  
ATOM   1848  OP2   A  1015     -18.865  49.816 -48.356  1.00  0.00           O  
ATOM   1849  OP1   A  1015     -16.679  51.101 -48.757  1.00  0.00           O  
ATOM   1850  O5'   A  1015     -16.670  48.638 -48.382  1.00  0.00           O  
ATOM   1851  C5'   A  1015     -17.307  47.391 -48.146  1.00  0.00           C  
ATOM   1852  C4'   A  1015     -17.503  46.618 -49.426  1.00  0.00           C  
ATOM   1853  O4'   A  1015     -17.551  47.522 -50.549  1.00  0.00           O  
ATOM   1854  C3'   A  1015     -16.390  45.651 -49.799  1.00  0.00           C  
ATOM   1855  O3'   A  1015     -16.499  44.400 -49.141  1.00  0.00           O  
ATOM   1856  C1'   A  1015     -17.014  46.913 -51.703  1.00  0.00           C  
ATOM   1857  C2'   A  1015     -16.631  45.483 -51.288  1.00  0.00           C  
ATOM   1858  O2'   A  1015     -17.733  44.622 -51.538  1.00  0.00           O  
ATOM   1859  N1    A  1015     -15.311  50.995 -54.347  1.00  0.00           N  
ATOM   1860  C2    A  1015     -16.536  50.486 -54.168  1.00  0.00           C  
ATOM   1861  N3    A  1015     -16.909  49.418 -53.466  1.00  0.00           N  
ATOM   1862  C4    A  1015     -15.844  48.832 -52.891  1.00  0.00           C  
ATOM   1863  C5    A  1015     -14.526  49.238 -52.983  1.00  0.00           C  
ATOM   1864  C6    A  1015     -14.263  50.383 -53.755  1.00  0.00           C  
ATOM   1865  N6    A  1015     -13.041  50.891 -53.934  1.00  0.00           N  
ATOM   1866  N7    A  1015     -13.700  48.389 -52.257  1.00  0.00           N  
ATOM   1867  C8    A  1015     -14.524  47.505 -51.752  1.00  0.00           C  
ATOM   1868  N9    A  1015     -15.837  47.712 -52.095  1.00  0.00           N  
ATOM   1869  H5'   A  1015     -18.181  47.551 -47.733  1.00  0.00           H  
ATOM   1870 H5''   A  1015     -16.756  46.861 -47.533  1.00  0.00           H  
ATOM   1871  H4'   A  1015     -18.348  46.124 -49.373  1.00  0.00           H  
ATOM   1872  H3'   A  1015     -15.500  46.026 -49.630  1.00  0.00           H  
ATOM   1873  H1'   A  1015     -17.648  46.877 -52.451  1.00  0.00           H  
ATOM   1874  H2'   A  1015     -15.822  45.182 -51.752  1.00  0.00           H  
ATOM   1875 HO2'   A  1015     -17.519  44.045 -52.299  1.00  0.00           H  
ATOM   1876  H2    A  1015     -17.262  50.968 -54.618  1.00  0.00           H  
ATOM   1877  H61   A  1015     -12.920  51.693 -54.485  1.00  0.00           H  
ATOM   1878  H62   A  1015     -12.266  50.463 -53.515  1.00  0.00           H  
ATOM   1879  H8    A  1015     -14.230  46.763 -51.182  1.00  0.00           H  
ATOM   1880  P     A  1016     -15.193  43.695 -48.525  1.00  0.00           P  
ATOM   1881  OP2   A  1016     -13.997  44.352 -49.109  1.00  0.00           O  
ATOM   1882  OP1   A  1016     -15.352  43.639 -47.050  1.00  0.00           O  
ATOM   1883  O5'   A  1016     -15.259  42.205 -49.086  1.00  0.00           O  
ATOM   1884  C5'   A  1016     -16.462  41.684 -49.631  1.00  0.00           C  
ATOM   1885  C4'   A  1016     -16.187  40.648 -50.692  1.00  0.00           C  
ATOM   1886  O4'   A  1016     -15.927  41.364 -51.931  1.00  0.00           O  
ATOM   1887  C3'   A  1016     -14.928  39.816 -50.501  1.00  0.00           C  
ATOM   1888  O3'   A  1016     -15.151  38.637 -49.748  1.00  0.00           O  
ATOM   1889  C1'   A  1016     -14.901  40.752 -52.679  1.00  0.00           C  
ATOM   1890  C2'   A  1016     -14.550  39.484 -51.937  1.00  0.00           C  
ATOM   1891  O2'   A  1016     -15.353  38.431 -52.450  1.00  0.00           O  
ATOM   1892  N1    A  1016     -10.863  42.495 -55.364  1.00  0.00           N  
ATOM   1893  C2    A  1016     -11.769  41.542 -55.617  1.00  0.00           C  
ATOM   1894  N3    A  1016     -12.796  41.139 -54.873  1.00  0.00           N  
ATOM   1895  C4    A  1016     -12.856  41.839 -53.726  1.00  0.00           C  
ATOM   1896  C5    A  1016     -11.998  42.846 -53.325  1.00  0.00           C  
ATOM   1897  C6    A  1016     -10.952  43.180 -54.203  1.00  0.00           C  
ATOM   1898  N6    A  1016     -10.048  44.129 -53.950  1.00  0.00           N  
ATOM   1899  N7    A  1016     -12.369  43.340 -52.082  1.00  0.00           N  
ATOM   1900  C8    A  1016     -13.425  42.632 -51.765  1.00  0.00           C  
ATOM   1901  N9    A  1016     -13.776  41.705 -52.714  1.00  0.00           N  
ATOM   1902  H5'   A  1016     -16.978  42.418 -50.027  1.00  0.00           H  
ATOM   1903 H5''   A  1016     -16.989  41.275 -48.914  1.00  0.00           H  
ATOM   1904  H4'   A  1016     -16.949  40.045 -50.819  1.00  0.00           H  
ATOM   1905  H3'   A  1016     -14.218  40.341 -50.074  1.00  0.00           H  
ATOM   1906  H1'   A  1016     -15.170  40.529 -53.596  1.00  0.00           H  
ATOM   1907  H2'   A  1016     -13.594  39.286 -52.021  1.00  0.00           H  
ATOM   1908 HO2'   A  1016     -14.803  37.865 -53.031  1.00  0.00           H  
ATOM   1909  H2    A  1016     -11.660  41.075 -56.473  1.00  0.00           H  
ATOM   1910  H61   A  1016      -9.339  44.317 -54.602  1.00  0.00           H  
ATOM   1911  H62   A  1016     -10.092  44.639 -53.115  1.00  0.00           H  
ATOM   1912  H8    A  1016     -13.918  42.753 -50.926  1.00  0.00           H  
ATOM   1913  P     A  1017     -13.966  38.005 -48.866  1.00  0.00           P  
ATOM   1914  OP2   A  1017     -12.683  38.589 -49.333  1.00  0.00           O  
ATOM   1915  OP1   A  1017     -14.345  38.117 -47.436  1.00  0.00           O  
ATOM   1916  O5'   A  1017     -13.975  36.461 -49.259  1.00  0.00           O  
ATOM   1917  C5'   A  1017     -12.858  35.866 -49.903  1.00  0.00           C  
ATOM   1918  C4'   A  1017     -13.226  34.555 -50.553  1.00  0.00           C  
ATOM   1919  O4'   A  1017     -14.267  33.945 -49.762  1.00  0.00           O  
ATOM   1920  C3'   A  1017     -13.834  34.648 -51.944  1.00  0.00           C  
ATOM   1921  O3'   A  1017     -12.860  34.685 -52.973  1.00  0.00           O  
ATOM   1922  C1'   A  1017     -15.226  33.314 -50.574  1.00  0.00           C  
ATOM   1923  C2'   A  1017     -14.729  33.412 -52.015  1.00  0.00           C  
ATOM   1924  O2'   A  1017     -13.976  32.248 -52.324  1.00  0.00           O  
ATOM   1925  N1    A  1017     -20.277  33.302 -51.595  1.00  0.00           N  
ATOM   1926  C2    A  1017     -19.287  32.469 -51.939  1.00  0.00           C  
ATOM   1927  N3    A  1017     -17.992  32.532 -51.638  1.00  0.00           N  
ATOM   1928  C4    A  1017     -17.732  33.613 -50.883  1.00  0.00           C  
ATOM   1929  C5    A  1017     -18.642  34.559 -50.450  1.00  0.00           C  
ATOM   1930  C6    A  1017     -19.982  34.379 -50.835  1.00  0.00           C  
ATOM   1931  N6    A  1017     -20.969  35.210 -50.493  1.00  0.00           N  
ATOM   1932  N7    A  1017     -18.011  35.534 -49.689  1.00  0.00           N  
ATOM   1933  C8    A  1017     -16.755  35.161 -49.679  1.00  0.00           C  
ATOM   1934  N9    A  1017     -16.514  34.007 -50.382  1.00  0.00           N  
ATOM   1935  H5'   A  1017     -12.153  35.707 -49.240  1.00  0.00           H  
ATOM   1936 H5''   A  1017     -12.519  36.478 -50.588  1.00  0.00           H  
ATOM   1937  H4'   A  1017     -12.453  33.953 -50.584  1.00  0.00           H  
ATOM   1938  H3'   A  1017     -14.387  35.455 -51.997  1.00  0.00           H  
ATOM   1939  H1'   A  1017     -15.323  32.370 -50.327  1.00  0.00           H  
ATOM   1940  H2'   A  1017     -15.471  33.542 -52.642  1.00  0.00           H  
ATOM   1941 HO2'   A  1017     -14.488  31.694 -52.950  1.00  0.00           H  
ATOM   1942  H2    A  1017     -19.554  31.703 -52.491  1.00  0.00           H  
ATOM   1943  H61   A  1017     -21.885  35.032 -50.793  1.00  0.00           H  
ATOM   1944  H62   A  1017     -20.778  35.997 -49.942  1.00  0.00           H  
ATOM   1945  H8    A  1017     -16.052  35.661 -49.213  1.00  0.00           H  
ATOM   1946  P     A  1018     -13.169  35.454 -54.350  1.00  0.00           P  
ATOM   1947  OP2   A  1018     -13.486  36.867 -54.026  1.00  0.00           O  
ATOM   1948  OP1   A  1018     -12.074  35.147 -55.304  1.00  0.00           O  
ATOM   1949  O5'   A  1018     -14.500  34.762 -54.887  1.00  0.00           O  
ATOM   1950  C5'   A  1018     -14.464  33.470 -55.476  1.00  0.00           C  
ATOM   1951  C4'   A  1018     -15.792  33.103 -56.089  1.00  0.00           C  
ATOM   1952  O4'   A  1018     -16.762  32.990 -55.021  1.00  0.00           O  
ATOM   1953  C3'   A  1018     -16.385  34.117 -57.055  1.00  0.00           C  
ATOM   1954  O3'   A  1018     -15.865  34.003 -58.368  1.00  0.00           O  
ATOM   1955  C1'   A  1018     -18.000  33.417 -55.489  1.00  0.00           C  
ATOM   1956  C2'   A  1018     -17.846  33.716 -56.987  1.00  0.00           C  
ATOM   1957  O2'   A  1018     -18.088  32.528 -57.726  1.00  0.00           O  
ATOM   1958  N1    A  1018     -21.810  36.713 -54.405  1.00  0.00           N  
ATOM   1959  C2    A  1018     -21.747  35.643 -55.207  1.00  0.00           C  
ATOM   1960  N3    A  1018     -20.721  34.828 -55.443  1.00  0.00           N  
ATOM   1961  C4    A  1018     -19.641  35.208 -54.737  1.00  0.00           C  
ATOM   1962  C5    A  1018     -19.552  36.283 -53.873  1.00  0.00           C  
ATOM   1963  C6    A  1018     -20.708  37.067 -53.710  1.00  0.00           C  
ATOM   1964  N6    A  1018     -20.772  38.135 -52.911  1.00  0.00           N  
ATOM   1965  N7    A  1018     -18.280  36.366 -53.322  1.00  0.00           N  
ATOM   1966  C8    A  1018     -17.640  35.356 -53.856  1.00  0.00           C  
ATOM   1967  N9    A  1018     -18.403  34.612 -54.722  1.00  0.00           N  
ATOM   1968  H5'   A  1018     -14.236  32.811 -54.787  1.00  0.00           H  
ATOM   1969 H5''   A  1018     -13.775  33.455 -56.173  1.00  0.00           H  
ATOM   1970  H4'   A  1018     -15.725  32.236 -56.542  1.00  0.00           H  
ATOM   1971  H3'   A  1018     -16.277  35.042 -56.746  1.00  0.00           H  
ATOM   1972  H1'   A  1018     -18.667  32.709 -55.365  1.00  0.00           H  
ATOM   1973  H2'   A  1018     -18.433  34.448 -57.271  1.00  0.00           H  
ATOM   1974 HO2'   A  1018     -18.941  32.617 -58.200  1.00  0.00           H  
ATOM   1975  H2    A  1018     -22.573  35.428 -55.689  1.00  0.00           H  
ATOM   1976  H61   A  1018     -21.607  38.643 -52.838  1.00  0.00           H  
ATOM   1977  H62   A  1018     -19.985  38.410 -52.397  1.00  0.00           H  
ATOM   1978  H8    A  1018     -16.703  35.150 -53.656  1.00  0.00           H  
ATOM   1979  P     C  1019     -15.736  35.304 -59.302  1.00  0.00           P  
ATOM   1980  OP2   C  1019     -14.943  36.322 -58.569  1.00  0.00           O  
ATOM   1981  OP1   C  1019     -15.294  34.861 -60.649  1.00  0.00           O  
ATOM   1982  O5'   C  1019     -17.231  35.840 -59.427  1.00  0.00           O  
ATOM   1983  C5'   C  1019     -17.881  35.903 -60.687  1.00  0.00           C  
ATOM   1984  C4'   C  1019     -19.318  36.344 -60.552  1.00  0.00           C  
ATOM   1985  O4'   C  1019     -19.746  36.064 -59.197  1.00  0.00           O  
ATOM   1986  C3'   C  1019     -19.578  37.835 -60.701  1.00  0.00           C  
ATOM   1987  O3'   C  1019     -19.801  38.226 -62.044  1.00  0.00           O  
ATOM   1988  C1'   C  1019     -20.596  37.068 -58.731  1.00  0.00           C  
ATOM   1989  C2'   C  1019     -20.866  37.978 -59.924  1.00  0.00           C  
ATOM   1990  O2'   C  1019     -21.969  37.469 -60.658  1.00  0.00           O  
ATOM   1991  N1    C  1019     -19.898  37.775 -57.629  1.00  0.00           N  
ATOM   1992  C2    C  1019     -20.530  38.877 -57.040  1.00  0.00           C  
ATOM   1993  O2    C  1019     -21.645  39.229 -57.454  1.00  0.00           O  
ATOM   1994  N3    C  1019     -19.914  39.539 -56.033  1.00  0.00           N  
ATOM   1995  C4    C  1019     -18.716  39.142 -55.607  1.00  0.00           C  
ATOM   1996  N4    C  1019     -18.146  39.826 -54.611  1.00  0.00           N  
ATOM   1997  C5    C  1019     -18.047  38.027 -56.185  1.00  0.00           C  
ATOM   1998  C6    C  1019     -18.665  37.379 -57.179  1.00  0.00           C  
ATOM   1999  H5'   C  1019     -17.856  35.017 -61.104  1.00  0.00           H  
ATOM   2000 H5''   C  1019     -17.404  36.539 -61.260  1.00  0.00           H  
ATOM   2001  H4'   C  1019     -19.894  35.858 -61.178  1.00  0.00           H  
ATOM   2002  H3'   C  1019     -18.866  38.390 -60.319  1.00  0.00           H  
ATOM   2003  H1'   C  1019     -21.446  36.709 -58.401  1.00  0.00           H  
ATOM   2004  H2'   C  1019     -21.014  38.906 -59.644  1.00  0.00           H  
ATOM   2005 HO2'   C  1019     -22.739  38.062 -60.532  1.00  0.00           H  
ATOM   2006  H42   C  1019     -17.266  39.559 -54.275  1.00  0.00           H  
ATOM   2007  H41   C  1019     -18.610  40.594 -54.217  1.00  0.00           H  
ATOM   2008  H5    C  1019     -17.165  37.742 -55.864  1.00  0.00           H  
ATOM   2009  H6    C  1019     -18.221  36.608 -57.590  1.00  0.00           H  
ATOM   2010  P     A  1020     -18.830  39.298 -62.746  1.00  0.00           P  
ATOM   2011  OP2   A  1020     -17.433  38.969 -62.369  1.00  0.00           O  
ATOM   2012  OP1   A  1020     -19.202  39.387 -64.180  1.00  0.00           O  
ATOM   2013  O5'   A  1020     -19.215  40.679 -62.050  1.00  0.00           O  
ATOM   2014  C5'   A  1020     -20.498  41.257 -62.238  1.00  0.00           C  
ATOM   2015  C4'   A  1020     -20.788  42.312 -61.200  1.00  0.00           C  
ATOM   2016  O4'   A  1020     -20.864  41.688 -59.903  1.00  0.00           O  
ATOM   2017  C3'   A  1020     -19.718  43.378 -61.014  1.00  0.00           C  
ATOM   2018  O3'   A  1020     -19.786  44.407 -61.986  1.00  0.00           O  
ATOM   2019  C1'   A  1020     -20.242  42.475 -58.905  1.00  0.00           C  
ATOM   2020  C2'   A  1020     -19.983  43.819 -59.581  1.00  0.00           C  
ATOM   2021  O2'   A  1020     -21.155  44.617 -59.497  1.00  0.00           O  
ATOM   2022  N1    A  1020     -16.175  42.262 -55.748  1.00  0.00           N  
ATOM   2023  C2    A  1020     -17.231  43.084 -55.802  1.00  0.00           C  
ATOM   2024  N3    A  1020     -18.255  43.083 -56.652  1.00  0.00           N  
ATOM   2025  C4    A  1020     -18.130  42.085 -57.545  1.00  0.00           C  
ATOM   2026  C5    A  1020     -17.104  41.162 -57.617  1.00  0.00           C  
ATOM   2027  C6    A  1020     -16.080  41.270 -56.659  1.00  0.00           C  
ATOM   2028  N6    A  1020     -15.027  40.451 -56.605  1.00  0.00           N  
ATOM   2029  N7    A  1020     -17.310  40.280 -58.669  1.00  0.00           N  
ATOM   2030  C8    A  1020     -18.438  40.683 -59.201  1.00  0.00           C  
ATOM   2031  N9    A  1020     -18.989  41.771 -58.570  1.00  0.00           N  
ATOM   2032  H5'   A  1020     -21.178  40.554 -62.177  1.00  0.00           H  
ATOM   2033 H5''   A  1020     -20.539  41.665 -63.128  1.00  0.00           H  
ATOM   2034  H4'   A  1020     -21.641  42.751 -61.398  1.00  0.00           H  
ATOM   2035  H3'   A  1020     -18.830  42.962 -61.047  1.00  0.00           H  
ATOM   2036  H1'   A  1020     -20.765  42.617 -58.088  1.00  0.00           H  
ATOM   2037  H2'   A  1020     -19.205  44.274 -59.196  1.00  0.00           H  
ATOM   2038 HO2'   A  1020     -21.501  44.578 -58.581  1.00  0.00           H  
ATOM   2039  H2    A  1020     -17.252  43.786 -55.118  1.00  0.00           H  
ATOM   2040  H61   A  1020     -14.344  40.577 -55.913  1.00  0.00           H  
ATOM   2041  H62   A  1020     -14.937  39.724 -57.256  1.00  0.00           H  
ATOM   2042  H8    A  1020     -18.850  40.248 -59.977  1.00  0.00           H  
ATOM   2043  P     U  1021     -18.519  45.363 -62.240  1.00  0.00           P  
ATOM   2044  OP2   U  1021     -17.350  44.771 -61.541  1.00  0.00           O  
ATOM   2045  OP1   U  1021     -18.439  45.643 -63.696  1.00  0.00           O  
ATOM   2046  O5'   U  1021     -18.904  46.718 -61.497  1.00  0.00           O  
ATOM   2047  C5'   U  1021     -20.134  47.374 -61.767  1.00  0.00           C  
ATOM   2048  C4'   U  1021     -20.238  48.688 -61.032  1.00  0.00           C  
ATOM   2049  O4'   U  1021     -20.797  48.469 -59.715  1.00  0.00           O  
ATOM   2050  C3'   U  1021     -18.927  49.412 -60.766  1.00  0.00           C  
ATOM   2051  O3'   U  1021     -18.442  50.113 -61.897  1.00  0.00           O  
ATOM   2052  C1'   U  1021     -20.183  49.338 -58.781  1.00  0.00           C  
ATOM   2053  C2'   U  1021     -19.310  50.296 -59.590  1.00  0.00           C  
ATOM   2054  O2'   U  1021     -20.095  51.402 -60.011  1.00  0.00           O  
ATOM   2055  N1    U  1021     -19.386  48.498 -57.855  1.00  0.00           N  
ATOM   2056  C2    U  1021     -18.964  49.084 -56.676  1.00  0.00           C  
ATOM   2057  O2    U  1021     -19.218  50.239 -56.379  1.00  0.00           O  
ATOM   2058  N3    U  1021     -18.231  48.268 -55.849  1.00  0.00           N  
ATOM   2059  C4    U  1021     -17.882  46.954 -56.074  1.00  0.00           C  
ATOM   2060  O4    U  1021     -17.215  46.353 -55.231  1.00  0.00           O  
ATOM   2061  C5    U  1021     -18.353  46.414 -57.313  1.00  0.00           C  
ATOM   2062  C6    U  1021     -19.070  47.185 -58.136  1.00  0.00           C  
ATOM   2063  H5'   U  1021     -20.873  46.793 -61.488  1.00  0.00           H  
ATOM   2064 H5''   U  1021     -20.203  47.540 -62.730  1.00  0.00           H  
ATOM   2065  H4'   U  1021     -20.833  49.284 -61.532  1.00  0.00           H  
ATOM   2066  H3'   U  1021     -18.246  48.774 -60.467  1.00  0.00           H  
ATOM   2067  H1'   U  1021     -20.839  49.855 -58.268  1.00  0.00           H  
ATOM   2068  H2'   U  1021     -18.521  50.583 -59.084  1.00  0.00           H  
ATOM   2069 HO2'   U  1021     -19.974  51.530 -60.976  1.00  0.00           H  
ATOM   2070  H3    U  1021     -17.922  48.665 -55.008  1.00  0.00           H  
ATOM   2071  H5    U  1021     -18.152  45.485 -57.555  1.00  0.00           H  
ATOM   2072  H6    U  1021     -19.380  46.793 -58.978  1.00  0.00           H  
ATOM   2073  P     A  1022     -17.135  51.040 -61.775  1.00  0.00           P  
ATOM   2074  OP2   A  1022     -16.884  51.293 -60.334  1.00  0.00           O  
ATOM   2075  OP1   A  1022     -16.066  50.442 -62.614  1.00  0.00           O  
ATOM   2076  O5'   A  1022     -17.577  52.417 -62.447  1.00  0.00           O  
ATOM   2077  C5'   A  1022     -18.688  52.474 -63.328  1.00  0.00           C  
ATOM   2078  C4'   A  1022     -19.001  53.892 -63.734  1.00  0.00           C  
ATOM   2079  O4'   A  1022     -19.911  54.497 -62.794  1.00  0.00           O  
ATOM   2080  C3'   A  1022     -17.821  54.852 -63.768  1.00  0.00           C  
ATOM   2081  O3'   A  1022     -17.069  54.764 -64.965  1.00  0.00           O  
ATOM   2082  C1'   A  1022     -19.577  55.864 -62.609  1.00  0.00           C  
ATOM   2083  C2'   A  1022     -18.497  56.209 -63.614  1.00  0.00           C  
ATOM   2084  O2'   A  1022     -19.111  56.631 -64.824  1.00  0.00           O  
ATOM   2085  N1    A  1022     -18.462  59.277 -58.912  1.00  0.00           N  
ATOM   2086  C2    A  1022     -18.884  59.423 -60.175  1.00  0.00           C  
ATOM   2087  N3    A  1022     -19.155  58.489 -61.084  1.00  0.00           N  
ATOM   2088  C4    A  1022     -18.949  57.260 -60.579  1.00  0.00           C  
ATOM   2089  C5    A  1022     -18.519  56.951 -59.302  1.00  0.00           C  
ATOM   2090  C6    A  1022     -18.267  58.029 -58.435  1.00  0.00           C  
ATOM   2091  N6    A  1022     -17.846  57.884 -57.177  1.00  0.00           N  
ATOM   2092  N7    A  1022     -18.422  55.575 -59.137  1.00  0.00           N  
ATOM   2093  C8    A  1022     -18.790  55.093 -60.298  1.00  0.00           C  
ATOM   2094  N9    A  1022     -19.124  56.056 -61.218  1.00  0.00           N  
ATOM   2095  H5'   A  1022     -19.472  52.090 -62.881  1.00  0.00           H  
ATOM   2096 H5''   A  1022     -18.489  51.948 -64.130  1.00  0.00           H  
ATOM   2097  H4'   A  1022     -19.421  53.875 -64.620  1.00  0.00           H  
ATOM   2098  H3'   A  1022     -17.239  54.695 -62.995  1.00  0.00           H  
ATOM   2099  H1'   A  1022     -20.367  56.421 -62.775  1.00  0.00           H  
ATOM   2100  H2'   A  1022     -17.884  56.888 -63.262  1.00  0.00           H  
ATOM   2101 HO2'   A  1022     -18.977  57.596 -64.929  1.00  0.00           H  
ATOM   2102  H2    A  1022     -19.010  60.349 -60.472  1.00  0.00           H  
ATOM   2103  H61   A  1022     -17.687  58.674 -56.620  1.00  0.00           H  
ATOM   2104  H62   A  1022     -17.697  56.988 -56.809  1.00  0.00           H  
ATOM   2105  H8    A  1022     -18.824  54.132 -60.492  1.00  0.00           H  
ATOM   2106  P     U  1023     -15.490  55.063 -64.951  1.00  0.00           P  
ATOM   2107  OP2   U  1023     -14.929  54.507 -63.694  1.00  0.00           O  
ATOM   2108  OP1   U  1023     -14.928  54.635 -66.258  1.00  0.00           O  
ATOM   2109  O5'   U  1023     -15.399  56.651 -64.872  1.00  0.00           O  
ATOM   2110  C5'   U  1023     -15.959  57.465 -65.891  1.00  0.00           C  
ATOM   2111  C4'   U  1023     -15.681  58.929 -65.650  1.00  0.00           C  
ATOM   2112  O4'   U  1023     -16.430  59.343 -64.492  1.00  0.00           O  
ATOM   2113  C3'   U  1023     -14.254  59.285 -65.262  1.00  0.00           C  
ATOM   2114  O3'   U  1023     -13.380  59.359 -66.374  1.00  0.00           O  
ATOM   2115  C1'   U  1023     -15.741  60.387 -63.820  1.00  0.00           C  
ATOM   2116  C2'   U  1023     -14.428  60.615 -64.557  1.00  0.00           C  
ATOM   2117  O2'   U  1023     -14.595  61.674 -65.490  1.00  0.00           O  
ATOM   2118  N1    U  1023     -15.530  59.979 -62.410  1.00  0.00           N  
ATOM   2119  C2    U  1023     -15.296  60.985 -61.490  1.00  0.00           C  
ATOM   2120  O2    U  1023     -15.257  62.166 -61.790  1.00  0.00           O  
ATOM   2121  N3    U  1023     -15.107  60.560 -60.198  1.00  0.00           N  
ATOM   2122  C4    U  1023     -15.128  59.261 -59.738  1.00  0.00           C  
ATOM   2123  O4    U  1023     -14.939  59.040 -58.541  1.00  0.00           O  
ATOM   2124  C5    U  1023     -15.376  58.274 -60.744  1.00  0.00           C  
ATOM   2125  C6    U  1023     -15.564  58.660 -62.011  1.00  0.00           C  
ATOM   2126  H5'   U  1023     -16.929  57.325 -65.915  1.00  0.00           H  
ATOM   2127 H5''   U  1023     -15.576  57.206 -66.754  1.00  0.00           H  
ATOM   2128  H4'   U  1023     -15.974  59.439 -66.433  1.00  0.00           H  
ATOM   2129  H3'   U  1023     -13.919  58.625 -64.621  1.00  0.00           H  
ATOM   2130  H1'   U  1023     -16.271  61.211 -63.844  1.00  0.00           H  
ATOM   2131  H2'   U  1023     -13.691  60.792 -63.937  1.00  0.00           H  
ATOM   2132 HO2'   U  1023     -14.098  62.458 -65.175  1.00  0.00           H  
ATOM   2133  H3    U  1023     -14.939  61.257 -59.530  1.00  0.00           H  
ATOM   2134  H5    U  1023     -15.408  57.324 -60.506  1.00  0.00           H  
ATOM   2135  H6    U  1023     -15.731  57.966 -62.680  1.00  0.00           H  
ATOM   2136  P     G  1024     -11.847  58.896 -66.232  1.00  0.00           P  
ATOM   2137  OP2   G  1024     -11.807  57.711 -65.338  1.00  0.00           O  
ATOM   2138  OP1   G  1024     -11.264  58.808 -67.595  1.00  0.00           O  
ATOM   2139  O5'   G  1024     -11.146  60.110 -65.474  1.00  0.00           O  
ATOM   2140  C5'   G  1024     -11.174  61.422 -66.016  1.00  0.00           C  
ATOM   2141  C4'   G  1024     -10.500  62.414 -65.101  1.00  0.00           C  
ATOM   2142  O4'   G  1024     -11.370  62.762 -64.001  1.00  0.00           O  
ATOM   2143  C3'   G  1024      -9.238  61.929 -64.404  1.00  0.00           C  
ATOM   2144  O3'   G  1024      -8.092  61.978 -65.238  1.00  0.00           O  
ATOM   2145  C1'   G  1024     -10.593  63.054 -62.857  1.00  0.00           C  
ATOM   2146  C2'   G  1024      -9.130  62.905 -63.250  1.00  0.00           C  
ATOM   2147  O2'   G  1024      -8.634  64.163 -63.685  1.00  0.00           O  
ATOM   2148  N1    G  1024     -10.901  62.341 -57.826  1.00  0.00           N  
ATOM   2149  C2    G  1024     -10.454  63.434 -58.528  1.00  0.00           C  
ATOM   2150  N2    G  1024     -10.031  64.478 -57.799  1.00  0.00           N  
ATOM   2151  N3    G  1024     -10.422  63.500 -59.849  1.00  0.00           N  
ATOM   2152  C4    G  1024     -10.880  62.368 -60.423  1.00  0.00           C  
ATOM   2153  C5    G  1024     -11.349  61.223 -59.814  1.00  0.00           C  
ATOM   2154  C6    G  1024     -11.377  61.165 -58.396  1.00  0.00           C  
ATOM   2155  O6    G  1024     -11.757  60.239 -57.671  1.00  0.00           O  
ATOM   2156  N7    G  1024     -11.729  60.282 -60.760  1.00  0.00           N  
ATOM   2157  C8    G  1024     -11.488  60.860 -61.906  1.00  0.00           C  
ATOM   2158  N9    G  1024     -10.973  62.127 -61.774  1.00  0.00           N  
ATOM   2159  H5'   G  1024     -12.106  61.692 -66.151  1.00  0.00           H  
ATOM   2160 H5''   G  1024     -10.713  61.420 -66.881  1.00  0.00           H  
ATOM   2161  H4'   G  1024     -10.300  63.228 -65.609  1.00  0.00           H  
ATOM   2162  H3'   G  1024      -9.390  61.026 -64.056  1.00  0.00           H  
ATOM   2163  H1'   G  1024     -10.762  63.976 -62.572  1.00  0.00           H  
ATOM   2164  H2'   G  1024      -8.593  62.537 -62.517  1.00  0.00           H  
ATOM   2165 HO2'   G  1024      -8.008  64.508 -63.014  1.00  0.00           H  
ATOM   2166  H1    G  1024     -10.884  62.392 -56.847  1.00  0.00           H  
ATOM   2167  H22   G  1024      -9.701  65.286 -58.247  1.00  0.00           H  
ATOM   2168  H21   G  1024     -10.051  64.436 -56.821  1.00  0.00           H  
ATOM   2169  H8    G  1024     -11.659  60.434 -62.771  1.00  0.00           H  
ATOM   2170  P     G  1025      -6.833  61.025 -64.936  1.00  0.00           P  
ATOM   2171  OP2   G  1025      -7.337  59.790 -64.284  1.00  0.00           O  
ATOM   2172  OP1   G  1025      -6.025  60.923 -66.178  1.00  0.00           O  
ATOM   2173  O5'   G  1025      -5.983  61.839 -63.861  1.00  0.00           O  
ATOM   2174  C5'   G  1025      -5.351  61.174 -62.777  1.00  0.00           C  
ATOM   2175  C4'   G  1025      -4.996  62.134 -61.670  1.00  0.00           C  
ATOM   2176  O4'   G  1025      -6.230  62.614 -61.072  1.00  0.00           O  
ATOM   2177  C3'   G  1025      -4.206  61.551 -60.508  1.00  0.00           C  
ATOM   2178  O3'   G  1025      -2.812  61.497 -60.759  1.00  0.00           O  
ATOM   2179  C1'   G  1025      -6.121  62.609 -59.652  1.00  0.00           C  
ATOM   2180  C2'   G  1025      -4.637  62.410 -59.327  1.00  0.00           C  
ATOM   2181  O2'   G  1025      -3.979  63.668 -59.337  1.00  0.00           O  
ATOM   2182  N1    G  1025      -7.859  60.304 -55.459  1.00  0.00           N  
ATOM   2183  C2    G  1025      -7.019  61.385 -55.578  1.00  0.00           C  
ATOM   2184  N2    G  1025      -6.580  61.927 -54.433  1.00  0.00           N  
ATOM   2185  N3    G  1025      -6.635  61.898 -56.736  1.00  0.00           N  
ATOM   2186  C4    G  1025      -7.166  61.234 -57.784  1.00  0.00           C  
ATOM   2187  C5    G  1025      -8.014  60.146 -57.774  1.00  0.00           C  
ATOM   2188  C6    G  1025      -8.417  59.605 -56.525  1.00  0.00           C  
ATOM   2189  O6    G  1025      -9.163  58.644 -56.307  1.00  0.00           O  
ATOM   2190  N7    G  1025      -8.334  59.758 -59.067  1.00  0.00           N  
ATOM   2191  C8    G  1025      -7.687  60.601 -59.826  1.00  0.00           C  
ATOM   2192  N9    G  1025      -6.960  61.523 -59.113  1.00  0.00           N  
ATOM   2193  H5'   G  1025      -4.534  60.741 -63.100  1.00  0.00           H  
ATOM   2194 H5''   G  1025      -5.958  60.489 -62.425  1.00  0.00           H  
ATOM   2195  H4'   G  1025      -4.499  62.888 -62.051  1.00  0.00           H  
ATOM   2196  H3'   G  1025      -4.498  60.629 -60.352  1.00  0.00           H  
ATOM   2197  H1'   G  1025      -6.423  63.467 -59.287  1.00  0.00           H  
ATOM   2198  H2'   G  1025      -4.510  61.940 -58.476  1.00  0.00           H  
ATOM   2199 HO2'   G  1025      -3.733  63.907 -58.419  1.00  0.00           H  
ATOM   2200  H1    G  1025      -8.083  60.000 -54.555  1.00  0.00           H  
ATOM   2201  H22   G  1025      -5.978  62.701 -54.456  1.00  0.00           H  
ATOM   2202  H21   G  1025      -6.860  61.553 -53.572  1.00  0.00           H  
ATOM   2203  H8    G  1025      -7.719  60.578 -60.805  1.00  0.00           H  
ATOM   2204  P     C  1026      -2.015  60.111 -60.593  1.00  0.00           P  
ATOM   2205  OP2   C  1026      -3.004  59.005 -60.615  1.00  0.00           O  
ATOM   2206  OP1   C  1026      -0.891  60.109 -61.564  1.00  0.00           O  
ATOM   2207  O5'   C  1026      -1.398  60.193 -59.127  1.00  0.00           O  
ATOM   2208  C5'   C  1026      -0.644  61.323 -58.714  1.00  0.00           C  
ATOM   2209  C4'   C  1026      -0.777  61.570 -57.231  1.00  0.00           C  
ATOM   2210  O4'   C  1026      -2.157  61.339 -56.814  1.00  0.00           O  
ATOM   2211  C3'   C  1026       0.073  60.691 -56.327  1.00  0.00           C  
ATOM   2212  O3'   C  1026       0.446  61.336 -55.121  1.00  0.00           O  
ATOM   2213  C1'   C  1026      -2.212  60.296 -55.879  1.00  0.00           C  
ATOM   2214  C2'   C  1026      -0.880  59.549 -56.000  1.00  0.00           C  
ATOM   2215  O2'   C  1026      -0.563  58.957 -54.749  1.00  0.00           O  
ATOM   2216  N1    C  1026      -3.376  59.422 -56.170  1.00  0.00           N  
ATOM   2217  C2    C  1026      -4.025  58.800 -55.096  1.00  0.00           C  
ATOM   2218  O2    C  1026      -3.612  58.995 -53.943  1.00  0.00           O  
ATOM   2219  N3    C  1026      -5.089  57.999 -55.334  1.00  0.00           N  
ATOM   2220  C4    C  1026      -5.513  57.805 -56.582  1.00  0.00           C  
ATOM   2221  N4    C  1026      -6.567  57.006 -56.769  1.00  0.00           N  
ATOM   2222  C5    C  1026      -4.875  58.421 -57.695  1.00  0.00           C  
ATOM   2223  C6    C  1026      -3.824  59.213 -57.448  1.00  0.00           C  
ATOM   2224  H5'   C  1026      -0.962  62.113 -59.200  1.00  0.00           H  
ATOM   2225 H5''   C  1026       0.300  61.173 -58.930  1.00  0.00           H  
ATOM   2226  H4'   C  1026      -0.540  62.502 -57.045  1.00  0.00           H  
ATOM   2227  H3'   C  1026       0.833  60.341 -56.837  1.00  0.00           H  
ATOM   2228  H1'   C  1026      -2.296  60.660 -54.974  1.00  0.00           H  
ATOM   2229  H2'   C  1026      -0.902  58.885 -56.720  1.00  0.00           H  
ATOM   2230 HO2'   C  1026      -0.665  57.986 -54.820  1.00  0.00           H  
ATOM   2231  H42   C  1026      -6.903  56.843 -57.675  1.00  0.00           H  
ATOM   2232  H41   C  1026      -7.003  56.582 -56.001  1.00  0.00           H  
ATOM   2233  H5    C  1026      -5.195  58.273 -58.610  1.00  0.00           H  
ATOM   2234  H6    C  1026      -3.372  59.647 -58.200  1.00  0.00           H  
ATOM   2235  P     U  1027       1.931  61.925 -54.946  1.00  0.00           P  
ATOM   2236  OP2   U  1027       2.630  61.804 -56.249  1.00  0.00           O  
ATOM   2237  OP1   U  1027       1.824  63.254 -54.290  1.00  0.00           O  
ATOM   2238  O5'   U  1027       2.624  60.924 -53.919  1.00  0.00           O  
ATOM   2239  C5'   U  1027       3.114  59.663 -54.348  1.00  0.00           C  
ATOM   2240  C4'   U  1027       4.332  59.242 -53.563  1.00  0.00           C  
ATOM   2241  O4'   U  1027       4.037  58.016 -52.859  1.00  0.00           O  
ATOM   2242  C3'   U  1027       5.569  58.898 -54.378  1.00  0.00           C  
ATOM   2243  O3'   U  1027       6.268  60.043 -54.834  1.00  0.00           O  
ATOM   2244  C1'   U  1027       5.245  57.319 -52.667  1.00  0.00           C  
ATOM   2245  C2'   U  1027       6.352  58.116 -53.339  1.00  0.00           C  
ATOM   2246  O2'   U  1027       6.945  58.979 -52.379  1.00  0.00           O  
ATOM   2247  N1    U  1027       5.121  55.949 -53.223  1.00  0.00           N  
ATOM   2248  C2    U  1027       5.947  54.976 -52.692  1.00  0.00           C  
ATOM   2249  O2    U  1027       6.753  55.197 -51.805  1.00  0.00           O  
ATOM   2250  N3    U  1027       5.797  53.724 -53.237  1.00  0.00           N  
ATOM   2251  C4    U  1027       4.925  53.352 -54.238  1.00  0.00           C  
ATOM   2252  O4    U  1027       4.910  52.181 -54.622  1.00  0.00           O  
ATOM   2253  C5    U  1027       4.102  54.410 -54.739  1.00  0.00           C  
ATOM   2254  C6    U  1027       4.227  55.638 -54.226  1.00  0.00           C  
ATOM   2255  H5'   U  1027       3.351  59.719 -55.298  1.00  0.00           H  
ATOM   2256 H5''   U  1027       2.412  58.990 -54.232  1.00  0.00           H  
ATOM   2257  H4'   U  1027       4.565  59.936 -52.912  1.00  0.00           H  
ATOM   2258  H3'   U  1027       5.368  58.310 -55.135  1.00  0.00           H  
ATOM   2259  H1'   U  1027       5.425  57.263 -51.705  1.00  0.00           H  
ATOM   2260  H2'   U  1027       7.016  57.527 -53.754  1.00  0.00           H  
ATOM   2261 HO2'   U  1027       7.844  58.652 -52.167  1.00  0.00           H  
ATOM   2262  H3    U  1027       6.373  53.019 -52.875  1.00  0.00           H  
ATOM   2263  H5    U  1027       3.452  54.235 -55.451  1.00  0.00           H  
ATOM   2264  H6    U  1027       3.653  56.345 -54.586  1.00  0.00           H  
ATOM   2265  P     U  1028       6.967  60.041 -56.281  1.00  0.00           P  
ATOM   2266  OP2   U  1028       6.112  59.251 -57.202  1.00  0.00           O  
ATOM   2267  OP1   U  1028       7.317  61.443 -56.624  1.00  0.00           O  
ATOM   2268  O5'   U  1028       8.322  59.236 -56.053  1.00  0.00           O  
ATOM   2269  C5'   U  1028       9.182  59.546 -54.967  1.00  0.00           C  
ATOM   2270  C4'   U  1028      10.326  58.568 -54.864  1.00  0.00           C  
ATOM   2271  O4'   U  1028       9.919  57.383 -54.123  1.00  0.00           O  
ATOM   2272  C3'   U  1028      10.837  57.995 -56.177  1.00  0.00           C  
ATOM   2273  O3'   U  1028      11.678  58.890 -56.882  1.00  0.00           O  
ATOM   2274  C1'   U  1028      10.665  56.283 -54.567  1.00  0.00           C  
ATOM   2275  C2'   U  1028      11.589  56.762 -55.684  1.00  0.00           C  
ATOM   2276  O2'   U  1028      12.848  57.115 -55.129  1.00  0.00           O  
ATOM   2277  N1    U  1028       9.735  55.221 -55.022  1.00  0.00           N  
ATOM   2278  C2    U  1028      10.168  53.913 -54.910  1.00  0.00           C  
ATOM   2279  O2    U  1028      11.259  53.609 -54.461  1.00  0.00           O  
ATOM   2280  N3    U  1028       9.274  52.965 -55.343  1.00  0.00           N  
ATOM   2281  C4    U  1028       8.017  53.183 -55.868  1.00  0.00           C  
ATOM   2282  O4    U  1028       7.331  52.221 -56.214  1.00  0.00           O  
ATOM   2283  C5    U  1028       7.637  54.560 -55.953  1.00  0.00           C  
ATOM   2284  C6    U  1028       8.487  55.504 -55.537  1.00  0.00           C  
ATOM   2285  H5'   U  1028       8.665  59.521 -54.134  1.00  0.00           H  
ATOM   2286 H5''   U  1028       9.543  60.448 -55.092  1.00  0.00           H  
ATOM   2287  H4'   U  1028      11.065  58.996 -54.386  1.00  0.00           H  
ATOM   2288  H3'   U  1028      10.075  57.718 -56.727  1.00  0.00           H  
ATOM   2289  H1'   U  1028      11.207  55.943 -53.823  1.00  0.00           H  
ATOM   2290  H2'   U  1028      11.680  56.090 -56.391  1.00  0.00           H  
ATOM   2291 HO2'   U  1028      13.515  56.450 -55.402  1.00  0.00           H  
ATOM   2292  H3    U  1028       9.561  52.030 -55.273  1.00  0.00           H  
ATOM   2293  H5    U  1028       6.760  54.808 -56.313  1.00  0.00           H  
ATOM   2294  H6    U  1028       8.204  56.439 -55.607  1.00  0.00           H  
ATOM   2295  P     U  1029      11.713  58.873 -58.488  1.00  0.00           P  
ATOM   2296  OP2   U  1029      10.389  58.406 -58.971  1.00  0.00           O  
ATOM   2297  OP1   U  1029      12.244  60.181 -58.951  1.00  0.00           O  
ATOM   2298  O5'   U  1029      12.789  57.752 -58.838  1.00  0.00           O  
ATOM   2299  C5'   U  1029      12.660  56.957 -60.007  1.00  0.00           C  
ATOM   2300  C4'   U  1029      13.567  55.752 -59.963  1.00  0.00           C  
ATOM   2301  O4'   U  1029      13.229  54.976 -58.782  1.00  0.00           O  
ATOM   2302  C3'   U  1029      13.430  54.767 -61.115  1.00  0.00           C  
ATOM   2303  O3'   U  1029      14.283  55.069 -62.205  1.00  0.00           O  
ATOM   2304  C1'   U  1029      13.244  53.587 -59.071  1.00  0.00           C  
ATOM   2305  C2'   U  1029      13.804  53.430 -60.486  1.00  0.00           C  
ATOM   2306  O2'   U  1029      15.214  53.274 -60.408  1.00  0.00           O  
ATOM   2307  N1    U  1029      11.847  53.100 -58.962  1.00  0.00           N  
ATOM   2308  C2    U  1029      11.650  51.733 -59.023  1.00  0.00           C  
ATOM   2309  O2    U  1029      12.560  50.934 -59.160  1.00  0.00           O  
ATOM   2310  N3    U  1029      10.341  51.328 -58.917  1.00  0.00           N  
ATOM   2311  C4    U  1029       9.232  52.132 -58.761  1.00  0.00           C  
ATOM   2312  O4    U  1029       8.117  51.615 -58.682  1.00  0.00           O  
ATOM   2313  C5    U  1029       9.513  53.534 -58.706  1.00  0.00           C  
ATOM   2314  C6    U  1029      10.778  53.956 -58.805  1.00  0.00           C  
ATOM   2315  H5'   U  1029      12.889  57.500 -60.790  1.00  0.00           H  
ATOM   2316 H5''   U  1029      11.732  56.654 -60.088  1.00  0.00           H  
ATOM   2317  H4'   U  1029      14.496  56.057 -59.904  1.00  0.00           H  
ATOM   2318  H3'   U  1029      12.493  54.729 -61.396  1.00  0.00           H  
ATOM   2319  H1'   U  1029      13.811  53.092 -58.443  1.00  0.00           H  
ATOM   2320  H2'   U  1029      13.383  52.681 -60.957  1.00  0.00           H  
ATOM   2321 HO2'   U  1029      15.446  52.348 -60.631  1.00  0.00           H  
ATOM   2322  H3    U  1029      10.179  50.363 -58.959  1.00  0.00           H  
ATOM   2323  H5    U  1029       8.783  54.180 -58.595  1.00  0.00           H  
ATOM   2324  H6    U  1029      10.943  54.920 -58.766  1.00  0.00           H  
ATOM   2325  P     U  1030      13.754  54.909 -63.714  1.00  0.00           P  
ATOM   2326  OP2   U  1030      12.321  55.297 -63.742  1.00  0.00           O  
ATOM   2327  OP1   U  1030      14.717  55.593 -64.614  1.00  0.00           O  
ATOM   2328  O5'   U  1030      13.847  53.343 -63.991  1.00  0.00           O  
ATOM   2329  C5'   U  1030      15.064  52.639 -63.798  1.00  0.00           C  
ATOM   2330  C4'   U  1030      14.887  51.155 -64.003  1.00  0.00           C  
ATOM   2331  O4'   U  1030      14.244  50.562 -62.841  1.00  0.00           O  
ATOM   2332  C3'   U  1030      13.986  50.740 -65.155  1.00  0.00           C  
ATOM   2333  O3'   U  1030      14.640  50.774 -66.411  1.00  0.00           O  
ATOM   2334  C1'   U  1030      13.425  49.485 -63.244  1.00  0.00           C  
ATOM   2335  C2'   U  1030      13.609  49.322 -64.751  1.00  0.00           C  
ATOM   2336  O2'   U  1030      14.675  48.416 -64.995  1.00  0.00           O  
ATOM   2337  N1    U  1030      12.022  49.799 -62.879  1.00  0.00           N  
ATOM   2338  C2    U  1030      11.129  48.744 -62.842  1.00  0.00           C  
ATOM   2339  O2    U  1030      11.446  47.594 -63.091  1.00  0.00           O  
ATOM   2340  N3    U  1030       9.843  49.082 -62.498  1.00  0.00           N  
ATOM   2341  C4    U  1030       9.366  50.339 -62.196  1.00  0.00           C  
ATOM   2342  O4    U  1030       8.177  50.481 -61.906  1.00  0.00           O  
ATOM   2343  C5    U  1030      10.346  51.381 -62.255  1.00  0.00           C  
ATOM   2344  C6    U  1030      11.606  51.080 -62.585  1.00  0.00           C  
ATOM   2345  H5'   U  1030      15.384  52.799 -62.886  1.00  0.00           H  
ATOM   2346 H5''   U  1030      15.731  52.972 -64.434  1.00  0.00           H  
ATOM   2347  H4'   U  1030      15.770  50.745 -64.117  1.00  0.00           H  
ATOM   2348  H3'   U  1030      13.184  51.303 -65.156  1.00  0.00           H  
ATOM   2349  H1'   U  1030      13.700  48.658 -62.794  1.00  0.00           H  
ATOM   2350  H2'   U  1030      12.780  49.032 -65.187  1.00  0.00           H  
ATOM   2351 HO2'   U  1030      14.308  47.578 -65.348  1.00  0.00           H  
ATOM   2352  H3    U  1030       9.194  48.349 -62.466  1.00  0.00           H  
ATOM   2353  H5    U  1030      10.094  52.307 -62.054  1.00  0.00           H  
ATOM   2354  H6    U  1030      12.257  51.810 -62.620  1.00  0.00           H  
ATOM   2355  P     G  1031      13.791  50.969 -67.761  1.00  0.00           P  
ATOM   2356  OP2   G  1031      12.782  52.032 -67.520  1.00  0.00           O  
ATOM   2357  OP1   G  1031      14.746  51.106 -68.890  1.00  0.00           O  
ATOM   2358  O5'   G  1031      13.019  49.586 -67.934  1.00  0.00           O  
ATOM   2359  C5'   G  1031      13.695  48.426 -68.395  1.00  0.00           C  
ATOM   2360  C4'   G  1031      12.754  47.256 -68.540  1.00  0.00           C  
ATOM   2361  O4'   G  1031      12.173  46.895 -67.265  1.00  0.00           O  
ATOM   2362  C3'   G  1031      11.531  47.487 -69.414  1.00  0.00           C  
ATOM   2363  O3'   G  1031      11.808  47.357 -70.798  1.00  0.00           O  
ATOM   2364  C1'   G  1031      10.847  46.431 -67.427  1.00  0.00           C  
ATOM   2365  C2'   G  1031      10.610  46.376 -68.942  1.00  0.00           C  
ATOM   2366  O2'   G  1031      11.030  45.113 -69.437  1.00  0.00           O  
ATOM   2367  N1    G  1031       6.200  47.317 -65.546  1.00  0.00           N  
ATOM   2368  C2    G  1031       6.700  46.187 -66.145  1.00  0.00           C  
ATOM   2369  N2    G  1031       5.855  45.151 -66.260  1.00  0.00           N  
ATOM   2370  N3    G  1031       7.938  46.076 -66.597  1.00  0.00           N  
ATOM   2371  C4    G  1031       8.650  47.205 -66.402  1.00  0.00           C  
ATOM   2372  C5    G  1031       8.247  48.387 -65.815  1.00  0.00           C  
ATOM   2373  C6    G  1031       6.916  48.492 -65.334  1.00  0.00           C  
ATOM   2374  O6    G  1031       6.370  49.455 -64.784  1.00  0.00           O  
ATOM   2375  N7    G  1031       9.282  49.310 -65.805  1.00  0.00           N  
ATOM   2376  C8    G  1031      10.278  48.686 -66.375  1.00  0.00           C  
ATOM   2377  N9    G  1031       9.963  47.406 -66.761  1.00  0.00           N  
ATOM   2378  H5'   G  1031      14.401  48.192 -67.758  1.00  0.00           H  
ATOM   2379 H5''   G  1031      14.103  48.619 -69.266  1.00  0.00           H  
ATOM   2380  H4'   G  1031      13.257  46.485 -68.877  1.00  0.00           H  
ATOM   2381  H3'   G  1031      11.138  48.356 -69.193  1.00  0.00           H  
ATOM   2382  H1'   G  1031      10.702  45.541 -67.041  1.00  0.00           H  
ATOM   2383  H2'   G  1031       9.675  46.563 -69.170  1.00  0.00           H  
ATOM   2384 HO2'   G  1031      10.239  44.578 -69.658  1.00  0.00           H  
ATOM   2385  H1    G  1031       5.268  47.298 -65.244  1.00  0.00           H  
ATOM   2386  H22   G  1031       6.156  44.318 -66.679  1.00  0.00           H  
ATOM   2387  H21   G  1031       4.936  45.226 -65.927  1.00  0.00           H  
ATOM   2388  H8    G  1031      11.159  49.091 -66.512  1.00  0.00           H  
ATOM   2389  P     C  1032      10.792  47.965 -71.885  1.00  0.00           P  
ATOM   2390  OP2   C  1032      10.621  49.411 -71.599  1.00  0.00           O  
ATOM   2391  OP1   C  1032      11.246  47.532 -73.231  1.00  0.00           O  
ATOM   2392  O5'   C  1032       9.411  47.234 -71.573  1.00  0.00           O  
ATOM   2393  C5'   C  1032       9.145  45.932 -72.072  1.00  0.00           C  
ATOM   2394  C4'   C  1032       7.765  45.458 -71.687  1.00  0.00           C  
ATOM   2395  O4'   C  1032       7.556  45.765 -70.285  1.00  0.00           O  
ATOM   2396  C3'   C  1032       6.601  46.162 -72.365  1.00  0.00           C  
ATOM   2397  O3'   C  1032       6.307  45.635 -73.647  1.00  0.00           O  
ATOM   2398  C1'   C  1032       6.184  45.973 -70.046  1.00  0.00           C  
ATOM   2399  C2'   C  1032       5.463  45.888 -71.389  1.00  0.00           C  
ATOM   2400  O2'   C  1032       4.949  44.575 -71.555  1.00  0.00           O  
ATOM   2401  N1    C  1032       6.009  47.296 -69.397  1.00  0.00           N  
ATOM   2402  C2    C  1032       4.835  47.530 -68.670  1.00  0.00           C  
ATOM   2403  O2    C  1032       3.981  46.633 -68.592  1.00  0.00           O  
ATOM   2404  N3    C  1032       4.651  48.728 -68.068  1.00  0.00           N  
ATOM   2405  C4    C  1032       5.583  49.675 -68.167  1.00  0.00           C  
ATOM   2406  N4    C  1032       5.359  50.841 -67.556  1.00  0.00           N  
ATOM   2407  C5    C  1032       6.787  49.469 -68.898  1.00  0.00           C  
ATOM   2408  C6    C  1032       6.958  48.280 -69.489  1.00  0.00           C  
ATOM   2409  H5'   C  1032       9.810  45.310 -71.710  1.00  0.00           H  
ATOM   2410 H5''   C  1032       9.217  45.944 -73.050  1.00  0.00           H  
ATOM   2411  H4'   C  1032       7.716  44.489 -71.823  1.00  0.00           H  
ATOM   2412  H3'   C  1032       6.779  47.125 -72.396  1.00  0.00           H  
ATOM   2413  H1'   C  1032       5.844  45.271 -69.453  1.00  0.00           H  
ATOM   2414  H2'   C  1032       4.759  46.565 -71.462  1.00  0.00           H  
ATOM   2415 HO2'   C  1032       3.976  44.595 -71.441  1.00  0.00           H  
ATOM   2416  H42   C  1032       6.024  51.558 -67.610  1.00  0.00           H  
ATOM   2417  H41   C  1032       4.528  50.980 -67.054  1.00  0.00           H  
ATOM   2418  H5    C  1032       7.467  50.172 -68.965  1.00  0.00           H  
ATOM   2419  H6    C  1032       7.780  48.119 -69.996  1.00  0.00           H  
ATOM   2420  P     U  1033       4.829  45.775 -74.239  1.00  0.00           P  
ATOM   2421  OP2   U  1033       4.204  46.905 -73.507  1.00  0.00           O  
ATOM   2422  OP1   U  1033       4.986  45.852 -75.714  1.00  0.00           O  
ATOM   2423  O5'   U  1033       4.008  44.453 -73.899  1.00  0.00           O  
ATOM   2424  C5'   U  1033       3.510  43.617 -74.933  1.00  0.00           C  
ATOM   2425  C4'   U  1033       2.088  43.967 -75.296  1.00  0.00           C  
ATOM   2426  O4'   U  1033       1.215  43.713 -74.157  1.00  0.00           O  
ATOM   2427  C3'   U  1033       1.835  45.412 -75.696  1.00  0.00           C  
ATOM   2428  O3'   U  1033       0.804  45.549 -76.657  1.00  0.00           O  
ATOM   2429  C1'   U  1033       0.482  44.885 -73.842  1.00  0.00           C  
ATOM   2430  C2'   U  1033       1.315  46.030 -74.403  1.00  0.00           C  
ATOM   2431  O2'   U  1033       0.465  47.137 -74.668  1.00  0.00           O  
ATOM   2432  N1    U  1033       0.306  44.984 -72.373  1.00  0.00           N  
ATOM   2433  C2    U  1033      -0.924  44.620 -71.858  1.00  0.00           C  
ATOM   2434  O2    U  1033      -1.847  44.229 -72.552  1.00  0.00           O  
ATOM   2435  N3    U  1033      -1.041  44.727 -70.494  1.00  0.00           N  
ATOM   2436  C4    U  1033      -0.074  45.154 -69.608  1.00  0.00           C  
ATOM   2437  O4    U  1033      -0.334  45.196 -68.405  1.00  0.00           O  
ATOM   2438  C5    U  1033       1.173  45.513 -70.211  1.00  0.00           C  
ATOM   2439  C6    U  1033       1.314  45.417 -71.537  1.00  0.00           C  
ATOM   2440  H5'   U  1033       3.543  42.684 -74.633  1.00  0.00           H  
ATOM   2441 H5''   U  1033       4.076  43.718 -75.726  1.00  0.00           H  
ATOM   2442  H4'   U  1033       1.808  43.382 -76.031  1.00  0.00           H  
ATOM   2443  H3'   U  1033       2.643  45.857 -76.026  1.00  0.00           H  
ATOM   2444  H1'   U  1033      -0.398  44.883 -74.275  1.00  0.00           H  
ATOM   2445  H2'   U  1033       2.048  46.273 -73.801  1.00  0.00           H  
ATOM   2446 HO2'   U  1033       0.650  47.845 -74.016  1.00  0.00           H  
ATOM   2447  H3    U  1033      -1.905  44.475 -70.109  1.00  0.00           H  
ATOM   2448  H5    U  1033       1.917  45.827 -69.656  1.00  0.00           H  
ATOM   2449  H6    U  1033       2.176  45.670 -71.925  1.00  0.00           H  
ATOM   2450  P     A  1034       1.074  46.347 -78.025  1.00  0.00           P  
ATOM   2451  OP2   A  1034       2.091  47.394 -77.754  1.00  0.00           O  
ATOM   2452  OP1   A  1034       1.313  45.352 -79.100  1.00  0.00           O  
ATOM   2453  O5'   A  1034      -0.312  47.074 -78.326  1.00  0.00           O  
ATOM   2454  C5'   A  1034      -0.392  48.490 -78.400  1.00  0.00           C  
ATOM   2455  C4'   A  1034      -1.804  48.977 -78.192  1.00  0.00           C  
ATOM   2456  O4'   A  1034      -2.154  48.829 -76.800  1.00  0.00           O  
ATOM   2457  C3'   A  1034      -2.050  50.451 -78.475  1.00  0.00           C  
ATOM   2458  O3'   A  1034      -2.326  50.715 -79.839  1.00  0.00           O  
ATOM   2459  C1'   A  1034      -2.926  49.929 -76.347  1.00  0.00           C  
ATOM   2460  C2'   A  1034      -3.209  50.811 -77.557  1.00  0.00           C  
ATOM   2461  O2'   A  1034      -4.454  50.428 -78.124  1.00  0.00           O  
ATOM   2462  N1    A  1034      -2.900  53.701 -72.836  1.00  0.00           N  
ATOM   2463  C2    A  1034      -3.840  53.270 -73.687  1.00  0.00           C  
ATOM   2464  N3    A  1034      -3.779  52.281 -74.576  1.00  0.00           N  
ATOM   2465  C4    A  1034      -2.572  51.689 -74.547  1.00  0.00           C  
ATOM   2466  C5    A  1034      -1.507  52.019 -73.729  1.00  0.00           C  
ATOM   2467  C6    A  1034      -1.699  53.084 -72.832  1.00  0.00           C  
ATOM   2468  N6    A  1034      -0.762  53.515 -71.984  1.00  0.00           N  
ATOM   2469  N7    A  1034      -0.422  51.189 -73.978  1.00  0.00           N  
ATOM   2470  C8    A  1034      -0.849  50.389 -74.924  1.00  0.00           C  
ATOM   2471  N9    A  1034      -2.141  50.635 -75.316  1.00  0.00           N  
ATOM   2472  H5'   A  1034      -0.080  48.782 -79.282  1.00  0.00           H  
ATOM   2473 H5''   A  1034       0.186  48.880 -77.712  1.00  0.00           H  
ATOM   2474  H4'   A  1034      -2.421  48.443 -78.735  1.00  0.00           H  
ATOM   2475  H3'   A  1034      -1.252  50.953 -78.206  1.00  0.00           H  
ATOM   2476  H1'   A  1034      -3.774  49.624 -75.960  1.00  0.00           H  
ATOM   2477  H2'   A  1034      -3.196  51.761 -77.317  1.00  0.00           H  
ATOM   2478 HO2'   A  1034      -5.114  51.129 -77.946  1.00  0.00           H  
ATOM   2479  H2    A  1034      -4.693  53.751 -73.651  1.00  0.00           H  
ATOM   2480  H61   A  1034      -0.955  54.264 -71.381  1.00  0.00           H  
ATOM   2481  H62   A  1034       0.116  53.083 -71.962  1.00  0.00           H  
ATOM   2482  H8    A  1034      -0.295  49.681 -75.315  1.00  0.00           H  
ATOM   2483  P     U  1035      -1.712  52.019 -80.550  1.00  0.00           P  
ATOM   2484  OP2   U  1035      -0.294  51.734 -80.885  1.00  0.00           O  
ATOM   2485  OP1   U  1035      -2.648  52.443 -81.622  1.00  0.00           O  
ATOM   2486  O5'   U  1035      -1.736  53.128 -79.407  1.00  0.00           O  
ATOM   2487  C5'   U  1035      -2.779  54.089 -79.345  1.00  0.00           C  
ATOM   2488  C4'   U  1035      -2.530  55.112 -78.264  1.00  0.00           C  
ATOM   2489  O4'   U  1035      -2.235  54.423 -77.032  1.00  0.00           O  
ATOM   2490  C3'   U  1035      -1.304  55.994 -78.446  1.00  0.00           C  
ATOM   2491  O3'   U  1035      -1.500  57.027 -79.395  1.00  0.00           O  
ATOM   2492  C1'   U  1035      -1.372  55.214 -76.237  1.00  0.00           C  
ATOM   2493  C2'   U  1035      -1.099  56.491 -77.029  1.00  0.00           C  
ATOM   2494  O2'   U  1035      -2.065  57.474 -76.683  1.00  0.00           O  
ATOM   2495  N1    U  1035      -0.137  54.433 -75.987  1.00  0.00           N  
ATOM   2496  C2    U  1035       0.624  54.790 -74.889  1.00  0.00           C  
ATOM   2497  O2    U  1035       0.323  55.701 -74.138  1.00  0.00           O  
ATOM   2498  N3    U  1035       1.757  54.039 -74.697  1.00  0.00           N  
ATOM   2499  C4    U  1035       2.202  52.989 -75.472  1.00  0.00           C  
ATOM   2500  O4    U  1035       3.246  52.411 -75.168  1.00  0.00           O  
ATOM   2501  C5    U  1035       1.364  52.676 -76.590  1.00  0.00           C  
ATOM   2502  C6    U  1035       0.254  53.390 -76.801  1.00  0.00           C  
ATOM   2503  H5'   U  1035      -3.625  53.630 -79.161  1.00  0.00           H  
ATOM   2504 H5''   U  1035      -2.844  54.547 -80.209  1.00  0.00           H  
ATOM   2505  H4'   U  1035      -3.315  55.684 -78.140  1.00  0.00           H  
ATOM   2506  H3'   U  1035      -0.526  55.460 -78.708  1.00  0.00           H  
ATOM   2507  H1'   U  1035      -1.787  55.448 -75.380  1.00  0.00           H  
ATOM   2508  H2'   U  1035      -0.185  56.817 -76.891  1.00  0.00           H  
ATOM   2509 HO2'   U  1035      -2.445  57.850 -77.505  1.00  0.00           H  
ATOM   2510  H3    U  1035       2.312  54.275 -73.924  1.00  0.00           H  
ATOM   2511  H5    U  1035       1.603  51.943 -77.195  1.00  0.00           H  
ATOM   2512  H6    U  1035      -0.301  53.157 -77.572  1.00  0.00           H  
ATOM   2513  P     A  1036      -0.246  57.652 -80.182  1.00  0.00           P  
ATOM   2514  OP2   A  1036       0.927  56.771 -79.952  1.00  0.00           O  
ATOM   2515  OP1   A  1036      -0.677  57.953 -81.570  1.00  0.00           O  
ATOM   2516  O5'   A  1036       0.024  59.035 -79.438  1.00  0.00           O  
ATOM   2517  C5'   A  1036       1.118  59.180 -78.544  1.00  0.00           C  
ATOM   2518  C4'   A  1036       0.653  59.516 -77.149  1.00  0.00           C  
ATOM   2519  O4'   A  1036       1.316  58.636 -76.213  1.00  0.00           O  
ATOM   2520  C3'   A  1036       0.947  60.929 -76.670  1.00  0.00           C  
ATOM   2521  O3'   A  1036      -0.061  61.858 -77.028  1.00  0.00           O  
ATOM   2522  C1'   A  1036       1.489  59.328 -74.987  1.00  0.00           C  
ATOM   2523  C2'   A  1036       1.013  60.776 -75.146  1.00  0.00           C  
ATOM   2524  O2'   A  1036      -0.276  60.896 -74.561  1.00  0.00           O  
ATOM   2525  N1    A  1036       5.042  60.835 -71.571  1.00  0.00           N  
ATOM   2526  C2    A  1036       3.733  61.095 -71.683  1.00  0.00           C  
ATOM   2527  N3    A  1036       2.866  60.669 -72.599  1.00  0.00           N  
ATOM   2528  C4    A  1036       3.475  59.874 -73.496  1.00  0.00           C  
ATOM   2529  C5    A  1036       4.810  59.515 -73.514  1.00  0.00           C  
ATOM   2530  C6    A  1036       5.622  60.032 -72.489  1.00  0.00           C  
ATOM   2531  N6    A  1036       6.927  59.774 -72.378  1.00  0.00           N  
ATOM   2532  N7    A  1036       5.080  58.681 -74.590  1.00  0.00           N  
ATOM   2533  C8    A  1036       3.921  58.555 -75.189  1.00  0.00           C  
ATOM   2534  N9    A  1036       2.905  59.251 -74.580  1.00  0.00           N  
ATOM   2535  H5'   A  1036       1.703  59.897 -78.867  1.00  0.00           H  
ATOM   2536 H5''   A  1036       1.625  58.342 -78.518  1.00  0.00           H  
ATOM   2537  H4'   A  1036      -0.313  59.356 -77.088  1.00  0.00           H  
ATOM   2538  H3'   A  1036       1.808  61.236 -77.026  1.00  0.00           H  
ATOM   2539  H1'   A  1036       0.932  58.874 -74.320  1.00  0.00           H  
ATOM   2540  H2'   A  1036       1.653  61.403 -74.749  1.00  0.00           H  
ATOM   2541 HO2'   A  1036      -0.202  61.413 -73.732  1.00  0.00           H  
ATOM   2542  H2    A  1036       3.360  61.682 -70.992  1.00  0.00           H  
ATOM   2543  H61   A  1036       7.443  60.164 -71.640  1.00  0.00           H  
ATOM   2544  H62   A  1036       7.370  59.194 -73.032  1.00  0.00           H  
ATOM   2545  H8    A  1036       3.792  58.015 -75.997  1.00  0.00           H  
ATOM   2546  P     A  1037       0.338  63.342 -77.499  1.00  0.00           P  
ATOM   2547  OP2   A  1037       1.375  63.226 -78.555  1.00  0.00           O  
ATOM   2548  OP1   A  1037      -0.914  64.089 -77.779  1.00  0.00           O  
ATOM   2549  O5'   A  1037       1.018  63.986 -76.210  1.00  0.00           O  
ATOM   2550  C5'   A  1037       0.228  64.504 -75.150  1.00  0.00           C  
ATOM   2551  C4'   A  1037       1.083  65.111 -74.067  1.00  0.00           C  
ATOM   2552  O4'   A  1037       1.814  64.029 -73.451  1.00  0.00           O  
ATOM   2553  C3'   A  1037       2.135  66.108 -74.527  1.00  0.00           C  
ATOM   2554  O3'   A  1037       1.689  67.452 -74.469  1.00  0.00           O  
ATOM   2555  C1'   A  1037       3.149  64.416 -73.206  1.00  0.00           C  
ATOM   2556  C2'   A  1037       3.265  65.907 -73.519  1.00  0.00           C  
ATOM   2557  O2'   A  1037       3.029  66.643 -72.328  1.00  0.00           O  
ATOM   2558  N1    A  1037       7.928  62.619 -73.901  1.00  0.00           N  
ATOM   2559  C2    A  1037       7.389  63.403 -72.958  1.00  0.00           C  
ATOM   2560  N3    A  1037       6.135  63.833 -72.838  1.00  0.00           N  
ATOM   2561  C4    A  1037       5.375  63.368 -73.845  1.00  0.00           C  
ATOM   2562  C5    A  1037       5.785  62.554 -74.885  1.00  0.00           C  
ATOM   2563  C6    A  1037       7.137  62.168 -74.898  1.00  0.00           C  
ATOM   2564  N6    A  1037       7.675  61.388 -75.837  1.00  0.00           N  
ATOM   2565  N7    A  1037       4.725  62.276 -75.737  1.00  0.00           N  
ATOM   2566  C8    A  1037       3.715  62.916 -75.202  1.00  0.00           C  
ATOM   2567  N9    A  1037       4.037  63.598 -74.054  1.00  0.00           N  
ATOM   2568  H5'   A  1037      -0.307  63.778 -74.766  1.00  0.00           H  
ATOM   2569 H5''   A  1037      -0.374  65.190 -75.505  1.00  0.00           H  
ATOM   2570  H4'   A  1037       0.525  65.534 -73.381  1.00  0.00           H  
ATOM   2571  H3'   A  1037       2.432  65.908 -75.440  1.00  0.00           H  
ATOM   2572  H1'   A  1037       3.367  64.263 -72.262  1.00  0.00           H  
ATOM   2573  H2'   A  1037       4.138  66.120 -73.911  1.00  0.00           H  
ATOM   2574 HO2'   A  1037       3.874  67.032 -72.020  1.00  0.00           H  
ATOM   2575  H2    A  1037       8.006  63.703 -72.257  1.00  0.00           H  
ATOM   2576  H61   A  1037       8.626  61.152 -75.793  1.00  0.00           H  
ATOM   2577  H62   A  1037       7.120  61.049 -76.570  1.00  0.00           H  
ATOM   2578  H8    A  1037       2.812  62.909 -75.585  1.00  0.00           H  
ATOM   2579  P     A  1038       1.320  68.240 -75.820  1.00  0.00           P  
ATOM   2580  OP2   A  1038       2.478  68.138 -76.743  1.00  0.00           O  
ATOM   2581  OP1   A  1038      -0.019  67.783 -76.268  1.00  0.00           O  
ATOM   2582  O5'   A  1038       1.193  69.759 -75.357  1.00  0.00           O  
ATOM   2583  C5'   A  1038       0.368  70.120 -74.259  1.00  0.00           C  
ATOM   2584  C4'   A  1038       0.749  71.467 -73.698  1.00  0.00           C  
ATOM   2585  O4'   A  1038       1.894  71.353 -72.823  1.00  0.00           O  
ATOM   2586  C3'   A  1038       1.199  72.509 -74.711  1.00  0.00           C  
ATOM   2587  O3'   A  1038       0.121  73.095 -75.421  1.00  0.00           O  
ATOM   2588  C1'   A  1038       2.717  72.492 -72.936  1.00  0.00           C  
ATOM   2589  C2'   A  1038       1.961  73.477 -73.817  1.00  0.00           C  
ATOM   2590  O2'   A  1038       1.075  74.247 -73.018  1.00  0.00           O  
ATOM   2591  N1    A  1038       7.604  73.759 -73.967  1.00  0.00           N  
ATOM   2592  C2    A  1038       6.615  74.416 -73.347  1.00  0.00           C  
ATOM   2593  N3    A  1038       5.364  74.026 -73.113  1.00  0.00           N  
ATOM   2594  C4    A  1038       5.152  72.791 -73.600  1.00  0.00           C  
ATOM   2595  C5    A  1038       6.068  71.992 -74.260  1.00  0.00           C  
ATOM   2596  C6    A  1038       7.358  72.520 -74.444  1.00  0.00           C  
ATOM   2597  N6    A  1038       8.344  71.866 -75.062  1.00  0.00           N  
ATOM   2598  N7    A  1038       5.494  70.780 -74.618  1.00  0.00           N  
ATOM   2599  C8    A  1038       4.264  70.871 -74.173  1.00  0.00           C  
ATOM   2600  N9    A  1038       3.989  72.062 -73.547  1.00  0.00           N  
ATOM   2601  H5'   A  1038       0.458  69.444 -73.555  1.00  0.00           H  
ATOM   2602 H5''   A  1038      -0.566  70.149 -74.555  1.00  0.00           H  
ATOM   2603  H4'   A  1038      -0.013  71.824 -73.195  1.00  0.00           H  
ATOM   2604  H3'   A  1038       1.827  72.111 -75.352  1.00  0.00           H  
ATOM   2605  H1'   A  1038       2.896  72.905 -72.065  1.00  0.00           H  
ATOM   2606  H2'   A  1038       2.568  74.045 -74.338  1.00  0.00           H  
ATOM   2607 HO2'   A  1038       1.302  75.195 -73.113  1.00  0.00           H  
ATOM   2608  H2    A  1038       6.845  75.311 -73.019  1.00  0.00           H  
ATOM   2609  H61   A  1038       9.224  72.287 -75.161  1.00  0.00           H  
ATOM   2610  H62   A  1038       8.189  70.966 -75.417  1.00  0.00           H  
ATOM   2611  H8    A  1038       3.603  70.156 -74.279  1.00  0.00           H  
ATOM   2612  P     A  1039       0.376  73.794 -76.845  1.00  0.00           P  
ATOM   2613  OP2   A  1039       1.651  73.267 -77.394  1.00  0.00           O  
ATOM   2614  OP1   A  1039      -0.869  73.680 -77.644  1.00  0.00           O  
ATOM   2615  O5'   A  1039       0.593  75.331 -76.486  1.00  0.00           O  
ATOM   2616  C5'   A  1039       0.298  76.349 -77.431  1.00  0.00           C  
ATOM   2617  C4'   A  1039      -0.629  77.389 -76.853  1.00  0.00           C  
ATOM   2618  O4'   A  1039      -1.991  76.951 -77.065  1.00  0.00           O  
ATOM   2619  C3'   A  1039      -0.541  77.600 -75.350  1.00  0.00           C  
ATOM   2620  O3'   A  1039       0.485  78.503 -74.975  1.00  0.00           O  
ATOM   2621  C1'   A  1039      -2.784  77.340 -75.967  1.00  0.00           C  
ATOM   2622  C2'   A  1039      -1.919  78.164 -75.022  1.00  0.00           C  
ATOM   2623  O2'   A  1039      -2.010  79.537 -75.373  1.00  0.00           O  
ATOM   2624  N1    A  1039      -6.417  75.455 -72.837  1.00  0.00           N  
ATOM   2625  C2    A  1039      -6.162  76.694 -73.276  1.00  0.00           C  
ATOM   2626  N3    A  1039      -5.197  77.115 -74.092  1.00  0.00           N  
ATOM   2627  C4    A  1039      -4.419  76.088 -74.477  1.00  0.00           C  
ATOM   2628  C5    A  1039      -4.556  74.762 -74.111  1.00  0.00           C  
ATOM   2629  C6    A  1039      -5.617  74.446 -73.244  1.00  0.00           C  
ATOM   2630  N6    A  1039      -5.871  73.211 -72.805  1.00  0.00           N  
ATOM   2631  N7    A  1039      -3.570  73.985 -74.704  1.00  0.00           N  
ATOM   2632  C8    A  1039      -2.872  74.844 -75.405  1.00  0.00           C  
ATOM   2633  N9    A  1039      -3.330  76.136 -75.314  1.00  0.00           N  
ATOM   2634  H5'   A  1039      -0.127  75.943 -78.216  1.00  0.00           H  
ATOM   2635 H5''   A  1039       1.132  76.782 -77.707  1.00  0.00           H  
ATOM   2636  H4'   A  1039      -0.498  78.250 -77.302  1.00  0.00           H  
ATOM   2637  H3'   A  1039      -0.403  76.747 -74.886  1.00  0.00           H  
ATOM   2638  H1'   A  1039      -3.522  77.894 -76.300  1.00  0.00           H  
ATOM   2639  H2'   A  1039      -2.155  78.012 -74.083  1.00  0.00           H  
ATOM   2640 HO2'   A  1039      -1.106  79.907 -75.447  1.00  0.00           H  
ATOM   2641  H2    A  1039      -6.772  77.389 -72.952  1.00  0.00           H  
ATOM   2642  H61   A  1039      -6.627  73.052 -72.201  1.00  0.00           H  
ATOM   2643  H62   A  1039      -5.304  72.464 -73.087  1.00  0.00           H  
ATOM   2644  H8    A  1039      -2.094  74.589 -75.944  1.00  0.00           H  
ATOM   2645  P     A  1040       1.199  78.365 -73.542  1.00  0.00           P  
ATOM   2646  OP2   A  1040       1.786  77.004 -73.450  1.00  0.00           O  
ATOM   2647  OP1   A  1040       2.066  79.553 -73.344  1.00  0.00           O  
ATOM   2648  O5'   A  1040      -0.005  78.454 -72.502  1.00  0.00           O  
ATOM   2649  C5'   A  1040      -0.705  79.672 -72.300  1.00  0.00           C  
ATOM   2650  C4'   A  1040      -1.640  79.584 -71.120  1.00  0.00           C  
ATOM   2651  O4'   A  1040      -2.774  78.755 -71.468  1.00  0.00           O  
ATOM   2652  C3'   A  1040      -1.059  78.980 -69.851  1.00  0.00           C  
ATOM   2653  O3'   A  1040      -0.393  79.931 -69.038  1.00  0.00           O  
ATOM   2654  C1'   A  1040      -3.195  78.001 -70.338  1.00  0.00           C  
ATOM   2655  C2'   A  1040      -2.312  78.433 -69.169  1.00  0.00           C  
ATOM   2656  O2'   A  1040      -2.997  79.453 -68.456  1.00  0.00           O  
ATOM   2657  N1    A  1040      -4.832  73.180 -69.540  1.00  0.00           N  
ATOM   2658  C2    A  1040      -5.231  74.360 -69.047  1.00  0.00           C  
ATOM   2659  N3    A  1040      -4.759  75.579 -69.298  1.00  0.00           N  
ATOM   2660  C4    A  1040      -3.744  75.524 -70.178  1.00  0.00           C  
ATOM   2661  C5    A  1040      -3.223  74.389 -70.771  1.00  0.00           C  
ATOM   2662  C6    A  1040      -3.810  73.160 -70.422  1.00  0.00           C  
ATOM   2663  N6    A  1040      -3.413  71.984 -70.913  1.00  0.00           N  
ATOM   2664  N7    A  1040      -2.180  74.718 -71.627  1.00  0.00           N  
ATOM   2665  C8    A  1040      -2.097  76.022 -71.534  1.00  0.00           C  
ATOM   2666  N9    A  1040      -3.013  76.576 -70.675  1.00  0.00           N  
ATOM   2667  H5'   A  1040      -1.224  79.881 -73.105  1.00  0.00           H  
ATOM   2668 H5''   A  1040      -0.058  80.391 -72.142  1.00  0.00           H  
ATOM   2669  H4'   A  1040      -1.970  80.485 -70.920  1.00  0.00           H  
ATOM   2670  H3'   A  1040      -0.442  78.247 -70.059  1.00  0.00           H  
ATOM   2671  H1'   A  1040      -4.135  78.166 -70.115  1.00  0.00           H  
ATOM   2672  H2'   A  1040      -2.103  77.666 -68.596  1.00  0.00           H  
ATOM   2673 HO2'   A  1040      -2.377  80.192 -68.284  1.00  0.00           H  
ATOM   2674  H2    A  1040      -5.975  74.320 -68.410  1.00  0.00           H  
ATOM   2675  H61   A  1040      -3.861  71.159 -70.632  1.00  0.00           H  
ATOM   2676  H62   A  1040      -2.673  71.945 -71.555  1.00  0.00           H  
ATOM   2677  H8    A  1040      -1.440  76.553 -72.032  1.00  0.00           H  
ATOM   2678  P     U  1041       0.708  79.451 -67.971  1.00  0.00           P  
ATOM   2679  OP2   U  1041       1.522  78.381 -68.600  1.00  0.00           O  
ATOM   2680  OP1   U  1041       1.379  80.660 -67.427  1.00  0.00           O  
ATOM   2681  O5'   U  1041      -0.150  78.795 -66.801  1.00  0.00           O  
ATOM   2682  C5'   U  1041       0.044  79.180 -65.448  1.00  0.00           C  
ATOM   2683  C4'   U  1041      -0.767  78.328 -64.504  1.00  0.00           C  
ATOM   2684  O4'   U  1041      -2.132  78.805 -64.456  1.00  0.00           O  
ATOM   2685  C3'   U  1041      -0.952  76.872 -64.905  1.00  0.00           C  
ATOM   2686  O3'   U  1041       0.188  76.075 -64.639  1.00  0.00           O  
ATOM   2687  C1'   U  1041      -2.972  77.776 -64.001  1.00  0.00           C  
ATOM   2688  C2'   U  1041      -2.157  76.479 -64.045  1.00  0.00           C  
ATOM   2689  O2'   U  1041      -1.760  76.152 -62.721  1.00  0.00           O  
ATOM   2690  N1    U  1041      -4.165  77.721 -64.880  1.00  0.00           N  
ATOM   2691  C2    U  1041      -4.033  77.050 -66.082  1.00  0.00           C  
ATOM   2692  O2    U  1041      -2.996  76.516 -66.436  1.00  0.00           O  
ATOM   2693  N3    U  1041      -5.163  77.024 -66.862  1.00  0.00           N  
ATOM   2694  C4    U  1041      -6.387  77.588 -66.571  1.00  0.00           C  
ATOM   2695  O4    U  1041      -7.311  77.478 -67.380  1.00  0.00           O  
ATOM   2696  C5    U  1041      -6.450  78.265 -65.312  1.00  0.00           C  
ATOM   2697  C6    U  1041      -5.365  78.304 -64.532  1.00  0.00           C  
ATOM   2698  H5'   U  1041      -0.224  80.117 -65.342  1.00  0.00           H  
ATOM   2699 H5''   U  1041       0.993  79.091 -65.223  1.00  0.00           H  
ATOM   2700  H4'   U  1041      -0.375  78.361 -63.607  1.00  0.00           H  
ATOM   2701  H3'   U  1041      -1.185  76.793 -65.853  1.00  0.00           H  
ATOM   2702  H1'   U  1041      -3.255  77.948 -63.079  1.00  0.00           H  
ATOM   2703  H2'   U  1041      -2.672  75.755 -64.458  1.00  0.00           H  
ATOM   2704 HO2'   U  1041      -2.277  75.377 -62.415  1.00  0.00           H  
ATOM   2705  H3    U  1041      -5.091  76.554 -67.718  1.00  0.00           H  
ATOM   2706  H5    U  1041      -7.283  78.694 -65.024  1.00  0.00           H  
ATOM   2707  H6    U  1041      -5.433  78.774 -63.676  1.00  0.00           H  
ATOM   2708  P     U  1042       0.457  74.737 -65.487  1.00  0.00           P  
ATOM   2709  OP2   U  1042       0.044  74.993 -66.890  1.00  0.00           O  
ATOM   2710  OP1   U  1042       1.840  74.280 -65.199  1.00  0.00           O  
ATOM   2711  O5'   U  1042      -0.553  73.676 -64.861  1.00  0.00           O  
ATOM   2712  C5'   U  1042      -0.079  72.460 -64.301  1.00  0.00           C  
ATOM   2713  C4'   U  1042       0.809  72.706 -63.107  1.00  0.00           C  
ATOM   2714  O4'   U  1042      -0.021  72.863 -61.925  1.00  0.00           O  
ATOM   2715  C3'   U  1042       1.791  71.596 -62.762  1.00  0.00           C  
ATOM   2716  O3'   U  1042       3.000  71.680 -63.494  1.00  0.00           O  
ATOM   2717  C1'   U  1042       0.622  72.272 -60.820  1.00  0.00           C  
ATOM   2718  C2'   U  1042       1.999  71.784 -61.259  1.00  0.00           C  
ATOM   2719  O2'   U  1042       2.956  72.801 -60.996  1.00  0.00           O  
ATOM   2720  N1    U  1042      -0.224  71.173 -60.297  1.00  0.00           N  
ATOM   2721  C2    U  1042       0.186  70.564 -59.125  1.00  0.00           C  
ATOM   2722  O2    U  1042       1.193  70.892 -58.521  1.00  0.00           O  
ATOM   2723  N3    U  1042      -0.628  69.552 -58.679  1.00  0.00           N  
ATOM   2724  C4    U  1042      -1.786  69.093 -59.270  1.00  0.00           C  
ATOM   2725  O4    U  1042      -2.409  68.170 -58.744  1.00  0.00           O  
ATOM   2726  C5    U  1042      -2.148  69.770 -60.478  1.00  0.00           C  
ATOM   2727  C6    U  1042      -1.374  70.759 -60.935  1.00  0.00           C  
ATOM   2728  H5'   U  1042       0.429  71.972 -64.982  1.00  0.00           H  
ATOM   2729 H5''   U  1042      -0.845  71.917 -64.023  1.00  0.00           H  
ATOM   2730  H4'   U  1042       1.308  73.537 -63.245  1.00  0.00           H  
ATOM   2731  H3'   U  1042       1.374  70.725 -62.929  1.00  0.00           H  
ATOM   2732  H1'   U  1042       0.729  72.958 -60.127  1.00  0.00           H  
ATOM   2733  H2'   U  1042       2.238  70.941 -60.821  1.00  0.00           H  
ATOM   2734 HO2'   U  1042       3.524  72.519 -60.249  1.00  0.00           H  
ATOM   2735  H3    U  1042      -0.356  69.107 -57.850  1.00  0.00           H  
ATOM   2736  H5    U  1042      -2.958  69.509 -60.966  1.00  0.00           H  
ATOM   2737  H6    U  1042      -1.643  71.206 -61.764  1.00  0.00           H  
ATOM   2738  P     A  1043       3.726  70.344 -64.013  1.00  0.00           P  
ATOM   2739  OP2   A  1043       2.773  69.611 -64.883  1.00  0.00           O  
ATOM   2740  OP1   A  1043       5.061  70.721 -64.541  1.00  0.00           O  
ATOM   2741  O5'   A  1043       3.945  69.485 -62.689  1.00  0.00           O  
ATOM   2742  C5'   A  1043       5.247  69.267 -62.167  1.00  0.00           C  
ATOM   2743  C4'   A  1043       5.198  68.653 -60.791  1.00  0.00           C  
ATOM   2744  O4'   A  1043       3.970  69.079 -60.149  1.00  0.00           O  
ATOM   2745  C3'   A  1043       5.141  67.134 -60.740  1.00  0.00           C  
ATOM   2746  O3'   A  1043       6.417  66.527 -60.855  1.00  0.00           O  
ATOM   2747  C1'   A  1043       3.487  68.023 -59.356  1.00  0.00           C  
ATOM   2748  C2'   A  1043       4.554  66.934 -59.348  1.00  0.00           C  
ATOM   2749  O2'   A  1043       5.514  67.212 -58.339  1.00  0.00           O  
ATOM   2750  N1    A  1043      -0.539  64.866 -58.742  1.00  0.00           N  
ATOM   2751  C2    A  1043       0.551  65.090 -57.997  1.00  0.00           C  
ATOM   2752  N3    A  1043       1.562  65.928 -58.216  1.00  0.00           N  
ATOM   2753  C4    A  1043       1.381  66.600 -59.367  1.00  0.00           C  
ATOM   2754  C5    A  1043       0.314  66.479 -60.238  1.00  0.00           C  
ATOM   2755  C6    A  1043      -0.691  65.558 -59.891  1.00  0.00           C  
ATOM   2756  N6    A  1043      -1.777  65.333 -60.634  1.00  0.00           N  
ATOM   2757  N7    A  1043       0.466  67.332 -61.323  1.00  0.00           N  
ATOM   2758  C8    A  1043       1.603  67.940 -61.087  1.00  0.00           C  
ATOM   2759  N9    A  1043       2.210  67.546 -59.920  1.00  0.00           N  
ATOM   2760  H5'   A  1043       5.719  70.125 -62.117  1.00  0.00           H  
ATOM   2761 H5''   A  1043       5.737  68.668 -62.768  1.00  0.00           H  
ATOM   2762  H4'   A  1043       5.959  68.960 -60.255  1.00  0.00           H  
ATOM   2763  H3'   A  1043       4.543  66.754 -61.418  1.00  0.00           H  
ATOM   2764  H1'   A  1043       3.341  68.343 -58.441  1.00  0.00           H  
ATOM   2765  H2'   A  1043       4.168  66.039 -59.246  1.00  0.00           H  
ATOM   2766 HO2'   A  1043       5.423  66.551 -57.622  1.00  0.00           H  
ATOM   2767  H2    A  1043       0.613  64.563 -57.172  1.00  0.00           H  
ATOM   2768  H61   A  1043      -2.445  64.678 -60.340  1.00  0.00           H  
ATOM   2769  H62   A  1043      -1.909  65.824 -61.471  1.00  0.00           H  
ATOM   2770  H8    A  1043       1.984  68.614 -61.688  1.00  0.00           H  
ATOM   2771  P     U  1044       6.701  65.459 -62.022  1.00  0.00           P  
ATOM   2772  OP2   U  1044       6.579  66.159 -63.325  1.00  0.00           O  
ATOM   2773  OP1   U  1044       7.957  64.738 -61.690  1.00  0.00           O  
ATOM   2774  O5'   U  1044       5.494  64.426 -61.901  1.00  0.00           O  
ATOM   2775  C5'   U  1044       5.433  63.497 -60.829  1.00  0.00           C  
ATOM   2776  C4'   U  1044       4.135  62.728 -60.832  1.00  0.00           C  
ATOM   2777  O4'   U  1044       3.031  63.667 -60.697  1.00  0.00           O  
ATOM   2778  C3'   U  1044       3.815  61.957 -62.103  1.00  0.00           C  
ATOM   2779  O3'   U  1044       4.428  60.681 -62.146  1.00  0.00           O  
ATOM   2780  C1'   U  1044       1.926  63.202 -61.448  1.00  0.00           C  
ATOM   2781  C2'   U  1044       2.298  61.826 -61.997  1.00  0.00           C  
ATOM   2782  O2'   U  1044       1.933  60.831 -61.051  1.00  0.00           O  
ATOM   2783  N1    U  1044       1.638  64.178 -62.526  1.00  0.00           N  
ATOM   2784  C2    U  1044       0.401  64.093 -63.139  1.00  0.00           C  
ATOM   2785  O2    U  1044      -0.439  63.265 -62.833  1.00  0.00           O  
ATOM   2786  N3    U  1044       0.178  65.018 -64.130  1.00  0.00           N  
ATOM   2787  C4    U  1044       1.045  65.998 -64.564  1.00  0.00           C  
ATOM   2788  O4    U  1044       0.696  66.756 -65.471  1.00  0.00           O  
ATOM   2789  C5    U  1044       2.304  66.026 -63.884  1.00  0.00           C  
ATOM   2790  C6    U  1044       2.548  65.139 -62.914  1.00  0.00           C  
ATOM   2791  H5'   U  1044       5.515  63.982 -59.981  1.00  0.00           H  
ATOM   2792 H5''   U  1044       6.178  62.866 -60.911  1.00  0.00           H  
ATOM   2793  H4'   U  1044       4.116  62.109 -60.073  1.00  0.00           H  
ATOM   2794  H3'   U  1044       4.060  62.458 -62.908  1.00  0.00           H  
ATOM   2795  H1'   U  1044       1.140  63.116 -60.868  1.00  0.00           H  
ATOM   2796  H2'   U  1044       1.889  61.662 -62.872  1.00  0.00           H  
ATOM   2797 HO2'   U  1044       0.997  60.577 -61.201  1.00  0.00           H  
ATOM   2798  H3    U  1044      -0.692  64.975 -64.579  1.00  0.00           H  
ATOM   2799  H5    U  1044       2.982  66.692 -64.127  1.00  0.00           H  
ATOM   2800  H6    U  1044       3.417  65.178 -62.465  1.00  0.00           H  
ATOM   2801  P     G  1045       5.061  60.133 -63.518  1.00  0.00           P  
ATOM   2802  OP2   G  1045       4.349  58.883 -63.885  1.00  0.00           O  
ATOM   2803  OP1   G  1045       5.112  61.260 -64.484  1.00  0.00           O  
ATOM   2804  O5'   G  1045       6.558  59.751 -63.127  1.00  0.00           O  
ATOM   2805  C5'   G  1045       7.464  59.261 -64.103  1.00  0.00           C  
ATOM   2806  C4'   G  1045       7.914  57.856 -63.787  1.00  0.00           C  
ATOM   2807  O4'   G  1045       8.024  57.682 -62.355  1.00  0.00           O  
ATOM   2808  C3'   G  1045       6.987  56.740 -64.243  1.00  0.00           C  
ATOM   2809  O3'   G  1045       7.141  56.419 -65.616  1.00  0.00           O  
ATOM   2810  C1'   G  1045       7.824  56.340 -62.030  1.00  0.00           C  
ATOM   2811  C2'   G  1045       7.494  55.616 -63.350  1.00  0.00           C  
ATOM   2812  O2'   G  1045       8.694  55.053 -63.859  1.00  0.00           O  
ATOM   2813  N1    G  1045       4.876  53.289 -59.216  1.00  0.00           N  
ATOM   2814  C2    G  1045       5.899  52.967 -60.075  1.00  0.00           C  
ATOM   2815  N2    G  1045       6.178  51.662 -60.206  1.00  0.00           N  
ATOM   2816  N3    G  1045       6.599  53.859 -60.757  1.00  0.00           N  
ATOM   2817  C4    G  1045       6.188  55.120 -60.509  1.00  0.00           C  
ATOM   2818  C5    G  1045       5.180  55.549 -59.671  1.00  0.00           C  
ATOM   2819  C6    G  1045       4.437  54.581 -58.946  1.00  0.00           C  
ATOM   2820  O6    G  1045       3.505  54.762 -58.153  1.00  0.00           O  
ATOM   2821  N7    G  1045       5.073  56.932 -59.695  1.00  0.00           N  
ATOM   2822  C8    G  1045       6.000  57.313 -60.532  1.00  0.00           C  
ATOM   2823  N9    G  1045       6.714  56.265 -61.062  1.00  0.00           N  
ATOM   2824  H5'   G  1045       8.247  59.848 -64.137  1.00  0.00           H  
ATOM   2825 H5''   G  1045       7.023  59.266 -64.979  1.00  0.00           H  
ATOM   2826  H4'   G  1045       8.798  57.719 -64.187  1.00  0.00           H  
ATOM   2827  H3'   G  1045       6.042  56.919 -64.060  1.00  0.00           H  
ATOM   2828  H1'   G  1045       8.630  55.946 -61.634  1.00  0.00           H  
ATOM   2829  H2'   G  1045       6.805  54.933 -63.206  1.00  0.00           H  
ATOM   2830 HO2'   G  1045       8.666  54.081 -63.741  1.00  0.00           H  
ATOM   2831  H1    G  1045       4.419  52.553 -58.758  1.00  0.00           H  
ATOM   2832  H22   G  1045       6.898  51.373 -60.805  1.00  0.00           H  
ATOM   2833  H21   G  1045       5.664  50.995 -59.704  1.00  0.00           H  
ATOM   2834  H8    G  1045       6.169  58.251 -60.758  1.00  0.00           H  
ATOM   2835  P     A  1046       5.956  55.678 -66.409  1.00  0.00           P  
ATOM   2836  OP2   A  1046       6.501  55.196 -67.704  1.00  0.00           O  
ATOM   2837  OP1   A  1046       5.312  54.716 -65.481  1.00  0.00           O  
ATOM   2838  O5'   A  1046       4.912  56.841 -66.718  1.00  0.00           O  
ATOM   2839  C5'   A  1046       5.355  58.148 -67.053  1.00  0.00           C  
ATOM   2840  C4'   A  1046       4.588  58.710 -68.223  1.00  0.00           C  
ATOM   2841  O4'   A  1046       4.874  57.907 -69.408  1.00  0.00           O  
ATOM   2842  C3'   A  1046       3.073  58.729 -68.081  1.00  0.00           C  
ATOM   2843  O3'   A  1046       2.482  59.906 -68.603  1.00  0.00           O  
ATOM   2844  C1'   A  1046       3.655  57.673 -70.070  1.00  0.00           C  
ATOM   2845  C2'   A  1046       2.625  57.560 -68.949  1.00  0.00           C  
ATOM   2846  O2'   A  1046       1.320  57.775 -69.467  1.00  0.00           O  
ATOM   2847  N1    A  1046       5.040  52.713 -70.242  1.00  0.00           N  
ATOM   2848  C2    A  1046       5.115  53.635 -69.275  1.00  0.00           C  
ATOM   2849  N3    A  1046       4.736  54.911 -69.298  1.00  0.00           N  
ATOM   2850  C4    A  1046       4.216  55.231 -70.496  1.00  0.00           C  
ATOM   2851  C5    A  1046       4.072  54.393 -71.586  1.00  0.00           C  
ATOM   2852  C6    A  1046       4.512  53.066 -71.434  1.00  0.00           C  
ATOM   2853  N6    A  1046       4.438  52.146 -72.398  1.00  0.00           N  
ATOM   2854  N7    A  1046       3.495  55.070 -72.652  1.00  0.00           N  
ATOM   2855  C8    A  1046       3.306  56.281 -72.190  1.00  0.00           C  
ATOM   2856  N9    A  1046       3.720  56.449 -70.891  1.00  0.00           N  
ATOM   2857  H5'   A  1046       6.307  58.114 -67.282  1.00  0.00           H  
ATOM   2858 H5''   A  1046       5.234  58.736 -66.279  1.00  0.00           H  
ATOM   2859  H4'   A  1046       4.901  59.623 -68.392  1.00  0.00           H  
ATOM   2860  H3'   A  1046       2.800  58.620 -67.146  1.00  0.00           H  
ATOM   2861  H1'   A  1046       3.433  58.439 -70.641  1.00  0.00           H  
ATOM   2862  H2'   A  1046       2.689  56.709 -68.466  1.00  0.00           H  
ATOM   2863 HO2'   A  1046       1.393  58.088 -70.392  1.00  0.00           H  
ATOM   2864  H2    A  1046       5.506  53.328 -68.430  1.00  0.00           H  
ATOM   2865  H61   A  1046       4.761  51.236 -72.232  1.00  0.00           H  
ATOM   2866  H62   A  1046       4.058  52.380 -73.271  1.00  0.00           H  
ATOM   2867  H8    A  1046       2.907  57.002 -72.723  1.00  0.00           H  
ATOM   2868  P     C  1047       1.748  60.946 -67.621  1.00  0.00           P  
ATOM   2869  OP2   C  1047       1.626  60.310 -66.286  1.00  0.00           O  
ATOM   2870  OP1   C  1047       2.431  62.258 -67.749  1.00  0.00           O  
ATOM   2871  O5'   C  1047       0.286  61.091 -68.236  1.00  0.00           O  
ATOM   2872  C5'   C  1047      -0.740  61.769 -67.526  1.00  0.00           C  
ATOM   2873  C4'   C  1047      -2.076  61.087 -67.690  1.00  0.00           C  
ATOM   2874  O4'   C  1047      -2.491  61.221 -69.075  1.00  0.00           O  
ATOM   2875  C3'   C  1047      -2.101  59.589 -67.428  1.00  0.00           C  
ATOM   2876  O3'   C  1047      -2.086  59.270 -66.048  1.00  0.00           O  
ATOM   2877  C1'   C  1047      -3.364  60.158 -69.353  1.00  0.00           C  
ATOM   2878  C2'   C  1047      -3.432  59.268 -68.102  1.00  0.00           C  
ATOM   2879  O2'   C  1047      -4.528  59.680 -67.300  1.00  0.00           O  
ATOM   2880  N1    C  1047      -2.901  59.414 -70.551  1.00  0.00           N  
ATOM   2881  C2    C  1047      -3.464  59.735 -71.792  1.00  0.00           C  
ATOM   2882  O2    C  1047      -4.326  60.625 -71.855  1.00  0.00           O  
ATOM   2883  N3    C  1047      -3.058  59.072 -72.899  1.00  0.00           N  
ATOM   2884  C4    C  1047      -2.130  58.120 -72.806  1.00  0.00           C  
ATOM   2885  N4    C  1047      -1.761  57.492 -73.925  1.00  0.00           N  
ATOM   2886  C5    C  1047      -1.539  57.770 -71.559  1.00  0.00           C  
ATOM   2887  C6    C  1047      -1.947  58.434 -70.470  1.00  0.00           C  
ATOM   2888  H5'   C  1047      -0.806  62.687 -67.861  1.00  0.00           H  
ATOM   2889 H5''   C  1047      -0.508  61.792 -66.574  1.00  0.00           H  
ATOM   2890  H4'   C  1047      -2.745  61.520 -67.120  1.00  0.00           H  
ATOM   2891  H3'   C  1047      -1.382  59.099 -67.879  1.00  0.00           H  
ATOM   2892  H1'   C  1047      -4.251  60.537 -69.527  1.00  0.00           H  
ATOM   2893  H2'   C  1047      -3.493  58.319 -68.340  1.00  0.00           H  
ATOM   2894 HO2'   C  1047      -4.226  59.784 -66.374  1.00  0.00           H  
ATOM   2895  H42   C  1047      -1.081  56.788 -73.889  1.00  0.00           H  
ATOM   2896  H41   C  1047      -2.170  57.736 -74.781  1.00  0.00           H  
ATOM   2897  H5    C  1047      -0.857  57.069 -71.500  1.00  0.00           H  
ATOM   2898  H6    C  1047      -1.553  58.207 -69.603  1.00  0.00           H  
ATOM   2899  P     U  1048      -1.866  57.750 -65.572  1.00  0.00           P  
ATOM   2900  OP2   U  1048      -0.453  57.384 -65.844  1.00  0.00           O  
ATOM   2901  OP1   U  1048      -2.407  57.616 -64.196  1.00  0.00           O  
ATOM   2902  O5'   U  1048      -2.793  56.902 -66.551  1.00  0.00           O  
ATOM   2903  C5'   U  1048      -4.138  56.604 -66.207  1.00  0.00           C  
ATOM   2904  C4'   U  1048      -4.654  55.406 -66.964  1.00  0.00           C  
ATOM   2905  O4'   U  1048      -3.954  55.321 -68.229  1.00  0.00           O  
ATOM   2906  C3'   U  1048      -4.443  54.053 -66.303  1.00  0.00           C  
ATOM   2907  O3'   U  1048      -5.490  53.699 -65.417  1.00  0.00           O  
ATOM   2908  C1'   U  1048      -3.743  53.958 -68.576  1.00  0.00           C  
ATOM   2909  C2'   U  1048      -4.388  53.092 -67.486  1.00  0.00           C  
ATOM   2910  O2'   U  1048      -5.692  52.724 -67.910  1.00  0.00           O  
ATOM   2911  N1    U  1048      -2.286  53.715 -68.699  1.00  0.00           N  
ATOM   2912  C2    U  1048      -1.890  52.470 -69.153  1.00  0.00           C  
ATOM   2913  O2    U  1048      -2.678  51.588 -69.448  1.00  0.00           O  
ATOM   2914  N3    U  1048      -0.532  52.291 -69.251  1.00  0.00           N  
ATOM   2915  C4    U  1048       0.452  53.207 -68.949  1.00  0.00           C  
ATOM   2916  O4    U  1048       1.635  52.893 -69.091  1.00  0.00           O  
ATOM   2917  C5    U  1048      -0.031  54.473 -68.487  1.00  0.00           C  
ATOM   2918  C6    U  1048      -1.348  54.675 -68.382  1.00  0.00           C  
ATOM   2919  H5'   U  1048      -4.700  57.380 -66.416  1.00  0.00           H  
ATOM   2920 H5''   U  1048      -4.189  56.421 -65.246  1.00  0.00           H  
ATOM   2921  H4'   U  1048      -5.609  55.522 -67.148  1.00  0.00           H  
ATOM   2922  H3'   U  1048      -3.593  54.044 -65.815  1.00  0.00           H  
ATOM   2923  H1'   U  1048      -4.178  53.772 -69.435  1.00  0.00           H  
ATOM   2924  H2'   U  1048      -3.837  52.307 -67.286  1.00  0.00           H  
ATOM   2925 HO2'   U  1048      -5.696  51.770 -68.139  1.00  0.00           H  
ATOM   2926  H3    U  1048      -0.230  51.415 -69.571  1.00  0.00           H  
ATOM   2927  H5    U  1048       0.600  55.185 -68.249  1.00  0.00           H  
ATOM   2928  H6    U  1048      -1.653  55.549 -68.062  1.00  0.00           H  
ATOM   2929  P     G  1049      -5.213  53.587 -63.839  1.00  0.00           P  
ATOM   2930  OP2   G  1049      -3.760  53.793 -63.612  1.00  0.00           O  
ATOM   2931  OP1   G  1049      -6.195  54.452 -63.136  1.00  0.00           O  
ATOM   2932  O5'   G  1049      -5.556  52.070 -63.493  1.00  0.00           O  
ATOM   2933  C5'   G  1049      -4.580  51.214 -62.920  1.00  0.00           C  
ATOM   2934  C4'   G  1049      -4.329  50.003 -63.783  1.00  0.00           C  
ATOM   2935  O4'   G  1049      -3.832  50.446 -65.070  1.00  0.00           O  
ATOM   2936  C3'   G  1049      -3.257  49.043 -63.291  1.00  0.00           C  
ATOM   2937  O3'   G  1049      -3.731  48.142 -62.305  1.00  0.00           O  
ATOM   2938  C1'   G  1049      -2.859  49.557 -65.554  1.00  0.00           C  
ATOM   2939  C2'   G  1049      -2.819  48.375 -64.586  1.00  0.00           C  
ATOM   2940  O2'   G  1049      -3.760  47.397 -65.005  1.00  0.00           O  
ATOM   2941  N1    G  1049       2.049  49.317 -66.883  1.00  0.00           N  
ATOM   2942  C2    G  1049       1.066  48.363 -66.992  1.00  0.00           C  
ATOM   2943  N2    G  1049       1.433  47.188 -67.525  1.00  0.00           N  
ATOM   2944  N3    G  1049      -0.186  48.546 -66.608  1.00  0.00           N  
ATOM   2945  C4    G  1049      -0.382  49.779 -66.095  1.00  0.00           C  
ATOM   2946  C5    G  1049       0.529  50.803 -65.942  1.00  0.00           C  
ATOM   2947  C6    G  1049       1.870  50.593 -66.358  1.00  0.00           C  
ATOM   2948  O6    G  1049       2.824  51.377 -66.306  1.00  0.00           O  
ATOM   2949  N7    G  1049      -0.072  51.917 -65.373  1.00  0.00           N  
ATOM   2950  C8    G  1049      -1.314  51.557 -65.194  1.00  0.00           C  
ATOM   2951  N9    G  1049      -1.571  50.273 -65.610  1.00  0.00           N  
ATOM   2952  H5'   G  1049      -4.889  50.920 -62.038  1.00  0.00           H  
ATOM   2953 H5''   G  1049      -3.741  51.711 -62.814  1.00  0.00           H  
ATOM   2954  H4'   G  1049      -5.164  49.506 -63.917  1.00  0.00           H  
ATOM   2955  H3'   G  1049      -2.503  49.550 -62.926  1.00  0.00           H  
ATOM   2956  H1'   G  1049      -3.094  49.238 -66.450  1.00  0.00           H  
ATOM   2957  H2'   G  1049      -1.916  48.000 -64.509  1.00  0.00           H  
ATOM   2958 HO2'   G  1049      -3.277  46.618 -65.353  1.00  0.00           H  
ATOM   2959  H1    G  1049       2.947  49.082 -67.197  1.00  0.00           H  
ATOM   2960  H22   G  1049       0.774  46.470 -67.628  1.00  0.00           H  
ATOM   2961  H21   G  1049       2.359  47.045 -67.812  1.00  0.00           H  
ATOM   2962  H8    G  1049      -1.993  52.145 -64.802  1.00  0.00           H  
ATOM   2963  P     C  1050      -2.720  47.535 -61.213  1.00  0.00           P  
ATOM   2964  OP2   C  1050      -1.839  48.632 -60.740  1.00  0.00           O  
ATOM   2965  OP1   C  1050      -3.518  46.759 -60.229  1.00  0.00           O  
ATOM   2966  O5'   C  1050      -1.828  46.507 -62.041  1.00  0.00           O  
ATOM   2967  C5'   C  1050      -2.388  45.313 -62.566  1.00  0.00           C  
ATOM   2968  C4'   C  1050      -1.353  44.480 -63.283  1.00  0.00           C  
ATOM   2969  O4'   C  1050      -0.793  45.243 -64.383  1.00  0.00           O  
ATOM   2970  C3'   C  1050      -0.127  44.092 -62.472  1.00  0.00           C  
ATOM   2971  O3'   C  1050      -0.343  42.956 -61.653  1.00  0.00           O  
ATOM   2972  C1'   C  1050       0.569  44.918 -64.560  1.00  0.00           C  
ATOM   2973  C2'   C  1050       0.891  43.809 -63.561  1.00  0.00           C  
ATOM   2974  O2'   C  1050       0.656  42.548 -64.170  1.00  0.00           O  
ATOM   2975  N1    C  1050       1.369  46.145 -64.317  1.00  0.00           N  
ATOM   2976  C2    C  1050       2.679  46.192 -64.808  1.00  0.00           C  
ATOM   2977  O2    C  1050       3.131  45.216 -65.426  1.00  0.00           O  
ATOM   2978  N3    C  1050       3.429  47.299 -64.601  1.00  0.00           N  
ATOM   2979  C4    C  1050       2.921  48.335 -63.934  1.00  0.00           C  
ATOM   2980  N4    C  1050       3.698  49.406 -63.753  1.00  0.00           N  
ATOM   2981  C5    C  1050       1.593  48.318 -63.422  1.00  0.00           C  
ATOM   2982  C6    C  1050       0.860  47.218 -63.634  1.00  0.00           C  
ATOM   2983  H5'   C  1050      -3.103  45.546 -63.195  1.00  0.00           H  
ATOM   2984 H5''   C  1050      -2.768  44.788 -61.831  1.00  0.00           H  
ATOM   2985  H4'   C  1050      -1.772  43.667 -63.634  1.00  0.00           H  
ATOM   2986  H3'   C  1050       0.175  44.838 -61.912  1.00  0.00           H  
ATOM   2987  H1'   C  1050       0.739  44.593 -65.468  1.00  0.00           H  
ATOM   2988  H2'   C  1050       1.808  43.881 -63.222  1.00  0.00           H  
ATOM   2989 HO2'   C  1050       1.515  42.107 -64.335  1.00  0.00           H  
ATOM   2990  H42   C  1050       3.354  50.184 -63.267  1.00  0.00           H  
ATOM   2991  H41   C  1050       4.612  49.414 -64.107  1.00  0.00           H  
ATOM   2992  H5    C  1050       1.228  49.085 -62.933  1.00  0.00           H  
ATOM   2993  H6    C  1050      -0.056  47.187 -63.289  1.00  0.00           H  
ATOM   2994  P     A  1051       0.563  42.716 -60.347  1.00  0.00           P  
ATOM   2995  OP2   A  1051       0.649  43.999 -59.605  1.00  0.00           O  
ATOM   2996  OP1   A  1051       0.064  41.500 -59.657  1.00  0.00           O  
ATOM   2997  O5'   A  1051       2.008  42.391 -60.936  1.00  0.00           O  
ATOM   2998  C5'   A  1051       2.317  41.100 -61.440  1.00  0.00           C  
ATOM   2999  C4'   A  1051       3.774  40.984 -61.811  1.00  0.00           C  
ATOM   3000  O4'   A  1051       4.088  41.961 -62.847  1.00  0.00           O  
ATOM   3001  C3'   A  1051       4.771  41.321 -60.714  1.00  0.00           C  
ATOM   3002  O3'   A  1051       4.989  40.249 -59.814  1.00  0.00           O  
ATOM   3003  C1'   A  1051       5.403  42.435 -62.700  1.00  0.00           C  
ATOM   3004  C2'   A  1051       6.010  41.630 -61.543  1.00  0.00           C  
ATOM   3005  O2'   A  1051       6.592  40.442 -62.061  1.00  0.00           O  
ATOM   3006  N1    A  1051       7.916  46.930 -62.498  1.00  0.00           N  
ATOM   3007  C2    A  1051       8.303  45.697 -62.851  1.00  0.00           C  
ATOM   3008  N3    A  1051       7.595  44.570 -62.880  1.00  0.00           N  
ATOM   3009  C4    A  1051       6.329  44.793 -62.485  1.00  0.00           C  
ATOM   3010  C5    A  1051       5.784  46.002 -62.094  1.00  0.00           C  
ATOM   3011  C6    A  1051       6.637  47.120 -62.107  1.00  0.00           C  
ATOM   3012  N6    A  1051       6.252  48.348 -61.755  1.00  0.00           N  
ATOM   3013  N7    A  1051       4.447  45.850 -61.754  1.00  0.00           N  
ATOM   3014  C8    A  1051       4.217  44.574 -61.945  1.00  0.00           C  
ATOM   3015  N9    A  1051       5.312  43.874 -62.388  1.00  0.00           N  
ATOM   3016  H5'   A  1051       1.770  40.928 -62.235  1.00  0.00           H  
ATOM   3017 H5''   A  1051       2.106  40.430 -60.757  1.00  0.00           H  
ATOM   3018  H4'   A  1051       3.963  40.082 -62.145  1.00  0.00           H  
ATOM   3019  H3'   A  1051       4.502  42.116 -60.207  1.00  0.00           H  
ATOM   3020  H1'   A  1051       5.948  42.309 -63.505  1.00  0.00           H  
ATOM   3021  H2'   A  1051       6.659  42.161 -61.036  1.00  0.00           H  
ATOM   3022 HO2'   A  1051       6.281  39.678 -61.531  1.00  0.00           H  
ATOM   3023  H2    A  1051       9.240  45.613 -63.126  1.00  0.00           H  
ATOM   3024  H61   A  1051       6.893  49.090 -61.785  1.00  0.00           H  
ATOM   3025  H62   A  1051       5.330  48.510 -61.469  1.00  0.00           H  
ATOM   3026  H8    A  1051       3.343  44.158 -61.787  1.00  0.00           H  
ATOM   3027  P     A  1052       5.577  40.533 -58.345  1.00  0.00           P  
ATOM   3028  OP2   A  1052       4.712  41.549 -57.693  1.00  0.00           O  
ATOM   3029  OP1   A  1052       5.805  39.227 -57.679  1.00  0.00           O  
ATOM   3030  O5'   A  1052       6.997  41.201 -58.621  1.00  0.00           O  
ATOM   3031  C5'   A  1052       8.072  40.436 -59.145  1.00  0.00           C  
ATOM   3032  C4'   A  1052       9.389  41.155 -58.993  1.00  0.00           C  
ATOM   3033  O4'   A  1052       9.429  42.267 -59.927  1.00  0.00           O  
ATOM   3034  C3'   A  1052       9.638  41.815 -57.646  1.00  0.00           C  
ATOM   3035  O3'   A  1052      10.116  40.911 -56.665  1.00  0.00           O  
ATOM   3036  C1'   A  1052      10.172  43.328 -59.364  1.00  0.00           C  
ATOM   3037  C2'   A  1052      10.690  42.851 -58.005  1.00  0.00           C  
ATOM   3038  O2'   A  1052      11.966  42.251 -58.176  1.00  0.00           O  
ATOM   3039  N1    A  1052       9.880  48.466 -59.082  1.00  0.00           N  
ATOM   3040  C2    A  1052      10.918  47.628 -59.200  1.00  0.00           C  
ATOM   3041  N3    A  1052      10.923  46.298 -59.267  1.00  0.00           N  
ATOM   3042  C4    A  1052       9.670  45.815 -59.200  1.00  0.00           C  
ATOM   3043  C5    A  1052       8.504  46.549 -59.079  1.00  0.00           C  
ATOM   3044  C6    A  1052       8.635  47.947 -59.018  1.00  0.00           C  
ATOM   3045  N6    A  1052       7.600  48.783 -58.900  1.00  0.00           N  
ATOM   3046  N7    A  1052       7.398  45.710 -59.041  1.00  0.00           N  
ATOM   3047  C8    A  1052       7.912  44.509 -59.139  1.00  0.00           C  
ATOM   3048  N9    A  1052       9.281  44.498 -59.239  1.00  0.00           N  
ATOM   3049  H5'   A  1052       7.910  40.265 -60.097  1.00  0.00           H  
ATOM   3050 H5''   A  1052       8.118  39.580 -58.671  1.00  0.00           H  
ATOM   3051  H4'   A  1052      10.130  40.543 -59.188  1.00  0.00           H  
ATOM   3052  H3'   A  1052       8.829  42.256 -57.309  1.00  0.00           H  
ATOM   3053  H1'   A  1052      10.932  43.557 -59.940  1.00  0.00           H  
ATOM   3054  H2'   A  1052      10.715  43.580 -57.350  1.00  0.00           H  
ATOM   3055 HO2'   A  1052      12.650  42.846 -57.804  1.00  0.00           H  
ATOM   3056  H2    A  1052      11.800  48.054 -59.242  1.00  0.00           H  
ATOM   3057  H61   A  1052       7.754  49.750 -58.862  1.00  0.00           H  
ATOM   3058  H62   A  1052       6.688  48.430 -58.852  1.00  0.00           H  
ATOM   3059  H8    A  1052       7.368  43.693 -59.141  1.00  0.00           H  
ATOM   3060  P     A  1053       9.878  41.213 -55.104  1.00  0.00           P  
ATOM   3061  OP2   A  1053       8.470  41.650 -54.930  1.00  0.00           O  
ATOM   3062  OP1   A  1053      10.389  40.055 -54.329  1.00  0.00           O  
ATOM   3063  O5'   A  1053      10.822  42.462 -54.805  1.00  0.00           O  
ATOM   3064  C5'   A  1053      12.229  42.303 -54.699  1.00  0.00           C  
ATOM   3065  C4'   A  1053      12.877  43.513 -54.073  1.00  0.00           C  
ATOM   3066  O4'   A  1053      12.921  44.595 -55.042  1.00  0.00           O  
ATOM   3067  C3'   A  1053      12.145  44.123 -52.887  1.00  0.00           C  
ATOM   3068  O3'   A  1053      12.397  43.442 -51.670  1.00  0.00           O  
ATOM   3069  C1'   A  1053      12.752  45.824 -54.376  1.00  0.00           C  
ATOM   3070  C2'   A  1053      12.725  45.526 -52.877  1.00  0.00           C  
ATOM   3071  O2'   A  1053      14.052  45.531 -52.371  1.00  0.00           O  
ATOM   3072  N1    A  1053      10.184  50.224 -55.152  1.00  0.00           N  
ATOM   3073  C2    A  1053      11.410  49.969 -54.676  1.00  0.00           C  
ATOM   3074  N3    A  1053      12.017  48.797 -54.500  1.00  0.00           N  
ATOM   3075  C4    A  1053      11.215  47.785 -54.878  1.00  0.00           C  
ATOM   3076  C5    A  1053       9.933  47.889 -55.385  1.00  0.00           C  
ATOM   3077  C6    A  1053       9.405  49.185 -55.523  1.00  0.00           C  
ATOM   3078  N6    A  1053       8.183  49.440 -55.996  1.00  0.00           N  
ATOM   3079  N7    A  1053       9.412  46.633 -55.665  1.00  0.00           N  
ATOM   3080  C8    A  1053      10.375  45.812 -55.327  1.00  0.00           C  
ATOM   3081  N9    A  1053      11.496  46.441 -54.843  1.00  0.00           N  
ATOM   3082  H5'   A  1053      12.604  42.167 -55.594  1.00  0.00           H  
ATOM   3083 H5''   A  1053      12.422  41.516 -54.149  1.00  0.00           H  
ATOM   3084  H4'   A  1053      13.791  43.288 -53.799  1.00  0.00           H  
ATOM   3085  H3'   A  1053      11.177  44.160 -53.040  1.00  0.00           H  
ATOM   3086  H1'   A  1053      13.504  46.422 -54.576  1.00  0.00           H  
ATOM   3087  H2'   A  1053      12.148  46.150 -52.390  1.00  0.00           H  
ATOM   3088 HO2'   A  1053      14.197  44.715 -51.849  1.00  0.00           H  
ATOM   3089  H2    A  1053      11.935  50.757 -54.421  1.00  0.00           H  
ATOM   3090  H61   A  1053       7.870  50.367 -56.069  1.00  0.00           H  
ATOM   3091  H62   A  1053       7.600  48.703 -56.272  1.00  0.00           H  
ATOM   3092  H8    A  1053      10.303  44.838 -55.411  1.00  0.00           H  
ATOM   3093  P     A  1054      11.347  43.541 -50.457  1.00  0.00           P  
ATOM   3094  OP2   A  1054       9.996  43.236 -50.991  1.00  0.00           O  
ATOM   3095  OP1   A  1054      11.882  42.752 -49.319  1.00  0.00           O  
ATOM   3096  O5'   A  1054      11.377  45.081 -50.047  1.00  0.00           O  
ATOM   3097  C5'   A  1054      12.501  45.635 -49.377  1.00  0.00           C  
ATOM   3098  C4'   A  1054      12.219  47.033 -48.887  1.00  0.00           C  
ATOM   3099  O4'   A  1054      12.080  47.932 -50.018  1.00  0.00           O  
ATOM   3100  C3'   A  1054      10.928  47.219 -48.104  1.00  0.00           C  
ATOM   3101  O3'   A  1054      11.037  46.814 -46.751  1.00  0.00           O  
ATOM   3102  C1'   A  1054      11.150  48.947 -49.700  1.00  0.00           C  
ATOM   3103  C2'   A  1054      10.646  48.705 -48.277  1.00  0.00           C  
ATOM   3104  O2'   A  1054      11.418  49.484 -47.375  1.00  0.00           O  
ATOM   3105  N1    A  1054       7.630  51.713 -52.252  1.00  0.00           N  
ATOM   3106  C2    A  1054       8.555  52.050 -51.345  1.00  0.00           C  
ATOM   3107  N3    A  1054       9.441  51.278 -50.719  1.00  0.00           N  
ATOM   3108  C4    A  1054       9.318  49.998 -51.114  1.00  0.00           C  
ATOM   3109  C5    A  1054       8.417  49.499 -52.036  1.00  0.00           C  
ATOM   3110  C6    A  1054       7.534  50.419 -52.628  1.00  0.00           C  
ATOM   3111  N6    A  1054       6.611  50.083 -53.532  1.00  0.00           N  
ATOM   3112  N7    A  1054       8.583  48.129 -52.192  1.00  0.00           N  
ATOM   3113  C8    A  1054       9.564  47.837 -51.375  1.00  0.00           C  
ATOM   3114  N9    A  1054      10.057  48.920 -50.690  1.00  0.00           N  
ATOM   3115  H5'   A  1054      13.261  45.660 -49.995  1.00  0.00           H  
ATOM   3116 H5''   A  1054      12.730  45.068 -48.612  1.00  0.00           H  
ATOM   3117  H4'   A  1054      12.971  47.332 -48.333  1.00  0.00           H  
ATOM   3118  H3'   A  1054      10.213  46.705 -48.537  1.00  0.00           H  
ATOM   3119  H1'   A  1054      11.607  49.814 -49.741  1.00  0.00           H  
ATOM   3120  H2'   A  1054       9.688  48.901 -48.199  1.00  0.00           H  
ATOM   3121 HO2'   A  1054      10.864  50.215 -47.031  1.00  0.00           H  
ATOM   3122  H2    A  1054       8.584  53.001 -51.107  1.00  0.00           H  
ATOM   3123  H61   A  1054       6.022  50.770 -53.910  1.00  0.00           H  
ATOM   3124  H62   A  1054       6.523  49.151 -53.820  1.00  0.00           H  
ATOM   3125  H8    A  1054       9.914  46.928 -51.262  1.00  0.00           H  
ATOM   3126  P     C  1055       9.811  46.065 -46.030  1.00  0.00           P  
ATOM   3127  OP2   C  1055       9.164  45.175 -47.028  1.00  0.00           O  
ATOM   3128  OP1   C  1055      10.309  45.494 -44.753  1.00  0.00           O  
ATOM   3129  O5'   C  1055       8.792  47.238 -45.681  1.00  0.00           O  
ATOM   3130  C5'   C  1055       8.518  47.589 -44.333  1.00  0.00           C  
ATOM   3131  C4'   C  1055       7.315  48.495 -44.227  1.00  0.00           C  
ATOM   3132  O4'   C  1055       7.344  49.508 -45.271  1.00  0.00           O  
ATOM   3133  C3'   C  1055       5.958  47.832 -44.406  1.00  0.00           C  
ATOM   3134  O3'   C  1055       5.496  47.193 -43.228  1.00  0.00           O  
ATOM   3135  C1'   C  1055       6.026  49.817 -45.679  1.00  0.00           C  
ATOM   3136  C2'   C  1055       5.072  49.001 -44.812  1.00  0.00           C  
ATOM   3137  O2'   C  1055       4.694  49.776 -43.684  1.00  0.00           O  
ATOM   3138  N1    C  1055       5.890  49.496 -47.122  1.00  0.00           N  
ATOM   3139  C2    C  1055       4.742  49.933 -47.794  1.00  0.00           C  
ATOM   3140  O2    C  1055       3.879  50.570 -47.170  1.00  0.00           O  
ATOM   3141  N3    C  1055       4.594  49.655 -49.110  1.00  0.00           N  
ATOM   3142  C4    C  1055       5.535  48.969 -49.758  1.00  0.00           C  
ATOM   3143  N4    C  1055       5.346  48.718 -51.056  1.00  0.00           N  
ATOM   3144  C5    C  1055       6.713  48.510 -49.103  1.00  0.00           C  
ATOM   3145  C6    C  1055       6.849  48.793 -47.802  1.00  0.00           C  
ATOM   3146  H5'   C  1055       9.298  48.048 -43.958  1.00  0.00           H  
ATOM   3147 H5''   C  1055       8.349  46.772 -43.819  1.00  0.00           H  
ATOM   3148  H4'   C  1055       7.335  48.944 -43.357  1.00  0.00           H  
ATOM   3149  H3'   C  1055       6.006  47.192 -45.147  1.00  0.00           H  
ATOM   3150  H1'   C  1055       5.853  50.770 -45.539  1.00  0.00           H  
ATOM   3151  H2'   C  1055       4.292  48.699 -45.322  1.00  0.00           H  
ATOM   3152 HO2'   C  1055       3.757  50.044 -43.780  1.00  0.00           H  
ATOM   3153  H42   C  1055       6.019  48.216 -51.560  1.00  0.00           H  
ATOM   3154  H41   C  1055       4.533  49.034 -51.503  1.00  0.00           H  
ATOM   3155  H5    C  1055       7.400  48.007 -49.588  1.00  0.00           H  
ATOM   3156  H6    C  1055       7.653  48.486 -47.334  1.00  0.00           H  
ATOM   3157  P     A  1056       4.825  45.746 -43.320  1.00  0.00           P  
ATOM   3158  OP2   A  1056       5.364  44.973 -42.173  1.00  0.00           O  
ATOM   3159  OP1   A  1056       3.363  45.980 -43.426  1.00  0.00           O  
ATOM   3160  O5'   A  1056       5.309  45.037 -44.663  1.00  0.00           O  
ATOM   3161  C5'   A  1056       6.583  44.415 -44.740  1.00  0.00           C  
ATOM   3162  C4'   A  1056       6.582  43.270 -45.721  1.00  0.00           C  
ATOM   3163  O4'   A  1056       6.398  42.027 -44.992  1.00  0.00           O  
ATOM   3164  C3'   A  1056       5.462  43.274 -46.751  1.00  0.00           C  
ATOM   3165  O3'   A  1056       5.713  44.145 -47.840  1.00  0.00           O  
ATOM   3166  C1'   A  1056       5.524  41.189 -45.689  1.00  0.00           C  
ATOM   3167  C2'   A  1056       5.358  41.791 -47.083  1.00  0.00           C  
ATOM   3168  O2'   A  1056       6.433  41.373 -47.912  1.00  0.00           O  
ATOM   3169  N1    A  1056       1.205  38.536 -44.762  1.00  0.00           N  
ATOM   3170  C2    A  1056       2.258  38.293 -45.552  1.00  0.00           C  
ATOM   3171  N3    A  1056       3.351  39.028 -45.747  1.00  0.00           N  
ATOM   3172  C4    A  1056       3.306  40.151 -45.008  1.00  0.00           C  
ATOM   3173  C5    A  1056       2.293  40.538 -44.150  1.00  0.00           C  
ATOM   3174  C6    A  1056       1.191  39.672 -44.033  1.00  0.00           C  
ATOM   3175  N6    A  1056       0.140  39.913 -43.246  1.00  0.00           N  
ATOM   3176  N7    A  1056       2.591  41.757 -43.557  1.00  0.00           N  
ATOM   3177  C8    A  1056       3.758  42.075 -44.061  1.00  0.00           C  
ATOM   3178  N9    A  1056       4.250  41.147 -44.946  1.00  0.00           N  
ATOM   3179  H5'   A  1056       6.827  44.075 -43.853  1.00  0.00           H  
ATOM   3180 H5''   A  1056       7.247  45.077 -45.022  1.00  0.00           H  
ATOM   3181  H4'   A  1056       7.442  43.237 -46.190  1.00  0.00           H  
ATOM   3182  H3'   A  1056       4.625  43.541 -46.313  1.00  0.00           H  
ATOM   3183  H1'   A  1056       5.886  40.281 -45.767  1.00  0.00           H  
ATOM   3184  H2'   A  1056       4.488  41.571 -47.477  1.00  0.00           H  
ATOM   3185 HO2'   A  1056       6.822  42.158 -48.349  1.00  0.00           H  
ATOM   3186  H2    A  1056       2.219  37.455 -46.060  1.00  0.00           H  
ATOM   3187  H61   A  1056      -0.599  39.271 -43.205  1.00  0.00           H  
ATOM   3188  H62   A  1056       0.108  40.731 -42.707  1.00  0.00           H  
ATOM   3189  H8    A  1056       4.236  42.898 -43.828  1.00  0.00           H  
ATOM   3190  P     C  1057       4.501  44.651 -48.767  1.00  0.00           P  
ATOM   3191  OP2   C  1057       3.547  45.399 -47.910  1.00  0.00           O  
ATOM   3192  OP1   C  1057       5.082  45.308 -49.965  1.00  0.00           O  
ATOM   3193  O5'   C  1057       3.790  43.306 -49.240  1.00  0.00           O  
ATOM   3194  C5'   C  1057       4.299  42.557 -50.334  1.00  0.00           C  
ATOM   3195  C4'   C  1057       3.202  41.824 -51.066  1.00  0.00           C  
ATOM   3196  O4'   C  1057       2.759  40.698 -50.271  1.00  0.00           O  
ATOM   3197  C3'   C  1057       1.926  42.611 -51.322  1.00  0.00           C  
ATOM   3198  O3'   C  1057       2.007  43.438 -52.470  1.00  0.00           O  
ATOM   3199  C1'   C  1057       1.362  40.517 -50.415  1.00  0.00           C  
ATOM   3200  C2'   C  1057       0.883  41.514 -51.464  1.00  0.00           C  
ATOM   3201  O2'   C  1057       0.944  40.902 -52.744  1.00  0.00           O  
ATOM   3202  N1    C  1057       0.732  40.746 -49.091  1.00  0.00           N  
ATOM   3203  C2    C  1057      -0.569  40.271 -48.883  1.00  0.00           C  
ATOM   3204  O2    C  1057      -1.152  39.677 -49.804  1.00  0.00           O  
ATOM   3205  N3    C  1057      -1.167  40.466 -47.685  1.00  0.00           N  
ATOM   3206  C4    C  1057      -0.519  41.107 -46.712  1.00  0.00           C  
ATOM   3207  N4    C  1057      -1.148  41.277 -45.547  1.00  0.00           N  
ATOM   3208  C5    C  1057       0.803  41.603 -46.892  1.00  0.00           C  
ATOM   3209  C6    C  1057       1.384  41.403 -48.081  1.00  0.00           C  
ATOM   3210  H5'   C  1057       4.950  41.906 -49.999  1.00  0.00           H  
ATOM   3211 H5''   C  1057       4.747  43.167 -50.956  1.00  0.00           H  
ATOM   3212  H4'   C  1057       3.548  41.494 -51.921  1.00  0.00           H  
ATOM   3213  H3'   C  1057       1.711  43.157 -50.538  1.00  0.00           H  
ATOM   3214  H1'   C  1057       1.161  39.608 -50.719  1.00  0.00           H  
ATOM   3215  H2'   C  1057      -0.017  41.842 -51.262  1.00  0.00           H  
ATOM   3216 HO2'   C  1057       0.033  40.714 -53.052  1.00  0.00           H  
ATOM   3217  H42   C  1057      -0.699  41.744 -44.812  1.00  0.00           H  
ATOM   3218  H41   C  1057      -2.059  40.934 -45.427  1.00  0.00           H  
ATOM   3219  H5    C  1057       1.271  42.073 -46.170  1.00  0.00           H  
ATOM   3220  H6    C  1057       2.294  41.737 -48.224  1.00  0.00           H  
ATOM   3221  P     C  1058       1.192  44.822 -52.529  1.00  0.00           P  
ATOM   3222  OP2   C  1058       1.359  45.511 -51.225  1.00  0.00           O  
ATOM   3223  OP1   C  1058       1.568  45.524 -53.783  1.00  0.00           O  
ATOM   3224  O5'   C  1058      -0.330  44.369 -52.657  1.00  0.00           O  
ATOM   3225  C5'   C  1058      -0.775  43.613 -53.773  1.00  0.00           C  
ATOM   3226  C4'   C  1058      -2.254  43.323 -53.696  1.00  0.00           C  
ATOM   3227  O4'   C  1058      -2.510  42.291 -52.709  1.00  0.00           O  
ATOM   3228  C3'   C  1058      -3.140  44.474 -53.244  1.00  0.00           C  
ATOM   3229  O3'   C  1058      -3.421  45.395 -54.284  1.00  0.00           O  
ATOM   3230  C1'   C  1058      -3.764  42.516 -52.081  1.00  0.00           C  
ATOM   3231  C2'   C  1058      -4.385  43.719 -52.793  1.00  0.00           C  
ATOM   3232  O2'   C  1058      -5.142  43.262 -53.904  1.00  0.00           O  
ATOM   3233  N1    C  1058      -3.519  42.779 -50.641  1.00  0.00           N  
ATOM   3234  C2    C  1058      -4.582  42.615 -49.745  1.00  0.00           C  
ATOM   3235  O2    C  1058      -5.690  42.259 -50.177  1.00  0.00           O  
ATOM   3236  N3    C  1058      -4.385  42.847 -48.427  1.00  0.00           N  
ATOM   3237  C4    C  1058      -3.186  43.229 -47.988  1.00  0.00           C  
ATOM   3238  N4    C  1058      -3.038  43.447 -46.679  1.00  0.00           N  
ATOM   3239  C5    C  1058      -2.085  43.405 -48.873  1.00  0.00           C  
ATOM   3240  C6    C  1058      -2.292  43.171 -50.174  1.00  0.00           C  
ATOM   3241  H5'   C  1058      -0.284  42.766 -53.801  1.00  0.00           H  
ATOM   3242 H5''   C  1058      -0.590  44.117 -54.594  1.00  0.00           H  
ATOM   3243  H4'   C  1058      -2.558  43.004 -54.571  1.00  0.00           H  
ATOM   3244  H3'   C  1058      -2.725  44.919 -52.476  1.00  0.00           H  
ATOM   3245  H1'   C  1058      -4.360  41.744 -52.175  1.00  0.00           H  
ATOM   3246  H2'   C  1058      -4.929  44.259 -52.182  1.00  0.00           H  
ATOM   3247 HO2'   C  1058      -6.095  43.378 -53.711  1.00  0.00           H  
ATOM   3248  H42   C  1058      -2.169  43.729 -46.325  1.00  0.00           H  
ATOM   3249  H41   C  1058      -3.798  43.326 -46.072  1.00  0.00           H  
ATOM   3250  H5    C  1058      -1.207  43.686 -48.541  1.00  0.00           H  
ATOM   3251  H6    C  1058      -1.547  43.287 -50.799  1.00  0.00           H  
ATOM   3252  P     G  1059      -3.854  46.903 -53.932  1.00  0.00           P  
ATOM   3253  OP2   G  1059      -2.852  47.460 -52.988  1.00  0.00           O  
ATOM   3254  OP1   G  1059      -4.135  47.611 -55.207  1.00  0.00           O  
ATOM   3255  O5'   G  1059      -5.231  46.736 -53.147  1.00  0.00           O  
ATOM   3256  C5'   G  1059      -6.413  46.337 -53.825  1.00  0.00           C  
ATOM   3257  C4'   G  1059      -7.524  46.013 -52.858  1.00  0.00           C  
ATOM   3258  O4'   G  1059      -7.058  45.101 -51.828  1.00  0.00           O  
ATOM   3259  C3'   G  1059      -8.063  47.180 -52.045  1.00  0.00           C  
ATOM   3260  O3'   G  1059      -8.913  48.031 -52.795  1.00  0.00           O  
ATOM   3261  C1'   G  1059      -7.816  45.296 -50.663  1.00  0.00           C  
ATOM   3262  C2'   G  1059      -8.806  46.424 -50.946  1.00  0.00           C  
ATOM   3263  O2'   G  1059     -10.022  45.873 -51.432  1.00  0.00           O  
ATOM   3264  N1    G  1059      -7.360  46.040 -45.647  1.00  0.00           N  
ATOM   3265  C2    G  1059      -8.474  45.720 -46.386  1.00  0.00           C  
ATOM   3266  N2    G  1059      -9.620  45.577 -45.704  1.00  0.00           N  
ATOM   3267  N3    G  1059      -8.466  45.550 -47.698  1.00  0.00           N  
ATOM   3268  C4    G  1059      -7.236  45.731 -48.223  1.00  0.00           C  
ATOM   3269  C5    G  1059      -6.061  46.051 -47.576  1.00  0.00           C  
ATOM   3270  C6    G  1059      -6.084  46.231 -46.168  1.00  0.00           C  
ATOM   3271  O6    G  1059      -5.148  46.518 -45.413  1.00  0.00           O  
ATOM   3272  N7    G  1059      -5.011  46.146 -48.477  1.00  0.00           N  
ATOM   3273  C8    G  1059      -5.555  45.886 -49.635  1.00  0.00           C  
ATOM   3274  N9    G  1059      -6.902  45.625 -49.553  1.00  0.00           N  
ATOM   3275  H5'   G  1059      -6.219  45.544 -54.367  1.00  0.00           H  
ATOM   3276 H5''   G  1059      -6.704  47.063 -54.416  1.00  0.00           H  
ATOM   3277  H4'   G  1059      -8.255  45.580 -53.348  1.00  0.00           H  
ATOM   3278  H3'   G  1059      -7.313  47.679 -51.662  1.00  0.00           H  
ATOM   3279  H1'   G  1059      -8.309  44.476 -50.447  1.00  0.00           H  
ATOM   3280  H2'   G  1059      -8.952  46.988 -50.158  1.00  0.00           H  
ATOM   3281 HO2'   G  1059     -10.709  45.956 -50.738  1.00  0.00           H  
ATOM   3282  H1    G  1059      -7.472  46.144 -44.679  1.00  0.00           H  
ATOM   3283  H22   G  1059     -10.447  45.349 -46.178  1.00  0.00           H  
ATOM   3284  H21   G  1059      -9.633  45.701 -44.732  1.00  0.00           H  
ATOM   3285  H8    G  1059      -5.053  45.878 -50.476  1.00  0.00           H  
ATOM   3286  P     G  1060      -9.282  49.494 -52.242  1.00  0.00           P  
ATOM   3287  OP2   G  1060      -8.015  50.233 -52.015  1.00  0.00           O  
ATOM   3288  OP1   G  1060     -10.321  50.074 -53.132  1.00  0.00           O  
ATOM   3289  O5'   G  1060      -9.951  49.213 -50.823  1.00  0.00           O  
ATOM   3290  C5'   G  1060     -11.334  48.913 -50.715  1.00  0.00           C  
ATOM   3291  C4'   G  1060     -11.793  48.925 -49.278  1.00  0.00           C  
ATOM   3292  O4'   G  1060     -10.951  48.066 -48.469  1.00  0.00           O  
ATOM   3293  C3'   G  1060     -11.730  50.269 -48.568  1.00  0.00           C  
ATOM   3294  O3'   G  1060     -12.817  51.119 -48.895  1.00  0.00           O  
ATOM   3295  C1'   G  1060     -10.920  48.564 -47.151  1.00  0.00           C  
ATOM   3296  C2'   G  1060     -11.791  49.815 -47.111  1.00  0.00           C  
ATOM   3297  O2'   G  1060     -13.112  49.448 -46.740  1.00  0.00           O  
ATOM   3298  N1    G  1060      -7.645  49.569 -43.385  1.00  0.00           N  
ATOM   3299  C2    G  1060      -8.998  49.338 -43.328  1.00  0.00           C  
ATOM   3300  N2    G  1060      -9.559  49.379 -42.110  1.00  0.00           N  
ATOM   3301  N3    G  1060      -9.749  49.085 -44.388  1.00  0.00           N  
ATOM   3302  C4    G  1060      -9.028  49.082 -45.529  1.00  0.00           C  
ATOM   3303  C5    G  1060      -7.677  49.299 -45.694  1.00  0.00           C  
ATOM   3304  C6    G  1060      -6.883  49.570 -44.549  1.00  0.00           C  
ATOM   3305  O6    G  1060      -5.668  49.790 -44.489  1.00  0.00           O  
ATOM   3306  N7    G  1060      -7.323  49.209 -47.033  1.00  0.00           N  
ATOM   3307  C8    G  1060      -8.444  48.943 -47.646  1.00  0.00           C  
ATOM   3308  N9    G  1060      -9.518  48.851 -46.793  1.00  0.00           N  
ATOM   3309  H5'   G  1060     -11.500  48.027 -51.097  1.00  0.00           H  
ATOM   3310 H5''   G  1060     -11.846  49.580 -51.220  1.00  0.00           H  
ATOM   3311  H4'   G  1060     -12.713  48.588 -49.237  1.00  0.00           H  
ATOM   3312  H3'   G  1060     -10.865  50.690 -48.752  1.00  0.00           H  
ATOM   3313  H1'   G  1060     -11.283  47.894 -46.534  1.00  0.00           H  
ATOM   3314  H2'   G  1060     -11.419  50.493 -46.508  1.00  0.00           H  
ATOM   3315 HO2'   G  1060     -13.289  49.771 -45.832  1.00  0.00           H  
ATOM   3316  H1    G  1060      -7.179  49.747 -42.542  1.00  0.00           H  
ATOM   3317  H22   G  1060     -10.521  49.221 -42.009  1.00  0.00           H  
ATOM   3318  H21   G  1060      -9.009  49.566 -41.321  1.00  0.00           H  
ATOM   3319  H8    G  1060      -8.512  48.820 -48.615  1.00  0.00           H  
ATOM   3320  P     G  1061     -12.637  52.715 -48.842  1.00  0.00           P  
ATOM   3321  OP2   G  1061     -12.969  53.260 -50.183  1.00  0.00           O  
ATOM   3322  OP1   G  1061     -13.358  53.220 -47.645  1.00  0.00           O  
ATOM   3323  O5'   G  1061     -11.076  52.921 -48.599  1.00  0.00           O  
ATOM   3324  C5'   G  1061     -10.524  52.834 -47.294  1.00  0.00           C  
ATOM   3325  C4'   G  1061      -9.352  53.769 -47.125  1.00  0.00           C  
ATOM   3326  O4'   G  1061      -8.365  53.388 -48.112  1.00  0.00           O  
ATOM   3327  C3'   G  1061      -9.630  55.242 -47.386  1.00  0.00           C  
ATOM   3328  O3'   G  1061     -10.048  55.941 -46.226  1.00  0.00           O  
ATOM   3329  C1'   G  1061      -7.741  54.553 -48.628  1.00  0.00           C  
ATOM   3330  C2'   G  1061      -8.296  55.773 -47.876  1.00  0.00           C  
ATOM   3331  O2'   G  1061      -7.432  56.077 -46.790  1.00  0.00           O  
ATOM   3332  N1    G  1061      -6.336  56.622 -53.062  1.00  0.00           N  
ATOM   3333  C2    G  1061      -5.811  56.807 -51.806  1.00  0.00           C  
ATOM   3334  N2    G  1061      -4.775  57.653 -51.712  1.00  0.00           N  
ATOM   3335  N3    G  1061      -6.267  56.206 -50.720  1.00  0.00           N  
ATOM   3336  C4    G  1061      -7.309  55.392 -50.992  1.00  0.00           C  
ATOM   3337  C5    G  1061      -7.907  55.137 -52.208  1.00  0.00           C  
ATOM   3338  C6    G  1061      -7.408  55.789 -53.366  1.00  0.00           C  
ATOM   3339  O6    G  1061      -7.803  55.694 -54.533  1.00  0.00           O  
ATOM   3340  N7    G  1061      -8.952  54.236 -52.064  1.00  0.00           N  
ATOM   3341  C8    G  1061      -8.970  53.964 -50.787  1.00  0.00           C  
ATOM   3342  N9    G  1061      -8.000  54.631 -50.079  1.00  0.00           N  
ATOM   3343  H5'   G  1061     -10.225  51.915 -47.132  1.00  0.00           H  
ATOM   3344 H5''   G  1061     -11.215  53.065 -46.638  1.00  0.00           H  
ATOM   3345  H4'   G  1061      -8.952  53.675 -46.235  1.00  0.00           H  
ATOM   3346  H3'   G  1061     -10.316  55.334 -48.080  1.00  0.00           H  
ATOM   3347  H1'   G  1061      -6.776  54.485 -48.472  1.00  0.00           H  
ATOM   3348  H2'   G  1061      -8.412  56.541 -48.474  1.00  0.00           H  
ATOM   3349 HO2'   G  1061      -6.945  56.904 -46.992  1.00  0.00           H  
ATOM   3350  H1    G  1061      -5.925  57.115 -53.803  1.00  0.00           H  
ATOM   3351  H22   G  1061      -4.359  57.824 -50.841  1.00  0.00           H  
ATOM   3352  H21   G  1061      -4.431  58.102 -52.512  1.00  0.00           H  
ATOM   3353  H8    G  1061      -9.610  53.346 -50.377  1.00  0.00           H  
ATOM   3354  P     C  1062     -11.162  57.094 -46.335  1.00  0.00           P  
ATOM   3355  OP2   C  1062     -12.203  56.640 -47.291  1.00  0.00           O  
ATOM   3356  OP1   C  1062     -11.553  57.487 -44.957  1.00  0.00           O  
ATOM   3357  O5'   C  1062     -10.387  58.319 -46.994  1.00  0.00           O  
ATOM   3358  C5'   C  1062      -9.330  58.970 -46.305  1.00  0.00           C  
ATOM   3359  C4'   C  1062      -8.702  60.056 -47.145  1.00  0.00           C  
ATOM   3360  O4'   C  1062      -7.791  59.531 -48.151  1.00  0.00           O  
ATOM   3361  C3'   C  1062      -9.662  60.930 -47.937  1.00  0.00           C  
ATOM   3362  O3'   C  1062     -10.314  61.901 -47.137  1.00  0.00           O  
ATOM   3363  C1'   C  1062      -7.826  60.382 -49.268  1.00  0.00           C  
ATOM   3364  C2'   C  1062      -8.658  61.610 -48.874  1.00  0.00           C  
ATOM   3365  O2'   C  1062      -7.851  62.544 -48.172  1.00  0.00           O  
ATOM   3366  N1    C  1062      -8.413  59.648 -50.416  1.00  0.00           N  
ATOM   3367  C2    C  1062      -8.063  60.050 -51.711  1.00  0.00           C  
ATOM   3368  O2    C  1062      -7.280  61.000 -51.860  1.00  0.00           O  
ATOM   3369  N3    C  1062      -8.585  59.397 -52.776  1.00  0.00           N  
ATOM   3370  C4    C  1062      -9.425  58.379 -52.589  1.00  0.00           C  
ATOM   3371  N4    C  1062      -9.914  57.765 -53.669  1.00  0.00           N  
ATOM   3372  C5    C  1062      -9.801  57.947 -51.286  1.00  0.00           C  
ATOM   3373  C6    C  1062      -9.278  58.599 -50.241  1.00  0.00           C  
ATOM   3374  H5'   C  1062      -8.645  58.309 -46.073  1.00  0.00           H  
ATOM   3375 H5''   C  1062      -9.683  59.367 -45.482  1.00  0.00           H  
ATOM   3376  H4'   C  1062      -8.198  60.621 -46.524  1.00  0.00           H  
ATOM   3377  H3'   C  1062     -10.334  60.430 -48.446  1.00  0.00           H  
ATOM   3378  H1'   C  1062      -6.917  60.668 -49.495  1.00  0.00           H  
ATOM   3379  H2'   C  1062      -9.107  62.024 -49.640  1.00  0.00           H  
ATOM   3380 HO2'   C  1062      -7.640  63.294 -48.766  1.00  0.00           H  
ATOM   3381  H42   C  1062     -10.534  57.013 -53.565  1.00  0.00           H  
ATOM   3382  H41   C  1062      -9.654  58.066 -54.565  1.00  0.00           H  
ATOM   3383  H5    C  1062     -10.419  57.197 -51.159  1.00  0.00           H  
ATOM   3384  H6    C  1062      -9.524  58.317 -49.336  1.00  0.00           H  
ATOM   3385  P     C  1063     -11.709  62.539 -47.617  1.00  0.00           P  
ATOM   3386  OP2   C  1063     -12.574  61.439 -48.112  1.00  0.00           O  
ATOM   3387  OP1   C  1063     -12.203  63.430 -46.535  1.00  0.00           O  
ATOM   3388  O5'   C  1063     -11.309  63.451 -48.860  1.00  0.00           O  
ATOM   3389  C5'   C  1063     -10.435  64.558 -48.702  1.00  0.00           C  
ATOM   3390  C4'   C  1063     -10.282  65.336 -49.987  1.00  0.00           C  
ATOM   3391  O4'   C  1063      -9.480  64.618 -50.956  1.00  0.00           O  
ATOM   3392  C3'   C  1063     -11.569  65.674 -50.723  1.00  0.00           C  
ATOM   3393  O3'   C  1063     -12.243  66.792 -50.172  1.00  0.00           O  
ATOM   3394  C1'   C  1063      -9.933  64.912 -52.273  1.00  0.00           C  
ATOM   3395  C2'   C  1063     -11.060  65.942 -52.135  1.00  0.00           C  
ATOM   3396  O2'   C  1063     -10.503  67.244 -52.242  1.00  0.00           O  
ATOM   3397  N1    C  1063     -10.397  63.651 -52.904  1.00  0.00           N  
ATOM   3398  C2    C  1063     -10.421  63.577 -54.302  1.00  0.00           C  
ATOM   3399  O2    C  1063     -10.059  64.560 -54.967  1.00  0.00           O  
ATOM   3400  N3    C  1063     -10.839  62.439 -54.902  1.00  0.00           N  
ATOM   3401  C4    C  1063     -11.224  61.398 -54.165  1.00  0.00           C  
ATOM   3402  N4    C  1063     -11.629  60.295 -54.800  1.00  0.00           N  
ATOM   3403  C5    C  1063     -11.212  61.441 -52.742  1.00  0.00           C  
ATOM   3404  C6    C  1063     -10.795  62.572 -52.160  1.00  0.00           C  
ATOM   3405  H5'   C  1063      -9.555  64.233 -48.418  1.00  0.00           H  
ATOM   3406 H5''   C  1063     -10.795  65.152 -48.010  1.00  0.00           H  
ATOM   3407  H4'   C  1063      -9.821  66.168 -49.756  1.00  0.00           H  
ATOM   3408  H3'   C  1063     -12.176  64.905 -50.730  1.00  0.00           H  
ATOM   3409  H1'   C  1063      -9.209  65.297 -52.808  1.00  0.00           H  
ATOM   3410  H2'   C  1063     -11.761  65.792 -52.803  1.00  0.00           H  
ATOM   3411 HO2'   C  1063     -10.765  67.634 -53.101  1.00  0.00           H  
ATOM   3412  H42   C  1063     -11.918  59.513 -54.287  1.00  0.00           H  
ATOM   3413  H41   C  1063     -11.637  60.269 -55.780  1.00  0.00           H  
ATOM   3414  H5    C  1063     -11.497  60.670 -52.208  1.00  0.00           H  
ATOM   3415  H6    C  1063     -10.780  62.622 -51.182  1.00  0.00           H  
ATOM   3416  P     A  1064     -13.849  66.864 -50.203  1.00  0.00           P  
ATOM   3417  OP2   A  1064     -14.376  65.518 -49.867  1.00  0.00           O  
ATOM   3418  OP1   A  1064     -14.272  68.040 -49.402  1.00  0.00           O  
ATOM   3419  O5'   A  1064     -14.191  67.159 -51.731  1.00  0.00           O  
ATOM   3420  C5'   A  1064     -13.763  68.360 -52.356  1.00  0.00           C  
ATOM   3421  C4'   A  1064     -14.237  68.441 -53.785  1.00  0.00           C  
ATOM   3422  O4'   A  1064     -13.375  67.616 -54.610  1.00  0.00           O  
ATOM   3423  C3'   A  1064     -15.625  67.885 -54.061  1.00  0.00           C  
ATOM   3424  O3'   A  1064     -16.663  68.777 -53.694  1.00  0.00           O  
ATOM   3425  C1'   A  1064     -14.152  67.076 -55.662  1.00  0.00           C  
ATOM   3426  C2'   A  1064     -15.549  67.671 -55.564  1.00  0.00           C  
ATOM   3427  O2'   A  1064     -15.598  68.906 -56.263  1.00  0.00           O  
ATOM   3428  N1    A  1064     -14.675  62.645 -58.240  1.00  0.00           N  
ATOM   3429  C2    A  1064     -14.715  63.925 -58.632  1.00  0.00           C  
ATOM   3430  N3    A  1064     -14.571  65.031 -57.907  1.00  0.00           N  
ATOM   3431  C4    A  1064     -14.360  64.728 -56.614  1.00  0.00           C  
ATOM   3432  C5    A  1064     -14.292  63.463 -56.060  1.00  0.00           C  
ATOM   3433  C6    A  1064     -14.461  62.374 -56.935  1.00  0.00           C  
ATOM   3434  N6    A  1064     -14.421  61.099 -56.544  1.00  0.00           N  
ATOM   3435  N7    A  1064     -14.061  63.537 -54.693  1.00  0.00           N  
ATOM   3436  C8    A  1064     -13.994  64.824 -54.456  1.00  0.00           C  
ATOM   3437  N9    A  1064     -14.166  65.604 -55.573  1.00  0.00           N  
ATOM   3438  H5'   A  1064     -12.784  68.397 -52.341  1.00  0.00           H  
ATOM   3439 H5''   A  1064     -14.119  69.125 -51.858  1.00  0.00           H  
ATOM   3440  H4'   A  1064     -14.198  69.367 -54.103  1.00  0.00           H  
ATOM   3441  H3'   A  1064     -15.767  67.025 -53.611  1.00  0.00           H  
ATOM   3442  H1'   A  1064     -13.741  67.347 -56.511  1.00  0.00           H  
ATOM   3443  H2'   A  1064     -16.242  67.050 -55.874  1.00  0.00           H  
ATOM   3444 HO2'   A  1064     -16.156  68.799 -57.061  1.00  0.00           H  
ATOM   3445  H2    A  1064     -14.873  64.067 -59.589  1.00  0.00           H  
ATOM   3446  H61   A  1064     -14.546  60.381 -57.201  1.00  0.00           H  
ATOM   3447  H62   A  1064     -14.267  60.878 -55.602  1.00  0.00           H  
ATOM   3448  H8    A  1064     -13.837  65.196 -53.562  1.00  0.00           H  
ATOM   3449  P     U  1065     -18.065  68.208 -53.154  1.00  0.00           P  
ATOM   3450  OP2   U  1065     -17.795  67.398 -51.939  1.00  0.00           O  
ATOM   3451  OP1   U  1065     -19.025  69.339 -53.084  1.00  0.00           O  
ATOM   3452  O5'   U  1065     -18.550  67.221 -54.307  1.00  0.00           O  
ATOM   3453  C5'   U  1065     -19.826  67.374 -54.910  1.00  0.00           C  
ATOM   3454  C4'   U  1065     -19.828  66.889 -56.339  1.00  0.00           C  
ATOM   3455  O4'   U  1065     -18.569  66.231 -56.642  1.00  0.00           O  
ATOM   3456  C3'   U  1065     -20.870  65.838 -56.688  1.00  0.00           C  
ATOM   3457  O3'   U  1065     -22.163  66.382 -56.881  1.00  0.00           O  
ATOM   3458  C1'   U  1065     -18.794  65.226 -57.603  1.00  0.00           C  
ATOM   3459  C2'   U  1065     -20.275  65.265 -57.969  1.00  0.00           C  
ATOM   3460  O2'   U  1065     -20.455  66.146 -59.069  1.00  0.00           O  
ATOM   3461  N1    U  1065     -18.390  63.920 -57.027  1.00  0.00           N  
ATOM   3462  C2    U  1065     -18.544  62.803 -57.828  1.00  0.00           C  
ATOM   3463  O2    U  1065     -18.988  62.853 -58.962  1.00  0.00           O  
ATOM   3464  N3    U  1065     -18.157  61.617 -57.253  1.00  0.00           N  
ATOM   3465  C4    U  1065     -17.644  61.435 -55.987  1.00  0.00           C  
ATOM   3466  O4    U  1065     -17.343  60.300 -55.614  1.00  0.00           O  
ATOM   3467  C5    U  1065     -17.513  62.634 -55.216  1.00  0.00           C  
ATOM   3468  C6    U  1065     -17.881  63.802 -55.752  1.00  0.00           C  
ATOM   3469  H5'   U  1065     -20.075  68.321 -54.894  1.00  0.00           H  
ATOM   3470 H5''   U  1065     -20.485  66.861 -54.398  1.00  0.00           H  
ATOM   3471  H4'   U  1065     -19.941  67.657 -56.937  1.00  0.00           H  
ATOM   3472  H3'   U  1065     -20.908  65.131 -56.011  1.00  0.00           H  
ATOM   3473  H1'   U  1065     -18.259  65.406 -58.405  1.00  0.00           H  
ATOM   3474  H2'   U  1065     -20.619  64.368 -58.163  1.00  0.00           H  
ATOM   3475 HO2'   U  1065     -20.682  65.620 -59.864  1.00  0.00           H  
ATOM   3476  H3    U  1065     -18.259  60.813 -57.803  1.00  0.00           H  
ATOM   3477  H5    U  1065     -17.156  62.597 -54.304  1.00  0.00           H  
ATOM   3478  H6    U  1065     -17.782  64.608 -55.204  1.00  0.00           H  
ATOM   3479  P     U  1066     -23.410  65.826 -56.033  1.00  0.00           P  
ATOM   3480  OP2   U  1066     -23.399  66.497 -54.709  1.00  0.00           O  
ATOM   3481  OP1   U  1066     -24.621  65.909 -56.889  1.00  0.00           O  
ATOM   3482  O5'   U  1066     -23.068  64.286 -55.810  1.00  0.00           O  
ATOM   3483  C5'   U  1066     -23.637  63.285 -56.639  1.00  0.00           C  
ATOM   3484  C4'   U  1066     -23.075  61.919 -56.329  1.00  0.00           C  
ATOM   3485  O4'   U  1066     -21.664  62.084 -56.097  1.00  0.00           O  
ATOM   3486  C3'   U  1066     -23.605  61.246 -55.072  1.00  0.00           C  
ATOM   3487  O3'   U  1066     -24.625  60.301 -55.337  1.00  0.00           O  
ATOM   3488  C1'   U  1066     -21.203  61.156 -55.117  1.00  0.00           C  
ATOM   3489  C2'   U  1066     -22.424  60.395 -54.587  1.00  0.00           C  
ATOM   3490  O2'   U  1066     -22.439  59.107 -55.185  1.00  0.00           O  
ATOM   3491  N1    U  1066     -20.502  61.910 -54.050  1.00  0.00           N  
ATOM   3492  C2    U  1066     -19.773  61.175 -53.133  1.00  0.00           C  
ATOM   3493  O2    U  1066     -19.686  59.960 -53.172  1.00  0.00           O  
ATOM   3494  N3    U  1066     -19.141  61.915 -52.164  1.00  0.00           N  
ATOM   3495  C4    U  1066     -19.163  63.286 -52.017  1.00  0.00           C  
ATOM   3496  O4    U  1066     -18.541  63.804 -51.089  1.00  0.00           O  
ATOM   3497  C5    U  1066     -19.937  63.980 -53.001  1.00  0.00           C  
ATOM   3498  C6    U  1066     -20.561  63.284 -53.956  1.00  0.00           C  
ATOM   3499  H5'   U  1066     -23.450  63.501 -57.576  1.00  0.00           H  
ATOM   3500 H5''   U  1066     -24.607  63.269 -56.502  1.00  0.00           H  
ATOM   3501  H4'   U  1066     -23.225  61.334 -57.100  1.00  0.00           H  
ATOM   3502  H3'   U  1066     -23.793  61.929 -54.395  1.00  0.00           H  
ATOM   3503  H1'   U  1066     -20.580  60.520 -55.528  1.00  0.00           H  
ATOM   3504  H2'   U  1066     -22.399  60.339 -53.609  1.00  0.00           H  
ATOM   3505 HO2'   U  1066     -22.186  58.439 -54.513  1.00  0.00           H  
ATOM   3506  H3    U  1066     -18.618  61.414 -51.504  1.00  0.00           H  
ATOM   3507  H5    U  1066     -20.007  64.957 -52.973  1.00  0.00           H  
ATOM   3508  H6    U  1066     -21.085  63.782 -54.617  1.00  0.00           H  
ATOM   3509  P     A  1067     -26.170  60.734 -55.262  1.00  0.00           P  
ATOM   3510  OP2   A  1067     -26.252  62.016 -54.517  1.00  0.00           O  
ATOM   3511  OP1   A  1067     -26.742  60.641 -56.629  1.00  0.00           O  
ATOM   3512  O5'   A  1067     -26.845  59.601 -54.367  1.00  0.00           O  
ATOM   3513  C5'   A  1067     -26.459  58.241 -54.501  1.00  0.00           C  
ATOM   3514  C4'   A  1067     -27.311  57.521 -55.516  1.00  0.00           C  
ATOM   3515  O4'   A  1067     -26.687  57.659 -56.821  1.00  0.00           O  
ATOM   3516  C3'   A  1067     -27.467  56.022 -55.312  1.00  0.00           C  
ATOM   3517  O3'   A  1067     -28.582  55.685 -54.506  1.00  0.00           O  
ATOM   3518  C1'   A  1067     -26.670  56.417 -57.493  1.00  0.00           C  
ATOM   3519  C2'   A  1067     -27.582  55.463 -56.718  1.00  0.00           C  
ATOM   3520  O2'   A  1067     -28.907  55.583 -57.213  1.00  0.00           O  
ATOM   3521  N1    A  1067     -23.421  52.846 -59.294  1.00  0.00           N  
ATOM   3522  C2    A  1067     -24.740  53.021 -59.446  1.00  0.00           C  
ATOM   3523  N3    A  1067     -25.524  53.975 -58.947  1.00  0.00           N  
ATOM   3524  C4    A  1067     -24.810  54.836 -58.202  1.00  0.00           C  
ATOM   3525  C5    A  1067     -23.451  54.788 -57.954  1.00  0.00           C  
ATOM   3526  C6    A  1067     -22.733  53.730 -58.539  1.00  0.00           C  
ATOM   3527  N6    A  1067     -21.418  53.554 -58.388  1.00  0.00           N  
ATOM   3528  N7    A  1067     -23.062  55.845 -57.141  1.00  0.00           N  
ATOM   3529  C8    A  1067     -24.176  56.497 -56.920  1.00  0.00           C  
ATOM   3530  N9    A  1067     -25.274  55.943 -57.532  1.00  0.00           N  
ATOM   3531  H5'   A  1067     -26.552  57.796 -53.632  1.00  0.00           H  
ATOM   3532 H5''   A  1067     -25.522  58.200 -54.782  1.00  0.00           H  
ATOM   3533  H4'   A  1067     -28.201  57.932 -55.532  1.00  0.00           H  
ATOM   3534  H3'   A  1067     -26.649  55.666 -54.905  1.00  0.00           H  
ATOM   3535  H1'   A  1067     -27.007  56.517 -58.409  1.00  0.00           H  
ATOM   3536  H2'   A  1067     -27.259  54.539 -56.765  1.00  0.00           H  
ATOM   3537 HO2'   A  1067     -29.137  54.771 -57.710  1.00  0.00           H  
ATOM   3538  H2    A  1067     -25.192  52.353 -60.003  1.00  0.00           H  
ATOM   3539  H61   A  1067     -20.972  52.796 -58.822  1.00  0.00           H  
ATOM   3540  H62   A  1067     -20.899  54.182 -57.845  1.00  0.00           H  
ATOM   3541  H8    A  1067     -24.222  57.306 -56.369  1.00  0.00           H  
ATOM   3542  P     A  1068     -28.406  54.687 -53.258  1.00  0.00           P  
ATOM   3543  OP2   A  1068     -27.191  55.097 -52.510  1.00  0.00           O  
ATOM   3544  OP1   A  1068     -29.708  54.598 -52.552  1.00  0.00           O  
ATOM   3545  O5'   A  1068     -28.114  53.274 -53.934  1.00  0.00           O  
ATOM   3546  C5'   A  1068     -28.852  52.120 -53.560  1.00  0.00           C  
ATOM   3547  C4'   A  1068     -29.106  51.217 -54.741  1.00  0.00           C  
ATOM   3548  O4'   A  1068     -28.637  51.884 -55.968  1.00  0.00           O  
ATOM   3549  C3'   A  1068     -28.464  49.840 -54.679  1.00  0.00           C  
ATOM   3550  O3'   A  1068     -29.321  48.853 -54.132  1.00  0.00           O  
ATOM   3551  C1'   A  1068     -27.780  51.007 -56.658  1.00  0.00           C  
ATOM   3552  C2'   A  1068     -28.110  49.609 -56.157  1.00  0.00           C  
ATOM   3553  O2'   A  1068     -29.231  49.131 -56.887  1.00  0.00           O  
ATOM   3554  N1    A  1068     -22.813  49.668 -56.954  1.00  0.00           N  
ATOM   3555  C2    A  1068     -23.936  49.056 -57.352  1.00  0.00           C  
ATOM   3556  N3    A  1068     -25.199  49.462 -57.244  1.00  0.00           N  
ATOM   3557  C4    A  1068     -25.262  50.661 -56.638  1.00  0.00           C  
ATOM   3558  C5    A  1068     -24.198  51.411 -56.173  1.00  0.00           C  
ATOM   3559  C6    A  1068     -22.912  50.871 -56.350  1.00  0.00           C  
ATOM   3560  N6    A  1068     -21.792  51.480 -55.952  1.00  0.00           N  
ATOM   3561  N7    A  1068     -24.645  52.597 -55.605  1.00  0.00           N  
ATOM   3562  C8    A  1068     -25.947  52.537 -55.737  1.00  0.00           C  
ATOM   3563  N9    A  1068     -26.390  51.393 -56.353  1.00  0.00           N  
ATOM   3564  H5'   A  1068     -29.711  52.399 -53.180  1.00  0.00           H  
ATOM   3565 H5''   A  1068     -28.349  51.624 -52.881  1.00  0.00           H  
ATOM   3566  H4'   A  1068     -30.069  51.051 -54.811  1.00  0.00           H  
ATOM   3567  H3'   A  1068     -27.642  49.892 -54.146  1.00  0.00           H  
ATOM   3568  H1'   A  1068     -27.926  51.048 -57.626  1.00  0.00           H  
ATOM   3569  H2'   A  1068     -27.334  49.017 -56.253  1.00  0.00           H  
ATOM   3570 HO2'   A  1068     -29.181  48.154 -56.942  1.00  0.00           H  
ATOM   3571  H2    A  1068     -23.810  48.185 -57.786  1.00  0.00           H  
ATOM   3572  H61   A  1068     -20.923  51.054 -56.103  1.00  0.00           H  
ATOM   3573  H62   A  1068     -21.839  52.354 -55.512  1.00  0.00           H  
ATOM   3574  H8    A  1068     -26.550  53.244 -55.423  1.00  0.00           H  
ATOM   3575  P     U  1069     -28.724  47.695 -53.191  1.00  0.00           P  
ATOM   3576  OP2   U  1069     -27.283  47.980 -52.971  1.00  0.00           O  
ATOM   3577  OP1   U  1069     -29.628  47.540 -52.023  1.00  0.00           O  
ATOM   3578  O5'   U  1069     -28.837  46.379 -54.080  1.00  0.00           O  
ATOM   3579  C5'   U  1069     -30.007  46.107 -54.836  1.00  0.00           C  
ATOM   3580  C4'   U  1069     -29.776  45.011 -55.847  1.00  0.00           C  
ATOM   3581  O4'   U  1069     -28.811  45.468 -56.830  1.00  0.00           O  
ATOM   3582  C3'   U  1069     -29.149  43.731 -55.316  1.00  0.00           C  
ATOM   3583  O3'   U  1069     -30.083  42.884 -54.671  1.00  0.00           O  
ATOM   3584  C1'   U  1069     -28.127  44.351 -57.347  1.00  0.00           C  
ATOM   3585  C2'   U  1069     -28.601  43.106 -56.590  1.00  0.00           C  
ATOM   3586  O2'   U  1069     -29.630  42.471 -57.335  1.00  0.00           O  
ATOM   3587  N1    U  1069     -26.665  44.567 -57.215  1.00  0.00           N  
ATOM   3588  C2    U  1069     -25.850  43.950 -58.146  1.00  0.00           C  
ATOM   3589  O2    U  1069     -26.280  43.252 -59.049  1.00  0.00           O  
ATOM   3590  N3    U  1069     -24.506  44.178 -57.985  1.00  0.00           N  
ATOM   3591  C4    U  1069     -23.903  44.943 -57.010  1.00  0.00           C  
ATOM   3592  O4    U  1069     -22.676  45.051 -56.999  1.00  0.00           O  
ATOM   3593  C5    U  1069     -24.807  45.551 -56.083  1.00  0.00           C  
ATOM   3594  C6    U  1069     -26.122  45.347 -56.216  1.00  0.00           C  
ATOM   3595  H5'   U  1069     -30.280  46.922 -55.307  1.00  0.00           H  
ATOM   3596 H5''   U  1069     -30.725  45.833 -54.228  1.00  0.00           H  
ATOM   3597  H4'   U  1069     -30.623  44.811 -56.296  1.00  0.00           H  
ATOM   3598  H3'   U  1069     -28.406  43.959 -54.720  1.00  0.00           H  
ATOM   3599  H1'   U  1069     -28.357  44.260 -58.296  1.00  0.00           H  
ATOM   3600  H2'   U  1069     -27.860  42.494 -56.400  1.00  0.00           H  
ATOM   3601 HO2'   U  1069     -29.285  41.630 -57.703  1.00  0.00           H  
ATOM   3602  H3    U  1069     -23.910  43.749 -58.634  1.00  0.00           H  
ATOM   3603  H5    U  1069     -24.466  46.114 -55.356  1.00  0.00           H  
ATOM   3604  H6    U  1069     -26.720  45.773 -55.569  1.00  0.00           H  
ATOM   3605  P     A  1070     -29.614  41.937 -53.460  1.00  0.00           P  
ATOM   3606  OP2   A  1070     -29.310  42.802 -52.292  1.00  0.00           O  
ATOM   3607  OP1   A  1070     -30.605  40.841 -53.323  1.00  0.00           O  
ATOM   3608  O5'   A  1070     -28.245  41.304 -53.973  1.00  0.00           O  
ATOM   3609  C5'   A  1070     -28.216  40.014 -54.567  1.00  0.00           C  
ATOM   3610  C4'   A  1070     -26.803  39.550 -54.816  1.00  0.00           C  
ATOM   3611  O4'   A  1070     -26.072  40.600 -55.499  1.00  0.00           O  
ATOM   3612  C3'   A  1070     -25.954  39.305 -53.578  1.00  0.00           C  
ATOM   3613  O3'   A  1070     -26.208  38.050 -52.971  1.00  0.00           O  
ATOM   3614  C1'   A  1070     -24.724  40.590 -55.114  1.00  0.00           C  
ATOM   3615  C2'   A  1070     -24.573  39.383 -54.212  1.00  0.00           C  
ATOM   3616  O2'   A  1070     -24.308  38.240 -55.011  1.00  0.00           O  
ATOM   3617  N1    A  1070     -21.299  44.231 -53.865  1.00  0.00           N  
ATOM   3618  C2    A  1070     -21.198  43.112 -54.593  1.00  0.00           C  
ATOM   3619  N3    A  1070     -22.131  42.207 -54.879  1.00  0.00           N  
ATOM   3620  C4    A  1070     -23.307  42.544 -54.318  1.00  0.00           C  
ATOM   3621  C5    A  1070     -23.566  43.660 -53.544  1.00  0.00           C  
ATOM   3622  C6    A  1070     -22.493  44.540 -53.316  1.00  0.00           C  
ATOM   3623  N6    A  1070     -22.593  45.656 -52.589  1.00  0.00           N  
ATOM   3624  N7    A  1070     -24.893  43.677 -53.137  1.00  0.00           N  
ATOM   3625  C8    A  1070     -25.398  42.590 -53.666  1.00  0.00           C  
ATOM   3626  N9    A  1070     -24.494  41.856 -54.393  1.00  0.00           N  
ATOM   3627  H5'   A  1070     -28.698  40.044 -55.421  1.00  0.00           H  
ATOM   3628 H5''   A  1070     -28.662  39.377 -53.972  1.00  0.00           H  
ATOM   3629  H4'   A  1070     -26.827  38.751 -55.383  1.00  0.00           H  
ATOM   3630  H3'   A  1070     -26.084  40.043 -52.947  1.00  0.00           H  
ATOM   3631  H1'   A  1070     -24.092  40.519 -55.861  1.00  0.00           H  
ATOM   3632  H2'   A  1070     -23.876  39.526 -53.538  1.00  0.00           H  
ATOM   3633 HO2'   A  1070     -23.468  37.832 -54.714  1.00  0.00           H  
ATOM   3634  H2    A  1070     -20.310  42.934 -54.969  1.00  0.00           H  
ATOM   3635  H61   A  1070     -21.810  46.231 -52.465  1.00  0.00           H  
ATOM   3636  H62   A  1070     -23.450  45.900 -52.182  1.00  0.00           H  
ATOM   3637  H8    A  1070     -26.335  42.324 -53.551  1.00  0.00           H  
ATOM   3638  P     G  1071     -26.216  37.914 -51.370  1.00  0.00           P  
ATOM   3639  OP2   G  1071     -26.396  39.271 -50.794  1.00  0.00           O  
ATOM   3640  OP1   G  1071     -27.163  36.829 -51.005  1.00  0.00           O  
ATOM   3641  O5'   G  1071     -24.743  37.420 -51.017  1.00  0.00           O  
ATOM   3642  C5'   G  1071     -23.967  38.085 -50.031  1.00  0.00           C  
ATOM   3643  C4'   G  1071     -22.527  38.221 -50.457  1.00  0.00           C  
ATOM   3644  O4'   G  1071     -22.657  39.282 -51.404  1.00  0.00           O  
ATOM   3645  C3'   G  1071     -21.564  38.737 -49.399  1.00  0.00           C  
ATOM   3646  O3'   G  1071     -20.781  37.710 -48.814  1.00  0.00           O  
ATOM   3647  C1'   G  1071     -21.886  40.404 -51.041  1.00  0.00           C  
ATOM   3648  C2'   G  1071     -20.838  39.924 -50.042  1.00  0.00           C  
ATOM   3649  O2'   G  1071     -19.682  39.499 -50.749  1.00  0.00           O  
ATOM   3650  N1    G  1071     -22.505  45.219 -49.511  1.00  0.00           N  
ATOM   3651  C2    G  1071     -21.403  44.612 -50.063  1.00  0.00           C  
ATOM   3652  N2    G  1071     -20.320  45.385 -50.233  1.00  0.00           N  
ATOM   3653  N3    G  1071     -21.364  43.340 -50.425  1.00  0.00           N  
ATOM   3654  C4    G  1071     -22.533  42.711 -50.185  1.00  0.00           C  
ATOM   3655  C5    G  1071     -23.691  43.224 -49.639  1.00  0.00           C  
ATOM   3656  C6    G  1071     -23.719  44.590 -49.255  1.00  0.00           C  
ATOM   3657  O6    G  1071     -24.651  45.230 -48.754  1.00  0.00           O  
ATOM   3658  N7    G  1071     -24.674  42.248 -49.560  1.00  0.00           N  
ATOM   3659  C8    G  1071     -24.107  41.179 -50.050  1.00  0.00           C  
ATOM   3660  N9    G  1071     -22.809  41.389 -50.448  1.00  0.00           N  
ATOM   3661  H5'   G  1071     -24.008  37.576 -49.195  1.00  0.00           H  
ATOM   3662 H5''   G  1071     -24.342  38.978 -49.879  1.00  0.00           H  
ATOM   3663  H4'   G  1071     -22.233  37.374 -50.855  1.00  0.00           H  
ATOM   3664  H3'   G  1071     -22.076  39.079 -48.637  1.00  0.00           H  
ATOM   3665  H1'   G  1071     -21.439  40.801 -51.818  1.00  0.00           H  
ATOM   3666  H2'   G  1071     -20.625  40.616 -49.382  1.00  0.00           H  
ATOM   3667 HO2'   G  1071     -19.414  38.615 -50.422  1.00  0.00           H  
ATOM   3668  H1    G  1071     -22.431  46.168 -49.278  1.00  0.00           H  
ATOM   3669  H22   G  1071     -19.504  45.006 -50.623  1.00  0.00           H  
ATOM   3670  H21   G  1071     -20.341  46.328 -49.968  1.00  0.00           H  
ATOM   3671  H8    G  1071     -24.562  40.314 -50.126  1.00  0.00           H  
ATOM   3672  P     C  1072     -21.088  37.214 -47.316  1.00  0.00           P  
ATOM   3673  OP2   C  1072     -22.508  37.521 -47.012  1.00  0.00           O  
ATOM   3674  OP1   C  1072     -20.594  35.820 -47.183  1.00  0.00           O  
ATOM   3675  O5'   C  1072     -20.175  38.149 -46.405  1.00  0.00           O  
ATOM   3676  C5'   C  1072     -18.828  37.802 -46.123  1.00  0.00           C  
ATOM   3677  C4'   C  1072     -17.940  39.020 -46.056  1.00  0.00           C  
ATOM   3678  O4'   C  1072     -18.316  39.958 -47.101  1.00  0.00           O  
ATOM   3679  C3'   C  1072     -18.037  39.851 -44.786  1.00  0.00           C  
ATOM   3680  O3'   C  1072     -17.204  39.369 -43.746  1.00  0.00           O  
ATOM   3681  C1'   C  1072     -18.229  41.286 -46.634  1.00  0.00           C  
ATOM   3682  C2'   C  1072     -17.580  41.221 -45.256  1.00  0.00           C  
ATOM   3683  O2'   C  1072     -16.169  41.272 -45.400  1.00  0.00           O  
ATOM   3684  N1    C  1072     -19.606  41.836 -46.583  1.00  0.00           N  
ATOM   3685  C2    C  1072     -19.770  43.186 -46.246  1.00  0.00           C  
ATOM   3686  O2    C  1072     -18.769  43.875 -46.000  1.00  0.00           O  
ATOM   3687  N3    C  1072     -21.015  43.713 -46.193  1.00  0.00           N  
ATOM   3688  C4    C  1072     -22.075  42.950 -46.460  1.00  0.00           C  
ATOM   3689  N4    C  1072     -23.285  43.513 -46.396  1.00  0.00           N  
ATOM   3690  C5    C  1072     -21.942  41.576 -46.806  1.00  0.00           C  
ATOM   3691  C6    C  1072     -20.705  41.066 -46.856  1.00  0.00           C  
ATOM   3692  H5'   C  1072     -18.498  37.204 -46.826  1.00  0.00           H  
ATOM   3693 H5''   C  1072     -18.793  37.333 -45.263  1.00  0.00           H  
ATOM   3694  H4'   C  1072     -17.012  38.742 -46.198  1.00  0.00           H  
ATOM   3695  H3'   C  1072     -18.974  39.904 -44.505  1.00  0.00           H  
ATOM   3696  H1'   C  1072     -17.677  41.840 -47.223  1.00  0.00           H  
ATOM   3697  H2'   C  1072     -17.910  41.930 -44.666  1.00  0.00           H  
ATOM   3698 HO2'   C  1072     -15.932  42.038 -45.962  1.00  0.00           H  
ATOM   3699  H42   C  1072     -24.083  42.979 -46.587  1.00  0.00           H  
ATOM   3700  H41   C  1072     -23.372  44.460 -46.157  1.00  0.00           H  
ATOM   3701  H5    C  1072     -22.727  41.023 -47.002  1.00  0.00           H  
ATOM   3702  H6    C  1072     -20.593  40.122 -47.092  1.00  0.00           H  
ATOM   3703  P     G  1073     -17.643  39.548 -42.210  1.00  0.00           P  
ATOM   3704  OP2   G  1073     -18.805  40.472 -42.169  1.00  0.00           O  
ATOM   3705  OP1   G  1073     -17.758  38.198 -41.603  1.00  0.00           O  
ATOM   3706  O5'   G  1073     -16.402  40.287 -41.537  1.00  0.00           O  
ATOM   3707  C5'   G  1073     -16.100  40.100 -40.162  1.00  0.00           C  
ATOM   3708  C4'   G  1073     -15.389  41.297 -39.583  1.00  0.00           C  
ATOM   3709  O4'   G  1073     -15.346  42.355 -40.568  1.00  0.00           O  
ATOM   3710  C3'   G  1073     -16.053  41.950 -38.380  1.00  0.00           C  
ATOM   3711  O3'   G  1073     -15.714  41.326 -37.153  1.00  0.00           O  
ATOM   3712  C1'   G  1073     -15.587  43.606 -39.978  1.00  0.00           C  
ATOM   3713  C2'   G  1073     -15.532  43.377 -38.469  1.00  0.00           C  
ATOM   3714  O2'   G  1073     -14.184  43.461 -38.030  1.00  0.00           O  
ATOM   3715  N1    G  1073     -18.868  47.488 -40.254  1.00  0.00           N  
ATOM   3716  C2    G  1073     -17.604  47.448 -39.718  1.00  0.00           C  
ATOM   3717  N2    G  1073     -17.148  48.591 -39.183  1.00  0.00           N  
ATOM   3718  N3    G  1073     -16.840  46.368 -39.706  1.00  0.00           N  
ATOM   3719  C4    G  1073     -17.451  45.312 -40.282  1.00  0.00           C  
ATOM   3720  C5    G  1073     -18.707  45.245 -40.847  1.00  0.00           C  
ATOM   3721  C6    G  1073     -19.516  46.411 -40.852  1.00  0.00           C  
ATOM   3722  O6    G  1073     -20.658  46.554 -41.305  1.00  0.00           O  
ATOM   3723  N7    G  1073     -18.962  43.971 -41.333  1.00  0.00           N  
ATOM   3724  C8    G  1073     -17.878  43.298 -41.061  1.00  0.00           C  
ATOM   3725  N9    G  1073     -16.920  44.050 -40.424  1.00  0.00           N  
ATOM   3726  H5'   G  1073     -15.528  39.310 -40.065  1.00  0.00           H  
ATOM   3727 H5''   G  1073     -16.934  39.953 -39.669  1.00  0.00           H  
ATOM   3728  H4'   G  1073     -14.472  41.046 -39.342  1.00  0.00           H  
ATOM   3729  H3'   G  1073     -17.027  41.947 -38.483  1.00  0.00           H  
ATOM   3730  H1'   G  1073     -14.917  44.276 -40.230  1.00  0.00           H  
ATOM   3731  H2'   G  1073     -16.111  44.002 -37.984  1.00  0.00           H  
ATOM   3732 HO2'   G  1073     -13.633  43.817 -38.758  1.00  0.00           H  
ATOM   3733  H1    G  1073     -19.353  48.339 -40.213  1.00  0.00           H  
ATOM   3734  H22   G  1073     -16.253  48.623 -38.786  1.00  0.00           H  
ATOM   3735  H21   G  1073     -17.708  49.395 -39.188  1.00  0.00           H  
ATOM   3736  H8    G  1073     -17.759  42.353 -41.289  1.00  0.00           H  
ATOM   3737  P     U  1074     -16.870  40.789 -36.174  1.00  0.00           P  
ATOM   3738  OP2   U  1074     -18.028  40.383 -37.009  1.00  0.00           O  
ATOM   3739  OP1   U  1074     -16.261  39.811 -35.237  1.00  0.00           O  
ATOM   3740  O5'   U  1074     -17.293  42.076 -35.337  1.00  0.00           O  
ATOM   3741  C5'   U  1074     -16.476  42.562 -34.282  1.00  0.00           C  
ATOM   3742  C4'   U  1074     -16.750  44.017 -33.991  1.00  0.00           C  
ATOM   3743  O4'   U  1074     -16.722  44.807 -35.211  1.00  0.00           O  
ATOM   3744  C3'   U  1074     -18.104  44.335 -33.377  1.00  0.00           C  
ATOM   3745  O3'   U  1074     -18.124  44.181 -31.969  1.00  0.00           O  
ATOM   3746  C1'   U  1074     -17.745  45.784 -35.228  1.00  0.00           C  
ATOM   3747  C2'   U  1074     -18.340  45.775 -33.819  1.00  0.00           C  
ATOM   3748  O2'   U  1074     -17.610  46.687 -33.012  1.00  0.00           O  
ATOM   3749  N1    U  1074     -18.722  45.347 -36.254  1.00  0.00           N  
ATOM   3750  C2    U  1074     -19.784  46.193 -36.515  1.00  0.00           C  
ATOM   3751  O2    U  1074     -19.941  47.259 -35.945  1.00  0.00           O  
ATOM   3752  N3    U  1074     -20.662  45.749 -37.472  1.00  0.00           N  
ATOM   3753  C4    U  1074     -20.591  44.569 -38.182  1.00  0.00           C  
ATOM   3754  O4    U  1074     -21.463  44.310 -39.013  1.00  0.00           O  
ATOM   3755  C5    U  1074     -19.466  43.744 -37.861  1.00  0.00           C  
ATOM   3756  C6    U  1074     -18.595  44.154 -36.933  1.00  0.00           C  
ATOM   3757  H5'   U  1074     -15.535  42.459 -34.534  1.00  0.00           H  
ATOM   3758 H5''   U  1074     -16.651  42.037 -33.474  1.00  0.00           H  
ATOM   3759  H4'   U  1074     -16.046  44.340 -33.390  1.00  0.00           H  
ATOM   3760  H3'   U  1074     -18.789  43.757 -33.773  1.00  0.00           H  
ATOM   3761  H1'   U  1074     -17.433  46.689 -35.440  1.00  0.00           H  
ATOM   3762  H2'   U  1074     -19.295  45.993 -33.839  1.00  0.00           H  
ATOM   3763 HO2'   U  1074     -18.168  47.474 -32.834  1.00  0.00           H  
ATOM   3764  H3    U  1074     -21.422  46.333 -37.672  1.00  0.00           H  
ATOM   3765  H5    U  1074     -19.336  42.887 -38.318  1.00  0.00           H  
ATOM   3766  H6    U  1074     -17.835  43.571 -36.730  1.00  0.00           H  
ATOM   3767  P     G  1075     -19.084  43.086 -31.289  1.00  0.00           P  
ATOM   3768  OP2   G  1075     -19.557  42.165 -32.352  1.00  0.00           O  
ATOM   3769  OP1   G  1075     -18.385  42.537 -30.099  1.00  0.00           O  
ATOM   3770  O5'   G  1075     -20.334  43.933 -30.778  1.00  0.00           O  
ATOM   3771  C5'   G  1075     -20.163  45.008 -29.866  1.00  0.00           C  
ATOM   3772  C4'   G  1075     -21.249  46.043 -30.019  1.00  0.00           C  
ATOM   3773  O4'   G  1075     -21.142  46.690 -31.314  1.00  0.00           O  
ATOM   3774  C3'   G  1075     -22.678  45.524 -29.971  1.00  0.00           C  
ATOM   3775  O3'   G  1075     -23.186  45.421 -28.652  1.00  0.00           O  
ATOM   3776  C1'   G  1075     -22.419  46.908 -31.884  1.00  0.00           C  
ATOM   3777  C2'   G  1075     -23.437  46.562 -30.794  1.00  0.00           C  
ATOM   3778  O2'   G  1075     -23.703  47.730 -30.030  1.00  0.00           O  
ATOM   3779  N1    G  1075     -25.198  45.589 -35.940  1.00  0.00           N  
ATOM   3780  C2    G  1075     -25.437  46.556 -34.994  1.00  0.00           C  
ATOM   3781  N2    G  1075     -26.563  47.270 -35.143  1.00  0.00           N  
ATOM   3782  N3    G  1075     -24.631  46.808 -33.975  1.00  0.00           N  
ATOM   3783  C4    G  1075     -23.549  46.001 -33.976  1.00  0.00           C  
ATOM   3784  C5    G  1075     -23.217  45.006 -34.872  1.00  0.00           C  
ATOM   3785  C6    G  1075     -24.091  44.747 -35.959  1.00  0.00           C  
ATOM   3786  O6    G  1075     -23.972  43.907 -36.859  1.00  0.00           O  
ATOM   3787  N7    G  1075     -22.016  44.407 -34.520  1.00  0.00           N  
ATOM   3788  C8    G  1075     -21.647  45.035 -33.437  1.00  0.00           C  
ATOM   3789  N9    G  1075     -22.530  46.014 -33.052  1.00  0.00           N  
ATOM   3790  H5'   G  1075     -19.293  45.429 -30.027  1.00  0.00           H  
ATOM   3791 H5''   G  1075     -20.182  44.656 -28.951  1.00  0.00           H  
ATOM   3792  H4'   G  1075     -21.132  46.719 -29.319  1.00  0.00           H  
ATOM   3793  H3'   G  1075     -22.732  44.647 -30.405  1.00  0.00           H  
ATOM   3794  H1'   G  1075     -22.550  47.837 -32.169  1.00  0.00           H  
ATOM   3795  H2'   G  1075     -24.256  46.186 -31.180  1.00  0.00           H  
ATOM   3796 HO2'   G  1075     -24.607  48.048 -30.238  1.00  0.00           H  
ATOM   3797  H1    G  1075     -25.858  45.481 -36.656  1.00  0.00           H  
ATOM   3798  H22   G  1075     -26.785  47.974 -34.498  1.00  0.00           H  
ATOM   3799  H21   G  1075     -27.164  47.090 -35.894  1.00  0.00           H  
ATOM   3800  H8    G  1075     -20.822  44.829 -32.949  1.00  0.00           H  
ATOM   3801  P     C  1076     -24.050  44.138 -28.217  1.00  0.00           P  
ATOM   3802  OP2   C  1076     -23.504  42.953 -28.923  1.00  0.00           O  
ATOM   3803  OP1   C  1076     -24.145  44.130 -26.734  1.00  0.00           O  
ATOM   3804  O5'   C  1076     -25.502  44.435 -28.801  1.00  0.00           O  
ATOM   3805  C5'   C  1076     -26.331  45.434 -28.224  1.00  0.00           C  
ATOM   3806  C4'   C  1076     -27.547  45.708 -29.074  1.00  0.00           C  
ATOM   3807  O4'   C  1076     -27.142  46.167 -30.387  1.00  0.00           O  
ATOM   3808  C3'   C  1076     -28.442  44.514 -29.368  1.00  0.00           C  
ATOM   3809  O3'   C  1076     -29.359  44.241 -28.323  1.00  0.00           O  
ATOM   3810  C1'   C  1076     -28.010  45.654 -31.381  1.00  0.00           C  
ATOM   3811  C2'   C  1076     -29.150  44.954 -30.641  1.00  0.00           C  
ATOM   3812  O2'   C  1076     -30.175  45.896 -30.361  1.00  0.00           O  
ATOM   3813  N1    C  1076     -27.231  44.719 -32.230  1.00  0.00           N  
ATOM   3814  C2    C  1076     -27.776  44.324 -33.458  1.00  0.00           C  
ATOM   3815  O2    C  1076     -28.886  44.763 -33.798  1.00  0.00           O  
ATOM   3816  N3    C  1076     -27.086  43.473 -34.251  1.00  0.00           N  
ATOM   3817  C4    C  1076     -25.896  43.015 -33.864  1.00  0.00           C  
ATOM   3818  N4    C  1076     -25.251  42.176 -34.679  1.00  0.00           N  
ATOM   3819  C5    C  1076     -25.314  43.396 -32.622  1.00  0.00           C  
ATOM   3820  C6    C  1076     -26.006  44.240 -31.846  1.00  0.00           C  
ATOM   3821  H5'   C  1076     -25.814  46.261 -28.129  1.00  0.00           H  
ATOM   3822 H5''   C  1076     -26.622  45.134 -27.337  1.00  0.00           H  
ATOM   3823  H4'   C  1076     -28.082  46.407 -28.643  1.00  0.00           H  
ATOM   3824  H3'   C  1076     -27.906  43.713 -29.542  1.00  0.00           H  
ATOM   3825  H1'   C  1076     -28.379  46.370 -31.939  1.00  0.00           H  
ATOM   3826  H2'   C  1076     -29.491  44.186 -31.144  1.00  0.00           H  
ATOM   3827 HO2'   C  1076     -30.951  45.701 -30.925  1.00  0.00           H  
ATOM   3828  H42   C  1076     -24.374  41.822 -34.422  1.00  0.00           H  
ATOM   3829  H41   C  1076     -25.655  41.915 -35.533  1.00  0.00           H  
ATOM   3830  H5    C  1076     -24.438  43.054 -32.345  1.00  0.00           H  
ATOM   3831  H6    C  1076     -25.622  44.514 -30.987  1.00  0.00           H  
ATOM   3832  P     G  1077     -29.978  42.766 -28.156  1.00  0.00           P  
ATOM   3833  OP2   G  1077     -28.870  41.786 -28.282  1.00  0.00           O  
ATOM   3834  OP1   G  1077     -30.829  42.759 -26.939  1.00  0.00           O  
ATOM   3835  O5'   G  1077     -30.930  42.601 -29.423  1.00  0.00           O  
ATOM   3836  C5'   G  1077     -32.219  43.195 -29.450  1.00  0.00           C  
ATOM   3837  C4'   G  1077     -32.972  42.831 -30.705  1.00  0.00           C  
ATOM   3838  O4'   G  1077     -32.233  43.202 -31.888  1.00  0.00           O  
ATOM   3839  C3'   G  1077     -33.199  41.345 -30.940  1.00  0.00           C  
ATOM   3840  O3'   G  1077     -34.258  40.817 -30.159  1.00  0.00           O  
ATOM   3841  C1'   G  1077     -32.551  42.345 -32.962  1.00  0.00           C  
ATOM   3842  C2'   G  1077     -33.599  41.381 -32.404  1.00  0.00           C  
ATOM   3843  O2'   G  1077     -34.891  41.946 -32.571  1.00  0.00           O  
ATOM   3844  N1    G  1077     -30.238  39.359 -36.375  1.00  0.00           N  
ATOM   3845  C2    G  1077     -31.526  39.838 -36.363  1.00  0.00           C  
ATOM   3846  N2    G  1077     -32.305  39.479 -37.394  1.00  0.00           N  
ATOM   3847  N3    G  1077     -32.015  40.615 -35.411  1.00  0.00           N  
ATOM   3848  C4    G  1077     -31.101  40.879 -34.454  1.00  0.00           C  
ATOM   3849  C5    G  1077     -29.793  40.451 -34.371  1.00  0.00           C  
ATOM   3850  C6    G  1077     -29.280  39.618 -35.400  1.00  0.00           C  
ATOM   3851  O6    G  1077     -28.147  39.136 -35.507  1.00  0.00           O  
ATOM   3852  N7    G  1077     -29.184  40.945 -33.227  1.00  0.00           N  
ATOM   3853  C8    G  1077     -30.115  41.650 -32.644  1.00  0.00           C  
ATOM   3854  N9    G  1077     -31.303  41.653 -33.335  1.00  0.00           N  
ATOM   3855  H5'   G  1077     -32.123  44.169 -29.405  1.00  0.00           H  
ATOM   3856 H5''   G  1077     -32.728  42.889 -28.670  1.00  0.00           H  
ATOM   3857  H4'   G  1077     -33.839  43.287 -30.695  1.00  0.00           H  
ATOM   3858  H3'   G  1077     -32.399  40.796 -30.808  1.00  0.00           H  
ATOM   3859  H1'   G  1077     -32.915  42.806 -33.746  1.00  0.00           H  
ATOM   3860  H2'   G  1077     -33.534  40.494 -32.816  1.00  0.00           H  
ATOM   3861 HO2'   G  1077     -35.374  41.440 -33.258  1.00  0.00           H  
ATOM   3862  H1    G  1077     -29.972  38.790 -37.127  1.00  0.00           H  
ATOM   3863  H22   G  1077     -33.233  39.791 -37.439  1.00  0.00           H  
ATOM   3864  H21   G  1077     -31.949  38.904 -38.103  1.00  0.00           H  
ATOM   3865  H8    G  1077     -29.979  42.129 -31.800  1.00  0.00           H  
ATOM   3866  P     G  1078     -34.378  39.231 -29.928  1.00  0.00           P  
ATOM   3867  OP2   G  1078     -33.020  38.705 -29.635  1.00  0.00           O  
ATOM   3868  OP1   G  1078     -35.483  38.988 -28.967  1.00  0.00           O  
ATOM   3869  O5'   G  1078     -34.828  38.667 -31.349  1.00  0.00           O  
ATOM   3870  C5'   G  1078     -36.173  38.784 -31.787  1.00  0.00           C  
ATOM   3871  C4'   G  1078     -36.384  38.108 -33.119  1.00  0.00           C  
ATOM   3872  O4'   G  1078     -35.433  38.622 -34.095  1.00  0.00           O  
ATOM   3873  C3'   G  1078     -36.163  36.603 -33.146  1.00  0.00           C  
ATOM   3874  O3'   G  1078     -37.307  35.869 -32.743  1.00  0.00           O  
ATOM   3875  C1'   G  1078     -34.989  37.581 -34.949  1.00  0.00           C  
ATOM   3876  C2'   G  1078     -35.832  36.347 -34.614  1.00  0.00           C  
ATOM   3877  O2'   G  1078     -37.004  36.355 -35.416  1.00  0.00           O  
ATOM   3878  N1    G  1078     -30.728  35.276 -36.515  1.00  0.00           N  
ATOM   3879  C2    G  1078     -31.989  35.245 -37.059  1.00  0.00           C  
ATOM   3880  N2    G  1078     -32.142  34.504 -38.166  1.00  0.00           N  
ATOM   3881  N3    G  1078     -33.027  35.894 -36.556  1.00  0.00           N  
ATOM   3882  C4    G  1078     -32.699  36.587 -35.445  1.00  0.00           C  
ATOM   3883  C5    G  1078     -31.473  36.685 -34.822  1.00  0.00           C  
ATOM   3884  C6    G  1078     -30.368  35.984 -35.372  1.00  0.00           C  
ATOM   3885  O6    G  1078     -29.201  35.944 -34.966  1.00  0.00           O  
ATOM   3886  N7    G  1078     -31.553  37.500 -33.702  1.00  0.00           N  
ATOM   3887  C8    G  1078     -32.802  37.876 -33.665  1.00  0.00           C  
ATOM   3888  N9    G  1078     -33.553  37.359 -34.693  1.00  0.00           N  
ATOM   3889  H5'   G  1078     -36.402  39.733 -31.870  1.00  0.00           H  
ATOM   3890 H5''   G  1078     -36.763  38.371 -31.121  1.00  0.00           H  
ATOM   3891  H4'   G  1078     -37.294  38.302 -33.428  1.00  0.00           H  
ATOM   3892  H3'   G  1078     -35.406  36.355 -32.577  1.00  0.00           H  
ATOM   3893  H1'   G  1078     -35.119  37.820 -35.891  1.00  0.00           H  
ATOM   3894  H2'   G  1078     -35.320  35.519 -34.728  1.00  0.00           H  
ATOM   3895 HO2'   G  1078     -36.923  35.665 -36.108  1.00  0.00           H  
ATOM   3896  H1    G  1078     -30.027  34.761 -36.965  1.00  0.00           H  
ATOM   3897  H22   G  1078     -33.020  34.445 -38.599  1.00  0.00           H  
ATOM   3898  H21   G  1078     -31.378  34.021 -38.545  1.00  0.00           H  
ATOM   3899  H8    G  1078     -33.167  38.468 -32.974  1.00  0.00           H  
ATOM   3900  P     A  1079     -37.163  34.332 -32.295  1.00  0.00           P  
ATOM   3901  OP2   A  1079     -36.247  34.277 -31.129  1.00  0.00           O  
ATOM   3902  OP1   A  1079     -38.527  33.755 -32.186  1.00  0.00           O  
ATOM   3903  O5'   A  1079     -36.432  33.638 -33.529  1.00  0.00           O  
ATOM   3904  C5'   A  1079     -37.178  33.097 -34.608  1.00  0.00           C  
ATOM   3905  C4'   A  1079     -36.297  32.324 -35.558  1.00  0.00           C  
ATOM   3906  O4'   A  1079     -35.172  33.158 -35.926  1.00  0.00           O  
ATOM   3907  C3'   A  1079     -35.630  31.082 -34.988  1.00  0.00           C  
ATOM   3908  O3'   A  1079     -36.464  29.937 -35.024  1.00  0.00           O  
ATOM   3909  C1'   A  1079     -34.006  32.377 -36.077  1.00  0.00           C  
ATOM   3910  C2'   A  1079     -34.424  30.922 -35.892  1.00  0.00           C  
ATOM   3911  O2'   A  1079     -34.793  30.379 -37.151  1.00  0.00           O  
ATOM   3912  N1    A  1079     -29.158  32.034 -34.363  1.00  0.00           N  
ATOM   3913  C2    A  1079     -29.787  31.473 -35.404  1.00  0.00           C  
ATOM   3914  N3    A  1079     -31.053  31.606 -35.793  1.00  0.00           N  
ATOM   3915  C4    A  1079     -31.719  32.435 -34.969  1.00  0.00           C  
ATOM   3916  C5    A  1079     -31.210  33.086 -33.861  1.00  0.00           C  
ATOM   3917  C6    A  1079     -29.855  32.862 -33.556  1.00  0.00           C  
ATOM   3918  N6    A  1079     -29.228  33.420 -32.518  1.00  0.00           N  
ATOM   3919  N7    A  1079     -32.189  33.860 -33.254  1.00  0.00           N  
ATOM   3920  C8    A  1079     -33.250  33.664 -33.997  1.00  0.00           C  
ATOM   3921  N9    A  1079     -33.037  32.812 -35.053  1.00  0.00           N  
ATOM   3922  H5'   A  1079     -37.610  33.828 -35.097  1.00  0.00           H  
ATOM   3923 H5''   A  1079     -37.868  32.499 -34.253  1.00  0.00           H  
ATOM   3924  H4'   A  1079     -36.795  32.074 -36.364  1.00  0.00           H  
ATOM   3925  H3'   A  1079     -35.340  31.239 -34.064  1.00  0.00           H  
ATOM   3926  H1'   A  1079     -33.613  32.492 -36.968  1.00  0.00           H  
ATOM   3927  H2'   A  1079     -33.719  30.395 -35.460  1.00  0.00           H  
ATOM   3928 HO2'   A  1079     -34.111  29.733 -37.430  1.00  0.00           H  
ATOM   3929  H2    A  1079     -29.237  30.880 -35.958  1.00  0.00           H  
ATOM   3930  H61   A  1079     -28.281  33.226 -32.356  1.00  0.00           H  
ATOM   3931  H62   A  1079     -29.713  34.025 -31.919  1.00  0.00           H  
ATOM   3932  H8    A  1079     -34.117  34.085 -33.815  1.00  0.00           H  
ATOM   3933  P     G  1080     -36.619  29.008 -33.721  1.00  0.00           P  
ATOM   3934  OP2   G  1080     -35.988  29.713 -32.577  1.00  0.00           O  
ATOM   3935  OP1   G  1080     -38.037  28.579 -33.627  1.00  0.00           O  
ATOM   3936  O5'   G  1080     -35.737  27.724 -34.056  1.00  0.00           O  
ATOM   3937  C5'   G  1080     -35.917  27.012 -35.271  1.00  0.00           C  
ATOM   3938  C4'   G  1080     -34.668  26.265 -35.666  1.00  0.00           C  
ATOM   3939  O4'   G  1080     -33.621  27.208 -36.031  1.00  0.00           O  
ATOM   3940  C3'   G  1080     -34.019  25.426 -34.576  1.00  0.00           C  
ATOM   3941  O3'   G  1080     -34.615  24.148 -34.433  1.00  0.00           O  
ATOM   3942  C1'   G  1080     -32.368  26.736 -35.628  1.00  0.00           C  
ATOM   3943  C2'   G  1080     -32.580  25.334 -35.059  1.00  0.00           C  
ATOM   3944  O2'   G  1080     -32.445  24.386 -36.107  1.00  0.00           O  
ATOM   3945  N1    G  1080     -28.362  28.037 -32.767  1.00  0.00           N  
ATOM   3946  C2    G  1080     -28.494  27.013 -33.674  1.00  0.00           C  
ATOM   3947  N2    G  1080     -27.419  26.228 -33.845  1.00  0.00           N  
ATOM   3948  N3    G  1080     -29.597  26.774 -34.363  1.00  0.00           N  
ATOM   3949  C4    G  1080     -30.577  27.654 -34.070  1.00  0.00           C  
ATOM   3950  C5    G  1080     -30.548  28.710 -33.183  1.00  0.00           C  
ATOM   3951  C6    G  1080     -29.359  28.955 -32.450  1.00  0.00           C  
ATOM   3952  O6    G  1080     -29.136  29.841 -31.617  1.00  0.00           O  
ATOM   3953  N7    G  1080     -31.765  29.378 -33.173  1.00  0.00           N  
ATOM   3954  C8    G  1080     -32.497  28.728 -34.036  1.00  0.00           C  
ATOM   3955  N9    G  1080     -31.839  27.671 -34.617  1.00  0.00           N  
ATOM   3956  H5'   G  1080     -36.149  27.646 -35.982  1.00  0.00           H  
ATOM   3957 H5''   G  1080     -36.652  26.373 -35.161  1.00  0.00           H  
ATOM   3958  H4'   G  1080     -34.866  25.689 -36.435  1.00  0.00           H  
ATOM   3959  H3'   G  1080     -34.040  25.903 -33.721  1.00  0.00           H  
ATOM   3960  H1'   G  1080     -31.748  26.690 -36.386  1.00  0.00           H  
ATOM   3961  H2'   G  1080     -31.962  25.149 -34.320  1.00  0.00           H  
ATOM   3962 HO2'   G  1080     -31.612  23.885 -35.979  1.00  0.00           H  
ATOM   3963  H1    G  1080     -27.502  28.129 -32.308  1.00  0.00           H  
ATOM   3964  H22   G  1080     -27.455  25.481 -34.479  1.00  0.00           H  
ATOM   3965  H21   G  1080     -26.599  26.398 -33.338  1.00  0.00           H  
ATOM   3966  H8    G  1080     -33.423  28.970 -34.247  1.00  0.00           H  
ATOM   3967  P     U  1081     -34.862  23.532 -32.969  1.00  0.00           P  
ATOM   3968  OP2   U  1081     -35.493  24.582 -32.130  1.00  0.00           O  
ATOM   3969  OP1   U  1081     -35.535  22.218 -33.130  1.00  0.00           O  
ATOM   3970  O5'   U  1081     -33.394  23.268 -32.409  1.00  0.00           O  
ATOM   3971  C5'   U  1081     -32.515  22.365 -33.063  1.00  0.00           C  
ATOM   3972  C4'   U  1081     -31.107  22.477 -32.534  1.00  0.00           C  
ATOM   3973  O4'   U  1081     -30.592  23.801 -32.823  1.00  0.00           O  
ATOM   3974  C3'   U  1081     -30.946  22.359 -31.026  1.00  0.00           C  
ATOM   3975  O3'   U  1081     -30.891  21.016 -30.579  1.00  0.00           O  
ATOM   3976  C1'   U  1081     -29.775  24.250 -31.777  1.00  0.00           C  
ATOM   3977  C2'   U  1081     -29.618  23.074 -30.817  1.00  0.00           C  
ATOM   3978  O2'   U  1081     -28.527  22.267 -31.237  1.00  0.00           O  
ATOM   3979  N1    U  1081     -30.455  25.406 -31.144  1.00  0.00           N  
ATOM   3980  C2    U  1081     -29.704  26.187 -30.285  1.00  0.00           C  
ATOM   3981  O2    U  1081     -28.532  25.965 -30.036  1.00  0.00           O  
ATOM   3982  N3    U  1081     -30.375  27.246 -29.723  1.00  0.00           N  
ATOM   3983  C4    U  1081     -31.693  27.597 -29.926  1.00  0.00           C  
ATOM   3984  O4    U  1081     -32.152  28.581 -29.344  1.00  0.00           O  
ATOM   3985  C5    U  1081     -32.408  26.745 -30.827  1.00  0.00           C  
ATOM   3986  C6    U  1081     -31.778  25.708 -31.389  1.00  0.00           C  
ATOM   3987  H5'   U  1081     -32.512  22.562 -34.023  1.00  0.00           H  
ATOM   3988 H5''   U  1081     -32.836  21.450 -32.925  1.00  0.00           H  
ATOM   3989  H4'   U  1081     -30.547  21.810 -32.982  1.00  0.00           H  
ATOM   3990  H3'   U  1081     -31.663  22.860 -30.585  1.00  0.00           H  
ATOM   3991  H1'   U  1081     -28.890  24.529 -32.094  1.00  0.00           H  
ATOM   3992  H2'   U  1081     -29.512  23.372 -29.890  1.00  0.00           H  
ATOM   3993 HO2'   U  1081     -27.790  22.368 -30.598  1.00  0.00           H  
ATOM   3994  H3    U  1081     -29.862  27.812 -29.111  1.00  0.00           H  
ATOM   3995  H5    U  1081     -33.350  26.921 -31.030  1.00  0.00           H  
ATOM   3996  H6    U  1081     -32.289  25.139 -32.000  1.00  0.00           H  
ATOM   3997  P     G  1082     -32.122  20.384 -29.762  1.00  0.00           P  
ATOM   3998  OP2   G  1082     -32.779  21.477 -29.002  1.00  0.00           O  
ATOM   3999  OP1   G  1082     -32.923  19.559 -30.703  1.00  0.00           O  
ATOM   4000  O5'   G  1082     -31.428  19.403 -28.715  1.00  0.00           O  
ATOM   4001  C5'   G  1082     -30.378  18.535 -29.114  1.00  0.00           C  
ATOM   4002  C4'   G  1082     -29.295  18.458 -28.067  1.00  0.00           C  
ATOM   4003  O4'   G  1082     -28.681  19.774 -28.004  1.00  0.00           O  
ATOM   4004  C3'   G  1082     -29.752  18.109 -26.659  1.00  0.00           C  
ATOM   4005  O3'   G  1082     -28.827  17.289 -25.965  1.00  0.00           O  
ATOM   4006  C1'   G  1082     -28.790  20.297 -26.684  1.00  0.00           C  
ATOM   4007  C2'   G  1082     -29.871  19.469 -25.980  1.00  0.00           C  
ATOM   4008  O2'   G  1082     -29.544  19.387 -24.601  1.00  0.00           O  
ATOM   4009  N1    G  1082     -27.753  25.037 -25.143  1.00  0.00           N  
ATOM   4010  C2    G  1082     -27.140  23.855 -24.807  1.00  0.00           C  
ATOM   4011  N2    G  1082     -26.113  23.940 -23.947  1.00  0.00           N  
ATOM   4012  N3    G  1082     -27.504  22.674 -25.279  1.00  0.00           N  
ATOM   4013  C4    G  1082     -28.549  22.769 -26.127  1.00  0.00           C  
ATOM   4014  C5    G  1082     -29.232  23.897 -26.529  1.00  0.00           C  
ATOM   4015  C6    G  1082     -28.831  25.158 -26.015  1.00  0.00           C  
ATOM   4016  O6    G  1082     -29.310  26.273 -26.250  1.00  0.00           O  
ATOM   4017  N7    G  1082     -30.248  23.570 -27.415  1.00  0.00           N  
ATOM   4018  C8    G  1082     -30.166  22.272 -27.534  1.00  0.00           C  
ATOM   4019  N9    G  1082     -29.157  21.723 -26.780  1.00  0.00           N  
ATOM   4020  H5'   G  1082     -29.991  18.865 -29.952  1.00  0.00           H  
ATOM   4021 H5''   G  1082     -30.744  17.638 -29.263  1.00  0.00           H  
ATOM   4022  H4'   G  1082     -28.635  17.787 -28.343  1.00  0.00           H  
ATOM   4023  H3'   G  1082     -30.640  17.699 -26.701  1.00  0.00           H  
ATOM   4024  H1'   G  1082     -27.944  20.211 -26.197  1.00  0.00           H  
ATOM   4025  H2'   G  1082     -30.758  19.864 -26.120  1.00  0.00           H  
ATOM   4026 HO2'   G  1082     -30.164  19.950 -24.091  1.00  0.00           H  
ATOM   4027  H1    G  1082     -27.407  25.860 -24.738  1.00  0.00           H  
ATOM   4028  H22   G  1082     -25.637  23.129 -23.671  1.00  0.00           H  
ATOM   4029  H21   G  1082     -25.838  24.811 -23.594  1.00  0.00           H  
ATOM   4030  H8    G  1082     -30.764  21.745 -28.104  1.00  0.00           H  
ATOM   4031  P     A  1083     -29.345  16.022 -25.122  1.00  0.00           P  
ATOM   4032  OP2   A  1083     -28.451  15.854 -23.949  1.00  0.00           O  
ATOM   4033  OP1   A  1083     -30.807  16.174 -24.915  1.00  0.00           O  
ATOM   4034  O5'   A  1083     -29.110  14.787 -26.101  1.00  0.00           O  
ATOM   4035  C5'   A  1083     -29.296  13.454 -25.649  1.00  0.00           C  
ATOM   4036  C4'   A  1083     -28.944  12.452 -26.720  1.00  0.00           C  
ATOM   4037  O4'   A  1083     -29.517  12.875 -27.976  1.00  0.00           O  
ATOM   4038  C3'   A  1083     -27.461  12.277 -27.008  1.00  0.00           C  
ATOM   4039  O3'   A  1083     -26.838  11.329 -26.158  1.00  0.00           O  
ATOM   4040  C1'   A  1083     -28.669  12.489 -29.045  1.00  0.00           C  
ATOM   4041  C2'   A  1083     -27.448  11.782 -28.451  1.00  0.00           C  
ATOM   4042  O2'   A  1083     -27.660  10.380 -28.517  1.00  0.00           O  
ATOM   4043  N1    A  1083     -26.000  14.393 -33.020  1.00  0.00           N  
ATOM   4044  C2    A  1083     -26.151  13.148 -32.551  1.00  0.00           C  
ATOM   4045  N3    A  1083     -26.862  12.722 -31.510  1.00  0.00           N  
ATOM   4046  C4    A  1083     -27.480  13.751 -30.903  1.00  0.00           C  
ATOM   4047  C5    A  1083     -27.420  15.083 -31.268  1.00  0.00           C  
ATOM   4048  C6    A  1083     -26.634  15.404 -32.389  1.00  0.00           C  
ATOM   4049  N6    A  1083     -26.482  16.645 -32.856  1.00  0.00           N  
ATOM   4050  N7    A  1083     -28.187  15.861 -30.410  1.00  0.00           N  
ATOM   4051  C8    A  1083     -28.684  14.996 -29.561  1.00  0.00           C  
ATOM   4052  N9    A  1083     -28.297  13.700 -29.800  1.00  0.00           N  
ATOM   4053  H5'   A  1083     -30.234  13.330 -25.393  1.00  0.00           H  
ATOM   4054 H5''   A  1083     -28.728  13.298 -24.866  1.00  0.00           H  
ATOM   4055  H4'   A  1083     -29.317  11.580 -26.473  1.00  0.00           H  
ATOM   4056  H3'   A  1083     -27.020  13.152 -26.968  1.00  0.00           H  
ATOM   4057  H1'   A  1083     -29.148  11.869 -29.636  1.00  0.00           H  
ATOM   4058  H2'   A  1083     -26.627  12.048 -28.915  1.00  0.00           H  
ATOM   4059 HO2'   A  1083     -27.058   9.998 -29.189  1.00  0.00           H  
ATOM   4060  H2    A  1083     -25.670  12.451 -33.045  1.00  0.00           H  
ATOM   4061  H61   A  1083     -25.920  16.807 -33.643  1.00  0.00           H  
ATOM   4062  H62   A  1083     -26.933  17.394 -32.414  1.00  0.00           H  
ATOM   4063  H8    A  1083     -29.277  15.250 -28.822  1.00  0.00           H  
ATOM   4064  P     U  1084     -25.671  11.788 -25.153  1.00  0.00           P  
ATOM   4065  OP2   U  1084     -26.110  13.037 -24.480  1.00  0.00           O  
ATOM   4066  OP1   U  1084     -25.279  10.612 -24.335  1.00  0.00           O  
ATOM   4067  O5'   U  1084     -24.454  12.148 -26.116  1.00  0.00           O  
ATOM   4068  C5'   U  1084     -23.504  11.162 -26.490  1.00  0.00           C  
ATOM   4069  C4'   U  1084     -22.793  11.530 -27.769  1.00  0.00           C  
ATOM   4070  O4'   U  1084     -23.755  12.022 -28.736  1.00  0.00           O  
ATOM   4071  C3'   U  1084     -21.756  12.638 -27.665  1.00  0.00           C  
ATOM   4072  O3'   U  1084     -20.486  12.170 -27.247  1.00  0.00           O  
ATOM   4073  C1'   U  1084     -23.162  13.055 -29.519  1.00  0.00           C  
ATOM   4074  C2'   U  1084     -21.693  13.155 -29.097  1.00  0.00           C  
ATOM   4075  O2'   U  1084     -20.915  12.298 -29.920  1.00  0.00           O  
ATOM   4076  N1    U  1084     -23.906  14.314 -29.272  1.00  0.00           N  
ATOM   4077  C2    U  1084     -23.609  15.392 -30.086  1.00  0.00           C  
ATOM   4078  O2    U  1084     -22.780  15.345 -30.977  1.00  0.00           O  
ATOM   4079  N3    U  1084     -24.322  16.535 -29.821  1.00  0.00           N  
ATOM   4080  C4    U  1084     -25.281  16.711 -28.846  1.00  0.00           C  
ATOM   4081  O4    U  1084     -25.835  17.805 -28.732  1.00  0.00           O  
ATOM   4082  C5    U  1084     -25.536  15.554 -28.043  1.00  0.00           C  
ATOM   4083  C6    U  1084     -24.857  14.427 -28.280  1.00  0.00           C  
ATOM   4084  H5'   U  1084     -23.965  10.306 -26.616  1.00  0.00           H  
ATOM   4085 H5''   U  1084     -22.842  11.066 -25.774  1.00  0.00           H  
ATOM   4086  H4'   U  1084     -22.359  10.730 -28.131  1.00  0.00           H  
ATOM   4087  H3'   U  1084     -22.099  13.346 -27.082  1.00  0.00           H  
ATOM   4088  H1'   U  1084     -23.209  12.832 -30.473  1.00  0.00           H  
ATOM   4089  H2'   U  1084     -21.371  14.080 -29.131  1.00  0.00           H  
ATOM   4090 HO2'   U  1084     -20.371  12.844 -30.526  1.00  0.00           H  
ATOM   4091  H3    U  1084     -24.127  17.312 -30.386  1.00  0.00           H  
ATOM   4092  H5    U  1084     -26.203  15.588 -27.326  1.00  0.00           H  
ATOM   4093  H6    U  1084     -25.048  13.650 -27.716  1.00  0.00           H  
ATOM   4094  P     U  1085     -19.849  12.685 -25.865  1.00  0.00           P  
ATOM   4095  OP2   U  1085     -19.332  14.060 -26.082  1.00  0.00           O  
ATOM   4096  OP1   U  1085     -20.833  12.434 -24.782  1.00  0.00           O  
ATOM   4097  O5'   U  1085     -18.603  11.720 -25.633  1.00  0.00           O  
ATOM   4098  C5'   U  1085     -17.273  12.202 -25.757  1.00  0.00           C  
ATOM   4099  C4'   U  1085     -16.308  11.094 -26.096  1.00  0.00           C  
ATOM   4100  O4'   U  1085     -15.392  11.577 -27.110  1.00  0.00           O  
ATOM   4101  C3'   U  1085     -15.420  10.608 -24.961  1.00  0.00           C  
ATOM   4102  O3'   U  1085     -16.040   9.620 -24.157  1.00  0.00           O  
ATOM   4103  C1'   U  1085     -14.094  11.048 -26.880  1.00  0.00           C  
ATOM   4104  C2'   U  1085     -14.171  10.106 -25.676  1.00  0.00           C  
ATOM   4105  O2'   U  1085     -14.346   8.777 -26.146  1.00  0.00           O  
ATOM   4106  N1    U  1085     -13.149  12.169 -26.658  1.00  0.00           N  
ATOM   4107  C2    U  1085     -11.920  12.092 -27.286  1.00  0.00           C  
ATOM   4108  O2    U  1085     -11.594  11.158 -27.998  1.00  0.00           O  
ATOM   4109  N3    U  1085     -11.079  13.152 -27.053  1.00  0.00           N  
ATOM   4110  C4    U  1085     -11.333  14.259 -26.271  1.00  0.00           C  
ATOM   4111  O4    U  1085     -10.469  15.131 -26.159  1.00  0.00           O  
ATOM   4112  C5    U  1085     -12.624  14.271 -25.653  1.00  0.00           C  
ATOM   4113  C6    U  1085     -13.463  13.252 -25.865  1.00  0.00           C  
ATOM   4114  H5'   U  1085     -17.002  12.614 -24.910  1.00  0.00           H  
ATOM   4115 H5''   U  1085     -17.243  12.879 -26.465  1.00  0.00           H  
ATOM   4116  H4'   U  1085     -16.813  10.332 -26.448  1.00  0.00           H  
ATOM   4117  H3'   U  1085     -15.172  11.369 -24.396  1.00  0.00           H  
ATOM   4118  H1'   U  1085     -13.815  10.539 -27.671  1.00  0.00           H  
ATOM   4119  H2'   U  1085     -13.375  10.188 -25.110  1.00  0.00           H  
ATOM   4120 HO2'   U  1085     -14.188   8.757 -27.114  1.00  0.00           H  
ATOM   4121  H3    U  1085     -10.202  13.117 -27.488  1.00  0.00           H  
ATOM   4122  H5    U  1085     -12.889  15.021 -25.081  1.00  0.00           H  
ATOM   4123  H6    U  1085     -14.340  13.284 -25.430  1.00  0.00           H  
ATOM   4124  P     U  1086     -15.230   8.958 -22.955  1.00  0.00           P  
ATOM   4125  OP2   U  1086     -14.801  10.082 -22.084  1.00  0.00           O  
ATOM   4126  OP1   U  1086     -16.111   7.897 -22.403  1.00  0.00           O  
ATOM   4127  O5'   U  1086     -13.922   8.260 -23.538  1.00  0.00           O  
ATOM   4128  C5'   U  1086     -13.218   7.285 -22.784  1.00  0.00           C  
ATOM   4129  C4'   U  1086     -12.280   7.922 -21.788  1.00  0.00           C  
ATOM   4130  O4'   U  1086     -12.965   8.999 -21.097  1.00  0.00           O  
ATOM   4131  C3'   U  1086     -11.776   7.020 -20.672  1.00  0.00           C  
ATOM   4132  O3'   U  1086     -10.674   6.220 -21.061  1.00  0.00           O  
ATOM   4133  C1'   U  1086     -12.552   9.067 -19.749  1.00  0.00           C  
ATOM   4134  C2'   U  1086     -11.460   8.010 -19.556  1.00  0.00           C  
ATOM   4135  O2'   U  1086     -10.193   8.622 -19.753  1.00  0.00           O  
ATOM   4136  N1    U  1086     -13.735   8.818 -18.890  1.00  0.00           N  
ATOM   4137  C2    U  1086     -13.536   8.840 -17.521  1.00  0.00           C  
ATOM   4138  O2    U  1086     -12.450   9.051 -17.010  1.00  0.00           O  
ATOM   4139  N3    U  1086     -14.658   8.605 -16.766  1.00  0.00           N  
ATOM   4140  C4    U  1086     -15.934   8.355 -17.226  1.00  0.00           C  
ATOM   4141  O4    U  1086     -16.842   8.161 -16.417  1.00  0.00           O  
ATOM   4142  C5    U  1086     -16.064   8.348 -18.652  1.00  0.00           C  
ATOM   4143  C6    U  1086     -14.988   8.575 -19.411  1.00  0.00           C  
ATOM   4144  H5'   U  1086     -12.699   6.722 -23.396  1.00  0.00           H  
ATOM   4145 H5''   U  1086     -13.862   6.726 -22.303  1.00  0.00           H  
ATOM   4146  H4'   U  1086     -11.510   8.294 -22.266  1.00  0.00           H  
ATOM   4147  H3'   U  1086     -12.508   6.438 -20.380  1.00  0.00           H  
ATOM   4148  H1'   U  1086     -12.183   9.953 -19.545  1.00  0.00           H  
ATOM   4149  H2'   U  1086     -11.526   7.590 -18.673  1.00  0.00           H  
ATOM   4150 HO2'   U  1086     -10.025   9.251 -19.020  1.00  0.00           H  
ATOM   4151  H3    U  1086     -14.540   8.615 -15.794  1.00  0.00           H  
ATOM   4152  H5    U  1086     -16.936   8.180 -19.067  1.00  0.00           H  
ATOM   4153  H6    U  1086     -15.103   8.565 -20.383  1.00  0.00           H  
ATOM   4154  P     A  1087     -10.544   4.708 -20.531  1.00  0.00           P  
ATOM   4155  OP2   A  1087     -11.899   4.238 -20.147  1.00  0.00           O  
ATOM   4156  OP1   A  1087      -9.755   3.939 -21.525  1.00  0.00           O  
ATOM   4157  O5'   A  1087      -9.673   4.839 -19.204  1.00  0.00           O  
ATOM   4158  C5'   A  1087      -8.268   4.635 -19.231  1.00  0.00           C  
ATOM   4159  C4'   A  1087      -7.666   4.741 -17.852  1.00  0.00           C  
ATOM   4160  O4'   A  1087      -7.173   3.449 -17.424  1.00  0.00           O  
ATOM   4161  C3'   A  1087      -6.445   5.640 -17.724  1.00  0.00           C  
ATOM   4162  O3'   A  1087      -6.776   7.014 -17.629  1.00  0.00           O  
ATOM   4163  C1'   A  1087      -6.079   3.646 -16.553  1.00  0.00           C  
ATOM   4164  C2'   A  1087      -5.864   5.143 -16.407  1.00  0.00           C  
ATOM   4165  O2'   A  1087      -6.616   5.621 -15.300  1.00  0.00           O  
ATOM   4166  N1    A  1087      -1.189   2.242 -15.728  1.00  0.00           N  
ATOM   4167  C2    A  1087      -2.075   2.904 -14.974  1.00  0.00           C  
ATOM   4168  N3    A  1087      -3.334   3.237 -15.251  1.00  0.00           N  
ATOM   4169  C4    A  1087      -3.680   2.809 -16.478  1.00  0.00           C  
ATOM   4170  C5    A  1087      -2.881   2.116 -17.369  1.00  0.00           C  
ATOM   4171  C6    A  1087      -1.568   1.825 -16.956  1.00  0.00           C  
ATOM   4172  N6    A  1087      -0.685   1.166 -17.708  1.00  0.00           N  
ATOM   4173  N7    A  1087      -3.575   1.840 -18.539  1.00  0.00           N  
ATOM   4174  C8    A  1087      -4.759   2.363 -18.332  1.00  0.00           C  
ATOM   4175  N9    A  1087      -4.892   2.966 -17.106  1.00  0.00           N  
ATOM   4176  H5'   A  1087      -7.858   5.309 -19.811  1.00  0.00           H  
ATOM   4177 H5''   A  1087      -8.080   3.744 -19.594  1.00  0.00           H  
ATOM   4178  H4'   A  1087      -8.353   5.050 -17.225  1.00  0.00           H  
ATOM   4179  H3'   A  1087      -5.806   5.514 -18.457  1.00  0.00           H  
ATOM   4180  H1'   A  1087      -6.298   3.261 -15.678  1.00  0.00           H  
ATOM   4181  H2'   A  1087      -4.914   5.370 -16.325  1.00  0.00           H  
ATOM   4182 HO2'   A  1087      -6.001   5.843 -14.570  1.00  0.00           H  
ATOM   4183  H2    A  1087      -1.751   3.185 -14.092  1.00  0.00           H  
ATOM   4184  H61   A  1087       0.217   0.992 -17.365  1.00  0.00           H  
ATOM   4185  H62   A  1087      -0.937   0.853 -18.602  1.00  0.00           H  
ATOM   4186  H8    A  1087      -5.482   2.328 -18.993  1.00  0.00           H  
ATOM   4187  P     C  1088      -5.790   8.127 -18.238  1.00  0.00           P  
ATOM   4188  OP2   C  1088      -5.486   7.754 -19.643  1.00  0.00           O  
ATOM   4189  OP1   C  1088      -6.366   9.464 -17.943  1.00  0.00           O  
ATOM   4190  O5'   C  1088      -4.454   7.968 -17.385  1.00  0.00           O  
ATOM   4191  C5'   C  1088      -4.444   8.229 -15.990  1.00  0.00           C  
ATOM   4192  C4'   C  1088      -3.050   8.146 -15.417  1.00  0.00           C  
ATOM   4193  O4'   C  1088      -2.657   6.754 -15.319  1.00  0.00           O  
ATOM   4194  C3'   C  1088      -1.948   8.797 -16.239  1.00  0.00           C  
ATOM   4195  O3'   C  1088      -1.879  10.201 -16.057  1.00  0.00           O  
ATOM   4196  C1'   C  1088      -1.265   6.662 -15.542  1.00  0.00           C  
ATOM   4197  C2'   C  1088      -0.716   8.080 -15.689  1.00  0.00           C  
ATOM   4198  O2'   C  1088      -0.351   8.568 -14.406  1.00  0.00           O  
ATOM   4199  N1    C  1088      -1.018   5.834 -16.749  1.00  0.00           N  
ATOM   4200  C2    C  1088       0.243   5.247 -16.905  1.00  0.00           C  
ATOM   4201  O2    C  1088       1.111   5.434 -16.038  1.00  0.00           O  
ATOM   4202  N3    C  1088       0.494   4.487 -17.996  1.00  0.00           N  
ATOM   4203  C4    C  1088      -0.455   4.301 -18.913  1.00  0.00           C  
ATOM   4204  N4    C  1088      -0.162   3.544 -19.974  1.00  0.00           N  
ATOM   4205  C5    C  1088      -1.747   4.885 -18.784  1.00  0.00           C  
ATOM   4206  C6    C  1088      -1.984   5.633 -17.700  1.00  0.00           C  
ATOM   4207  H5'   C  1088      -5.015   7.574 -15.538  1.00  0.00           H  
ATOM   4208 H5''   C  1088      -4.801   9.128 -15.831  1.00  0.00           H  
ATOM   4209  H4'   C  1088      -3.048   8.535 -14.519  1.00  0.00           H  
ATOM   4210  H3'   C  1088      -2.040   8.590 -17.192  1.00  0.00           H  
ATOM   4211  H1'   C  1088      -0.851   6.235 -14.763  1.00  0.00           H  
ATOM   4212  H2'   C  1088       0.036   8.109 -16.315  1.00  0.00           H  
ATOM   4213 HO2'   C  1088       0.625   8.629 -14.353  1.00  0.00           H  
ATOM   4214  H42   C  1088      -0.838   3.388 -20.665  1.00  0.00           H  
ATOM   4215  H41   C  1088       0.729   3.145 -20.060  1.00  0.00           H  
ATOM   4216  H5    C  1088      -2.439   4.742 -19.463  1.00  0.00           H  
ATOM   4217  H6    C  1088      -2.867   6.043 -17.593  1.00  0.00           H  
ATOM   4218  P     G  1089      -1.176  11.126 -17.167  1.00  0.00           P  
ATOM   4219  OP2   G  1089      -1.704  10.729 -18.497  1.00  0.00           O  
ATOM   4220  OP1   G  1089      -1.287  12.540 -16.726  1.00  0.00           O  
ATOM   4221  O5'   G  1089       0.360  10.709 -17.102  1.00  0.00           O  
ATOM   4222  C5'   G  1089       1.211  11.218 -16.086  1.00  0.00           C  
ATOM   4223  C4'   G  1089       2.651  10.836 -16.326  1.00  0.00           C  
ATOM   4224  O4'   G  1089       2.743   9.395 -16.324  1.00  0.00           O  
ATOM   4225  C3'   G  1089       3.223  11.212 -17.685  1.00  0.00           C  
ATOM   4226  O3'   G  1089       3.620  12.571 -17.761  1.00  0.00           O  
ATOM   4227  C1'   G  1089       3.751   8.977 -17.219  1.00  0.00           C  
ATOM   4228  C2'   G  1089       4.392  10.243 -17.768  1.00  0.00           C  
ATOM   4229  O2'   G  1089       5.453  10.641 -16.911  1.00  0.00           O  
ATOM   4230  N1    G  1089       4.501   5.656 -21.004  1.00  0.00           N  
ATOM   4231  C2    G  1089       5.414   6.240 -20.159  1.00  0.00           C  
ATOM   4232  N2    G  1089       6.698   5.898 -20.342  1.00  0.00           N  
ATOM   4233  N3    G  1089       5.093   7.097 -19.204  1.00  0.00           N  
ATOM   4234  C4    G  1089       3.765   7.329 -19.159  1.00  0.00           C  
ATOM   4235  C5    G  1089       2.770   6.799 -19.954  1.00  0.00           C  
ATOM   4236  C6    G  1089       3.128   5.882 -20.975  1.00  0.00           C  
ATOM   4237  O6    G  1089       2.393   5.303 -21.783  1.00  0.00           O  
ATOM   4238  N7    G  1089       1.528   7.294 -19.584  1.00  0.00           N  
ATOM   4239  C8    G  1089       1.784   8.101 -18.591  1.00  0.00           C  
ATOM   4240  N9    G  1089       3.120   8.169 -18.280  1.00  0.00           N  
ATOM   4241  H5'   G  1089       0.926  10.859 -15.220  1.00  0.00           H  
ATOM   4242 H5''   G  1089       1.138  12.195 -16.067  1.00  0.00           H  
ATOM   4243  H4'   G  1089       3.201  11.202 -15.602  1.00  0.00           H  
ATOM   4244  H3'   G  1089       2.565  11.004 -18.379  1.00  0.00           H  
ATOM   4245  H1'   G  1089       4.429   8.440 -16.759  1.00  0.00           H  
ATOM   4246  H2'   G  1089       4.697  10.126 -18.692  1.00  0.00           H  
ATOM   4247 HO2'   G  1089       6.306  10.490 -17.368  1.00  0.00           H  
ATOM   4248  H1    G  1089       4.841   5.033 -21.680  1.00  0.00           H  
ATOM   4249  H22   G  1089       7.394   6.283 -19.769  1.00  0.00           H  
ATOM   4250  H21   G  1089       6.943   5.264 -21.048  1.00  0.00           H  
ATOM   4251  H8    G  1089       1.092   8.605 -18.114  1.00  0.00           H  
ATOM   4252  P     C  1090       3.789  13.283 -19.192  1.00  0.00           P  
ATOM   4253  OP2   C  1090       2.565  13.013 -19.988  1.00  0.00           O  
ATOM   4254  OP1   C  1090       4.218  14.686 -18.959  1.00  0.00           O  
ATOM   4255  O5'   C  1090       5.001  12.504 -19.871  1.00  0.00           O  
ATOM   4256  C5'   C  1090       6.340  12.740 -19.462  1.00  0.00           C  
ATOM   4257  C4'   C  1090       7.322  11.934 -20.277  1.00  0.00           C  
ATOM   4258  O4'   C  1090       6.948  10.534 -20.271  1.00  0.00           O  
ATOM   4259  C3'   C  1090       7.364  12.237 -21.767  1.00  0.00           C  
ATOM   4260  O3'   C  1090       8.100  13.409 -22.071  1.00  0.00           O  
ATOM   4261  C1'   C  1090       7.362   9.893 -21.466  1.00  0.00           C  
ATOM   4262  C2'   C  1090       8.013  10.975 -22.324  1.00  0.00           C  
ATOM   4263  O2'   C  1090       9.414  10.970 -22.089  1.00  0.00           O  
ATOM   4264  N1    C  1090       6.146   9.328 -22.101  1.00  0.00           N  
ATOM   4265  C2    C  1090       6.305   8.347 -23.088  1.00  0.00           C  
ATOM   4266  O2    C  1090       7.449   7.983 -23.401  1.00  0.00           O  
ATOM   4267  N3    C  1090       5.212   7.815 -23.682  1.00  0.00           N  
ATOM   4268  C4    C  1090       3.994   8.223 -23.328  1.00  0.00           C  
ATOM   4269  N4    C  1090       2.945   7.670 -23.941  1.00  0.00           N  
ATOM   4270  C5    C  1090       3.798   9.219 -22.329  1.00  0.00           C  
ATOM   4271  C6    C  1090       4.887   9.737 -21.748  1.00  0.00           C  
ATOM   4272  H5'   C  1090       6.433  12.497 -18.517  1.00  0.00           H  
ATOM   4273 H5''   C  1090       6.543  13.693 -19.568  1.00  0.00           H  
ATOM   4274  H4'   C  1090       8.212  12.023 -19.876  1.00  0.00           H  
ATOM   4275  H3'   C  1090       6.449  12.310 -22.108  1.00  0.00           H  
ATOM   4276  H1'   C  1090       8.010   9.176 -21.306  1.00  0.00           H  
ATOM   4277  H2'   C  1090       7.804  10.855 -23.273  1.00  0.00           H  
ATOM   4278 HO2'   C  1090       9.869  10.615 -22.881  1.00  0.00           H  
ATOM   4279  H42   C  1090       2.036   7.949 -23.703  1.00  0.00           H  
ATOM   4280  H41   C  1090       3.084   6.986 -24.629  1.00  0.00           H  
ATOM   4281  H5    C  1090       2.898   9.513 -22.075  1.00  0.00           H  
ATOM   4282  H6    C  1090       4.773  10.423 -21.058  1.00  0.00           H  
ATOM   4283  P     G  1091       7.782  14.238 -23.412  1.00  0.00           P  
ATOM   4284  OP2   G  1091       6.308  14.310 -23.568  1.00  0.00           O  
ATOM   4285  OP1   G  1091       8.580  15.491 -23.379  1.00  0.00           O  
ATOM   4286  O5'   G  1091       8.358  13.319 -24.579  1.00  0.00           O  
ATOM   4287  C5'   G  1091       9.755  13.227 -24.813  1.00  0.00           C  
ATOM   4288  C4'   G  1091      10.060  12.368 -26.016  1.00  0.00           C  
ATOM   4289  O4'   G  1091       9.609  11.010 -25.785  1.00  0.00           O  
ATOM   4290  C3'   G  1091       9.357  12.755 -27.308  1.00  0.00           C  
ATOM   4291  O3'   G  1091       9.967  13.856 -27.961  1.00  0.00           O  
ATOM   4292  C1'   G  1091       9.121  10.443 -26.980  1.00  0.00           C  
ATOM   4293  C2'   G  1091       9.406  11.449 -28.093  1.00  0.00           C  
ATOM   4294  O2'   G  1091      10.703  11.212 -28.621  1.00  0.00           O  
ATOM   4295  N1    G  1091       5.023   7.962 -28.704  1.00  0.00           N  
ATOM   4296  C2    G  1091       6.318   7.935 -29.161  1.00  0.00           C  
ATOM   4297  N2    G  1091       6.559   7.144 -30.218  1.00  0.00           N  
ATOM   4298  N3    G  1091       7.306   8.631 -28.624  1.00  0.00           N  
ATOM   4299  C4    G  1091       6.890   9.371 -27.574  1.00  0.00           C  
ATOM   4300  C5    G  1091       5.624   9.469 -27.038  1.00  0.00           C  
ATOM   4301  C6    G  1091       4.573   8.717 -27.624  1.00  0.00           C  
ATOM   4302  O6    G  1091       3.383   8.668 -27.294  1.00  0.00           O  
ATOM   4303  N7    G  1091       5.612  10.339 -25.958  1.00  0.00           N  
ATOM   4304  C8    G  1091       6.848  10.748 -25.859  1.00  0.00           C  
ATOM   4305  N9    G  1091       7.676  10.200 -26.808  1.00  0.00           N  
ATOM   4306  H5'   G  1091      10.187  12.838 -24.025  1.00  0.00           H  
ATOM   4307 H5''   G  1091      10.114  14.127 -24.963  1.00  0.00           H  
ATOM   4308  H4'   G  1091      11.030  12.358 -26.160  1.00  0.00           H  
ATOM   4309  H3'   G  1091       8.425  12.983 -27.111  1.00  0.00           H  
ATOM   4310  H1'   G  1091       9.572   9.597 -27.181  1.00  0.00           H  
ATOM   4311  H2'   G  1091       8.719  11.424 -28.793  1.00  0.00           H  
ATOM   4312 HO2'   G  1091      10.618  10.844 -29.525  1.00  0.00           H  
ATOM   4313  H1    G  1091       4.364   7.408 -29.172  1.00  0.00           H  
ATOM   4314  H22   G  1091       7.465   7.085 -30.588  1.00  0.00           H  
ATOM   4315  H21   G  1091       5.833   6.626 -30.621  1.00  0.00           H  
ATOM   4316  H8    G  1091       7.152  11.381 -25.176  1.00  0.00           H  
ATOM   4317  P     U  1092       9.121  14.750 -28.995  1.00  0.00           P  
ATOM   4318  OP2   U  1092       7.835  15.108 -28.347  1.00  0.00           O  
ATOM   4319  OP1   U  1092      10.010  15.825 -29.507  1.00  0.00           O  
ATOM   4320  O5'   U  1092       8.808  13.755 -30.198  1.00  0.00           O  
ATOM   4321  C5'   U  1092       9.788  13.472 -31.185  1.00  0.00           C  
ATOM   4322  C4'   U  1092       9.226  12.629 -32.303  1.00  0.00           C  
ATOM   4323  O4'   U  1092       8.679  11.400 -31.764  1.00  0.00           O  
ATOM   4324  C3'   U  1092       8.071  13.236 -33.085  1.00  0.00           C  
ATOM   4325  O3'   U  1092       8.497  14.128 -34.099  1.00  0.00           O  
ATOM   4326  C1'   U  1092       7.511  11.036 -32.465  1.00  0.00           C  
ATOM   4327  C2'   U  1092       7.372  12.002 -33.635  1.00  0.00           C  
ATOM   4328  O2'   U  1092       8.066  11.475 -34.757  1.00  0.00           O  
ATOM   4329  N1    U  1092       6.364  11.119 -31.528  1.00  0.00           N  
ATOM   4330  C2    U  1092       5.197  10.477 -31.901  1.00  0.00           C  
ATOM   4331  O2    U  1092       5.081   9.861 -32.945  1.00  0.00           O  
ATOM   4332  N3    U  1092       4.163  10.581 -31.003  1.00  0.00           N  
ATOM   4333  C4    U  1092       4.173  11.246 -29.795  1.00  0.00           C  
ATOM   4334  O4    U  1092       3.158  11.248 -29.098  1.00  0.00           O  
ATOM   4335  C5    U  1092       5.413  11.886 -29.476  1.00  0.00           C  
ATOM   4336  C6    U  1092       6.437  11.800 -30.331  1.00  0.00           C  
ATOM   4337  H5'   U  1092      10.533  12.991 -30.767  1.00  0.00           H  
ATOM   4338 H5''   U  1092      10.120  14.315 -31.558  1.00  0.00           H  
ATOM   4339  H4'   U  1092       9.948  12.408 -32.926  1.00  0.00           H  
ATOM   4340  H3'   U  1092       7.469  13.697 -32.465  1.00  0.00           H  
ATOM   4341  H1'   U  1092       7.583  10.120 -32.809  1.00  0.00           H  
ATOM   4342  H2'   U  1092       6.433  12.184 -33.843  1.00  0.00           H  
ATOM   4343 HO2'   U  1092       7.414  11.185 -35.429  1.00  0.00           H  
ATOM   4344  H3    U  1092       3.327  10.134 -31.248  1.00  0.00           H  
ATOM   4345  H5    U  1092       5.510  12.382 -28.636  1.00  0.00           H  
ATOM   4346  H6    U  1092       7.274  12.247 -30.090  1.00  0.00           H  
ATOM   4347  P     U  1093       7.825  15.582 -34.234  1.00  0.00           P  
ATOM   4348  OP2   U  1093       7.888  16.241 -32.906  1.00  0.00           O  
ATOM   4349  OP1   U  1093       8.419  16.255 -35.417  1.00  0.00           O  
ATOM   4350  O5'   U  1093       6.297  15.270 -34.559  1.00  0.00           O  
ATOM   4351  C5'   U  1093       5.771  15.481 -35.861  1.00  0.00           C  
ATOM   4352  C4'   U  1093       4.799  14.395 -36.251  1.00  0.00           C  
ATOM   4353  O4'   U  1093       4.879  13.338 -35.261  1.00  0.00           O  
ATOM   4354  C3'   U  1093       3.327  14.778 -36.241  1.00  0.00           C  
ATOM   4355  O3'   U  1093       2.917  15.432 -37.428  1.00  0.00           O  
ATOM   4356  C1'   U  1093       3.597  12.827 -34.957  1.00  0.00           C  
ATOM   4357  C2'   U  1093       2.637  13.447 -35.971  1.00  0.00           C  
ATOM   4358  O2'   U  1093       2.602  12.639 -37.139  1.00  0.00           O  
ATOM   4359  N1    U  1093       3.277  13.224 -33.564  1.00  0.00           N  
ATOM   4360  C2    U  1093       2.031  12.873 -33.078  1.00  0.00           C  
ATOM   4361  O2    U  1093       1.207  12.263 -33.738  1.00  0.00           O  
ATOM   4362  N3    U  1093       1.779  13.261 -31.785  1.00  0.00           N  
ATOM   4363  C4    U  1093       2.626  13.950 -30.944  1.00  0.00           C  
ATOM   4364  O4    U  1093       2.252  14.228 -29.803  1.00  0.00           O  
ATOM   4365  C5    U  1093       3.897  14.280 -31.513  1.00  0.00           C  
ATOM   4366  C6    U  1093       4.169  13.914 -32.770  1.00  0.00           C  
ATOM   4367  H5'   U  1093       6.509  15.495 -36.505  1.00  0.00           H  
ATOM   4368 H5''   U  1093       5.310  16.345 -35.884  1.00  0.00           H  
ATOM   4369  H4'   U  1093       5.053  14.043 -37.129  1.00  0.00           H  
ATOM   4370  H3'   U  1093       3.156  15.383 -35.490  1.00  0.00           H  
ATOM   4371  H1'   U  1093       3.560  11.850 -35.032  1.00  0.00           H  
ATOM   4372  H2'   U  1093       1.742  13.576 -35.594  1.00  0.00           H  
ATOM   4373 HO2'   U  1093       1.732  12.190 -37.191  1.00  0.00           H  
ATOM   4374  H3    U  1093       0.902  13.022 -31.421  1.00  0.00           H  
ATOM   4375  H5    U  1093       4.562  14.769 -30.985  1.00  0.00           H  
ATOM   4376  H6    U  1093       5.045  14.152 -33.137  1.00  0.00           H  
ATOM   4377  P     A  1094       2.560  16.998 -37.408  1.00  0.00           P  
ATOM   4378  OP2   A  1094       2.771  17.500 -36.026  1.00  0.00           O  
ATOM   4379  OP1   A  1094       3.267  17.647 -38.540  1.00  0.00           O  
ATOM   4380  O5'   A  1094       0.996  17.041 -37.713  1.00  0.00           O  
ATOM   4381  C5'   A  1094       0.470  16.472 -38.903  1.00  0.00           C  
ATOM   4382  C4'   A  1094      -0.840  15.771 -38.649  1.00  0.00           C  
ATOM   4383  O4'   A  1094      -0.607  14.678 -37.724  1.00  0.00           O  
ATOM   4384  C3'   A  1094      -1.932  16.610 -38.003  1.00  0.00           C  
ATOM   4385  O3'   A  1094      -2.736  17.296 -38.947  1.00  0.00           O  
ATOM   4386  C1'   A  1094      -1.640  14.611 -36.762  1.00  0.00           C  
ATOM   4387  C2'   A  1094      -2.739  15.570 -37.229  1.00  0.00           C  
ATOM   4388  O2'   A  1094      -3.628  14.867 -38.085  1.00  0.00           O  
ATOM   4389  N1    A  1094      -2.481  14.931 -31.688  1.00  0.00           N  
ATOM   4390  C2    A  1094      -3.243  14.500 -32.701  1.00  0.00           C  
ATOM   4391  N3    A  1094      -2.960  14.444 -34.001  1.00  0.00           N  
ATOM   4392  C4    A  1094      -1.719  14.905 -34.238  1.00  0.00           C  
ATOM   4393  C5    A  1094      -0.820  15.380 -33.303  1.00  0.00           C  
ATOM   4394  C6    A  1094      -1.239  15.386 -31.960  1.00  0.00           C  
ATOM   4395  N6    A  1094      -0.480  15.817 -30.950  1.00  0.00           N  
ATOM   4396  N7    A  1094       0.365  15.769 -33.914  1.00  0.00           N  
ATOM   4397  C8    A  1094       0.157  15.524 -35.184  1.00  0.00           C  
ATOM   4398  N9    A  1094      -1.083  14.999 -35.452  1.00  0.00           N  
ATOM   4399  H5'   A  1094       1.115  15.826 -39.261  1.00  0.00           H  
ATOM   4400 H5''   A  1094       0.331  17.183 -39.563  1.00  0.00           H  
ATOM   4401  H4'   A  1094      -1.179  15.415 -39.498  1.00  0.00           H  
ATOM   4402  H3'   A  1094      -1.524  17.235 -37.368  1.00  0.00           H  
ATOM   4403  H1'   A  1094      -2.003  13.702 -36.706  1.00  0.00           H  
ATOM   4404  H2'   A  1094      -3.208  15.972 -36.469  1.00  0.00           H  
ATOM   4405 HO2'   A  1094      -4.465  14.698 -37.605  1.00  0.00           H  
ATOM   4406  H2    A  1094      -4.135  14.180 -32.451  1.00  0.00           H  
ATOM   4407  H61   A  1094      -0.827  15.797 -30.033  1.00  0.00           H  
ATOM   4408  H62   A  1094       0.424  16.151 -31.124  1.00  0.00           H  
ATOM   4409  H8    A  1094       0.826  15.699 -35.880  1.00  0.00           H  
ATOM   4410  P     U  1095      -3.566  18.600 -38.506  1.00  0.00           P  
ATOM   4411  OP2   U  1095      -2.603  19.599 -37.978  1.00  0.00           O  
ATOM   4412  OP1   U  1095      -4.470  18.970 -39.624  1.00  0.00           O  
ATOM   4413  O5'   U  1095      -4.465  18.091 -37.293  1.00  0.00           O  
ATOM   4414  C5'   U  1095      -5.722  17.476 -37.525  1.00  0.00           C  
ATOM   4415  C4'   U  1095      -6.445  17.182 -36.233  1.00  0.00           C  
ATOM   4416  O4'   U  1095      -5.558  16.469 -35.340  1.00  0.00           O  
ATOM   4417  C3'   U  1095      -6.895  18.391 -35.427  1.00  0.00           C  
ATOM   4418  O3'   U  1095      -8.128  18.927 -35.873  1.00  0.00           O  
ATOM   4419  C1'   U  1095      -5.792  16.874 -34.004  1.00  0.00           C  
ATOM   4420  C2'   U  1095      -6.966  17.844 -34.013  1.00  0.00           C  
ATOM   4421  O2'   U  1095      -8.168  17.116 -33.803  1.00  0.00           O  
ATOM   4422  N1    U  1095      -4.555  17.493 -33.470  1.00  0.00           N  
ATOM   4423  C2    U  1095      -4.497  17.710 -32.105  1.00  0.00           C  
ATOM   4424  O2    U  1095      -5.403  17.417 -31.346  1.00  0.00           O  
ATOM   4425  N3    U  1095      -3.333  18.284 -31.656  1.00  0.00           N  
ATOM   4426  C4    U  1095      -2.243  18.659 -32.413  1.00  0.00           C  
ATOM   4427  O4    U  1095      -1.267  19.166 -31.859  1.00  0.00           O  
ATOM   4428  C5    U  1095      -2.374  18.404 -33.816  1.00  0.00           C  
ATOM   4429  C6    U  1095      -3.496  17.845 -34.280  1.00  0.00           C  
ATOM   4430  H5'   U  1095      -5.582  16.636 -38.010  1.00  0.00           H  
ATOM   4431 H5''   U  1095      -6.275  18.073 -38.071  1.00  0.00           H  
ATOM   4432  H4'   U  1095      -7.224  16.620 -36.428  1.00  0.00           H  
ATOM   4433  H3'   U  1095      -6.201  19.080 -35.465  1.00  0.00           H  
ATOM   4434  H1'   U  1095      -6.024  16.091 -33.461  1.00  0.00           H  
ATOM   4435  H2'   U  1095      -6.852  18.553 -33.347  1.00  0.00           H  
ATOM   4436 HO2'   U  1095      -8.825  17.382 -34.480  1.00  0.00           H  
ATOM   4437  H3    U  1095      -3.271  18.447 -30.692  1.00  0.00           H  
ATOM   4438  H5    U  1095      -1.647  18.638 -34.429  1.00  0.00           H  
ATOM   4439  H6    U  1095      -3.562  17.682 -35.243  1.00  0.00           H  
ATOM   4440  P     U  1096      -8.575  20.405 -35.430  1.00  0.00           P  
ATOM   4441  OP2   U  1096      -7.599  21.369 -35.997  1.00  0.00           O  
ATOM   4442  OP1   U  1096     -10.020  20.559 -35.735  1.00  0.00           O  
ATOM   4443  O5'   U  1096      -8.403  20.401 -33.847  1.00  0.00           O  
ATOM   4444  C5'   U  1096      -9.498  20.102 -32.994  1.00  0.00           C  
ATOM   4445  C4'   U  1096      -9.262  20.599 -31.589  1.00  0.00           C  
ATOM   4446  O4'   U  1096      -7.955  20.148 -31.159  1.00  0.00           O  
ATOM   4447  C3'   U  1096      -9.200  22.109 -31.415  1.00  0.00           C  
ATOM   4448  O3'   U  1096     -10.478  22.705 -31.283  1.00  0.00           O  
ATOM   4449  C1'   U  1096      -7.409  21.082 -30.265  1.00  0.00           C  
ATOM   4450  C2'   U  1096      -8.388  22.252 -30.137  1.00  0.00           C  
ATOM   4451  O2'   U  1096      -9.196  22.052 -28.986  1.00  0.00           O  
ATOM   4452  N1    U  1096      -6.081  21.511 -30.766  1.00  0.00           N  
ATOM   4453  C2    U  1096      -5.410  22.472 -30.031  1.00  0.00           C  
ATOM   4454  O2    U  1096      -5.861  22.965 -29.012  1.00  0.00           O  
ATOM   4455  N3    U  1096      -4.185  22.837 -30.532  1.00  0.00           N  
ATOM   4456  C4    U  1096      -3.572  22.354 -31.668  1.00  0.00           C  
ATOM   4457  O4    U  1096      -2.464  22.786 -31.988  1.00  0.00           O  
ATOM   4458  C5    U  1096      -4.324  21.363 -32.377  1.00  0.00           C  
ATOM   4459  C6    U  1096      -5.519  20.987 -31.911  1.00  0.00           C  
ATOM   4460  H5'   U  1096      -9.628  19.130 -32.971  1.00  0.00           H  
ATOM   4461 H5''   U  1096     -10.306  20.524 -33.351  1.00  0.00           H  
ATOM   4462  H4'   U  1096      -9.939  20.239 -30.980  1.00  0.00           H  
ATOM   4463  H3'   U  1096      -8.706  22.521 -32.154  1.00  0.00           H  
ATOM   4464  H1'   U  1096      -7.303  20.652 -29.390  1.00  0.00           H  
ATOM   4465  H2'   U  1096      -7.916  23.111 -30.103  1.00  0.00           H  
ATOM   4466 HO2'   U  1096      -8.971  22.731 -28.316  1.00  0.00           H  
ATOM   4467  H3    U  1096      -3.693  23.517 -30.026  1.00  0.00           H  
ATOM   4468  H5    U  1096      -3.964  20.964 -33.196  1.00  0.00           H  
ATOM   4469  H6    U  1096      -6.014  20.309 -32.415  1.00  0.00           H  
ATOM   4470  P     G  1097     -10.843  24.029 -32.117  1.00  0.00           P  
ATOM   4471  OP2   G  1097     -10.132  23.963 -33.419  1.00  0.00           O  
ATOM   4472  OP1   G  1097     -12.319  24.195 -32.094  1.00  0.00           O  
ATOM   4473  O5'   G  1097     -10.202  25.212 -31.264  1.00  0.00           O  
ATOM   4474  C5'   G  1097     -10.605  25.445 -29.923  1.00  0.00           C  
ATOM   4475  C4'   G  1097      -9.978  26.699 -29.366  1.00  0.00           C  
ATOM   4476  O4'   G  1097      -8.647  26.368 -28.890  1.00  0.00           O  
ATOM   4477  C3'   G  1097      -9.738  27.825 -30.361  1.00  0.00           C  
ATOM   4478  O3'   G  1097     -10.906  28.582 -30.631  1.00  0.00           O  
ATOM   4479  C1'   G  1097      -7.787  27.459 -29.108  1.00  0.00           C  
ATOM   4480  C2'   G  1097      -8.636  28.604 -29.657  1.00  0.00           C  
ATOM   4481  O2'   G  1097      -9.154  29.366 -28.576  1.00  0.00           O  
ATOM   4482  N1    G  1097      -2.995  28.168 -30.673  1.00  0.00           N  
ATOM   4483  C2    G  1097      -3.689  28.800 -29.670  1.00  0.00           C  
ATOM   4484  N2    G  1097      -3.025  29.746 -28.990  1.00  0.00           N  
ATOM   4485  N3    G  1097      -4.944  28.525 -29.354  1.00  0.00           N  
ATOM   4486  C4    G  1097      -5.460  27.552 -30.134  1.00  0.00           C  
ATOM   4487  C5    G  1097      -4.852  26.858 -31.160  1.00  0.00           C  
ATOM   4488  C6    G  1097      -3.506  27.163 -31.488  1.00  0.00           C  
ATOM   4489  O6    G  1097      -2.794  26.660 -32.364  1.00  0.00           O  
ATOM   4490  N7    G  1097      -5.726  25.934 -31.715  1.00  0.00           N  
ATOM   4491  C8    G  1097      -6.828  26.079 -31.030  1.00  0.00           C  
ATOM   4492  N9    G  1097      -6.735  27.044 -30.056  1.00  0.00           N  
ATOM   4493  H5'   G  1097     -10.337  24.682 -29.371  1.00  0.00           H  
ATOM   4494 H5''   G  1097     -11.581  25.535 -29.893  1.00  0.00           H  
ATOM   4495  H4'   G  1097     -10.524  27.022 -28.619  1.00  0.00           H  
ATOM   4496  H3'   G  1097      -9.395  27.447 -31.197  1.00  0.00           H  
ATOM   4497  H1'   G  1097      -7.374  27.735 -28.263  1.00  0.00           H  
ATOM   4498  H2'   G  1097      -8.133  29.163 -30.287  1.00  0.00           H  
ATOM   4499 HO2'   G  1097      -8.759  30.263 -28.600  1.00  0.00           H  
ATOM   4500  H1    G  1097      -2.067  28.445 -30.827  1.00  0.00           H  
ATOM   4501  H22   G  1097      -3.470  30.231 -28.263  1.00  0.00           H  
ATOM   4502  H21   G  1097      -2.095  29.956 -29.218  1.00  0.00           H  
ATOM   4503  H8    G  1097      -7.638  25.553 -31.195  1.00  0.00           H  
ATOM   4504  P     U  1098     -10.925  29.629 -31.850  1.00  0.00           P  
ATOM   4505  OP2   U  1098     -10.635  28.884 -33.101  1.00  0.00           O  
ATOM   4506  OP1   U  1098     -12.169  30.434 -31.747  1.00  0.00           O  
ATOM   4507  O5'   U  1098      -9.690  30.591 -31.551  1.00  0.00           O  
ATOM   4508  C5'   U  1098      -9.886  31.870 -30.969  1.00  0.00           C  
ATOM   4509  C4'   U  1098      -8.580  32.495 -30.544  1.00  0.00           C  
ATOM   4510  O4'   U  1098      -7.607  31.462 -30.238  1.00  0.00           O  
ATOM   4511  C3'   U  1098      -7.868  33.337 -31.591  1.00  0.00           C  
ATOM   4512  O3'   U  1098      -8.431  34.628 -31.740  1.00  0.00           O  
ATOM   4513  C1'   U  1098      -6.302  31.904 -30.557  1.00  0.00           C  
ATOM   4514  C2'   U  1098      -6.463  33.352 -31.018  1.00  0.00           C  
ATOM   4515  O2'   U  1098      -6.378  34.207 -29.887  1.00  0.00           O  
ATOM   4516  N1    U  1098      -5.794  31.023 -31.637  1.00  0.00           N  
ATOM   4517  C2    U  1098      -4.452  31.125 -31.954  1.00  0.00           C  
ATOM   4518  O2    U  1098      -3.691  31.892 -31.392  1.00  0.00           O  
ATOM   4519  N3    U  1098      -4.026  30.290 -32.959  1.00  0.00           N  
ATOM   4520  C4    U  1098      -4.787  29.384 -33.666  1.00  0.00           C  
ATOM   4521  O4    U  1098      -4.256  28.703 -34.544  1.00  0.00           O  
ATOM   4522  C5    U  1098      -6.166  29.333 -33.283  1.00  0.00           C  
ATOM   4523  C6    U  1098      -6.607  30.134 -32.307  1.00  0.00           C  
ATOM   4524  H5'   U  1098     -10.466  31.779 -30.184  1.00  0.00           H  
ATOM   4525 H5''   U  1098     -10.322  32.456 -31.622  1.00  0.00           H  
ATOM   4526  H4'   U  1098      -8.734  33.030 -29.738  1.00  0.00           H  
ATOM   4527  H3'   U  1098      -7.875  32.861 -32.447  1.00  0.00           H  
ATOM   4528  H1'   U  1098      -5.684  31.874 -29.796  1.00  0.00           H  
ATOM   4529  H2'   U  1098      -5.799  33.586 -31.699  1.00  0.00           H  
ATOM   4530 HO2'   U  1098      -5.937  35.042 -30.150  1.00  0.00           H  
ATOM   4531  H3    U  1098      -3.079  30.346 -33.200  1.00  0.00           H  
ATOM   4532  H5    U  1098      -6.780  28.716 -33.733  1.00  0.00           H  
ATOM   4533  H6    U  1098      -7.554  30.081 -32.065  1.00  0.00           H  
ATOM   4534  P     U  1099      -8.766  35.201 -33.204  1.00  0.00           P  
ATOM   4535  OP2   U  1099      -9.698  34.253 -33.865  1.00  0.00           O  
ATOM   4536  OP1   U  1099      -9.147  36.629 -33.063  1.00  0.00           O  
ATOM   4537  O5'   U  1099      -7.371  35.137 -33.971  1.00  0.00           O  
ATOM   4538  C5'   U  1099      -6.407  36.168 -33.820  1.00  0.00           C  
ATOM   4539  C4'   U  1099      -5.008  35.613 -33.720  1.00  0.00           C  
ATOM   4540  O4'   U  1099      -5.043  34.147 -33.834  1.00  0.00           O  
ATOM   4541  C3'   U  1099      -4.050  36.004 -34.835  1.00  0.00           C  
ATOM   4542  O3'   U  1099      -3.555  37.324 -34.702  1.00  0.00           O  
ATOM   4543  C1'   U  1099      -3.814  33.717 -34.357  1.00  0.00           C  
ATOM   4544  C2'   U  1099      -2.968  34.963 -34.598  1.00  0.00           C  
ATOM   4545  O2'   U  1099      -2.221  35.256 -33.425  1.00  0.00           O  
ATOM   4546  N1    U  1099      -4.077  32.965 -35.609  1.00  0.00           N  
ATOM   4547  C2    U  1099      -2.980  32.609 -36.372  1.00  0.00           C  
ATOM   4548  O2    U  1099      -1.835  32.883 -36.061  1.00  0.00           O  
ATOM   4549  N3    U  1099      -3.271  31.914 -37.521  1.00  0.00           N  
ATOM   4550  C4    U  1099      -4.519  31.547 -37.977  1.00  0.00           C  
ATOM   4551  O4    U  1099      -4.617  30.922 -39.034  1.00  0.00           O  
ATOM   4552  C5    U  1099      -5.606  31.948 -37.136  1.00  0.00           C  
ATOM   4553  C6    U  1099      -5.351  32.625 -36.011  1.00  0.00           C  
ATOM   4554  H5'   U  1099      -6.608  36.676 -33.006  1.00  0.00           H  
ATOM   4555 H5''   U  1099      -6.458  36.768 -34.592  1.00  0.00           H  
ATOM   4556  H4'   U  1099      -4.634  35.853 -32.847  1.00  0.00           H  
ATOM   4557  H3'   U  1099      -4.485  35.855 -35.700  1.00  0.00           H  
ATOM   4558  H1'   U  1099      -3.354  33.132 -33.718  1.00  0.00           H  
ATOM   4559  H2'   U  1099      -2.387  34.863 -35.381  1.00  0.00           H  
ATOM   4560 HO2'   U  1099      -1.276  35.055 -33.590  1.00  0.00           H  
ATOM   4561  H3    U  1099      -2.509  31.653 -38.077  1.00  0.00           H  
ATOM   4562  H5    U  1099      -6.528  31.728 -37.383  1.00  0.00           H  
ATOM   4563  H6    U  1099      -6.111  32.889 -35.454  1.00  0.00           H  
ATOM   4564  P     C  1100      -3.923  38.440 -35.798  1.00  0.00           P  
ATOM   4565  OP2   C  1100      -4.747  37.798 -36.852  1.00  0.00           O  
ATOM   4566  OP1   C  1100      -4.446  39.632 -35.082  1.00  0.00           O  
ATOM   4567  O5'   C  1100      -2.518  38.830 -36.439  1.00  0.00           O  
ATOM   4568  C5'   C  1100      -1.471  39.356 -35.638  1.00  0.00           C  
ATOM   4569  C4'   C  1100      -0.132  38.770 -36.015  1.00  0.00           C  
ATOM   4570  O4'   C  1100      -0.181  37.322 -35.977  1.00  0.00           O  
ATOM   4571  C3'   C  1100       0.357  39.069 -37.424  1.00  0.00           C  
ATOM   4572  O3'   C  1100       0.935  40.357 -37.546  1.00  0.00           O  
ATOM   4573  C1'   C  1100       0.649  36.784 -36.969  1.00  0.00           C  
ATOM   4574  C2'   C  1100       1.371  37.950 -37.636  1.00  0.00           C  
ATOM   4575  O2'   C  1100       2.581  38.214 -36.941  1.00  0.00           O  
ATOM   4576  N1    C  1100      -0.211  36.036 -37.920  1.00  0.00           N  
ATOM   4577  C2    C  1100       0.406  35.340 -38.967  1.00  0.00           C  
ATOM   4578  O2    C  1100       1.642  35.370 -39.070  1.00  0.00           O  
ATOM   4579  N3    C  1100      -0.355  34.650 -39.848  1.00  0.00           N  
ATOM   4580  C4    C  1100      -1.681  34.634 -39.716  1.00  0.00           C  
ATOM   4581  N4    C  1100      -2.392  33.940 -40.609  1.00  0.00           N  
ATOM   4582  C5    C  1100      -2.338  35.331 -38.663  1.00  0.00           C  
ATOM   4583  C6    C  1100      -1.575  36.010 -37.797  1.00  0.00           C  
ATOM   4584  H5'   C  1100      -1.655  39.152 -34.697  1.00  0.00           H  
ATOM   4585 H5''   C  1100      -1.438  40.328 -35.754  1.00  0.00           H  
ATOM   4586  H4'   C  1100       0.539  39.076 -35.370  1.00  0.00           H  
ATOM   4587  H3'   C  1100      -0.386  38.962 -38.054  1.00  0.00           H  
ATOM   4588  H1'   C  1100       1.310  36.175 -36.579  1.00  0.00           H  
ATOM   4589  H2'   C  1100       1.529  37.785 -38.588  1.00  0.00           H  
ATOM   4590 HO2'   C  1100       2.589  37.701 -36.106  1.00  0.00           H  
ATOM   4591  H42   C  1100      -3.368  33.908 -40.539  1.00  0.00           H  
ATOM   4592  H41   C  1100      -1.936  33.462 -41.333  1.00  0.00           H  
ATOM   4593  H5    C  1100      -3.314  35.313 -38.574  1.00  0.00           H  
ATOM   4594  H6    C  1100      -2.009  36.496 -37.066  1.00  0.00           H  
ATOM   4595  P     U  1101       0.449  41.334 -38.718  1.00  0.00           P  
ATOM   4596  OP2   U  1101       0.903  40.706 -39.984  1.00  0.00           O  
ATOM   4597  OP1   U  1101      -1.001  41.556 -38.487  1.00  0.00           O  
ATOM   4598  O5'   U  1101       1.192  42.735 -38.568  1.00  0.00           O  
ATOM   4599  C5'   U  1101       0.830  43.647 -37.542  1.00  0.00           C  
ATOM   4600  C4'   U  1101       1.951  44.609 -37.231  1.00  0.00           C  
ATOM   4601  O4'   U  1101       3.139  43.821 -36.913  1.00  0.00           O  
ATOM   4602  C3'   U  1101       2.335  45.572 -38.343  1.00  0.00           C  
ATOM   4603  O3'   U  1101       2.759  46.834 -37.861  1.00  0.00           O  
ATOM   4604  C1'   U  1101       4.186  44.188 -37.803  1.00  0.00           C  
ATOM   4605  C2'   U  1101       3.538  44.889 -38.996  1.00  0.00           C  
ATOM   4606  O2'   U  1101       4.451  45.844 -39.518  1.00  0.00           O  
ATOM   4607  N1    U  1101       4.899  42.949 -38.199  1.00  0.00           N  
ATOM   4608  C2    U  1101       6.264  43.044 -38.398  1.00  0.00           C  
ATOM   4609  O2    U  1101       6.886  44.083 -38.263  1.00  0.00           O  
ATOM   4610  N3    U  1101       6.882  41.873 -38.762  1.00  0.00           N  
ATOM   4611  C4    U  1101       6.290  40.642 -38.946  1.00  0.00           C  
ATOM   4612  O4    U  1101       6.985  39.679 -39.276  1.00  0.00           O  
ATOM   4613  C5    U  1101       4.877  40.619 -38.722  1.00  0.00           C  
ATOM   4614  C6    U  1101       4.250  41.745 -38.365  1.00  0.00           C  
ATOM   4615  H5'   U  1101       0.608  43.143 -36.731  1.00  0.00           H  
ATOM   4616 H5''   U  1101       0.044  44.156 -37.829  1.00  0.00           H  
ATOM   4617  H4'   U  1101       1.718  45.125 -36.432  1.00  0.00           H  
ATOM   4618  H3'   U  1101       1.599  45.701 -38.977  1.00  0.00           H  
ATOM   4619  H1'   U  1101       4.817  44.802 -37.371  1.00  0.00           H  
ATOM   4620  H2'   U  1101       3.258  44.245 -39.679  1.00  0.00           H  
ATOM   4621 HO2'   U  1101       4.770  45.537 -40.392  1.00  0.00           H  
ATOM   4622  H3    U  1101       7.850  41.918 -38.909  1.00  0.00           H  
ATOM   4623  H5    U  1101       4.373  39.785 -38.829  1.00  0.00           H  
ATOM   4624  H6    U  1101       3.282  41.703 -38.219  1.00  0.00           H  
ATOM   4625  P     G  1102       1.731  48.068 -37.809  1.00  0.00           P  
ATOM   4626  OP2   G  1102       2.512  49.323 -37.949  1.00  0.00           O  
ATOM   4627  OP1   G  1102       0.622  47.783 -38.755  1.00  0.00           O  
ATOM   4628  O5'   G  1102       1.141  48.017 -36.329  1.00  0.00           O  
ATOM   4629  C5'   G  1102       1.399  49.064 -35.405  1.00  0.00           C  
ATOM   4630  C4'   G  1102       0.179  49.923 -35.186  1.00  0.00           C  
ATOM   4631  O4'   G  1102       0.248  51.125 -35.995  1.00  0.00           O  
ATOM   4632  C3'   G  1102      -1.152  49.306 -35.587  1.00  0.00           C  
ATOM   4633  O3'   G  1102      -1.649  48.390 -34.627  1.00  0.00           O  
ATOM   4634  C1'   G  1102      -1.056  51.515 -36.384  1.00  0.00           C  
ATOM   4635  C2'   G  1102      -2.035  50.529 -35.759  1.00  0.00           C  
ATOM   4636  O2'   G  1102      -2.465  51.035 -34.504  1.00  0.00           O  
ATOM   4637  N1    G  1102      -3.315  53.467 -40.507  1.00  0.00           N  
ATOM   4638  C2    G  1102      -3.533  53.740 -39.179  1.00  0.00           C  
ATOM   4639  N2    G  1102      -4.477  54.654 -38.906  1.00  0.00           N  
ATOM   4640  N3    G  1102      -2.875  53.162 -38.188  1.00  0.00           N  
ATOM   4641  C4    G  1102      -1.966  52.271 -38.637  1.00  0.00           C  
ATOM   4642  C5    G  1102      -1.669  51.926 -39.939  1.00  0.00           C  
ATOM   4643  C6    G  1102      -2.384  52.554 -40.992  1.00  0.00           C  
ATOM   4644  O6    G  1102      -2.266  52.383 -42.211  1.00  0.00           O  
ATOM   4645  N7    G  1102      -0.667  50.968 -39.979  1.00  0.00           N  
ATOM   4646  C8    G  1102      -0.377  50.752 -38.724  1.00  0.00           C  
ATOM   4647  N9    G  1102      -1.127  51.510 -37.858  1.00  0.00           N  
ATOM   4648  H5'   G  1102       2.127  49.623 -35.750  1.00  0.00           H  
ATOM   4649 H5''   G  1102       1.674  48.674 -34.549  1.00  0.00           H  
ATOM   4650  H4'   G  1102       0.141  50.173 -34.239  1.00  0.00           H  
ATOM   4651  H3'   G  1102      -1.059  48.850 -36.449  1.00  0.00           H  
ATOM   4652  H1'   G  1102      -1.243  52.417 -36.051  1.00  0.00           H  
ATOM   4653  H2'   G  1102      -2.791  50.346 -36.355  1.00  0.00           H  
ATOM   4654 HO2'   G  1102      -3.398  51.324 -34.579  1.00  0.00           H  
ATOM   4655  H1    G  1102      -3.856  53.950 -41.166  1.00  0.00           H  
ATOM   4656  H22   G  1102      -4.676  54.889 -37.976  1.00  0.00           H  
ATOM   4657  H21   G  1102      -4.969  55.086 -39.635  1.00  0.00           H  
ATOM   4658  H8    G  1102       0.307  50.114 -38.431  1.00  0.00           H  
ATOM   4659  P     C  1103      -2.748  47.295 -35.049  1.00  0.00           P  
ATOM   4660  OP2   C  1103      -2.237  46.562 -36.234  1.00  0.00           O  
ATOM   4661  OP1   C  1103      -3.135  46.539 -33.830  1.00  0.00           O  
ATOM   4662  O5'   C  1103      -4.002  48.164 -35.507  1.00  0.00           O  
ATOM   4663  C5'   C  1103      -4.965  48.609 -34.564  1.00  0.00           C  
ATOM   4664  C4'   C  1103      -6.287  48.922 -35.223  1.00  0.00           C  
ATOM   4665  O4'   C  1103      -6.110  50.024 -36.134  1.00  0.00           O  
ATOM   4666  C3'   C  1103      -6.883  47.820 -36.085  1.00  0.00           C  
ATOM   4667  O3'   C  1103      -7.608  46.861 -35.333  1.00  0.00           O  
ATOM   4668  C1'   C  1103      -6.995  49.871 -37.240  1.00  0.00           C  
ATOM   4669  C2'   C  1103      -7.793  48.591 -37.028  1.00  0.00           C  
ATOM   4670  O2'   C  1103      -9.027  48.913 -36.403  1.00  0.00           O  
ATOM   4671  N1    C  1103      -6.201  49.839 -38.493  1.00  0.00           N  
ATOM   4672  C2    C  1103      -6.884  49.888 -39.714  1.00  0.00           C  
ATOM   4673  O2    C  1103      -8.123  49.956 -39.714  1.00  0.00           O  
ATOM   4674  N3    C  1103      -6.183  49.861 -40.871  1.00  0.00           N  
ATOM   4675  C4    C  1103      -4.853  49.788 -40.845  1.00  0.00           C  
ATOM   4676  N4    C  1103      -4.203  49.763 -42.012  1.00  0.00           N  
ATOM   4677  C5    C  1103      -4.129  49.736 -39.620  1.00  0.00           C  
ATOM   4678  C6    C  1103      -4.833  49.765 -38.482  1.00  0.00           C  
ATOM   4679  H5'   C  1103      -4.629  49.417 -34.123  1.00  0.00           H  
ATOM   4680 H5''   C  1103      -5.101  47.909 -33.892  1.00  0.00           H  
ATOM   4681  H4'   C  1103      -6.940  49.178 -34.540  1.00  0.00           H  
ATOM   4682  H3'   C  1103      -6.179  47.364 -36.591  1.00  0.00           H  
ATOM   4683  H1'   C  1103      -7.610  50.634 -37.263  1.00  0.00           H  
ATOM   4684  H2'   C  1103      -7.927  48.109 -37.869  1.00  0.00           H  
ATOM   4685 HO2'   C  1103      -9.752  48.797 -37.051  1.00  0.00           H  
ATOM   4686  H42   C  1103      -3.225  49.710 -42.026  1.00  0.00           H  
ATOM   4687  H41   C  1103      -4.705  49.799 -42.853  1.00  0.00           H  
ATOM   4688  H5    C  1103      -3.150  49.683 -39.611  1.00  0.00           H  
ATOM   4689  H6    C  1103      -4.353  49.730 -37.629  1.00  0.00           H  
ATOM   4690  P     C  1104      -7.553  45.306 -35.738  1.00  0.00           P  
ATOM   4691  OP2   C  1104      -6.196  45.016 -36.266  1.00  0.00           O  
ATOM   4692  OP1   C  1104      -8.080  44.516 -34.597  1.00  0.00           O  
ATOM   4693  O5'   C  1104      -8.588  45.184 -36.942  1.00  0.00           O  
ATOM   4694  C5'   C  1104      -9.965  45.473 -36.752  1.00  0.00           C  
ATOM   4695  C4'   C  1104     -10.738  45.378 -38.045  1.00  0.00           C  
ATOM   4696  O4'   C  1104     -10.379  46.496 -38.884  1.00  0.00           O  
ATOM   4697  C3'   C  1104     -10.436  44.171 -38.919  1.00  0.00           C  
ATOM   4698  O3'   C  1104     -11.104  42.997 -38.489  1.00  0.00           O  
ATOM   4699  C1'   C  1104     -10.395  46.092 -40.249  1.00  0.00           C  
ATOM   4700  C2'   C  1104     -10.879  44.651 -40.283  1.00  0.00           C  
ATOM   4701  O2'   C  1104     -12.294  44.633 -40.401  1.00  0.00           O  
ATOM   4702  N1    C  1104      -9.033  46.242 -40.818  1.00  0.00           N  
ATOM   4703  C2    C  1104      -8.881  46.176 -42.208  1.00  0.00           C  
ATOM   4704  O2    C  1104      -9.882  45.994 -42.919  1.00  0.00           O  
ATOM   4705  N3    C  1104      -7.650  46.310 -42.752  1.00  0.00           N  
ATOM   4706  C4    C  1104      -6.591  46.505 -41.967  1.00  0.00           C  
ATOM   4707  N4    C  1104      -5.395  46.632 -42.548  1.00  0.00           N  
ATOM   4708  C5    C  1104      -6.711  46.576 -40.551  1.00  0.00           C  
ATOM   4709  C6    C  1104      -7.934  46.443 -40.024  1.00  0.00           C  
ATOM   4710  H5'   C  1104     -10.054  46.380 -36.392  1.00  0.00           H  
ATOM   4711 H5''   C  1104     -10.340  44.835 -36.109  1.00  0.00           H  
ATOM   4712  H4'   C  1104     -11.700  45.407 -37.866  1.00  0.00           H  
ATOM   4713  H3'   C  1104      -9.471  44.003 -38.935  1.00  0.00           H  
ATOM   4714  H1'   C  1104     -11.021  46.653 -40.750  1.00  0.00           H  
ATOM   4715  H2'   C  1104     -10.449  44.139 -41.000  1.00  0.00           H  
ATOM   4716 HO2'   C  1104     -12.677  44.232 -39.594  1.00  0.00           H  
ATOM   4717  H42   C  1104      -4.597  46.776 -41.999  1.00  0.00           H  
ATOM   4718  H41   C  1104      -5.316  46.581 -43.524  1.00  0.00           H  
ATOM   4719  H5    C  1104      -5.926  46.720 -39.981  1.00  0.00           H  
ATOM   4720  H6    C  1104      -8.037  46.489 -39.051  1.00  0.00           H  
ATOM   4721  P     G  1105     -10.496  41.549 -38.833  1.00  0.00           P  
ATOM   4722  OP2   G  1105      -9.022  41.619 -38.671  1.00  0.00           O  
ATOM   4723  OP1   G  1105     -11.271  40.533 -38.075  1.00  0.00           O  
ATOM   4724  O5'   G  1105     -10.813  41.355 -40.382  1.00  0.00           O  
ATOM   4725  C5'   G  1105     -12.138  41.112 -40.831  1.00  0.00           C  
ATOM   4726  C4'   G  1105     -12.194  40.939 -42.328  1.00  0.00           C  
ATOM   4727  O4'   G  1105     -11.754  42.143 -43.012  1.00  0.00           O  
ATOM   4728  C3'   G  1105     -11.299  39.853 -42.908  1.00  0.00           C  
ATOM   4729  O3'   G  1105     -11.840  38.552 -42.757  1.00  0.00           O  
ATOM   4730  C1'   G  1105     -11.082  41.799 -44.206  1.00  0.00           C  
ATOM   4731  C2'   G  1105     -11.246  40.288 -44.369  1.00  0.00           C  
ATOM   4732  O2'   G  1105     -12.471  40.016 -45.034  1.00  0.00           O  
ATOM   4733  N1    G  1105      -6.654  42.574 -46.595  1.00  0.00           N  
ATOM   4734  C2    G  1105      -7.865  42.174 -47.106  1.00  0.00           C  
ATOM   4735  N2    G  1105      -7.909  41.950 -48.428  1.00  0.00           N  
ATOM   4736  N3    G  1105      -8.956  42.007 -46.376  1.00  0.00           N  
ATOM   4737  C4    G  1105      -8.736  42.274 -45.072  1.00  0.00           C  
ATOM   4738  C5    G  1105      -7.569  42.679 -44.460  1.00  0.00           C  
ATOM   4739  C6    G  1105      -6.406  42.855 -45.255  1.00  0.00           C  
ATOM   4740  O6    G  1105      -5.276  43.208 -44.899  1.00  0.00           O  
ATOM   4741  N7    G  1105      -7.760  42.849 -43.097  1.00  0.00           N  
ATOM   4742  C8    G  1105      -9.016  42.549 -42.907  1.00  0.00           C  
ATOM   4743  N9    G  1105      -9.667  42.192 -44.063  1.00  0.00           N  
ATOM   4744  H5'   G  1105     -12.706  41.868 -40.575  1.00  0.00           H  
ATOM   4745 H5''   G  1105     -12.477  40.299 -40.401  1.00  0.00           H  
ATOM   4746  H4'   G  1105     -13.124  40.750 -42.575  1.00  0.00           H  
ATOM   4747  H3'   G  1105     -10.400  39.874 -42.521  1.00  0.00           H  
ATOM   4748  H1'   G  1105     -11.471  42.255 -44.981  1.00  0.00           H  
ATOM   4749  H2'   G  1105     -10.483  39.886 -44.836  1.00  0.00           H  
ATOM   4750 HO2'   G  1105     -12.964  39.337 -44.528  1.00  0.00           H  
ATOM   4751  H1    G  1105      -5.906  42.669 -47.221  1.00  0.00           H  
ATOM   4752  H22   G  1105      -8.747  41.662 -48.849  1.00  0.00           H  
ATOM   4753  H21   G  1105      -7.105  42.072 -48.975  1.00  0.00           H  
ATOM   4754  H8    G  1105      -9.450  42.577 -42.029  1.00  0.00           H  
ATOM   4755  P     G  1106     -10.877  37.266 -42.807  1.00  0.00           P  
ATOM   4756  OP2   G  1106      -9.709  37.533 -41.929  1.00  0.00           O  
ATOM   4757  OP1   G  1106     -11.709  36.058 -42.575  1.00  0.00           O  
ATOM   4758  O5'   G  1106     -10.361  37.227 -44.314  1.00  0.00           O  
ATOM   4759  C5'   G  1106     -11.232  36.857 -45.373  1.00  0.00           C  
ATOM   4760  C4'   G  1106     -10.505  36.796 -46.693  1.00  0.00           C  
ATOM   4761  O4'   G  1106      -9.993  38.115 -47.018  1.00  0.00           O  
ATOM   4762  C3'   G  1106      -9.263  35.918 -46.730  1.00  0.00           C  
ATOM   4763  O3'   G  1106      -9.564  34.538 -46.859  1.00  0.00           O  
ATOM   4764  C1'   G  1106      -8.755  37.985 -47.678  1.00  0.00           C  
ATOM   4765  C2'   G  1106      -8.544  36.497 -47.944  1.00  0.00           C  
ATOM   4766  O2'   G  1106      -9.187  36.150 -49.162  1.00  0.00           O  
ATOM   4767  N1    G  1106      -3.940  39.601 -47.337  1.00  0.00           N  
ATOM   4768  C2    G  1106      -4.620  39.101 -48.421  1.00  0.00           C  
ATOM   4769  N2    G  1106      -3.931  39.018 -49.570  1.00  0.00           N  
ATOM   4770  N3    G  1106      -5.883  38.710 -48.385  1.00  0.00           N  
ATOM   4771  C4    G  1106      -6.423  38.860 -47.158  1.00  0.00           C  
ATOM   4772  C5    G  1106      -5.833  39.349 -46.011  1.00  0.00           C  
ATOM   4773  C6    G  1106      -4.477  39.764 -46.064  1.00  0.00           C  
ATOM   4774  O6    G  1106      -3.776  40.225 -45.155  1.00  0.00           O  
ATOM   4775  N7    G  1106      -6.730  39.342 -44.953  1.00  0.00           N  
ATOM   4776  C8    G  1106      -7.829  38.858 -45.465  1.00  0.00           C  
ATOM   4777  N9    G  1106      -7.713  38.546 -46.798  1.00  0.00           N  
ATOM   4778  H5'   G  1106     -11.956  37.514 -45.436  1.00  0.00           H  
ATOM   4779 H5''   G  1106     -11.617  35.977 -45.177  1.00  0.00           H  
ATOM   4780  H4'   G  1106     -11.121  36.505 -47.398  1.00  0.00           H  
ATOM   4781  H3'   G  1106      -8.709  36.055 -45.934  1.00  0.00           H  
ATOM   4782  H1'   G  1106      -8.761  38.471 -48.529  1.00  0.00           H  
ATOM   4783  H2'   G  1106      -7.591  36.268 -47.959  1.00  0.00           H  
ATOM   4784 HO2'   G  1106      -8.505  35.942 -49.835  1.00  0.00           H  
ATOM   4785  H1    G  1106      -3.005  39.863 -47.469  1.00  0.00           H  
ATOM   4786  H22   G  1106      -4.365  38.669 -50.377  1.00  0.00           H  
ATOM   4787  H21   G  1106      -2.995  39.305 -49.604  1.00  0.00           H  
ATOM   4788  H8    G  1106      -8.654  38.732 -44.950  1.00  0.00           H  
ATOM   4789  P     G  1107      -8.484  33.432 -46.419  1.00  0.00           P  
ATOM   4790  OP2   G  1107      -7.981  33.792 -45.068  1.00  0.00           O  
ATOM   4791  OP1   G  1107      -9.080  32.091 -46.647  1.00  0.00           O  
ATOM   4792  O5'   G  1107      -7.290  33.623 -47.456  1.00  0.00           O  
ATOM   4793  C5'   G  1107      -7.448  33.270 -48.822  1.00  0.00           C  
ATOM   4794  C4'   G  1107      -6.211  33.591 -49.624  1.00  0.00           C  
ATOM   4795  O4'   G  1107      -5.884  34.990 -49.467  1.00  0.00           O  
ATOM   4796  C3'   G  1107      -4.943  32.853 -49.222  1.00  0.00           C  
ATOM   4797  O3'   G  1107      -4.797  31.606 -49.880  1.00  0.00           O  
ATOM   4798  C1'   G  1107      -4.476  35.180 -49.315  1.00  0.00           C  
ATOM   4799  C2'   G  1107      -3.833  33.823 -49.581  1.00  0.00           C  
ATOM   4800  O2'   G  1107      -3.507  33.744 -50.961  1.00  0.00           O  
ATOM   4801  N1    G  1107      -1.135  37.317 -46.122  1.00  0.00           N  
ATOM   4802  C2    G  1107      -0.996  37.003 -47.452  1.00  0.00           C  
ATOM   4803  N2    G  1107       0.188  37.294 -48.011  1.00  0.00           N  
ATOM   4804  N3    G  1107      -1.946  36.444 -48.183  1.00  0.00           N  
ATOM   4805  C4    G  1107      -3.068  36.219 -47.467  1.00  0.00           C  
ATOM   4806  C5    G  1107      -3.310  36.494 -46.137  1.00  0.00           C  
ATOM   4807  C6    G  1107      -2.281  37.093 -45.365  1.00  0.00           C  
ATOM   4808  O6    G  1107      -2.303  37.415 -44.171  1.00  0.00           O  
ATOM   4809  N7    G  1107      -4.594  36.110 -45.780  1.00  0.00           N  
ATOM   4810  C8    G  1107      -5.100  35.616 -46.878  1.00  0.00           C  
ATOM   4811  N9    G  1107      -4.228  35.652 -47.939  1.00  0.00           N  
ATOM   4812  H5'   G  1107      -8.208  33.762 -49.195  1.00  0.00           H  
ATOM   4813 H5''   G  1107      -7.629  32.308 -48.885  1.00  0.00           H  
ATOM   4814  H4'   G  1107      -6.394  33.417 -50.572  1.00  0.00           H  
ATOM   4815  H3'   G  1107      -4.957  32.704 -48.254  1.00  0.00           H  
ATOM   4816  H1'   G  1107      -4.127  35.837 -49.953  1.00  0.00           H  
ATOM   4817  H2'   G  1107      -3.044  33.692 -49.014  1.00  0.00           H  
ATOM   4818 HO2'   G  1107      -2.534  33.809 -51.063  1.00  0.00           H  
ATOM   4819  H1    G  1107      -0.370  37.729 -45.670  1.00  0.00           H  
ATOM   4820  H22   G  1107       0.346  37.093 -48.958  1.00  0.00           H  
ATOM   4821  H21   G  1107       0.897  37.708 -47.477  1.00  0.00           H  
ATOM   4822  H8    G  1107      -6.010  35.257 -46.938  1.00  0.00           H  
ATOM   4823  P     C  1108      -4.076  30.378 -49.134  1.00  0.00           P  
ATOM   4824  OP2   C  1108      -4.468  30.415 -47.703  1.00  0.00           O  
ATOM   4825  OP1   C  1108      -4.322  29.149 -49.930  1.00  0.00           O  
ATOM   4826  O5'   C  1108      -2.524  30.725 -49.230  1.00  0.00           O  
ATOM   4827  C5'   C  1108      -1.820  30.586 -50.455  1.00  0.00           C  
ATOM   4828  C4'   C  1108      -0.359  30.930 -50.300  1.00  0.00           C  
ATOM   4829  O4'   C  1108      -0.225  32.330 -49.950  1.00  0.00           O  
ATOM   4830  C3'   C  1108       0.381  30.221 -49.176  1.00  0.00           C  
ATOM   4831  O3'   C  1108       0.736  28.888 -49.503  1.00  0.00           O  
ATOM   4832  C1'   C  1108       0.940  32.505 -49.170  1.00  0.00           C  
ATOM   4833  C2'   C  1108       1.582  31.133 -48.969  1.00  0.00           C  
ATOM   4834  O2'   C  1108       2.567  30.923 -49.970  1.00  0.00           O  
ATOM   4835  N1    C  1108       0.571  33.149 -47.885  1.00  0.00           N  
ATOM   4836  C2    C  1108       1.573  33.801 -47.156  1.00  0.00           C  
ATOM   4837  O2    C  1108       2.731  33.822 -47.602  1.00  0.00           O  
ATOM   4838  N3    C  1108       1.263  34.397 -45.982  1.00  0.00           N  
ATOM   4839  C4    C  1108       0.011  34.361 -45.525  1.00  0.00           C  
ATOM   4840  N4    C  1108      -0.249  34.962 -44.361  1.00  0.00           N  
ATOM   4841  C5    C  1108      -1.030  33.705 -46.241  1.00  0.00           C  
ATOM   4842  C6    C  1108      -0.711  33.121 -47.403  1.00  0.00           C  
ATOM   4843  H5'   C  1108      -2.220  31.183 -51.122  1.00  0.00           H  
ATOM   4844 H5''   C  1108      -1.899  29.660 -50.766  1.00  0.00           H  
ATOM   4845  H4'   C  1108       0.110  30.762 -51.143  1.00  0.00           H  
ATOM   4846  H3'   C  1108      -0.165  30.216 -48.362  1.00  0.00           H  
ATOM   4847  H1'   C  1108       1.563  33.083 -49.658  1.00  0.00           H  
ATOM   4848  H2'   C  1108       1.955  31.034 -48.068  1.00  0.00           H  
ATOM   4849 HO2'   C  1108       3.455  30.956 -49.558  1.00  0.00           H  
ATOM   4850  H42   C  1108      -1.159  34.953 -43.998  1.00  0.00           H  
ATOM   4851  H41   C  1108       0.471  35.411 -43.870  1.00  0.00           H  
ATOM   4852  H5    C  1108      -1.947  33.685 -45.898  1.00  0.00           H  
ATOM   4853  H6    C  1108      -1.413  32.665 -47.910  1.00  0.00           H  
ATOM   4854  P     G  1109       1.145  27.853 -48.344  1.00  0.00           P  
ATOM   4855  OP2   G  1109       0.064  27.853 -47.325  1.00  0.00           O  
ATOM   4856  OP1   G  1109       1.547  26.576 -48.987  1.00  0.00           O  
ATOM   4857  O5'   G  1109       2.443  28.502 -47.685  1.00  0.00           O  
ATOM   4858  C5'   G  1109       3.359  27.710 -46.945  1.00  0.00           C  
ATOM   4859  C4'   G  1109       4.301  28.564 -46.134  1.00  0.00           C  
ATOM   4860  O4'   G  1109       4.048  29.978 -46.346  1.00  0.00           O  
ATOM   4861  C3'   G  1109       4.192  28.429 -44.622  1.00  0.00           C  
ATOM   4862  O3'   G  1109       4.888  27.303 -44.116  1.00  0.00           O  
ATOM   4863  C1'   G  1109       4.116  30.710 -45.161  1.00  0.00           C  
ATOM   4864  C2'   G  1109       4.820  29.754 -44.200  1.00  0.00           C  
ATOM   4865  O2'   G  1109       6.217  29.767 -44.457  1.00  0.00           O  
ATOM   4866  N1    G  1109       0.987  33.128 -41.955  1.00  0.00           N  
ATOM   4867  C2    G  1109       2.360  33.143 -42.014  1.00  0.00           C  
ATOM   4868  N2    G  1109       2.987  33.900 -41.102  1.00  0.00           N  
ATOM   4869  N3    G  1109       3.068  32.466 -42.904  1.00  0.00           N  
ATOM   4870  C4    G  1109       2.281  31.759 -43.743  1.00  0.00           C  
ATOM   4871  C5    G  1109       0.905  31.676 -43.769  1.00  0.00           C  
ATOM   4872  C6    G  1109       0.158  32.408 -42.809  1.00  0.00           C  
ATOM   4873  O6    G  1109      -1.069  32.464 -42.668  1.00  0.00           O  
ATOM   4874  N7    G  1109       0.481  30.840 -44.791  1.00  0.00           N  
ATOM   4875  C8    G  1109       1.586  30.437 -45.358  1.00  0.00           C  
ATOM   4876  N9    G  1109       2.715  30.956 -44.772  1.00  0.00           N  
ATOM   4877  H5'   G  1109       3.880  27.159 -47.565  1.00  0.00           H  
ATOM   4878 H5''   G  1109       2.858  27.123 -46.340  1.00  0.00           H  
ATOM   4879  H4'   G  1109       5.219  28.351 -46.407  1.00  0.00           H  
ATOM   4880  H3'   G  1109       3.262  28.395 -44.317  1.00  0.00           H  
ATOM   4881  H1'   G  1109       4.601  31.561 -45.189  1.00  0.00           H  
ATOM   4882  H2'   G  1109       4.622  29.963 -43.263  1.00  0.00           H  
ATOM   4883 HO2'   G  1109       6.674  30.218 -43.716  1.00  0.00           H  
ATOM   4884  H1    G  1109       0.557  33.666 -41.257  1.00  0.00           H  
ATOM   4885  H22   G  1109       3.967  33.949 -41.097  1.00  0.00           H  
ATOM   4886  H21   G  1109       2.470  34.405 -40.441  1.00  0.00           H  
ATOM   4887  H8    G  1109       1.606  29.826 -46.124  1.00  0.00           H  
ATOM   4888  P     G  1110       4.516  26.706 -42.671  1.00  0.00           P  
ATOM   4889  OP2   G  1110       3.047  26.486 -42.629  1.00  0.00           O  
ATOM   4890  OP1   G  1110       5.436  25.575 -42.388  1.00  0.00           O  
ATOM   4891  O5'   G  1110       4.866  27.889 -41.662  1.00  0.00           O  
ATOM   4892  C5'   G  1110       6.211  28.164 -41.300  1.00  0.00           C  
ATOM   4893  C4'   G  1110       6.307  29.372 -40.402  1.00  0.00           C  
ATOM   4894  O4'   G  1110       5.485  30.455 -40.921  1.00  0.00           O  
ATOM   4895  C3'   G  1110       5.801  29.187 -38.979  1.00  0.00           C  
ATOM   4896  O3'   G  1110       6.755  28.576 -38.127  1.00  0.00           O  
ATOM   4897  C1'   G  1110       4.886  31.156 -39.855  1.00  0.00           C  
ATOM   4898  C2'   G  1110       5.528  30.626 -38.574  1.00  0.00           C  
ATOM   4899  O2'   G  1110       6.736  31.330 -38.324  1.00  0.00           O  
ATOM   4900  N1    G  1110       0.349  32.131 -37.762  1.00  0.00           N  
ATOM   4901  C2    G  1110       1.591  32.604 -37.417  1.00  0.00           C  
ATOM   4902  N2    G  1110       1.637  33.450 -36.376  1.00  0.00           N  
ATOM   4903  N3    G  1110       2.708  32.275 -38.044  1.00  0.00           N  
ATOM   4904  C4    G  1110       2.482  31.418 -39.062  1.00  0.00           C  
ATOM   4905  C5    G  1110       1.284  30.886 -39.489  1.00  0.00           C  
ATOM   4906  C6    G  1110       0.093  31.247 -38.807  1.00  0.00           C  
ATOM   4907  O6    G  1110      -1.066  30.882 -39.034  1.00  0.00           O  
ATOM   4908  N7    G  1110       1.478  30.042 -40.573  1.00  0.00           N  
ATOM   4909  C8    G  1110       2.766  30.076 -40.782  1.00  0.00           C  
ATOM   4910  N9    G  1110       3.435  30.891 -39.901  1.00  0.00           N  
ATOM   4911  H5'   G  1110       6.734  28.326 -42.112  1.00  0.00           H  
ATOM   4912 H5''   G  1110       6.581  27.386 -40.832  1.00  0.00           H  
ATOM   4913  H4'   G  1110       7.242  29.665 -40.371  1.00  0.00           H  
ATOM   4914  H3'   G  1110       4.972  28.667 -38.957  1.00  0.00           H  
ATOM   4915  H1'   G  1110       5.043  32.121 -39.925  1.00  0.00           H  
ATOM   4916  H2'   G  1110       4.915  30.674 -37.810  1.00  0.00           H  
ATOM   4917 HO2'   G  1110       6.605  31.926 -37.558  1.00  0.00           H  
ATOM   4918  H1    G  1110      -0.418  32.436 -37.234  1.00  0.00           H  
ATOM   4919  H22   G  1110       2.496  33.821 -36.084  1.00  0.00           H  
ATOM   4920  H21   G  1110       0.814  33.699 -35.907  1.00  0.00           H  
ATOM   4921  H8    G  1110       3.210  29.571 -41.495  1.00  0.00           H  
ATOM   4922  P     A  1111       6.281  27.850 -36.774  1.00  0.00           P  
ATOM   4923  OP2   A  1111       5.123  26.980 -37.100  1.00  0.00           O  
ATOM   4924  OP1   A  1111       7.478  27.264 -36.121  1.00  0.00           O  
ATOM   4925  O5'   A  1111       5.756  29.045 -35.860  1.00  0.00           O  
ATOM   4926  C5'   A  1111       6.666  29.915 -35.204  1.00  0.00           C  
ATOM   4927  C4'   A  1111       5.946  30.929 -34.350  1.00  0.00           C  
ATOM   4928  O4'   A  1111       4.852  31.510 -35.117  1.00  0.00           O  
ATOM   4929  C3'   A  1111       5.269  30.388 -33.101  1.00  0.00           C  
ATOM   4930  O3'   A  1111       6.156  30.249 -32.004  1.00  0.00           O  
ATOM   4931  C1'   A  1111       3.748  31.739 -34.275  1.00  0.00           C  
ATOM   4932  C2'   A  1111       4.193  31.438 -32.843  1.00  0.00           C  
ATOM   4933  O2'   A  1111       4.746  32.611 -32.265  1.00  0.00           O  
ATOM   4934  N1    A  1111      -1.240  30.563 -33.733  1.00  0.00           N  
ATOM   4935  C2    A  1111      -0.464  31.486 -33.150  1.00  0.00           C  
ATOM   4936  N3    A  1111       0.829  31.738 -33.339  1.00  0.00           N  
ATOM   4937  C4    A  1111       1.347  30.902 -34.257  1.00  0.00           C  
ATOM   4938  C5    A  1111       0.677  29.905 -34.940  1.00  0.00           C
[truncated: 56,134 more chars]
