# Supplementary material for: Consistent global structures of complex RNA states through multidimensional chemical mapping
Source: eLife. 2015 Jun 2;4:e07600. doi: 10.7554/eLife.07600 (PMC4495719; doi:10.7554/eLife.07600)
Supplement: Source code 1. — Models of HoxA9 5′-UTR 957–1132 IRES domain generated by MCM. DOI: http://dx.doi.org/10.7554/eLife.07600.025 [file elife07600s003.zip › Supplementary File 3/HoxA9_IRES_models/Explicit_pk34/c.0.7.pdb]

ATOM      1  C5'   C   957     -11.787   4.562   6.026  1.00  0.00           C  
ATOM      2  C4'   C   957     -12.668   5.280   7.018  1.00  0.00           C  
ATOM      3  O4'   C   957     -13.624   4.370   7.606  1.00  0.00           O  
ATOM      4  C3'   C   957     -11.966   5.884   8.225  1.00  0.00           C  
ATOM      5  O3'   C   957     -11.389   7.149   7.952  1.00  0.00           O  
ATOM      6  C1'   C   957     -13.855   4.714   8.962  1.00  0.00           C  
ATOM      7  C2'   C   957     -13.094   6.000   9.236  1.00  0.00           C  
ATOM      8  O2'   C   957     -13.930   7.111   8.949  1.00  0.00           O  
ATOM      9  N1    C   957     -13.390   3.592   9.814  1.00  0.00           N  
ATOM     10  C2    C   957     -13.349   3.783  11.201  1.00  0.00           C  
ATOM     11  O2    C   957     -13.698   4.876  11.673  1.00  0.00           O  
ATOM     12  N3    C   957     -12.929   2.776  12.001  1.00  0.00           N  
ATOM     13  C4    C   957     -12.558   1.611  11.469  1.00  0.00           C  
ATOM     14  N4    C   957     -12.151   0.646  12.297  1.00  0.00           N  
ATOM     15  C5    C   957     -12.587   1.385  10.064  1.00  0.00           C  
ATOM     16  C6    C   957     -13.006   2.388   9.283  1.00  0.00           C  
ATOM     17  H4'   C   957     -13.151   5.989   6.545  1.00  0.00           H  
ATOM     18  H3'   C   957     -11.271   5.279   8.558  1.00  0.00           H  
ATOM     19  H1'   C   957     -14.810   4.866   9.115  1.00  0.00           H  
ATOM     20  H2'   C   957     -12.751   6.032  10.153  1.00  0.00           H  
ATOM     21 HO2'   C   957     -14.179   7.550   9.789  1.00  0.00           H  
ATOM     22  H42   C   957     -11.872  -0.222  11.937  1.00  0.00           H  
ATOM     23  H41   C   957     -12.131   0.805  13.264  1.00  0.00           H  
ATOM     24  H5    C   957     -12.313   0.525   9.682  1.00  0.00           H  
ATOM     25  H6    C   957     -13.033   2.252   8.313  1.00  0.00           H  
ATOM     26  P     U   958      -9.833   7.411   8.258  1.00  0.00           P  
ATOM     27  OP2   U   958      -9.119   6.114   8.148  1.00  0.00           O  
ATOM     28  OP1   U   958      -9.390   8.566   7.436  1.00  0.00           O  
ATOM     29  O5'   U   958      -9.812   7.858   9.787  1.00  0.00           O  
ATOM     30  C5'   U   958      -8.736   7.493  10.639  1.00  0.00           C  
ATOM     31  C4'   U   958      -9.224   6.786  11.880  1.00  0.00           C  
ATOM     32  O4'   U   958     -10.180   5.784  11.506  1.00  0.00           O  
ATOM     33  C3'   U   958      -8.185   5.980  12.644  1.00  0.00           C  
ATOM     34  O3'   U   958      -7.439   6.763  13.558  1.00  0.00           O  
ATOM     35  C1'   U   958     -10.024   4.624  12.291  1.00  0.00           C  
ATOM     36  C2'   U   958      -8.990   4.919  13.378  1.00  0.00           C  
ATOM     37  O2'   U   958      -9.625   5.459  14.528  1.00  0.00           O  
ATOM     38  N1    U   958      -9.610   3.505  11.411  1.00  0.00           N  
ATOM     39  C2    U   958      -9.208   2.334  12.026  1.00  0.00           C  
ATOM     40  O2    U   958      -9.183   2.192  13.236  1.00  0.00           O  
ATOM     41  N3    U   958      -8.835   1.325  11.171  1.00  0.00           N  
ATOM     42  C4    U   958      -8.821   1.365   9.793  1.00  0.00           C  
ATOM     43  O4    U   958      -8.457   0.371   9.163  1.00  0.00           O  
ATOM     44  C5    U   958      -9.250   2.608   9.227  1.00  0.00           C  
ATOM     45  C6    U   958      -9.620   3.606  10.035  1.00  0.00           C  
ATOM     46  H5'   U   958      -8.249   8.301  10.903  1.00  0.00           H  
ATOM     47 H5''   U   958      -8.129   6.898  10.151  1.00  0.00           H  
ATOM     48  H4'   U   958      -9.643   7.424  12.494  1.00  0.00           H  
ATOM     49  H3'   U   958      -7.572   5.564  12.003  1.00  0.00           H  
ATOM     50  H1'   U   958     -10.882   4.405  12.713  1.00  0.00           H  
ATOM     51  H2'   U   958      -8.440   4.140  13.601  1.00  0.00           H  
ATOM     52 HO2'   U   958      -9.570   4.808  15.259  1.00  0.00           H  
ATOM     53  H3    U   958      -8.546   0.486  11.586  1.00  0.00           H  
ATOM     54  H5    U   958      -9.273   2.725   8.254  1.00  0.00           H  
ATOM     55  H6    U   958      -9.908   4.446   9.623  1.00  0.00           H  
ATOM     56  P     U   959      -5.885   6.445  13.817  1.00  0.00           P  
ATOM     57  OP2   U   959      -5.212   6.341  12.498  1.00  0.00           O  
ATOM     58  OP1   U   959      -5.379   7.411  14.826  1.00  0.00           O  
ATOM     59  O5'   U   959      -5.894   4.997  14.482  1.00  0.00           O  
ATOM     60  C5'   U   959      -4.696   4.408  14.963  1.00  0.00           C  
ATOM     61  C4'   U   959      -4.520   3.001  14.446  1.00  0.00           C  
ATOM     62  O4'   U   959      -5.619   2.671  13.565  1.00  0.00           O  
ATOM     63  C3'   U   959      -3.301   2.756  13.570  1.00  0.00           C  
ATOM     64  O3'   U   959      -2.120   2.525  14.317  1.00  0.00           O  
ATOM     65  C1'   U   959      -5.192   1.800  12.542  1.00  0.00           C  
ATOM     66  C2'   U   959      -3.699   1.557  12.724  1.00  0.00           C  
ATOM     67  O2'   U   959      -3.511   0.341  13.434  1.00  0.00           O  
ATOM     68  N1    U   959      -5.503   2.446  11.243  1.00  0.00           N  
ATOM     69  C2    U   959      -5.421   1.656  10.111  1.00  0.00           C  
ATOM     70  O2    U   959      -5.112   0.478  10.142  1.00  0.00           O  
ATOM     71  N3    U   959      -5.717   2.296   8.932  1.00  0.00           N  
ATOM     72  C4    U   959      -6.078   3.617   8.770  1.00  0.00           C  
ATOM     73  O4    U   959      -6.313   4.045   7.639  1.00  0.00           O  
ATOM     74  C5    U   959      -6.142   4.372   9.984  1.00  0.00           C  
ATOM     75  C6    U   959      -5.860   3.774  11.146  1.00  0.00           C  
ATOM     76  H5'   U   959      -4.721   4.387  15.943  1.00  0.00           H  
ATOM     77 H5''   U   959      -3.933   4.951  14.674  1.00  0.00           H  
ATOM     78  H4'   U   959      -4.504   2.370  15.195  1.00  0.00           H  
ATOM     79  H3'   U   959      -3.169   3.536  12.993  1.00  0.00           H  
ATOM     80  H1'   U   959      -5.668   0.945  12.601  1.00  0.00           H  
ATOM     81  H2'   U   959      -3.228   1.552  11.865  1.00  0.00           H  
ATOM     82 HO2'   U   959      -3.149  -0.333  12.822  1.00  0.00           H  
ATOM     83  H3    U   959      -5.665   1.755   8.117  1.00  0.00           H  
ATOM     84  H5    U   959      -6.392   5.320   9.963  1.00  0.00           H  
ATOM     85  H6    U   959      -5.910   4.313  11.962  1.00  0.00           H  
ATOM     86  P     C   960      -0.701   3.039  13.767  1.00  0.00           P  
ATOM     87  OP2   C   960      -0.721   4.523  13.758  1.00  0.00           O  
ATOM     88  OP1   C   960       0.367   2.324  14.510  1.00  0.00           O  
ATOM     89  O5'   C   960      -0.668   2.537  12.255  1.00  0.00           O  
ATOM     90  C5'   C   960      -0.318   1.198  11.938  1.00  0.00           C  
ATOM     91  C4'   C   960      -0.173   0.998  10.449  1.00  0.00           C  
ATOM     92  O4'   C   960      -1.458   1.159   9.807  1.00  0.00           O  
ATOM     93  C3'   C   960       0.748   1.971   9.729  1.00  0.00           C  
ATOM     94  O3'   C   960       2.104   1.559   9.740  1.00  0.00           O  
ATOM     95  C1'   C   960      -1.304   1.810   8.559  1.00  0.00           C  
ATOM     96  C2'   C   960       0.196   1.971   8.311  1.00  0.00           C  
ATOM     97  O2'   C   960       0.663   0.848   7.577  1.00  0.00           O  
ATOM     98  N1    C   960      -2.008   3.115   8.618  1.00  0.00           N  
ATOM     99  C2    C   960      -2.425   3.700   7.416  1.00  0.00           C  
ATOM    100  O2    C   960      -2.196   3.116   6.346  1.00  0.00           O  
ATOM    101  N3    C   960      -3.070   4.889   7.442  1.00  0.00           N  
ATOM    102  C4    C   960      -3.304   5.497   8.604  1.00  0.00           C  
ATOM    103  N4    C   960      -3.944   6.669   8.582  1.00  0.00           N  
ATOM    104  C5    C   960      -2.893   4.929   9.843  1.00  0.00           C  
ATOM    105  C6    C   960      -2.257   3.752   9.805  1.00  0.00           C  
ATOM    106  H5'   C   960      -1.016   0.598  12.275  1.00  0.00           H  
ATOM    107 H5''   C   960       0.531   0.978  12.375  1.00  0.00           H  
ATOM    108  H4'   C   960       0.142   0.085  10.288  1.00  0.00           H  
ATOM    109  H3'   C   960       0.681   2.865  10.125  1.00  0.00           H  
ATOM    110  H1'   C   960      -1.691   1.262   7.845  1.00  0.00           H  
ATOM    111  H2'   C   960       0.393   2.812   7.851  1.00  0.00           H  
ATOM    112 HO2'   C   960       0.871   1.129   6.662  1.00  0.00           H  
ATOM    113  H42   C   960      -4.131   7.141   9.420  1.00  0.00           H  
ATOM    114  H41   C   960      -4.225   7.057   7.727  1.00  0.00           H  
ATOM    115  H5    C   960      -3.070   5.383  10.694  1.00  0.00           H  
ATOM    116  H6    C   960      -1.966   3.345  10.647  1.00  0.00           H  
ATOM    117  P     G   961       3.279   2.649   9.866  1.00  0.00           P  
ATOM    118  OP2   G   961       3.322   3.427   8.601  1.00  0.00           O  
ATOM    119  OP1   G   961       3.112   3.359  11.159  1.00  0.00           O  
ATOM    120  O5'   G   961       4.609   1.775   9.952  1.00  0.00           O  
ATOM    121  C5'   G   961       4.671   0.483   9.368  1.00  0.00           C  
ATOM    122  C4'   G   961       6.088   0.097   9.025  1.00  0.00           C  
ATOM    123  O4'   G   961       6.492  -1.049   9.808  1.00  0.00           O  
ATOM    124  C3'   G   961       6.325  -0.374   7.598  1.00  0.00           C  
ATOM    125  O3'   G   961       6.429   0.695   6.673  1.00  0.00           O  
ATOM    126  C1'   G   961       7.441  -1.797   9.087  1.00  0.00           C  
ATOM    127  C2'   G   961       7.644  -1.112   7.739  1.00  0.00           C  
ATOM    128  O2'   G   961       8.740  -0.214   7.839  1.00  0.00           O  
ATOM    129  N1    G   961       8.468  -6.525   7.506  1.00  0.00           N  
ATOM    130  C2    G   961       9.260  -5.403   7.478  1.00  0.00           C  
ATOM    131  N2    G   961      10.489  -5.554   6.962  1.00  0.00           N  
ATOM    132  N3    G   961       8.877  -4.218   7.924  1.00  0.00           N  
ATOM    133  C4    G   961       7.617  -4.243   8.407  1.00  0.00           C  
ATOM    134  C5    G   961       6.745  -5.308   8.482  1.00  0.00           C  
ATOM    135  C6    G   961       7.168  -6.574   8.000  1.00  0.00           C  
ATOM    136  O6    G   961       6.541  -7.639   7.978  1.00  0.00           O  
ATOM    137  N7    G   961       5.539  -4.919   9.048  1.00  0.00           N  
ATOM    138  C8    G   961       5.697  -3.649   9.303  1.00  0.00           C  
ATOM    139  N9    G   961       6.935  -3.174   8.940  1.00  0.00           N  
ATOM    140  H5'   G   961       4.130   0.474   8.551  1.00  0.00           H  
ATOM    141 H5''   G   961       4.305  -0.172  10.000  1.00  0.00           H  
ATOM    142  H4'   G   961       6.687   0.850   9.215  1.00  0.00           H  
ATOM    143  H3'   G   961       5.633  -1.005   7.312  1.00  0.00           H  
ATOM    144  H1'   G   961       8.290  -1.812   9.576  1.00  0.00           H  
ATOM    145  H2'   G   961       7.776  -1.767   7.021  1.00  0.00           H  
ATOM    146 HO2'   G   961       9.492  -0.569   7.321  1.00  0.00           H  
ATOM    147  H1    G   961       8.846  -7.357   7.151  1.00  0.00           H  
ATOM    148  H22   G   961      11.098  -4.787   6.916  1.00  0.00           H  
ATOM    149  H21   G   961      10.780  -6.428   6.630  1.00  0.00           H  
ATOM    150  H8    G   961       5.004  -3.091   9.713  1.00  0.00           H  
ATOM    151  P     U   962       6.055   0.464   5.127  1.00  0.00           P  
ATOM    152  OP2   U   962       4.735  -0.212   5.070  1.00  0.00           O  
ATOM    153  OP1   U   962       6.253   1.749   4.408  1.00  0.00           O  
ATOM    154  O5'   U   962       7.158  -0.563   4.613  1.00  0.00           O  
ATOM    155  C5'   U   962       8.500  -0.149   4.406  1.00  0.00           C  
ATOM    156  C4'   U   962       9.333  -1.246   3.789  1.00  0.00           C  
ATOM    157  O4'   U   962       9.456  -2.368   4.710  1.00  0.00           O  
ATOM    158  C3'   U   962       8.781  -1.871   2.516  1.00  0.00           C  
ATOM    159  O3'   U   962       9.052  -1.101   1.359  1.00  0.00           O  
ATOM    160  C1'   U   962       9.471  -3.577   3.994  1.00  0.00           C  
ATOM    161  C2'   U   962       9.510  -3.206   2.506  1.00  0.00           C  
ATOM    162  O2'   U   962      10.863  -3.050   2.100  1.00  0.00           O  
ATOM    163  N1    U   962       8.248  -4.334   4.353  1.00  0.00           N  
ATOM    164  C2    U   962       8.208  -5.671   4.003  1.00  0.00           C  
ATOM    165  O2    U   962       9.121  -6.235   3.424  1.00  0.00           O  
ATOM    166  N3    U   962       7.057  -6.332   4.356  1.00  0.00           N  
ATOM    167  C4    U   962       5.963  -5.806   5.009  1.00  0.00           C  
ATOM    168  O4    U   962       4.999  -6.533   5.255  1.00  0.00           O  
ATOM    169  C5    U   962       6.074  -4.418   5.340  1.00  0.00           C  
ATOM    170  C6    U   962       7.185  -3.751   5.010  1.00  0.00           C  
ATOM    171  H5'   U   962       8.894   0.103   5.268  1.00  0.00           H  
ATOM    172 H5''   U   962       8.507   0.629   3.811  1.00  0.00           H  
ATOM    173  H4'   U   962      10.228  -0.896   3.601  1.00  0.00           H  
ATOM    174  H3'   U   962       7.819  -2.022   2.622  1.00  0.00           H  
ATOM    175  H1'   U   962      10.262  -4.113   4.214  1.00  0.00           H  
ATOM    176  H2'   U   962       9.041  -3.867   1.956  1.00  0.00           H  
ATOM    177 HO2'   U   962      11.108  -3.797   1.514  1.00  0.00           H  
ATOM    178  H3    U   962       7.008  -7.281   4.116  1.00  0.00           H  
ATOM    179  H5    U   962       5.343  -3.962   5.807  1.00  0.00           H  
ATOM    180  H6    U   962       7.236  -2.802   5.246  1.00  0.00           H  
ATOM    181  P     U   963       8.070  -1.175   0.089  1.00  0.00           P  
ATOM    182  OP2   U   963       6.673  -1.182   0.589  1.00  0.00           O  
ATOM    183  OP1   U   963       8.497  -0.136  -0.883  1.00  0.00           O  
ATOM    184  O5'   U   963       8.374  -2.602  -0.550  1.00  0.00           O  
ATOM    185  C5'   U   963       9.562  -2.832  -1.291  1.00  0.00           C  
ATOM    186  C4'   U   963       9.635  -4.250  -1.801  1.00  0.00           C  
ATOM    187  O4'   U   963       9.597  -5.188  -0.683  1.00  0.00           O  
ATOM    188  C3'   U   963       8.485  -4.703  -2.687  1.00  0.00           C  
ATOM    189  O3'   U   963       8.661  -4.349  -4.048  1.00  0.00           O  
ATOM    190  C1'   U   963       8.873  -6.351  -1.029  1.00  0.00           C  
ATOM    191  C2'   U   963       8.560  -6.213  -2.523  1.00  0.00           C  
ATOM    192  O2'   U   963       9.637  -6.759  -3.270  1.00  0.00           O  
ATOM    193  N1    U   963       7.646  -6.366  -0.196  1.00  0.00           N  
ATOM    194  C2    U   963       6.937  -7.552  -0.139  1.00  0.00           C  
ATOM    195  O2    U   963       7.276  -8.560  -0.734  1.00  0.00           O  
ATOM    196  N3    U   963       5.809  -7.519   0.645  1.00  0.00           N  
ATOM    197  C4    U   963       5.326  -6.445   1.362  1.00  0.00           C  
ATOM    198  O4    U   963       4.293  -6.575   2.021  1.00  0.00           O  
ATOM    199  C5    U   963       6.110  -5.253   1.256  1.00  0.00           C  
ATOM    200  C6    U   963       7.214  -5.258   0.501  1.00  0.00           C  
ATOM    201  H5'   U   963      10.336  -2.661  -0.714  1.00  0.00           H  
ATOM    202 H5''   U   963       9.589  -2.217  -2.053  1.00  0.00           H  
ATOM    203  H4'   U   963      10.479  -4.369  -2.284  1.00  0.00           H  
ATOM    204  H3'   U   963       7.641  -4.374  -2.314  1.00  0.00           H  
ATOM    205  H1'   U   963       9.377  -7.179  -0.880  1.00  0.00           H  
ATOM    206  H2'   U   963       7.708  -6.641  -2.750  1.00  0.00           H  
ATOM    207 HO2'   U   963       9.347  -7.601  -3.681  1.00  0.00           H  
ATOM    208  H3    U   963       5.291  -8.349   0.698  1.00  0.00           H  
ATOM    209  H5    U   963       5.841  -4.441   1.734  1.00  0.00           H  
ATOM    210  H6    U   963       7.733  -4.429   0.444  1.00  0.00           H  
ATOM    211  P     G   964       7.389  -3.992  -4.962  1.00  0.00           P  
ATOM    212  OP2   G   964       6.384  -3.311  -4.106  1.00  0.00           O  
ATOM    213  OP1   G   964       7.881  -3.321  -6.193  1.00  0.00           O  
ATOM    214  O5'   G   964       6.800  -5.413  -5.378  1.00  0.00           O  
ATOM    215  C5'   G   964       7.478  -6.238  -6.313  1.00  0.00           C  
ATOM    216  C4'   G   964       6.811  -7.583  -6.452  1.00  0.00           C  
ATOM    217  O4'   G   964       6.841  -8.315  -5.190  1.00  0.00           O  
ATOM    218  C3'   G   964       5.337  -7.562  -6.828  1.00  0.00           C  
ATOM    219  O3'   G   964       5.124  -7.476  -8.227  1.00  0.00           O  
ATOM    220  C1'   G   964       5.612  -8.994  -4.976  1.00  0.00           C  
ATOM    221  C2'   G   964       4.849  -8.897  -6.297  1.00  0.00           C  
ATOM    222  O2'   G   964       5.250  -9.966  -7.142  1.00  0.00           O  
ATOM    223  N1    G   964       1.767  -9.174  -1.644  1.00  0.00           N  
ATOM    224  C2    G   964       2.140 -10.088  -2.599  1.00  0.00           C  
ATOM    225  N2    G   964       1.393 -11.199  -2.683  1.00  0.00           N  
ATOM    226  N3    G   964       3.170  -9.927  -3.414  1.00  0.00           N  
ATOM    227  C4    G   964       3.808  -8.758  -3.196  1.00  0.00           C  
ATOM    228  C5    G   964       3.519  -7.778  -2.270  1.00  0.00           C  
ATOM    229  C6    G   964       2.411  -7.964  -1.402  1.00  0.00           C  
ATOM    230  O6    G   964       1.993  -7.211  -0.515  1.00  0.00           O  
ATOM    231  N7    G   964       4.420  -6.727  -2.366  1.00  0.00           N  
ATOM    232  C8    G   964       5.226  -7.080  -3.330  1.00  0.00           C  
ATOM    233  N9    G   964       4.912  -8.301  -3.877  1.00  0.00           N  
ATOM    234  H5'   G   964       8.402  -6.368  -6.015  1.00  0.00           H  
ATOM    235 H5''   G   964       7.485  -5.792  -7.187  1.00  0.00           H  
ATOM    236  H4'   G   964       7.294  -8.109  -7.124  1.00  0.00           H  
ATOM    237  H3'   G   964       4.892  -6.839  -6.341  1.00  0.00           H  
ATOM    238  H1'   G   964       5.738  -9.936  -4.739  1.00  0.00           H  
ATOM    239  H2'   G   964       3.879  -8.893  -6.152  1.00  0.00           H  
ATOM    240 HO2'   G   964       4.513 -10.609  -7.214  1.00  0.00           H  
ATOM    241  H1    G   964       0.988  -9.388  -1.089  1.00  0.00           H  
ATOM    242  H22   G   964       1.612 -11.887  -3.346  1.00  0.00           H  
ATOM    243  H21   G   964       0.629 -11.326  -2.083  1.00  0.00           H  
ATOM    244  H8    G   964       5.978  -6.530  -3.632  1.00  0.00           H  
ATOM    245  P     G   965       3.745  -6.883  -8.799  1.00  0.00           P  
ATOM    246  OP2   G   965       3.443  -5.630  -8.062  1.00  0.00           O  
ATOM    247  OP1   G   965       3.833  -6.860 -10.282  1.00  0.00           O  
ATOM    248  O5'   G   965       2.656  -7.971  -8.387  1.00  0.00           O  
ATOM    249  C5'   G   965       2.501  -9.167  -9.137  1.00  0.00           C  
ATOM    250  C4'   G   965       1.369 -10.011  -8.606  1.00  0.00           C  
ATOM    251  O4'   G   965       1.571 -10.304  -7.201  1.00  0.00           O  
ATOM    252  C3'   G   965      -0.018  -9.390  -8.677  1.00  0.00           C  
ATOM    253  O3'   G   965      -0.621  -9.528  -9.952  1.00  0.00           O  
ATOM    254  C1'   G   965       0.327 -10.305  -6.514  1.00  0.00           C  
ATOM    255  C2'   G   965      -0.754 -10.164  -7.590  1.00  0.00           C  
ATOM    256  O2'   G   965      -1.122 -11.460  -8.040  1.00  0.00           O  
ATOM    257  N1    G   965      -2.016  -8.105  -2.566  1.00  0.00           N  
ATOM    258  C2    G   965      -2.333  -9.261  -3.237  1.00  0.00           C  
ATOM    259  N2    G   965      -3.416  -9.923  -2.804  1.00  0.00           N  
ATOM    260  N3    G   965      -1.639  -9.736  -4.259  1.00  0.00           N  
ATOM    261  C4    G   965      -0.586  -8.949  -4.563  1.00  0.00           C  
ATOM    262  C5    G   965      -0.183  -7.778  -3.957  1.00  0.00           C  
ATOM    263  C6    G   965      -0.936  -7.280  -2.863  1.00  0.00           C  
ATOM    264  O6    G   965      -0.740  -6.259  -2.194  1.00  0.00           O  
ATOM    265  N7    G   965       0.955  -7.272  -4.570  1.00  0.00           N  
ATOM    266  C8    G   965       1.218  -8.129  -5.520  1.00  0.00           C  
ATOM    267  N9    G   965       0.323  -9.170  -5.571  1.00  0.00           N  
ATOM    268  H5'   G   965       3.332  -9.683  -9.093  1.00  0.00           H  
ATOM    269 H5''   G   965       2.316  -8.936 -10.072  1.00  0.00           H  
ATOM    270  H4'   G   965       1.345 -10.857  -9.100  1.00  0.00           H  
ATOM    271  H3'   G   965       0.040  -8.445  -8.425  1.00  0.00           H  
ATOM    272  H1'   G   965       0.188 -11.140  -6.020  1.00  0.00           H  
ATOM    273  H2'   G   965      -1.527  -9.663  -7.254  1.00  0.00           H  
ATOM    274 HO2'   G   965      -2.019 -11.670  -7.708  1.00  0.00           H  
ATOM    275  H1    G   965      -2.595  -7.839  -1.821  1.00  0.00           H  
ATOM    276  H22   G   965      -3.690 -10.755  -3.244  1.00  0.00           H  
ATOM    277  H21   G   965      -3.935  -9.578  -2.048  1.00  0.00           H  
ATOM    278  H8    G   965       1.977  -8.038  -6.132  1.00  0.00           H  
ATOM    279  P     C   966      -1.788  -8.521 -10.407  1.00  0.00           P  
ATOM    280  OP2   C   966      -1.326  -7.134 -10.151  1.00  0.00           O  
ATOM    281  OP1   C   966      -2.224  -8.909 -11.773  1.00  0.00           O  
ATOM    282  O5'   C   966      -2.983  -8.836  -9.402  1.00  0.00           O  
ATOM    283  C5'   C   966      -3.837  -9.951  -9.610  1.00  0.00           C  
ATOM    284  C4'   C   966      -4.969  -9.981  -8.612  1.00  0.00           C  
ATOM    285  O4'   C   966      -4.421  -9.987  -7.266  1.00  0.00           O  
ATOM    286  C3'   C   966      -5.901  -8.780  -8.620  1.00  0.00           C  
ATOM    287  O3'   C   966      -6.909  -8.869  -9.612  1.00  0.00           O  
ATOM    288  C1'   C   966      -5.267  -9.244  -6.401  1.00  0.00           C  
ATOM    289  C2'   C   966      -6.493  -8.839  -7.219  1.00  0.00           C  
ATOM    290  O2'   C   966      -7.479  -9.856  -7.119  1.00  0.00           O  
ATOM    291  N1    C   966      -4.514  -8.070  -5.894  1.00  0.00           N  
ATOM    292  C2    C   966      -5.018  -7.388  -4.780  1.00  0.00           C  
ATOM    293  O2    C   966      -6.071  -7.781  -4.253  1.00  0.00           O  
ATOM    294  N3    C   966      -4.351  -6.314  -4.297  1.00  0.00           N  
ATOM    295  C4    C   966      -3.223  -5.911  -4.881  1.00  0.00           C  
ATOM    296  N4    C   966      -2.598  -4.847  -4.371  1.00  0.00           N  
ATOM    297  C5    C   966      -2.685  -6.582  -6.015  1.00  0.00           C  
ATOM    298  C6    C   966      -3.353  -7.644  -6.483  1.00  0.00           C  
ATOM    299  H5'   C   966      -3.313 -10.775  -9.524  1.00  0.00           H  
ATOM    300 H5''   C   966      -4.211  -9.902 -10.515  1.00  0.00           H  
ATOM    301  H4'   C   966      -5.490 -10.799  -8.750  1.00  0.00           H  
ATOM    302  H3'   C   966      -5.372  -7.960  -8.716  1.00  0.00           H  
ATOM    303  H1'   C   966      -5.552  -9.799  -5.646  1.00  0.00           H  
ATOM    304  H2'   C   966      -6.843  -7.967  -6.941  1.00  0.00           H  
ATOM    305 HO2'   C   966      -8.225  -9.526  -6.577  1.00  0.00           H  
ATOM    306  H42   C   966      -1.767  -4.526  -4.777  1.00  0.00           H  
ATOM    307  H41   C   966      -2.972  -4.387  -3.590  1.00  0.00           H  
ATOM    308  H5    C   966      -1.854  -6.279  -6.437  1.00  0.00           H  
ATOM    309  H6    C   966      -2.998  -8.119  -7.263  1.00  0.00           H  
ATOM    310  P     C   967      -7.635  -7.539 -10.149  1.00  0.00           P  
ATOM    311  OP2   C   967      -6.586  -6.542 -10.478  1.00  0.00           O  
ATOM    312  OP1   C   967      -8.618  -7.940 -11.188  1.00  0.00           O  
ATOM    313  O5'   C   967      -8.446  -7.005  -8.886  1.00  0.00           O  
ATOM    314  C5'   C   967      -9.685  -7.589  -8.514  1.00  0.00           C  
ATOM    315  C4'   C   967     -10.309  -6.872  -7.342  1.00  0.00           C  
ATOM    316  O4'   C   967      -9.411  -6.858  -6.197  1.00  0.00           O  
ATOM    317  C3'   C   967     -10.593  -5.390  -7.536  1.00  0.00           C  
ATOM    318  O3'   C   967     -11.748  -5.147  -8.321  1.00  0.00           O  
ATOM    319  C1'   C   967      -9.635  -5.704  -5.427  1.00  0.00           C  
ATOM    320  C2'   C   967     -10.789  -4.955  -6.095  1.00  0.00           C  
ATOM    321  O2'   C   967     -12.025  -5.426  -5.578  1.00  0.00           O  
ATOM    322  N1    C   967      -8.381  -4.909  -5.413  1.00  0.00           N  
ATOM    323  C2    C   967      -8.244  -3.900  -4.452  1.00  0.00           C  
ATOM    324  O2    C   967      -9.167  -3.699  -3.648  1.00  0.00           O  
ATOM    325  N3    C   967      -7.111  -3.161  -4.418  1.00  0.00           N  
ATOM    326  C4    C   967      -6.134  -3.396  -5.294  1.00  0.00           C  
ATOM    327  N4    C   967      -5.034  -2.643  -5.222  1.00  0.00           N  
ATOM    328  C5    C   967      -6.242  -4.414  -6.282  1.00  0.00           C  
ATOM    329  C6    C   967      -7.367  -5.139  -6.306  1.00  0.00           C  
ATOM    330  H5'   C   967      -9.536  -8.527  -8.272  1.00  0.00           H  
ATOM    331 H5''   C   967     -10.299  -7.549  -9.277  1.00  0.00           H  
ATOM    332  H4'   C   967     -11.128  -7.343  -7.084  1.00  0.00           H  
ATOM    333  H3'   C   967      -9.799  -4.956  -7.912  1.00  0.00           H  
ATOM    334  H1'   C   967      -9.887  -5.931  -4.508  1.00  0.00           H  
ATOM    335  H2'   C   967     -10.703  -3.984  -5.999  1.00  0.00           H  
ATOM    336 HO2'   C   967     -12.429  -4.725  -5.027  1.00  0.00           H  
ATOM    337  H42   C   967      -4.298  -2.790  -5.851  1.00  0.00           H  
ATOM    338  H41   C   967      -4.963  -1.942  -4.540  1.00  0.00           H  
ATOM    339  H5    C   967      -5.518  -4.580  -6.922  1.00  0.00           H  
ATOM    340  H6    C   967      -7.461  -5.844  -6.979  1.00  0.00           H  
ATOM    341  P     A   968     -11.960  -3.719  -9.026  1.00  0.00           P  
ATOM    342  OP2   A   968     -10.669  -3.310  -9.635  1.00  0.00           O  
ATOM    343  OP1   A   968     -13.177  -3.799  -9.872  1.00  0.00           O  
ATOM    344  O5'   A   968     -12.266  -2.732  -7.813  1.00  0.00           O  
ATOM    345  C5'   A   968     -13.540  -2.723  -7.185  1.00  0.00           C  
ATOM    346  C4'   A   968     -13.647  -1.616  -6.166  1.00  0.00           C  
ATOM    347  O4'   A   968     -12.601  -1.784  -5.186  1.00  0.00           O  
ATOM    348  C3'   A   968     -13.389  -0.208  -6.682  1.00  0.00           C  
ATOM    349  O3'   A   968     -14.514   0.362  -7.327  1.00  0.00           O  
ATOM    350  C1'   A   968     -12.080  -0.533  -4.790  1.00  0.00           C  
ATOM    351  C2'   A   968     -12.941   0.534  -5.429  1.00  0.00           C  
ATOM    352  O2'   A   968     -14.043   0.829  -4.584  1.00  0.00           O  
ATOM    353  N1    A   968      -7.557   1.889  -4.313  1.00  0.00           N  
ATOM    354  C2    A   968      -8.742   2.070  -3.717  1.00  0.00           C  
ATOM    355  N3    A   968      -9.881   1.402  -3.889  1.00  0.00           N  
ATOM    356  C4    A   968      -9.728   0.430  -4.806  1.00  0.00           C  
ATOM    357  C5    A   968      -8.574   0.123  -5.502  1.00  0.00           C  
ATOM    358  C6    A   968      -7.437   0.903  -5.228  1.00  0.00           C  
ATOM    359  N6    A   968      -6.255   0.724  -5.823  1.00  0.00           N  
ATOM    360  N7    A   968      -8.791  -0.943  -6.365  1.00  0.00           N  
ATOM    361  C8    A   968     -10.050  -1.251  -6.173  1.00  0.00           C  
ATOM    362  N9    A   968     -10.678  -0.461  -5.243  1.00  0.00           N  
ATOM    363  H5'   A   968     -13.682  -3.583  -6.737  1.00  0.00           H  
ATOM    364 H5''   A   968     -14.232  -2.600  -7.866  1.00  0.00           H  
ATOM    365  H4'   A   968     -14.520  -1.674  -5.725  1.00  0.00           H  
ATOM    366  H3'   A   968     -12.646  -0.231  -7.321  1.00  0.00           H  
ATOM    367  H1'   A   968     -12.114  -0.438  -3.815  1.00  0.00           H  
ATOM    368  H2'   A   968     -12.428   1.339  -5.652  1.00  0.00           H  
ATOM    369 HO2'   A   968     -13.922   1.724  -4.203  1.00  0.00           H  
ATOM    370  H2    A   968      -8.776   2.797  -3.060  1.00  0.00           H  
ATOM    371  H61   A   968      -5.497   1.301  -5.591  1.00  0.00           H  
ATOM    372  H62   A   968      -6.144   0.015  -6.490  1.00  0.00           H  
ATOM    373  H8    A   968     -10.501  -1.979  -6.651  1.00  0.00           H  
ATOM    374  P     C   969     -14.326   1.593  -8.343  1.00  0.00           P  
ATOM    375  OP2   C   969     -13.360   1.181  -9.392  1.00  0.00           O  
ATOM    376  OP1   C   969     -15.675   2.074  -8.736  1.00  0.00           O  
ATOM    377  O5'   C   969     -13.639   2.724  -7.456  1.00  0.00           O  
ATOM    378  C5'   C   969     -14.408   3.525  -6.572  1.00  0.00           C  
ATOM    379  C4'   C   969     -13.601   4.674  -6.017  1.00  0.00           C  
ATOM    380  O4'   C   969     -12.446   4.196  -5.288  1.00  0.00           O  
ATOM    381  C3'   C   969     -12.996   5.623  -7.039  1.00  0.00           C  
ATOM    382  O3'   C   969     -13.951   6.500  -7.611  1.00  0.00           O  
ATOM    383  C1'   C   969     -11.415   5.127  -5.397  1.00  0.00           C  
ATOM    384  C2'   C   969     -11.989   6.325  -6.151  1.00  0.00           C  
ATOM    385  O2'   C   969     -12.631   7.201  -5.237  1.00  0.00           O  
ATOM    386  N1    C   969     -10.293   4.487  -6.126  1.00  0.00           N  
ATOM    387  C2    C   969      -9.020   5.063  -6.025  1.00  0.00           C  
ATOM    388  O2    C   969      -8.870   6.084  -5.336  1.00  0.00           O  
ATOM    389  N3    C   969      -7.979   4.499  -6.680  1.00  0.00           N  
ATOM    390  C4    C   969      -8.167   3.403  -7.414  1.00  0.00           C  
ATOM    391  N4    C   969      -7.110   2.881  -8.042  1.00  0.00           N  
ATOM    392  C5    C   969      -9.447   2.793  -7.537  1.00  0.00           C  
ATOM    393  C6    C   969     -10.469   3.359  -6.884  1.00  0.00           C  
ATOM    394  H5'   C   969     -14.724   2.968  -5.830  1.00  0.00           H  
ATOM    395 H5''   C   969     -15.181   3.882  -7.056  1.00  0.00           H  
ATOM    396  H4'   C   969     -14.164   5.185  -5.399  1.00  0.00           H  
ATOM    397  H3'   C   969     -12.539   5.103  -7.732  1.00  0.00           H  
ATOM    398  H1'   C   969     -11.107   5.420  -4.514  1.00  0.00           H  
ATOM    399  H2'   C   969     -11.307   6.789  -6.680  1.00  0.00           H  
ATOM    400 HO2'   C   969     -13.528   7.411  -5.571  1.00  0.00           H  
ATOM    401  H42   C   969      -7.216   2.075  -8.590  1.00  0.00           H  
ATOM    402  H41   C   969      -6.230   3.304  -7.956  1.00  0.00           H  
ATOM    403  H5    C   969      -9.575   1.987  -8.079  1.00  0.00           H  
ATOM    404  H6    C   969     -11.358   2.955  -6.956  1.00  0.00           H  
ATOM    405  P     A   970     -13.533   7.468  -8.825  1.00  0.00           P  
ATOM    406  OP2   A   970     -13.364   6.634 -10.041  1.00  0.00           O  
ATOM    407  OP1   A   970     -14.477   8.613  -8.847  1.00  0.00           O  
ATOM    408  O5'   A   970     -12.099   8.019  -8.403  1.00  0.00           O  
ATOM    409  C5'   A   970     -11.958   9.298  -7.801  1.00  0.00           C  
ATOM    410  C4'   A   970     -10.549   9.819  -7.933  1.00  0.00           C  
ATOM    411  O4'   A   970      -9.584   8.860  -7.441  1.00  0.00           O  
ATOM    412  C3'   A   970     -10.013   9.943  -9.351  1.00  0.00           C  
ATOM    413  O3'   A   970     -10.513  11.078 -10.036  1.00  0.00           O  
ATOM    414  C1'   A   970      -8.385   8.937  -8.158  1.00  0.00           C  
ATOM    415  C2'   A   970      -8.531  10.099  -9.098  1.00  0.00           C  
ATOM    416  O2'   A   970      -8.248  11.325  -8.439  1.00  0.00           O  
ATOM    417  N1    A   970      -5.159   5.732 -10.582  1.00  0.00           N  
ATOM    418  C2    A   970      -4.973   6.917  -9.987  1.00  0.00           C  
ATOM    419  N3    A   970      -5.859   7.699  -9.374  1.00  0.00           N  
ATOM    420  C4    A   970      -7.084   7.144  -9.405  1.00  0.00           C  
ATOM    421  C5    A   970      -7.431   5.935  -9.978  1.00  0.00           C  
ATOM    422  C6    A   970      -6.401   5.202 -10.595  1.00  0.00           C  
ATOM    423  N6    A   970      -6.586   4.021 -11.189  1.00  0.00           N  
ATOM    424  N7    A   970      -8.787   5.687  -9.815  1.00  0.00           N  
ATOM    425  C8    A   970      -9.222   6.734  -9.158  1.00  0.00           C  
ATOM    426  N9    A   970      -8.244   7.656  -8.877  1.00  0.00           N  
ATOM    427  H5'   A   970     -12.186   9.230  -6.850  1.00  0.00           H  
ATOM    428 H5''   A   970     -12.573   9.925  -8.233  1.00  0.00           H  
ATOM    429  H4'   A   970     -10.463  10.639  -7.402  1.00  0.00           H  
ATOM    430  H3'   A   970     -10.177   9.104  -9.831  1.00  0.00           H  
ATOM    431  H1'   A   970      -7.603   9.077  -7.585  1.00  0.00           H  
ATOM    432  H2'   A   970      -8.014  10.003  -9.925  1.00  0.00           H  
ATOM    433 HO2'   A   970      -7.432  11.710  -8.819  1.00  0.00           H  
ATOM    434  H2    A   970      -4.053   7.257 -10.005  1.00  0.00           H  
ATOM    435  H61   A   970      -5.829   3.557 -11.603  1.00  0.00           H  
ATOM    436  H62   A   970      -7.479   3.618 -11.210  1.00  0.00           H  
ATOM    437  H8    A   970     -10.159   6.848  -8.893  1.00  0.00           H  
ATOM    438  P     A   971     -10.217  11.271 -11.604  1.00  0.00           P  
ATOM    439  OP2   A   971      -9.250  10.225 -12.021  1.00  0.00           O  
ATOM    440  OP1   A   971     -11.519  11.389 -12.307  1.00  0.00           O  
ATOM    441  O5'   A   971      -9.482  12.682 -11.686  1.00  0.00           O  
ATOM    442  C5'   A   971      -9.873  13.758 -10.846  1.00  0.00           C  
ATOM    443  C4'   A   971      -9.022  14.981 -11.080  1.00  0.00           C  
ATOM    444  O4'   A   971      -7.650  14.596 -10.846  1.00  0.00           O  
ATOM    445  C3'   A   971      -9.081  15.577 -12.478  1.00  0.00           C  
ATOM    446  O3'   A   971      -9.206  16.988 -12.475  1.00  0.00           O  
ATOM    447  C1'   A   971      -6.837  14.842 -12.019  1.00  0.00           C  
ATOM    448  C2'   A   971      -7.776  15.204 -13.167  1.00  0.00           C  
ATOM    449  O2'   A   971      -7.217  16.318 -13.847  1.00  0.00           O  
ATOM    450  N1    A   971      -2.140  12.781 -12.516  1.00  0.00           N  
ATOM    451  C2    A   971      -2.553  14.023 -12.234  1.00  0.00           C  
ATOM    452  N3    A   971      -3.794  14.492 -12.120  1.00  0.00           N  
ATOM    453  C4    A   971      -4.692  13.514 -12.333  1.00  0.00           C  
ATOM    454  C5    A   971      -4.422  12.192 -12.631  1.00  0.00           C  
ATOM    455  C6    A   971      -3.069  11.822 -12.724  1.00  0.00           C  
ATOM    456  N6    A   971      -2.657  10.584 -13.005  1.00  0.00           N  
ATOM    457  N7    A   971      -5.600  11.473 -12.784  1.00  0.00           N  
ATOM    458  C8    A   971      -6.540  12.362 -12.577  1.00  0.00           C  
ATOM    459  N9    A   971      -6.062  13.619 -12.299  1.00  0.00           N  
ATOM    460  H5'   A   971      -9.783  13.481  -9.910  1.00  0.00           H  
ATOM    461 H5''   A   971     -10.809  13.980 -11.025  1.00  0.00           H  
ATOM    462  H4'   A   971      -9.291  15.680 -10.447  1.00  0.00           H  
ATOM    463  H3'   A   971      -9.806  15.149 -12.980  1.00  0.00           H  
ATOM    464  H1'   A   971      -6.222  15.588 -11.854  1.00  0.00           H  
ATOM    465  H2'   A   971      -7.891  14.435 -13.763  1.00  0.00           H  
ATOM    466 HO2'   A   971      -6.849  16.017 -14.703  1.00  0.00           H  
ATOM    467  H2    A   971      -1.840  14.681 -12.092  1.00  0.00           H  
ATOM    468  H61   A   971      -1.698  10.386 -13.056  1.00  0.00           H  
ATOM    469  H62   A   971      -3.312   9.872 -13.159  1.00  0.00           H  
ATOM    470  H8    A   971      -7.496  12.150 -12.618  1.00  0.00           H  
ATOM    471  P     U   972     -10.581  17.678 -12.940  1.00  0.00           P  
ATOM    472  OP2   U   972     -10.695  17.528 -14.413  1.00  0.00           O  
ATOM    473  OP1   U   972     -11.669  17.173 -12.064  1.00  0.00           O  
ATOM    474  O5'   U   972     -10.364  19.223 -12.617  1.00  0.00           O  
ATOM    475  C5'   U   972     -11.057  19.849 -11.548  1.00  0.00           C  
ATOM    476  C4'   U   972     -10.308  21.050 -11.026  1.00  0.00           C  
ATOM    477  O4'   U   972      -8.958  20.640 -10.753  1.00  0.00           O  
ATOM    478  C3'   U   972     -10.150  22.213 -11.994  1.00  0.00           C  
ATOM    479  O3'   U   972     -11.226  23.132 -11.936  1.00  0.00           O  
ATOM    480  C1'   U   972      -8.085  21.721 -11.008  1.00  0.00           C  
ATOM    481  C2'   U   972      -8.925  22.912 -11.449  1.00  0.00           C  
ATOM    482  O2'   U   972      -9.246  23.704 -10.314  1.00  0.00           O  
ATOM    483  N1    U   972      -7.099  21.315 -12.039  1.00  0.00           N  
ATOM    484  C2    U   972      -6.030  22.165 -12.259  1.00  0.00           C  
ATOM    485  O2    U   972      -5.874  23.209 -11.650  1.00  0.00           O  
ATOM    486  N3    U   972      -5.143  21.749 -13.221  1.00  0.00           N  
ATOM    487  C4    U   972      -5.212  20.595 -13.972  1.00  0.00           C  
ATOM    488  O4    U   972      -4.333  20.361 -14.803  1.00  0.00           O  
ATOM    489  C5    U   972      -6.343  19.764 -13.691  1.00  0.00           C  
ATOM    490  C6    U   972      -7.222  20.145 -12.758  1.00  0.00           C  
ATOM    491  H5'   U   972     -11.171  19.203 -10.820  1.00  0.00           H  
ATOM    492 H5''   U   972     -11.940  20.135 -11.863  1.00  0.00           H  
ATOM    493  H4'   U   972     -10.737  21.356 -10.200  1.00  0.00           H  
ATOM    494  H3'   U   972      -9.952  21.865 -12.887  1.00  0.00           H  
ATOM    495  H1'   U   972      -7.613  21.948 -10.179  1.00  0.00           H  
ATOM    496  H2'   U   972      -8.474  23.438 -12.142  1.00  0.00           H  
ATOM    497 HO2'   U   972      -8.739  24.542 -10.356  1.00  0.00           H  
ATOM    498  H3    U   972      -4.379  22.337 -13.393  1.00  0.00           H  
ATOM    499  H5    U   972      -6.471  18.924 -14.178  1.00  0.00           H  
ATOM    500  H6    U   972      -7.988  19.560 -12.585  1.00  0.00           H  
ATOM    501  P     U   973     -11.888  23.690 -13.290  1.00  0.00           P  
ATOM    502  OP2   U   973     -12.705  22.601 -13.883  1.00  0.00           O  
ATOM    503  OP1   U   973     -12.519  25.000 -12.988  1.00  0.00           O  
ATOM    504  O5'   U   973     -10.643  23.950 -14.248  1.00  0.00           O  
ATOM    505  C5'   U   973      -9.785  25.062 -14.043  1.00  0.00           C  
ATOM    506  C4'   U   973      -8.690  25.120 -15.079  1.00  0.00           C  
ATOM    507  O4'   U   973      -7.730  24.060 -14.834  1.00  0.00           O  
ATOM    508  C3'   U   973      -9.113  24.857 -16.516  1.00  0.00           C  
ATOM    509  O3'   U   973      -9.699  25.988 -17.136  1.00  0.00           O  
ATOM    510  C1'   U   973      -7.173  23.639 -16.051  1.00  0.00           C  
ATOM    511  C2'   U   973      -7.776  24.513 -17.146  1.00  0.00           C  
ATOM    512  O2'   U   973      -6.976  25.674 -17.321  1.00  0.00           O  
ATOM    513  N1    U   973      -7.486  22.202 -16.242  1.00  0.00           N  
ATOM    514  C2    U   973      -6.622  21.467 -17.033  1.00  0.00           C  
ATOM    515  O2    U   973      -5.635  21.947 -17.564  1.00  0.00           O  
ATOM    516  N3    U   973      -6.951  20.142 -17.180  1.00  0.00           N  
ATOM    517  C4    U   973      -8.034  19.488 -16.632  1.00  0.00           C  
ATOM    518  O4    U   973      -8.194  18.288 -16.860  1.00  0.00           O  
ATOM    519  C5    U   973      -8.884  20.310 -15.826  1.00  0.00           C  
ATOM    520  C6    U   973      -8.586  21.604 -15.665  1.00  0.00           C  
ATOM    521  H5'   U   973      -9.379  24.992 -13.153  1.00  0.00           H  
ATOM    522 H5''   U   973     -10.312  25.887 -14.090  1.00  0.00           H  
ATOM    523  H4'   U   973      -8.234  25.984 -15.010  1.00  0.00           H  
ATOM    524  H3'   U   973      -9.702  24.075 -16.542  1.00  0.00           H  
ATOM    525  H1'   U   973      -6.200  23.760 -16.041  1.00  0.00           H  
ATOM    526  H2'   U   973      -7.891  24.023 -17.987  1.00  0.00           H  
ATOM    527 HO2'   U   973      -7.554  26.466 -17.301  1.00  0.00           H  
ATOM    528  H3    U   973      -6.352  19.603 -17.737  1.00  0.00           H  
ATOM    529  H5    U   973      -9.677  19.927 -15.396  1.00  0.00           H  
ATOM    530  H6    U   973      -9.184  22.145 -15.110  1.00  0.00           H  
ATOM    531  P     A   974     -10.581  25.814 -18.468  1.00  0.00           P  
ATOM    532  OP2   A   974     -10.558  24.380 -18.851  1.00  0.00           O  
ATOM    533  OP1   A   974     -11.882  26.494 -18.250  1.00  0.00           O  
ATOM    534  O5'   A   974      -9.776  26.632 -19.573  1.00  0.00           O  
ATOM    535  C5'   A   974      -9.248  27.918 -19.287  1.00  0.00           C  
ATOM    536  C4'   A   974      -8.458  28.464 -20.450  1.00  0.00           C  
ATOM    537  O4'   A   974      -7.236  27.675 -20.555  1.00  0.00           O  
ATOM    538  C3'   A   974      -9.148  28.420 -21.805  1.00  0.00           C  
ATOM    539  O3'   A   974      -8.954  29.601 -22.565  1.00  0.00           O  
ATOM    540  C1'   A   974      -7.174  27.044 -21.851  1.00  0.00           C  
ATOM    541  C2'   A   974      -8.562  27.171 -22.482  1.00  0.00           C  
ATOM    542  O2'   A   974      -8.394  27.373 -23.878  1.00  0.00           O  
ATOM    543  N1    A   974      -4.632  23.050 -23.887  1.00  0.00           N  
ATOM    544  C2    A   974      -4.839  24.300 -24.319  1.00  0.00           C  
ATOM    545  N3    A   974      -5.512  25.291 -23.738  1.00  0.00           N  
ATOM    546  C4    A   974      -6.020  24.892 -22.558  1.00  0.00           C  
ATOM    547  C5    A   974      -5.893  23.642 -21.982  1.00  0.00           C  
ATOM    548  C6    A   974      -5.156  22.682 -22.698  1.00  0.00           C  
ATOM    549  N6    A   974      -4.950  21.435 -22.267  1.00  0.00           N  
ATOM    550  N7    A   974      -6.550  23.596 -20.759  1.00  0.00           N  
ATOM    551  C8    A   974      -7.051  24.799 -20.627  1.00  0.00           C  
ATOM    552  N9    A   974      -6.769  25.636 -21.679  1.00  0.00           N  
ATOM    553  H5'   A   974      -8.662  27.857 -18.504  1.00  0.00           H  
ATOM    554 H5''   A   974      -9.986  28.530 -19.087  1.00  0.00           H  
ATOM    555  H4'   A   974      -8.239  29.403 -20.272  1.00  0.00           H  
ATOM    556  H3'   A   974     -10.109  28.279 -21.672  1.00  0.00           H  
ATOM    557  H1'   A   974      -6.517  27.506 -22.414  1.00  0.00           H  
ATOM    558  H2'   A   974      -9.100  26.374 -22.292  1.00  0.00           H  
ATOM    559 HO2'   A   974      -8.650  26.553 -24.351  1.00  0.00           H  
ATOM    560  H2    A   974      -4.438  24.517 -25.187  1.00  0.00           H  
ATOM    561  H61   A   974      -4.427  20.809 -22.811  1.00  0.00           H  
ATOM    562  H62   A   974      -5.321  21.145 -21.408  1.00  0.00           H  
ATOM    563  H8    A   974      -7.578  25.077 -19.848  1.00  0.00           H  
ATOM    564  P     A   975      -9.797  30.927 -22.227  1.00  0.00           P  
ATOM    565  OP2   A   975     -10.976  30.964 -23.127  1.00  0.00           O  
ATOM    566  OP1   A   975      -9.993  30.985 -20.757  1.00  0.00           O  
ATOM    567  O5'   A   975      -8.823  32.118 -22.642  1.00  0.00           O  
ATOM    568  C5'   A   975      -8.545  33.180 -21.742  1.00  0.00           C  
ATOM    569  C4'   A   975      -7.062  33.347 -21.524  1.00  0.00           C  
ATOM    570  O4'   A   975      -6.413  32.057 -21.471  1.00  0.00           O  
ATOM    571  C3'   A   975      -6.301  34.060 -22.631  1.00  0.00           C  
ATOM    572  O3'   A   975      -6.474  35.466 -22.607  1.00  0.00           O  
ATOM    573  C1'   A   975      -5.088  32.210 -21.890  1.00  0.00           C  
ATOM    574  C2'   A   975      -4.867  33.648 -22.322  1.00  0.00           C  
ATOM    575  O2'   A   975      -4.340  34.395 -21.235  1.00  0.00           O  
ATOM    576  N1    A   975      -1.565  30.582 -25.280  1.00  0.00           N  
ATOM    577  C2    A   975      -1.546  31.554 -24.358  1.00  0.00           C  
ATOM    578  N3    A   975      -2.501  31.925 -23.507  1.00  0.00           N  
ATOM    579  C4    A   975      -3.599  31.165 -23.666  1.00  0.00           C  
ATOM    580  C5    A   975      -3.769  30.131 -24.568  1.00  0.00           C  
ATOM    581  C6    A   975      -2.683  29.838 -25.412  1.00  0.00           C  
ATOM    582  N6    A   975      -2.701  28.870 -26.331  1.00  0.00           N  
ATOM    583  N7    A   975      -5.034  29.574 -24.444  1.00  0.00           N  
ATOM    584  C8    A   975      -5.592  30.272 -23.485  1.00  0.00           C  
ATOM    585  N9    A   975      -4.780  31.251 -22.968  1.00  0.00           N  
ATOM    586  H5'   A   975      -8.975  32.991 -20.882  1.00  0.00           H  
ATOM    587 H5''   A   975      -8.910  34.013 -22.106  1.00  0.00           H  
ATOM    588  H4'   A   975      -6.917  33.807 -20.670  1.00  0.00           H  
ATOM    589  H3'   A   975      -6.570  33.688 -23.498  1.00  0.00           H  
ATOM    590  H1'   A   975      -4.528  32.014 -21.109  1.00  0.00           H  
ATOM    591  H2'   A   975      -4.296  33.711 -23.116  1.00  0.00           H  
ATOM    592 HO2'   A   975      -3.407  34.624 -21.428  1.00  0.00           H  
ATOM    593  H2    A   975      -0.711  32.065 -24.302  1.00  0.00           H  
ATOM    594  H61   A   975      -1.912  28.712 -26.892  1.00  0.00           H  
ATOM    595  H62   A   975      -3.502  28.316 -26.445  1.00  0.00           H  
ATOM    596  H8    A   975      -6.505  30.110 -23.167  1.00  0.00           H  
ATOM    597  P     A   976      -7.330  36.195 -23.756  1.00  0.00           P  
ATOM    598  OP2   A   976      -8.408  35.269 -24.183  1.00  0.00           O  
ATOM    599  OP1   A   976      -7.677  37.556 -23.278  1.00  0.00           O  
ATOM    600  O5'   A   976      -6.302  36.344 -24.965  1.00  0.00           O  
ATOM    601  C5'   A   976      -5.473  37.491 -25.080  1.00  0.00           C  
ATOM    602  C4'   A   976      -4.163  37.162 -25.750  1.00  0.00           C  
ATOM    603  O4'   A   976      -3.631  35.901 -25.267  1.00  0.00           O  
ATOM    604  C3'   A   976      -4.207  37.010 -27.263  1.00  0.00           C  
ATOM    605  O3'   A   976      -4.058  38.241 -27.949  1.00  0.00           O  
ATOM    606  C1'   A   976      -3.063  35.161 -26.305  1.00  0.00           C  
ATOM    607  C2'   A   976      -3.049  36.061 -27.545  1.00  0.00           C  
ATOM    608  O2'   A   976      -1.811  36.758 -27.587  1.00  0.00           O  
ATOM    609  N1    A   976      -3.519  30.653 -28.758  1.00  0.00           N  
ATOM    610  C2    A   976      -2.577  31.604 -28.791  1.00  0.00           C  
ATOM    611  N3    A   976      -2.522  32.756 -28.125  1.00  0.00           N  
ATOM    612  C4    A   976      -3.600  32.900 -27.335  1.00  0.00           C  
ATOM    613  C5    A   976      -4.649  32.011 -27.194  1.00  0.00           C  
ATOM    614  C6    A   976      -4.589  30.829 -27.954  1.00  0.00           C  
ATOM    615  N6    A   976      -5.527  29.880 -27.922  1.00  0.00           N  
ATOM    616  N7    A   976      -5.585  32.494 -26.290  1.00  0.00           N  
ATOM    617  C8    A   976      -5.089  33.646 -25.910  1.00  0.00           C  
ATOM    618  N9    A   976      -3.889  33.955 -26.503  1.00  0.00           N  
ATOM    619  H5'   A   976      -5.294  37.847 -24.185  1.00  0.00           H  
ATOM    620 H5''   A   976      -5.940  38.172 -25.607  1.00  0.00           H  
ATOM    621  H4'   A   976      -3.515  37.868 -25.544  1.00  0.00           H  
ATOM    622  H3'   A   976      -5.046  36.571 -27.518  1.00  0.00           H  
ATOM    623  H1'   A   976      -2.145  34.896 -26.084  1.00  0.00           H  
ATOM    624  H2'   A   976      -3.201  35.541 -28.362  1.00  0.00           H  
ATOM    625 HO2'   A   976      -1.265  36.392 -28.314  1.00  0.00           H  
ATOM    626  H2    A   976      -1.822  31.428 -29.391  1.00  0.00           H  
ATOM    627  H61   A   976      -5.430  29.076 -28.475  1.00  0.00           H  
ATOM    628  H62   A   976      -6.313  29.986 -27.346  1.00  0.00           H  
ATOM    629  H8    A   976      -5.533  34.233 -25.263  1.00  0.00           H  
ATOM    630  P     A   977      -5.274  38.834 -28.817  1.00  0.00           P  
ATOM    631  OP2   A   977      -6.544  38.446 -28.155  1.00  0.00           O  
ATOM    632  OP1   A   977      -4.993  40.267 -29.084  1.00  0.00           O  
ATOM    633  O5'   A   977      -5.179  38.047 -30.200  1.00  0.00           O  
ATOM    634  C5'   A   977      -4.173  38.362 -31.151  1.00  0.00           C  
ATOM    635  C4'   A   977      -4.047  37.287 -32.201  1.00  0.00           C  
ATOM    636  O4'   A   977      -3.615  36.033 -31.599  1.00  0.00           O  
ATOM    637  C3'   A   977      -5.334  36.889 -32.906  1.00  0.00           C  
ATOM    638  O3'   A   977      -5.684  37.769 -33.961  1.00  0.00           O  
ATOM    639  C1'   A   977      -4.185  34.930 -32.271  1.00  0.00           C  
ATOM    640  C2'   A   977      -4.953  35.524 -33.457  1.00  0.00           C  
ATOM    641  O2'   A   977      -4.075  35.643 -34.566  1.00  0.00           O  
ATOM    642  N1    A   977      -6.908  30.702 -31.145  1.00  0.00           N  
ATOM    643  C2    A   977      -6.131  31.022 -32.188  1.00  0.00           C  
ATOM    644  N3    A   977      -5.450  32.143 -32.418  1.00  0.00           N  
ATOM    645  C4    A   977      -5.625  33.019 -31.413  1.00  0.00           C  
ATOM    646  C5    A   977      -6.391  32.835 -30.277  1.00  0.00           C  
ATOM    647  C6    A   977      -7.061  31.605 -30.152  1.00  0.00           C  
ATOM    648  N6    A   977      -7.836  31.286 -29.113  1.00  0.00           N  
ATOM    649  N7    A   977      -6.334  33.956 -29.460  1.00  0.00           N  
ATOM    650  C8    A   977      -5.548  34.778 -30.109  1.00  0.00           C  
ATOM    651  N9    A   977      -5.082  34.276 -31.299  1.00  0.00           N  
ATOM    652  H5'   A   977      -3.315  38.459 -30.688  1.00  0.00           H  
ATOM    653 H5''   A   977      -4.399  39.210 -31.586  1.00  0.00           H  
ATOM    654  H4'   A   977      -3.376  37.564 -32.860  1.00  0.00           H  
ATOM    655  H3'   A   977      -6.048  36.791 -32.242  1.00  0.00           H  
ATOM    656  H1'   A   977      -3.530  34.279 -32.600  1.00  0.00           H  
ATOM    657  H2'   A   977      -5.746  34.991 -33.676  1.00  0.00           H  
ATOM    658 HO2'   A   977      -4.324  34.979 -35.242  1.00  0.00           H  
ATOM    659  H2    A   977      -6.052  30.332 -32.881  1.00  0.00           H  
ATOM    660  H61   A   977      -8.278  30.411 -29.082  1.00  0.00           H  
ATOM    661  H62   A   977      -7.962  31.925 -28.381  1.00  0.00           H  
ATOM    662  H8    A   977      -5.314  35.670 -29.776  1.00  0.00           H  
ATOM    663  P     C   978      -7.227  37.986 -34.354  1.00  0.00           P  
ATOM    664  OP2   C   978      -7.804  38.987 -33.421  1.00  0.00           O  
ATOM    665  OP1   C   978      -7.300  38.222 -35.818  1.00  0.00           O  
ATOM    666  O5'   C   978      -7.906  36.578 -34.048  1.00  0.00           O  
ATOM    667  C5'   C   978      -8.443  35.784 -35.095  1.00  0.00           C  
ATOM    668  C4'   C   978      -9.128  34.549 -34.562  1.00  0.00           C  
ATOM    669  O4'   C   978      -8.440  34.077 -33.374  1.00  0.00           O  
ATOM    670  C3'   C   978     -10.564  34.727 -34.096  1.00  0.00           C  
ATOM    671  O3'   C   978     -11.497  34.709 -35.163  1.00  0.00           O  
ATOM    672  C1'   C   978      -9.367  33.524 -32.469  1.00  0.00           C  
ATOM    673  C2'   C   978     -10.729  33.534 -33.163  1.00  0.00           C  
ATOM    674  O2'   C   978     -10.892  32.328 -33.895  1.00  0.00           O  
ATOM    675  N1    C   978      -9.359  34.344 -31.232  1.00  0.00           N  
ATOM    676  C2    C   978      -9.998  33.836 -30.094  1.00  0.00           C  
ATOM    677  O2    C   978     -10.547  32.725 -30.152  1.00  0.00           O  
ATOM    678  N3    C   978     -10.005  34.563 -28.953  1.00  0.00           N  
ATOM    679  C4    C   978      -9.408  35.754 -28.916  1.00  0.00           C  
ATOM    680  N4    C   978      -9.441  36.436 -27.768  1.00  0.00           N  
ATOM    681  C5    C   978      -8.752  36.299 -30.055  1.00  0.00           C  
ATOM    682  C6    C   978      -8.750  35.570 -31.178  1.00  0.00           C  
ATOM    683  H5'   C   978      -7.717  35.513 -35.695  1.00  0.00           H  
ATOM    684 H5''   C   978      -9.092  36.317 -35.599  1.00  0.00           H  
ATOM    685  H4'   C   978      -9.093  33.849 -35.247  1.00  0.00           H  
ATOM    686  H3'   C   978     -10.636  35.558 -33.582  1.00  0.00           H  
ATOM    687  H1'   C   978      -9.124  32.601 -32.250  1.00  0.00           H  
ATOM    688  H2'   C   978     -11.461  33.675 -32.528  1.00  0.00           H  
ATOM    689 HO2'   C   978     -11.336  31.666 -33.325  1.00  0.00           H  
ATOM    690  H42   C   978      -9.011  37.315 -27.709  1.00  0.00           H  
ATOM    691  H41   C   978      -9.895  36.058 -26.986  1.00  0.00           H  
ATOM    692  H5    C   978      -8.315  37.176 -30.018  1.00  0.00           H  
ATOM    693  H6    C   978      -8.303  35.928 -31.973  1.00  0.00           H  
ATOM    694  P     A   979     -12.832  35.601 -35.085  1.00  0.00           P  
ATOM    695  OP2   A   979     -12.471  37.000 -35.428  1.00  0.00           O  
ATOM    696  OP1   A   979     -13.896  34.908 -35.853  1.00  0.00           O  
ATOM    697  O5'   A   979     -13.232  35.561 -33.543  1.00  0.00           O  
ATOM    698  C5'   A   979     -13.988  34.482 -33.013  1.00  0.00           C  
ATOM    699  C4'   A   979     -13.904  34.432 -31.508  1.00  0.00           C  
ATOM    700  O4'   A   979     -13.115  35.572 -31.116  1.00  0.00           O  
ATOM    701  C3'   A   979     -15.221  34.579 -30.761  1.00  0.00           C  
ATOM    702  O3'   A   979     -15.907  33.350 -30.599  1.00  0.00           O  
ATOM    703  C1'   A   979     -13.650  36.154 -29.942  1.00  0.00           C  
ATOM    704  C2'   A   979     -14.813  35.271 -29.467  1.00  0.00           C  
ATOM    705  O2'   A   979     -14.322  34.337 -28.516  1.00  0.00           O  
ATOM    706  N1    A   979     -15.178  40.712 -28.087  1.00  0.00           N  
ATOM    707  C2    A   979     -14.818  39.571 -27.486  1.00  0.00           C  
ATOM    708  N3    A   979     -14.430  38.420 -28.031  1.00  0.00           N  
ATOM    709  C4    A   979     -14.431  38.505 -29.373  1.00  0.00           C  
ATOM    710  C5    A   979     -14.775  39.608 -30.133  1.00  0.00           C  
ATOM    711  C6    A   979     -15.166  40.765 -29.436  1.00  0.00           C  
ATOM    712  N6    A   979     -15.526  41.903 -30.034  1.00  0.00           N  
ATOM    713  N7    A   979     -14.655  39.328 -31.487  1.00  0.00           N  
ATOM    714  C8    A   979     -14.247  38.083 -31.515  1.00  0.00           C  
ATOM    715  N9    A   979     -14.091  37.523 -30.272  1.00  0.00           N  
ATOM    716  H5'   A   979     -13.645  33.641 -33.381  1.00  0.00           H  
ATOM    717 H5''   A   979     -14.925  34.588 -33.278  1.00  0.00           H  
ATOM    718  H4'   A   979     -13.464  33.598 -31.243  1.00  0.00           H  
ATOM    719  H3'   A   979     -15.812  35.177 -31.266  1.00  0.00           H  
ATOM    720  H1'   A   979     -12.963  36.191 -29.244  1.00  0.00           H  
ATOM    721  H2'   A   979     -15.545  35.811 -29.102  1.00  0.00           H  
ATOM    722 HO2'   A   979     -14.654  34.582 -27.628  1.00  0.00           H  
ATOM    723  H2    A   979     -14.843  39.585 -26.506  1.00  0.00           H  
ATOM    724  H61   A   979     -15.790  42.678 -29.495  1.00  0.00           H  
ATOM    725  H62   A   979     -15.525  41.965 -31.012  1.00  0.00           H  
ATOM    726  H8    A   979     -14.071  37.596 -32.348  1.00  0.00           H  
ATOM    727  P     A   980     -15.089  32.005 -30.272  1.00  0.00           P  
ATOM    728  OP2   A   980     -14.093  32.318 -29.217  1.00  0.00           O  
ATOM    729  OP1   A   980     -16.069  30.912 -30.056  1.00  0.00           O  
ATOM    730  O5'   A   980     -14.297  31.699 -31.620  1.00  0.00           O  
ATOM    731  C5'   A   980     -14.673  30.614 -32.456  1.00  0.00           C  
ATOM    732  C4'   A   980     -13.492  29.738 -32.792  1.00  0.00           C  
ATOM    733  O4'   A   980     -12.312  30.261 -32.130  1.00  0.00           O  
ATOM    734  C3'   A   980     -13.582  28.291 -32.330  1.00  0.00           C  
ATOM    735  O3'   A   980     -14.283  27.462 -33.240  1.00  0.00           O  
ATOM    736  C1'   A   980     -11.504  29.196 -31.647  1.00  0.00           C  
ATOM    737  C2'   A   980     -12.118  27.896 -32.173  1.00  0.00           C  
ATOM    738  O2'   A   980     -11.531  27.585 -33.428  1.00  0.00           O  
ATOM    739  N1    A   980      -9.094  27.635 -27.369  1.00  0.00           N  
ATOM    740  C2    A   980      -8.861  27.407 -28.667  1.00  0.00           C  
ATOM    741  N3    A   980      -9.530  27.846 -29.732  1.00  0.00           N  
ATOM    742  C4    A   980     -10.567  28.615 -29.357  1.00  0.00           C  
ATOM    743  C5    A   980     -10.933  28.940 -28.064  1.00  0.00           C  
ATOM    744  C6    A   980     -10.143  28.413 -27.026  1.00  0.00           C  
ATOM    745  N6    A   980     -10.376  28.639 -25.732  1.00  0.00           N  
ATOM    746  N7    A   980     -12.056  29.756 -28.063  1.00  0.00           N  
ATOM    747  C8    A   980     -12.338  29.905 -29.333  1.00  0.00           C  
ATOM    748  N9    A   980     -11.477  29.242 -30.173  1.00  0.00           N  
ATOM    749  H5'   A   980     -15.055  30.967 -33.287  1.00  0.00           H  
ATOM    750 H5''   A   980     -15.350  30.076 -31.997  1.00  0.00           H  
ATOM    751  H4'   A   980     -13.352  29.752 -33.762  1.00  0.00           H  
ATOM    752  H3'   A   980     -14.017  28.260 -31.452  1.00  0.00           H  
ATOM    753  H1'   A   980     -10.592  29.289 -31.994  1.00  0.00           H  
ATOM    754  H2'   A   980     -12.011  27.165 -31.529  1.00  0.00           H  
ATOM    755 HO2'   A   980     -12.222  27.623 -34.121  1.00  0.00           H  
ATOM    756  H2    A   980      -8.088  26.836 -28.862  1.00  0.00           H  
ATOM    757  H61   A   980      -9.790  28.244 -25.052  1.00  0.00           H  
ATOM    758  H62   A   980     -11.131  29.201 -25.460  1.00  0.00           H  
ATOM    759  H8    A   980     -13.094  30.440 -29.655  1.00  0.00           H  
ATOM    760  P     A   981     -15.741  26.900 -32.862  1.00  0.00           P  
ATOM    761  OP2   A   981     -16.174  27.555 -31.602  1.00  0.00           O  
ATOM    762  OP1   A   981     -16.598  26.992 -34.070  1.00  0.00           O  
ATOM    763  O5'   A   981     -15.490  25.356 -32.552  1.00  0.00           O  
ATOM    764  C5'   A   981     -14.848  24.518 -33.502  1.00  0.00           C  
ATOM    765  C4'   A   981     -13.936  23.521 -32.833  1.00  0.00           C  
ATOM    766  O4'   A   981     -12.782  24.196 -32.277  1.00  0.00           O  
ATOM    767  C3'   A   981     -14.514  22.786 -31.633  1.00  0.00           C  
ATOM    768  O3'   A   981     -15.273  21.645 -31.994  1.00  0.00           O  
ATOM    769  C1'   A   981     -12.409  23.636 -31.046  1.00  0.00           C  
ATOM    770  C2'   A   981     -13.252  22.375 -30.902  1.00  0.00           C  
ATOM    771  O2'   A   981     -12.601  21.300 -31.565  1.00  0.00           O  
ATOM    772  N1    A   981     -11.876  24.889 -26.076  1.00  0.00           N  
ATOM    773  C2    A   981     -11.458  23.835 -26.789  1.00  0.00           C  
ATOM    774  N3    A   981     -11.632  23.572 -28.083  1.00  0.00           N  
ATOM    775  C4    A   981     -12.336  24.552 -28.676  1.00  0.00           C  
ATOM    776  C5    A   981     -12.833  25.694 -28.077  1.00  0.00           C  
ATOM    777  C6    A   981     -12.580  25.856 -26.703  1.00  0.00           C  
ATOM    778  N6    A   981     -12.998  26.905 -25.992  1.00  0.00           N  
ATOM    779  N7    A   981     -13.509  26.479 -29.002  1.00  0.00           N  
ATOM    780  C8    A   981     -13.406  25.805 -30.121  1.00  0.00           C  
ATOM    781  N9    A   981     -12.709  24.628 -29.996  1.00  0.00           N  
ATOM    782  H5'   A   981     -14.321  25.072 -34.114  1.00  0.00           H  
ATOM    783 H5''   A   981     -15.529  24.034 -34.014  1.00  0.00           H  
ATOM    784  H4'   A   981     -13.630  22.872 -33.501  1.00  0.00           H  
ATOM    785  H3'   A   981     -15.022  23.419 -31.083  1.00  0.00           H  
ATOM    786  H1'   A   981     -11.458  23.399 -31.010  1.00  0.00           H  
ATOM    787  H2'   A   981     -13.434  22.166 -29.962  1.00  0.00           H  
ATOM    788 HO2'   A   981     -12.262  20.672 -30.894  1.00  0.00           H  
ATOM    789  H2    A   981     -10.951  23.162 -26.287  1.00  0.00           H  
ATOM    790  H61   A   981     -12.790  26.963 -25.036  1.00  0.00           H  
ATOM    791  H62   A   981     -13.510  27.619 -26.426  1.00  0.00           H  
ATOM    792  H8    A   981     -13.792  26.112 -30.968  1.00  0.00           H  
ATOM    793  P     C   982     -16.648  21.314 -31.230  1.00  0.00           P  
ATOM    794  OP2   C   982     -17.637  22.363 -31.586  1.00  0.00           O  
ATOM    795  OP1   C   982     -16.975  19.886 -31.471  1.00  0.00           O  
ATOM    796  O5'   C   982     -16.283  21.482 -29.689  1.00  0.00           O  
ATOM    797  C5'   C   982     -16.351  20.378 -28.799  1.00  0.00           C  
ATOM    798  C4'   C   982     -15.813  20.730 -27.433  1.00  0.00           C  
ATOM    799  O4'   C   982     -14.956  21.889 -27.549  1.00  0.00           O  
ATOM    800  C3'   C   982     -16.843  21.137 -26.391  1.00  0.00           C  
ATOM    801  O3'   C   982     -17.453  20.027 -25.754  1.00  0.00           O  
ATOM    802  C1'   C   982     -15.118  22.739 -26.418  1.00  0.00           C  
ATOM    803  C2'   C   982     -16.040  22.014 -25.444  1.00  0.00           C  
ATOM    804  O2'   C   982     -15.256  21.231 -24.557  1.00  0.00           O  
ATOM    805  N1    C   982     -15.692  24.024 -26.887  1.00  0.00           N  
ATOM    806  C2    C   982     -15.838  25.065 -25.962  1.00  0.00           C  
ATOM    807  O2    C   982     -15.487  24.883 -24.785  1.00  0.00           O  
ATOM    808  N3    C   982     -16.358  26.247 -26.364  1.00  0.00           N  
ATOM    809  C4    C   982     -16.728  26.417 -27.633  1.00  0.00           C  
ATOM    810  N4    C   982     -17.236  27.600 -27.985  1.00  0.00           N  
ATOM    811  C5    C   982     -16.593  25.379 -28.598  1.00  0.00           C  
ATOM    812  C6    C   982     -16.076  24.214 -28.189  1.00  0.00           C  
ATOM    813  H5'   C   982     -15.826  19.638 -29.168  1.00  0.00           H  
ATOM    814 H5''   C   982     -17.285  20.096 -28.711  1.00  0.00           H  
ATOM    815  H4'   C   982     -15.290  19.973 -27.096  1.00  0.00           H  
ATOM    816  H3'   C   982     -17.537  21.681 -26.818  1.00  0.00           H  
ATOM    817  H1'   C   982     -14.257  22.906 -25.982  1.00  0.00           H  
ATOM    818  H2'   C   982     -16.618  22.641 -24.961  1.00  0.00           H  
ATOM    819 HO2'   C   982     -15.280  21.637 -23.666  1.00  0.00           H  
ATOM    820  H42   C   982     -17.517  27.757 -28.910  1.00  0.00           H  
ATOM    821  H41   C   982     -17.328  28.312 -27.317  1.00  0.00           H  
ATOM    822  H5    C   982     -16.867  25.514 -29.530  1.00  0.00           H  
ATOM    823  H6    C   982     -15.975  23.488 -28.838  1.00  0.00           H  
ATOM    824  P     C   983     -18.961  19.641 -26.110  1.00  0.00           P  
ATOM    825  OP2   C   983     -18.907  18.284 -26.707  1.00  0.00           O  
ATOM    826  OP1   C   983     -19.744  19.866 -24.868  1.00  0.00           O  
ATOM    827  O5'   C   983     -19.501  20.648 -27.220  1.00  0.00           O  
ATOM    828  C5'   C   983     -20.785  20.476 -27.798  1.00  0.00           C  
ATOM    829  C4'   C   983     -20.711  19.731 -29.109  1.00  0.00           C  
ATOM    830  O4'   C   983     -21.196  18.383 -28.938  1.00  0.00           O  
ATOM    831  C3'   C   983     -21.588  20.262 -30.232  1.00  0.00           C  
ATOM    832  O3'   C   983     -21.053  21.419 -30.851  1.00  0.00           O  
ATOM    833  C1'   C   983     -21.857  17.947 -30.115  1.00  0.00           C  
ATOM    834  C2'   C   983     -21.681  19.048 -31.147  1.00  0.00           C  
ATOM    835  O2'   C   983     -20.469  18.846 -31.859  1.00  0.00           O  
ATOM    836  N1    C   983     -23.283  17.711 -29.781  1.00  0.00           N  
ATOM    837  C2    C   983     -24.035  16.883 -30.623  1.00  0.00           C  
ATOM    838  O2    C   983     -23.492  16.376 -31.617  1.00  0.00           O  
ATOM    839  N3    C   983     -25.337  16.650 -30.340  1.00  0.00           N  
ATOM    840  C4    C   983     -25.897  17.207 -29.267  1.00  0.00           C  
ATOM    841  N4    C   983     -27.186  16.950 -29.027  1.00  0.00           N  
ATOM    842  C5    C   983     -25.161  18.054 -28.391  1.00  0.00           C  
ATOM    843  C6    C   983     -23.873  18.275 -28.680  1.00  0.00           C  
ATOM    844  H5'   C   983     -21.187  21.356 -27.953  1.00  0.00           H  
ATOM    845 H5''   C   983     -21.351  19.972 -27.177  1.00  0.00           H  
ATOM    846  H4'   C   983     -19.781  19.706 -29.418  1.00  0.00           H  
ATOM    847  H3'   C   983     -22.483  20.466 -29.889  1.00  0.00           H  
ATOM    848  H1'   C   983     -21.460  17.119 -30.457  1.00  0.00           H  
ATOM    849  H2'   C   983     -22.450  19.114 -31.751  1.00  0.00           H  
ATOM    850 HO2'   C   983     -19.957  19.681 -31.862  1.00  0.00           H  
ATOM    851  H42   C   983     -27.626  17.344 -28.246  1.00  0.00           H  
ATOM    852  H41   C   983     -27.690  16.367 -29.633  1.00  0.00           H  
ATOM    853  H5    C   983     -25.581  18.458 -27.603  1.00  0.00           H  
ATOM    854  H6    C   983     -23.349  18.855 -28.090  1.00  0.00           H  
ATOM    855  P     A   984     -21.805  22.833 -30.709  1.00  0.00           P  
ATOM    856  OP2   A   984     -22.722  22.751 -29.545  1.00  0.00           O  
ATOM    857  OP1   A   984     -20.782  23.906 -30.763  1.00  0.00           O  
ATOM    858  O5'   A   984     -22.693  22.931 -32.029  1.00  0.00           O  
ATOM    859  C5'   A   984     -22.118  22.727 -33.311  1.00  0.00           C  
ATOM    860  C4'   A   984     -23.032  21.931 -34.208  1.00  0.00           C  
ATOM    861  O4'   A   984     -23.349  20.690 -33.532  1.00  0.00           O  
ATOM    862  C3'   A   984     -24.387  22.556 -34.504  1.00  0.00           C  
ATOM    863  O3'   A   984     -24.378  23.377 -35.659  1.00  0.00           O  
ATOM    864  C1'   A   984     -24.727  20.368 -33.674  1.00  0.00           C  
ATOM    865  C2'   A   984     -25.285  21.342 -34.715  1.00  0.00           C  
ATOM    866  O2'   A   984     -25.106  20.787 -36.010  1.00  0.00           O  
ATOM    867  N1    A   984     -29.065  19.825 -30.948  1.00  0.00           N  
ATOM    868  C2    A   984     -28.769  19.570 -32.229  1.00  0.00           C  
ATOM    869  N3    A   984     -27.617  19.735 -32.874  1.00  0.00           N  
ATOM    870  C4    A   984     -26.677  20.231 -32.050  1.00  0.00           C  
ATOM    871  C5    A   984     -26.830  20.544 -30.712  1.00  0.00           C  
ATOM    872  C6    A   984     -28.099  20.322 -30.147  1.00  0.00           C  
ATOM    873  N6    A   984     -28.395  20.577 -28.870  1.00  0.00           N  
ATOM    874  N7    A   984     -25.643  21.033 -30.183  1.00  0.00           N  
ATOM    875  C8    A   984     -24.813  21.005 -31.197  1.00  0.00           C  
ATOM    876  N9    A   984     -25.372  20.531 -32.358  1.00  0.00           N  
ATOM    877  H5'   A   984     -21.271  22.245 -33.209  1.00  0.00           H  
ATOM    878 H5''   A   984     -21.942  23.597 -33.725  1.00  0.00           H  
ATOM    879  H4'   A   984     -22.586  21.724 -35.056  1.00  0.00           H  
ATOM    880  H3'   A   984     -24.694  23.083 -33.737  1.00  0.00           H  
ATOM    881  H1'   A   984     -24.853  19.448 -33.989  1.00  0.00           H  
ATOM    882  H2'   A   984     -26.225  21.556 -34.538  1.00  0.00           H  
ATOM    883 HO2'   A   984     -24.701  21.463 -36.592  1.00  0.00           H  
ATOM    884  H2    A   984     -29.505  19.210 -32.767  1.00  0.00           H  
ATOM    885  H61   A   984     -29.299  20.402 -28.533  1.00  0.00           H  
ATOM    886  H62   A   984     -27.710  20.938 -28.270  1.00  0.00           H  
ATOM    887  H8    A   984     -23.879  21.297 -31.132  1.00  0.00           H  
ATOM    888  P     G   985     -25.449  24.566 -35.812  1.00  0.00           P  
ATOM    889  OP2   G   985     -25.583  25.237 -34.494  1.00  0.00           O  
ATOM    890  OP1   G   985     -25.081  25.365 -37.009  1.00  0.00           O  
ATOM    891  O5'   G   985     -26.819  23.814 -36.124  1.00  0.00           O  
ATOM    892  C5'   G   985     -27.072  23.264 -37.408  1.00  0.00           C  
ATOM    893  C4'   G   985     -28.435  22.620 -37.476  1.00  0.00           C  
ATOM    894  O4'   G   985     -28.628  21.657 -36.403  1.00  0.00           O  
ATOM    895  C3'   G   985     -29.624  23.553 -37.305  1.00  0.00           C  
ATOM    896  O3'   G   985     -29.911  24.302 -38.474  1.00  0.00           O  
ATOM    897  C1'   G   985     -29.986  21.570 -36.088  1.00  0.00           C  
ATOM    898  C2'   G   985     -30.713  22.529 -37.029  1.00  0.00           C  
ATOM    899  O2'   G   985     -31.078  21.828 -38.210  1.00  0.00           O  
ATOM    900  N1    G   985     -33.038  21.841 -32.022  1.00  0.00           N  
ATOM    901  C2    G   985     -33.299  21.354 -33.280  1.00  0.00           C  
ATOM    902  N2    G   985     -34.534  20.875 -33.489  1.00  0.00           N  
ATOM    903  N3    G   985     -32.414  21.337 -34.264  1.00  0.00           N  
ATOM    904  C4    G   985     -31.227  21.855 -33.884  1.00  0.00           C  
ATOM    905  C5    G   985     -30.863  22.366 -32.656  1.00  0.00           C  
ATOM    906  C6    G   985     -31.822  22.379 -31.610  1.00  0.00           C  
ATOM    907  O6    G   985     -31.693  22.790 -30.451  1.00  0.00           O  
ATOM    908  N7    G   985     -29.546  22.801 -32.673  1.00  0.00           N  
ATOM    909  C8    G   985     -29.139  22.551 -33.888  1.00  0.00           C  
ATOM    910  N9    G   985     -30.108  21.978 -34.675  1.00  0.00           N  
ATOM    911  H5'   G   985     -26.389  22.590 -37.608  1.00  0.00           H  
ATOM    912 H5''   G   985     -27.022  23.978 -38.078  1.00  0.00           H  
ATOM    913  H4'   G   985     -28.509  22.165 -38.342  1.00  0.00           H  
ATOM    914  H3'   G   985     -29.538  24.146 -36.531  1.00  0.00           H  
ATOM    915  H1'   G   985     -30.348  20.666 -36.199  1.00  0.00           H  
ATOM    916  H2'   G   985     -31.492  22.937 -36.594  1.00  0.00           H  
ATOM    917 HO2'   G   985     -32.050  21.706 -38.221  1.00  0.00           H  
ATOM    918  H1    G   985     -33.762  21.808 -31.363  1.00  0.00           H  
ATOM    919  H22   G   985     -34.778  20.515 -34.368  1.00  0.00           H  
ATOM    920  H21   G   985     -35.195  20.885 -32.766  1.00  0.00           H  
ATOM    921  H8    G   985     -28.235  22.753 -34.206  1.00  0.00           H  
ATOM    922  P     A   986     -30.445  25.814 -38.353  1.00  0.00           P  
ATOM    923  OP2   A   986     -29.923  26.386 -37.087  1.00  0.00           O  
ATOM    924  OP1   A   986     -30.170  26.503 -39.639  1.00  0.00           O  
ATOM    925  O5'   A   986     -32.024  25.654 -38.207  1.00  0.00           O  
ATOM    926  C5'   A   986     -32.760  24.836 -39.104  1.00  0.00           C  
ATOM    927  C4'   A   986     -34.188  24.663 -38.651  1.00  0.00           C  
ATOM    928  O4'   A   986     -34.262  23.655 -37.602  1.00  0.00           O  
ATOM    929  C3'   A   986     -34.844  25.887 -38.030  1.00  0.00           C  
ATOM    930  O3'   A   986     -35.347  26.796 -38.994  1.00  0.00           O  
ATOM    931  C1'   A   986     -35.193  24.021 -36.633  1.00  0.00           C  
ATOM    932  C2'   A   986     -35.953  25.215 -37.224  1.00  0.00           C  
ATOM    933  O2'   A   986     -36.989  24.739 -38.070  1.00  0.00           O  
ATOM    934  N1    A   986     -35.346  24.799 -31.541  1.00  0.00           N  
ATOM    935  C2    A   986     -36.285  24.440 -32.426  1.00  0.00           C  
ATOM    936  N3    A   986     -36.176  24.255 -33.740  1.00  0.00           N  
ATOM    937  C4    A   986     -34.916  24.483 -34.149  1.00  0.00           C  
ATOM    938  C5    A   986     -33.844  24.857 -33.360  1.00  0.00           C  
ATOM    939  C6    A   986     -34.090  25.019 -31.985  1.00  0.00           C  
ATOM    940  N6    A   986     -33.154  25.377 -31.103  1.00  0.00           N  
ATOM    941  N7    A   986     -32.696  25.001 -34.128  1.00  0.00           N  
ATOM    942  C8    A   986     -33.094  24.715 -35.343  1.00  0.00           C  
ATOM    943  N9    A   986     -34.425  24.392 -35.429  1.00  0.00           N  
ATOM    944  H5'   A   986     -32.333  23.956 -39.159  1.00  0.00           H  
ATOM    945 H5''   A   986     -32.754  25.250 -39.992  1.00  0.00           H  
ATOM    946  H4'   A   986     -34.729  24.366 -39.413  1.00  0.00           H  
ATOM    947  H3'   A   986     -34.206  26.323 -37.428  1.00  0.00           H  
ATOM    948  H1'   A   986     -35.829  23.309 -36.409  1.00  0.00           H  
ATOM    949  H2'   A   986     -36.299  25.808 -36.524  1.00  0.00           H  
ATOM    950 HO2'   A   986     -37.854  24.911 -37.643  1.00  0.00           H  
ATOM    951  H2    A   986     -37.180  24.292 -32.053  1.00  0.00           H  
ATOM    952  H61   A   986     -33.386  25.474 -30.155  1.00  0.00           H  
ATOM    953  H62   A   986     -32.236  25.542 -31.402  1.00  0.00           H  
ATOM    954  H8    A   986     -32.495  24.730 -36.120  1.00  0.00           H  
ATOM    955  P     U   987     -35.305  28.377 -38.712  1.00  0.00           P  
ATOM    956  OP2   U   987     -34.094  28.667 -37.904  1.00  0.00           O  
ATOM    957  OP1   U   987     -35.511  29.081 -40.004  1.00  0.00           O  
ATOM    958  O5'   U   987     -36.582  28.640 -37.798  1.00  0.00           O  
ATOM    959  C5'   U   987     -37.852  28.110 -38.149  1.00  0.00           C  
ATOM    960  C4'   U   987     -38.868  28.326 -37.055  1.00  0.00           C  
ATOM    961  O4'   U   987     -38.589  27.392 -35.979  1.00  0.00           O  
ATOM    962  C3'   U   987     -38.835  29.683 -36.368  1.00  0.00           C  
ATOM    963  O3'   U   987     -39.615  30.660 -37.033  1.00  0.00           O  
ATOM    964  C1'   U   987     -38.749  28.005 -34.716  1.00  0.00           C  
ATOM    965  C2'   U   987     -39.377  29.374 -34.977  1.00  0.00           C  
ATOM    966  O2'   U   987     -40.792  29.245 -34.994  1.00  0.00           O  
ATOM    967  N1    U   987     -37.403  28.111 -34.104  1.00  0.00           N  
ATOM    968  C2    U   987     -37.346  28.330 -32.740  1.00  0.00           C  
ATOM    969  O2    U   987     -38.338  28.436 -32.041  1.00  0.00           O  
ATOM    970  N3    U   987     -36.079  28.421 -32.217  1.00  0.00           N  
ATOM    971  C4    U   987     -34.887  28.318 -32.902  1.00  0.00           C  
ATOM    972  O4    U   987     -33.825  28.423 -32.287  1.00  0.00           O  
ATOM    973  C5    U   987     -35.023  28.092 -34.309  1.00  0.00           C  
ATOM    974  C6    U   987     -36.245  27.998 -34.844  1.00  0.00           C  
ATOM    975  H5'   U   987     -37.762  27.148 -38.315  1.00  0.00           H  
ATOM    976 H5''   U   987     -38.166  28.548 -38.967  1.00  0.00           H  
ATOM    977  H4'   U   987     -39.762  28.153 -37.416  1.00  0.00           H  
ATOM    978  H3'   U   987     -37.905  29.980 -36.286  1.00  0.00           H  
ATOM    979  H1'   U   987     -39.336  27.489 -34.124  1.00  0.00           H  
ATOM    980  H2'   U   987     -39.083  30.039 -34.321  1.00  0.00           H  
ATOM    981 HO2'   U   987     -41.161  29.670 -34.192  1.00  0.00           H  
ATOM    982  H3    U   987     -36.016  28.576 -31.252  1.00  0.00           H  
ATOM    983  H5    U   987     -34.227  28.005 -34.874  1.00  0.00           H  
ATOM    984  H6    U   987     -36.311  27.844 -35.809  1.00  0.00           H  
ATOM    985  P     C   988     -39.236  32.217 -36.914  1.00  0.00           P  
ATOM    986  OP2   C   988     -37.770  32.350 -37.107  1.00  0.00           O  
ATOM    987  OP1   C   988     -40.163  32.983 -37.785  1.00  0.00           O  
ATOM    988  O5'   C   988     -39.569  32.581 -35.399  1.00  0.00           O  
ATOM    989  C5'   C   988     -40.908  32.789 -34.977  1.00  0.00           C  
ATOM    990  C4'   C   988     -40.977  33.210 -33.529  1.00  0.00           C  
ATOM    991  O4'   C   988     -40.422  32.164 -32.704  1.00  0.00           O  
ATOM    992  C3'   C   988     -40.176  34.447 -33.152  1.00  0.00           C  
ATOM    993  O3'   C   988     -40.879  35.654 -33.393  1.00  0.00           O  
ATOM    994  C1'   C   988     -39.702  32.724 -31.617  1.00  0.00           C  
ATOM    995  C2'   C   988     -39.936  34.233 -31.668  1.00  0.00           C  
ATOM    996  O2'   C   988     -41.094  34.549 -30.909  1.00  0.00           O  
ATOM    997  N1    C   988     -38.270  32.371 -31.781  1.00  0.00           N  
ATOM    998  C2    C   988     -37.430  32.462 -30.665  1.00  0.00           C  
ATOM    999  O2    C   988     -37.903  32.834 -29.579  1.00  0.00           O  
ATOM   1000  N3    C   988     -36.120  32.146 -30.787  1.00  0.00           N  
ATOM   1001  C4    C   988     -35.636  31.749 -31.964  1.00  0.00           C  
ATOM   1002  N4    C   988     -34.338  31.447 -32.038  1.00  0.00           N  
ATOM   1003  C5    C   988     -36.463  31.646 -33.118  1.00  0.00           C  
ATOM   1004  C6    C   988     -37.757  31.961 -32.984  1.00  0.00           C  
ATOM   1005  H5'   C   988     -41.412  31.957 -35.092  1.00  0.00           H  
ATOM   1006 H5''   C   988     -41.313  33.488 -35.532  1.00  0.00           H  
ATOM   1007  H4'   C   988     -41.915  33.349 -33.285  1.00  0.00           H  
ATOM   1008  H3'   C   988     -39.318  34.432 -33.624  1.00  0.00           H  
ATOM   1009  H1'   C   988     -40.027  32.376 -30.761  1.00  0.00           H  
ATOM   1010  H2'   C   988     -39.152  34.730 -31.357  1.00  0.00           H  
ATOM   1011 HO2'   C   988     -40.822  35.014 -30.091  1.00  0.00           H  
ATOM   1012  H42   C   988     -33.952  31.153 -32.889  1.00  0.00           H  
ATOM   1013  H41   C   988     -33.771  31.520 -31.242  1.00  0.00           H  
ATOM   1014  H5    C   988     -36.099  31.353 -33.980  1.00  0.00           H  
ATOM   1015  H6    C   988     -38.343  31.896 -33.767  1.00  0.00           H  
ATOM   1016  P     G   989     -40.073  37.024 -33.634  1.00  0.00           P  
ATOM   1017  OP2   G   989     -38.972  36.747 -34.592  1.00  0.00           O  
ATOM   1018  OP1   G   989     -41.060  38.091 -33.939  1.00  0.00           O  
ATOM   1019  O5'   G   989     -39.423  37.345 -32.215  1.00  0.00           O  
ATOM   1020  C5'   G   989     -40.192  37.935 -31.178  1.00  0.00           C  
ATOM   1021  C4'   G   989     -39.343  38.258 -29.973  1.00  0.00           C  
ATOM   1022  O4'   G   989     -38.760  37.033 -29.451  1.00  0.00           O  
ATOM   1023  C3'   G   989     -38.130  39.139 -30.229  1.00  0.00           C  
ATOM   1024  O3'   G   989     -38.444  40.521 -30.248  1.00  0.00           O  
ATOM   1025  C1'   G   989     -37.464  37.287 -28.948  1.00  0.00           C  
ATOM   1026  C2'   G   989     -37.261  38.800 -29.027  1.00  0.00           C  
ATOM   1027  O2'   G   989     -37.761  39.404 -27.842  1.00  0.00           O  
ATOM   1028  N1    G   989     -32.720  35.485 -29.343  1.00  0.00           N  
ATOM   1029  C2    G   989     -33.307  36.183 -28.316  1.00  0.00           C  
ATOM   1030  N2    G   989     -32.533  36.438 -27.251  1.00  0.00           N  
ATOM   1031  N3    G   989     -34.562  36.601 -28.330  1.00  0.00           N  
ATOM   1032  C4    G   989     -35.195  36.262 -29.473  1.00  0.00           C  
ATOM   1033  C5    G   989     -34.701  35.568 -30.557  1.00  0.00           C  
ATOM   1034  C6    G   989     -33.353  35.125 -30.529  1.00  0.00           C  
ATOM   1035  O6    G   989     -32.731  34.495 -31.392  1.00  0.00           O  
ATOM   1036  N7    G   989     -35.675  35.424 -31.535  1.00  0.00           N  
ATOM   1037  C8    G   989     -36.723  36.022 -31.037  1.00  0.00           C  
ATOM   1038  N9    G   989     -36.502  36.552 -29.789  1.00  0.00           N  
ATOM   1039  H5'   G   989     -40.902  37.314 -30.912  1.00  0.00           H  
ATOM   1040 H5''   G   989     -40.600  38.761 -31.513  1.00  0.00           H  
ATOM   1041  H4'   G   989     -39.912  38.661 -29.284  1.00  0.00           H  
ATOM   1042  H3'   G   989     -37.686  38.845 -31.050  1.00  0.00           H  
ATOM   1043  H1'   G   989     -37.375  36.994 -28.017  1.00  0.00           H  
ATOM   1044  H2'   G   989     -36.322  39.034 -29.185  1.00  0.00           H  
ATOM   1045 HO2'   G   989     -37.007  39.726 -27.305  1.00  0.00           H  
ATOM   1046  H1    G   989     -31.783  35.220 -29.235  1.00  0.00           H  
ATOM   1047  H22   G   989     -32.898  36.932 -26.487  1.00  0.00           H  
ATOM   1048  H21   G   989     -31.603  36.131 -27.233  1.00  0.00           H  
ATOM   1049  H8    G   989     -37.581  36.084 -31.507  1.00  0.00           H  
ATOM   1050  P     U   990     -37.492  41.555 -31.028  1.00  0.00           P  
ATOM   1051  OP2   U   990     -37.347  41.079 -32.427  1.00  0.00           O  
ATOM   1052  OP1   U   990     -37.994  42.928 -30.767  1.00  0.00           O  
ATOM   1053  O5'   U   990     -36.081  41.399 -30.305  1.00  0.00           O  
ATOM   1054  C5'   U   990     -35.835  42.009 -29.047  1.00  0.00           C  
ATOM   1055  C4'   U   990     -34.453  41.688 -28.533  1.00  0.00           C  
ATOM   1056  O4'   U   990     -34.262  40.244 -28.514  1.00  0.00           O  
ATOM   1057  C3'   U   990     -33.291  42.173 -29.387  1.00  0.00           C  
ATOM   1058  O3'   U   990     -32.983  43.539 -29.179  1.00  0.00           O  
ATOM   1059  C1'   U   990     -32.922  39.925 -28.812  1.00  0.00           C  
ATOM   1060  C2'   U   990     -32.179  41.261 -28.887  1.00  0.00           C  
ATOM   1061  O2'   U   990     -31.751  41.638 -27.586  1.00  0.00           O  
ATOM   1062  N1    U   990     -32.910  39.202 -30.107  1.00  0.00           N  
ATOM   1063  C2    U   990     -31.753  38.522 -30.438  1.00  0.00           C  
ATOM   1064  O2    U   990     -30.767  38.496 -29.722  1.00  0.00           O  
ATOM   1065  N3    U   990     -31.788  37.866 -31.644  1.00  0.00           N  
ATOM   1066  C4    U   990     -32.838  37.821 -32.537  1.00  0.00           C  
ATOM   1067  O4    U   990     -32.714  37.186 -33.585  1.00  0.00           O  
ATOM   1068  C5    U   990     -34.002  38.546 -32.127  1.00  0.00           C  
ATOM   1069  C6    U   990     -33.996  39.193 -30.957  1.00  0.00           C  
ATOM   1070  H5'   U   990     -36.498  41.688 -28.401  1.00  0.00           H  
ATOM   1071 H5''   U   990     -35.923  42.981 -29.139  1.00  0.00           H  
ATOM   1072  H4'   U   990     -34.367  42.033 -27.621  1.00  0.00           H  
ATOM   1073  H3'   U   990     -33.481  41.981 -30.329  1.00  0.00           H  
ATOM   1074  H1'   U   990     -32.508  39.364 -28.123  1.00  0.00           H  
ATOM   1075  H2'   U   990     -31.430  41.229 -29.519  1.00  0.00           H  
ATOM   1076 HO2'   U   990     -30.775  41.558 -27.535  1.00  0.00           H  
ATOM   1077  H3    U   990     -30.978  37.378 -31.899  1.00  0.00           H  
ATOM   1078  H5    U   990     -34.797  38.568 -32.700  1.00  0.00           H  
ATOM   1079  H6    U   990     -34.803  39.683 -30.700  1.00  0.00           H  
ATOM   1080  P     G   991     -32.137  44.354 -30.275  1.00  0.00           P  
ATOM   1081  OP2   G   991     -32.673  44.012 -31.617  1.00  0.00           O  
ATOM   1082  OP1   G   991     -32.079  45.776 -29.849  1.00  0.00           O  
ATOM   1083  O5'   G   991     -30.669  43.746 -30.160  1.00  0.00           O  
ATOM   1084  C5'   G   991     -29.806  44.120 -29.097  1.00  0.00           C  
ATOM   1085  C4'   G   991     -28.421  43.551 -29.281  1.00  0.00           C  
ATOM   1086  O4'   G   991     -28.527  42.112 -29.350  1.00  0.00           O  
ATOM   1087  C3'   G   991     -27.728  43.891 -30.592  1.00  0.00           C  
ATOM   1088  O3'   G   991     -27.143  45.182 -30.590  1.00  0.00           O  
ATOM   1089  C1'   G   991     -27.519  41.617 -30.191  1.00  0.00           C  
ATOM   1090  C2'   G   991     -26.667  42.809 -30.599  1.00  0.00           C  
ATOM   1091  O2'   G   991     -25.675  43.052 -29.613  1.00  0.00           O  
ATOM   1092  N1    G   991     -26.936  38.436 -34.122  1.00  0.00           N  
ATOM   1093  C2    G   991     -26.025  38.828 -33.173  1.00  0.00           C  
ATOM   1094  N2    G   991     -24.793  38.308 -33.279  1.00  0.00           N  
ATOM   1095  N3    G   991     -26.298  39.669 -32.189  1.00  0.00           N  
ATOM   1096  C4    G   991     -27.578  40.096 -32.230  1.00  0.00           C  
ATOM   1097  C5    G   991     -28.567  39.766 -33.133  1.00  0.00           C  
ATOM   1098  C6    G   991     -28.259  38.863 -34.184  1.00  0.00           C  
ATOM   1099  O6    G   991     -28.999  38.448 -35.084  1.00  0.00           O  
ATOM   1100  N7    G   991     -29.751  40.421 -32.828  1.00  0.00           N  
ATOM   1101  C8    G   991     -29.467  41.124 -31.765  1.00  0.00           C  
ATOM   1102  N9    G   991     -28.167  40.973 -31.349  1.00  0.00           N  
ATOM   1103  H5'   G   991     -30.177  43.791 -28.252  1.00  0.00           H  
ATOM   1104 H5''   G   991     -29.748  45.098 -29.061  1.00  0.00           H  
ATOM   1105  H4'   G   991     -27.869  43.804 -28.511  1.00  0.00           H  
ATOM   1106  H3'   G   991     -28.357  43.760 -31.331  1.00  0.00           H  
ATOM   1107  H1'   G   991     -26.961  40.961 -29.723  1.00  0.00           H  
ATOM   1108  H2'   G   991     -26.274  42.697 -31.490  1.00  0.00           H  
ATOM   1109 HO2'   G   991     -25.701  43.999 -29.362  1.00  0.00           H  
ATOM   1110  H1    G   991     -26.634  37.808 -34.811  1.00  0.00           H  
ATOM   1111  H22   G   991     -24.101  38.551 -32.629  1.00  0.00           H  
ATOM   1112  H21   G   991     -24.583  37.684 -34.004  1.00  0.00           H  
ATOM   1113  H8    G   991     -30.117  41.699 -31.311  1.00  0.00           H  
ATOM   1114  P     G   992     -26.851  45.939 -31.978  1.00  0.00           P  
ATOM   1115  OP2   G   992     -28.083  45.874 -32.804  1.00  0.00           O  
ATOM   1116  OP1   G   992     -26.245  47.259 -31.664  1.00  0.00           O  
ATOM   1117  O5'   G   992     -25.738  45.041 -32.680  1.00  0.00           O  
ATOM   1118  C5'   G   992     -24.448  44.897 -32.105  1.00  0.00           C  
ATOM   1119  C4'   G   992     -23.590  43.944 -32.900  1.00  0.00           C  
ATOM   1120  O4'   G   992     -24.214  42.629 -32.904  1.00  0.00           O  
ATOM   1121  C3'   G   992     -23.429  44.264 -34.378  1.00  0.00           C  
ATOM   1122  O3'   G   992     -22.413  45.220 -34.630  1.00  0.00           O  
ATOM   1123  C1'   G   992     -24.067  42.012 -34.162  1.00  0.00           C  
ATOM   1124  C2'   G   992     -23.108  42.901 -34.962  1.00  0.00           C  
ATOM   1125  O2'   G   992     -21.770  42.520 -34.678  1.00  0.00           O  
ATOM   1126  N1    G   992     -26.926  39.853 -37.778  1.00  0.00           N  
ATOM   1127  C2    G   992     -25.601  39.655 -37.477  1.00  0.00           C  
ATOM   1128  N2    G   992     -24.945  38.764 -38.236  1.00  0.00           N  
ATOM   1129  N3    G   992     -24.963  40.282 -36.503  1.00  0.00           N  
ATOM   1130  C4    G   992     -25.768  41.140 -35.842  1.00  0.00           C  
ATOM   1131  C5    G   992     -27.102  41.412 -36.062  1.00  0.00           C  
ATOM   1132  C6    G   992     -27.774  40.732 -37.111  1.00  0.00           C  
ATOM   1133  O6    G   992     -28.955  40.835 -37.463  1.00  0.00           O  
ATOM   1134  N7    G   992     -27.567  42.359 -35.161  1.00  0.00           N  
ATOM   1135  C8    G   992     -26.527  42.641 -34.424  1.00  0.00           C  
ATOM   1136  N9    G   992     -25.403  41.937 -34.782  1.00  0.00           N  
ATOM   1137  H5'   G   992     -24.541  44.557 -31.191  1.00  0.00           H  
ATOM   1138 H5''   G   992     -24.010  45.774 -32.078  1.00  0.00           H  
ATOM   1139  H4'   G   992     -22.709  43.880 -32.475  1.00  0.00           H  
ATOM   1140  H3'   G   992     -24.286  44.577 -34.735  1.00  0.00           H  
ATOM   1141  H1'   G   992     -23.691  41.111 -34.087  1.00  0.00           H  
ATOM   1142  H2'   G   992     -23.299  42.868 -35.923  1.00  0.00           H  
ATOM   1143 HO2'   G   992     -21.388  42.082 -35.467  1.00  0.00           H  
ATOM   1144  H1    G   992     -27.306  39.338 -38.521  1.00  0.00           H  
ATOM   1145  H22   G   992     -23.996  38.581 -38.067  1.00  0.00           H  
ATOM   1146  H21   G   992     -25.410  38.296 -38.960  1.00  0.00           H  
ATOM   1147  H8    G   992     -26.548  43.289 -33.689  1.00  0.00           H  
ATOM   1148  P     A   993     -22.487  46.153 -35.936  1.00  0.00           P  
ATOM   1149  OP2   A   993     -23.812  46.821 -35.949  1.00  0.00           O  
ATOM   1150  OP1   A   993     -21.251  46.973 -35.987  1.00  0.00           O  
ATOM   1151  O5'   A   993     -22.444  45.121 -37.149  1.00  0.00           O  
ATOM   1152  C5'   A   993     -21.243  44.444 -37.489  1.00  0.00           C  
ATOM   1153  C4'   A   993     -21.487  43.357 -38.506  1.00  0.00           C  
ATOM   1154  O4'   A   993     -22.570  42.502 -38.073  1.00  0.00           O  
ATOM   1155  C3'   A   993     -21.937  43.821 -39.883  1.00  0.00           C  
ATOM   1156  O3'   A   993     -20.858  44.187 -40.725  1.00  0.00           O  
ATOM   1157  C1'   A   993     -23.359  42.085 -39.165  1.00  0.00           C  
ATOM   1158  C2'   A   993     -22.629  42.574 -40.415  1.00  0.00           C  
ATOM   1159  O2'   A   993     -21.685  41.593 -40.816  1.00  0.00           O  
ATOM   1160  N1    A   993     -28.309  42.063 -40.597  1.00  0.00           N  
ATOM   1161  C2    A   993     -27.268  41.296 -40.944  1.00  0.00           C  
ATOM   1162  N3    A   993     -26.004  41.357 -40.532  1.00  0.00           N  
ATOM   1163  C4    A   993     -25.840  42.356 -39.646  1.00  0.00           C  
ATOM   1164  C5    A   993     -26.813  43.226 -39.192  1.00  0.00           C  
ATOM   1165  C6    A   993     -28.111  43.057 -39.704  1.00  0.00           C  
ATOM   1166  N6    A   993     -29.149  43.821 -39.358  1.00  0.00           N  
ATOM   1167  N7    A   993     -26.277  44.127 -38.281  1.00  0.00           N  
ATOM   1168  C8    A   993     -25.015  43.786 -38.207  1.00  0.00           C  
ATOM   1169  N9    A   993     -24.681  42.721 -39.007  1.00  0.00           N  
ATOM   1170  H5'   A   993     -20.861  44.044 -36.679  1.00  0.00           H  
ATOM   1171 H5''   A   993     -20.604  45.089 -37.857  1.00  0.00           H  
ATOM   1172  H4'   A   993     -20.675  42.816 -38.593  1.00  0.00           H  
ATOM   1173  H3'   A   993     -22.595  44.541 -39.780  1.00  0.00           H  
ATOM   1174  H1'   A   993     -23.469  41.111 -39.212  1.00  0.00           H  
ATOM   1175  H2'   A   993     -23.256  42.792 -41.137  1.00  0.00           H  
ATOM   1176 HO2'   A   993     -20.819  42.027 -40.967  1.00  0.00           H  
ATOM   1177  H2    A   993     -27.465  40.589 -41.595  1.00  0.00           H  
ATOM   1178  H61   A   993     -30.033  43.655 -39.750  1.00  0.00           H  
ATOM   1179  H62   A   993     -29.030  44.548 -38.712  1.00  0.00           H  
ATOM   1180  H8    A   993     -24.368  44.249 -37.633  1.00  0.00           H  
ATOM   1181  P     G   994     -21.128  45.043 -42.058  1.00  0.00           P  
ATOM   1182  OP2   G   994     -21.724  46.343 -41.657  1.00  0.00           O  
ATOM   1183  OP1   G   994     -19.888  45.024 -42.876  1.00  0.00           O  
ATOM   1184  O5'   G   994     -22.242  44.208 -42.834  1.00  0.00           O  
ATOM   1185  C5'   G   994     -21.883  43.149 -43.708  1.00  0.00           C  
ATOM   1186  C4'   G   994     -23.096  42.531 -44.359  1.00  0.00           C  
ATOM   1187  O4'   G   994     -24.125  42.260 -43.374  1.00  0.00           O  
ATOM   1188  C3'   G   994     -23.811  43.392 -45.389  1.00  0.00           C  
ATOM   1189  O3'   G   994     -23.185  43.368 -46.661  1.00  0.00           O  
ATOM   1190  C1'   G   994     -25.403  42.431 -43.928  1.00  0.00           C  
ATOM   1191  C2'   G   994     -25.185  42.727 -45.413  1.00  0.00           C  
ATOM   1192  O2'   G   994     -25.152  41.501 -46.129  1.00  0.00           O  
ATOM   1193  N1    G   994     -29.744  44.890 -42.916  1.00  0.00           N  
ATOM   1194  C2    G   994     -29.531  43.772 -43.685  1.00  0.00           C  
ATOM   1195  N2    G   994     -30.615  43.232 -44.264  1.00  0.00           N  
ATOM   1196  N3    G   994     -28.344  43.220 -43.874  1.00  0.00           N  
ATOM   1197  C4    G   994     -27.368  43.887 -43.223  1.00  0.00           C  
ATOM   1198  C5    G   994     -27.474  45.010 -42.431  1.00  0.00           C  
ATOM   1199  C6    G   994     -28.753  45.592 -42.237  1.00  0.00           C  
ATOM   1200  O6    G   994     -29.053  46.589 -41.570  1.00  0.00           O  
ATOM   1201  N7    G   994     -26.231  45.387 -41.941  1.00  0.00           N  
ATOM   1202  C8    G   994     -25.408  44.502 -42.435  1.00  0.00           C  
ATOM   1203  N9    G   994     -26.031  43.564 -43.222  1.00  0.00           N  
ATOM   1204  H5'   G   994     -21.407  42.461 -43.199  1.00  0.00           H  
ATOM   1205 H5''   G   994     -21.288  43.498 -44.406  1.00  0.00           H  
ATOM   1206  H4'   G   994     -22.835  41.683 -44.776  1.00  0.00           H  
ATOM   1207  H3'   G   994     -23.890  44.306 -45.047  1.00  0.00           H  
ATOM   1208  H1'   G   994     -25.966  41.634 -43.833  1.00  0.00           H  
ATOM   1209  H2'   G   994     -25.871  43.334 -45.763  1.00  0.00           H  
ATOM   1210 HO2'   G   994     -25.099  40.760 -45.490  1.00  0.00           H  
ATOM   1211  H1    G   994     -30.663  45.220 -42.839  1.00  0.00           H  
ATOM   1212  H22   G   994     -30.524  42.433 -44.824  1.00  0.00           H  
ATOM   1213  H21   G   994     -31.498  43.635 -44.129  1.00  0.00           H  
ATOM   1214  H8    G   994     -24.444  44.508 -42.262  1.00  0.00           H  
ATOM   1215  P     C   995     -24.075  43.448 -47.983  1.00  0.00           P  
ATOM   1216  OP2   C   995     -25.064  44.529 -47.745  1.00  0.00           O  
ATOM   1217  OP1   C   995     -23.118  43.566 -49.113  1.00  0.00           O  
ATOM   1218  O5'   C   995     -24.871  42.079 -48.154  1.00  0.00           O  
ATOM   1219  C5'   C   995     -25.756  41.882 -49.247  1.00  0.00           C  
ATOM   1220  C4'   C   995     -25.162  40.962 -50.286  1.00  0.00           C  
ATOM   1221  O4'   C   995     -23.774  41.311 -50.517  1.00  0.00           O  
ATOM   1222  C3'   C   995     -25.111  39.486 -49.923  1.00  0.00           C  
ATOM   1223  O3'   C   995     -26.346  38.823 -50.132  1.00  0.00           O  
ATOM   1224  C1'   C   995     -23.019  40.136 -50.767  1.00  0.00           C  
ATOM   1225  C2'   C   995     -23.976  38.950 -50.787  1.00  0.00           C  
ATOM   1226  O2'   C   995     -24.408  38.716 -52.119  1.00  0.00           O  
ATOM   1227  N1    C   995     -21.977  40.003 -49.719  1.00  0.00           N  
ATOM   1228  C2    C   995     -20.938  39.088 -49.925  1.00  0.00           C  
ATOM   1229  O2    C   995     -20.919  38.419 -50.970  1.00  0.00           O  
ATOM   1230  N3    C   995     -19.976  38.947 -48.985  1.00  0.00           N  
ATOM   1231  C4    C   995     -20.020  39.677 -47.871  1.00  0.00           C  
ATOM   1232  N4    C   995     -19.048  39.505 -46.970  1.00  0.00           N  
ATOM   1233  C5    C   995     -21.062  40.616 -47.630  1.00  0.00           C  
ATOM   1234  C6    C   995     -22.008  40.747 -48.568  1.00  0.00           C  
ATOM   1235  H5'   C   995     -25.951  42.748 -49.661  1.00  0.00           H  
ATOM   1236 H5''   C   995     -26.591  41.491 -48.915  1.00  0.00           H  
ATOM   1237  H4'   C   995     -25.660  41.066 -51.123  1.00  0.00           H  
ATOM   1238  H3'   C   995     -24.860  39.407 -48.979  1.00  0.00           H  
ATOM   1239  H1'   C   995     -22.590  40.218 -51.644  1.00  0.00           H  
ATOM   1240  H2'   C   995     -23.572  38.149 -50.391  1.00  0.00           H  
ATOM   1241 HO2'   C   995     -24.006  37.884 -52.444  1.00  0.00           H  
ATOM   1242  H42   C   995     -19.052  40.027 -46.141  1.00  0.00           H  
ATOM   1243  H41   C   995     -18.333  38.857 -47.139  1.00  0.00           H  
ATOM   1244  H5    C   995     -21.085  41.149 -46.808  1.00  0.00           H  
ATOM   1245  H6    C   995     -22.734  41.388 -48.421  1.00  0.00           H  
ATOM   1246  P     U   996     -26.822  37.664 -49.125  1.00  0.00           P  
ATOM   1247  OP2   U   996     -27.243  38.305 -47.854  1.00  0.00           O  
ATOM   1248  OP1   U   996     -27.771  36.783 -49.853  1.00  0.00           O  
ATOM   1249  O5'   U   996     -25.494  36.831 -48.842  1.00  0.00           O  
ATOM   1250  C5'   U   996     -25.181  35.675 -49.605  1.00  0.00           C  
ATOM   1251  C4'   U   996     -23.916  35.012 -49.118  1.00  0.00           C  
ATOM   1252  O4'   U   996     -22.912  36.028 -48.870  1.00  0.00           O  
ATOM   1253  C3'   U   996     -24.014  34.277 -47.790  1.00  0.00           C  
ATOM   1254  O3'   U   996     -24.575  32.983 -47.912  1.00  0.00           O  
ATOM   1255  C1'   U   996     -22.040  35.574 -47.864  1.00  0.00           C  
ATOM   1256  C2'   U   996     -22.550  34.217 -47.368  1.00  0.00           C  
ATOM   1257  O2'   U   996     -21.859  33.182 -48.053  1.00  0.00           O  
ATOM   1258  N1    U   996     -21.979  36.583 -46.779  1.00  0.00           N  
ATOM   1259  C2    U   996     -20.982  36.432 -45.833  1.00  0.00           C  
ATOM   1260  O2    U   996     -20.172  35.523 -45.859  1.00  0.00           O  
ATOM   1261  N3    U   996     -20.964  37.390 -44.849  1.00  0.00           N  
ATOM   1262  C4    U   996     -21.821  38.460 -44.713  1.00  0.00           C  
ATOM   1263  O4    U   996     -21.675  39.237 -43.768  1.00  0.00           O  
ATOM   1264  C5    U   996     -22.827  38.553 -45.727  1.00  0.00           C  
ATOM   1265  C6    U   996     -22.867  37.635 -46.699  1.00  0.00           C  
ATOM   1266  H5'   U   996     -25.064  35.934 -50.543  1.00  0.00           H  
ATOM   1267 H5''   U   996     -25.921  35.038 -49.539  1.00  0.00           H  
ATOM   1268  H4'   U   996     -23.582  34.392 -49.798  1.00  0.00           H  
ATOM   1269  H3'   U   996     -24.531  34.791 -47.135  1.00  0.00           H  
ATOM   1270  H1'   U   996     -21.147  35.461 -48.253  1.00  0.00           H  
ATOM   1271  H2'   U   996     -22.459  34.131 -46.396  1.00  0.00           H  
ATOM   1272 HO2'   U   996     -21.248  32.738 -47.429  1.00  0.00           H  
ATOM   1273  H3    U   996     -20.265  37.301 -44.168  1.00  0.00           H  
ATOM   1274  H5    U   996     -23.479  39.284 -45.710  1.00  0.00           H  
ATOM   1275  H6    U   996     -23.565  37.720 -47.380  1.00  0.00           H  
ATOM   1276  P     G   997     -25.613  32.443 -46.811  1.00  0.00           P  
ATOM   1277  OP2   G   997     -26.235  33.619 -46.151  1.00  0.00           O  
ATOM   1278  OP1   G   997     -26.477  31.420 -47.454  1.00  0.00           O  
ATOM   1279  O5'   G   997     -24.691  31.706 -45.740  1.00  0.00           O  
ATOM   1280  C5'   G   997     -25.009  31.742 -44.357  1.00  0.00           C  
ATOM   1281  C4'   G   997     -23.768  31.836 -43.505  1.00  0.00           C  
ATOM   1282  O4'   G   997     -22.855  32.771 -44.129  1.00  0.00           O  
ATOM   1283  C3'   G   997     -23.969  32.344 -42.085  1.00  0.00           C  
ATOM   1284  O3'   G   997     -24.047  31.300 -41.130  1.00  0.00           O  
ATOM   1285  C1'   G   997     -22.508  33.789 -43.229  1.00  0.00           C  
ATOM   1286  C2'   G   997     -22.714  33.166 -41.849  1.00  0.00           C  
ATOM   1287  O2'   G   997     -21.604  32.334 -41.543  1.00  0.00           O  
ATOM   1288  N1    G   997     -24.144  38.344 -41.649  1.00  0.00           N  
ATOM   1289  C2    G   997     -23.176  37.529 -41.114  1.00  0.00           C  
ATOM   1290  N2    G   997     -22.559  37.981 -40.012  1.00  0.00           N  
ATOM   1291  N3    G   997     -22.836  36.355 -41.621  1.00  0.00           N  
ATOM   1292  C4    G   997     -23.554  36.054 -42.723  1.00  0.00           C  
ATOM   1293  C5    G   997     -24.540  36.796 -43.338  1.00  0.00           C  
ATOM   1294  C6    G   997     -24.895  38.053 -42.784  1.00  0.00           C  
ATOM   1295  O6    G   997     -25.744  38.859 -43.182  1.00  0.00           O  
ATOM   1296  N7    G   997     -25.033  36.134 -44.453  1.00  0.00           N  
ATOM   1297  C8    G   997     -24.351  35.021 -44.496  1.00  0.00           C  
ATOM   1298  N9    G   997     -23.436  34.909 -43.476  1.00  0.00           N  
ATOM   1299  H5'   G   997     -25.500  30.928 -44.120  1.00  0.00           H  
ATOM   1300 H5''   G   997     -25.579  32.521 -44.180  1.00  0.00           H  
ATOM   1301  H4'   G   997     -23.331  30.959 -43.470  1.00  0.00           H  
ATOM   1302  H3'   G   997     -24.773  32.900 -42.019  1.00  0.00           H  
ATOM   1303  H1'   G   997     -21.584  34.107 -43.309  1.00  0.00           H  
ATOM   1304  H2'   G   997     -22.855  33.849 -41.160  1.00  0.00           H  
ATOM   1305 HO2'   G   997     -21.073  32.757 -40.836  1.00  0.00           H  
ATOM   1306  H1    G   997     -24.322  39.195 -41.197  1.00  0.00           H  
ATOM   1307  H22   G   997     -21.859  37.442 -39.587  1.00  0.00           H  
ATOM   1308  H21   G   997     -22.805  38.849 -39.631  1.00  0.00           H  
ATOM   1309  H8    G   997     -24.478  34.337 -45.185  1.00  0.00           H  
ATOM   1310  P     C   998     -25.252  31.267 -40.067  1.00  0.00           P  
ATOM   1311  OP2   C   998     -26.167  32.396 -40.371  1.00  0.00           O  
ATOM   1312  OP1   C   998     -25.787  29.882 -40.021  1.00  0.00           O  
ATOM   1313  O5'   C   998     -24.544  31.567 -38.671  1.00  0.00           O  
ATOM   1314  C5'   C   998     -23.156  31.330 -38.492  1.00  0.00           C  
ATOM   1315  C4'   C   998     -22.523  32.375 -37.605  1.00  0.00           C  
ATOM   1316  O4'   C   998     -22.832  33.706 -38.108  1.00  0.00           O  
ATOM   1317  C3'   C   998     -23.007  32.412 -36.164  1.00  0.00           C  
ATOM   1318  O3'   C   998     -22.368  31.450 -35.341  1.00  0.00           O  
ATOM   1319  C1'   C   998     -23.024  34.607 -37.032  1.00  0.00           C  
ATOM   1320  C2'   C   998     -22.734  33.850 -35.740  1.00  0.00           C  
ATOM   1321  O2'   C   998     -21.369  34.035 -35.393  1.00  0.00           O  
ATOM   1322  N1    C   998     -24.421  35.104 -37.092  1.00  0.00           N  
ATOM   1323  C2    C   998     -24.833  36.046 -36.142  1.00  0.00           C  
ATOM   1324  O2    C   998     -24.025  36.434 -35.284  1.00  0.00           O  
ATOM   1325  N3    C   998     -26.101  36.516 -36.175  1.00  0.00           N  
ATOM   1326  C4    C   998     -26.950  36.083 -37.106  1.00  0.00           C  
ATOM   1327  N4    C   998     -28.192  36.574 -37.100  1.00  0.00           N  
ATOM   1328  C5    C   998     -26.563  35.125 -38.086  1.00  0.00           C  
ATOM   1329  C6    C   998     -25.305  34.669 -38.044  1.00  0.00           C  
ATOM   1330  H5'   C   998     -22.714  31.343 -39.366  1.00  0.00           H  
ATOM   1331 H5''   C   998     -23.033  30.448 -38.084  1.00  0.00           H  
ATOM   1332  H4'   C   998     -21.552  32.249 -37.610  1.00  0.00           H  
ATOM   1333  H3'   C   998     -23.973  32.252 -36.153  1.00  0.00           H  
ATOM   1334  H1'   C   998     -22.406  35.362 -37.109  1.00  0.00           H  
ATOM   1335  H2'   C   998     -23.333  34.131 -35.018  1.00  0.00           H  
ATOM   1336 HO2'   C   998     -21.315  34.616 -34.606  1.00  0.00           H  
ATOM   1337  H42   C   998     -28.839  36.276 -37.772  1.00  0.00           H  
ATOM   1338  H41   C   998     -28.455  37.233 -36.423  1.00  0.00           H  
ATOM   1339  H5    C   998     -27.194  34.813 -38.768  1.00  0.00           H  
ATOM   1340  H6    C   998     -25.020  34.009 -38.710  1.00  0.00           H  
ATOM   1341  P     G   999     -23.189  30.715 -34.171  1.00  0.00           P  
ATOM   1342  OP2   G   999     -24.581  30.509 -34.645  1.00  0.00           O  
ATOM   1343  OP1   G   999     -22.390  29.551 -33.709  1.00  0.00           O  
ATOM   1344  O5'   G   999     -23.224  31.787 -32.992  1.00  0.00           O  
ATOM   1345  C5'   G   999     -22.023  32.254 -32.396  1.00  0.00           C  
ATOM   1346  C4'   G   999     -22.292  33.342 -31.385  1.00  0.00           C  
ATOM   1347  O4'   G   999     -22.902  34.500 -32.003  1.00  0.00           O  
ATOM   1348  C3'   G   999     -23.282  32.998 -30.283  1.00  0.00           C  
ATOM   1349  O3'   G   999     -22.707  32.224 -29.244  1.00  0.00           O  
ATOM   1350  C1'   G   999     -23.712  35.196 -31.075  1.00  0.00           C  
ATOM   1351  C2'   G   999     -23.706  34.377 -29.786  1.00  0.00           C  
ATOM   1352  O2'   G   999     -22.738  34.927 -28.904  1.00  0.00           O  
ATOM   1353  N1    G   999     -28.376  37.178 -30.587  1.00  0.00           N  
ATOM   1354  C2    G   999     -27.280  37.311 -29.770  1.00  0.00           C  
ATOM   1355  N2    G   999     -27.441  38.072 -28.677  1.00  0.00           N  
ATOM   1356  N3    G   999     -26.109  36.742 -30.006  1.00  0.00           N  
ATOM   1357  C4    G   999     -26.121  36.014 -31.142  1.00  0.00           C  
ATOM   1358  C5    G   999     -27.160  35.817 -32.027  1.00  0.00           C  
ATOM   1359  C6    G   999     -28.411  36.433 -31.762  1.00  0.00           C  
ATOM   1360  O6    G   999     -29.452  36.379 -32.426  1.00  0.00           O  
ATOM   1361  N7    G   999     -26.765  35.000 -33.077  1.00  0.00           N  
ATOM   1362  C8    G   999     -25.517  34.721 -32.817  1.00  0.00           C  
ATOM   1363  N9    G   999     -25.063  35.303 -31.658  1.00  0.00           N  
ATOM   1364  H5'   G   999     -21.434  32.606 -33.095  1.00  0.00           H  
ATOM   1365 H5''   G   999     -21.576  31.505 -31.948  1.00  0.00           H  
ATOM   1366  H4'   G   999     -21.438  33.598 -30.978  1.00  0.00           H  
ATOM   1367  H3'   G   999     -24.054  32.520 -30.650  1.00  0.00           H  
ATOM   1368  H1'   G   999     -23.363  36.094 -30.893  1.00  0.00           H  
ATOM   1369  H2'   G   999     -24.597  34.354 -29.378  1.00  0.00           H  
ATOM   1370 HO2'   G   999     -23.198  35.380 -28.167  1.00  0.00           H  
ATOM   1371  H1    G   999     -29.198  37.641 -30.323  1.00  0.00           H  
ATOM   1372  H22   G   999     -26.692  38.203 -28.057  1.00  0.00           H  
ATOM   1373  H21   G   999     -28.304  38.497 -28.495  1.00  0.00           H  
ATOM   1374  H8    G   999     -24.961  34.153 -33.390  1.00  0.00           H  
ATOM   1375  P     C  1000     -23.631  31.261 -28.348  1.00  0.00           P  
ATOM   1376  OP2   C  1000     -24.448  30.424 -29.263  1.00  0.00           O  
ATOM   1377  OP1   C  1000     -22.766  30.609 -27.333  1.00  0.00           O  
ATOM   1378  O5'   C  1000     -24.610  32.263 -27.589  1.00  0.00           O  
ATOM   1379  C5'   C  1000     -24.191  32.946 -26.418  1.00  0.00           C  
ATOM   1380  C4'   C  1000     -25.313  33.752 -25.810  1.00  0.00           C  
ATOM   1381  O4'   C  1000     -25.851  34.715 -26.739  1.00  0.00           O  
ATOM   1382  C3'   C  1000     -26.544  32.969 -25.379  1.00  0.00           C  
ATOM   1383  O3'   C  1000     -26.381  32.332 -24.124  1.00  0.00           O  
ATOM   1384  C1'   C  1000     -27.232  34.925 -26.510  1.00  0.00           C  
ATOM   1385  C2'   C  1000     -27.603  34.061 -25.314  1.00  0.00           C  
ATOM   1386  O2'   C  1000     -27.473  34.834 -24.130  1.00  0.00           O  
ATOM   1387  N1    C  1000     -27.949  34.518 -27.744  1.00  0.00           N  
ATOM   1388  C2    C  1000     -29.261  34.972 -27.932  1.00  0.00           C  
ATOM   1389  O2    C  1000     -29.781  35.695 -27.068  1.00  0.00           O  
ATOM   1390  N3    C  1000     -29.937  34.615 -29.048  1.00  0.00           N  
ATOM   1391  C4    C  1000     -29.355  33.837 -29.961  1.00  0.00           C  
ATOM   1392  N4    C  1000     -30.060  33.511 -31.047  1.00  0.00           N  
ATOM   1393  C5    C  1000     -28.024  33.359 -29.800  1.00  0.00           C  
ATOM   1394  C6    C  1000     -27.365  33.719 -28.692  1.00  0.00           C  
ATOM   1395  H5'   C  1000     -23.452  33.548 -26.646  1.00  0.00           H  
ATOM   1396 H5''   C  1000     -23.877  32.290 -25.761  1.00  0.00           H  
ATOM   1397  H4'   C  1000     -24.947  34.222 -25.033  1.00  0.00           H  
ATOM   1398  H3'   C  1000     -26.788  32.298 -26.050  1.00  0.00           H  
ATOM   1399  H1'   C  1000     -27.438  35.861 -26.307  1.00  0.00           H  
ATOM   1400  H2'   C  1000     -28.505  33.690 -25.408  1.00  0.00           H  
ATOM   1401 HO2'   C  1000     -28.366  35.031 -23.778  1.00  0.00           H  
ATOM   1402  H42   C  1000     -29.661  32.941 -31.736  1.00  0.00           H  
ATOM   1403  H41   C  1000     -30.977  33.842 -31.154  1.00  0.00           H  
ATOM   1404  H5    C  1000     -27.605  32.788 -30.477  1.00  0.00           H  
ATOM   1405  H6    C  1000     -26.448  33.400 -28.563  1.00  0.00           H  
ATOM   1406  P     G  1001     -27.240  31.021 -23.765  1.00  0.00           P  
ATOM   1407  OP2   G  1001     -27.245  30.134 -24.956  1.00  0.00           O  
ATOM   1408  OP1   G  1001     -26.759  30.498 -22.461  1.00  0.00           O  
ATOM   1409  O5'   G  1001     -28.720  31.575 -23.557  1.00  0.00           O  
ATOM   1410  C5'   G  1001     -29.092  32.225 -22.351  1.00  0.00           C  
ATOM   1411  C4'   G  1001     -30.563  32.561 -22.333  1.00  0.00           C  
ATOM   1412  O4'   G  1001     -30.860  33.468 -23.428  1.00  0.00           O  
ATOM   1413  C3'   G  1001     -31.515  31.401 -22.581  1.00  0.00           C  
ATOM   1414  O3'   G  1001     -31.773  30.638 -21.414  1.00  0.00           O  
ATOM   1415  C1'   G  1001     -32.139  33.206 -23.951  1.00  0.00           C  
ATOM   1416  C2'   G  1001     -32.760  32.129 -23.065  1.00  0.00           C  
ATOM   1417  O2'   G  1001     -33.447  32.749 -21.988  1.00  0.00           O  
ATOM   1418  N1    G  1001     -34.379  32.402 -28.452  1.00  0.00           N  
ATOM   1419  C2    G  1001     -34.915  32.882 -27.281  1.00  0.00           C  
ATOM   1420  N2    G  1001     -36.221  33.190 -27.307  1.00  0.00           N  
ATOM   1421  N3    G  1001     -34.224  33.049 -26.166  1.00  0.00           N  
ATOM   1422  C4    G  1001     -32.931  32.691 -26.314  1.00  0.00           C  
ATOM   1423  C5    G  1001     -32.297  32.202 -27.437  1.00  0.00           C  
ATOM   1424  C6    G  1001     -33.050  32.028 -28.627  1.00  0.00           C  
ATOM   1425  O6    G  1001     -32.669  31.608 -29.725  1.00  0.00           O  
ATOM   1426  N7    G  1001     -30.956  31.956 -27.178  1.00  0.00           N  
ATOM   1427  C8    G  1001     -30.802  32.292 -25.925  1.00  0.00           C  
ATOM   1428  N9    G  1001     -31.960  32.747 -25.342  1.00  0.00           N  
ATOM   1429  H5'   G  1001     -28.574  33.052 -22.259  1.00  0.00           H  
ATOM   1430 H5''   G  1001     -28.889  31.636 -21.594  1.00  0.00           H  
ATOM   1431  H4'   G  1001     -30.798  32.990 -21.483  1.00  0.00           H  
ATOM   1432  H3'   G  1001     -31.177  30.808 -23.283  1.00  0.00           H  
ATOM   1433  H1'   G  1001     -32.707  34.004 -23.942  1.00  0.00           H  
ATOM   1434  H2'   G  1001     -33.348  31.533 -23.576  1.00  0.00           H  
ATOM   1435 HO2'   G  1001     -34.412  32.637 -22.118  1.00  0.00           H  
ATOM   1436  H1    G  1001     -34.977  32.316 -29.223  1.00  0.00           H  
ATOM   1437  H22   G  1001     -36.658  33.537 -26.501  1.00  0.00           H  
ATOM   1438  H21   G  1001     -36.739  33.069 -28.129  1.00  0.00           H  
ATOM   1439  H8    G  1001     -29.947  32.227 -25.451  1.00  0.00           H  
ATOM   1440  P     A  1002     -32.301  29.125 -21.539  1.00  0.00           P  
ATOM   1441  OP2   A  1002     -31.449  28.422 -22.531  1.00  0.00           O  
ATOM   1442  OP1   A  1002     -32.441  28.572 -20.169  1.00  0.00           O  
ATOM   1443  O5'   A  1002     -33.759  29.276 -22.162  1.00  0.00           O  
ATOM   1444  C5'   A  1002     -34.870  29.615 -21.345  1.00  0.00           C  
ATOM   1445  C4'   A  1002     -36.167  29.527 -22.108  1.00  0.00           C  
ATOM   1446  O4'   A  1002     -36.080  30.394 -23.253  1.00  0.00           O  
ATOM   1447  C3'   A  1002     -36.485  28.176 -22.730  1.00  0.00           C  
ATOM   1448  O3'   A  1002     -37.128  27.289 -21.831  1.00  0.00           O  
ATOM   1449  C1'   A  1002     -36.747  29.831 -24.360  1.00  0.00           C  
ATOM   1450  C2'   A  1002     -37.404  28.547 -23.880  1.00  0.00           C  
ATOM   1451  O2'   A  1002     -38.716  28.834 -23.419  1.00  0.00           O  
ATOM   1452  N1    A  1002     -35.929  29.003 -29.380  1.00  0.00           N  
ATOM   1453  C2    A  1002     -37.046  29.210 -28.672  1.00  0.00           C  
ATOM   1454  N3    A  1002     -37.188  29.419 -27.365  1.00  0.00           N  
ATOM   1455  C4    A  1002     -35.992  29.403 -26.749  1.00  0.00           C  
ATOM   1456  C5    A  1002     -34.759  29.203 -27.341  1.00  0.00           C  
ATOM   1457  C6    A  1002     -34.744  28.994 -28.731  1.00  0.00           C  
ATOM   1458  N6    A  1002     -33.630  28.786 -29.437  1.00  0.00           N  
ATOM   1459  N7    A  1002     -33.746  29.255 -26.392  1.00  0.00           N  
ATOM   1460  C8    A  1002     -34.380  29.481 -25.268  1.00  0.00           C  
ATOM   1461  N9    A  1002     -35.742  29.582 -25.411  1.00  0.00           N  
ATOM   1462  H5'   A  1002     -34.755  30.531 -21.014  1.00  0.00           H  
ATOM   1463 H5''   A  1002     -34.905  29.002 -20.582  1.00  0.00           H  
ATOM   1464  H4'   A  1002     -36.921  29.803 -21.546  1.00  0.00           H  
ATOM   1465  H3'   A  1002     -35.668  27.753 -23.068  1.00  0.00           H  
ATOM   1466  H1'   A  1002     -37.435  30.440 -24.704  1.00  0.00           H  
ATOM   1467  H2'   A  1002     -37.406  27.856 -24.575  1.00  0.00           H  
ATOM   1468 HO2'   A  1002     -39.364  28.456 -24.048  1.00  0.00           H  
ATOM   1469  H2    A  1002     -37.879  29.207 -29.190  1.00  0.00           H  
ATOM   1470  H61   A  1002     -33.683  28.646 -30.406  1.00  0.00           H  
ATOM   1471  H62   A  1002     -32.760  28.776 -28.988  1.00  0.00           H  
ATOM   1472  H8    A  1002     -33.923  29.569 -24.405  1.00  0.00           H  
ATOM   1473  P     U  1003     -37.004  25.700 -22.035  1.00  0.00           P  
ATOM   1474  OP2   U  1003     -35.582  25.385 -22.326  1.00  0.00           O  
ATOM   1475  OP1   U  1003     -37.685  25.035 -20.895  1.00  0.00           O  
ATOM   1476  O5'   U  1003     -37.853  25.414 -23.352  1.00  0.00           O  
ATOM   1477  C5'   U  1003     -38.994  24.571 -23.315  1.00  0.00           C  
ATOM   1478  C4'   U  1003     -39.689  24.515 -24.653  1.00  0.00           C  
ATOM   1479  O4'   U  1003     -39.269  25.657 -25.444  1.00  0.00           O  
ATOM   1480  C3'   U  1003     -39.329  23.339 -25.547  1.00  0.00           C  
ATOM   1481  O3'   U  1003     -40.058  22.165 -25.238  1.00  0.00           O  
ATOM   1482  C1'   U  1003     -39.156  25.306 -26.799  1.00  0.00           C  
ATOM   1483  C2'   U  1003     -39.677  23.879 -26.915  1.00  0.00           C  
ATOM   1484  O2'   U  1003     -41.083  23.907 -27.115  1.00  0.00           O  
ATOM   1485  N1    U  1003     -37.723  25.413 -27.165  1.00  0.00           N  
ATOM   1486  C2    U  1003     -37.392  25.189 -28.489  1.00  0.00           C  
ATOM   1487  O2    U  1003     -38.215  24.914 -29.344  1.00  0.00           O  
ATOM   1488  N3    U  1003     -36.055  25.300 -28.782  1.00  0.00           N  
ATOM   1489  C4    U  1003     -35.034  25.604 -27.906  1.00  0.00           C  
ATOM   1490  O4    U  1003     -33.877  25.666 -28.325  1.00  0.00           O  
ATOM   1491  C5    U  1003     -35.451  25.823 -26.555  1.00  0.00           C  
ATOM   1492  C6    U  1003     -36.747  25.723 -26.242  1.00  0.00           C  
ATOM   1493  H5'   U  1003     -39.622  24.913 -22.644  1.00  0.00           H  
ATOM   1494 H5''   U  1003     -38.717  23.666 -23.062  1.00  0.00           H  
ATOM   1495  H4'   U  1003     -40.662  24.539 -24.539  1.00  0.00           H  
ATOM   1496  H3'   U  1003     -38.370  23.143 -25.501  1.00  0.00           H  
ATOM   1497  H1'   U  1003     -39.685  25.891 -27.382  1.00  0.00           H  
ATOM   1498  H2'   U  1003     -39.220  23.381 -27.625  1.00  0.00           H  
ATOM   1499 HO2'   U  1003     -41.280  23.628 -28.034  1.00  0.00           H  
ATOM   1500  H3    U  1003     -35.798  25.144 -29.714  1.00  0.00           H  
ATOM   1501  H5    U  1003     -34.791  26.045 -25.865  1.00  0.00           H  
ATOM   1502  H6    U  1003     -37.006  25.876 -25.311  1.00  0.00           H  
ATOM   1503  P     C  1004     -39.291  20.841 -24.748  1.00  0.00           P  
ATOM   1504  OP2   C  1004     -38.018  21.257 -24.106  1.00  0.00           O  
ATOM   1505  OP1   C  1004     -40.256  20.005 -23.989  1.00  0.00           O  
ATOM   1506  O5'   C  1004     -38.936  20.077 -26.100  1.00  0.00           O  
ATOM   1507  C5'   C  1004     -39.855  19.170 -26.688  1.00  0.00           C  
ATOM   1508  C4'   C  1004     -39.809  19.229 -28.196  1.00  0.00           C  
ATOM   1509  O4'   C  1004     -39.507  20.576 -28.643  1.00  0.00           O  
ATOM   1510  C3'   C  1004     -38.735  18.387 -28.867  1.00  0.00           C  
ATOM   1511  O3'   C  1004     -39.090  17.019 -28.971  1.00  0.00           O  
ATOM   1512  C1'   C  1004     -38.665  20.546 -29.771  1.00  0.00           C  
ATOM   1513  C2'   C  1004     -38.563  19.089 -30.207  1.00  0.00           C  
ATOM   1514  O2'   C  1004     -39.633  18.798 -31.095  1.00  0.00           O  
ATOM   1515  N1    C  1004     -37.353  21.105 -29.363  1.00  0.00           N  
ATOM   1516  C2    C  1004     -36.341  21.197 -30.328  1.00  0.00           C  
ATOM   1517  O2    C  1004     -36.569  20.811 -31.484  1.00  0.00           O  
ATOM   1518  N3    C  1004     -35.135  21.704 -29.982  1.00  0.00           N  
ATOM   1519  C4    C  1004     -34.915  22.112 -28.733  1.00  0.00           C  
ATOM   1520  N4    C  1004     -33.709  22.605 -28.437  1.00  0.00           N  
ATOM   1521  C5    C  1004     -35.921  22.031 -27.729  1.00  0.00           C  
ATOM   1522  C6    C  1004     -37.111  21.529 -28.083  1.00  0.00           C  
ATOM   1523  H5'   C  1004     -40.760  19.392 -26.387  1.00  0.00           H  
ATOM   1524 H5''   C  1004     -39.636  18.260 -26.398  1.00  0.00           H  
ATOM   1525  H4'   C  1004     -40.685  18.963 -28.546  1.00  0.00           H  
ATOM   1526  H3'   C  1004     -37.901  18.460 -28.358  1.00  0.00           H  
ATOM   1527  H1'   C  1004     -39.032  21.078 -30.507  1.00  0.00           H  
ATOM   1528  H2'   C  1004     -37.693  18.897 -30.613  1.00  0.00           H  
ATOM   1529 HO2'   C  1004     -39.274  18.673 -31.998  1.00  0.00           H  
ATOM   1530  H42   C  1004     -33.516  22.913 -27.528  1.00  0.00           H  
ATOM   1531  H41   C  1004     -33.018  22.658 -29.131  1.00  0.00           H  
ATOM   1532  H5    C  1004     -35.750  22.334 -26.813  1.00  0.00           H  
ATOM   1533  H6    C  1004     -37.817  21.466 -27.407  1.00  0.00           H  
ATOM   1534  P     C  1005     -37.986  15.877 -28.723  1.00  0.00           P  
ATOM   1535  OP2   C  1005     -36.658  16.533 -28.624  1.00  0.00           O  
ATOM   1536  OP1   C  1005     -38.461  15.012 -27.613  1.00  0.00           O  
ATOM   1537  O5'   C  1005     -38.013  15.016 -30.063  1.00  0.00           O  
ATOM   1538  C5'   C  1005     -36.811  14.538 -30.648  1.00  0.00           C  
ATOM   1539  C4'   C  1005     -36.627  15.062 -32.051  1.00  0.00           C  
ATOM   1540  O4'   C  1005     -36.642  16.503 -31.997  1.00  0.00           O  
ATOM   1541  C3'   C  1005     -35.306  14.725 -32.724  1.00  0.00           C  
ATOM   1542  O3'   C  1005     -35.321  13.463 -33.370  1.00  0.00           O  
ATOM   1543  C1'   C  1005     -35.652  17.055 -32.851  1.00  0.00           C  
ATOM   1544  C2'   C  1005     -35.090  15.892 -33.674  1.00  0.00           C  
ATOM   1545  O2'   C  1005     -35.863  15.743 -34.857  1.00  0.00           O  
ATOM   1546  N1    C  1005     -34.622  17.682 -31.985  1.00  0.00           N  
ATOM   1547  C2    C  1005     -33.384  18.008 -32.554  1.00  0.00           C  
ATOM   1548  O2    C  1005     -33.186  17.764 -33.754  1.00  0.00           O  
ATOM   1549  N3    C  1005     -32.428  18.581 -31.787  1.00  0.00           N  
ATOM   1550  C4    C  1005     -32.666  18.832 -30.500  1.00  0.00           C  
ATOM   1551  N4    C  1005     -31.693  19.398 -29.782  1.00  0.00           N  
ATOM   1552  C5    C  1005     -33.913  18.512 -29.892  1.00  0.00           C  
ATOM   1553  C6    C  1005     -34.851  17.947 -30.661  1.00  0.00           C  
ATOM   1554  H5'   C  1005     -36.836  13.559 -30.673  1.00  0.00           H  
ATOM   1555 H5''   C  1005     -36.052  14.825 -30.098  1.00  0.00           H  
ATOM   1556  H4'   C  1005     -37.362  14.761 -32.625  1.00  0.00           H  
ATOM   1557  H3'   C  1005     -34.600  14.730 -32.045  1.00  0.00           H  
ATOM   1558  H1'   C  1005     -36.023  17.730 -33.457  1.00  0.00           H  
ATOM   1559  H2'   C  1005     -34.140  16.018 -33.876  1.00  0.00           H  
ATOM   1560 HO2'   C  1005     -35.328  16.030 -35.626  1.00  0.00           H  
ATOM   1561  H42   C  1005     -31.837  19.595 -28.833  1.00  0.00           H  
ATOM   1562  H41   C  1005     -30.836  19.616 -30.204  1.00  0.00           H  
ATOM   1563  H5    C  1005     -34.079  18.701 -28.945  1.00  0.00           H  
ATOM   1564  H6    C  1005     -35.716  17.720 -30.261  1.00  0.00           H  
ATOM   1565  P     C  1006     -34.325  12.297 -32.887  1.00  0.00           P  
ATOM   1566  OP2   C  1006     -33.566  12.796 -31.713  1.00  0.00           O  
ATOM   1567  OP1   C  1006     -35.110  11.041 -32.774  1.00  0.00           O  
ATOM   1568  O5'   C  1006     -33.306  12.132 -34.101  1.00  0.00           O  
ATOM   1569  C5'   C  1006     -33.065  13.203 -35.001  1.00  0.00           C  
ATOM   1570  C4'   C  1006     -32.021  14.154 -34.469  1.00  0.00           C  
ATOM   1571  O4'   C  1006     -31.176  13.455 -33.516  1.00  0.00           O  
ATOM   1572  C3'   C  1006     -31.053  14.727 -35.492  1.00  0.00           C  
ATOM   1573  O3'   C  1006     -31.579  15.845 -36.186  1.00  0.00           O  
ATOM   1574  C1'   C  1006     -29.843  13.969 -33.603  1.00  0.00           C  
ATOM   1575  C2'   C  1006     -29.843  15.090 -34.648  1.00  0.00           C  
ATOM   1576  O2'   C  1006     -30.031  16.335 -33.991  1.00  0.00           O  
ATOM   1577  N1    C  1006     -28.906  12.873 -33.952  1.00  0.00           N  
ATOM   1578  C2    C  1006     -27.548  13.180 -34.098  1.00  0.00           C  
ATOM   1579  O2    C  1006     -27.169  14.350 -33.933  1.00  0.00           O  
ATOM   1580  N3    C  1006     -26.673  12.198 -34.416  1.00  0.00           N  
ATOM   1581  C4    C  1006     -27.104  10.949 -34.588  1.00  0.00           C  
ATOM   1582  N4    C  1006     -26.205  10.013 -34.901  1.00  0.00           N  
ATOM   1583  C5    C  1006     -28.478  10.604 -34.448  1.00  0.00           C  
ATOM   1584  C6    C  1006     -29.334  11.584 -34.132  1.00  0.00           C  
ATOM   1585  H5'   C  1006     -33.901  13.693 -35.145  1.00  0.00           H  
ATOM   1586 H5''   C  1006     -32.757  12.837 -35.857  1.00  0.00           H  
ATOM   1587  H4'   C  1006     -32.468  14.893 -34.007  1.00  0.00           H  
ATOM   1588  H3'   C  1006     -30.799  14.029 -36.132  1.00  0.00           H  
ATOM   1589  H1'   C  1006     -29.597  14.343 -32.731  1.00  0.00           H  
ATOM   1590  H2'   C  1006     -29.021  15.083 -35.181  1.00  0.00           H  
ATOM   1591 HO2'   C  1006     -29.192  16.838 -34.013  1.00  0.00           H  
ATOM   1592  H42   C  1006     -26.490   9.085 -35.034  1.00  0.00           H  
ATOM   1593  H41   C  1006     -25.260  10.254 -34.998  1.00  0.00           H  
ATOM   1594  H5    C  1006     -28.786   9.683 -34.576  1.00  0.00           H  
ATOM   1595  H6    C  1006     -30.284  11.367 -34.031  1.00  0.00           H  
ATOM   1596  P     U  1007     -31.154  16.125 -37.711  1.00  0.00           P  
ATOM   1597  OP2   U  1007     -31.100  14.821 -38.418  1.00  0.00           O  
ATOM   1598  OP1   U  1007     -32.018  17.211 -38.238  1.00  0.00           O  
ATOM   1599  O5'   U  1007     -29.668  16.687 -37.599  1.00  0.00           O  
ATOM   1600  C5'   U  1007     -29.419  18.000 -37.120  1.00  0.00           C  
ATOM   1601  C4'   U  1007     -27.942  18.307 -37.077  1.00  0.00           C  
ATOM   1602  O4'   U  1007     -27.292  17.295 -36.269  1.00  0.00           O  
ATOM   1603  C3'   U  1007     -27.208  18.257 -38.408  1.00  0.00           C  
ATOM   1604  O3'   U  1007     -27.325  19.457 -39.151  1.00  0.00           O  
ATOM   1605  C1'   U  1007     -25.982  17.030 -36.790  1.00  0.00           C  
ATOM   1606  C2'   U  1007     -25.776  17.962 -37.983  1.00  0.00           C  
ATOM   1607  O2'   U  1007     -25.120  19.140 -37.534  1.00  0.00           O  
ATOM   1608  N1    U  1007     -25.885  15.600 -37.170  1.00  0.00           N  
ATOM   1609  C2    U  1007     -24.627  15.109 -37.466  1.00  0.00           C  
ATOM   1610  O2    U  1007     -23.619  15.793 -37.426  1.00  0.00           O  
ATOM   1611  N3    U  1007     -24.586  13.781 -37.812  1.00  0.00           N  
ATOM   1612  C4    U  1007     -25.651  12.909 -37.892  1.00  0.00           C  
ATOM   1613  O4    U  1007     -25.451  11.738 -38.220  1.00  0.00           O  
ATOM   1614  C5    U  1007     -26.922  13.486 -37.572  1.00  0.00           C  
ATOM   1615  C6    U  1007     -26.990  14.777 -37.231  1.00  0.00           C  
ATOM   1616  H5'   U  1007     -29.789  18.086 -36.217  1.00  0.00           H  
ATOM   1617 H5''   U  1007     -29.861  18.645 -37.710  1.00  0.00           H  
ATOM   1618  H4'   U  1007     -27.814  19.187 -36.667  1.00  0.00           H  
ATOM   1619  H3'   U  1007     -27.546  17.503 -38.935  1.00  0.00           H  
ATOM   1620  H1'   U  1007     -25.309  17.230 -36.104  1.00  0.00           H  
ATOM   1621  H2'   U  1007     -25.273  17.518 -38.697  1.00  0.00           H  
ATOM   1622 HO2'   U  1007     -24.197  19.136 -37.863  1.00  0.00           H  
ATOM   1623  H3    U  1007     -23.704  13.413 -38.026  1.00  0.00           H  
ATOM   1624  H5    U  1007     -27.734  12.938 -37.602  1.00  0.00           H  
ATOM   1625  H6    U  1007     -27.871  15.148 -37.017  1.00  0.00           H  
ATOM   1626  P     U  1008     -27.250  19.426 -40.756  1.00  0.00           P  
ATOM   1627  OP2   U  1008     -28.090  18.299 -41.233  1.00  0.00           O  
ATOM   1628  OP1   U  1008     -27.512  20.800 -41.255  1.00  0.00           O  
ATOM   1629  O5'   U  1008     -25.728  19.072 -41.063  1.00  0.00           O  
ATOM   1630  C5'   U  1008     -24.689  19.990 -40.757  1.00  0.00           C  
ATOM   1631  C4'   U  1008     -23.332  19.331 -40.803  1.00  0.00           C  
ATOM   1632  O4'   U  1008     -23.374  18.119 -40.024  1.00  0.00           O  
ATOM   1633  C3'   U  1008     -22.850  18.884 -42.174  1.00  0.00           C  
ATOM   1634  O3'   U  1008     -22.206  19.917 -42.899  1.00  0.00           O  
ATOM   1635  C1'   U  1008     -22.525  17.140 -40.604  1.00  0.00           C  
ATOM   1636  C2'   U  1008     -21.901  17.742 -41.860  1.00  0.00           C  
ATOM   1637  O2'   U  1008     -20.604  18.224 -41.537  1.00  0.00           O  
ATOM   1638  N1    U  1008     -23.320  15.924 -40.898  1.00  0.00           N  
ATOM   1639  C2    U  1008     -22.632  14.814 -41.352  1.00  0.00           C  
ATOM   1640  O2    U  1008     -21.424  14.801 -41.514  1.00  0.00           O  
ATOM   1641  N3    U  1008     -23.409  13.712 -41.611  1.00  0.00           N  
ATOM   1642  C4    U  1008     -24.776  13.606 -41.467  1.00  0.00           C  
ATOM   1643  O4    U  1008     -25.332  12.542 -41.743  1.00  0.00           O  
ATOM   1644  C5    U  1008     -25.421  14.792 -40.993  1.00  0.00           C  
ATOM   1645  C6    U  1008     -24.689  15.879 -40.732  1.00  0.00           C  
ATOM   1646  H5'   U  1008     -24.837  20.352 -39.859  1.00  0.00           H  
ATOM   1647 H5''   U  1008     -24.709  20.724 -41.406  1.00  0.00           H  
ATOM   1648  H4'   U  1008     -22.671  19.942 -40.415  1.00  0.00           H  
ATOM   1649  H3'   U  1008     -23.608  18.530 -42.683  1.00  0.00           H  
ATOM   1650  H1'   U  1008     -21.814  16.917 -39.966  1.00  0.00           H  
ATOM   1651  H2'   U  1008     -21.872  17.088 -42.589  1.00  0.00           H  
ATOM   1652 HO2'   U  1008     -19.934  17.638 -41.948  1.00  0.00           H  
ATOM   1653  H3    U  1008     -22.941  12.914 -41.934  1.00  0.00           H  
ATOM   1654  H5    U  1008     -26.392  14.806 -40.861  1.00  0.00           H  
ATOM   1655  H6    U  1008     -25.154  16.678 -40.410  1.00  0.00           H  
ATOM   1656  P     U  1009     -22.680  20.276 -44.391  1.00  0.00           P  
ATOM   1657  OP2   U  1009     -23.832  19.402 -44.729  1.00  0.00           O  
ATOM   1658  OP1   U  1009     -22.824  21.751 -44.487  1.00  0.00           O  
ATOM   1659  O5'   U  1009     -21.448  19.841 -45.302  1.00  0.00           O  
ATOM   1660  C5'   U  1009     -20.121  19.873 -44.798  1.00  0.00           C  
ATOM   1661  C4'   U  1009     -19.202  18.975 -45.588  1.00  0.00           C  
ATOM   1662  O4'   U  1009     -19.237  17.703 -44.914  1.00  0.00           O  
ATOM   1663  C3'   U  1009     -19.613  18.694 -47.026  1.00  0.00           C  
ATOM   1664  O3'   U  1009     -18.897  19.472 -47.968  1.00  0.00           O  
ATOM   1665  C1'   U  1009     -19.437  16.613 -45.843  1.00  0.00           C  
ATOM   1666  C2'   U  1009     -19.388  17.209 -47.251  1.00  0.00           C  
ATOM   1667  O2'   U  1009     -18.095  16.959 -47.786  1.00  0.00           O  
ATOM   1668  N1    U  1009     -20.743  15.976 -45.547  1.00  0.00           N  
ATOM   1669  C2    U  1009     -20.826  14.605 -45.704  1.00  0.00           C  
ATOM   1670  O2    U  1009     -19.888  13.918 -46.067  1.00  0.00           O  
ATOM   1671  N3    U  1009     -22.054  14.060 -45.417  1.00  0.00           N  
ATOM   1672  C4    U  1009     -23.185  14.729 -45.000  1.00  0.00           C  
ATOM   1673  O4    U  1009     -24.218  14.094 -44.783  1.00  0.00           O  
ATOM   1674  C5    U  1009     -23.024  16.144 -44.860  1.00  0.00           C  
ATOM   1675  C6    U  1009     -21.840  16.701 -45.130  1.00  0.00           C  
ATOM   1676  H5'   U  1009     -20.127  19.580 -43.863  1.00  0.00           H  
ATOM   1677 H5''   U  1009     -19.784  20.792 -44.842  1.00  0.00           H  
ATOM   1678  H4'   U  1009     -18.299  19.355 -45.574  1.00  0.00           H  
ATOM   1679  H3'   U  1009     -20.573  18.863 -47.126  1.00  0.00           H  
ATOM   1680  H1'   U  1009     -18.723  15.947 -45.749  1.00  0.00           H  
ATOM   1681  H2'   U  1009     -20.092  16.819 -47.810  1.00  0.00           H  
ATOM   1682 HO2'   U  1009     -18.166  16.857 -48.758  1.00  0.00           H  
ATOM   1683  H3    U  1009     -22.135  13.089 -45.522  1.00  0.00           H  
ATOM   1684  H5    U  1009     -23.777  16.699 -44.567  1.00  0.00           H  
ATOM   1685  H6    U  1009     -21.756  17.671 -45.028  1.00  0.00           H  
ATOM   1686  P     G  1010     -19.617  19.981 -49.312  1.00  0.00           P  
ATOM   1687  OP2   G  1010     -21.022  20.327 -48.977  1.00  0.00           O  
ATOM   1688  OP1   G  1010     -18.741  20.999 -49.946  1.00  0.00           O  
ATOM   1689  O5'   G  1010     -19.636  18.694 -50.251  1.00  0.00           O  
ATOM   1690  C5'   G  1010     -19.708  18.823 -51.663  1.00  0.00           C  
ATOM   1691  C4'   G  1010     -19.425  17.513 -52.355  1.00  0.00           C  
ATOM   1692  O4'   G  1010     -19.135  16.522 -51.340  1.00  0.00           O  
ATOM   1693  C3'   G  1010     -20.573  16.920 -53.158  1.00  0.00           C  
ATOM   1694  O3'   G  1010     -20.588  17.357 -54.506  1.00  0.00           O  
ATOM   1695  C1'   G  1010     -19.792  15.302 -51.632  1.00  0.00           C  
ATOM   1696  C2'   G  1010     -20.290  15.433 -53.072  1.00  0.00           C  
ATOM   1697  O2'   G  1010     -19.247  15.054 -53.958  1.00  0.00           O  
ATOM   1698  N1    G  1010     -23.185  12.137 -49.536  1.00  0.00           N  
ATOM   1699  C2    G  1010     -22.223  11.885 -50.485  1.00  0.00           C  
ATOM   1700  N2    G  1010     -22.151  10.625 -50.939  1.00  0.00           N  
ATOM   1701  N3    G  1010     -21.392  12.800 -50.955  1.00  0.00           N  
ATOM   1702  C4    G  1010     -21.601  14.009 -50.393  1.00  0.00           C  
ATOM   1703  C5    G  1010     -22.531  14.366 -49.440  1.00  0.00           C  
ATOM   1704  C6    G  1010     -23.418  13.375 -48.945  1.00  0.00           C  
ATOM   1705  O6    G  1010     -24.311  13.494 -48.098  1.00  0.00           O  
ATOM   1706  N7    G  1010     -22.422  15.713 -49.124  1.00  0.00           N  
ATOM   1707  C8    G  1010     -21.445  16.142 -49.877  1.00  0.00           C  
ATOM   1708  N9    G  1010     -20.903  15.161 -50.671  1.00  0.00           N  
ATOM   1709  H5'   G  1010     -19.053  19.489 -51.957  1.00  0.00           H  
ATOM   1710 H5''   G  1010     -20.607  19.128 -51.911  1.00  0.00           H  
ATOM   1711  H4'   G  1010     -18.646  17.625 -52.939  1.00  0.00           H  
ATOM   1712  H3'   G  1010     -21.418  17.115 -52.703  1.00  0.00           H  
ATOM   1713  H1'   G  1010     -19.199  14.526 -51.561  1.00  0.00           H  
ATOM   1714  H2'   G  1010     -21.102  14.904 -53.220  1.00  0.00           H  
ATOM   1715 HO2'   G  1010     -19.475  14.195 -54.370  1.00  0.00           H  
ATOM   1716  H1    G  1010     -23.751  11.389 -49.254  1.00  0.00           H  
ATOM   1717  H22   G  1010     -21.484  10.386 -51.616  1.00  0.00           H  
ATOM   1718  H21   G  1010     -22.763   9.941 -50.595  1.00  0.00           H  
ATOM   1719  H8    G  1010     -21.131  17.071 -49.874  1.00  0.00           H  
ATOM   1720  P     C  1011     -21.966  17.377 -55.333  1.00  0.00           P  
ATOM   1721  OP2   C  1011     -23.000  18.028 -54.490  1.00  0.00           O  
ATOM   1722  OP1   C  1011     -21.681  17.913 -56.688  1.00  0.00           O  
ATOM   1723  O5'   C  1011     -22.349  15.838 -55.483  1.00  0.00           O  
ATOM   1724  C5'   C  1011     -21.685  15.010 -56.426  1.00  0.00           C  
ATOM   1725  C4'   C  1011     -22.190  13.588 -56.372  1.00  0.00           C  
ATOM   1726  O4'   C  1011     -22.060  13.072 -55.020  1.00  0.00           O  
ATOM   1727  C3'   C  1011     -23.661  13.387 -56.698  1.00  0.00           C  
ATOM   1728  O3'   C  1011     -23.917  13.338 -58.091  1.00  0.00           O  
ATOM   1729  C1'   C  1011     -23.147  12.211 -54.717  1.00  0.00           C  
ATOM   1730  C2'   C  1011     -23.963  12.065 -56.003  1.00  0.00           C  
ATOM   1731  O2'   C  1011     -23.464  10.965 -56.749  1.00  0.00           O  
ATOM   1732  N1    C  1011     -23.934  12.819 -53.616  1.00  0.00           N  
ATOM   1733  C2    C  1011     -24.865  12.018 -52.944  1.00  0.00           C  
ATOM   1734  O2    C  1011     -25.005  10.833 -53.286  1.00  0.00           O  
ATOM   1735  N3    C  1011     -25.596  12.547 -51.935  1.00  0.00           N  
ATOM   1736  C4    C  1011     -25.427  13.823 -51.587  1.00  0.00           C  
ATOM   1737  N4    C  1011     -26.170  14.303 -50.586  1.00  0.00           N  
ATOM   1738  C5    C  1011     -24.490  14.663 -52.251  1.00  0.00           C  
ATOM   1739  C6    C  1011     -23.772  14.128 -53.246  1.00  0.00           C  
ATOM   1740  H5'   C  1011     -20.724  15.015 -56.234  1.00  0.00           H  
ATOM   1741 H5''   C  1011     -21.833  15.367 -57.326  1.00  0.00           H  
ATOM   1742  H4'   C  1011     -21.648  13.038 -56.975  1.00  0.00           H  
ATOM   1743  H3'   C  1011     -24.186  14.101 -56.279  1.00  0.00           H  
ATOM   1744  H1'   C  1011     -22.824  11.329 -54.439  1.00  0.00           H  
ATOM   1745  H2'   C  1011     -24.920  11.970 -55.814  1.00  0.00           H  
ATOM   1746 HO2'   C  1011     -24.116  10.235 -56.718  1.00  0.00           H  
ATOM   1747  H42   C  1011     -26.069  15.236 -50.307  1.00  0.00           H  
ATOM   1748  H41   C  1011     -26.815  13.721 -50.132  1.00  0.00           H  
ATOM   1749  H5    C  1011     -24.372  15.600 -51.987  1.00  0.00           H  
ATOM   1750  H6    C  1011     -23.122  14.691 -53.715  1.00  0.00           H  
ATOM   1751  P     A  1012     -25.376  13.702 -58.659  1.00  0.00           P  
ATOM   1752  OP2   A  1012     -25.834  14.944 -57.987  1.00  0.00           O  
ATOM   1753  OP1   A  1012     -25.320  13.647 -60.141  1.00  0.00           O  
ATOM   1754  O5'   A  1012     -26.295  12.502 -58.155  1.00  0.00           O  
ATOM   1755  C5'   A  1012     -26.286  11.248 -58.820  1.00  0.00           C  
ATOM   1756  C4'   A  1012     -27.313  10.307 -58.243  1.00  0.00           C  
ATOM   1757  O4'   A  1012     -27.078  10.171 -56.821  1.00  0.00           O  
ATOM   1758  C3'   A  1012     -28.762  10.759 -58.341  1.00  0.00           C  
ATOM   1759  O3'   A  1012     -29.361  10.435 -59.584  1.00  0.00           O  
ATOM   1760  C1'   A  1012     -28.309  10.074 -56.109  1.00  0.00           C  
ATOM   1761  C2'   A  1012     -29.425  10.068 -57.156  1.00  0.00           C  
ATOM   1762  O2'   A  1012     -29.751   8.720 -57.462  1.00  0.00           O  
ATOM   1763  N1    A  1012     -30.784  12.152 -52.096  1.00  0.00           N  
ATOM   1764  C2    A  1012     -30.940  10.993 -52.747  1.00  0.00           C  
ATOM   1765  N3    A  1012     -30.259  10.514 -53.786  1.00  0.00           N  
ATOM   1766  C4    A  1012     -29.303  11.380 -54.168  1.00  0.00           C  
ATOM   1767  C5    A  1012     -29.023  12.607 -53.598  1.00  0.00           C  
ATOM   1768  C6    A  1012     -29.814  12.999 -52.504  1.00  0.00           C  
ATOM   1769  N6    A  1012     -29.660  14.155 -51.855  1.00  0.00           N  
ATOM   1770  N7    A  1012     -27.967  13.224 -54.257  1.00  0.00           N  
ATOM   1771  C8    A  1012     -27.639  12.369 -55.194  1.00  0.00           C  
ATOM   1772  N9    A  1012     -28.407  11.230 -55.198  1.00  0.00           N  
ATOM   1773  H5'   A  1012     -25.397  10.844 -58.730  1.00  0.00           H  
ATOM   1774 H5''   A  1012     -26.478  11.387 -59.770  1.00  0.00           H  
ATOM   1775  H4'   A  1012     -27.219   9.431 -58.673  1.00  0.00           H  
ATOM   1776  H3'   A  1012     -28.806  11.729 -58.206  1.00  0.00           H  
ATOM   1777  H1'   A  1012     -28.347   9.244 -55.588  1.00  0.00           H  
ATOM   1778  H2'   A  1012     -30.207  10.568 -56.840  1.00  0.00           H  
ATOM   1779 HO2'   A  1012     -30.619   8.504 -57.062  1.00  0.00           H  
ATOM   1780  H2    A  1012     -31.657  10.415 -52.411  1.00  0.00           H  
ATOM   1781  H61   A  1012     -30.244  14.374 -51.098  1.00  0.00           H  
ATOM   1782  H62   A  1012     -28.963  14.785 -52.134  1.00  0.00           H  
ATOM   1783  H8    A  1012     -26.913  12.528 -55.834  1.00  0.00           H  
ATOM   1784  P     U  1013     -30.615  11.284 -60.123  1.00  0.00           P  
ATOM   1785  OP2   U  1013     -30.196  12.705 -60.228  1.00  0.00           O  
ATOM   1786  OP1   U  1013     -31.162  10.590 -61.316  1.00  0.00           O  
ATOM   1787  O5'   U  1013     -31.688  11.171 -58.951  1.00  0.00           O  
ATOM   1788  C5'   U  1013     -32.529  10.034 -58.839  1.00  0.00           C  
ATOM   1789  C4'   U  1013     -33.543  10.197 -57.734  1.00  0.00           C  
ATOM   1790  O4'   U  1013     -32.855  10.467 -56.489  1.00  0.00           O  
ATOM   1791  C3'   U  1013     -34.490  11.380 -57.862  1.00  0.00           C  
ATOM   1792  O3'   U  1013     -35.523  11.164 -58.807  1.00  0.00           O  
ATOM   1793  C1'   U  1013     -33.664  11.275 -55.663  1.00  0.00           C  
ATOM   1794  C2'   U  1013     -34.961  11.545 -56.428  1.00  0.00           C  
ATOM   1795  O2'   U  1013     -35.921  10.556 -56.085  1.00  0.00           O  
ATOM   1796  N1    U  1013     -32.923  12.521 -55.352  1.00  0.00           N  
ATOM   1797  C2    U  1013     -33.389  13.285 -54.298  1.00  0.00           C  
ATOM   1798  O2    U  1013     -34.361  12.977 -53.631  1.00  0.00           O  
ATOM   1799  N3    U  1013     -32.672  14.430 -54.047  1.00  0.00           N  
ATOM   1800  C4    U  1013     -31.561  14.882 -54.727  1.00  0.00           C  
ATOM   1801  O4    U  1013     -31.027  15.936 -54.379  1.00  0.00           O  
ATOM   1802  C5    U  1013     -31.137  14.041 -55.805  1.00  0.00           C  
ATOM   1803  C6    U  1013     -31.816  12.920 -56.070  1.00  0.00           C  
ATOM   1804  H5'   U  1013     -31.978   9.245 -58.652  1.00  0.00           H  
ATOM   1805 H5''   U  1013     -33.001   9.900 -59.688  1.00  0.00           H  
ATOM   1806  H4'   U  1013     -34.051   9.364 -57.646  1.00  0.00           H  
ATOM   1807  H3'   U  1013     -33.981  12.173 -58.133  1.00  0.00           H  
ATOM   1808  H1'   U  1013     -33.873  10.805 -54.828  1.00  0.00           H  
ATOM   1809  H2'   U  1013     -35.298  12.450 -56.262  1.00  0.00           H  
ATOM   1810 HO2'   U  1013     -36.624  10.969 -55.539  1.00  0.00           H  
ATOM   1811  H3    U  1013     -32.985  14.986 -53.304  1.00  0.00           H  
ATOM   1812  H5    U  1013     -30.355  14.285 -56.343  1.00  0.00           H  
ATOM   1813  H6    U  1013     -31.506  12.363 -56.813  1.00  0.00           H  
ATOM   1814  P     A  1014     -36.394  12.399 -59.352  1.00  0.00           P  
ATOM   1815  OP2   A  1014     -35.460  13.496 -59.713  1.00  0.00           O  
ATOM   1816  OP1   A  1014     -37.344  11.880 -60.367  1.00  0.00           O  
ATOM   1817  O5'   A  1014     -37.235  12.867 -58.082  1.00  0.00           O  
ATOM   1818  C5'   A  1014     -38.622  12.582 -57.982  1.00  0.00           C  
ATOM   1819  C4'   A  1014     -39.270  13.368 -56.870  1.00  0.00           C  
ATOM   1820  O4'   A  1014     -38.381  13.428 -55.744  1.00  0.00           O  
ATOM   1821  C3'   A  1014     -39.636  14.808 -57.197  1.00  0.00           C  
ATOM   1822  O3'   A  1014     -40.952  14.945 -57.704  1.00  0.00           O  
ATOM   1823  C1'   A  1014     -38.434  14.721 -55.161  1.00  0.00           C  
ATOM   1824  C2'   A  1014     -39.564  15.501 -55.843  1.00  0.00           C  
ATOM   1825  O2'   A  1014     -40.763  15.316 -55.105  1.00  0.00           O  
ATOM   1826  N1    A  1014     -35.337  18.549 -53.641  1.00  0.00           N  
ATOM   1827  C2    A  1014     -36.570  18.185 -53.266  1.00  0.00           C  
ATOM   1828  N3    A  1014     -37.320  17.176 -53.704  1.00  0.00           N  
ATOM   1829  C4    A  1014     -36.670  16.479 -54.653  1.00  0.00           C  
ATOM   1830  C5    A  1014     -35.402  16.730 -55.143  1.00  0.00           C  
ATOM   1831  C6    A  1014     -34.712  17.827 -54.596  1.00  0.00           C  
ATOM   1832  N6    A  1014     -33.484  18.190 -54.970  1.00  0.00           N  
ATOM   1833  N7    A  1014     -35.059  15.801 -56.116  1.00  0.00           N  
ATOM   1834  C8    A  1014     -36.110  15.023 -56.192  1.00  0.00           C  
ATOM   1835  N9    A  1014     -37.123  15.375 -55.334  1.00  0.00           N  
ATOM   1836  H5'   A  1014     -38.740  11.624 -57.806  1.00  0.00           H  
ATOM   1837 H5''   A  1014     -39.058  12.807 -58.829  1.00  0.00           H  
ATOM   1838  H4'   A  1014     -40.097  12.916 -56.602  1.00  0.00           H  
ATOM   1839  H3'   A  1014     -38.949  15.189 -57.784  1.00  0.00           H  
ATOM   1840  H1'   A  1014     -38.631  14.632 -54.205  1.00  0.00           H  
ATOM   1841  H2'   A  1014     -39.337  16.450 -55.938  1.00  0.00           H  
ATOM   1842 HO2'   A  1014     -40.988  16.153 -54.648  1.00  0.00           H  
ATOM   1843  H2    A  1014     -36.979  18.742 -52.570  1.00  0.00           H  
ATOM   1844  H61   A  1014     -33.054  18.966 -54.552  1.00  0.00           H  
ATOM   1845  H62   A  1014     -33.011  17.682 -55.661  1.00  0.00           H  
ATOM   1846  H8    A  1014     -36.168  14.260 -56.805  1.00  0.00           H  
ATOM   1847  P     A  1015     -41.204  14.873 -59.284  1.00  0.00           P  
ATOM   1848  OP2   A  1015     -39.879  15.089 -59.917  1.00  0.00           O  
ATOM   1849  OP1   A  1015     -41.933  13.602 -59.522  1.00  0.00           O  
ATOM   1850  O5'   A  1015     -42.157  16.076 -59.714  1.00  0.00           O  
ATOM   1851  C5'   A  1015     -41.741  17.023 -60.686  1.00  0.00           C  
ATOM   1852  C4'   A  1015     -42.715  17.105 -61.834  1.00  0.00           C  
ATOM   1853  O4'   A  1015     -43.884  17.846 -61.408  1.00  0.00           O  
ATOM   1854  C3'   A  1015     -42.220  17.822 -63.080  1.00  0.00           C  
ATOM   1855  O3'   A  1015     -42.854  17.375 -64.266  1.00  0.00           O  
ATOM   1856  C1'   A  1015     -43.937  19.116 -62.057  1.00  0.00           C  
ATOM   1857  C2'   A  1015     -42.594  19.271 -62.778  1.00  0.00           C  
ATOM   1858  O2'   A  1015     -42.804  20.008 -63.974  1.00  0.00           O  
ATOM   1859  N1    A  1015     -47.228  22.517 -60.019  1.00  0.00           N  
ATOM   1860  C2    A  1015     -47.347  21.642 -61.026  1.00  0.00           C  
ATOM   1861  N3    A  1015     -46.448  20.784 -61.505  1.00  0.00           N  
ATOM   1862  C4    A  1015     -45.291  20.880 -60.825  1.00  0.00           C  
ATOM   1863  C5    A  1015     -45.018  21.729 -59.769  1.00  0.00           C  
ATOM   1864  C6    A  1015     -46.054  22.586 -59.357  1.00  0.00           C  
ATOM   1865  N6    A  1015     -45.936  23.460 -58.354  1.00  0.00           N  
ATOM   1866  N7    A  1015     -43.718  21.547 -59.317  1.00  0.00           N  
ATOM   1867  C8    A  1015     -43.243  20.608 -60.096  1.00  0.00           C  
ATOM   1868  N9    A  1015     -44.141  20.157 -61.032  1.00  0.00           N  
ATOM   1869  H5'   A  1015     -40.861  16.762 -61.032  1.00  0.00           H  
ATOM   1870 H5''   A  1015     -41.669  17.904 -60.264  1.00  0.00           H  
ATOM   1871  H4'   A  1015     -42.996  16.199 -62.080  1.00  0.00           H  
ATOM   1872  H3'   A  1015     -41.249  17.732 -63.181  1.00  0.00           H  
ATOM   1873  H1'   A  1015     -44.665  19.156 -62.712  1.00  0.00           H  
ATOM   1874  H2'   A  1015     -41.930  19.700 -62.199  1.00  0.00           H  
ATOM   1875 HO2'   A  1015     -43.106  19.396 -64.676  1.00  0.00           H  
ATOM   1876  H2    A  1015     -48.219  21.630 -61.473  1.00  0.00           H  
ATOM   1877  H61   A  1015     -46.694  24.032 -58.112  1.00  0.00           H  
ATOM   1878  H62   A  1015     -45.093  23.528 -57.859  1.00  0.00           H  
ATOM   1879  H8    A  1015     -42.330  20.259 -60.018  1.00  0.00           H  
ATOM   1880  P     A  1016     -42.029  16.521 -65.350  1.00  0.00           P  
ATOM   1881  OP2   A  1016     -41.564  17.449 -66.410  1.00  0.00           O  
ATOM   1882  OP1   A  1016     -41.043  15.684 -64.622  1.00  0.00           O  
ATOM   1883  O5'   A  1016     -43.121  15.552 -65.989  1.00  0.00           O  
ATOM   1884  C5'   A  1016     -43.027  15.140 -67.344  1.00  0.00           C  
ATOM   1885  C4'   A  1016     -44.259  15.520 -68.126  1.00  0.00           C  
ATOM   1886  O4'   A  1016     -45.395  15.521 -67.216  1.00  0.00           O  
ATOM   1887  C3'   A  1016     -44.279  16.930 -68.696  1.00  0.00           C  
ATOM   1888  O3'   A  1016     -43.555  17.048 -69.909  1.00  0.00           O  
ATOM   1889  C1'   A  1016     -46.324  16.479 -67.645  1.00  0.00           C  
ATOM   1890  C2'   A  1016     -45.766  17.164 -68.891  1.00  0.00           C  
ATOM   1891  O2'   A  1016     -46.245  16.497 -70.050  1.00  0.00           O  
ATOM   1892  N1    A  1016     -49.295  20.313 -65.905  1.00  0.00           N  
ATOM   1893  C2    A  1016     -49.328  19.588 -67.031  1.00  0.00           C  
ATOM   1894  N3    A  1016     -48.522  18.603 -67.421  1.00  0.00           N  
ATOM   1895  C4    A  1016     -47.573  18.371 -66.496  1.00  0.00           C  
ATOM   1896  C5    A  1016     -47.411  19.032 -65.292  1.00  0.00           C  
ATOM   1897  C6    A  1016     -48.330  20.054 -64.997  1.00  0.00           C  
ATOM   1898  N6    A  1016     -48.298  20.777 -63.875  1.00  0.00           N  
ATOM   1899  N7    A  1016     -46.324  18.522 -64.595  1.00  0.00           N  
ATOM   1900  C8    A  1016     -45.861  17.580 -65.380  1.00  0.00           C  
ATOM   1901  N9    A  1016     -46.570  17.435 -66.548  1.00  0.00           N  
ATOM   1902  H5'   A  1016     -42.916  14.167 -67.376  1.00  0.00           H  
ATOM   1903 H5''   A  1016     -42.245  15.564 -67.754  1.00  0.00           H  
ATOM   1904  H4'   A  1016     -44.423  14.883 -68.852  1.00  0.00           H  
ATOM   1905  H3'   A  1016     -43.924  17.573 -68.046  1.00  0.00           H  
ATOM   1906  H1'   A  1016     -47.160  16.020 -67.872  1.00  0.00           H  
ATOM   1907  H2'   A  1016     -45.980  18.121 -68.909  1.00  0.00           H  
ATOM   1908 HO2'   A  1016     -46.893  17.074 -70.505  1.00  0.00           H  
ATOM   1909  H2    A  1016     -50.048  19.815 -67.657  1.00  0.00           H  
ATOM   1910  H61   A  1016     -48.967  21.478 -63.724  1.00  0.00           H  
ATOM   1911  H62   A  1016     -47.607  20.607 -63.201  1.00  0.00           H  
ATOM   1912  H8    A  1016     -45.081  17.031 -65.155  1.00  0.00           H  
ATOM   1913  P     A  1017     -43.124  18.497 -70.455  1.00  0.00           P  
ATOM   1914  OP2   A  1017     -42.131  19.068 -69.510  1.00  0.00           O  
ATOM   1915  OP1   A  1017     -42.777  18.364 -71.892  1.00  0.00           O  
ATOM   1916  O5'   A  1017     -44.458  19.362 -70.348  1.00  0.00           O  
ATOM   1917  C5'   A  1017     -45.314  19.524 -71.469  1.00  0.00           C  
ATOM   1918  C4'   A  1017     -46.274  20.670 -71.273  1.00  0.00           C  
ATOM   1919  O4'   A  1017     -47.055  20.461 -70.067  1.00  0.00           O  
ATOM   1920  C3'   A  1017     -45.645  22.042 -71.082  1.00  0.00           C  
ATOM   1921  O3'   A  1017     -45.402  22.716 -72.304  1.00  0.00           O  
ATOM   1922  C1'   A  1017     -47.247  21.670 -69.387  1.00  0.00           C  
ATOM   1923  C2'   A  1017     -46.742  22.771 -70.318  1.00  0.00           C  
ATOM   1924  O2'   A  1017     -47.797  23.165 -71.183  1.00  0.00           O  
ATOM   1925  N1    A  1017     -46.504  23.674 -64.698  1.00  0.00           N  
ATOM   1926  C2    A  1017     -47.357  23.981 -65.684  1.00  0.00           C  
ATOM   1927  N3    A  1017     -47.497  23.417 -66.882  1.00  0.00           N  
ATOM   1928  C4    A  1017     -46.620  22.409 -67.037  1.00  0.00           C  
ATOM   1929  C5    A  1017     -45.684  21.976 -66.117  1.00  0.00           C  
ATOM   1930  C6    A  1017     -45.637  22.656 -64.887  1.00  0.00           C  
ATOM   1931  N6    A  1017     -44.787  22.350 -63.904  1.00  0.00           N  
ATOM   1932  N7    A  1017     -44.953  20.911 -66.625  1.00  0.00           N  
ATOM   1933  C8    A  1017     -45.456  20.727 -67.821  1.00  0.00           C  
ATOM   1934  N9    A  1017     -46.469  21.598 -68.136  1.00  0.00           N  
ATOM   1935  H5'   A  1017     -45.825  18.699 -71.604  1.00  0.00           H  
ATOM   1936 H5''   A  1017     -44.769  19.696 -72.265  1.00  0.00           H  
ATOM   1937  H4'   A  1017     -46.881  20.705 -72.041  1.00  0.00           H  
ATOM   1938  H3'   A  1017     -44.813  22.006 -70.564  1.00  0.00           H  
ATOM   1939  H1'   A  1017     -48.191  21.830 -69.176  1.00  0.00           H  
ATOM   1940  H2'   A  1017     -46.383  23.531 -69.813  1.00  0.00           H  
ATOM   1941 HO2'   A  1017     -48.102  24.060 -70.926  1.00  0.00           H  
ATOM   1942  H2    A  1017     -47.965  24.727 -65.497  1.00  0.00           H  
ATOM   1943  H61   A  1017     -44.802  22.861 -63.067  1.00  0.00           H  
ATOM   1944  H62   A  1017     -44.149  21.615 -64.018  1.00  0.00           H  
ATOM   1945  H8    A  1017     -45.137  20.031 -68.434  1.00  0.00           H  
ATOM   1946  P     A  1018     -43.913  23.185 -72.686  1.00  0.00           P  
ATOM   1947  OP2   A  1018     -42.961  22.437 -71.828  1.00  0.00           O  
ATOM   1948  OP1   A  1018     -43.776  23.124 -74.163  1.00  0.00           O  
ATOM   1949  O5'   A  1018     -43.869  24.718 -72.251  1.00  0.00           O  
ATOM   1950  C5'   A  1018     -44.866  25.629 -72.688  1.00  0.00           C  
ATOM   1951  C4'   A  1018     -44.958  26.828 -71.778  1.00  0.00           C  
ATOM   1952  O4'   A  1018     -45.634  26.397 -70.579  1.00  0.00           O  
ATOM   1953  C3'   A  1018     -43.635  27.397 -71.288  1.00  0.00           C  
ATOM   1954  O3'   A  1018     -43.093  28.372 -72.161  1.00  0.00           O  
ATOM   1955  C1'   A  1018     -45.023  26.964 -69.431  1.00  0.00           C  
ATOM   1956  C2'   A  1018     -44.002  27.978 -69.935  1.00  0.00           C  
ATOM   1957  O2'   A  1018     -44.638  29.241 -70.072  1.00  0.00           O  
ATOM   1958  N1    A  1018     -42.912  25.533 -64.953  1.00  0.00           N  
ATOM   1959  C2    A  1018     -43.439  26.691 -65.371  1.00  0.00           C  
ATOM   1960  N3    A  1018     -43.972  26.995 -66.552  1.00  0.00           N  
ATOM   1961  C4    A  1018     -43.934  25.934 -67.378  1.00  0.00           C  
ATOM   1962  C5    A  1018     -43.425  24.681 -67.093  1.00  0.00           C  
ATOM   1963  C6    A  1018     -42.890  24.487 -65.807  1.00  0.00           C  
ATOM   1964  N6    A  1018     -42.364  23.333 -65.390  1.00  0.00           N  
ATOM   1965  N7    A  1018     -43.557  23.837 -68.187  1.00  0.00           N  
ATOM   1966  C8    A  1018     -44.133  24.587 -69.094  1.00  0.00           C  
ATOM   1967  N9    A  1018     -44.390  25.868 -68.672  1.00  0.00           N  
ATOM   1968  H5'   A  1018     -45.733  25.172 -72.703  1.00  0.00           H  
ATOM   1969 H5''   A  1018     -44.649  25.931 -73.594  1.00  0.00           H  
ATOM   1970  H4'   A  1018     -45.479  27.548 -72.191  1.00  0.00           H  
ATOM   1971  H3'   A  1018     -42.985  26.672 -71.172  1.00  0.00           H  
ATOM   1972  H1'   A  1018     -45.680  27.418 -68.863  1.00  0.00           H  
ATOM   1973  H2'   A  1018     -43.223  28.026 -69.341  1.00  0.00           H  
ATOM   1974 HO2'   A  1018     -44.311  29.840 -69.369  1.00  0.00           H  
ATOM   1975  H2    A  1018     -43.431  27.419 -64.713  1.00  0.00           H  
ATOM   1976  H61   A  1018     -42.005  23.258 -64.481  1.00  0.00           H  
ATOM   1977  H62   A  1018     -42.337  22.561 -65.992  1.00  0.00           H  
ATOM   1978  H8    A  1018     -44.359  24.264 -69.992  1.00  0.00           H  
ATOM   1979  P     C  1019     -41.500  28.534 -72.303  1.00  0.00           P  
ATOM   1980  OP2   C  1019     -40.994  27.408 -73.127  1.00  0.00           O  
ATOM   1981  OP1   C  1019     -41.216  29.932 -72.716  1.00  0.00           O  
ATOM   1982  O5'   C  1019     -40.959  28.341 -70.817  1.00  0.00           O  
ATOM   1983  C5'   C  1019     -40.611  29.459 -70.016  1.00  0.00           C  
ATOM   1984  C4'   C  1019     -40.086  29.036 -68.666  1.00  0.00           C  
ATOM   1985  O4'   C  1019     -40.899  27.956 -68.155  1.00  0.00           O  
ATOM   1986  C3'   C  1019     -38.681  28.455 -68.645  1.00  0.00           C  
ATOM   1987  O3'   C  1019     -37.671  29.447 -68.711  1.00  0.00           O  
ATOM   1988  C1'   C  1019     -40.109  27.122 -67.344  1.00  0.00           C  
ATOM   1989  C2'   C  1019     -38.704  27.699 -67.328  1.00  0.00           C  
ATOM   1990  O2'   C  1019     -38.576  28.584 -66.225  1.00  0.00           O  
ATOM   1991  N1    C  1019     -40.147  25.748 -67.905  1.00  0.00           N  
ATOM   1992  C2    C  1019     -39.772  24.682 -67.079  1.00  0.00           C  
ATOM   1993  O2    C  1019     -39.420  24.914 -65.912  1.00  0.00           O  
ATOM   1994  N3    C  1019     -39.798  23.420 -67.565  1.00  0.00           N  
ATOM   1995  C4    C  1019     -40.179  23.197 -68.823  1.00  0.00           C  
ATOM   1996  N4    C  1019     -40.190  21.935 -69.260  1.00  0.00           N  
ATOM   1997  C5    C  1019     -40.566  24.259 -69.688  1.00  0.00           C  
ATOM   1998  C6    C  1019     -40.537  25.503 -69.195  1.00  0.00           C  
ATOM   1999  H5'   C  1019     -41.405  30.020 -69.889  1.00  0.00           H  
ATOM   2000 H5''   C  1019     -39.922  29.981 -70.478  1.00  0.00           H  
ATOM   2001  H4'   C  1019     -40.126  29.791 -68.043  1.00  0.00           H  
ATOM   2002  H3'   C  1019     -38.553  27.818 -69.379  1.00  0.00           H  
ATOM   2003  H1'   C  1019     -40.463  27.111 -66.431  1.00  0.00           H  
ATOM   2004  H2'   C  1019     -38.024  26.994 -67.308  1.00  0.00           H  
ATOM   2005 HO2'   C  1019     -38.149  28.109 -65.482  1.00  0.00           H  
ATOM   2006  H42   C  1019     -40.465  21.738 -70.179  1.00  0.00           H  
ATOM   2007  H41   C  1019     -39.922  21.207 -68.661  1.00  0.00           H  
ATOM   2008  H5    C  1019     -40.846  24.085 -70.612  1.00  0.00           H  
ATOM   2009  H6    C  1019     -40.800  26.247 -69.775  1.00  0.00           H  
ATOM   2010  P     A  1020     -36.259  29.118 -69.404  1.00  0.00           P  
ATOM   2011  OP2   A  1020     -36.375  29.426 -70.852  1.00  0.00           O  
ATOM   2012  OP1   A  1020     -35.190  29.762 -68.600  1.00  0.00           O  
ATOM   2013  O5'   A  1020     -36.111  27.539 -69.248  1.00  0.00           O  
ATOM   2014  C5'   A  1020     -34.951  26.971 -68.659  1.00  0.00           C  
ATOM   2015  C4'   A  1020     -35.282  25.733 -67.864  1.00  0.00           C  
ATOM   2016  O4'   A  1020     -36.473  25.036 -68.342  1.00  0.00           O  
ATOM   2017  C3'   A  1020     -34.235  24.630 -67.879  1.00  0.00           C  
ATOM   2018  O3'   A  1020     -33.171  24.864 -66.973  1.00  0.00           O  
ATOM   2019  C1'   A  1020     -36.395  23.673 -68.002  1.00  0.00           C  
ATOM   2020  C2'   A  1020     -35.044  23.454 -67.337  1.00  0.00           C  
ATOM   2021  O2'   A  1020     -35.206  23.546 -65.929  1.00  0.00           O  
ATOM   2022  N1    A  1020     -37.825  19.157 -70.029  1.00  0.00           N  
ATOM   2023  C2    A  1020     -37.805  19.613 -68.770  1.00  0.00           C  
ATOM   2024  N3    A  1020     -37.420  20.802 -68.312  1.00  0.00           N  
ATOM   2025  C4    A  1020     -37.009  21.589 -69.321  1.00  0.00           C  
ATOM   2026  C5    A  1020     -36.971  21.263 -70.664  1.00  0.00           C  
ATOM   2027  C6    A  1020     -37.406  19.974 -71.019  1.00  0.00           C  
ATOM   2028  N6    A  1020     -37.426  19.519 -72.274  1.00  0.00           N  
ATOM   2029  N7    A  1020     -36.489  22.327 -71.414  1.00  0.00           N  
ATOM   2030  C8    A  1020     -36.251  23.257 -70.523  1.00  0.00           C  
ATOM   2031  N9    A  1020     -36.543  22.879 -69.236  1.00  0.00           N  
ATOM   2032  H5'   A  1020     -34.537  27.631 -68.064  1.00  0.00           H  
ATOM   2033 H5''   A  1020     -34.315  26.736 -69.366  1.00  0.00           H  
ATOM   2034  H4'   A  1020     -35.420  26.027 -66.940  1.00  0.00           H  
ATOM   2035  H3'   A  1020     -33.865  24.448 -68.769  1.00  0.00           H  
ATOM   2036  H1'   A  1020     -37.109  23.437 -67.373  1.00  0.00           H  
ATOM   2037  H2'   A  1020     -34.652  22.596 -67.602  1.00  0.00           H  
ATOM   2038 HO2'   A  1020     -35.112  22.653 -65.539  1.00  0.00           H  
ATOM   2039  H2    A  1020     -38.119  18.981 -68.089  1.00  0.00           H  
ATOM   2040  H61   A  1020     -37.741  18.609 -72.460  1.00  0.00           H  
ATOM   2041  H62   A  1020     -37.127  20.094 -73.009  1.00  0.00           H  
ATOM   2042  H8    A  1020     -35.896  24.142 -70.754  1.00  0.00           H  
ATOM   2043  P     U  1021     -31.731  24.197 -67.229  1.00  0.00           P  
ATOM   2044  OP2   U  1021     -30.947  24.302 -65.973  1.00  0.00           O  
ATOM   2045  OP1   U  1021     -31.944  22.867 -67.853  1.00  0.00           O  
ATOM   2046  O5'   U  1021     -31.054  25.148 -68.313  1.00  0.00           O  
ATOM   2047  C5'   U  1021     -30.442  24.609 -69.475  1.00  0.00           C  
ATOM   2048  C4'   U  1021     -30.779  25.414 -70.707  1.00  0.00           C  
ATOM   2049  O4'   U  1021     -32.014  26.168 -70.527  1.00  0.00           O  
ATOM   2050  C3'   U  1021     -29.798  26.516 -71.076  1.00  0.00           C  
ATOM   2051  O3'   U  1021     -28.630  26.029 -71.710  1.00  0.00           O  
ATOM   2052  C1'   U  1021     -31.932  27.366 -71.244  1.00  0.00           C  
ATOM   2053  C2'   U  1021     -30.650  27.281 -72.069  1.00  0.00           C  
ATOM   2054  O2'   U  1021     -30.870  26.521 -73.249  1.00  0.00           O  
ATOM   2055  N1    U  1021     -31.901  28.482 -70.268  1.00  0.00           N  
ATOM   2056  C2    U  1021     -32.196  29.746 -70.746  1.00  0.00           C  
ATOM   2057  O2    U  1021     -32.474  29.968 -71.912  1.00  0.00           O  
ATOM   2058  N3    U  1021     -32.155  30.748 -69.808  1.00  0.00           N  
ATOM   2059  C4    U  1021     -31.855  30.621 -68.468  1.00  0.00           C  
ATOM   2060  O4    U  1021     -31.859  31.623 -67.751  1.00  0.00           O  
ATOM   2061  C5    U  1021     -31.560  29.286 -68.045  1.00  0.00           C  
ATOM   2062  C6    U  1021     -31.594  28.291 -68.938  1.00  0.00           C  
ATOM   2063  H5'   U  1021     -30.752  23.688 -69.602  1.00  0.00           H  
ATOM   2064 H5''   U  1021     -29.470  24.605 -69.353  1.00  0.00           H  
ATOM   2065  H4'   U  1021     -30.869  24.803 -71.467  1.00  0.00           H  
ATOM   2066  H3'   U  1021     -29.540  27.089 -70.324  1.00  0.00           H  
ATOM   2067  H1'   U  1021     -32.697  27.483 -71.847  1.00  0.00           H  
ATOM   2068  H2'   U  1021     -30.265  28.159 -72.270  1.00  0.00           H  
ATOM   2069 HO2'   U  1021     -30.812  27.116 -74.027  1.00  0.00           H  
ATOM   2070  H3    U  1021     -32.361  31.651 -70.126  1.00  0.00           H  
ATOM   2071  H5    U  1021     -31.337  29.103 -67.109  1.00  0.00           H  
ATOM   2072  H6    U  1021     -31.388  27.387 -68.624  1.00  0.00           H  
ATOM   2073  P     A  1022     -27.207  26.124 -70.970  1.00  0.00           P  
ATOM   2074  OP2   A  1022     -27.389  26.908 -69.722  1.00  0.00           O  
ATOM   2075  OP1   A  1022     -26.632  24.757 -70.900  1.00  0.00           O  
ATOM   2076  O5'   A  1022     -26.311  26.986 -71.966  1.00  0.00           O  
ATOM   2077  C5'   A  1022     -26.420  26.821 -73.372  1.00  0.00           C  
ATOM   2078  C4'   A  1022     -26.447  28.150 -74.085  1.00  0.00           C  
ATOM   2079  O4'   A  1022     -27.751  28.756 -73.974  1.00  0.00           O  
ATOM   2080  C3'   A  1022     -25.504  29.215 -73.548  1.00  0.00           C  
ATOM   2081  O3'   A  1022     -24.186  29.097 -74.056  1.00  0.00           O  
ATOM   2082  C1'   A  1022     -27.632  30.150 -73.766  1.00  0.00           C  
ATOM   2083  C2'   A  1022     -26.177  30.507 -73.995  1.00  0.00           C  
ATOM   2084  O2'   A  1022     -25.975  30.752 -75.380  1.00  0.00           O  
ATOM   2085  N1    A  1022     -29.243  33.779 -70.480  1.00  0.00           N  
ATOM   2086  C2    A  1022     -28.899  33.824 -71.774  1.00  0.00           C  
ATOM   2087  N3    A  1022     -28.488  32.839 -72.570  1.00  0.00           N  
ATOM   2088  C4    A  1022     -28.440  31.674 -71.899  1.00  0.00           C  
ATOM   2089  C5    A  1022     -28.762  31.470 -70.570  1.00  0.00           C  
ATOM   2090  C6    A  1022     -29.185  32.593 -69.836  1.00  0.00           C  
ATOM   2091  N6    A  1022     -29.527  32.549 -68.547  1.00  0.00           N  
ATOM   2092  N7    A  1022     -28.594  30.136 -70.224  1.00  0.00           N  
ATOM   2093  C8    A  1022     -28.181  29.574 -71.333  1.00  0.00           C  
ATOM   2094  N9    A  1022     -28.066  30.446 -72.387  1.00  0.00           N  
ATOM   2095  H5'   A  1022     -27.246  26.334 -73.574  1.00  0.00           H  
ATOM   2096 H5''   A  1022     -25.656  26.301 -73.695  1.00  0.00           H  
ATOM   2097  H4'   A  1022     -26.246  27.997 -75.032  1.00  0.00           H  
ATOM   2098  H3'   A  1022     -25.488  29.185 -72.568  1.00  0.00           H  
ATOM   2099  H1'   A  1022     -28.193  30.647 -74.398  1.00  0.00           H  
ATOM   2100  H2'   A  1022     -25.905  31.272 -73.447  1.00  0.00           H  
ATOM   2101 HO2'   A  1022     -25.813  31.709 -75.513  1.00  0.00           H  
ATOM   2102  H2    A  1022     -28.959  34.707 -72.194  1.00  0.00           H  
ATOM   2103  H61   A  1022     -29.814  33.366 -68.088  1.00  0.00           H  
ATOM   2104  H62   A  1022     -29.493  31.700 -68.059  1.00  0.00           H  
ATOM   2105  H8    A  1022     -27.973  28.618 -71.403  1.00  0.00           H  
ATOM   2106  P     U  1023     -22.944  29.691 -73.228  1.00  0.00           P  
ATOM   2107  OP2   U  1023     -23.076  29.242 -71.818  1.00  0.00           O  
ATOM   2108  OP1   U  1023     -21.701  29.387 -73.981  1.00  0.00           O  
ATOM   2109  O5'   U  1023     -23.173  31.267 -73.268  1.00  0.00           O  
ATOM   2110  C5'   U  1023     -22.822  32.026 -74.414  1.00  0.00           C  
ATOM   2111  C4'   U  1023     -23.012  33.505 -74.183  1.00  0.00           C  
ATOM   2112  O4'   U  1023     -24.371  33.721 -73.758  1.00  0.00           O  
ATOM   2113  C3'   U  1023     -22.211  34.113 -73.042  1.00  0.00           C  
ATOM   2114  O3'   U  1023     -20.879  34.428 -73.407  1.00  0.00           O  
ATOM   2115  C1'   U  1023     -24.446  34.794 -72.829  1.00  0.00           C  
ATOM   2116  C2'   U  1023     -23.031  35.335 -72.681  1.00  0.00           C  
ATOM   2117  O2'   U  1023     -22.832  36.383 -73.620  1.00  0.00           O  
ATOM   2118  N1    U  1023     -24.975  34.247 -71.556  1.00  0.00           N  
ATOM   2119  C2    U  1023     -25.446  35.155 -70.626  1.00  0.00           C  
ATOM   2120  O2    U  1023     -25.444  36.359 -70.811  1.00  0.00           O  
ATOM   2121  N3    U  1023     -25.926  34.603 -69.464  1.00  0.00           N  
ATOM   2122  C4    U  1023     -25.981  33.264 -69.140  1.00  0.00           C  
ATOM   2123  O4    U  1023     -26.442  32.924 -68.049  1.00  0.00           O  
ATOM   2124  C5    U  1023     -25.477  32.383 -70.149  1.00  0.00           C  
ATOM   2125  C6    U  1023     -25.005  32.894 -71.291  1.00  0.00           C  
ATOM   2126  H5'   U  1023     -23.385  31.746 -75.167  1.00  0.00           H  
ATOM   2127 H5''   U  1023     -21.883  31.856 -74.636  1.00  0.00           H  
ATOM   2128  H4'   U  1023     -22.850  33.979 -75.024  1.00  0.00           H  
ATOM   2129  H3'   U  1023     -22.209  33.494 -72.283  1.00  0.00           H  
ATOM   2130  H1'   U  1023     -25.035  35.513 -73.142  1.00  0.00           H  
ATOM   2131  H2'   U  1023     -22.850  35.631 -71.765  1.00  0.00           H  
ATOM   2132 HO2'   U  1023     -22.786  37.237 -73.140  1.00  0.00           H  
ATOM   2133  H3    U  1023     -26.265  35.229 -68.791  1.00  0.00           H  
ATOM   2134  H5    U  1023     -25.478  31.414 -70.004  1.00  0.00           H  
ATOM   2135  H6    U  1023     -24.664  32.271 -71.965  1.00  0.00           H  
ATOM   2136  P     G  1024     -19.733  34.524 -72.284  1.00  0.00           P  
ATOM   2137  OP2   G  1024     -19.868  33.347 -71.389  1.00  0.00           O  
ATOM   2138  OP1   G  1024     -18.440  34.783 -72.967  1.00  0.00           O  
ATOM   2139  O5'   G  1024     -20.119  35.825 -71.449  1.00  0.00           O  
ATOM   2140  C5'   G  1024     -19.819  37.123 -71.942  1.00  0.00           C  
ATOM   2141  C4'   G  1024     -20.175  38.192 -70.939  1.00  0.00           C  
ATOM   2142  O4'   G  1024     -21.587  38.153 -70.633  1.00  0.00           O  
ATOM   2143  C3'   G  1024     -19.521  38.068 -69.571  1.00  0.00           C  
ATOM   2144  O3'   G  1024     -18.205  38.592 -69.537  1.00  0.00           O  
ATOM   2145  C1'   G  1024     -21.814  38.452 -69.270  1.00  0.00           C  
ATOM   2146  C2'   G  1024     -20.466  38.877 -68.705  1.00  0.00           C  
ATOM   2147  O2'   G  1024     -20.291  40.271 -68.914  1.00  0.00           O  
ATOM   2148  N1    G  1024     -24.186  36.511 -65.205  1.00  0.00           N  
ATOM   2149  C2    G  1024     -23.849  37.814 -65.481  1.00  0.00           C  
ATOM   2150  N2    G  1024     -24.186  38.725 -64.556  1.00  0.00           N  
ATOM   2151  N3    G  1024     -23.227  38.198 -66.584  1.00  0.00           N  
ATOM   2152  C4    G  1024     -22.963  37.159 -67.403  1.00  0.00           C  
ATOM   2153  C5    G  1024     -23.256  35.824 -67.222  1.00  0.00           C  
ATOM   2154  C6    G  1024     -23.923  35.425 -66.034  1.00  0.00           C  
ATOM   2155  O6    G  1024     -24.270  34.290 -65.690  1.00  0.00           O  
ATOM   2156  N7    G  1024     -22.816  35.072 -68.302  1.00  0.00           N  
ATOM   2157  C8    G  1024     -22.274  35.946 -69.105  1.00  0.00           C  
ATOM   2158  N9    G  1024     -22.329  37.231 -68.621  1.00  0.00           N  
ATOM   2159  H5'   G  1024     -20.324  37.277 -72.767  1.00  0.00           H  
ATOM   2160 H5''   G  1024     -18.860  37.176 -72.140  1.00  0.00           H  
ATOM   2161  H4'   G  1024     -19.963  39.069 -71.322  1.00  0.00           H  
ATOM   2162  H3'   G  1024     -19.542  37.130 -69.289  1.00  0.00           H  
ATOM   2163  H1'   G  1024     -22.460  39.180 -69.155  1.00  0.00           H  
ATOM   2164  H2'   G  1024     -20.379  38.638 -67.758  1.00  0.00           H  
ATOM   2165 HO2'   G  1024     -20.352  40.733 -68.052  1.00  0.00           H  
ATOM   2166  H1    G  1024     -24.646  36.330 -64.359  1.00  0.00           H  
ATOM   2167  H22   G  1024     -23.971  39.671 -64.699  1.00  0.00           H  
ATOM   2168  H21   G  1024     -24.646  38.448 -63.737  1.00  0.00           H  
ATOM   2169  H8    G  1024     -21.869  35.709 -69.965  1.00  0.00           H  
ATOM   2170  P     G  1025     -17.206  38.189 -68.344  1.00  0.00           P  
ATOM   2171  OP2   G  1025     -17.553  36.816 -67.897  1.00  0.00           O  
ATOM   2172  OP1   G  1025     -15.819  38.489 -68.783  1.00  0.00           O  
ATOM   2173  O5'   G  1025     -17.580  39.199 -67.169  1.00  0.00           O  
ATOM   2174  C5'   G  1025     -17.300  38.877 -65.815  1.00  0.00           C  
ATOM   2175  C4'   G  1025     -18.207  39.624 -64.869  1.00  0.00           C  
ATOM   2176  O4'   G  1025     -19.581  39.387 -65.277  1.00  0.00           O  
ATOM   2177  C3'   G  1025     -18.156  39.189 -63.412  1.00  0.00           C  
ATOM   2178  O3'   G  1025     -17.117  39.820 -62.683  1.00  0.00           O  
ATOM   2179  C1'   G  1025     -20.379  39.068 -64.163  1.00  0.00           C  
ATOM   2180  C2'   G  1025     -19.572  39.455 -62.919  1.00  0.00           C  
ATOM   2181  O2'   G  1025     -19.770  40.834 -62.639  1.00  0.00           O  
ATOM   2182  N1    G  1025     -22.459  35.091 -61.760  1.00  0.00           N  
ATOM   2183  C2    G  1025     -22.378  36.405 -61.367  1.00  0.00           C  
ATOM   2184  N2    G  1025     -22.921  36.705 -60.178  1.00  0.00           N  
ATOM   2185  N3    G  1025     -21.807  37.357 -62.087  1.00  0.00           N  
ATOM   2186  C4    G  1025     -21.313  36.884 -63.250  1.00  0.00           C  
ATOM   2187  C5    G  1025     -21.342  35.594 -63.736  1.00  0.00           C  
ATOM   2188  C6    G  1025     -21.958  34.582 -62.954  1.00  0.00           C  
ATOM   2189  O6    G  1025     -22.084  33.379 -63.212  1.00  0.00           O  
ATOM   2190  N7    G  1025     -20.725  35.520 -64.977  1.00  0.00           N  
ATOM   2191  C8    G  1025     -20.338  36.744 -65.218  1.00  0.00           C  
ATOM   2192  N9    G  1025     -20.664  37.622 -64.212  1.00  0.00           N  
ATOM   2193  H5'   G  1025     -16.369  39.110 -65.616  1.00  0.00           H  
ATOM   2194 H5''   G  1025     -17.423  37.914 -65.683  1.00  0.00           H  
ATOM   2195  H4'   G  1025     -18.007  40.582 -64.927  1.00  0.00           H  
ATOM   2196  H3'   G  1025     -17.983  38.227 -63.370  1.00  0.00           H  
ATOM   2197  H1'   G  1025     -21.223  39.567 -64.173  1.00  0.00           H  
ATOM   2198  H2'   G  1025     -19.796  38.893 -62.148  1.00  0.00           H  
ATOM   2199 HO2'   G  1025     -20.306  40.920 -61.823  1.00  0.00           H  
ATOM   2200  H1    G  1025     -22.903  34.462 -61.154  1.00  0.00           H  
ATOM   2201  H22   G  1025     -22.893  37.627 -59.846  1.00  0.00           H  
ATOM   2202  H21   G  1025     -23.345  36.005 -59.639  1.00  0.00           H  
ATOM   2203  H8    G  1025     -19.865  37.008 -66.034  1.00  0.00           H  
ATOM   2204  P     C  1026     -16.268  38.987 -61.602  1.00  0.00           P  
ATOM   2205  OP2   C  1026     -16.155  37.587 -62.084  1.00  0.00           O  
ATOM   2206  OP1   C  1026     -15.037  39.757 -61.291  1.00  0.00           O  
ATOM   2207  O5'   C  1026     -17.190  38.988 -60.303  1.00  0.00           O  
ATOM   2208  C5'   C  1026     -17.982  40.118 -59.971  1.00  0.00           C  
ATOM   2209  C4'   C  1026     -18.985  39.798 -58.889  1.00  0.00           C  
ATOM   2210  O4'   C  1026     -19.834  38.690 -59.316  1.00  0.00           O  
ATOM   2211  C3'   C  1026     -18.409  39.375 -57.546  1.00  0.00           C  
ATOM   2212  O3'   C  1026     -19.264  39.680 -56.458  1.00  0.00           O  
ATOM   2213  C1'   C  1026     -19.598  37.566 -58.490  1.00  0.00           C  
ATOM   2214  C2'   C  1026     -18.322  37.863 -57.695  1.00  0.00           C  
ATOM   2215  O2'   C  1026     -18.400  37.216 -56.434  1.00  0.00           O  
ATOM   2216  N1    C  1026     -19.471  36.346 -59.326  1.00  0.00           N  
ATOM   2217  C2    C  1026     -20.066  35.163 -58.871  1.00  0.00           C  
ATOM   2218  O2    C  1026     -20.676  35.168 -57.791  1.00  0.00           O  
ATOM   2219  N3    C  1026     -19.965  34.037 -59.614  1.00  0.00           N  
ATOM   2220  C4    C  1026     -19.303  34.058 -60.770  1.00  0.00           C  
ATOM   2221  N4    C  1026     -19.228  32.923 -61.470  1.00  0.00           N  
ATOM   2222  C5    C  1026     -18.686  35.243 -61.260  1.00  0.00           C  
ATOM   2223  C6    C  1026     -18.794  36.351 -60.517  1.00  0.00           C  
ATOM   2224  H5'   C  1026     -18.461  40.418 -60.772  1.00  0.00           H  
ATOM   2225 H5''   C  1026     -17.396  40.839 -59.660  1.00  0.00           H  
ATOM   2226  H4'   C  1026     -19.545  40.587 -58.735  1.00  0.00           H  
ATOM   2227  H3'   C  1026     -17.506  39.743 -57.452  1.00  0.00           H  
ATOM   2228  H1'   C  1026     -20.347  37.458 -57.868  1.00  0.00           H  
ATOM   2229  H2'   C  1026     -17.520  37.597 -58.190  1.00  0.00           H  
ATOM   2230 HO2'   C  1026     -17.764  36.471 -56.417  1.00  0.00           H  
ATOM   2231  H42   C  1026     -18.749  32.905 -62.324  1.00  0.00           H  
ATOM   2232  H41   C  1026     -19.653  32.108 -61.129  1.00  0.00           H  
ATOM   2233  H5    C  1026     -18.202  35.249 -62.113  1.00  0.00           H  
ATOM   2234  H6    C  1026     -18.377  37.177 -60.837  1.00  0.00           H  
ATOM   2235  P     U  1027     -20.014  41.096 -56.409  1.00  0.00           P  
ATOM   2236  OP2   U  1027     -21.106  41.010 -57.411  1.00  0.00           O  
ATOM   2237  OP1   U  1027     -20.345  41.330 -54.980  1.00  0.00           O  
ATOM   2238  O5'   U  1027     -19.005  42.237 -56.875  1.00  0.00           O  
ATOM   2239  C5'   U  1027     -19.013  43.515 -56.258  1.00  0.00           C  
ATOM   2240  C4'   U  1027     -17.627  43.941 -55.842  1.00  0.00           C  
ATOM   2241  O4'   U  1027     -16.652  43.017 -56.393  1.00  0.00           O  
ATOM   2242  C3'   U  1027     -17.159  45.294 -56.355  1.00  0.00           C  
ATOM   2243  O3'   U  1027     -17.642  46.378 -55.581  1.00  0.00           O  
ATOM   2244  C1'   U  1027     -15.462  43.701 -56.708  1.00  0.00           C  
ATOM   2245  C2'   U  1027     -15.647  45.153 -56.264  1.00  0.00           C  
ATOM   2246  O2'   U  1027     -15.191  45.286 -54.925  1.00  0.00           O  
ATOM   2247  N1    U  1027     -15.253  43.582 -58.171  1.00  0.00           N  
ATOM   2248  C2    U  1027     -14.035  44.006 -58.671  1.00  0.00           C  
ATOM   2249  O2    U  1027     -13.150  44.462 -57.968  1.00  0.00           O  
ATOM   2250  N3    U  1027     -13.887  43.877 -60.030  1.00  0.00           N  
ATOM   2251  C4    U  1027     -14.810  43.380 -60.924  1.00  0.00           C  
ATOM   2252  O4    U  1027     -14.526  43.329 -62.122  1.00  0.00           O  
ATOM   2253  C5    U  1027     -16.046  42.960 -60.337  1.00  0.00           C  
ATOM   2254  C6    U  1027     -16.217  43.074 -59.016  1.00  0.00           C  
ATOM   2255  H5'   U  1027     -19.588  43.483 -55.465  1.00  0.00           H  
ATOM   2256 H5''   U  1027     -19.373  44.173 -56.888  1.00  0.00           H  
ATOM   2257  H4'   U  1027     -17.559  43.933 -54.864  1.00  0.00           H  
ATOM   2258  H3'   U  1027     -17.412  45.416 -57.294  1.00  0.00           H  
ATOM   2259  H1'   U  1027     -14.693  43.315 -56.238  1.00  0.00           H  
ATOM   2260  H2'   U  1027     -15.186  45.773 -56.866  1.00  0.00           H  
ATOM   2261 HO2'   U  1027     -14.360  45.807 -54.921  1.00  0.00           H  
ATOM   2262  H3    U  1027     -13.031  44.172 -60.405  1.00  0.00           H  
ATOM   2263  H5    U  1027     -16.760  42.593 -60.899  1.00  0.00           H  
ATOM   2264  H6    U  1027     -17.072  42.781 -58.638  1.00  0.00           H  
ATOM   2265  P     U  1028     -18.060  47.757 -56.291  1.00  0.00           P  
ATOM   2266  OP2   U  1028     -18.597  47.436 -57.637  1.00  0.00           O  
ATOM   2267  OP1   U  1028     -18.889  48.534 -55.335  1.00  0.00           O  
ATOM   2268  O5'   U  1028     -16.677  48.526 -56.481  1.00  0.00           O  
ATOM   2269  C5'   U  1028     -15.871  48.864 -55.363  1.00  0.00           C  
ATOM   2270  C4'   U  1028     -14.550  49.458 -55.788  1.00  0.00           C  
ATOM   2271  O4'   U  1028     -13.744  48.422 -56.405  1.00  0.00           O  
ATOM   2272  C3'   U  1028     -14.615  50.549 -56.845  1.00  0.00           C  
ATOM   2273  O3'   U  1028     -14.865  51.833 -56.301  1.00  0.00           O  
ATOM   2274  C1'   U  1028     -12.998  48.953 -57.479  1.00  0.00           C  
ATOM   2275  C2'   U  1028     -13.233  50.465 -57.479  1.00  0.00           C  
ATOM   2276  O2'   U  1028     -12.253  51.089 -56.661  1.00  0.00           O  
ATOM   2277  N1    U  1028     -13.478  48.308 -58.725  1.00  0.00           N  
ATOM   2278  C2    U  1028     -12.669  48.413 -59.841  1.00  0.00           C  
ATOM   2279  O2    U  1028     -11.601  49.001 -59.837  1.00  0.00           O  
ATOM   2280  N3    U  1028     -13.153  47.801 -60.971  1.00  0.00           N  
ATOM   2281  C4    U  1028     -14.339  47.110 -61.100  1.00  0.00           C  
ATOM   2282  O4    U  1028     -14.636  46.615 -62.189  1.00  0.00           O  
ATOM   2283  C5    U  1028     -15.125  47.043 -59.905  1.00  0.00           C  
ATOM   2284  C6    U  1028     -14.676  47.629 -58.790  1.00  0.00           C  
ATOM   2285  H5'   U  1028     -15.702  48.057 -54.835  1.00  0.00           H  
ATOM   2286 H5''   U  1028     -16.349  49.516 -54.809  1.00  0.00           H  
ATOM   2287  H4'   U  1028     -14.087  49.799 -54.995  1.00  0.00           H  
ATOM   2288  H3'   U  1028     -15.290  50.312 -57.514  1.00  0.00           H  
ATOM   2289  H1'   U  1028     -12.040  48.775 -57.369  1.00  0.00           H  
ATOM   2290  H2'   U  1028     -13.232  50.831 -58.388  1.00  0.00           H  
ATOM   2291 HO2'   U  1028     -11.628  51.583 -57.233  1.00  0.00           H  
ATOM   2292  H3    U  1028     -12.595  47.863 -61.774  1.00  0.00           H  
ATOM   2293  H5    U  1028     -15.983  46.570 -59.905  1.00  0.00           H  
ATOM   2294  H6    U  1028     -15.232  47.569 -57.987  1.00  0.00           H  
ATOM   2295  P     U  1029     -15.787  52.883 -57.095  1.00  0.00           P  
ATOM   2296  OP2   U  1029     -16.863  52.124 -57.779  1.00  0.00           O  
ATOM   2297  OP1   U  1029     -16.142  53.981 -56.160  1.00  0.00           O  
ATOM   2298  O5'   U  1029     -14.818  53.479 -58.210  1.00  0.00           O  
ATOM   2299  C5'   U  1029     -13.767  54.368 -57.864  1.00  0.00           C  
ATOM   2300  C4'   U  1029     -12.901  54.699 -59.055  1.00  0.00           C  
ATOM   2301  O4'   U  1029     -12.289  53.485 -59.564  1.00  0.00           O  
ATOM   2302  C3'   U  1029     -13.621  55.264 -60.270  1.00  0.00           C  
ATOM   2303  O3'   U  1029     -13.833  56.662 -60.187  1.00  0.00           O  
ATOM   2304  C1'   U  1029     -12.186  53.532 -60.973  1.00  0.00           C  
ATOM   2305  C2'   U  1029     -12.651  54.928 -61.391  1.00  0.00           C  
ATOM   2306  O2'   U  1029     -11.537  55.809 -61.390  1.00  0.00           O  
ATOM   2307  N1    U  1029     -13.055  52.462 -61.520  1.00  0.00           N  
ATOM   2308  C2    U  1029     -12.864  52.110 -62.843  1.00  0.00           C  
ATOM   2309  O2    U  1029     -12.026  52.633 -63.558  1.00  0.00           O  
ATOM   2310  N3    U  1029     -13.689  51.115 -63.306  1.00  0.00           N  
ATOM   2311  C4    U  1029     -14.668  50.450 -62.599  1.00  0.00           C  
ATOM   2312  O4    U  1029     -15.331  49.575 -63.159  1.00  0.00           O  
ATOM   2313  C5    U  1029     -14.809  50.867 -61.237  1.00  0.00           C  
ATOM   2314  C6    U  1029     -14.018  51.832 -60.760  1.00  0.00           C  
ATOM   2315  H5'   U  1029     -13.211  53.952 -57.172  1.00  0.00           H  
ATOM   2316 H5''   U  1029     -14.151  55.197 -57.510  1.00  0.00           H  
ATOM   2317  H4'   U  1029     -12.196  55.317 -58.772  1.00  0.00           H  
ATOM   2318  H3'   U  1029     -14.458  54.774 -60.407  1.00  0.00           H  
ATOM   2319  H1'   U  1029     -11.266  53.393 -61.281  1.00  0.00           H  
ATOM   2320  H2'   U  1029     -13.100  54.913 -62.262  1.00  0.00           H  
ATOM   2321 HO2'   U  1029     -11.309  56.037 -62.316  1.00  0.00           H  
ATOM   2322  H3    U  1029     -13.570  50.850 -64.242  1.00  0.00           H  
ATOM   2323  H5    U  1029     -15.481  50.447 -60.660  1.00  0.00           H  
ATOM   2324  H6    U  1029     -14.135  52.100 -59.826  1.00  0.00           H  
ATOM   2325  P     U  1030     -15.171  57.316 -60.791  1.00  0.00           P  
ATOM   2326  OP2   U  1030     -16.281  56.350 -60.596  1.00  0.00           O  
ATOM   2327  OP1   U  1030     -15.293  58.694 -60.253  1.00  0.00           O  
ATOM   2328  O5'   U  1030     -14.876  57.420 -62.353  1.00  0.00           O  
ATOM   2329  C5'   U  1030     -13.875  58.296 -62.850  1.00  0.00           C  
ATOM   2330  C4'   U  1030     -13.694  58.146 -64.340  1.00  0.00           C  
ATOM   2331  O4'   U  1030     -13.160  56.832 -64.604  1.00  0.00           O  
ATOM   2332  C3'   U  1030     -14.962  58.202 -65.178  1.00  0.00           C  
ATOM   2333  O3'   U  1030     -15.366  59.524 -65.485  1.00  0.00           O  
ATOM   2334  C1'   U  1030     -13.753  56.309 -65.784  1.00  0.00           C  
ATOM   2335  C2'   U  1030     -14.554  57.439 -66.417  1.00  0.00           C  
ATOM   2336  O2'   U  1030     -13.705  58.219 -67.246  1.00  0.00           O  
ATOM   2337  N1    U  1030     -14.605  55.155 -65.411  1.00  0.00           N  
ATOM   2338  C2    U  1030     -14.960  54.281 -66.422  1.00  0.00           C  
ATOM   2339  O2    U  1030     -14.605  54.421 -67.579  1.00  0.00           O  
ATOM   2340  N3    U  1030     -15.749  53.227 -66.030  1.00  0.00           N  
ATOM   2341  C4    U  1030     -16.212  52.962 -64.759  1.00  0.00           C  
ATOM   2342  O4    U  1030     -16.916  51.969 -64.566  1.00  0.00           O  
ATOM   2343  C5    U  1030     -15.805  53.908 -63.765  1.00  0.00           C  
ATOM   2344  C6    U  1030     -15.036  54.942 -64.118  1.00  0.00           C  
ATOM   2345  H5'   U  1030     -13.026  58.096 -62.403  1.00  0.00           H  
ATOM   2346 H5''   U  1030     -14.131  59.220 -62.651  1.00  0.00           H  
ATOM   2347  H4'   U  1030     -13.061  58.826 -64.651  1.00  0.00           H  
ATOM   2348  H3'   U  1030     -15.675  57.712 -64.718  1.00  0.00           H  
ATOM   2349  H1'   U  1030     -13.061  56.013 -66.413  1.00  0.00           H  
ATOM   2350  H2'   U  1030     -15.334  57.107 -66.908  1.00  0.00           H  
ATOM   2351 HO2'   U  1030     -13.949  58.071 -68.183  1.00  0.00           H  
ATOM   2352  H3    U  1030     -16.012  52.595 -66.731  1.00  0.00           H  
ATOM   2353  H5    U  1030     -16.087  53.797 -62.833  1.00  0.00           H  
ATOM   2354  H6    U  1030     -14.772  55.576 -63.420  1.00  0.00           H  
ATOM   2355  P     G  1031     -16.910  59.848 -65.793  1.00  0.00           P  
ATOM   2356  OP2   G  1031     -17.740  59.112 -64.805  1.00  0.00           O  
ATOM   2357  OP1   G  1031     -17.055  61.320 -65.922  1.00  0.00           O  
ATOM   2358  O5'   G  1031     -17.162  59.201 -67.227  1.00  0.00           O  
ATOM   2359  C5'   G  1031     -16.702  59.842 -68.407  1.00  0.00           C  
ATOM   2360  C4'   G  1031     -17.101  59.078 -69.645  1.00  0.00           C  
ATOM   2361  O4'   G  1031     -16.552  57.739 -69.564  1.00  0.00           O  
ATOM   2362  C3'   G  1031     -18.592  58.843 -69.832  1.00  0.00           C  
ATOM   2363  O3'   G  1031     -19.247  59.928 -70.466  1.00  0.00           O  
ATOM   2364  C1'   G  1031     -17.466  56.780 -70.088  1.00  0.00           C  
ATOM   2365  C2'   G  1031     -18.606  57.592 -70.704  1.00  0.00           C  
ATOM   2366  O2'   G  1031     -18.279  57.899 -72.052  1.00  0.00           O  
ATOM   2367  N1    G  1031     -19.807  52.475 -68.709  1.00  0.00           N  
ATOM   2368  C2    G  1031     -19.539  52.960 -69.966  1.00  0.00           C  
ATOM   2369  N2    G  1031     -19.946  52.203 -70.996  1.00  0.00           N  
ATOM   2370  N3    G  1031     -18.917  54.105 -70.199  1.00  0.00           N  
ATOM   2371  C4    G  1031     -18.579  54.737 -69.056  1.00  0.00           C  
ATOM   2372  C5    G  1031     -18.799  54.340 -67.754  1.00  0.00           C  
ATOM   2373  C6    G  1031     -19.468  53.110 -67.518  1.00  0.00           C  
ATOM   2374  O6    G  1031     -19.757  52.585 -66.437  1.00  0.00           O  
ATOM   2375  N7    G  1031     -18.296  55.274 -66.861  1.00  0.00           N  
ATOM   2376  C8    G  1031     -17.788  56.206 -67.621  1.00  0.00           C  
ATOM   2377  N9    G  1031     -17.925  55.944 -68.963  1.00  0.00           N  
ATOM   2378  H5'   G  1031     -15.725  59.910 -68.374  1.00  0.00           H  
ATOM   2379 H5''   G  1031     -17.084  60.744 -68.450  1.00  0.00           H  
ATOM   2380  H4'   G  1031     -16.733  59.533 -70.431  1.00  0.00           H  
ATOM   2381  H3'   G  1031     -18.997  58.639 -68.965  1.00  0.00           H  
ATOM   2382  H1'   G  1031     -17.062  56.210 -70.775  1.00  0.00           H  
ATOM   2383  H2'   G  1031     -19.462  57.117 -70.638  1.00  0.00           H  
ATOM   2384 HO2'   G  1031     -18.853  57.373 -72.647  1.00  0.00           H  
ATOM   2385  H1    G  1031     -20.274  51.616 -68.644  1.00  0.00           H  
ATOM   2386  H22   G  1031     -19.782  52.499 -71.916  1.00  0.00           H  
ATOM   2387  H21   G  1031     -20.407  51.355 -70.832  1.00  0.00           H  
ATOM   2388  H8    G  1031     -17.353  57.010 -67.269  1.00  0.00           H  
ATOM   2389  P     C  1032     -20.825  60.152 -70.257  1.00  0.00           P  
ATOM   2390  OP2   C  1032     -21.113  60.070 -68.803  1.00  0.00           O  
ATOM   2391  OP1   C  1032     -21.221  61.366 -71.015  1.00  0.00           O  
ATOM   2392  O5'   C  1032     -21.492  58.890 -70.964  1.00  0.00           O  
ATOM   2393  C5'   C  1032     -21.569  58.803 -72.379  1.00  0.00           C  
ATOM   2394  C4'   C  1032     -22.133  57.476 -72.825  1.00  0.00           C  
ATOM   2395  O4'   C  1032     -21.374  56.395 -72.207  1.00  0.00           O  
ATOM   2396  C3'   C  1032     -23.568  57.186 -72.416  1.00  0.00           C  
ATOM   2397  O3'   C  1032     -24.519  57.885 -73.201  1.00  0.00           O  
ATOM   2398  C1'   C  1032     -22.235  55.304 -71.887  1.00  0.00           C  
ATOM   2399  C2'   C  1032     -23.615  55.665 -72.442  1.00  0.00           C  
ATOM   2400  O2'   C  1032     -23.719  55.176 -73.771  1.00  0.00           O  
ATOM   2401  N1    C  1032     -22.248  55.133 -70.413  1.00  0.00           N  
ATOM   2402  C2    C  1032     -22.746  53.935 -69.886  1.00  0.00           C  
ATOM   2403  O2    C  1032     -23.160  53.058 -70.661  1.00  0.00           O  
ATOM   2404  N3    C  1032     -22.769  53.754 -68.546  1.00  0.00           N  
ATOM   2405  C4    C  1032     -22.320  54.711 -67.735  1.00  0.00           C  
ATOM   2406  N4    C  1032     -22.362  54.488 -66.419  1.00  0.00           N  
ATOM   2407  C5    C  1032     -21.808  55.940 -68.238  1.00  0.00           C  
ATOM   2408  C6    C  1032     -21.790  56.108 -69.566  1.00  0.00           C  
ATOM   2409  H5'   C  1032     -20.671  58.912 -72.755  1.00  0.00           H  
ATOM   2410 H5''   C  1032     -22.144  59.523 -72.712  1.00  0.00           H  
ATOM   2411  H4'   C  1032     -22.049  57.410 -73.799  1.00  0.00           H  
ATOM   2412  H3'   C  1032     -23.712  57.496 -71.498  1.00  0.00           H  
ATOM   2413  H1'   C  1032     -21.925  54.476 -72.308  1.00  0.00           H  
ATOM   2414  H2'   C  1032     -24.332  55.319 -71.872  1.00  0.00           H  
ATOM   2415 HO2'   C  1032     -24.335  54.414 -73.784  1.00  0.00           H  
ATOM   2416  H42   C  1032     -22.039  55.172 -65.796  1.00  0.00           H  
ATOM   2417  H41   C  1032     -22.715  53.641 -66.076  1.00  0.00           H  
ATOM   2418  H5    C  1032     -21.479  56.638 -67.633  1.00  0.00           H  
ATOM   2419  H6    C  1032     -21.441  56.947 -69.931  1.00  0.00           H  
ATOM   2420  P     U  1033     -26.005  58.133 -72.640  1.00  0.00           P  
ATOM   2421  OP2   U  1033     -25.896  58.917 -71.385  1.00  0.00           O  
ATOM   2422  OP1   U  1033     -26.838  58.647 -73.757  1.00  0.00           O  
ATOM   2423  O5'   U  1033     -26.524  56.674 -72.268  1.00  0.00           O  
ATOM   2424  C5'   U  1033     -26.948  55.771 -73.277  1.00  0.00           C  
ATOM   2425  C4'   U  1033     -27.198  54.391 -72.721  1.00  0.00           C  
ATOM   2426  O4'   U  1033     -26.244  54.103 -71.667  1.00  0.00           O  
ATOM   2427  C3'   U  1033     -28.526  54.185 -72.009  1.00  0.00           C  
ATOM   2428  O3'   U  1033     -29.609  53.995 -72.902  1.00  0.00           O  
ATOM   2429  C1'   U  1033     -26.804  53.148 -70.800  1.00  0.00           C  
ATOM   2430  C2'   U  1033     -28.241  52.901 -71.253  1.00  0.00           C  
ATOM   2431  O2'   U  1033     -28.274  51.776 -72.120  1.00  0.00           O  
ATOM   2432  N1    U  1033     -26.732  53.655 -69.408  1.00  0.00           N  
ATOM   2433  C2    U  1033     -27.319  52.881 -68.424  1.00  0.00           C  
ATOM   2434  O2    U  1033     -27.878  51.823 -68.654  1.00  0.00           O  
ATOM   2435  N3    U  1033     -27.227  53.389 -67.152  1.00  0.00           N  
ATOM   2436  C4    U  1033     -26.623  54.568 -66.768  1.00  0.00           C  
ATOM   2437  O4    U  1033     -26.625  54.889 -65.578  1.00  0.00           O  
ATOM   2438  C5    U  1033     -26.037  55.316 -67.838  1.00  0.00           C  
ATOM   2439  C6    U  1033     -26.111  54.844 -69.087  1.00  0.00           C  
ATOM   2440  H5'   U  1033     -26.255  55.716 -73.968  1.00  0.00           H  
ATOM   2441 H5''   U  1033     -27.775  56.106 -73.681  1.00  0.00           H  
ATOM   2442  H4'   U  1033     -27.082  53.735 -73.439  1.00  0.00           H  
ATOM   2443  H3'   U  1033     -28.670  54.919 -71.377  1.00  0.00           H  
ATOM   2444  H1'   U  1033     -26.296  52.312 -70.868  1.00  0.00           H  
ATOM   2445  H2'   U  1033     -28.849  52.790 -70.493  1.00  0.00           H  
ATOM   2446 HO2'   U  1033     -28.774  52.011 -72.929  1.00  0.00           H  
ATOM   2447  H3    U  1033     -27.637  52.856 -66.439  1.00  0.00           H  
ATOM   2448  H5    U  1033     -25.586  56.166 -67.657  1.00  0.00           H  
ATOM   2449  H6    U  1033     -25.704  55.374 -69.802  1.00  0.00           H  
ATOM   2450  P     A  1034     -31.122  54.163 -72.387  1.00  0.00           P  
ATOM   2451  OP2   A  1034     -31.314  55.577 -71.978  1.00  0.00           O  
ATOM   2452  OP1   A  1034     -32.023  53.563 -73.403  1.00  0.00           O  
ATOM   2453  O5'   A  1034     -31.185  53.259 -71.076  1.00  0.00           O  
ATOM   2454  C5'   A  1034     -31.338  51.851 -71.169  1.00  0.00           C  
ATOM   2455  C4'   A  1034     -32.271  51.324 -70.107  1.00  0.00           C  
ATOM   2456  O4'   A  1034     -31.482  50.742 -69.033  1.00  0.00           O  
ATOM   2457  C3'   A  1034     -33.189  52.349 -69.458  1.00  0.00           C  
ATOM   2458  O3'   A  1034     -34.438  51.805 -69.067  1.00  0.00           O  
ATOM   2459  C1'   A  1034     -31.979  51.231 -67.823  1.00  0.00           C  
ATOM   2460  C2'   A  1034     -32.479  52.633 -68.143  1.00  0.00           C  
ATOM   2461  O2'   A  1034     -33.395  53.060 -67.145  1.00  0.00           O  
ATOM   2462  N1    A  1034     -29.506  48.547 -64.186  1.00  0.00           N  
ATOM   2463  C2    A  1034     -30.529  48.238 -64.994  1.00  0.00           C  
ATOM   2464  N3    A  1034     -31.124  48.987 -65.920  1.00  0.00           N  
ATOM   2465  C4    A  1034     -30.557  50.204 -65.984  1.00  0.00           C  
ATOM   2466  C5    A  1034     -29.502  50.667 -65.221  1.00  0.00           C  
ATOM   2467  C6    A  1034     -28.959  49.778 -64.276  1.00  0.00           C  
ATOM   2468  N6    A  1034     -27.940  50.085 -63.470  1.00  0.00           N  
ATOM   2469  N7    A  1034     -29.184  51.975 -65.564  1.00  0.00           N  
ATOM   2470  C8    A  1034     -30.041  52.267 -66.512  1.00  0.00           C  
ATOM   2471  N9    A  1034     -30.901  51.242 -66.816  1.00  0.00           N  
ATOM   2472  H5'   A  1034     -30.461  51.426 -71.063  1.00  0.00           H  
ATOM   2473 H5''   A  1034     -31.698  51.625 -72.051  1.00  0.00           H  
ATOM   2474  H4'   A  1034     -32.843  50.633 -70.502  1.00  0.00           H  
ATOM   2475  H3'   A  1034     -33.198  53.164 -70.003  1.00  0.00           H  
ATOM   2476  H1'   A  1034     -32.726  50.686 -67.497  1.00  0.00           H  
ATOM   2477  H2'   A  1034     -31.746  53.273 -68.262  1.00  0.00           H  
ATOM   2478 HO2'   A  1034     -33.930  52.292 -66.856  1.00  0.00           H  
ATOM   2479  H2    A  1034     -30.890  47.333 -64.888  1.00  0.00           H  
ATOM   2480  H61   A  1034     -27.605  49.422 -62.830  1.00  0.00           H  
ATOM   2481  H62   A  1034     -27.527  50.972 -63.518  1.00  0.00           H  
ATOM   2482  H8    A  1034     -30.065  53.138 -66.961  1.00  0.00           H  
ATOM   2483  P     U  1035     -35.710  51.920 -70.043  1.00  0.00           P  
ATOM   2484  OP2   U  1035     -36.905  51.451 -69.297  1.00  0.00           O  
ATOM   2485  OP1   U  1035     -35.707  53.277 -70.646  1.00  0.00           O  
ATOM   2486  O5'   U  1035     -35.405  50.866 -71.198  1.00  0.00           O  
ATOM   2487  C5'   U  1035     -35.592  49.475 -70.985  1.00  0.00           C  
ATOM   2488  C4'   U  1035     -36.025  48.771 -72.248  1.00  0.00           C  
ATOM   2489  O4'   U  1035     -34.911  48.138 -72.899  1.00  0.00           O  
ATOM   2490  C3'   U  1035     -37.019  47.634 -72.074  1.00  0.00           C  
ATOM   2491  O3'   U  1035     -38.367  48.067 -72.108  1.00  0.00           O  
ATOM   2492  C1'   U  1035     -35.339  47.022 -73.677  1.00  0.00           C  
ATOM   2493  C2'   U  1035     -36.781  46.707 -73.277  1.00  0.00           C  
ATOM   2494  O2'   U  1035     -37.628  47.049 -74.365  1.00  0.00           O  
ATOM   2495  N1    U  1035     -34.418  45.894 -73.394  1.00  0.00           N  
ATOM   2496  C2    U  1035     -34.689  44.688 -74.014  1.00  0.00           C  
ATOM   2497  O2    U  1035     -35.634  44.524 -74.765  1.00  0.00           O  
ATOM   2498  N3    U  1035     -33.810  43.674 -73.724  1.00  0.00           N  
ATOM   2499  C4    U  1035     -32.711  43.737 -72.895  1.00  0.00           C  
ATOM   2500  O4    U  1035     -32.016  42.733 -72.735  1.00  0.00           O  
ATOM   2501  C5    U  1035     -32.492  45.015 -72.289  1.00  0.00           C  
ATOM   2502  C6    U  1035     -33.331  46.021 -72.555  1.00  0.00           C  
ATOM   2503  H5'   U  1035     -36.279  49.347 -70.297  1.00  0.00           H  
ATOM   2504 H5''   U  1035     -34.750  49.083 -70.674  1.00  0.00           H  
ATOM   2505  H4'   U  1035     -36.404  49.432 -72.864  1.00  0.00           H  
ATOM   2506  H3'   U  1035     -36.799  47.134 -71.261  1.00  0.00           H  
ATOM   2507  H1'   U  1035     -35.308  47.235 -74.633  1.00  0.00           H  
ATOM   2508  H2'   U  1035     -36.873  45.764 -73.028  1.00  0.00           H  
ATOM   2509 HO2'   U  1035     -37.951  46.225 -74.788  1.00  0.00           H  
ATOM   2510  H3    U  1035     -33.985  42.810 -74.152  1.00  0.00           H  
ATOM   2511  H5    U  1035     -31.732  45.151 -71.685  1.00  0.00           H  
ATOM   2512  H6    U  1035     -33.161  46.885 -72.127  1.00  0.00           H  
ATOM   2513  P     A  1036     -39.337  47.794 -70.857  1.00  0.00           P  
ATOM   2514  OP2   A  1036     -40.362  48.868 -70.826  1.00  0.00           O  
ATOM   2515  OP1   A  1036     -39.764  46.373 -70.906  1.00  0.00           O  
ATOM   2516  O5'   A  1036     -38.391  47.980 -69.588  1.00  0.00           O  
ATOM   2517  C5'   A  1036     -38.907  48.467 -68.359  1.00  0.00           C  
ATOM   2518  C4'   A  1036     -38.582  47.539 -67.215  1.00  0.00           C  
ATOM   2519  O4'   A  1036     -37.162  47.285 -67.227  1.00  0.00           O  
ATOM   2520  C3'   A  1036     -38.884  48.068 -65.821  1.00  0.00           C  
ATOM   2521  O3'   A  1036     -40.196  47.759 -65.382  1.00  0.00           O  
ATOM   2522  C1'   A  1036     -36.643  47.330 -65.919  1.00  0.00           C  
ATOM   2523  C2'   A  1036     -37.846  47.362 -64.973  1.00  0.00           C  
ATOM   2524  O2'   A  1036     -38.238  46.028 -64.684  1.00  0.00           O  
ATOM   2525  N1    A  1036     -33.139  49.882 -63.133  1.00  0.00           N  
ATOM   2526  C2    A  1036     -33.744  48.700 -62.955  1.00  0.00           C  
ATOM   2527  N3    A  1036     -34.649  48.095 -63.722  1.00  0.00           N  
ATOM   2528  C4    A  1036     -34.936  48.845 -64.801  1.00  0.00           C  
ATOM   2529  C5    A  1036     -34.397  50.077 -65.119  1.00  0.00           C  
ATOM   2530  C6    A  1036     -33.450  50.610 -64.227  1.00  0.00           C  
ATOM   2531  N6    A  1036     -32.847  51.788 -64.403  1.00  0.00           N  
ATOM   2532  N7    A  1036     -34.930  50.552 -66.310  1.00  0.00           N  
ATOM   2533  C8    A  1036     -35.765  49.611 -66.678  1.00  0.00           C  
ATOM   2534  N9    A  1036     -35.818  48.548 -65.811  1.00  0.00           N  
ATOM   2535  H5'   A  1036     -39.881  48.554 -68.433  1.00  0.00           H  
ATOM   2536 H5''   A  1036     -38.521  49.349 -68.175  1.00  0.00           H  
ATOM   2537  H4'   A  1036     -39.069  46.698 -67.341  1.00  0.00           H  
ATOM   2538  H3'   A  1036     -38.714  49.033 -65.799  1.00  0.00           H  
ATOM   2539  H1'   A  1036     -36.093  46.544 -65.720  1.00  0.00           H  
ATOM   2540  H2'   A  1036     -37.644  47.867 -64.157  1.00  0.00           H  
ATOM   2541 HO2'   A  1036     -37.992  45.817 -63.759  1.00  0.00           H  
ATOM   2542  H2    A  1036     -33.484  48.212 -62.146  1.00  0.00           H  
ATOM   2543  H61   A  1036     -32.194  52.107 -63.746  1.00  0.00           H  
ATOM   2544  H62   A  1036     -33.056  52.333 -65.190  1.00  0.00           H  
ATOM   2545  H8    A  1036     -36.302  49.662 -67.497  1.00  0.00           H  
ATOM   2546  P     A  1037     -40.980  48.769 -64.409  1.00  0.00           P  
ATOM   2547  OP2   A  1037     -41.567  49.848 -65.242  1.00  0.00           O  
ATOM   2548  OP1   A  1037     -41.859  47.965 -63.523  1.00  0.00           O  
ATOM   2549  O5'   A  1037     -39.830  49.410 -63.512  1.00  0.00           O  
ATOM   2550  C5'   A  1037     -39.628  48.985 -62.172  1.00  0.00           C  
ATOM   2551  C4'   A  1037     -38.604  49.839 -61.468  1.00  0.00           C  
ATOM   2552  O4'   A  1037     -37.414  49.928 -62.298  1.00  0.00           O  
ATOM   2553  C3'   A  1037     -39.001  51.286 -61.214  1.00  0.00           C  
ATOM   2554  O3'   A  1037     -39.730  51.458 -60.011  1.00  0.00           O  
ATOM   2555  C1'   A  1037     -36.890  51.241 -62.260  1.00  0.00           C  
ATOM   2556  C2'   A  1037     -37.653  51.992 -61.172  1.00  0.00           C  
ATOM   2557  O2'   A  1037     -37.004  51.788 -59.926  1.00  0.00           O  
ATOM   2558  N1    A  1037     -35.706  55.192 -65.350  1.00  0.00           N  
ATOM   2559  C2    A  1037     -35.354  54.895 -64.092  1.00  0.00           C  
ATOM   2560  N3    A  1037     -35.700  53.848 -63.347  1.00  0.00           N  
ATOM   2561  C4    A  1037     -36.517  53.027 -64.030  1.00  0.00           C  
ATOM   2562  C5    A  1037     -36.966  53.196 -65.327  1.00  0.00           C  
ATOM   2563  C6    A  1037     -36.527  54.345 -66.008  1.00  0.00           C  
ATOM   2564  N6    A  1037     -36.878  54.642 -67.261  1.00  0.00           N  
ATOM   2565  N7    A  1037     -37.794  52.146 -65.700  1.00  0.00           N  
ATOM   2566  C8    A  1037     -37.826  51.378 -64.639  1.00  0.00           C  
ATOM   2567  N9    A  1037     -37.075  51.850 -63.591  1.00  0.00           N  
ATOM   2568  H5'   A  1037     -39.321  48.055 -62.174  1.00  0.00           H  
ATOM   2569 H5''   A  1037     -40.478  49.040 -61.687  1.00  0.00           H  
ATOM   2570  H4'   A  1037     -38.373  49.419 -60.613  1.00  0.00           H  
ATOM   2571  H3'   A  1037     -39.515  51.617 -61.981  1.00  0.00           H  
ATOM   2572  H1'   A  1037     -35.935  51.226 -62.037  1.00  0.00           H  
ATOM   2573  H2'   A  1037     -37.740  52.944 -61.386  1.00  0.00           H  
ATOM   2574 HO2'   A  1037     -36.573  52.624 -59.651  1.00  0.00           H  
ATOM   2575  H2    A  1037     -34.757  55.541 -63.659  1.00  0.00           H  
ATOM   2576  H61   A  1037     -36.540  55.459 -67.685  1.00  0.00           H  
ATOM   2577  H62   A  1037     -37.473  54.043 -67.759  1.00  0.00           H  
ATOM   2578  H8    A  1037     -38.339  50.544 -64.598  1.00  0.00           H  
ATOM   2579  P     A  1038     -40.944  52.499 -59.962  1.00  0.00           P  
ATOM   2580  OP2   A  1038     -42.169  51.710 -60.242  1.00  0.00           O  
ATOM   2581  OP1   A  1038     -40.812  53.218 -58.670  1.00  0.00           O  
ATOM   2582  O5'   A  1038     -40.764  53.561 -61.138  1.00  0.00           O  
ATOM   2583  C5'   A  1038     -39.969  54.723 -60.954  1.00  0.00           C  
ATOM   2584  C4'   A  1038     -40.676  55.749 -60.103  1.00  0.00           C  
ATOM   2585  O4'   A  1038     -39.873  56.092 -58.952  1.00  0.00           O  
ATOM   2586  C3'   A  1038     -40.981  57.078 -60.776  1.00  0.00           C  
ATOM   2587  O3'   A  1038     -42.149  57.040 -61.577  1.00  0.00           O  
ATOM   2588  C1'   A  1038     -40.088  57.448 -58.625  1.00  0.00           C  
ATOM   2589  C2'   A  1038     -41.141  58.002 -59.581  1.00  0.00           C  
ATOM   2590  O2'   A  1038     -42.424  57.859 -58.988  1.00  0.00           O  
ATOM   2591  N1    A  1038     -37.659  61.950 -58.002  1.00  0.00           N  
ATOM   2592  C2    A  1038     -38.931  61.579 -57.808  1.00  0.00           C  
ATOM   2593  N3    A  1038     -39.497  60.387 -57.990  1.00  0.00           N  
ATOM   2594  C4    A  1038     -38.593  59.495 -58.432  1.00  0.00           C  
ATOM   2595  C5    A  1038     -37.253  59.726 -58.679  1.00  0.00           C  
ATOM   2596  C6    A  1038     -36.777  61.028 -58.446  1.00  0.00           C  
ATOM   2597  N6    A  1038     -35.510  61.399 -58.640  1.00  0.00           N  
ATOM   2598  N7    A  1038     -36.630  58.568 -59.125  1.00  0.00           N  
ATOM   2599  C8    A  1038     -37.591  57.679 -59.137  1.00  0.00           C  
ATOM   2600  N9    A  1038     -38.807  58.170 -58.730  1.00  0.00           N  
ATOM   2601  H5'   A  1038     -39.771  55.117 -61.830  1.00  0.00           H  
ATOM   2602 H5''   A  1038     -39.128  54.472 -60.520  1.00  0.00           H  
ATOM   2603  H4'   A  1038     -41.516  55.351 -59.792  1.00  0.00           H  
ATOM   2604  H3'   A  1038     -40.224  57.372 -61.326  1.00  0.00           H  
ATOM   2605  H1'   A  1038     -40.422  57.506 -57.704  1.00  0.00           H  
ATOM   2606  H2'   A  1038     -40.953  58.934 -59.819  1.00  0.00           H  
ATOM   2607 HO2'   A  1038     -42.754  58.743 -58.726  1.00  0.00           H  
ATOM   2608  H2    A  1038     -39.531  62.284 -57.485  1.00  0.00           H  
ATOM   2609  H61   A  1038     -35.236  62.323 -58.460  1.00  0.00           H  
ATOM   2610  H62   A  1038     -34.852  60.748 -58.961  1.00  0.00           H  
ATOM   2611  H8    A  1038     -37.455  56.747 -59.413  1.00  0.00           H  
ATOM   2612  P     A  1039     -42.127  57.641 -63.068  1.00  0.00           P  
ATOM   2613  OP2   A  1039     -41.008  57.000 -63.805  1.00  0.00           O  
ATOM   2614  OP1   A  1039     -43.504  57.566 -63.615  1.00  0.00           O  
ATOM   2615  O5'   A  1039     -41.761  59.177 -62.858  1.00  0.00           O  
ATOM   2616  C5'   A  1039     -42.702  60.080 -62.296  1.00  0.00           C  
ATOM   2617  C4'   A  1039     -42.085  61.431 -62.033  1.00  0.00           C  
ATOM   2618  O4'   A  1039     -41.075  61.310 -61.002  1.00  0.00           O  
ATOM   2619  C3'   A  1039     -41.359  62.073 -63.206  1.00  0.00           C  
ATOM   2620  O3'   A  1039     -42.210  62.857 -64.023  1.00  0.00           O  
ATOM   2621  C1'   A  1039     -39.942  62.065 -61.327  1.00  0.00           C  
ATOM   2622  C2'   A  1039     -40.315  62.941 -62.513  1.00  0.00           C  
ATOM   2623  O2'   A  1039     -40.886  64.151 -62.036  1.00  0.00           O  
ATOM   2624  N1    A  1039     -34.866  61.502 -62.017  1.00  0.00           N  
ATOM   2625  C2    A  1039     -35.620  62.564 -61.706  1.00  0.00           C  
ATOM   2626  N3    A  1039     -36.939  62.640 -61.542  1.00  0.00           N  
ATOM   2627  C4    A  1039     -37.512  61.439 -61.734  1.00  0.00           C  
ATOM   2628  C5    A  1039     -36.870  60.257 -62.056  1.00  0.00           C  
ATOM   2629  C6    A  1039     -35.473  60.310 -62.201  1.00  0.00           C  
ATOM   2630  N6    A  1039     -34.721  59.251 -62.512  1.00  0.00           N  
ATOM   2631  N7    A  1039     -37.785  59.219 -62.174  1.00  0.00           N  
ATOM   2632  C8    A  1039     -38.939  59.787 -61.924  1.00  0.00           C  
ATOM   2633  N9    A  1039     -38.848  61.129 -61.649  1.00  0.00           N  
ATOM   2634  H5'   A  1039     -43.034  59.711 -61.451  1.00  0.00           H  
ATOM   2635 H5''   A  1039     -43.453  60.187 -62.915  1.00  0.00           H  
ATOM   2636  H4'   A  1039     -42.783  62.043 -61.720  1.00  0.00           H  
ATOM   2637  H3'   A  1039     -40.924  61.389 -63.758  1.00  0.00           H  
ATOM   2638  H1'   A  1039     -39.674  62.633 -60.573  1.00  0.00           H  
ATOM   2639  H2'   A  1039     -39.543  63.108 -63.095  1.00  0.00           H  
ATOM   2640 HO2'   A  1039     -40.256  64.884 -62.195  1.00  0.00           H  
ATOM   2641  H2    A  1039     -35.132  63.405 -61.582  1.00  0.00           H  
ATOM   2642  H61   A  1039     -33.749  59.350 -62.599  1.00  0.00           H  
ATOM   2643  H62   A  1039     -35.139  58.376 -62.650  1.00  0.00           H  
ATOM   2644  H8    A  1039     -39.789  59.298 -61.932  1.00  0.00           H  
ATOM   2645  P     A  1040     -41.830  63.127 -65.561  1.00  0.00           P  
ATOM   2646  OP2   A  1040     -41.285  61.868 -66.127  1.00  0.00           O  
ATOM   2647  OP1   A  1040     -42.990  63.784 -66.213  1.00  0.00           O  
ATOM   2648  O5'   A  1040     -40.642  64.187 -65.483  1.00  0.00           O  
ATOM   2649  C5'   A  1040     -40.031  64.684 -66.665  1.00  0.00           C  
ATOM   2650  C4'   A  1040     -38.601  65.094 -66.418  1.00  0.00           C  
ATOM   2651  O4'   A  1040     -38.166  64.497 -65.178  1.00  0.00           O  
ATOM   2652  C3'   A  1040     -37.586  64.630 -67.452  1.00  0.00           C  
ATOM   2653  O3'   A  1040     -37.376  65.575 -68.487  1.00  0.00           O  
ATOM   2654  C1'   A  1040     -36.936  63.800 -65.315  1.00  0.00           C  
ATOM   2655  C2'   A  1040     -36.339  64.281 -66.636  1.00  0.00           C  
ATOM   2656  O2'   A  1040     -35.552  65.435 -66.382  1.00  0.00           O  
ATOM   2657  N1    A  1040     -35.046  59.010 -65.511  1.00  0.00           N  
ATOM   2658  C2    A  1040     -34.454  60.212 -65.502  1.00  0.00           C  
ATOM   2659  N3    A  1040     -35.008  61.421 -65.450  1.00  0.00           N  
ATOM   2660  C4    A  1040     -36.349  61.329 -65.402  1.00  0.00           C  
ATOM   2661  C5    A  1040     -37.099  60.168 -65.404  1.00  0.00           C  
ATOM   2662  C6    A  1040     -36.394  58.952 -65.461  1.00  0.00           C  
ATOM   2663  N6    A  1040     -36.983  57.754 -65.471  1.00  0.00           N  
ATOM   2664  N7    A  1040     -38.455  60.460 -65.345  1.00  0.00           N  
ATOM   2665  C8    A  1040     -38.493  61.769 -65.309  1.00  0.00           C  
ATOM   2666  N9    A  1040     -37.254  62.360 -65.341  1.00  0.00           N  
ATOM   2667  H5'   A  1040     -40.536  65.462 -66.983  1.00  0.00           H  
ATOM   2668 H5''   A  1040     -40.050  63.988 -67.353  1.00  0.00           H  
ATOM   2669  H4'   A  1040     -38.543  66.069 -66.333  1.00  0.00           H  
ATOM   2670  H3'   A  1040     -37.943  63.803 -67.840  1.00  0.00           H  
ATOM   2671  H1'   A  1040     -36.304  63.982 -64.587  1.00  0.00           H  
ATOM   2672  H2'   A  1040     -35.817  63.571 -67.064  1.00  0.00           H  
ATOM   2673 HO2'   A  1040     -34.604  65.188 -66.415  1.00  0.00           H  
ATOM   2674  H2    A  1040     -33.475  60.199 -65.540  1.00  0.00           H  
ATOM   2675  H61   A  1040     -36.437  56.941 -65.512  1.00  0.00           H  
ATOM   2676  H62   A  1040     -37.959  57.688 -65.435  1.00  0.00           H  
ATOM   2677  H8    A  1040     -39.329  62.279 -65.264  1.00  0.00           H  
ATOM   2678  P     U  1041     -37.215  65.085 -70.009  1.00  0.00           P  
ATOM   2679  OP2   U  1041     -37.695  63.683 -70.092  1.00  0.00           O  
ATOM   2680  OP1   U  1041     -37.813  66.120 -70.891  1.00  0.00           O  
ATOM   2681  O5'   U  1041     -35.641  65.083 -70.248  1.00  0.00           O  
ATOM   2682  C5'   U  1041     -34.768  64.406 -69.357  1.00  0.00           C  
ATOM   2683  C4'   U  1041     -33.500  63.965 -70.046  1.00  0.00           C  
ATOM   2684  O4'   U  1041     -33.798  62.849 -70.926  1.00  0.00           O  
ATOM   2685  C3'   U  1041     -32.838  64.991 -70.953  1.00  0.00           C  
ATOM   2686  O3'   U  1041     -31.982  65.877 -70.254  1.00  0.00           O  
ATOM   2687  C1'   U  1041     -33.022  62.930 -72.100  1.00  0.00           C  
ATOM   2688  C2'   U  1041     -32.055  64.104 -71.916  1.00  0.00           C  
ATOM   2689  O2'   U  1041     -30.858  63.628 -71.318  1.00  0.00           O  
ATOM   2690  N1    U  1041     -33.942  63.134 -73.245  1.00  0.00           N  
ATOM   2691  C2    U  1041     -33.458  62.832 -74.505  1.00  0.00           C  
ATOM   2692  O2    U  1041     -32.330  62.414 -74.702  1.00  0.00           O  
ATOM   2693  N3    U  1041     -34.345  63.035 -75.534  1.00  0.00           N  
ATOM   2694  C4    U  1041     -35.639  63.501 -75.437  1.00  0.00           C  
ATOM   2695  O4    U  1041     -36.312  63.631 -76.460  1.00  0.00           O  
ATOM   2696  C5    U  1041     -36.071  63.793 -74.104  1.00  0.00           C  
ATOM   2697  C6    U  1041     -35.229  63.602 -73.084  1.00  0.00           C  
ATOM   2698  H5'   U  1041     -35.227  63.618 -68.998  1.00  0.00           H  
ATOM   2699 H5''   U  1041     -34.537  65.006 -68.618  1.00  0.00           H  
ATOM   2700  H4'   U  1041     -32.851  63.671 -69.374  1.00  0.00           H  
ATOM   2701  H3'   U  1041     -33.509  65.511 -71.442  1.00  0.00           H  
ATOM   2702  H1'   U  1041     -32.508  62.107 -72.239  1.00  0.00           H  
ATOM   2703  H2'   U  1041     -31.880  64.562 -72.764  1.00  0.00           H  
ATOM   2704 HO2'   U  1041     -30.139  63.648 -71.985  1.00  0.00           H  
ATOM   2705  H3    U  1041     -34.021  62.828 -76.435  1.00  0.00           H  
ATOM   2706  H5    U  1041     -36.978  64.128 -73.942  1.00  0.00           H  
ATOM   2707  H6    U  1041     -35.549  63.810 -72.182  1.00  0.00           H  
ATOM   2708  P     U  1042     -32.397  67.417 -70.057  1.00  0.00           P  
ATOM   2709  OP2   U  1042     -31.154  68.209 -69.883  1.00  0.00           O  
ATOM   2710  OP1   U  1042     -33.353  67.777 -71.135  1.00  0.00           O  
ATOM   2711  O5'   U  1042     -33.187  67.428 -68.674  1.00  0.00           O  
ATOM   2712  C5'   U  1042     -32.945  68.436 -67.703  1.00  0.00           C  
ATOM   2713  C4'   U  1042     -31.887  68.014 -66.714  1.00  0.00           C  
ATOM   2714  O4'   U  1042     -31.150  69.184 -66.246  1.00  0.00           O  
ATOM   2715  C3'   U  1042     -32.382  67.295 -65.468  1.00  0.00           C  
ATOM   2716  O3'   U  1042     -31.495  66.285 -65.022  1.00  0.00           O  
ATOM   2717  C1'   U  1042     -31.241  69.255 -64.829  1.00  0.00           C  
ATOM   2718  C2'   U  1042     -32.450  68.414 -64.436  1.00  0.00           C  
ATOM   2719  O2'   U  1042     -32.261  67.913 -63.120  1.00  0.00           O  
ATOM   2720  N1    U  1042     -31.393  70.677 -64.437  1.00  0.00           N  
ATOM   2721  C2    U  1042     -30.587  71.139 -63.413  1.00  0.00           C  
ATOM   2722  O2    U  1042     -29.775  70.436 -62.836  1.00  0.00           O  
ATOM   2723  N3    U  1042     -30.762  72.461 -63.085  1.00  0.00           N  
ATOM   2724  C4    U  1042     -31.642  73.352 -63.662  1.00  0.00           C  
ATOM   2725  O4    U  1042     -31.682  74.513 -63.253  1.00  0.00           O  
ATOM   2726  C5    U  1042     -32.443  72.804 -64.714  1.00  0.00           C  
ATOM   2727  C6    U  1042     -32.293  71.520 -65.054  1.00  0.00           C  
ATOM   2728  H5'   U  1042     -33.777  68.621 -67.221  1.00  0.00           H  
ATOM   2729 H5''   U  1042     -32.649  69.252 -68.157  1.00  0.00           H  
ATOM   2730  H4'   U  1042     -31.256  67.431 -67.185  1.00  0.00           H  
ATOM   2731  H3'   U  1042     -33.267  66.902 -65.619  1.00  0.00           H  
ATOM   2732  H1'   U  1042     -30.439  68.885 -64.403  1.00  0.00           H  
ATOM   2733  H2'   U  1042     -33.284  68.923 -64.512  1.00  0.00           H  
ATOM   2734 HO2'   U  1042     -32.877  68.373 -62.512  1.00  0.00           H  
ATOM   2735  H3    U  1042     -30.200  72.809 -62.361  1.00  0.00           H  
ATOM   2736  H5    U  1042     -33.096  73.367 -65.181  1.00  0.00           H  
ATOM   2737  H6    U  1042     -32.853  71.169 -65.776  1.00  0.00           H  
ATOM   2738  P     A  1043     -31.748  64.750 -65.424  1.00  0.00           P  
ATOM   2739  OP2   A  1043     -32.003  63.985 -64.178  1.00  0.00           O  
ATOM   2740  OP1   A  1043     -32.747  64.721 -66.521  1.00  0.00           O  
ATOM   2741  O5'   A  1043     -30.349  64.272 -66.018  1.00  0.00           O  
ATOM   2742  C5'   A  1043     -30.215  63.942 -67.392  1.00  0.00           C  
ATOM   2743  C4'   A  1043     -28.909  64.441 -67.958  1.00  0.00           C  
ATOM   2744  O4'   A  1043     -28.702  65.828 -67.579  1.00  0.00           O  
ATOM   2745  C3'   A  1043     -27.654  63.746 -67.453  1.00  0.00           C  
ATOM   2746  O3'   A  1043     -27.380  62.534 -68.134  1.00  0.00           O  
ATOM   2747  C1'   A  1043     -27.319  66.084 -67.405  1.00  0.00           C  
ATOM   2748  C2'   A  1043     -26.579  64.788 -67.736  1.00  0.00           C  
ATOM   2749  O2'   A  1043     -26.221  64.798 -69.110  1.00  0.00           O  
ATOM   2750  N1    A  1043     -23.876  67.568 -63.869  1.00  0.00           N  
ATOM   2751  C2    A  1043     -23.753  67.225 -65.158  1.00  0.00           C  
ATOM   2752  N3    A  1043     -24.693  66.849 -66.022  1.00  0.00           N  
ATOM   2753  C4    A  1043     -25.902  66.838 -65.434  1.00  0.00           C  
ATOM   2754  C5    A  1043     -26.188  67.164 -64.121  1.00  0.00           C  
ATOM   2755  C6    A  1043     -25.105  67.548 -63.309  1.00  0.00           C  
ATOM   2756  N6    A  1043     -25.228  67.888 -62.025  1.00  0.00           N  
ATOM   2757  N7    A  1043     -27.547  67.039 -63.869  1.00  0.00           N  
ATOM   2758  C8    A  1043     -28.045  66.647 -65.016  1.00  0.00           C  
ATOM   2759  N9    A  1043     -27.105  66.505 -66.008  1.00  0.00           N  
ATOM   2760  H5'   A  1043     -30.955  64.346 -67.892  1.00  0.00           H  
ATOM   2761 H5''   A  1043     -30.256  62.969 -67.493  1.00  0.00           H  
ATOM   2762  H4'   A  1043     -28.937  64.374 -68.935  1.00  0.00           H  
ATOM   2763  H3'   A  1043     -27.713  63.567 -66.490  1.00  0.00           H  
ATOM   2764  H1'   A  1043     -27.017  66.795 -68.010  1.00  0.00           H  
ATOM   2765  H2'   A  1043     -25.797  64.663 -67.158  1.00  0.00           H  
ATOM   2766 HO2'   A  1043     -25.251  64.912 -69.186  1.00  0.00           H  
ATOM   2767  H2    A  1043     -22.841  67.257 -65.516  1.00  0.00           H  
ATOM   2768  H61   A  1043     -24.435  68.147 -61.509  1.00  0.00           H  
ATOM   2769  H62   A  1043     -26.109  67.881 -61.597  1.00  0.00           H  
ATOM   2770  H8    A  1043     -28.999  66.471 -65.153  1.00  0.00           H  
ATOM   2771  P     U  1044     -27.353  61.143 -67.328  1.00  0.00           P  
ATOM   2772  OP2   U  1044     -28.671  60.969 -66.668  1.00  0.00           O  
ATOM   2773  OP1   U  1044     -26.846  60.090 -68.245  1.00  0.00           O  
ATOM   2774  O5'   U  1044     -26.259  61.376 -66.194  1.00  0.00           O  
ATOM   2775  C5'   U  1044     -24.896  61.592 -66.527  1.00  0.00           C  
ATOM   2776  C4'   U  1044     -24.103  62.080 -65.340  1.00  0.00           C  
ATOM   2777  O4'   U  1044     -24.534  63.398 -64.931  1.00  0.00           O  
ATOM   2778  C3'   U  1044     -24.229  61.259 -64.066  1.00  0.00           C  
ATOM   2779  O3'   U  1044     -23.384  60.122 -64.054  1.00  0.00           O  
ATOM   2780  C1'   U  1044     -24.421  63.543 -63.532  1.00  0.00           C  
ATOM   2781  C2'   U  1044     -23.797  62.253 -63.006  1.00  0.00           C  
ATOM   2782  O2'   U  1044     -22.384  62.398 -62.983  1.00  0.00           O  
ATOM   2783  N1    U  1044     -25.781  63.773 -62.987  1.00  0.00           N  
ATOM   2784  C2    U  1044     -25.868  64.350 -61.734  1.00  0.00           C  
ATOM   2785  O2    U  1044     -24.892  64.670 -61.078  1.00  0.00           O  
ATOM   2786  N3    U  1044     -27.146  64.545 -61.270  1.00  0.00           N  
ATOM   2787  C4    U  1044     -28.323  64.227 -61.915  1.00  0.00           C  
ATOM   2788  O4    U  1044     -29.398  64.464 -61.363  1.00  0.00           O  
ATOM   2789  C5    U  1044     -28.155  63.633 -63.207  1.00  0.00           C  
ATOM   2790  C6    U  1044     -26.922  63.434 -63.683  1.00  0.00           C  
ATOM   2791  H5'   U  1044     -24.844  62.260 -67.242  1.00  0.00           H  
ATOM   2792 H5''   U  1044     -24.508  60.750 -66.846  1.00  0.00           H  
ATOM   2793  H4'   U  1044     -23.159  62.117 -65.600  1.00  0.00           H  
ATOM   2794  H3'   U  1044     -25.154  60.973 -63.915  1.00  0.00           H  
ATOM   2795  H1'   U  1044     -23.844  64.300 -63.296  1.00  0.00           H  
ATOM   2796  H2'   U  1044     -24.151  62.015 -62.125  1.00  0.00           H  
ATOM   2797 HO2'   U  1044     -22.084  62.450 -62.050  1.00  0.00           H  
ATOM   2798  H3    U  1044     -27.231  64.953 -60.384  1.00  0.00           H  
ATOM   2799  H5    U  1044     -28.938  63.376 -63.737  1.00  0.00           H  
ATOM   2800  H6    U  1044     -26.833  63.025 -64.568  1.00  0.00           H  
ATOM   2801  P     G  1045     -23.843  58.781 -63.297  1.00  0.00           P  
ATOM   2802  OP2   G  1045     -24.750  58.029 -64.202  1.00  0.00           O  
ATOM   2803  OP1   G  1045     -22.628  58.117 -62.759  1.00  0.00           O  
ATOM   2804  O5'   G  1045     -24.703  59.308 -62.064  1.00  0.00           O  
ATOM   2805  C5'   G  1045     -24.134  59.406 -60.767  1.00  0.00           C  
ATOM   2806  C4'   G  1045     -25.139  59.900 -59.756  1.00  0.00           C  
ATOM   2807  O4'   G  1045     -25.868  61.043 -60.266  1.00  0.00           O  
ATOM   2808  C3'   G  1045     -26.236  58.918 -59.371  1.00  0.00           C  
ATOM   2809  O3'   G  1045     -25.829  57.997 -58.373  1.00  0.00           O  
ATOM   2810  C1'   G  1045     -27.190  61.017 -59.799  1.00  0.00           C  
ATOM   2811  C2'   G  1045     -27.257  59.878 -58.788  1.00  0.00           C  
ATOM   2812  O2'   G  1045     -26.845  60.357 -57.516  1.00  0.00           O  
ATOM   2813  N1    G  1045     -31.944  61.226 -61.606  1.00  0.00           N  
ATOM   2814  C2    G  1045     -31.467  61.556 -60.361  1.00  0.00           C  
ATOM   2815  N2    G  1045     -32.371  62.002 -59.476  1.00  0.00           N  
ATOM   2816  N3    G  1045     -30.196  61.458 -60.007  1.00  0.00           N  
ATOM   2817  C4    G  1045     -29.426  60.994 -61.014  1.00  0.00           C  
ATOM   2818  C5    G  1045     -29.802  60.636 -62.291  1.00  0.00           C  
ATOM   2819  C6    G  1045     -31.169  60.746 -62.657  1.00  0.00           C  
ATOM   2820  O6    G  1045     -31.700  60.478 -63.741  1.00  0.00           O  
ATOM   2821  N7    G  1045     -28.706  60.208 -63.026  1.00  0.00           N  
ATOM   2822  C8    G  1045     -27.702  60.310 -62.198  1.00  0.00           C  
ATOM   2823  N9    G  1045     -28.068  60.781 -60.960  1.00  0.00           N  
ATOM   2824  H5'   G  1045     -23.377  60.027 -60.795  1.00  0.00           H  
ATOM   2825 H5''   G  1045     -23.811  58.522 -60.492  1.00  0.00           H  
ATOM   2826  H4'   G  1045     -24.652  60.165 -58.948  1.00  0.00           H  
ATOM   2827  H3'   G  1045     -26.606  58.424 -60.131  1.00  0.00           H  
ATOM   2828  H1'   G  1045     -27.444  61.856 -59.362  1.00  0.00           H  
ATOM   2829  H2'   G  1045     -28.150  59.475 -58.753  1.00  0.00           H  
ATOM   2830 HO2'   G  1045     -27.625  60.397 -56.923  1.00  0.00           H  
ATOM   2831  H1    G  1045     -32.905  61.335 -61.768  1.00  0.00           H  
ATOM   2832  H22   G  1045     -32.088  62.253 -58.571  1.00  0.00           H  
ATOM   2833  H21   G  1045     -33.314  62.077 -59.730  1.00  0.00           H  
ATOM   2834  H8    G  1045     -26.781  60.076 -62.436  1.00  0.00           H  
ATOM   2835  P     A  1046     -25.718  56.431 -58.717  1.00  0.00           P  
ATOM   2836  OP2   A  1046     -26.346  56.205 -60.043  1.00  0.00           O  
ATOM   2837  OP1   A  1046     -24.313  56.009 -58.488  1.00  0.00           O  
ATOM   2838  O5'   A  1046     -26.630  55.729 -57.614  1.00  0.00           O  
ATOM   2839  C5'   A  1046     -26.118  55.441 -56.322  1.00  0.00           C  
ATOM   2840  C4'   A  1046     -27.173  55.615 -55.257  1.00  0.00           C  
ATOM   2841  O4'   A  1046     -27.708  56.960 -55.356  1.00  0.00           O  
ATOM   2842  C3'   A  1046     -28.401  54.726 -55.384  1.00  0.00           C  
ATOM   2843  O3'   A  1046     -28.246  53.470 -54.746  1.00  0.00           O  
ATOM   2844  C1'   A  1046     -29.096  56.964 -55.104  1.00  0.00           C  
ATOM   2845  C2'   A  1046     -29.472  55.545 -54.677  1.00  0.00           C  
ATOM   2846  O2'   A  1046     -29.353  55.440 -53.266  1.00  0.00           O  
ATOM   2847  N1    A  1046     -33.488  58.679 -57.185  1.00  0.00           N  
ATOM   2848  C2    A  1046     -33.146  58.378 -55.926  1.00  0.00           C  
ATOM   2849  N3    A  1046     -31.982  57.935 -55.453  1.00  0.00           N  
ATOM   2850  C4    A  1046     -31.086  57.801 -56.447  1.00  0.00           C  
ATOM   2851  C5    A  1046     -31.289  58.071 -57.787  1.00  0.00           C  
ATOM   2852  C6    A  1046     -32.564  58.534 -58.159  1.00  0.00           C  
ATOM   2853  N6    A  1046     -32.906  58.834 -59.414  1.00  0.00           N  
ATOM   2854  N7    A  1046     -30.137  57.816 -58.519  1.00  0.00           N  
ATOM   2855  C8    A  1046     -29.278  57.406 -57.619  1.00  0.00           C  
ATOM   2856  N9    A  1046     -29.785  57.372 -56.344  1.00  0.00           N  
ATOM   2857  H5'   A  1046     -25.370  56.045 -56.131  1.00  0.00           H  
ATOM   2858 H5''   A  1046     -25.795  54.517 -56.303  1.00  0.00           H  
ATOM   2859  H4'   A  1046     -26.782  55.489 -54.367  1.00  0.00           H  
ATOM   2860  H3'   A  1046     -28.636  54.581 -56.325  1.00  0.00           H  
ATOM   2861  H1'   A  1046     -29.320  57.591 -54.385  1.00  0.00           H  
ATOM   2862  H2'   A  1046     -30.371  55.304 -54.985  1.00  0.00           H  
ATOM   2863 HO2'   A  1046     -30.249  55.375 -52.875  1.00  0.00           H  
ATOM   2864  H2    A  1046     -33.852  58.500 -55.257  1.00  0.00           H  
ATOM   2865  H61   A  1046     -33.811  59.153 -59.612  1.00  0.00           H  
ATOM   2866  H62   A  1046     -32.252  58.737 -60.137  1.00  0.00           H  
ATOM   2867  H8    A  1046     -28.358  57.146 -57.837  1.00  0.00           H  
ATOM   2868  P     C  1047     -27.560  52.246 -55.529  1.00  0.00           P  
ATOM   2869  OP2   C  1047     -27.991  52.307 -56.948  1.00  0.00           O  
ATOM   2870  OP1   C  1047     -26.112  52.244 -55.201  1.00  0.00           O  
ATOM   2871  O5'   C  1047     -28.215  50.951 -54.870  1.00  0.00           O  
ATOM   2872  C5'   C  1047     -27.548  50.243 -53.836  1.00  0.00           C  
ATOM   2873  C4'   C  1047     -28.122  48.859 -53.649  1.00  0.00           C  
ATOM   2874  O4'   C  1047     -29.561  48.915 -53.790  1.00  0.00           O  
ATOM   2875  C3'   C  1047     -27.707  47.817 -54.676  1.00  0.00           C  
ATOM   2876  O3'   C  1047     -26.435  47.253 -54.407  1.00  0.00           O  
ATOM   2877  C1'   C  1047     -30.037  47.705 -54.333  1.00  0.00           C  
ATOM   2878  C2'   C  1047     -28.836  46.800 -54.611  1.00  0.00           C  
ATOM   2879  O2'   C  1047     -28.663  45.908 -53.519  1.00  0.00           O  
ATOM   2880  N1    C  1047     -30.807  48.012 -55.564  1.00  0.00           N  
ATOM   2881  C2    C  1047     -31.536  46.980 -56.168  1.00  0.00           C  
ATOM   2882  O2    C  1047     -31.516  45.847 -55.661  1.00  0.00           O  
ATOM   2883  N3    C  1047     -32.247  47.234 -57.291  1.00  0.00           N  
ATOM   2884  C4    C  1047     -32.251  48.459 -57.815  1.00  0.00           C  
ATOM   2885  N4    C  1047     -32.967  48.663 -58.924  1.00  0.00           N  
ATOM   2886  C5    C  1047     -31.521  49.529 -57.226  1.00  0.00           C  
ATOM   2887  C6    C  1047     -30.822  49.267 -56.115  1.00  0.00           C  
ATOM   2888  H5'   C  1047     -27.638  50.742 -52.998  1.00  0.00           H  
ATOM   2889 H5''   C  1047     -26.598  50.166 -54.063  1.00  0.00           H  
ATOM   2890  H4'   C  1047     -27.900  48.529 -52.754  1.00  0.00           H  
ATOM   2891  H3'   C  1047     -27.693  48.231 -55.564  1.00  0.00           H  
ATOM   2892  H1'   C  1047     -30.624  47.269 -53.681  1.00  0.00           H  
ATOM   2893  H2'   C  1047     -28.934  46.320 -55.459  1.00  0.00           H  
ATOM   2894 HO2'   C  1047     -28.912  45.004 -53.802  1.00  0.00           H  
ATOM   2895  H42   C  1047     -32.991  49.553 -59.334  1.00  0.00           H  
ATOM   2896  H41   C  1047     -33.468  47.924 -59.327  1.00  0.00           H  
ATOM   2897  H5    C  1047     -31.531  50.427 -57.619  1.00  0.00           H  
ATOM   2898  H6    C  1047     -30.313  49.990 -55.695  1.00  0.00           H  
ATOM   2899  P     U  1048     -25.229  47.443 -55.453  1.00  0.00           P  
ATOM   2900  OP2   U  1048     -25.247  48.851 -55.923  1.00  0.00           O  
ATOM   2901  OP1   U  1048     -23.995  46.890 -54.838  1.00  0.00           O  
ATOM   2902  O5'   U  1048     -25.631  46.508 -56.678  1.00  0.00           O  
ATOM   2903  C5'   U  1048     -25.908  47.060 -57.956  1.00  0.00           C  
ATOM   2904  C4'   U  1048     -27.070  46.365 -58.623  1.00  0.00           C  
ATOM   2905  O4'   U  1048     -28.297  47.086 -58.322  1.00  0.00           O  
ATOM   2906  C3'   U  1048     -27.047  46.330 -60.144  1.00  0.00           C  
ATOM   2907  O3'   U  1048     -26.239  45.288 -60.661  1.00  0.00           O  
ATOM   2908  C1'   U  1048     -29.196  46.950 -59.396  1.00  0.00           C  
ATOM   2909  C2'   U  1048     -28.518  46.100 -60.473  1.00  0.00           C  
ATOM   2910  O2'   U  1048     -28.879  44.739 -60.290  1.00  0.00           O  
ATOM   2911  N1    U  1048     -29.547  48.304 -59.886  1.00  0.00           N  
ATOM   2912  C2    U  1048     -30.575  48.394 -60.807  1.00  0.00           C  
ATOM   2913  O2    U  1048     -31.187  47.424 -61.218  1.00  0.00           O  
ATOM   2914  N3    U  1048     -30.866  49.667 -61.232  1.00  0.00           N  
ATOM   2915  C4    U  1048     -30.249  50.837 -60.841  1.00  0.00           C  
ATOM   2916  O4    U  1048     -30.627  51.908 -61.317  1.00  0.00           O  
ATOM   2917  C5    U  1048     -29.195  50.666 -59.887  1.00  0.00           C  
ATOM   2918  C6    U  1048     -28.892  49.438 -59.455  1.00  0.00           C  
ATOM   2919  H5'   U  1048     -25.114  46.968 -58.523  1.00  0.00           H  
ATOM   2920 H5''   U  1048     -26.121  48.011 -57.855  1.00  0.00           H  
ATOM   2921  H4'   U  1048     -27.146  45.448 -58.287  1.00  0.00           H  
ATOM   2922  H3'   U  1048     -26.745  47.185 -60.515  1.00  0.00           H  
ATOM   2923  H1'   U  1048     -30.008  46.494 -59.089  1.00  0.00           H  
ATOM   2924  H2'   U  1048     -28.738  46.415 -61.374  1.00  0.00           H  
ATOM   2925 HO2'   U  1048     -29.528  44.485 -60.980  1.00  0.00           H  
ATOM   2926  H3    U  1048     -31.592  49.754 -61.885  1.00  0.00           H  
ATOM   2927  H5    U  1048     -28.702  51.445 -59.553  1.00  0.00           H  
ATOM   2928  H6    U  1048     -28.167  49.348 -58.804  1.00  0.00           H  
ATOM   2929  P     G  1049     -25.400  45.509 -62.013  1.00  0.00           P  
ATOM   2930  OP2   G  1049     -24.946  46.923 -62.046  1.00  0.00           O  
ATOM   2931  OP1   G  1049     -24.402  44.415 -62.121  1.00  0.00           O  
ATOM   2932  O5'   G  1049     -26.475  45.311 -63.172  1.00  0.00           O  
ATOM   2933  C5'   G  1049     -26.279  44.340 -64.190  1.00  0.00           C  
ATOM   2934  C4'   G  1049     -26.477  44.930 -65.564  1.00  0.00           C  
ATOM   2935  O4'   G  1049     -27.116  46.266 -65.499  1.00  0.00           O  
ATOM   2936  C3'   G  1049     -25.211  45.198 -66.364  1.00  0.00           C  
ATOM   2937  O3'   G  1049     -24.726  44.047 -67.035  1.00  0.00           O  
ATOM   2938  C1'   G  1049     -26.649  47.067 -66.559  1.00  0.00           C  
ATOM   2939  C2'   G  1049     -25.748  46.160 -67.416  1.00  0.00           C  
ATOM   2940  O2'   G  1049     -26.548  45.482 -68.375  1.00  0.00           O  
ATOM   2941  N1    G  1049     -24.077  51.360 -67.493  1.00  0.00           N  
ATOM   2942  C2    G  1049     -24.681  50.494 -68.372  1.00  0.00           C  
ATOM   2943  N2    G  1049     -24.592  50.808 -69.673  1.00  0.00           N  
ATOM   2944  N3    G  1049     -25.327  49.399 -68.004  1.00  0.00           N  
ATOM   2945  C4    G  1049     -25.320  49.235 -66.665  1.00  0.00           C  
ATOM   2946  C5    G  1049     -24.748  50.039 -65.702  1.00  0.00           C  
ATOM   2947  C6    G  1049     -24.057  51.209 -66.110  1.00  0.00           C  
ATOM   2948  O6    G  1049     -23.483  52.049 -65.408  1.00  0.00           O  
ATOM   2949  N7    G  1049     -24.966  49.520 -64.433  1.00  0.00           N  
ATOM   2950  C8    G  1049     -25.653  48.430 -64.644  1.00  0.00           C  
ATOM   2951  N9    G  1049     -25.904  48.198 -65.975  1.00  0.00           N  
ATOM   2952  H5'   G  1049     -26.917  43.608 -64.061  1.00  0.00           H  
ATOM   2953 H5''   G  1049     -25.368  43.985 -64.122  1.00  0.00           H  
ATOM   2954  H4'   G  1049     -27.051  44.319 -66.073  1.00  0.00           H  
ATOM   2955  H3'   G  1049     -24.485  45.593 -65.839  1.00  0.00           H  
ATOM   2956  H1'   G  1049     -27.384  47.409 -67.109  1.00  0.00           H  
ATOM   2957  H2'   G  1049     -25.025  46.668 -67.841  1.00  0.00           H  
ATOM   2958 HO2'   G  1049     -26.357  45.846 -69.264  1.00  0.00           H  
ATOM   2959  H1    G  1049     -23.623  52.144 -67.867  1.00  0.00           H  
ATOM   2960  H22   G  1049     -25.005  50.227 -70.347  1.00  0.00           H  
ATOM   2961  H21   G  1049     -24.116  51.616 -69.953  1.00  0.00           H  
ATOM   2962  H8    G  1049     -25.960  47.840 -63.925  1.00  0.00           H  
ATOM   2963  P     C  1050     -23.162  43.680 -66.981  1.00  0.00           P  
ATOM   2964  OP2   C  1050     -22.538  44.480 -65.897  1.00  0.00           O  
ATOM   2965  OP1   C  1050     -23.038  42.200 -66.964  1.00  0.00           O  
ATOM   2966  O5'   C  1050     -22.594  44.205 -68.373  1.00  0.00           O  
ATOM   2967  C5'   C  1050     -23.323  44.017 -69.576  1.00  0.00           C  
ATOM   2968  C4'   C  1050     -22.874  44.973 -70.655  1.00  0.00           C  
ATOM   2969  O4'   C  1050     -23.480  46.291 -70.395  1.00  0.00           O  
ATOM   2970  C3'   C  1050     -21.379  45.238 -70.736  1.00  0.00           C  
ATOM   2971  O3'   C  1050     -20.688  44.274 -71.512  1.00  0.00           O  
ATOM   2972  C1'   C  1050     -22.562  47.305 -70.729  1.00  0.00           C  
ATOM   2973  C2'   C  1050     -21.368  46.607 -71.441  1.00  0.00           C  
ATOM   2974  O2'   C  1050     -21.655  46.475 -72.825  1.00  0.00           O  
ATOM   2975  N1    C  1050     -22.151  47.989 -69.478  1.00  0.00           N  
ATOM   2976  C2    C  1050     -21.550  49.250 -69.577  1.00  0.00           C  
ATOM   2977  O2    C  1050     -21.379  49.754 -70.698  1.00  0.00           O  
ATOM   2978  N3    C  1050     -21.166  49.896 -68.452  1.00  0.00           N  
ATOM   2979  C4    C  1050     -21.360  49.333 -67.260  1.00  0.00           C  
ATOM   2980  N4    C  1050     -20.965  50.007 -66.177  1.00  0.00           N  
ATOM   2981  C5    C  1050     -21.967  48.052 -67.125  1.00  0.00           C  
ATOM   2982  C6    C  1050     -22.344  47.424 -68.245  1.00  0.00           C  
ATOM   2983  H5'   C  1050     -24.275  44.160 -69.398  1.00  0.00           H  
ATOM   2984 H5''   C  1050     -23.190  43.098 -69.889  1.00  0.00           H  
ATOM   2985  H4'   C  1050     -23.188  44.654 -71.526  1.00  0.00           H  
ATOM   2986  H3'   C  1050     -20.959  45.300 -69.853  1.00  0.00           H  
ATOM   2987  H1'   C  1050     -22.965  47.956 -71.340  1.00  0.00           H  
ATOM   2988  H2'   C  1050     -20.524  47.081 -71.289  1.00  0.00           H  
ATOM   2989 HO2'   C  1050     -21.078  47.083 -73.331  1.00  0.00           H  
ATOM   2990  H42   C  1050     -21.093  49.620 -65.286  1.00  0.00           H  
ATOM   2991  H41   C  1050     -20.546  50.888 -66.273  1.00  0.00           H  
ATOM   2992  H5    C  1050     -22.106  47.647 -66.244  1.00  0.00           H  
ATOM   2993  H6    C  1050     -22.764  46.542 -68.174  1.00  0.00           H  
ATOM   2994  P     A  1051     -19.136  43.969 -71.227  1.00  0.00           P  
ATOM   2995  OP2   A  1051     -18.930  43.963 -69.757  1.00  0.00           O  
ATOM   2996  OP1   A  1051     -18.746  42.782 -72.028  1.00  0.00           O  
ATOM   2997  O5'   A  1051     -18.379  45.237 -71.824  1.00  0.00           O  
ATOM   2998  C5'   A  1051     -18.343  45.473 -73.224  1.00  0.00           C  
ATOM   2999  C4'   A  1051     -17.506  46.681 -73.562  1.00  0.00           C  
ATOM   3000  O4'   A  1051     -18.193  47.850 -73.059  1.00  0.00           O  
ATOM   3001  C3'   A  1051     -16.142  46.756 -72.892  1.00  0.00           C  
ATOM   3002  O3'   A  1051     -15.142  46.032 -73.588  1.00  0.00           O  
ATOM   3003  C1'   A  1051     -17.275  48.772 -72.506  1.00  0.00           C  
ATOM   3004  C2'   A  1051     -15.877  48.250 -72.836  1.00  0.00           C  
ATOM   3005  O2'   A  1051     -15.475  48.749 -74.104  1.00  0.00           O  
ATOM   3006  N1    A  1051     -16.550  51.407 -68.137  1.00  0.00           N  
ATOM   3007  C2    A  1051     -16.174  51.639 -69.402  1.00  0.00           C  
ATOM   3008  N3    A  1051     -16.397  50.910 -70.493  1.00  0.00           N  
ATOM   3009  C4    A  1051     -17.103  49.806 -70.190  1.00  0.00           C  
ATOM   3010  C5    A  1051     -17.560  49.432 -68.940  1.00  0.00           C  
ATOM   3011  C6    A  1051     -17.259  50.290 -67.868  1.00  0.00           C  
ATOM   3012  N6    A  1051     -17.633  50.059 -66.607  1.00  0.00           N  
ATOM   3013  N7    A  1051     -18.254  48.231 -69.011  1.00  0.00           N  
ATOM   3014  C8    A  1051     -18.202  47.912 -70.280  1.00  0.00           C  
ATOM   3015  N9    A  1051     -17.521  48.821 -71.052  1.00  0.00           N  
ATOM   3016  H5'   A  1051     -19.257  45.617 -73.548  1.00  0.00           H  
ATOM   3017 H5''   A  1051     -17.966  44.687 -73.672  1.00  0.00           H  
ATOM   3018  H4'   A  1051     -17.388  46.768 -74.531  1.00  0.00           H  
ATOM   3019  H3'   A  1051     -16.214  46.407 -71.979  1.00  0.00           H  
ATOM   3020  H1'   A  1051     -17.386  49.669 -72.886  1.00  0.00           H  
ATOM   3021  H2'   A  1051     -15.229  48.473 -72.136  1.00  0.00           H  
ATOM   3022 HO2'   A  1051     -14.760  49.407 -73.975  1.00  0.00           H  
ATOM   3023  H2    A  1051     -15.662  52.463 -69.544  1.00  0.00           H  
ATOM   3024  H61   A  1051     -17.393  50.695 -65.901  1.00  0.00           H  
ATOM   3025  H62   A  1051     -18.148  49.255 -66.388  1.00  0.00           H  
ATOM   3026  H8    A  1051     -18.611  47.099 -70.645  1.00  0.00           H  
ATOM   3027  P     A  1052     -14.022  45.216 -72.774  1.00  0.00           P  
ATOM   3028  OP2   A  1052     -14.635  44.726 -71.514  1.00  0.00           O  
ATOM   3029  OP1   A  1052     -13.387  44.251 -73.706  1.00  0.00           O  
ATOM   3030  O5'   A  1052     -12.939  46.323 -72.396  1.00  0.00           O  
ATOM   3031  C5'   A  1052     -12.424  47.205 -73.382  1.00  0.00           C  
ATOM   3032  C4'   A  1052     -11.531  48.257 -72.772  1.00  0.00           C  
ATOM   3033  O4'   A  1052     -12.331  49.327 -72.194  1.00  0.00           O  
ATOM   3034  C3'   A  1052     -10.626  47.791 -71.642  1.00  0.00           C  
ATOM   3035  O3'   A  1052      -9.390  47.270 -72.100  1.00  0.00           O  
ATOM   3036  C1'   A  1052     -11.788  49.737 -70.961  1.00  0.00           C  
ATOM   3037  C2'   A  1052     -10.416  49.076 -70.851  1.00  0.00           C  
ATOM   3038  O2'   A  1052      -9.452  49.913 -71.474  1.00  0.00           O  
ATOM   3039  N1    A  1052     -13.327  50.379 -66.085  1.00  0.00           N  
ATOM   3040  C2    A  1052     -12.390  50.990 -66.821  1.00  0.00           C  
ATOM   3041  N3    A  1052     -12.041  50.773 -68.087  1.00  0.00           N  
ATOM   3042  C4    A  1052     -12.782  49.786 -68.622  1.00  0.00           C  
ATOM   3043  C5    A  1052     -13.780  49.066 -67.992  1.00  0.00           C  
ATOM   3044  C6    A  1052     -14.054  49.393 -66.652  1.00  0.00           C  
ATOM   3045  N6    A  1052     -14.987  48.783 -65.917  1.00  0.00           N  
ATOM   3046  N7    A  1052     -14.328  48.127 -68.856  1.00  0.00           N  
ATOM   3047  C8    A  1052     -13.660  48.299 -69.970  1.00  0.00           C  
ATOM   3048  N9    A  1052     -12.709  49.287 -69.900  1.00  0.00           N  
ATOM   3049  H5'   A  1052     -13.171  47.646 -73.839  1.00  0.00           H  
ATOM   3050 H5''   A  1052     -11.909  46.689 -74.036  1.00  0.00           H  
ATOM   3051  H4'   A  1052     -10.977  48.632 -73.488  1.00  0.00           H  
ATOM   3052  H3'   A  1052     -11.073  47.116 -71.088  1.00  0.00           H  
ATOM   3053  H1'   A  1052     -11.685  50.711 -70.912  1.00  0.00           H  
ATOM   3054  H2'   A  1052     -10.184  48.889 -69.917  1.00  0.00           H  
ATOM   3055 HO2'   A  1052      -8.886  50.316 -70.784  1.00  0.00           H  
ATOM   3056  H2    A  1052     -11.890  51.698 -66.363  1.00  0.00           H  
ATOM   3057  H61   A  1052     -15.133  49.055 -64.987  1.00  0.00           H  
ATOM   3058  H62   A  1052     -15.527  48.065 -66.308  1.00  0.00           H  
ATOM   3059  H8    A  1052     -13.824  47.771 -70.780  1.00  0.00           H  
ATOM   3060  P     A  1053      -8.639  46.120 -71.266  1.00  0.00           P  
ATOM   3061  OP2   A  1053      -9.657  45.136 -70.820  1.00  0.00           O  
ATOM   3062  OP1   A  1053      -7.473  45.661 -72.061  1.00  0.00           O  
ATOM   3063  O5'   A  1053      -8.089  46.877 -69.976  1.00  0.00           O  
ATOM   3064  C5'   A  1053      -6.939  47.707 -70.052  1.00  0.00           C  
ATOM   3065  C4'   A  1053      -6.599  48.307 -68.712  1.00  0.00           C  
ATOM   3066  O4'   A  1053      -7.711  49.123 -68.240  1.00  0.00           O  
ATOM   3067  C3'   A  1053      -6.401  47.322 -67.570  1.00  0.00           C  
ATOM   3068  O3'   A  1053      -5.098  46.766 -67.537  1.00  0.00           O  
ATOM   3069  C1'   A  1053      -7.855  49.030 -66.835  1.00  0.00           C  
ATOM   3070  C2'   A  1053      -6.685  48.181 -66.348  1.00  0.00           C  
ATOM   3071  O2'   A  1053      -5.589  49.034 -66.053  1.00  0.00           O  
ATOM   3072  N1    A  1053     -11.523  48.087 -63.340  1.00  0.00           N  
ATOM   3073  C2    A  1053     -10.364  48.755 -63.272  1.00  0.00           C  
ATOM   3074  N3    A  1053      -9.455  48.962 -64.222  1.00  0.00           N  
ATOM   3075  C4    A  1053      -9.834  48.385 -65.376  1.00  0.00           C  
ATOM   3076  C5    A  1053     -10.994  47.667 -65.601  1.00  0.00           C  
ATOM   3077  C6    A  1053     -11.874  47.520 -64.515  1.00  0.00           C  
ATOM   3078  N6    A  1053     -13.029  46.854 -64.582  1.00  0.00           N  
ATOM   3079  N7    A  1053     -11.048  47.222 -66.915  1.00  0.00           N  
ATOM   3080  C8    A  1053      -9.938  47.674 -67.446  1.00  0.00           C  
ATOM   3081  N9    A  1053      -9.156  48.387 -66.571  1.00  0.00           N  
ATOM   3082  H5'   A  1053      -7.108  48.429 -70.693  1.00  0.00           H  
ATOM   3083 H5''   A  1053      -6.180  47.174 -70.366  1.00  0.00           H  
ATOM   3084  H4'   A  1053      -5.796  48.863 -68.794  1.00  0.00           H  
ATOM   3085  H3'   A  1053      -7.058  46.597 -67.628  1.00  0.00           H  
ATOM   3086  H1'   A  1053      -7.828  49.906 -66.394  1.00  0.00           H  
ATOM   3087  H2'   A  1053      -6.938  47.634 -65.575  1.00  0.00           H  
ATOM   3088 HO2'   A  1053      -5.465  49.069 -65.082  1.00  0.00           H  
ATOM   3089  H2    A  1053     -10.156  49.147 -62.398  1.00  0.00           H  
ATOM   3090  H61   A  1053     -13.602  46.785 -63.790  1.00  0.00           H  
ATOM   3091  H62   A  1053     -13.305  46.435 -65.424  1.00  0.00           H  
ATOM   3092  H8    A  1053      -9.690  47.517 -68.381  1.00  0.00           H  
ATOM   3093  P     A  1054      -4.841  45.354 -66.814  1.00  0.00           P  
ATOM   3094  OP2   A  1054      -5.886  44.405 -67.274  1.00  0.00           O  
ATOM   3095  OP1   A  1054      -3.408  45.005 -66.982  1.00  0.00           O  
ATOM   3096  O5'   A  1054      -5.097  45.658 -65.271  1.00  0.00           O  
ATOM   3097  C5'   A  1054      -4.103  46.288 -64.477  1.00  0.00           C  
ATOM   3098  C4'   A  1054      -4.496  46.325 -63.022  1.00  0.00           C  
ATOM   3099  O4'   A  1054      -5.759  47.023 -62.909  1.00  0.00           O  
ATOM   3100  C3'   A  1054      -4.792  44.979 -62.377  1.00  0.00           C  
ATOM   3101  O3'   A  1054      -3.629  44.322 -61.905  1.00  0.00           O  
ATOM   3102  C1'   A  1054      -6.550  46.454 -61.885  1.00  0.00           C  
ATOM   3103  C2'   A  1054      -5.704  45.367 -61.235  1.00  0.00           C  
ATOM   3104  O2'   A  1054      -4.971  45.934 -60.159  1.00  0.00           O  
ATOM   3105  N1    A  1054     -11.362  44.785 -61.099  1.00  0.00           N  
ATOM   3106  C2    A  1054     -10.424  45.254 -60.266  1.00  0.00           C  
ATOM   3107  N3    A  1054      -9.190  45.672 -60.538  1.00  0.00           N  
ATOM   3108  C4    A  1054      -8.935  45.574 -61.855  1.00  0.00           C  
ATOM   3109  C5    A  1054      -9.795  45.112 -62.833  1.00  0.00           C  
ATOM   3110  C6    A  1054     -11.073  44.700 -62.416  1.00  0.00           C  
ATOM   3111  N6    A  1054     -12.008  44.232 -63.246  1.00  0.00           N  
ATOM   3112  N7    A  1054      -9.188  45.156 -64.081  1.00  0.00           N  
ATOM   3113  C8    A  1054      -7.994  45.635 -63.833  1.00  0.00           C  
ATOM   3114  N9    A  1054      -7.773  45.910 -62.506  1.00  0.00           N  
ATOM   3115  H5'   A  1054      -3.972  47.206 -64.796  1.00  0.00           H  
ATOM   3116 H5''   A  1054      -3.260  45.796 -64.569  1.00  0.00           H  
ATOM   3117  H4'   A  1054      -3.817  46.789 -62.489  1.00  0.00           H  
ATOM   3118  H3'   A  1054      -5.284  44.400 -62.996  1.00  0.00           H  
ATOM   3119  H1'   A  1054      -6.796  47.122 -61.210  1.00  0.00           H  
ATOM   3120  H2'   A  1054      -6.255  44.611 -60.941  1.00  0.00           H  
ATOM   3121 HO2'   A  1054      -5.340  45.604 -59.313  1.00  0.00           H  
ATOM   3122  H2    A  1054     -10.684  45.296 -59.321  1.00  0.00           H  
ATOM   3123  H61   A  1054     -12.882  43.960 -62.896  1.00  0.00           H  
ATOM   3124  H62   A  1054     -11.822  44.162 -64.205  1.00  0.00           H  
ATOM   3125  H8    A  1054      -7.321  45.782 -64.530  1.00  0.00           H  
ATOM   3126  P     C  1055      -3.527  42.720 -61.962  1.00  0.00           P  
ATOM   3127  OP2   C  1055      -3.162  42.331 -63.348  1.00  0.00           O  
ATOM   3128  OP1   C  1055      -2.679  42.272 -60.828  1.00  0.00           O  
ATOM   3129  O5'   C  1055      -5.017  42.227 -61.687  1.00  0.00           O  
ATOM   3130  C5'   C  1055      -5.319  41.404 -60.571  1.00  0.00           C  
ATOM   3131  C4'   C  1055      -6.786  41.454 -60.222  1.00  0.00           C  
ATOM   3132  O4'   C  1055      -7.461  42.487 -60.979  1.00  0.00           O  
ATOM   3133  C3'   C  1055      -7.589  40.197 -60.521  1.00  0.00           C  
ATOM   3134  O3'   C  1055      -7.473  39.214 -59.506  1.00  0.00           O  
ATOM   3135  C1'   C  1055      -8.759  42.080 -61.322  1.00  0.00           C  
ATOM   3136  C2'   C  1055      -9.006  40.749 -60.610  1.00  0.00           C  
ATOM   3137  O2'   C  1055      -9.542  41.002 -59.320  1.00  0.00           O  
ATOM   3138  N1    C  1055      -8.824  41.949 -62.799  1.00  0.00           N  
ATOM   3139  C2    C  1055     -10.021  41.508 -63.376  1.00  0.00           C  
ATOM   3140  O2    C  1055     -10.985  41.240 -62.641  1.00  0.00           O  
ATOM   3141  N3    C  1055     -10.107  41.380 -64.720  1.00  0.00           N  
ATOM   3142  C4    C  1055      -9.057  41.674 -65.487  1.00  0.00           C  
ATOM   3143  N4    C  1055      -9.187  41.533 -66.808  1.00  0.00           N  
ATOM   3144  C5    C  1055      -7.826  42.125 -64.932  1.00  0.00           C  
ATOM   3145  C6    C  1055      -7.754  42.248 -63.601  1.00  0.00           C  
ATOM   3146  H5'   C  1055      -4.796  41.708 -59.800  1.00  0.00           H  
ATOM   3147 H5''   C  1055      -5.071  40.479 -60.781  1.00  0.00           H  
ATOM   3148  H4'   C  1055      -6.862  41.659 -59.268  1.00  0.00           H  
ATOM   3149  H3'   C  1055      -7.325  39.805 -61.379  1.00  0.00           H  
ATOM   3150  H1'   C  1055      -9.425  42.733 -61.023  1.00  0.00           H  
ATOM   3151  H2'   C  1055      -9.587  40.160 -61.135  1.00  0.00           H  
ATOM   3152 HO2'   C  1055     -10.483  40.732 -59.306  1.00  0.00           H  
ATOM   3153  H42   C  1055      -8.434  41.741 -67.399  1.00  0.00           H  
ATOM   3154  H41   C  1055     -10.036  41.222 -67.187  1.00  0.00           H  
ATOM   3155  H5    C  1055      -7.060  42.339 -65.504  1.00  0.00           H  
ATOM   3156  H6    C  1055      -6.915  42.556 -63.200  1.00  0.00           H  
ATOM   3157  P     A  1056      -8.135  37.763 -59.708  1.00  0.00           P  
ATOM   3158  OP2   A  1056      -9.038  37.506 -58.558  1.00  0.00           O  
ATOM   3159  OP1   A  1056      -8.667  37.687 -61.091  1.00  0.00           O  
ATOM   3160  O5'   A  1056      -6.902  36.759 -59.598  1.00  0.00           O  
ATOM   3161  C5'   A  1056      -5.798  36.862 -60.485  1.00  0.00           C  
ATOM   3162  C4'   A  1056      -5.049  35.557 -60.591  1.00  0.00           C  
ATOM   3163  O4'   A  1056      -4.449  35.202 -59.313  1.00  0.00           O  
ATOM   3164  C3'   A  1056      -5.887  34.331 -60.920  1.00  0.00           C  
ATOM   3165  O3'   A  1056      -6.250  34.258 -62.288  1.00  0.00           O  
ATOM   3166  C1'   A  1056      -4.294  33.791 -59.272  1.00  0.00           C  
ATOM   3167  C2'   A  1056      -4.927  33.213 -60.540  1.00  0.00           C  
ATOM   3168  O2'   A  1056      -3.921  33.040 -61.527  1.00  0.00           O  
ATOM   3169  N1    A  1056      -4.271  29.893 -55.902  1.00  0.00           N  
ATOM   3170  C2    A  1056      -3.548  30.135 -57.003  1.00  0.00           C  
ATOM   3171  N3    A  1056      -3.607  31.172 -57.836  1.00  0.00           N  
ATOM   3172  C4    A  1056      -4.548  32.047 -57.440  1.00  0.00           C  
ATOM   3173  C5    A  1056      -5.369  31.937 -56.333  1.00  0.00           C  
ATOM   3174  C6    A  1056      -5.208  30.792 -55.532  1.00  0.00           C  
ATOM   3175  N6    A  1056      -5.928  30.550 -54.435  1.00  0.00           N  
ATOM   3176  N7    A  1056      -6.219  33.031 -56.241  1.00  0.00           N  
ATOM   3177  C8    A  1056      -5.898  33.766 -57.277  1.00  0.00           C  
ATOM   3178  N9    A  1056      -4.894  33.231 -58.046  1.00  0.00           N  
ATOM   3179  H5'   A  1056      -5.187  37.555 -60.157  1.00  0.00           H  
ATOM   3180 H5''   A  1056      -6.122  37.117 -61.373  1.00  0.00           H  
ATOM   3181  H4'   A  1056      -4.346  35.651 -61.268  1.00  0.00           H  
ATOM   3182  H3'   A  1056      -6.697  34.284 -60.369  1.00  0.00           H  
ATOM   3183  H1'   A  1056      -3.331  33.609 -59.277  1.00  0.00           H  
ATOM   3184  H2'   A  1056      -5.404  32.376 -60.357  1.00  0.00           H  
ATOM   3185 HO2'   A  1056      -3.756  32.082 -61.650  1.00  0.00           H  
ATOM   3186  H2    A  1056      -2.882  29.452 -57.228  1.00  0.00           H  
ATOM   3187  H61   A  1056      -5.771  29.733 -53.916  1.00  0.00           H  
ATOM   3188  H62   A  1056      -6.614  31.188 -54.147  1.00  0.00           H  
ATOM   3189  H8    A  1056      -6.334  34.619 -57.484  1.00  0.00           H  
ATOM   3190  P     C  1057      -7.514  33.374 -62.742  1.00  0.00           P  
ATOM   3191  OP2   C  1057      -8.651  33.701 -61.845  1.00  0.00           O  
ATOM   3192  OP1   C  1057      -7.673  33.521 -64.211  1.00  0.00           O  
ATOM   3193  O5'   C  1057      -7.064  31.876 -62.444  1.00  0.00           O  
ATOM   3194  C5'   C  1057      -6.234  31.168 -63.353  1.00  0.00           C  
ATOM   3195  C4'   C  1057      -6.125  29.708 -62.987  1.00  0.00           C  
ATOM   3196  O4'   C  1057      -5.558  29.597 -61.660  1.00  0.00           O  
ATOM   3197  C3'   C  1057      -7.438  28.952 -62.847  1.00  0.00           C  
ATOM   3198  O3'   C  1057      -7.980  28.552 -64.094  1.00  0.00           O  
ATOM   3199  C1'   C  1057      -6.043  28.410 -61.032  1.00  0.00           C  
ATOM   3200  C2'   C  1057      -7.042  27.765 -61.981  1.00  0.00           C  
ATOM   3201  O2'   C  1057      -6.377  26.767 -62.742  1.00  0.00           O  
ATOM   3202  N1    C  1057      -6.656  28.773 -59.730  1.00  0.00           N  
ATOM   3203  C2    C  1057      -7.027  27.742 -58.859  1.00  0.00           C  
ATOM   3204  O2    C  1057      -6.836  26.564 -59.199  1.00  0.00           O  
ATOM   3205  N3    C  1057      -7.588  28.046 -57.666  1.00  0.00           N  
ATOM   3206  C4    C  1057      -7.784  29.319 -57.326  1.00  0.00           C  
ATOM   3207  N4    C  1057      -8.340  29.572 -56.138  1.00  0.00           N  
ATOM   3208  C5    C  1057      -7.418  30.391 -58.188  1.00  0.00           C  
ATOM   3209  C6    C  1057      -6.863  30.078 -59.366  1.00  0.00           C  
ATOM   3210  H5'   C  1057      -5.339  31.567 -63.345  1.00  0.00           H  
ATOM   3211 H5''   C  1057      -6.611  31.244 -64.254  1.00  0.00           H  
ATOM   3212  H4'   C  1057      -5.554  29.235 -63.628  1.00  0.00           H  
ATOM   3213  H3'   C  1057      -8.089  29.500 -62.362  1.00  0.00           H  
ATOM   3214  H1'   C  1057      -5.298  27.793 -60.881  1.00  0.00           H  
ATOM   3215  H2'   C  1057      -7.811  27.399 -61.497  1.00  0.00           H  
ATOM   3216 HO2'   C  1057      -6.683  25.884 -62.447  1.00  0.00           H  
ATOM   3217  H42   C  1057      -8.497  30.498 -55.859  1.00  0.00           H  
ATOM   3218  H41   C  1057      -8.591  28.832 -55.547  1.00  0.00           H  
ATOM   3219  H5    C  1057      -7.565  31.324 -57.929  1.00  0.00           H  
ATOM   3220  H6    C  1057      -6.604  30.801 -59.973  1.00  0.00           H  
ATOM   3221  P     C  1058      -9.573  28.446 -64.286  1.00  0.00           P  
ATOM   3222  OP2   C  1058     -10.209  29.490 -63.443  1.00  0.00           O  
ATOM   3223  OP1   C  1058      -9.859  28.405 -65.742  1.00  0.00           O  
ATOM   3224  O5'   C  1058      -9.942  27.023 -63.672  1.00  0.00           O  
ATOM   3225  C5'   C  1058      -9.565  25.824 -64.331  1.00  0.00           C  
ATOM   3226  C4'   C  1058     -10.008  24.602 -63.563  1.00  0.00           C  
ATOM   3227  O4'   C  1058      -9.332  24.554 -62.288  1.00  0.00           O  
ATOM   3228  C3'   C  1058     -11.488  24.526 -63.221  1.00  0.00           C  
ATOM   3229  O3'   C  1058     -12.271  23.989 -64.273  1.00  0.00           O  
ATOM   3230  C1'   C  1058     -10.214  24.076 -61.270  1.00  0.00           C  
ATOM   3231  C2'   C  1058     -11.501  23.650 -61.972  1.00  0.00           C  
ATOM   3232  O2'   C  1058     -11.404  22.273 -62.308  1.00  0.00           O  
ATOM   3233  N1    C  1058     -10.438  25.180 -60.304  1.00  0.00           N  
ATOM   3234  C2    C  1058     -11.051  24.878 -59.081  1.00  0.00           C  
ATOM   3235  O2    C  1058     -11.387  23.708 -58.844  1.00  0.00           O  
ATOM   3236  N3    C  1058     -11.267  25.866 -58.182  1.00  0.00           N  
ATOM   3237  C4    C  1058     -10.897  27.116 -58.461  1.00  0.00           C  
ATOM   3238  N4    C  1058     -11.130  28.058 -57.544  1.00  0.00           N  
ATOM   3239  C5    C  1058     -10.272  27.455 -59.695  1.00  0.00           C  
ATOM   3240  C6    C  1058     -10.063  26.469 -60.576  1.00  0.00           C  
ATOM   3241  H5'   C  1058      -8.590  25.805 -64.427  1.00  0.00           H  
ATOM   3242 H5''   C  1058      -9.974  25.807 -65.221  1.00  0.00           H  
ATOM   3243  H4'   C  1058      -9.771  23.803 -64.078  1.00  0.00           H  
ATOM   3244  H3'   C  1058     -11.812  25.421 -62.986  1.00  0.00           H  
ATOM   3245  H1'   C  1058      -9.832  23.305 -60.802  1.00  0.00           H  
ATOM   3246  H2'   C  1058     -12.286  23.832 -61.415  1.00  0.00           H  
ATOM   3247 HO2'   C  1058     -12.001  21.759 -61.726  1.00  0.00           H  
ATOM   3248  H42   C  1058     -10.870  28.986 -57.719  1.00  0.00           H  
ATOM   3249  H41   C  1058     -11.561  27.821 -56.696  1.00  0.00           H  
ATOM   3250  H5    C  1058     -10.003  28.377 -59.891  1.00  0.00           H  
ATOM   3251  H6    C  1058      -9.635  26.682 -61.430  1.00  0.00           H  
ATOM   3252  P     G  1059     -13.820  24.396 -64.416  1.00  0.00           P  
ATOM   3253  OP2   G  1059     -13.927  25.866 -64.234  1.00  0.00           O  
ATOM   3254  OP1   G  1059     -14.348  23.769 -65.655  1.00  0.00           O  
ATOM   3255  O5'   G  1059     -14.521  23.693 -63.170  1.00  0.00           O  
ATOM   3256  C5'   G  1059     -14.838  22.309 -63.198  1.00  0.00           C  
ATOM   3257  C4'   G  1059     -15.558  21.880 -61.943  1.00  0.00           C  
ATOM   3258  O4'   G  1059     -14.743  22.155 -60.771  1.00  0.00           O  
ATOM   3259  C3'   G  1059     -16.833  22.641 -61.612  1.00  0.00           C  
ATOM   3260  O3'   G  1059     -17.940  22.236 -62.399  1.00  0.00           O  
ATOM   3261  C1'   G  1059     -15.554  22.475 -59.664  1.00  0.00           C  
ATOM   3262  C2'   G  1059     -16.994  22.285 -60.144  1.00  0.00           C  
ATOM   3263  O2'   G  1059     -17.375  20.927 -59.982  1.00  0.00           O  
ATOM   3264  N1    G  1059     -16.223  26.190 -56.248  1.00  0.00           N  
ATOM   3265  C2    G  1059     -16.686  24.897 -56.235  1.00  0.00           C  
ATOM   3266  N2    G  1059     -17.424  24.539 -55.173  1.00  0.00           N  
ATOM   3267  N3    G  1059     -16.442  24.015 -57.191  1.00  0.00           N  
ATOM   3268  C4    G  1059     -15.688  24.538 -58.180  1.00  0.00           C  
ATOM   3269  C5    G  1059     -15.176  25.814 -58.290  1.00  0.00           C  
ATOM   3270  C6    G  1059     -15.445  26.750 -57.257  1.00  0.00           C  
ATOM   3271  O6    G  1059     -15.081  27.928 -57.172  1.00  0.00           O  
ATOM   3272  N7    G  1059     -14.449  25.954 -59.463  1.00  0.00           N  
ATOM   3273  C8    G  1059     -14.530  24.784 -60.035  1.00  0.00           C  
ATOM   3274  N9    G  1059     -15.266  23.878 -59.310  1.00  0.00           N  
ATOM   3275  H5'   G  1059     -14.011  21.792 -63.285  1.00  0.00           H  
ATOM   3276 H5''   G  1059     -15.411  22.128 -63.973  1.00  0.00           H  
ATOM   3277  H4'   G  1059     -15.726  20.915 -61.988  1.00  0.00           H  
ATOM   3278  H3'   G  1059     -16.668  23.602 -61.707  1.00  0.00           H  
ATOM   3279  H1'   G  1059     -15.392  21.902 -58.885  1.00  0.00           H  
ATOM   3280  H2'   G  1059     -17.616  22.893 -59.693  1.00  0.00           H  
ATOM   3281 HO2'   G  1059     -18.029  20.864 -59.255  1.00  0.00           H  
ATOM   3282  H1    G  1059     -16.460  26.765 -55.491  1.00  0.00           H  
ATOM   3283  H22   G  1059     -17.781  23.628 -55.109  1.00  0.00           H  
ATOM   3284  H21   G  1059     -17.609  25.186 -54.461  1.00  0.00           H  
ATOM   3285  H8    G  1059     -14.107  24.573 -60.894  1.00  0.00           H  
ATOM   3286  P     G  1060     -19.276  23.128 -62.435  1.00  0.00           P  
ATOM   3287  OP2   G  1060     -18.899  24.503 -62.853  1.00  0.00           O  
ATOM   3288  OP1   G  1060     -20.307  22.384 -63.202  1.00  0.00           O  
ATOM   3289  O5'   G  1060     -19.742  23.187 -60.912  1.00  0.00           O  
ATOM   3290  C5'   G  1060     -20.486  22.124 -60.336  1.00  0.00           C  
ATOM   3291  C4'   G  1060     -20.945  22.462 -58.939  1.00  0.00           C  
ATOM   3292  O4'   G  1060     -19.829  22.930 -58.140  1.00  0.00           O  
ATOM   3293  C3'   G  1060     -21.986  23.566 -58.827  1.00  0.00           C  
ATOM   3294  O3'   G  1060     -23.311  23.098 -59.013  1.00  0.00           O  
ATOM   3295  C1'   G  1060     -20.266  23.970 -57.276  1.00  0.00           C  
ATOM   3296  C2'   G  1060     -21.787  24.031 -57.392  1.00  0.00           C  
ATOM   3297  O2'   G  1060     -22.363  23.117 -56.470  1.00  0.00           O  
ATOM   3298  N1    G  1060     -19.376  28.848 -56.124  1.00  0.00           N  
ATOM   3299  C2    G  1060     -20.077  27.898 -55.422  1.00  0.00           C  
ATOM   3300  N2    G  1060     -20.615  28.294 -54.259  1.00  0.00           N  
ATOM   3301  N3    G  1060     -20.240  26.650 -55.829  1.00  0.00           N  
ATOM   3302  C4    G  1060     -19.637  26.422 -57.015  1.00  0.00           C  
ATOM   3303  C5    G  1060     -18.914  27.299 -57.796  1.00  0.00           C  
ATOM   3304  C6    G  1060     -18.747  28.635 -57.347  1.00  0.00           C  
ATOM   3305  O6    G  1060     -18.140  29.562 -57.896  1.00  0.00           O  
ATOM   3306  N7    G  1060     -18.456  26.673 -58.946  1.00  0.00           N  
ATOM   3307  C8    G  1060     -18.902  25.450 -58.847  1.00  0.00           C  
ATOM   3308  N9    G  1060     -19.625  25.229 -57.700  1.00  0.00           N  
ATOM   3309  H5'   G  1060     -19.926  21.321 -60.304  1.00  0.00           H  
ATOM   3310 H5''   G  1060     -21.271  21.943 -60.896  1.00  0.00           H  
ATOM   3311  H4'   G  1060     -21.312  21.654 -58.522  1.00  0.00           H  
ATOM   3312  H3'   G  1060     -21.752  24.292 -59.441  1.00  0.00           H  
ATOM   3313  H1'   G  1060     -20.017  23.773 -56.349  1.00  0.00           H  
ATOM   3314  H2'   G  1060     -22.125  24.942 -57.259  1.00  0.00           H  
ATOM   3315 HO2'   G  1060     -22.796  23.621 -55.749  1.00  0.00           H  
ATOM   3316  H1    G  1060     -19.313  29.746 -55.736  1.00  0.00           H  
ATOM   3317  H22   G  1060     -21.127  27.659 -53.715  1.00  0.00           H  
ATOM   3318  H21   G  1060     -20.498  29.216 -53.951  1.00  0.00           H  
ATOM   3319  H8    G  1060     -18.735  24.760 -59.522  1.00  0.00           H  
ATOM   3320  P     G  1061     -24.459  24.104 -59.516  1.00  0.00           P  
ATOM   3321  OP2   G  1061     -23.979  24.767 -60.755  1.00  0.00           O  
ATOM   3322  OP1   G  1061     -25.747  23.363 -59.531  1.00  0.00           O  
ATOM   3323  O5'   G  1061     -24.539  25.205 -58.366  1.00  0.00           O  
ATOM   3324  C5'   G  1061     -25.269  24.962 -57.173  1.00  0.00           C  
ATOM   3325  C4'   G  1061     -25.171  26.124 -56.217  1.00  0.00           C  
ATOM   3326  O4'   G  1061     -23.765  26.433 -56.075  1.00  0.00           O  
ATOM   3327  C3'   G  1061     -25.820  27.422 -56.675  1.00  0.00           C  
ATOM   3328  O3'   G  1061     -27.170  27.543 -56.259  1.00  0.00           O  
ATOM   3329  C1'   G  1061     -23.573  27.847 -56.080  1.00  0.00           C  
ATOM   3330  C2'   G  1061     -24.965  28.494 -56.025  1.00  0.00           C  
ATOM   3331  O2'   G  1061     -25.329  28.690 -54.666  1.00  0.00           O  
ATOM   3332  N1    G  1061     -21.177  31.577 -58.582  1.00  0.00           N  
ATOM   3333  C2    G  1061     -21.799  31.605 -57.358  1.00  0.00           C  
ATOM   3334  N2    G  1061     -21.785  32.779 -56.709  1.00  0.00           N  
ATOM   3335  N3    G  1061     -22.393  30.559 -56.807  1.00  0.00           N  
ATOM   3336  C4    G  1061     -22.315  29.464 -57.591  1.00  0.00           C  
ATOM   3337  C5    G  1061     -21.718  29.330 -58.827  1.00  0.00           C  
ATOM   3338  C6    G  1061     -21.086  30.460 -59.407  1.00  0.00           C  
ATOM   3339  O6    G  1061     -20.501  30.543 -60.493  1.00  0.00           O  
ATOM   3340  N7    G  1061     -21.857  28.034 -59.304  1.00  0.00           N  
ATOM   3341  C8    G  1061     -22.524  27.415 -58.367  1.00  0.00           C  
ATOM   3342  N9    G  1061     -22.834  28.223 -57.300  1.00  0.00           N  
ATOM   3343  H5'   G  1061     -24.914  24.159 -56.739  1.00  0.00           H  
ATOM   3344 H5''   G  1061     -26.211  24.812 -57.400  1.00  0.00           H  
ATOM   3345  H4'   G  1061     -25.527  25.885 -55.335  1.00  0.00           H  
ATOM   3346  H3'   G  1061     -25.778  27.489 -57.651  1.00  0.00           H  
ATOM   3347  H1'   G  1061     -23.057  28.114 -55.291  1.00  0.00           H  
ATOM   3348  H2'   G  1061     -24.992  29.332 -56.532  1.00  0.00           H  
ATOM   3349 HO2'   G  1061     -25.258  29.644 -54.451  1.00  0.00           H  
ATOM   3350  H1    G  1061     -20.766  32.408 -58.902  1.00  0.00           H  
ATOM   3351  H22   G  1061     -22.213  32.859 -55.831  1.00  0.00           H  
ATOM   3352  H21   G  1061     -21.347  33.559 -57.111  1.00  0.00           H  
ATOM   3353  H8    G  1061     -22.777  26.470 -58.421  1.00  0.00           H  
ATOM   3354  P     C  1062     -28.192  28.463 -57.091  1.00  0.00           P  
ATOM   3355  OP2   C  1062     -28.065  28.110 -58.527  1.00  0.00           O  
ATOM   3356  OP1   C  1062     -29.520  28.386 -56.431  1.00  0.00           O  
ATOM   3357  O5'   C  1062     -27.629  29.940 -56.894  1.00  0.00           O  
ATOM   3358  C5'   C  1062     -27.898  30.671 -55.708  1.00  0.00           C  
ATOM   3359  C4'   C  1062     -27.350  32.076 -55.782  1.00  0.00           C  
ATOM   3360  O4'   C  1062     -25.904  32.107 -55.940  1.00  0.00           O  
ATOM   3361  C3'   C  1062     -27.864  32.936 -56.926  1.00  0.00           C  
ATOM   3362  O3'   C  1062     -29.159  33.459 -56.685  1.00  0.00           O  
ATOM   3363  C1'   C  1062     -25.557  33.212 -56.719  1.00  0.00           C  
ATOM   3364  C2'   C  1062     -26.826  34.062 -56.872  1.00  0.00           C  
ATOM   3365  O2'   C  1062     -27.010  34.877 -55.724  1.00  0.00           O  
ATOM   3366  N1    C  1062     -25.049  32.718 -58.023  1.00  0.00           N  
ATOM   3367  C2    C  1062     -24.327  33.603 -58.834  1.00  0.00           C  
ATOM   3368  O2    C  1062     -24.136  34.765 -58.443  1.00  0.00           O  
ATOM   3369  N3    C  1062     -23.853  33.178 -60.028  1.00  0.00           N  
ATOM   3370  C4    C  1062     -24.073  31.925 -60.425  1.00  0.00           C  
ATOM   3371  N4    C  1062     -23.586  31.549 -61.611  1.00  0.00           N  
ATOM   3372  C5    C  1062     -24.803  31.001 -59.625  1.00  0.00           C  
ATOM   3373  C6    C  1062     -25.266  31.433 -58.446  1.00  0.00           C  
ATOM   3374  H5'   C  1062     -27.489  30.208 -54.947  1.00  0.00           H  
ATOM   3375 H5''   C  1062     -28.868  30.714 -55.572  1.00  0.00           H  
ATOM   3376  H4'   C  1062     -27.585  32.504 -54.933  1.00  0.00           H  
ATOM   3377  H3'   C  1062     -27.854  32.492 -57.799  1.00  0.00           H  
ATOM   3378  H1'   C  1062     -24.862  33.746 -56.280  1.00  0.00           H  
ATOM   3379  H2'   C  1062     -26.829  34.592 -57.696  1.00  0.00           H  
ATOM   3380 HO2'   C  1062     -26.865  35.814 -55.970  1.00  0.00           H  
ATOM   3381  H42   C  1062     -23.730  30.635 -61.932  1.00  0.00           H  
ATOM   3382  H41   C  1062     -23.084  32.188 -62.160  1.00  0.00           H  
ATOM   3383  H5    C  1062     -24.959  30.081 -59.926  1.00  0.00           H  
ATOM   3384  H6    C  1062     -25.770  30.812 -57.881  1.00  0.00           H  
ATOM   3385  P     C  1063     -30.051  34.004 -57.907  1.00  0.00           P  
ATOM   3386  OP2   C  1063     -29.980  33.011 -59.008  1.00  0.00           O  
ATOM   3387  OP1   C  1063     -31.374  34.406 -57.366  1.00  0.00           O  
ATOM   3388  O5'   C  1063     -29.292  35.322 -58.381  1.00  0.00           O  
ATOM   3389  C5'   C  1063     -29.364  36.518 -57.621  1.00  0.00           C  
ATOM   3390  C4'   C  1063     -28.585  37.638 -58.268  1.00  0.00           C  
ATOM   3391  O4'   C  1063     -27.208  37.261 -58.516  1.00  0.00           O  
ATOM   3392  C3'   C  1063     -29.102  38.122 -59.614  1.00  0.00           C  
ATOM   3393  O3'   C  1063     -30.161  39.057 -59.494  1.00  0.00           O  
ATOM   3394  C1'   C  1063     -26.748  37.803 -59.723  1.00  0.00           C  
ATOM   3395  C2'   C  1063     -27.850  38.742 -60.225  1.00  0.00           C  
ATOM   3396  O2'   C  1063     -27.613  40.042 -59.705  1.00  0.00           O  
ATOM   3397  N1    C  1063     -26.503  36.673 -60.654  1.00  0.00           N  
ATOM   3398  C2    C  1063     -25.809  36.930 -61.843  1.00  0.00           C  
ATOM   3399  O2    C  1063     -25.423  38.084 -62.082  1.00  0.00           O  
ATOM   3400  N3    C  1063     -25.572  35.917 -62.708  1.00  0.00           N  
ATOM   3401  C4    C  1063     -25.998  34.686 -62.428  1.00  0.00           C  
ATOM   3402  N4    C  1063     -25.741  33.718 -63.312  1.00  0.00           N  
ATOM   3403  C5    C  1063     -26.706  34.392 -61.229  1.00  0.00           C  
ATOM   3404  C6    C  1063     -26.933  35.402 -60.380  1.00  0.00           C  
ATOM   3405  H5'   C  1063     -28.999  36.351 -56.727  1.00  0.00           H  
ATOM   3406 H5''   C  1063     -30.302  36.788 -57.538  1.00  0.00           H  
ATOM   3407  H4'   C  1063     -28.594  38.386 -57.637  1.00  0.00           H  
ATOM   3408  H3'   C  1063     -29.401  37.368 -60.163  1.00  0.00           H  
ATOM   3409  H1'   C  1063     -25.920  38.313 -59.604  1.00  0.00           H  
ATOM   3410  H2'   C  1063     -27.894  38.745 -61.204  1.00  0.00           H  
ATOM   3411 HO2'   C  1063     -27.310  40.626 -60.431  1.00  0.00           H  
ATOM   3412  H42   C  1063     -26.041  32.802 -63.135  1.00  0.00           H  
ATOM   3413  H41   C  1063     -25.254  33.924 -64.137  1.00  0.00           H  
ATOM   3414  H5    C  1063     -27.014  33.483 -61.031  1.00  0.00           H  
ATOM   3415  H6    C  1063     -27.419  35.220 -59.549  1.00  0.00           H  
ATOM   3416  P     A  1064     -31.398  39.012 -60.520  1.00  0.00           P  
ATOM   3417  OP2   A  1064     -31.654  37.592 -60.870  1.00  0.00           O  
ATOM   3418  OP1   A  1064     -32.495  39.838 -59.955  1.00  0.00           O  
ATOM   3419  O5'   A  1064     -30.847  39.748 -61.821  1.00  0.00           O  
ATOM   3420  C5'   A  1064     -30.213  41.015 -61.729  1.00  0.00           C  
ATOM   3421  C4'   A  1064     -29.709  41.482 -63.071  1.00  0.00           C  
ATOM   3422  O4'   A  1064     -28.394  40.915 -63.299  1.00  0.00           O  
ATOM   3423  C3'   A  1064     -30.506  41.019 -64.281  1.00  0.00           C  
ATOM   3424  O3'   A  1064     -31.651  41.816 -64.529  1.00  0.00           O  
ATOM   3425  C1'   A  1064     -28.257  40.573 -64.645  1.00  0.00           C  
ATOM   3426  C2'   A  1064     -29.460  41.153 -65.376  1.00  0.00           C  
ATOM   3427  O2'   A  1064     -29.219  42.516 -65.694  1.00  0.00           O  
ATOM   3428  N1    A  1064     -26.819  36.488 -67.438  1.00  0.00           N  
ATOM   3429  C2    A  1064     -26.711  37.806 -67.649  1.00  0.00           C  
ATOM   3430  N3    A  1064     -27.108  38.817 -66.878  1.00  0.00           N  
ATOM   3431  C4    A  1064     -27.686  38.358 -65.754  1.00  0.00           C  
ATOM   3432  C5    A  1064     -27.868  37.035 -65.396  1.00  0.00           C  
ATOM   3433  C6    A  1064     -27.404  36.061 -66.298  1.00  0.00           C  
ATOM   3434  N6    A  1064     -27.511  34.747 -66.088  1.00  0.00           N  
ATOM   3435  N7    A  1064     -28.501  36.943 -64.164  1.00  0.00           N  
ATOM   3436  C8    A  1064     -28.684  38.191 -63.810  1.00  0.00           C  
ATOM   3437  N9    A  1064     -28.214  39.100 -64.725  1.00  0.00           N  
ATOM   3438  H5'   A  1064     -29.457  40.950 -61.108  1.00  0.00           H  
ATOM   3439 H5''   A  1064     -30.855  41.669 -61.383  1.00  0.00           H  
ATOM   3440  H4'   A  1064     -29.647  42.460 -63.088  1.00  0.00           H  
ATOM   3441  H3'   A  1064     -30.780  40.081 -64.198  1.00  0.00           H  
ATOM   3442  H1'   A  1064     -27.433  40.945 -65.025  1.00  0.00           H  
ATOM   3443  H2'   A  1064     -29.701  40.631 -66.170  1.00  0.00           H  
ATOM   3444 HO2'   A  1064     -29.980  43.053 -65.389  1.00  0.00           H  
ATOM   3445  H2    A  1064     -26.279  38.064 -68.490  1.00  0.00           H  
ATOM   3446  H61   A  1064     -27.168  34.115 -66.754  1.00  0.00           H  
ATOM   3447  H62   A  1064     -27.931  34.414 -65.268  1.00  0.00           H  
ATOM   3448  H8    A  1064     -29.116  38.451 -62.969  1.00  0.00           H  
ATOM   3449  P     U  1065     -32.887  41.219 -65.365  1.00  0.00           P  
ATOM   3450  OP2   U  1065     -33.249  39.906 -64.773  1.00  0.00           O  
ATOM   3451  OP1   U  1065     -33.918  42.280 -65.485  1.00  0.00           O  
ATOM   3452  O5'   U  1065     -32.279  40.955 -66.814  1.00  0.00           O  
ATOM   3453  C5'   U  1065     -32.018  42.032 -67.702  1.00  0.00           C  
ATOM   3454  C4'   U  1065     -31.668  41.540 -69.085  1.00  0.00           C  
ATOM   3455  O4'   U  1065     -30.415  40.805 -69.049  1.00  0.00           O  
ATOM   3456  C3'   U  1065     -32.640  40.552 -69.711  1.00  0.00           C  
ATOM   3457  O3'   U  1065     -33.774  41.179 -70.284  1.00  0.00           O  
ATOM   3458  C1'   U  1065     -30.445  39.751 -69.961  1.00  0.00           C  
ATOM   3459  C2'   U  1065     -31.743  39.893 -70.751  1.00  0.00           C  
ATOM   3460  O2'   U  1065     -31.515  40.749 -71.862  1.00  0.00           O  
ATOM   3461  N1    U  1065     -30.398  38.492 -69.179  1.00  0.00           N  
ATOM   3462  C2    U  1065     -30.032  37.343 -69.856  1.00  0.00           C  
ATOM   3463  O2    U  1065     -29.754  37.329 -71.042  1.00  0.00           O  
ATOM   3464  N3    U  1065     -30.002  36.202 -69.092  1.00  0.00           N  
ATOM   3465  C4    U  1065     -30.294  36.091 -67.749  1.00  0.00           C  
ATOM   3466  O4    U  1065     -30.220  34.990 -67.203  1.00  0.00           O  
ATOM   3467  C5    U  1065     -30.664  37.320 -67.115  1.00  0.00           C  
ATOM   3468  C6    U  1065     -30.701  38.446 -67.835  1.00  0.00           C  
ATOM   3469  H5'   U  1065     -31.269  42.559 -67.352  1.00  0.00           H  
ATOM   3470 H5''   U  1065     -32.813  42.601 -67.757  1.00  0.00           H  
ATOM   3471  H4'   U  1065     -31.570  42.310 -69.683  1.00  0.00           H  
ATOM   3472  H3'   U  1065     -32.930  39.875 -69.065  1.00  0.00           H  
ATOM   3473  H1'   U  1065     -29.686  39.777 -70.580  1.00  0.00           H  
ATOM   3474  H2'   U  1065     -32.089  39.020 -71.032  1.00  0.00           H  
ATOM   3475 HO2'   U  1065     -31.539  40.217 -72.685  1.00  0.00           H  
ATOM   3476  H3    U  1065     -29.745  35.376 -69.552  1.00  0.00           H  
ATOM   3477  H5    U  1065     -30.887  37.335 -66.161  1.00  0.00           H  
ATOM   3478  H6    U  1065     -30.958  39.273 -67.378  1.00  0.00           H  
ATOM   3479  P     U  1066     -35.225  40.499 -70.157  1.00  0.00           P  
ATOM   3480  OP2   U  1066     -35.497  40.265 -68.717  1.00  0.00           O  
ATOM   3481  OP1   U  1066     -36.180  41.300 -70.964  1.00  0.00           O  
ATOM   3482  O5'   U  1066     -35.049  39.082 -70.863  1.00  0.00           O  
ATOM   3483  C5'   U  1066     -35.200  38.944 -72.268  1.00  0.00           C  
ATOM   3484  C4'   U  1066     -34.996  37.516 -72.712  1.00  0.00           C  
ATOM   3485  O4'   U  1066     -33.731  37.022 -72.202  1.00  0.00           O  
ATOM   3486  C3'   U  1066     -36.013  36.505 -72.206  1.00  0.00           C  
ATOM   3487  O3'   U  1066     -37.231  36.536 -72.930  1.00  0.00           O  
ATOM   3488  C1'   U  1066     -33.816  35.643 -71.925  1.00  0.00           C  
ATOM   3489  C2'   U  1066     -35.214  35.219 -72.391  1.00  0.00           C  
ATOM   3490  O2'   U  1066     -35.146  34.848 -73.761  1.00  0.00           O  
ATOM   3491  N1    U  1066     -33.635  35.472 -70.463  1.00  0.00           N  
ATOM   3492  C2    U  1066     -33.117  34.266 -70.028  1.00  0.00           C  
ATOM   3493  O2    U  1066     -32.810  33.362 -70.786  1.00  0.00           O  
ATOM   3494  N3    U  1066     -32.966  34.153 -68.668  1.00  0.00           N  
ATOM   3495  C4    U  1066     -33.274  35.101 -67.715  1.00  0.00           C  
ATOM   3496  O4    U  1066     -33.081  34.847 -66.526  1.00  0.00           O  
ATOM   3497  C5    U  1066     -33.806  36.323 -68.238  1.00  0.00           C  
ATOM   3498  C6    U  1066     -33.962  36.460 -69.558  1.00  0.00           C  
ATOM   3499  H5'   U  1066     -34.542  39.514 -72.717  1.00  0.00           H  
ATOM   3500 H5''   U  1066     -36.101  39.231 -72.524  1.00  0.00           H  
ATOM   3501  H4'   U  1066     -34.976  37.489 -73.691  1.00  0.00           H  
ATOM   3502  H3'   U  1066     -36.182  36.665 -71.255  1.00  0.00           H  
ATOM   3503  H1'   U  1066     -33.143  35.112 -72.400  1.00  0.00           H  
ATOM   3504  H2'   U  1066     -35.568  34.493 -71.837  1.00  0.00           H  
ATOM   3505 HO2'   U  1066     -35.244  33.876 -73.833  1.00  0.00           H  
ATOM   3506  H3    U  1066     -32.600  33.306 -68.339  1.00  0.00           H  
ATOM   3507  H5    U  1066     -34.052  37.053 -67.632  1.00  0.00           H  
ATOM   3508  H6    U  1066     -34.329  37.305 -69.891  1.00  0.00           H  
ATOM   3509  P     A  1067     -38.621  36.394 -72.147  1.00  0.00           P  
ATOM   3510  OP2   A  1067     -39.539  37.382 -72.768  1.00  0.00           O  
ATOM   3511  OP1   A  1067     -38.963  34.950 -72.182  1.00  0.00           O  
ATOM   3512  O5'   A  1067     -38.406  36.813 -70.624  1.00  0.00           O  
ATOM   3513  C5'   A  1067     -39.010  36.075 -69.573  1.00  0.00           C  
ATOM   3514  C4'   A  1067     -38.532  36.542 -68.221  1.00  0.00           C  
ATOM   3515  O4'   A  1067     -39.305  37.708 -67.847  1.00  0.00           O  
ATOM   3516  C3'   A  1067     -38.786  35.594 -67.059  1.00  0.00           C  
ATOM   3517  O3'   A  1067     -37.837  34.545 -66.982  1.00  0.00           O  
ATOM   3518  C1'   A  1067     -39.448  37.756 -66.445  1.00  0.00           C  
ATOM   3519  C2'   A  1067     -38.706  36.551 -65.877  1.00  0.00           C  
ATOM   3520  O2'   A  1067     -37.362  36.914 -65.598  1.00  0.00           O  
ATOM   3521  N1    A  1067     -43.055  38.543 -62.850  1.00  0.00           N  
ATOM   3522  C2    A  1067     -41.722  38.672 -62.831  1.00  0.00           C  
ATOM   3523  N3    A  1067     -40.842  38.450 -63.805  1.00  0.00           N  
ATOM   3524  C4    A  1067     -41.465  38.043 -64.925  1.00  0.00           C  
ATOM   3525  C5    A  1067     -42.825  37.863 -65.098  1.00  0.00           C  
ATOM   3526  C6    A  1067     -43.650  38.133 -63.991  1.00  0.00           C  
ATOM   3527  N6    A  1067     -44.978  38.004 -64.009  1.00  0.00           N  
ATOM   3528  N7    A  1067     -43.104  37.436 -66.389  1.00  0.00           N  
ATOM   3529  C8    A  1067     -41.926  37.367 -66.958  1.00  0.00           C  
ATOM   3530  N9    A  1067     -40.889  37.721 -66.130  1.00  0.00           N  
ATOM   3531  H5'   A  1067     -38.789  35.126 -69.679  1.00  0.00           H  
ATOM   3532 H5''   A  1067     -39.983  36.183 -69.623  1.00  0.00           H  
ATOM   3533  H4'   A  1067     -37.579  36.771 -68.241  1.00  0.00           H  
ATOM   3534  H3'   A  1067     -39.686  35.210 -67.108  1.00  0.00           H  
ATOM   3535  H1'   A  1067     -39.055  38.579 -66.086  1.00  0.00           H  
ATOM   3536  H2'   A  1067     -39.156  36.184 -65.087  1.00  0.00           H  
ATOM   3537 HO2'   A  1067     -37.235  36.940 -64.627  1.00  0.00           H  
ATOM   3538  H2    A  1067     -41.340  38.972 -61.980  1.00  0.00           H  
ATOM   3539  H61   A  1067     -45.501  38.207 -63.204  1.00  0.00           H  
ATOM   3540  H62   A  1067     -45.431  37.708 -64.825  1.00  0.00           H  
ATOM   3541  H8    A  1067     -41.796  37.089 -67.889  1.00  0.00           H  
ATOM   3542  P     A  1068     -38.266  33.108 -66.404  1.00  0.00           P  
ATOM   3543  OP2   A  1068     -38.650  33.281 -64.980  1.00  0.00           O  
ATOM   3544  OP1   A  1068     -39.229  32.498 -67.355  1.00  0.00           O  
ATOM   3545  O5'   A  1068     -36.920  32.256 -66.450  1.00  0.00           O  
ATOM   3546  C5'   A  1068     -36.822  31.011 -65.776  1.00  0.00           C  
ATOM   3547  C4'   A  1068     -35.412  30.738 -65.317  1.00  0.00           C  
ATOM   3548  O4'   A  1068     -34.668  31.980 -65.296  1.00  0.00           O  
ATOM   3549  C3'   A  1068     -35.263  30.199 -63.902  1.00  0.00           C  
ATOM   3550  O3'   A  1068     -35.304  28.784 -63.841  1.00  0.00           O  
ATOM   3551  C1'   A  1068     -33.938  32.123 -64.106  1.00  0.00           C  
ATOM   3552  C2'   A  1068     -33.930  30.754 -63.438  1.00  0.00           C  
ATOM   3553  O2'   A  1068     -32.847  29.991 -63.951  1.00  0.00           O  
ATOM   3554  N1    A  1068     -33.811  34.883 -59.756  1.00  0.00           N  
ATOM   3555  C2    A  1068     -32.978  33.966 -60.265  1.00  0.00           C  
ATOM   3556  N3    A  1068     -33.072  33.285 -61.406  1.00  0.00           N  
ATOM   3557  C4    A  1068     -34.188  33.629 -62.074  1.00  0.00           C  
ATOM   3558  C5    A  1068     -35.138  34.553 -61.680  1.00  0.00           C  
ATOM   3559  C6    A  1068     -34.922  35.206 -60.453  1.00  0.00           C  
ATOM   3560  N6    A  1068     -35.752  36.120 -59.945  1.00  0.00           N  
ATOM   3561  N7    A  1068     -36.152  34.646 -62.623  1.00  0.00           N  
ATOM   3562  C8    A  1068     -35.798  33.791 -63.551  1.00  0.00           C  
ATOM   3563  N9    A  1068     -34.619  33.140 -63.283  1.00  0.00           N  
ATOM   3564  H5'   A  1068     -37.105  30.295 -66.383  1.00  0.00           H  
ATOM   3565 H5''   A  1068     -37.416  31.020 -64.996  1.00  0.00           H  
ATOM   3566  H4'   A  1068     -34.980  30.117 -65.940  1.00  0.00           H  
ATOM   3567  H3'   A  1068     -35.986  30.565 -63.351  1.00  0.00           H  
ATOM   3568  H1'   A  1068     -33.015  32.407 -64.278  1.00  0.00           H  
ATOM   3569  H2'   A  1068     -33.892  30.829 -62.462  1.00  0.00           H  
ATOM   3570 HO2'   A  1068     -32.591  29.317 -63.288  1.00  0.00           H  
ATOM   3571  H2    A  1068     -32.187  33.768 -59.721  1.00  0.00           H  
ATOM   3572  H61   A  1068     -35.548  36.541 -59.084  1.00  0.00           H  
ATOM   3573  H62   A  1068     -36.564  36.370 -60.433  1.00  0.00           H  
ATOM   3574  H8    A  1068     -36.327  33.631 -64.361  1.00  0.00           H  
ATOM   3575  P     U  1069     -36.485  28.044 -63.039  1.00  0.00           P  
ATOM   3576  OP2   U  1069     -37.173  29.056 -62.199  1.00  0.00           O  
ATOM   3577  OP1   U  1069     -37.269  27.242 -64.012  1.00  0.00           O  
ATOM   3578  O5'   U  1069     -35.720  27.036 -62.072  1.00  0.00           O  
ATOM   3579  C5'   U  1069     -34.393  26.617 -62.355  1.00  0.00           C  
ATOM   3580  C4'   U  1069     -33.486  26.794 -61.163  1.00  0.00           C  
ATOM   3581  O4'   U  1069     -33.058  28.173 -61.072  1.00  0.00           O  
ATOM   3582  C3'   U  1069     -34.120  26.565 -59.799  1.00  0.00           C  
ATOM   3583  O3'   U  1069     -34.142  25.200 -59.421  1.00  0.00           O  
ATOM   3584  C1'   U  1069     -32.832  28.530 -59.726  1.00  0.00           C  
ATOM   3585  C2'   U  1069     -33.147  27.289 -58.891  1.00  0.00           C  
ATOM   3586  O2'   U  1069     -31.957  26.536 -58.707  1.00  0.00           O  
ATOM   3587  N1    U  1069     -33.726  29.668 -59.401  1.00  0.00           N  
ATOM   3588  C2    U  1069     -33.352  30.482 -58.348  1.00  0.00           C  
ATOM   3589  O2    U  1069     -32.339  30.302 -57.694  1.00  0.00           O  
ATOM   3590  N3    U  1069     -34.208  31.523 -58.084  1.00  0.00           N  
ATOM   3591  C4    U  1069     -35.376  31.829 -58.749  1.00  0.00           C  
ATOM   3592  O4    U  1069     -36.040  32.802 -58.389  1.00  0.00           O  
ATOM   3593  C5    U  1069     -35.700  30.944 -59.827  1.00  0.00           C  
ATOM   3594  C6    U  1069     -34.883  29.923 -60.106  1.00  0.00           C  
ATOM   3595  H5'   U  1069     -34.044  27.146 -63.103  1.00  0.00           H  
ATOM   3596 H5''   U  1069     -34.404  25.671 -62.610  1.00  0.00           H  
ATOM   3597  H4'   U  1069     -32.704  26.212 -61.249  1.00  0.00           H  
ATOM   3598  H3'   U  1069     -35.025  26.932 -59.730  1.00  0.00           H  
ATOM   3599  H1'   U  1069     -31.901  28.794 -59.573  1.00  0.00           H  
ATOM   3600  H2'   U  1069     -33.562  27.524 -58.035  1.00  0.00           H  
ATOM   3601 HO2'   U  1069     -31.259  26.893 -59.296  1.00  0.00           H  
ATOM   3602  H3    U  1069     -33.962  32.112 -57.341  1.00  0.00           H  
ATOM   3603  H5    U  1069     -36.513  31.087 -60.355  1.00  0.00           H  
ATOM   3604  H6    U  1069     -35.126  29.332 -60.848  1.00  0.00           H  
ATOM   3605  P     A  1070     -35.274  24.657 -58.418  1.00  0.00           P  
ATOM   3606  OP2   A  1070     -36.597  25.069 -58.950  1.00  0.00           O  
ATOM   3607  OP1   A  1070     -35.004  23.222 -58.153  1.00  0.00           O  
ATOM   3608  O5'   A  1070     -35.013  25.465 -57.069  1.00  0.00           O  
ATOM   3609  C5'   A  1070     -33.770  25.367 -56.390  1.00  0.00           C  
ATOM   3610  C4'   A  1070     -33.427  26.650 -55.675  1.00  0.00           C  
ATOM   3611  O4'   A  1070     -34.596  27.505 -55.644  1.00  0.00           O  
ATOM   3612  C3'   A  1070     -33.064  26.517 -54.204  1.00  0.00           C  
ATOM   3613  O3'   A  1070     -31.746  26.037 -53.998  1.00  0.00           O  
ATOM   3614  C1'   A  1070     -34.630  28.253 -54.450  1.00  0.00           C  
ATOM   3615  C2'   A  1070     -33.363  27.915 -53.665  1.00  0.00           C  
ATOM   3616  O2'   A  1070     -32.335  28.831 -54.012  1.00  0.00           O  
ATOM   3617  N1    A  1070     -37.586  29.148 -50.324  1.00  0.00           N  
ATOM   3618  C2    A  1070     -36.441  29.699 -50.748  1.00  0.00           C  
ATOM   3619  N3    A  1070     -35.724  29.417 -51.834  1.00  0.00           N  
ATOM   3620  C4    A  1070     -36.302  28.432 -52.543  1.00  0.00           C  
ATOM   3621  C5    A  1070     -37.476  27.769 -52.236  1.00  0.00           C  
ATOM   3622  C6    A  1070     -38.141  28.161 -51.061  1.00  0.00           C  
ATOM   3623  N6    A  1070     -39.282  27.612 -50.637  1.00  0.00           N  
ATOM   3624  N7    A  1070     -37.765  26.812 -53.199  1.00  0.00           N  
ATOM   3625  C8    A  1070     -36.777  26.916 -54.053  1.00  0.00           C  
ATOM   3626  N9    A  1070     -35.854  27.877 -53.718  1.00  0.00           N  
ATOM   3627  H5'   A  1070     -33.065  25.166 -57.040  1.00  0.00           H  
ATOM   3628 H5''   A  1070     -33.818  24.639 -55.736  1.00  0.00           H  
ATOM   3629  H4'   A  1070     -32.697  27.110 -56.141  1.00  0.00           H  
ATOM   3630  H3'   A  1070     -33.700  25.896 -53.791  1.00  0.00           H  
ATOM   3631  H1'   A  1070     -34.647  29.215 -54.642  1.00  0.00           H  
ATOM   3632  H2'   A  1070     -33.525  27.900 -52.698  1.00  0.00           H  
ATOM   3633 HO2'   A  1070     -32.165  29.423 -53.250  1.00  0.00           H  
ATOM   3634  H2    A  1070     -36.080  30.410 -50.178  1.00  0.00           H  
ATOM   3635  H61   A  1070     -39.699  27.928 -49.808  1.00  0.00           H  
ATOM   3636  H62   A  1070     -39.703  26.895 -51.155  1.00  0.00           H  
ATOM   3637  H8    A  1070     -36.702  26.359 -54.856  1.00  0.00           H  
ATOM   3638  P     G  1071     -31.428  25.050 -52.771  1.00  0.00           P  
ATOM   3639  OP2   G  1071     -32.639  24.229 -52.516  1.00  0.00           O  
ATOM   3640  OP1   G  1071     -30.131  24.379 -53.044  1.00  0.00           O  
ATOM   3641  O5'   G  1071     -31.225  26.028 -51.530  1.00  0.00           O  
ATOM   3642  C5'   G  1071     -31.367  25.556 -50.199  1.00  0.00           C  
ATOM   3643  C4'   G  1071     -32.277  26.446 -49.389  1.00  0.00           C  
ATOM   3644  O4'   G  1071     -33.370  26.884 -50.244  1.00  0.00           O  
ATOM   3645  C3'   G  1071     -32.949  25.798 -48.188  1.00  0.00           C  
ATOM   3646  O3'   G  1071     -32.141  25.822 -47.023  1.00  0.00           O  
ATOM   3647  C1'   G  1071     -34.557  26.942 -49.495  1.00  0.00           C  
ATOM   3648  C2'   G  1071     -34.187  26.676 -48.031  1.00  0.00           C  
ATOM   3649  O2'   G  1071     -33.868  27.910 -47.404  1.00  0.00           O  
ATOM   3650  N1    G  1071     -39.076  24.665 -48.937  1.00  0.00           N  
ATOM   3651  C2    G  1071     -38.495  25.653 -48.180  1.00  0.00           C  
ATOM   3652  N2    G  1071     -39.208  26.098 -47.134  1.00  0.00           N  
ATOM   3653  N3    G  1071     -37.303  26.170 -48.428  1.00  0.00           N  
ATOM   3654  C4    G  1071     -36.726  25.610 -49.512  1.00  0.00           C  
ATOM   3655  C5    G  1071     -37.219  24.620 -50.335  1.00  0.00           C  
ATOM   3656  C6    G  1071     -38.499  24.074 -50.058  1.00  0.00           C  
ATOM   3657  O6    G  1071     -39.109  23.190 -50.670  1.00  0.00           O  
ATOM   3658  N7    G  1071     -36.314  24.323 -51.345  1.00  0.00           N  
ATOM   3659  C8    G  1071     -35.306  25.122 -51.121  1.00  0.00           C  
ATOM   3660  N9    G  1071     -35.490  25.930 -50.025  1.00  0.00           N  
ATOM   3661  H5'   G  1071     -30.485  25.529 -49.773  1.00  0.00           H  
ATOM   3662 H5''   G  1071     -31.740  24.650 -50.219  1.00  0.00           H  
ATOM   3663  H4'   G  1071     -31.783  27.238 -49.089  1.00  0.00           H  
ATOM   3664  H3'   G  1071     -33.212  24.874 -48.377  1.00  0.00           H  
ATOM   3665  H1'   G  1071     -34.961  27.831 -49.573  1.00  0.00           H  
ATOM   3666  H2'   G  1071     -34.905  26.204 -47.560  1.00  0.00           H  
ATOM   3667 HO2'   G  1071     -34.583  28.142 -46.774  1.00  0.00           H  
ATOM   3668  H1    G  1071     -39.964  24.350 -48.670  1.00  0.00           H  
ATOM   3669  H22   G  1071     -38.845  26.803 -46.558  1.00  0.00           H  
ATOM   3670  H21   G  1071     -40.092  25.720 -46.944  1.00  0.00           H  
ATOM   3671  H8    G  1071     -34.501  25.143 -51.679  1.00  0.00           H  
ATOM   3672  P     C  1072     -31.774  24.452 -46.267  1.00  0.00           P  
ATOM   3673  OP2   C  1072     -30.803  23.707 -47.108  1.00  0.00           O  
ATOM   3674  OP1   C  1072     -31.425  24.782 -44.862  1.00  0.00           O  
ATOM   3675  O5'   C  1072     -33.143  23.638 -46.256  1.00  0.00           O  
ATOM   3676  C5'   C  1072     -34.098  23.831 -45.223  1.00  0.00           C  
ATOM   3677  C4'   C  1072     -35.367  23.057 -45.486  1.00  0.00           C  
ATOM   3678  O4'   C  1072     -35.896  23.395 -46.795  1.00  0.00           O  
ATOM   3679  C3'   C  1072     -35.229  21.543 -45.541  1.00  0.00           C  
ATOM   3680  O3'   C  1072     -35.158  20.948 -44.257  1.00  0.00           O  
ATOM   3681  C1'   C  1072     -36.549  22.265 -47.346  1.00  0.00           C  
ATOM   3682  C2'   C  1072     -36.486  21.160 -46.299  1.00  0.00           C  
ATOM   3683  O2'   C  1072     -37.633  21.240 -45.466  1.00  0.00           O  
ATOM   3684  N1    C  1072     -35.866  21.886 -48.607  1.00  0.00           N  
ATOM   3685  C2    C  1072     -36.449  20.895 -49.407  1.00  0.00           C  
ATOM   3686  O2    C  1072     -37.509  20.366 -49.040  1.00  0.00           O  
ATOM   3687  N3    C  1072     -35.846  20.531 -50.562  1.00  0.00           N  
ATOM   3688  C4    C  1072     -34.707  21.114 -50.934  1.00  0.00           C  
ATOM   3689  N4    C  1072     -34.148  20.722 -52.082  1.00  0.00           N  
ATOM   3690  C5    C  1072     -34.089  22.124 -50.144  1.00  0.00           C  
ATOM   3691  C6    C  1072     -34.694  22.476 -49.004  1.00  0.00           C  
ATOM   3692  H5'   C  1072     -34.313  24.785 -45.161  1.00  0.00           H  
ATOM   3693 H5''   C  1072     -33.713  23.534 -44.373  1.00  0.00           H  
ATOM   3694  H4'   C  1072     -36.029  23.290 -44.803  1.00  0.00           H  
ATOM   3695  H3'   C  1072     -34.441  21.281 -46.061  1.00  0.00           H  
ATOM   3696  H1'   C  1072     -37.486  22.478 -47.534  1.00  0.00           H  
ATOM   3697  H2'   C  1072     -36.399  20.275 -46.711  1.00  0.00           H  
ATOM   3698 HO2'   C  1072     -38.228  20.489 -45.668  1.00  0.00           H  
ATOM   3699  H42   C  1072     -33.310  21.132 -52.383  1.00  0.00           H  
ATOM   3700  H41   C  1072     -34.576  20.026 -52.623  1.00  0.00           H  
ATOM   3701  H5    C  1072     -33.251  22.547 -50.426  1.00  0.00           H  
ATOM   3702  H6    C  1072     -34.285  23.169 -48.446  1.00  0.00           H  
ATOM   3703  P     G  1073     -34.299  19.607 -44.034  1.00  0.00           P  
ATOM   3704  OP2   G  1073     -33.065  19.711 -44.853  1.00  0.00           O  
ATOM   3705  OP1   G  1073     -34.193  19.366 -42.572  1.00  0.00           O  
ATOM   3706  O5'   G  1073     -35.209  18.457 -44.658  1.00  0.00           O  
ATOM   3707  C5'   G  1073     -36.553  18.282 -44.237  1.00  0.00           C  
ATOM   3708  C4'   G  1073     -37.237  17.181 -45.008  1.00  0.00           C  
ATOM   3709  O4'   G  1073     -37.464  17.574 -46.385  1.00  0.00           O  
ATOM   3710  C3'   G  1073     -36.468  15.874 -45.130  1.00  0.00           C  
ATOM   3711  O3'   G  1073     -36.547  15.074 -43.962  1.00  0.00           O  
ATOM   3712  C1'   G  1073     -37.409  16.429 -47.217  1.00  0.00           C  
ATOM   3713  C2'   G  1073     -37.138  15.216 -46.316  1.00  0.00           C  
ATOM   3714  O2'   G  1073     -38.377  14.627 -45.947  1.00  0.00           O  
ATOM   3715  N1    G  1073     -35.214  14.573 -51.419  1.00  0.00           N  
ATOM   3716  C2    G  1073     -36.270  14.079 -50.693  1.00  0.00           C  
ATOM   3717  N2    G  1073     -36.819  12.939 -51.141  1.00  0.00           N  
ATOM   3718  N3    G  1073     -36.756  14.657 -49.607  1.00  0.00           N  
ATOM   3719  C4    G  1073     -36.090  15.789 -49.297  1.00  0.00           C  
ATOM   3720  C5    G  1073     -35.025  16.369 -49.954  1.00  0.00           C  
ATOM   3721  C6    G  1073     -34.513  15.737 -51.117  1.00  0.00           C  
ATOM   3722  O6    G  1073     -33.575  16.095 -51.839  1.00  0.00           O  
ATOM   3723  N7    G  1073     -34.626  17.534 -49.315  1.00  0.00           N  
ATOM   3724  C8    G  1073     -35.440  17.640 -48.299  1.00  0.00           C  
ATOM   3725  N9    G  1073     -36.353  16.616 -48.229  1.00  0.00           N  
ATOM   3726  H5'   G  1073     -37.043  19.120 -44.372  1.00  0.00           H  
ATOM   3727 H5''   G  1073     -36.563  18.058 -43.282  1.00  0.00           H  
ATOM   3728  H4'   G  1073     -38.101  17.002 -44.580  1.00  0.00           H  
ATOM   3729  H3'   G  1073     -35.526  16.051 -45.334  1.00  0.00           H  
ATOM   3730  H1'   G  1073     -38.274  16.316 -47.664  1.00  0.00           H  
ATOM   3731  H2'   G  1073     -36.544  14.569 -46.752  1.00  0.00           H  
ATOM   3732 HO2'   G  1073     -38.474  13.770 -46.413  1.00  0.00           H  
ATOM   3733  H1    G  1073     -34.930  14.069 -52.209  1.00  0.00           H  
ATOM   3734  H22   G  1073     -37.576  12.539 -50.663  1.00  0.00           H  
ATOM   3735  H21   G  1073     -36.465  12.505 -51.944  1.00  0.00           H  
ATOM   3736  H8    G  1073     -35.402  18.376 -47.654  1.00  0.00           H  
ATOM   3737  P     U  1074     -35.375  14.029 -43.618  1.00  0.00           P  
ATOM   3738  OP2   U  1074     -34.080  14.749 -43.700  1.00  0.00           O  
ATOM   3739  OP1   U  1074     -35.744  13.321 -42.366  1.00  0.00           O  
ATOM   3740  O5'   U  1074     -35.433  12.979 -44.814  1.00  0.00           O  
ATOM   3741  C5'   U  1074     -36.467  12.009 -44.884  1.00  0.00           C  
ATOM   3742  C4'   U  1074     -36.273  11.071 -46.051  1.00  0.00           C  
ATOM   3743  O4'   U  1074     -36.288  11.795 -47.300  1.00  0.00           O  
ATOM   3744  C3'   U  1074     -34.957  10.309 -46.087  1.00  0.00           C  
ATOM   3745  O3'   U  1074     -34.960   9.159 -45.261  1.00  0.00           O  
ATOM   3746  C1'   U  1074     -35.401  11.189 -48.222  1.00  0.00           C  
ATOM   3747  C2'   U  1074     -34.853   9.933 -47.548  1.00  0.00           C  
ATOM   3748  O2'   U  1074     -35.699   8.834 -47.857  1.00  0.00           O  
ATOM   3749  N1    U  1074     -34.332  12.162 -48.553  1.00  0.00           N  
ATOM   3750  C2    U  1074     -33.535  11.876 -49.645  1.00  0.00           C  
ATOM   3751  O2    U  1074     -33.676  10.877 -50.330  1.00  0.00           O  
ATOM   3752  N3    U  1074     -32.559  12.804 -49.914  1.00  0.00           N  
ATOM   3753  C4    U  1074     -32.302  13.966 -49.217  1.00  0.00           C  
ATOM   3754  O4    U  1074     -31.384  14.701 -49.584  1.00  0.00           O  
ATOM   3755  C5    U  1074     -33.166  14.196 -48.100  1.00  0.00           C  
ATOM   3756  C6    U  1074     -34.125  13.309 -47.816  1.00  0.00           C  
ATOM   3757  H5'   U  1074     -37.328  12.466 -44.982  1.00  0.00           H  
ATOM   3758 H5''   U  1074     -36.473  11.488 -44.054  1.00  0.00           H  
ATOM   3759  H4'   U  1074     -37.011  10.427 -46.048  1.00  0.00           H  
ATOM   3760  H3'   U  1074     -34.208  10.886 -45.831  1.00  0.00           H  
ATOM   3761  H1'   U  1074     -35.874  10.934 -49.043  1.00  0.00           H  
ATOM   3762  H2'   U  1074     -33.925   9.760 -47.809  1.00  0.00           H  
ATOM   3763 HO2'   U  1074     -35.230   8.234 -48.474  1.00  0.00           H  
ATOM   3764  H3    U  1074     -31.983  12.621 -50.684  1.00  0.00           H  
ATOM   3765  H5    U  1074     -33.056  14.999 -47.548  1.00  0.00           H  
ATOM   3766  H6    U  1074     -34.703  13.489 -47.046  1.00  0.00           H  
ATOM   3767  P     G  1075     -33.580   8.577 -44.679  1.00  0.00           P  
ATOM   3768  OP2   G  1075     -32.774   9.719 -44.180  1.00  0.00           O  
ATOM   3769  OP1   G  1075     -33.904   7.452 -43.765  1.00  0.00           O  
ATOM   3770  O5'   G  1075     -32.845   7.975 -45.958  1.00  0.00           O  
ATOM   3771  C5'   G  1075     -33.232   6.721 -46.499  1.00  0.00           C  
ATOM   3772  C4'   G  1075     -32.346   6.317 -47.651  1.00  0.00           C  
ATOM   3773  O4'   G  1075     -32.392   7.337 -48.680  1.00  0.00           O  
ATOM   3774  C3'   G  1075     -30.863   6.189 -47.339  1.00  0.00           C  
ATOM   3775  O3'   G  1075     -30.523   4.938 -46.767  1.00  0.00           O  
ATOM   3776  C1'   G  1075     -31.141   7.439 -49.330  1.00  0.00           C  
ATOM   3777  C2'   G  1075     -30.243   6.354 -48.729  1.00  0.00           C  
ATOM   3778  O2'   G  1075     -30.375   5.166 -49.496  1.00  0.00           O  
ATOM   3779  N1    G  1075     -27.683  10.913 -50.705  1.00  0.00           N  
ATOM   3780  C2    G  1075     -27.893   9.647 -51.196  1.00  0.00           C  
ATOM   3781  N2    G  1075     -27.078   9.248 -52.184  1.00  0.00           N  
ATOM   3782  N3    G  1075     -28.834   8.830 -50.752  1.00  0.00           N  
ATOM   3783  C4    G  1075     -29.561   9.387 -49.761  1.00  0.00           C  
ATOM   3784  C5    G  1075     -29.433  10.640 -49.200  1.00  0.00           C  
ATOM   3785  C6    G  1075     -28.419  11.507 -49.685  1.00  0.00           C  
ATOM   3786  O6    G  1075     -28.147  12.655 -49.317  1.00  0.00           O  
ATOM   3787  N7    G  1075     -30.378  10.832 -48.202  1.00  0.00           N  
ATOM   3788  C8    G  1075     -31.051   9.714 -48.175  1.00  0.00           C  
ATOM   3789  N9    G  1075     -30.608   8.794 -49.095  1.00  0.00           N  
ATOM   3790  H5'   G  1075     -34.158   6.781 -46.814  1.00  0.00           H  
ATOM   3791 H5''   G  1075     -33.177   6.039 -45.798  1.00  0.00           H  
ATOM   3792  H4'   G  1075     -32.666   5.469 -48.026  1.00  0.00           H  
ATOM   3793  H3'   G  1075     -30.560   6.906 -46.745  1.00  0.00           H  
ATOM   3794  H1'   G  1075     -31.234   7.288 -50.294  1.00  0.00           H  
ATOM   3795  H2'   G  1075     -29.310   6.649 -48.674  1.00  0.00           H  
ATOM   3796 HO2'   G  1075     -29.548   5.019 -50.001  1.00  0.00           H  
ATOM   3797  H1    G  1075     -26.958  11.439 -51.103  1.00  0.00           H  
ATOM   3798  H22   G  1075     -27.181   8.354 -52.573  1.00  0.00           H  
ATOM   3799  H21   G  1075     -26.379   9.847 -52.518  1.00  0.00           H  
ATOM   3800  H8    G  1075     -31.796   9.548 -47.561  1.00  0.00           H  
ATOM   3801  P     C  1076     -29.177   4.784 -45.902  1.00  0.00           P  
ATOM   3802  OP2   C  1076     -29.137   5.889 -44.912  1.00  0.00           O  
ATOM   3803  OP1   C  1076     -29.090   3.377 -45.434  1.00  0.00           O  
ATOM   3804  O5'   C  1076     -28.009   5.024 -46.958  1.00  0.00           O  
ATOM   3805  C5'   C  1076     -27.571   3.978 -47.811  1.00  0.00           C  
ATOM   3806  C4'   C  1076     -26.342   4.375 -48.593  1.00  0.00           C  
ATOM   3807  O4'   C  1076     -26.612   5.604 -49.320  1.00  0.00           O  
ATOM   3808  C3'   C  1076     -25.115   4.742 -47.772  1.00  0.00           C  
ATOM   3809  O3'   C  1076     -24.411   3.608 -47.294  1.00  0.00           O  
ATOM   3810  C1'   C  1076     -25.419   6.346 -49.461  1.00  0.00           C  
ATOM   3811  C2'   C  1076     -24.309   5.547 -48.777  1.00  0.00           C  
ATOM   3812  O2'   C  1076     -23.682   4.701 -49.730  1.00  0.00           O  
ATOM   3813  N1    C  1076     -25.622   7.676 -48.837  1.00  0.00           N  
ATOM   3814  C2    C  1076     -24.780   8.727 -49.222  1.00  0.00           C  
ATOM   3815  O2    C  1076     -23.896   8.517 -50.065  1.00  0.00           O  
ATOM   3816  N3    C  1076     -24.945   9.950 -48.668  1.00  0.00           N  
ATOM   3817  C4    C  1076     -25.903  10.150 -47.763  1.00  0.00           C  
ATOM   3818  N4    C  1076     -26.028  11.374 -47.243  1.00  0.00           N  
ATOM   3819  C5    C  1076     -26.774   9.104 -47.350  1.00  0.00           C  
ATOM   3820  C6    C  1076     -26.603   7.898 -47.906  1.00  0.00           C  
ATOM   3821  H5'   C  1076     -28.290   3.755 -48.438  1.00  0.00           H  
ATOM   3822 H5''   C  1076     -27.363   3.190 -47.268  1.00  0.00           H  
ATOM   3823  H4'   C  1076     -26.100   3.667 -49.226  1.00  0.00           H  
ATOM   3824  H3'   C  1076     -25.359   5.311 -47.014  1.00  0.00           H  
ATOM   3825  H1'   C  1076     -25.196   6.460 -50.408  1.00  0.00           H  
ATOM   3826  H2'   C  1076     -23.662   6.131 -48.331  1.00  0.00           H  
ATOM   3827 HO2'   C  1076     -22.780   5.037 -49.912  1.00  0.00           H  
ATOM   3828  H42   C  1076     -26.723  11.553 -46.576  1.00  0.00           H  
ATOM   3829  H41   C  1076     -25.426  12.092 -47.529  1.00  0.00           H  
ATOM   3830  H5    C  1076     -27.476   9.260 -46.684  1.00  0.00           H  
ATOM   3831  H6    C  1076     -27.193   7.164 -47.635  1.00  0.00           H  
ATOM   3832  P     G  1077     -23.974   3.521 -45.750  1.00  0.00           P  
ATOM   3833  OP2   G  1077     -24.629   4.637 -45.022  1.00  0.00           O  
ATOM   3834  OP1   G  1077     -24.181   2.123 -45.291  1.00  0.00           O  
ATOM   3835  O5'   G  1077     -22.405   3.803 -45.776  1.00  0.00           O  
ATOM   3836  C5'   G  1077     -21.567   3.172 -46.733  1.00  0.00           C  
ATOM   3837  C4'   G  1077     -20.258   3.904 -46.891  1.00  0.00           C  
ATOM   3838  O4'   G  1077     -20.418   5.012 -47.816  1.00  0.00           O  
ATOM   3839  C3'   G  1077     -19.709   4.569 -45.637  1.00  0.00           C  
ATOM   3840  O3'   G  1077     -19.026   3.665 -44.786  1.00  0.00           O  
ATOM   3841  C1'   G  1077     -19.646   6.120 -47.403  1.00  0.00           C  
ATOM   3842  C2'   G  1077     -18.803   5.639 -46.224  1.00  0.00           C  
ATOM   3843  O2'   G  1077     -17.593   5.079 -46.714  1.00  0.00           O  
ATOM   3844  N1    G  1077     -20.198  11.082 -46.410  1.00  0.00           N  
ATOM   3845  C2    G  1077     -19.072  10.383 -46.771  1.00  0.00           C  
ATOM   3846  N2    G  1077     -17.940  11.094 -46.884  1.00  0.00           N  
ATOM   3847  N3    G  1077     -19.054   9.081 -47.005  1.00  0.00           N  
ATOM   3848  C4    G  1077     -20.273   8.523 -46.846  1.00  0.00           C  
ATOM   3849  C5    G  1077     -21.458   9.130 -46.490  1.00  0.00           C  
ATOM   3850  C6    G  1077     -21.463  10.527 -46.241  1.00  0.00           C  
ATOM   3851  O6    G  1077     -22.413  11.248 -45.914  1.00  0.00           O  
ATOM   3852  N7    G  1077     -22.490   8.204 -46.436  1.00  0.00           N  
ATOM   3853  C8    G  1077     -21.924   7.072 -46.754  1.00  0.00           C  
ATOM   3854  N9    G  1077     -20.581   7.193 -47.016  1.00  0.00           N  
ATOM   3855  H5'   G  1077     -22.028   3.150 -47.597  1.00  0.00           H  
ATOM   3856 H5''   G  1077     -21.387   2.253 -46.443  1.00  0.00           H  
ATOM   3857  H4'   G  1077     -19.584   3.285 -47.243  1.00  0.00           H  
ATOM   3858  H3'   G  1077     -20.434   4.996 -45.136  1.00  0.00           H  
ATOM   3859  H1'   G  1077     -19.056   6.442 -48.116  1.00  0.00           H  
ATOM   3860  H2'   G  1077     -18.634   6.360 -45.581  1.00  0.00           H  
ATOM   3861 HO2'   G  1077     -16.853   5.688 -46.510  1.00  0.00           H  
ATOM   3862  H1    G  1077     -20.105  12.046 -46.259  1.00  0.00           H  
ATOM   3863  H22   G  1077     -17.105  10.648 -47.138  1.00  0.00           H  
ATOM   3864  H21   G  1077     -17.945  12.059 -46.712  1.00  0.00           H  
ATOM   3865  H8    G  1077     -22.410   6.222 -46.802  1.00  0.00           H  
ATOM   3866  P     G  1078     -18.898   3.977 -43.214  1.00  0.00           P  
ATOM   3867  OP2   G  1078     -20.250   4.310 -42.700  1.00  0.00           O  
ATOM   3868  OP1   G  1078     -18.125   2.873 -42.587  1.00  0.00           O  
ATOM   3869  O5'   G  1078     -18.008   5.297 -43.153  1.00  0.00           O  
ATOM   3870  C5'   G  1078     -16.614   5.250 -43.418  1.00  0.00           C  
ATOM   3871  C4'   G  1078     -15.975   6.608 -43.272  1.00  0.00           C  
ATOM   3872  O4'   G  1078     -16.595   7.561 -44.169  1.00  0.00           O  
ATOM   3873  C3'   G  1078     -16.113   7.267 -41.907  1.00  0.00           C  
ATOM   3874  O3'   G  1078     -15.143   6.818 -40.976  1.00  0.00           O  
ATOM   3875  C1'   G  1078     -16.670   8.846 -43.572  1.00  0.00           C  
ATOM   3876  C2'   G  1078     -15.921   8.736 -42.248  1.00  0.00           C  
ATOM   3877  O2'   G  1078     -14.551   9.039 -42.469  1.00  0.00           O  
ATOM   3878  N1    G  1078     -20.073  12.456 -42.430  1.00  0.00           N  
ATOM   3879  C2    G  1078     -18.705  12.542 -42.522  1.00  0.00           C  
ATOM   3880  N2    G  1078     -18.166  13.746 -42.280  1.00  0.00           N  
ATOM   3881  N3    G  1078     -17.920  11.523 -42.831  1.00  0.00           N  
ATOM   3882  C4    G  1078     -18.623  10.390 -43.043  1.00  0.00           C  
ATOM   3883  C5    G  1078     -19.987  10.198 -42.977  1.00  0.00           C  
ATOM   3884  C6    G  1078     -20.817  11.300 -42.644  1.00  0.00           C  
ATOM   3885  O6    G  1078     -22.048  11.331 -42.536  1.00  0.00           O  
ATOM   3886  N7    G  1078     -20.313   8.880 -43.264  1.00  0.00           N  
ATOM   3887  C8    G  1078     -19.164   8.306 -43.495  1.00  0.00           C  
ATOM   3888  N9    G  1078     -18.097   9.164 -43.378  1.00  0.00           N  
ATOM   3889  H5'   G  1078     -16.472   4.926 -44.332  1.00  0.00           H  
ATOM   3890 H5''   G  1078     -16.190   4.627 -42.790  1.00  0.00           H  
ATOM   3891  H4'   G  1078     -15.023   6.530 -43.492  1.00  0.00           H  
ATOM   3892  H3'   G  1078     -17.007   7.120 -41.536  1.00  0.00           H  
ATOM   3893  H1'   G  1078     -16.254   9.539 -44.126  1.00  0.00           H  
ATOM   3894  H2'   G  1078     -16.316   9.318 -41.565  1.00  0.00           H  
ATOM   3895 HO2'   G  1078     -14.349   9.911 -42.070  1.00  0.00           H  
ATOM   3896  H1    G  1078     -20.565  13.270 -42.195  1.00  0.00           H  
ATOM   3897  H22   G  1078     -17.195  13.867 -42.331  1.00  0.00           H  
ATOM   3898  H21   G  1078     -18.741  14.506 -42.051  1.00  0.00           H  
ATOM   3899  H8    G  1078     -19.073   7.359 -43.729  1.00  0.00           H  
ATOM   3900  P     A  1079     -15.450   6.879 -39.399  1.00  0.00           P  
ATOM   3901  OP2   A  1079     -16.729   6.167 -39.151  1.00  0.00           O  
ATOM   3902  OP1   A  1079     -14.224   6.459 -38.675  1.00  0.00           O  
ATOM   3903  O5'   A  1079     -15.686   8.429 -39.112  1.00  0.00           O  
ATOM   3904  C5'   A  1079     -14.590   9.324 -39.000  1.00  0.00           C  
ATOM   3905  C4'   A  1079     -15.052  10.756 -38.899  1.00  0.00           C  
ATOM   3906  O4'   A  1079     -16.043  11.091 -39.881  1.00  0.00           O  
ATOM   3907  C3'   A  1079     -15.725  11.150 -37.593  1.00  0.00           C  
ATOM   3908  O3'   A  1079     -14.802  11.402 -36.547  1.00  0.00           O  
ATOM   3909  C1'   A  1079     -16.958  12.053 -39.377  1.00  0.00           C  
ATOM   3910  C2'   A  1079     -16.470  12.412 -37.992  1.00  0.00           C  
ATOM   3911  O2'   A  1079     -15.588  13.521 -38.089  1.00  0.00           O  
ATOM   3912  N1    A  1079     -21.988  12.784 -38.533  1.00  0.00           N  
ATOM   3913  C2    A  1079     -20.936  13.610 -38.470  1.00  0.00           C  
ATOM   3914  N3    A  1079     -19.650  13.353 -38.702  1.00  0.00           N  
ATOM   3915  C4    A  1079     -19.477  12.062 -39.041  1.00  0.00           C  
ATOM   3916  C5    A  1079     -20.459  11.095 -39.148  1.00  0.00           C  
ATOM   3917  C6    A  1079     -21.780  11.495 -38.876  1.00  0.00           C  
ATOM   3918  N6    A  1079     -22.830  10.672 -38.938  1.00  0.00           N  
ATOM   3919  N7    A  1079     -19.909   9.876 -39.519  1.00  0.00           N  
ATOM   3920  C8    A  1079     -18.628  10.130 -39.627  1.00  0.00           C  
ATOM   3921  N9    A  1079     -18.296  11.433 -39.351  1.00  0.00           N  
ATOM   3922  H5'   A  1079     -14.016   9.229 -39.789  1.00  0.00           H  
ATOM   3923 H5''   A  1079     -14.072   9.098 -38.199  1.00  0.00           H  
ATOM   3924  H4'   A  1079     -14.260  11.318 -39.029  1.00  0.00           H  
ATOM   3925  H3'   A  1079     -16.359  10.460 -37.302  1.00  0.00           H  
ATOM   3926  H1'   A  1079     -16.982  12.861 -39.933  1.00  0.00           H  
ATOM   3927  H2'   A  1079     -17.218  12.594 -37.386  1.00  0.00           H  
ATOM   3928 HO2'   A  1079     -16.030  14.312 -37.718  1.00  0.00           H  
ATOM   3929  H2    A  1079     -21.141  14.534 -38.216  1.00  0.00           H  
ATOM   3930  H61   A  1079     -23.728  11.009 -38.737  1.00  0.00           H  
ATOM   3931  H62   A  1079     -22.703   9.733 -39.185  1.00  0.00           H  
ATOM   3932  H8    A  1079     -17.967   9.451 -39.880  1.00  0.00           H  
ATOM   3933  P     G  1080     -15.272  11.303 -35.013  1.00  0.00           P  
ATOM   3934  OP2   G  1080     -16.053  10.050 -34.852  1.00  0.00           O  
ATOM   3935  OP1   G  1080     -14.086  11.545 -34.152  1.00  0.00           O  
ATOM   3936  O5'   G  1080     -16.270  12.532 -34.834  1.00  0.00           O  
ATOM   3937  C5'   G  1080     -15.776  13.845 -34.612  1.00  0.00           C  
ATOM   3938  C4'   G  1080     -16.896  14.820 -34.349  1.00  0.00           C  
ATOM   3939  O4'   G  1080     -17.900  14.709 -35.381  1.00  0.00           O  
ATOM   3940  C3'   G  1080     -17.686  14.600 -33.067  1.00  0.00           C  
ATOM   3941  O3'   G  1080     -17.066  15.175 -31.929  1.00  0.00           O  
ATOM   3942  C1'   G  1080     -19.192  14.968 -34.847  1.00  0.00           C  
ATOM   3943  C2'   G  1080     -18.991  15.313 -33.379  1.00  0.00           C  
ATOM   3944  O2'   G  1080     -18.848  16.721 -33.252  1.00  0.00           O  
ATOM   3945  N1    G  1080     -23.839  12.895 -34.685  1.00  0.00           N  
ATOM   3946  C2    G  1080     -23.449  14.188 -34.434  1.00  0.00           C  
ATOM   3947  N2    G  1080     -24.422  15.048 -34.094  1.00  0.00           N  
ATOM   3948  N3    G  1080     -22.198  14.611 -34.510  1.00  0.00           N  
ATOM   3949  C4    G  1080     -21.351  13.621 -34.862  1.00  0.00           C  
ATOM   3950  C5    G  1080     -21.637  12.300 -35.135  1.00  0.00           C  
ATOM   3951  C6    G  1080     -22.983  11.860 -35.049  1.00  0.00           C  
ATOM   3952  O6    G  1080     -23.439  10.728 -35.253  1.00  0.00           O  
ATOM   3953  N7    G  1080     -20.483  11.603 -35.462  1.00  0.00           N  
ATOM   3954  C8    G  1080     -19.533  12.496 -35.384  1.00  0.00           C  
ATOM   3955  N9    G  1080     -19.991  13.741 -35.025  1.00  0.00           N  
ATOM   3956  H5'   G  1080     -15.276  14.137 -35.402  1.00  0.00           H  
ATOM   3957 H5''   G  1080     -15.174  13.833 -33.839  1.00  0.00           H  
ATOM   3958  H4'   G  1080     -16.535  15.732 -34.347  1.00  0.00           H  
ATOM   3959  H3'   G  1080     -17.868  13.649 -32.920  1.00  0.00           H  
ATOM   3960  H1'   G  1080     -19.636  15.715 -35.300  1.00  0.00           H  
ATOM   3961  H2'   G  1080     -19.725  14.971 -32.827  1.00  0.00           H  
ATOM   3962 HO2'   G  1080     -19.607  17.073 -32.742  1.00  0.00           H  
ATOM   3963  H1    G  1080     -24.792  12.683 -34.601  1.00  0.00           H  
ATOM   3964  H22   G  1080     -24.203  15.984 -33.903  1.00  0.00           H  
ATOM   3965  H21   G  1080     -25.351  14.742 -34.035  1.00  0.00           H  
ATOM   3966  H8    G  1080     -18.591  12.297 -35.563  1.00  0.00           H  
ATOM   3967  P     U  1081     -16.433  14.232 -30.792  1.00  0.00           P  
ATOM   3968  OP2   U  1081     -16.516  12.826 -31.262  1.00  0.00           O  
ATOM   3969  OP1   U  1081     -15.117  14.800 -30.403  1.00  0.00           O  
ATOM   3970  O5'   U  1081     -17.426  14.399 -29.557  1.00  0.00           O  
ATOM   3971  C5'   U  1081     -18.161  15.598 -29.369  1.00  0.00           C  
ATOM   3972  C4'   U  1081     -19.611  15.319 -29.058  1.00  0.00           C  
ATOM   3973  O4'   U  1081     -20.299  14.915 -30.268  1.00  0.00           O  
ATOM   3974  C3'   U  1081     -19.881  14.184 -28.083  1.00  0.00           C  
ATOM   3975  O3'   U  1081     -19.750  14.575 -26.728  1.00  0.00           O  
ATOM   3976  C1'   U  1081     -21.368  14.064 -29.935  1.00  0.00           C  
ATOM   3977  C2'   U  1081     -21.321  13.808 -28.429  1.00  0.00           C  
ATOM   3978  O2'   U  1081     -22.247  14.676 -27.791  1.00  0.00           O  
ATOM   3979  N1    U  1081     -21.231  12.814 -30.723  1.00  0.00           N  
ATOM   3980  C2    U  1081     -22.384  12.091 -30.963  1.00  0.00           C  
ATOM   3981  O2    U  1081     -23.482  12.435 -30.562  1.00  0.00           O  
ATOM   3982  N3    U  1081     -22.209  10.943 -31.696  1.00  0.00           N  
ATOM   3983  C4    U  1081     -21.025  10.452 -32.203  1.00  0.00           C  
ATOM   3984  O4    U  1081     -21.031   9.400 -32.844  1.00  0.00           O  
ATOM   3985  C5    U  1081     -19.874  11.252 -31.915  1.00  0.00           C  
ATOM   3986  C6    U  1081     -20.016  12.376 -31.205  1.00  0.00           C  
ATOM   3987  H5'   U  1081     -18.109  16.136 -30.187  1.00  0.00           H  
ATOM   3988 H5''   U  1081     -17.767  16.102 -28.628  1.00  0.00           H  
ATOM   3989  H4'   U  1081     -20.029  16.136 -28.715  1.00  0.00           H  
ATOM   3990  H3'   U  1081     -19.286  13.425 -28.257  1.00  0.00           H  
ATOM   3991  H1'   U  1081     -22.216  14.499 -30.163  1.00  0.00           H  
ATOM   3992  H2'   U  1081     -21.506  12.868 -28.224  1.00  0.00           H  
ATOM   3993 HO2'   U  1081     -23.011  14.150 -27.474  1.00  0.00           H  
ATOM   3994  H3    U  1081     -23.014  10.415 -31.878  1.00  0.00           H  
ATOM   3995  H5    U  1081     -18.989  10.979 -32.238  1.00  0.00           H  
ATOM   3996  H6    U  1081     -19.213  12.905 -31.020  1.00  0.00           H  
ATOM   3997  P     G  1082     -19.072  13.582 -25.661  1.00  0.00           P  
ATOM   3998  OP2   G  1082     -18.053  12.769 -26.372  1.00  0.00           O  
ATOM   3999  OP1   G  1082     -18.676  14.382 -24.474  1.00  0.00           O  
ATOM   4000  O5'   G  1082     -20.261  12.613 -25.227  1.00  0.00           O  
ATOM   4001  C5'   G  1082     -20.012  11.252 -24.909  1.00  0.00           C  
ATOM   4002  C4'   G  1082     -21.192  10.378 -25.254  1.00  0.00           C  
ATOM   4003  O4'   G  1082     -21.704  10.771 -26.553  1.00  0.00           O  
ATOM   4004  C3'   G  1082     -20.911   8.886 -25.358  1.00  0.00           C  
ATOM   4005  O3'   G  1082     -21.270   8.173 -24.187  1.00  0.00           O  
ATOM   4006  C1'   G  1082     -21.681   9.690 -27.441  1.00  0.00           C  
ATOM   4007  C2'   G  1082     -21.745   8.445 -26.558  1.00  0.00           C  
ATOM   4008  O2'   G  1082     -23.096   8.208 -26.188  1.00  0.00           O  
ATOM   4009  N1    G  1082     -18.775   7.532 -31.020  1.00  0.00           N  
ATOM   4010  C2    G  1082     -19.997   7.138 -30.531  1.00  0.00           C  
ATOM   4011  N2    G  1082     -20.519   6.022 -31.062  1.00  0.00           N  
ATOM   4012  N3    G  1082     -20.661   7.789 -29.590  1.00  0.00           N  
ATOM   4013  C4    G  1082     -19.995   8.885 -29.169  1.00  0.00           C  
ATOM   4014  C5    G  1082     -18.774   9.366 -29.591  1.00  0.00           C  
ATOM   4015  C6    G  1082     -18.072   8.657 -30.600  1.00  0.00           C  
ATOM   4016  O6    G  1082     -16.977   8.923 -31.108  1.00  0.00           O  
ATOM   4017  N7    G  1082     -18.437  10.524 -28.906  1.00  0.00           N  
ATOM   4018  C8    G  1082     -19.440  10.723 -28.095  1.00  0.00           C  
ATOM   4019  N9    G  1082     -20.421   9.767 -28.203  1.00  0.00           N  
ATOM   4020  H5'   G  1082     -19.827  11.175 -23.950  1.00  0.00           H  
ATOM   4021 H5''   G  1082     -19.228  10.944 -25.412  1.00  0.00           H  
ATOM   4022  H4'   G  1082     -21.899  10.523 -24.590  1.00  0.00           H  
ATOM   4023  H3'   G  1082     -19.958   8.749 -25.538  1.00  0.00           H  
ATOM   4024  H1'   G  1082     -22.439   9.689 -28.062  1.00  0.00           H  
ATOM   4025  H2'   G  1082     -21.350   7.667 -27.004  1.00  0.00           H  
ATOM   4026 HO2'   G  1082     -23.421   7.412 -26.658  1.00  0.00           H  
ATOM   4027  H1    G  1082     -18.366   6.980 -31.719  1.00  0.00           H  
ATOM   4028  H22   G  1082     -21.389   5.692 -30.752  1.00  0.00           H  
ATOM   4029  H21   G  1082     -20.033   5.534 -31.759  1.00  0.00           H  
ATOM   4030  H8    G  1082     -19.489  11.479 -27.474  1.00  0.00           H  
ATOM   4031  P     A  1083     -20.179   7.270 -23.426  1.00  0.00           P  
ATOM   4032  OP2   A  1083     -18.830   7.759 -23.807  1.00  0.00           O  
ATOM   4033  OP1   A  1083     -20.558   7.201 -21.992  1.00  0.00           O  
ATOM   4034  O5'   A  1083     -20.372   5.819 -24.057  1.00  0.00           O  
ATOM   4035  C5'   A  1083     -21.641   5.395 -24.532  1.00  0.00           C  
ATOM   4036  C4'   A  1083     -21.506   4.373 -25.633  1.00  0.00           C  
ATOM   4037  O4'   A  1083     -21.343   5.018 -26.924  1.00  0.00           O  
ATOM   4038  C3'   A  1083     -20.290   3.463 -25.554  1.00  0.00           C  
ATOM   4039  O3'   A  1083     -20.444   2.411 -24.618  1.00  0.00           O  
ATOM   4040  C1'   A  1083     -20.450   4.301 -27.727  1.00  0.00           C  
ATOM   4041  C2'   A  1083     -20.209   2.982 -26.998  1.00  0.00           C  
ATOM   4042  O2'   A  1083     -21.257   2.071 -27.297  1.00  0.00           O  
ATOM   4043  N1    A  1083     -16.035   5.080 -30.268  1.00  0.00           N  
ATOM   4044  C2    A  1083     -17.022   4.189 -30.430  1.00  0.00           C  
ATOM   4045  N3    A  1083     -18.145   4.042 -29.731  1.00  0.00           N  
ATOM   4046  C4    A  1083     -18.215   4.956 -28.747  1.00  0.00           C  
ATOM   4047  C5    A  1083     -17.282   5.934 -28.457  1.00  0.00           C  
ATOM   4048  C6    A  1083     -16.137   5.984 -29.271  1.00  0.00           C  
ATOM   4049  N6    A  1083     -15.153   6.872 -29.110  1.00  0.00           N  
ATOM   4050  N7    A  1083     -17.692   6.696 -27.371  1.00  0.00           N  
ATOM   4051  C8    A  1083     -18.845   6.171 -27.036  1.00  0.00           C  
ATOM   4052  N9    A  1083     -19.223   5.114 -27.826  1.00  0.00           N  
ATOM   4053  H5'   A  1083     -22.131   6.171 -24.876  1.00  0.00           H  
ATOM   4054 H5''   A  1083     -22.146   5.001 -23.791  1.00  0.00           H  
ATOM   4055  H4'   A  1083     -22.315   3.820 -25.644  1.00  0.00           H  
ATOM   4056  H3'   A  1083     -19.479   3.970 -25.338  1.00  0.00           H  
ATOM   4057  H1'   A  1083     -20.794   4.117 -28.627  1.00  0.00           H  
ATOM   4058  H2'   A  1083     -19.328   2.602 -27.201  1.00  0.00           H  
ATOM   4059 HO2'   A  1083     -20.905   1.357 -27.868  1.00  0.00           H  
ATOM   4060  H2    A  1083     -16.899   3.554 -31.167  1.00  0.00           H  
ATOM   4061  H61   A  1083     -14.378   6.858 -29.710  1.00  0.00           H  
ATOM   4062  H62   A  1083     -15.205   7.538 -28.393  1.00  0.00           H  
ATOM   4063  H8    A  1083     -19.387   6.502 -26.289  1.00  0.00           H  
ATOM   4064  P     U  1084     -19.151   1.680 -24.003  1.00  0.00           P  
ATOM   4065  OP2   U  1084     -18.307   2.713 -23.351  1.00  0.00           O  
ATOM   4066  OP1   U  1084     -19.615   0.508 -23.218  1.00  0.00           O  
ATOM   4067  O5'   U  1084     -18.370   1.140 -25.282  1.00  0.00           O  
ATOM   4068  C5'   U  1084     -18.854   0.026 -26.016  1.00  0.00           C  
ATOM   4069  C4'   U  1084     -17.942  -0.323 -27.166  1.00  0.00           C  
ATOM   4070  O4'   U  1084     -17.736   0.868 -27.966  1.00  0.00           O  
ATOM   4071  C3'   U  1084     -16.539  -0.779 -26.795  1.00  0.00           C  
ATOM   4072  O3'   U  1084     -16.464  -2.165 -26.512  1.00  0.00           O  
ATOM   4073  C1'   U  1084     -16.413   0.883 -28.452  1.00  0.00           C  
ATOM   4074  C2'   U  1084     -15.767  -0.443 -28.064  1.00  0.00           C  
ATOM   4075  O2'   U  1084     -16.012  -1.400 -29.085  1.00  0.00           O  
ATOM   4076  N1    U  1084     -15.703   2.047 -27.869  1.00  0.00           N  
ATOM   4077  C2    U  1084     -14.537   2.451 -28.493  1.00  0.00           C  
ATOM   4078  O2    U  1084     -14.084   1.899 -29.480  1.00  0.00           O  
ATOM   4079  N3    U  1084     -13.914   3.533 -27.919  1.00  0.00           N  
ATOM   4080  C4    U  1084     -14.327   4.237 -26.808  1.00  0.00           C  
ATOM   4081  O4    U  1084     -13.654   5.190 -26.412  1.00  0.00           O  
ATOM   4082  C5    U  1084     -15.540   3.763 -26.216  1.00  0.00           C  
ATOM   4083  C6    U  1084     -16.168   2.713 -26.755  1.00  0.00           C  
ATOM   4084  H5'   U  1084     -19.744   0.237 -26.367  1.00  0.00           H  
ATOM   4085 H5''   U  1084     -18.921  -0.747 -25.417  1.00  0.00           H  
ATOM   4086  H4'   U  1084     -18.359  -1.008 -27.728  1.00  0.00           H  
ATOM   4087  H3'   U  1084     -16.183  -0.276 -26.034  1.00  0.00           H  
ATOM   4088  H1'   U  1084     -16.422   0.964 -29.429  1.00  0.00           H  
ATOM   4089  H2'   U  1084     -14.809  -0.341 -27.885  1.00  0.00           H  
ATOM   4090 HO2'   U  1084     -15.173  -1.585 -29.556  1.00  0.00           H  
ATOM   4091  H3    U  1084     -13.085   3.835 -28.345  1.00  0.00           H  
ATOM   4092  H5    U  1084     -15.908   4.205 -25.422  1.00  0.00           H  
ATOM   4093  H6    U  1084     -16.995   2.407 -26.330  1.00  0.00           H  
ATOM   4094  P     U  1085     -16.130  -2.669 -25.023  1.00  0.00           P  
ATOM   4095  OP2   U  1085     -16.498  -1.585 -24.078  1.00  0.00           O  
ATOM   4096  OP1   U  1085     -16.717  -4.023 -24.853  1.00  0.00           O  
ATOM   4097  O5'   U  1085     -14.544  -2.815 -25.014  1.00  0.00           O  
ATOM   4098  C5'   U  1085     -13.860  -3.424 -26.099  1.00  0.00           C  
ATOM   4099  C4'   U  1085     -12.494  -2.818 -26.307  1.00  0.00           C  
ATOM   4100  O4'   U  1085     -12.657  -1.438 -26.729  1.00  0.00           O  
ATOM   4101  C3'   U  1085     -11.616  -2.705 -25.070  1.00  0.00           C  
ATOM   4102  O3'   U  1085     -10.908  -3.898 -24.783  1.00  0.00           O  
ATOM   4103  C1'   U  1085     -11.617  -0.635 -26.203  1.00  0.00           C  
ATOM   4104  C2'   U  1085     -10.676  -1.567 -25.440  1.00  0.00           C  
ATOM   4105  O2'   U  1085      -9.651  -2.011 -26.318  1.00  0.00           O  
ATOM   4106  N1    U  1085     -12.218   0.399 -25.327  1.00  0.00           N  
ATOM   4107  C2    U  1085     -11.365   1.348 -24.795  1.00  0.00           C  
ATOM   4108  O2    U  1085     -10.167   1.365 -25.017  1.00  0.00           O  
ATOM   4109  N3    U  1085     -11.965   2.286 -23.991  1.00  0.00           N  
ATOM   4110  C4    U  1085     -13.303   2.370 -23.667  1.00  0.00           C  
ATOM   4111  O4    U  1085     -13.690   3.276 -22.927  1.00  0.00           O  
ATOM   4112  C5    U  1085     -14.125   1.356 -24.253  1.00  0.00           C  
ATOM   4113  C6    U  1085     -13.567   0.432 -25.041  1.00  0.00           C  
ATOM   4114  H5'   U  1085     -14.389  -3.306 -26.916  1.00  0.00           H  
ATOM   4115 H5''   U  1085     -13.760  -4.381 -25.918  1.00  0.00           H  
ATOM   4116  H4'   U  1085     -12.005  -3.310 -26.998  1.00  0.00           H  
ATOM   4117  H3'   U  1085     -12.154  -2.455 -24.291  1.00  0.00           H  
ATOM   4118  H1'   U  1085     -11.122  -0.199 -26.928  1.00  0.00           H  
ATOM   4119  H2'   U  1085     -10.307  -1.132 -24.643  1.00  0.00           H  
ATOM   4120 HO2'   U  1085      -8.805  -1.586 -26.061  1.00  0.00           H  
ATOM   4121  H3    U  1085     -11.379   2.968 -23.603  1.00  0.00           H  
ATOM   4122  H5    U  1085     -15.089   1.340 -24.078  1.00  0.00           H  
ATOM   4123  H6    U  1085     -14.151  -0.252 -25.429  1.00  0.00           H  
ATOM   4124  P     U  1086     -10.855  -4.465 -23.280  1.00  0.00           P  
ATOM   4125  OP2   U  1086     -12.242  -4.500 -22.753  1.00  0.00           O  
ATOM   4126  OP1   U  1086     -10.040  -5.706 -23.285  1.00  0.00           O  
ATOM   4127  O5'   U  1086     -10.050  -3.350 -22.476  1.00  0.00           O  
ATOM   4128  C5'   U  1086      -8.633  -3.383 -22.404  1.00  0.00           C  
ATOM   4129  C4'   U  1086      -8.057  -2.017 -22.124  1.00  0.00           C  
ATOM   4130  O4'   U  1086      -8.897  -1.028 -22.764  1.00  0.00           O  
ATOM   4131  C3'   U  1086      -8.013  -1.594 -20.664  1.00  0.00           C  
ATOM   4132  O3'   U  1086      -6.783  -1.903 -20.034  1.00  0.00           O  
ATOM   4133  C1'   U  1086      -9.034   0.130 -21.955  1.00  0.00           C  
ATOM   4134  C2'   U  1086      -8.137  -0.074 -20.731  1.00  0.00           C  
ATOM   4135  O2'   U  1086      -6.879   0.534 -20.987  1.00  0.00           O  
ATOM   4136  N1    U  1086     -10.464   0.264 -21.588  1.00  0.00           N  
ATOM   4137  C2    U  1086     -10.822   1.368 -20.837  1.00  0.00           C  
ATOM   4138  O2    U  1086     -10.024   2.215 -20.476  1.00  0.00           O  
ATOM   4139  N3    U  1086     -12.156   1.451 -20.522  1.00  0.00           N  
ATOM   4140  C4    U  1086     -13.150   0.562 -20.872  1.00  0.00           C  
ATOM   4141  O4    U  1086     -14.308   0.776 -20.509  1.00  0.00           O  
ATOM   4142  C5    U  1086     -12.707  -0.556 -21.648  1.00  0.00           C  
ATOM   4143  C6    U  1086     -11.414  -0.661 -21.970  1.00  0.00           C  
ATOM   4144  H5'   U  1086      -8.277  -3.711 -23.256  1.00  0.00           H  
ATOM   4145 H5''   U  1086      -8.363  -3.995 -21.688  1.00  0.00           H  
ATOM   4146  H4'   U  1086      -7.154  -1.950 -22.499  1.00  0.00           H  
ATOM   4147  H3'   U  1086      -8.746  -1.998 -20.154  1.00  0.00           H  
ATOM   4148  H1'   U  1086      -8.745   0.934 -22.436  1.00  0.00           H  
ATOM   4149  H2'   U  1086      -8.557   0.288 -19.924  1.00  0.00           H  
ATOM   4150 HO2'   U  1086      -6.800   1.345 -20.442  1.00  0.00           H  
ATOM   4151  H3    U  1086     -12.431   2.226 -19.990  1.00  0.00           H  
ATOM   4152  H5    U  1086     -13.347  -1.238 -21.941  1.00  0.00           H  
ATOM   4153  H6    U  1086     -11.135  -1.435 -22.501  1.00  0.00           H  
ATOM   4154  P     A  1087      -6.764  -2.475 -18.532  1.00  0.00           P  
ATOM   4155  OP2   A  1087      -7.572  -3.720 -18.505  1.00  0.00           O  
ATOM   4156  OP1   A  1087      -5.354  -2.504 -18.069  1.00  0.00           O  
ATOM   4157  O5'   A  1087      -7.538  -1.368 -17.688  1.00  0.00           O  
ATOM   4158  C5'   A  1087      -6.962  -0.090 -17.461  1.00  0.00           C  
ATOM   4159  C4'   A  1087      -7.410   0.493 -16.144  1.00  0.00           C  
ATOM   4160  O4'   A  1087      -6.725  -0.188 -15.057  1.00  0.00           O  
ATOM   4161  C3'   A  1087      -7.090   1.963 -15.922  1.00  0.00           C  
ATOM   4162  O3'   A  1087      -8.114   2.830 -16.378  1.00  0.00           O  
ATOM   4163  C1'   A  1087      -6.293   0.730 -14.088  1.00  0.00           C  
ATOM   4164  C2'   A  1087      -6.983   2.050 -14.411  1.00  0.00           C  
ATOM   4165  O2'   A  1087      -8.267   2.064 -13.805  1.00  0.00           O  
ATOM   4166  N1    A  1087      -1.982   3.062 -12.495  1.00  0.00           N  
ATOM   4167  C2    A  1087      -3.267   3.211 -12.149  1.00  0.00           C  
ATOM   4168  N3    A  1087      -4.341   2.570 -12.605  1.00  0.00           N  
ATOM   4169  C4    A  1087      -3.994   1.666 -13.539  1.00  0.00           C  
ATOM   4170  C5    A  1087      -2.718   1.398 -13.998  1.00  0.00           C  
ATOM   4171  C6    A  1087      -1.668   2.145 -13.436  1.00  0.00           C  
ATOM   4172  N6    A  1087      -0.387   1.997 -13.781  1.00  0.00           N  
ATOM   4173  N7    A  1087      -2.744   0.401 -14.964  1.00  0.00           N  
ATOM   4174  C8    A  1087      -4.013   0.094 -15.064  1.00  0.00           C  
ATOM   4175  N9    A  1087      -4.827   0.820 -14.230  1.00  0.00           N  
ATOM   4176  H5'   A  1087      -7.229   0.515 -18.185  1.00  0.00           H  
ATOM   4177 H5''   A  1087      -5.987  -0.174 -17.458  1.00  0.00           H  
ATOM   4178  H4'   A  1087      -8.376   0.361 -16.043  1.00  0.00           H  
ATOM   4179  H3'   A  1087      -6.244   2.212 -16.351  1.00  0.00           H  
ATOM   4180  H1'   A  1087      -6.516   0.461 -13.172  1.00  0.00           H  
ATOM   4181  H2'   A  1087      -6.442   2.818 -14.133  1.00  0.00           H  
ATOM   4182 HO2'   A  1087      -8.262   2.702 -13.062  1.00  0.00           H  
ATOM   4183  H2    A  1087      -3.442   3.889 -11.463  1.00  0.00           H  
ATOM   4184  H61   A  1087       0.303   2.547 -13.353  1.00  0.00           H  
ATOM   4185  H62   A  1087      -0.135   1.338 -14.460  1.00  0.00           H  
ATOM   4186  H8    A  1087      -4.351  -0.592 -15.678  1.00  0.00           H  
ATOM   4187  P     C  1088      -7.796   3.936 -17.499  1.00  0.00           P  
ATOM   4188  OP2   C  1088      -6.931   3.312 -18.531  1.00  0.00           O  
ATOM   4189  OP1   C  1088      -9.080   4.565 -17.901  1.00  0.00           O  
ATOM   4190  O5'   C  1088      -6.933   5.031 -16.728  1.00  0.00           O  
ATOM   4191  C5'   C  1088      -7.442   5.680 -15.573  1.00  0.00           C  
ATOM   4192  C4'   C  1088      -6.354   6.403 -14.815  1.00  0.00           C  
ATOM   4193  O4'   C  1088      -5.389   5.438 -14.313  1.00  0.00           O  
ATOM   4194  C3'   C  1088      -5.494   7.358 -15.627  1.00  0.00           C  
ATOM   4195  O3'   C  1088      -6.126   8.603 -15.867  1.00  0.00           O  
ATOM   4196  C1'   C  1088      -4.131   6.073 -14.213  1.00  0.00           C  
ATOM   4197  C2'   C  1088      -4.289   7.510 -14.709  1.00  0.00           C  
ATOM   4198  O2'   C  1088      -4.576   8.351 -13.601  1.00  0.00           O  
ATOM   4199  N1    C  1088      -3.133   5.311 -15.004  1.00  0.00           N  
ATOM   4200  C2    C  1088      -1.783   5.660 -14.884  1.00  0.00           C  
ATOM   4201  O2    C  1088      -1.462   6.590 -14.128  1.00  0.00           O  
ATOM   4202  N3    C  1088      -0.853   4.981 -15.594  1.00  0.00           N  
ATOM   4203  C4    C  1088      -1.223   3.987 -16.401  1.00  0.00           C  
ATOM   4204  N4    C  1088      -0.271   3.344 -17.082  1.00  0.00           N  
ATOM   4205  C5    C  1088      -2.587   3.608 -16.545  1.00  0.00           C  
ATOM   4206  C6    C  1088      -3.498   4.286 -15.837  1.00  0.00           C  
ATOM   4207  H5'   C  1088      -7.851   5.011 -14.985  1.00  0.00           H  
ATOM   4208 H5''   C  1088      -8.125   6.327 -15.846  1.00  0.00           H  
ATOM   4209  H4'   C  1088      -6.746   6.891 -14.061  1.00  0.00           H  
ATOM   4210  H3'   C  1088      -5.203   6.958 -16.472  1.00  0.00           H  
ATOM   4211  H1'   C  1088      -3.861   6.085 -13.272  1.00  0.00           H  
ATOM   4212  H2'   C  1088      -3.494   7.811 -15.195  1.00  0.00           H  
ATOM   4213 HO2'   C  1088      -5.356   8.904 -13.813  1.00  0.00           H  
ATOM   4214  H42   C  1088      -0.511   2.609 -17.683  1.00  0.00           H  
ATOM   4215  H41   C  1088       0.668   3.609 -16.980  1.00  0.00           H  
ATOM   4216  H5    C  1088      -2.850   2.874 -17.141  1.00  0.00           H  
ATOM   4217  H6    C  1088      -4.442   4.040 -15.923  1.00  0.00           H  
ATOM   4218  P     G  1089      -5.879   9.382 -17.251  1.00  0.00           P  
ATOM   4219  OP2   G  1089      -5.668   8.370 -18.317  1.00  0.00           O  
ATOM   4220  OP1   G  1089      -6.951  10.398 -17.406  1.00  0.00           O  
ATOM   4221  O5'   G  1089      -4.502  10.151 -17.021  1.00  0.00           O  
ATOM   4222  C5'   G  1089      -4.381  11.145 -16.015  1.00  0.00           C  
ATOM   4223  C4'   G  1089      -2.957  11.623 -15.877  1.00  0.00           C  
ATOM   4224  O4'   G  1089      -2.137  10.543 -15.353  1.00  0.00           O  
ATOM   4225  C3'   G  1089      -2.253  12.007 -17.170  1.00  0.00           C  
ATOM   4226  O3'   G  1089      -2.567  13.321 -17.601  1.00  0.00           O  
ATOM   4227  C1'   G  1089      -0.856  10.592 -15.926  1.00  0.00           C  
ATOM   4228  C2'   G  1089      -0.795  11.867 -16.768  1.00  0.00           C  
ATOM   4229  O2'   G  1089      -0.379  12.951 -15.951  1.00  0.00           O  
ATOM   4230  N1    G  1089       2.428   7.656 -18.477  1.00  0.00           N  
ATOM   4231  C2    G  1089       2.654   8.815 -17.776  1.00  0.00           C  
ATOM   4232  N2    G  1089       3.921   9.256 -17.747  1.00  0.00           N  
ATOM   4233  N3    G  1089       1.709   9.495 -17.148  1.00  0.00           N  
ATOM   4234  C4    G  1089       0.497   8.914 -17.279  1.00  0.00           C  
ATOM   4235  C5    G  1089       0.165   7.760 -17.955  1.00  0.00           C  
ATOM   4236  C6    G  1089       1.188   7.040 -18.625  1.00  0.00           C  
ATOM   4237  O6    G  1089       1.094   5.995 -19.278  1.00  0.00           O  
ATOM   4238  N7    G  1089      -1.194   7.500 -17.848  1.00  0.00           N  
ATOM   4239  C8    G  1089      -1.655   8.483 -17.123  1.00  0.00           C  
ATOM   4240  N9    G  1089      -0.682   9.377 -16.744  1.00  0.00           N  
ATOM   4241  H5'   G  1089      -4.678  10.772 -15.159  1.00  0.00           H  
ATOM   4242 H5''   G  1089      -4.953  11.906 -16.248  1.00  0.00           H  
ATOM   4243  H4'   G  1089      -2.935  12.376 -15.249  1.00  0.00           H  
ATOM   4244  H3'   G  1089      -2.469  11.348 -17.861  1.00  0.00           H  
ATOM   4245  H1'   G  1089      -0.161  10.623 -15.235  1.00  0.00           H  
ATOM   4246  H2'   G  1089      -0.215  11.759 -17.552  1.00  0.00           H  
ATOM   4247 HO2'   G  1089       0.529  13.215 -16.209  1.00  0.00           H  
ATOM   4248  H1    G  1089       3.197   7.228 -18.908  1.00  0.00           H  
ATOM   4249  H22   G  1089       4.142  10.079 -17.262  1.00  0.00           H  
ATOM   4250  H21   G  1089       4.626   8.758 -18.210  1.00  0.00           H  
ATOM   4251  H8    G  1089      -2.598   8.574 -16.875  1.00  0.00           H  
ATOM   4252  P     C  1090      -2.406  13.722 -19.149  1.00  0.00           P  
ATOM   4253  OP2   C  1090      -3.084  12.684 -19.967  1.00  0.00           O  
ATOM   4254  OP1   C  1090      -2.800  15.146 -19.298  1.00  0.00           O  
ATOM   4255  O5'   C  1090      -0.840  13.614 -19.415  1.00  0.00           O  
ATOM   4256  C5'   C  1090       0.055  14.594 -18.910  1.00  0.00           C  
ATOM   4257  C4'   C  1090       1.478  14.319 -19.331  1.00  0.00           C  
ATOM   4258  O4'   C  1090       1.896  13.001 -18.882  1.00  0.00           O  
ATOM   4259  C3'   C  1090       1.733  14.252 -20.829  1.00  0.00           C  
ATOM   4260  O3'   C  1090       1.803  15.531 -21.435  1.00  0.00           O  
ATOM   4261  C1'   C  1090       2.821  12.459 -19.778  1.00  0.00           C  
ATOM   4262  C2'   C  1090       3.073  13.526 -20.840  1.00  0.00           C  
ATOM   4263  O2'   C  1090       4.125  14.380 -20.413  1.00  0.00           O  
ATOM   4264  N1    C  1090       2.219  11.228 -20.348  1.00  0.00           N  
ATOM   4265  C2    C  1090       3.062  10.311 -20.989  1.00  0.00           C  
ATOM   4266  O2    C  1090       4.277  10.553 -21.062  1.00  0.00           O  
ATOM   4267  N3    C  1090       2.539   9.181 -21.517  1.00  0.00           N  
ATOM   4268  C4    C  1090       1.231   8.944 -21.426  1.00  0.00           C  
ATOM   4269  N4    C  1090       0.759   7.815 -21.962  1.00  0.00           N  
ATOM   4270  C5    C  1090       0.347   9.855 -20.781  1.00  0.00           C  
ATOM   4271  C6    C  1090       0.876  10.970 -20.262  1.00  0.00           C  
ATOM   4272  H5'   C  1090       0.006  14.597 -17.932  1.00  0.00           H  
ATOM   4273 H5''   C  1090      -0.213  15.475 -19.247  1.00  0.00           H  
ATOM   4274  H4'   C  1090       2.064  14.988 -18.920  1.00  0.00           H  
ATOM   4275  H3'   C  1090       1.045  13.696 -21.250  1.00  0.00           H  
ATOM   4276  H1'   C  1090       3.667  12.235 -19.339  1.00  0.00           H  
ATOM   4277  H2'   C  1090       3.260  13.133 -21.718  1.00  0.00           H  
ATOM   4278 HO2'   C  1090       4.915  14.215 -20.967  1.00  0.00           H  
ATOM   4279  H42   C  1090      -0.198   7.613 -21.911  1.00  0.00           H  
ATOM   4280  H41   C  1090       1.370   7.191 -22.405  1.00  0.00           H  
ATOM   4281  H5    C  1090      -0.614   9.672 -20.719  1.00  0.00           H  
ATOM   4282  H6    C  1090       0.285  11.609 -19.814  1.00  0.00           H  
ATOM   4283  P     G  1091       1.601  15.686 -23.022  1.00  0.00           P  
ATOM   4284  OP2   G  1091       0.387  14.923 -23.408  1.00  0.00           O  
ATOM   4285  OP1   G  1091       1.699  17.129 -23.361  1.00  0.00           O  
ATOM   4286  O5'   G  1091       2.867  14.947 -23.647  1.00  0.00           O  
ATOM   4287  C5'   G  1091       4.141  15.575 -23.669  1.00  0.00           C  
ATOM   4288  C4'   G  1091       5.149  14.757 -24.436  1.00  0.00           C  
ATOM   4289  O4'   G  1091       5.314  13.450 -23.828  1.00  0.00           O  
ATOM   4290  C3'   G  1091       4.784  14.427 -25.876  1.00  0.00           C  
ATOM   4291  O3'   G  1091       5.047  15.494 -26.772  1.00  0.00           O  
ATOM   4292  C1'   G  1091       5.514  12.467 -24.811  1.00  0.00           C  
ATOM   4293  C2'   G  1091       5.669  13.219 -26.133  1.00  0.00           C  
ATOM   4294  O2'   G  1091       7.027  13.601 -26.300  1.00  0.00           O  
ATOM   4295  N1    G  1091       3.564   7.993 -26.257  1.00  0.00           N  
ATOM   4296  C2    G  1091       4.822   8.505 -26.462  1.00  0.00           C  
ATOM   4297  N2    G  1091       5.678   7.728 -27.142  1.00  0.00           N  
ATOM   4298  N3    G  1091       5.214   9.694 -26.033  1.00  0.00           N  
ATOM   4299  C4    G  1091       4.232  10.341 -25.371  1.00  0.00           C  
ATOM   4300  C5    G  1091       2.946   9.919 -25.111  1.00  0.00           C  
ATOM   4301  C6    G  1091       2.538   8.642 -25.578  1.00  0.00           C  
ATOM   4302  O6    G  1091       1.439   8.090 -25.448  1.00  0.00           O  
ATOM   4303  N7    G  1091       2.246  10.881 -24.398  1.00  0.00           N  
ATOM   4304  C8    G  1091       3.103  11.853 -24.240  1.00  0.00           C  
ATOM   4305  N9    G  1091       4.327  11.591 -24.805  1.00  0.00           N  
ATOM   4306  H5'   G  1091       4.456  15.691 -22.749  1.00  0.00           H  
ATOM   4307 H5''   G  1091       4.055  16.456 -24.091  1.00  0.00           H  
ATOM   4308  H4'   G  1091       6.013  15.220 -24.418  1.00  0.00           H  
ATOM   4309  H3'   G  1091       3.842  14.161 -25.916  1.00  0.00           H  
ATOM   4310  H1'   G  1091       6.317  11.930 -24.645  1.00  0.00           H  
ATOM   4311  H2'   G  1091       5.344  12.691 -26.893  1.00  0.00           H  
ATOM   4312 HO2'   G  1091       7.064  14.553 -26.532  1.00  0.00           H  
ATOM   4313  H1    G  1091       3.373   7.101 -26.616  1.00  0.00           H  
ATOM   4314  H22   G  1091       6.590   8.042 -27.319  1.00  0.00           H  
ATOM   4315  H21   G  1091       5.395   6.847 -27.463  1.00  0.00           H  
ATOM   4316  H8    G  1091       2.893  12.685 -23.766  1.00  0.00           H  
ATOM   4317  P     U  1092       4.426  15.475 -28.254  1.00  0.00           P  
ATOM   4318  OP2   U  1092       2.947  15.462 -28.132  1.00  0.00           O  
ATOM   4319  OP1   U  1092       5.089  16.544 -29.044  1.00  0.00           O  
ATOM   4320  O5'   U  1092       4.885  14.069 -28.846  1.00  0.00           O  
ATOM   4321  C5'   U  1092       6.120  13.934 -29.533  1.00  0.00           C  
ATOM   4322  C4'   U  1092       6.200  12.628 -30.285  1.00  0.00           C  
ATOM   4323  O4'   U  1092       5.903  11.510 -29.411  1.00  0.00           O  
ATOM   4324  C3'   U  1092       5.189  12.437 -31.404  1.00  0.00           C  
ATOM   4325  O3'   U  1092       5.507  13.174 -32.571  1.00  0.00           O  
ATOM   4326  C1'   U  1092       5.311  10.467 -30.144  1.00  0.00           C  
ATOM   4327  C2'   U  1092       5.269  10.925 -31.600  1.00  0.00           C  
ATOM   4328  O2'   U  1092       6.477  10.555 -32.251  1.00  0.00           O  
ATOM   4329  N1    U  1092       3.955  10.235 -29.589  1.00  0.00           N  
ATOM   4330  C2    U  1092       3.344   9.034 -29.898  1.00  0.00           C  
ATOM   4331  O2    U  1092       3.868   8.180 -30.593  1.00  0.00           O  
ATOM   4332  N3    U  1092       2.092   8.862 -29.362  1.00  0.00           N  
ATOM   4333  C4    U  1092       1.399   9.749 -28.566  1.00  0.00           C  
ATOM   4334  O4    U  1092       0.275   9.448 -28.161  1.00  0.00           O  
ATOM   4335  C5    U  1092       2.092  10.970 -28.288  1.00  0.00           C  
ATOM   4336  C6    U  1092       3.314  11.163 -28.796  1.00  0.00           C  
ATOM   4337  H5'   U  1092       6.853  13.973 -28.883  1.00  0.00           H  
ATOM   4338 H5''   U  1092       6.216  14.674 -30.168  1.00  0.00           H  
ATOM   4339  H4'   U  1092       7.110  12.518 -30.629  1.00  0.00           H  
ATOM   4340  H3'   U  1092       4.298  12.682 -31.079  1.00  0.00           H  
ATOM   4341  H1'   U  1092       5.834   9.641 -30.080  1.00  0.00           H  
ATOM   4342  H2'   U  1092       4.483  10.582 -32.074  1.00  0.00           H  
ATOM   4343 HO2'   U  1092       6.287   9.838 -32.892  1.00  0.00           H  
ATOM   4344  H3    U  1092       1.641   8.017 -29.569  1.00  0.00           H  
ATOM   4345  H5    U  1092       1.674  11.658 -27.728  1.00  0.00           H  
ATOM   4346  H6    U  1092       3.766  12.006 -28.592  1.00  0.00           H  
ATOM   4347  P     U  1093       4.349  13.608 -33.596  1.00  0.00           P  
ATOM   4348  OP2   U  1093       3.282  14.291 -32.820  1.00  0.00           O  
ATOM   4349  OP1   U  1093       4.985  14.306 -34.741  1.00  0.00           O  
ATOM   4350  O5'   U  1093       3.764  12.224 -34.125  1.00  0.00           O  
ATOM   4351  C5'   U  1093       4.561  11.347 -34.907  1.00  0.00           C  
ATOM   4352  C4'   U  1093       3.832  10.064 -35.221  1.00  0.00           C  
ATOM   4353  O4'   U  1093       3.497   9.359 -33.992  1.00  0.00           O  
ATOM   4354  C3'   U  1093       2.497  10.208 -35.935  1.00  0.00           C  
ATOM   4355  O3'   U  1093       2.631  10.343 -37.338  1.00  0.00           O  
ATOM   4356  C1'   U  1093       2.243   8.717 -34.116  1.00  0.00           C  
ATOM   4357  C2'   U  1093       1.801   8.899 -35.571  1.00  0.00           C  
ATOM   4358  O2'   U  1093       2.300   7.818 -36.346  1.00  0.00           O  
ATOM   4359  N1    U  1093       1.305   9.353 -33.160  1.00  0.00           N  
ATOM   4360  C2    U  1093       0.201   8.615 -32.774  1.00  0.00           C  
ATOM   4361  O2    U  1093      -0.022   7.488 -33.182  1.00  0.00           O  
ATOM   4362  N3    U  1093      -0.639   9.243 -31.887  1.00  0.00           N  
ATOM   4363  C4    U  1093      -0.493  10.507 -31.357  1.00  0.00           C  
ATOM   4364  O4    U  1093      -1.339  10.933 -30.568  1.00  0.00           O  
ATOM   4365  C5    U  1093       0.671  11.211 -31.801  1.00  0.00           C  
ATOM   4366  C6    U  1093       1.506  10.623 -32.663  1.00  0.00           C  
ATOM   4367  H5'   U  1093       5.381  11.136 -34.414  1.00  0.00           H  
ATOM   4368 H5''   U  1093       4.798  11.793 -35.746  1.00  0.00           H  
ATOM   4369  H4'   U  1093       4.417   9.492 -35.759  1.00  0.00           H  
ATOM   4370  H3'   U  1093       2.001  10.957 -35.543  1.00  0.00           H  
ATOM   4371  H1'   U  1093       2.310   7.759 -33.917  1.00  0.00           H  
ATOM   4372  H2'   U  1093       0.827   8.977 -35.644  1.00  0.00           H  
ATOM   4373 HO2'   U  1093       1.553   7.238 -36.603  1.00  0.00           H  
ATOM   4374  H3    U  1093      -1.428   8.738 -31.601  1.00  0.00           H  
ATOM   4375  H5    U  1093       0.854  12.117 -31.474  1.00  0.00           H  
ATOM   4376  H6    U  1093       2.295  11.126 -32.952  1.00  0.00           H  
ATOM   4377  P     A  1094       1.637  11.303 -38.157  1.00  0.00           P  
ATOM   4378  OP2   A  1094       1.199  12.394 -37.250  1.00  0.00           O  
ATOM   4379  OP1   A  1094       2.282  11.639 -39.451  1.00  0.00           O  
ATOM   4380  O5'   A  1094       0.374  10.380 -38.462  1.00  0.00           O  
ATOM   4381  C5'   A  1094       0.463   9.302 -39.382  1.00  0.00           C  
ATOM   4382  C4'   A  1094      -0.850   8.571 -39.508  1.00  0.00           C  
ATOM   4383  O4'   A  1094      -1.070   7.810 -38.291  1.00  0.00           O  
ATOM   4384  C3'   A  1094      -2.091   9.443 -39.624  1.00  0.00           C  
ATOM   4385  O3'   A  1094      -2.372   9.834 -40.957  1.00  0.00           O  
ATOM   4386  C1'   A  1094      -2.441   7.814 -37.942  1.00  0.00           C  
ATOM   4387  C2'   A  1094      -3.179   8.525 -39.079  1.00  0.00           C  
ATOM   4388  O2'   A  1094      -3.570   7.561 -40.046  1.00  0.00           O  
ATOM   4389  N1    A  1094      -5.189   8.432 -33.627  1.00  0.00           N  
ATOM   4390  C2    A  1094      -5.347   7.630 -34.687  1.00  0.00           C  
ATOM   4391  N3    A  1094      -4.592   7.521 -35.779  1.00  0.00           N  
ATOM   4392  C4    A  1094      -3.551   8.370 -35.723  1.00  0.00           C  
ATOM   4393  C5    A  1094      -3.256   9.253 -34.702  1.00  0.00           C  
ATOM   4394  C6    A  1094      -4.132   9.272 -33.602  1.00  0.00           C  
ATOM   4395  N6    A  1094      -3.976  10.072 -32.545  1.00  0.00           N  
ATOM   4396  N7    A  1094      -2.102   9.969 -34.990  1.00  0.00           N  
ATOM   4397  C8    A  1094      -1.731   9.509 -36.160  1.00  0.00           C  
ATOM   4398  N9    A  1094      -2.562   8.539 -36.662  1.00  0.00           N  
ATOM   4399  H5'   A  1094       1.150   8.675 -39.073  1.00  0.00           H  
ATOM   4400 H5''   A  1094       0.721   9.651 -40.260  1.00  0.00           H  
ATOM   4401  H4'   A  1094      -0.800   7.960 -40.273  1.00  0.00           H  
ATOM   4402  H3'   A  1094      -1.995  10.218 -39.031  1.00  0.00           H  
ATOM   4403  H1'   A  1094      -2.798   6.907 -37.838  1.00  0.00           H  
ATOM   4404  H2'   A  1094      -3.945   9.035 -38.744  1.00  0.00           H  
ATOM   4405 HO2'   A  1094      -4.542   7.447 -40.007  1.00  0.00           H  
ATOM   4406  H2    A  1094      -6.129   7.040 -34.656  1.00  0.00           H  
ATOM   4407  H61   A  1094      -4.621  10.040 -31.807  1.00  0.00           H  
ATOM   4408  H62   A  1094      -3.216  10.690 -32.505  1.00  0.00           H  
ATOM   4409  H8    A  1094      -0.934   9.829 -36.632  1.00  0.00           H  
ATOM   4410  P     U  1095      -3.109  11.231 -41.250  1.00  0.00           P  
ATOM   4411  OP2   U  1095      -2.446  12.280 -40.435  1.00  0.00           O  
ATOM   4412  OP1   U  1095      -3.207  11.399 -42.723  1.00  0.00           O  
ATOM   4413  O5'   U  1095      -4.580  11.018 -40.679  1.00  0.00           O  
ATOM   4414  C5'   U  1095      -5.536  10.247 -41.392  1.00  0.00           C  
ATOM   4415  C4'   U  1095      -6.854  10.178 -40.661  1.00  0.00           C  
ATOM   4416  O4'   U  1095      -6.609   9.569 -39.367  1.00  0.00           O  
ATOM   4417  C3'   U  1095      -7.512  11.511 -40.339  1.00  0.00           C  
ATOM   4418  O3'   U  1095      -8.359  11.975 -41.375  1.00  0.00           O  
ATOM   4419  C1'   U  1095      -7.402  10.204 -38.376  1.00  0.00           C  
ATOM   4420  C2'   U  1095      -8.320  11.193 -39.094  1.00  0.00           C  
ATOM   4421  O2'   U  1095      -9.536  10.537 -39.423  1.00  0.00           O  
ATOM   4422  N1    U  1095      -6.507  10.872 -37.401  1.00  0.00           N  
ATOM   4423  C2    U  1095      -7.007  11.090 -36.131  1.00  0.00           C  
ATOM   4424  O2    U  1095      -8.130  10.759 -35.792  1.00  0.00           O  
ATOM   4425  N3    U  1095      -6.143  11.711 -35.262  1.00  0.00           N  
ATOM   4426  C4    U  1095      -4.857  12.130 -35.527  1.00  0.00           C  
ATOM   4427  O4    U  1095      -4.204  12.677 -34.636  1.00  0.00           O  
ATOM   4428  C5    U  1095      -4.406  11.872 -36.860  1.00  0.00           C  
ATOM   4429  C6    U  1095      -5.226  11.268 -37.726  1.00  0.00           C  
ATOM   4430  H5'   U  1095      -5.188   9.338 -41.510  1.00  0.00           H  
ATOM   4431 H5''   U  1095      -5.680  10.652 -42.273  1.00  0.00           H  
ATOM   4432  H4'   U  1095      -7.473   9.624 -41.179  1.00  0.00           H  
ATOM   4433  H3'   U  1095      -6.820  12.165 -40.109  1.00  0.00           H  
ATOM   4434  H1'   U  1095      -7.948   9.536 -37.910  1.00  0.00           H  
ATOM   4435  H2'   U  1095      -8.476  11.994 -38.552  1.00  0.00           H  
ATOM   4436 HO2'   U  1095     -10.252  10.885 -38.851  1.00  0.00           H  
ATOM   4437  H3    U  1095      -6.479  11.875 -34.357  1.00  0.00           H  
ATOM   4438  H5    U  1095      -3.503  12.136 -37.136  1.00  0.00           H  
ATOM   4439  H6    U  1095      -4.895  11.104 -38.632  1.00  0.00           H  
ATOM   4440  P     U  1096      -8.653  13.547 -41.537  1.00  0.00           P  
ATOM   4441  OP2   U  1096      -7.349  14.256 -41.572  1.00  0.00           O  
ATOM   4442  OP1   U  1096      -9.615  13.722 -42.654  1.00  0.00           O  
ATOM   4443  O5'   U  1096      -9.393  13.942 -40.182  1.00  0.00           O  
ATOM   4444  C5'   U  1096     -10.777  13.683 -40.005  1.00  0.00           C  
ATOM   4445  C4'   U  1096     -11.270  14.178 -38.668  1.00  0.00           C  
ATOM   4446  O4'   U  1096     -10.220  14.037 -37.684  1.00  0.00           O  
ATOM   4447  C3'   U  1096     -11.602  15.659 -38.582  1.00  0.00           C  
ATOM   4448  O3'   U  1096     -12.849  15.983 -39.171  1.00  0.00           O  
ATOM   4449  C1'   U  1096     -10.357  15.044 -36.702  1.00  0.00           C  
ATOM   4450  C2'   U  1096     -11.585  15.870 -37.072  1.00  0.00           C  
ATOM   4451  O2'   U  1096     -12.728  15.304 -36.446  1.00  0.00           O  
ATOM   4452  N1    U  1096      -9.116  15.856 -36.689  1.00  0.00           N  
ATOM   4453  C2    U  1096      -9.087  16.949 -35.843  1.00  0.00           C  
ATOM   4454  O2    U  1096     -10.021  17.262 -35.126  1.00  0.00           O  
ATOM   4455  N3    U  1096      -7.918  17.670 -35.864  1.00  0.00           N  
ATOM   4456  C4    U  1096      -6.798  17.418 -36.627  1.00  0.00           C  
ATOM   4457  O4    U  1096      -5.822  18.163 -36.533  1.00  0.00           O  
ATOM   4458  C5    U  1096      -6.900  16.271 -37.478  1.00  0.00           C  
ATOM   4459  C6    U  1096      -8.026  15.550 -37.476  1.00  0.00           C  
ATOM   4460  H5'   U  1096     -10.932  12.717 -40.065  1.00  0.00           H  
ATOM   4461 H5''   U  1096     -11.280  14.132 -40.716  1.00  0.00           H  
ATOM   4462  H4'   U  1096     -12.053  13.661 -38.386  1.00  0.00           H  
ATOM   4463  H3'   U  1096     -10.897  16.206 -38.988  1.00  0.00           H  
ATOM   4464  H1'   U  1096     -10.493  14.644 -35.817  1.00  0.00           H  
ATOM   4465  H2'   U  1096     -11.469  16.812 -36.830  1.00  0.00           H  
ATOM   4466 HO2'   U  1096     -13.039  15.911 -35.741  1.00  0.00           H  
ATOM   4467  H3    U  1096      -7.876  18.450 -35.272  1.00  0.00           H  
ATOM   4468  H5    U  1096      -6.150  16.016 -38.055  1.00  0.00           H  
ATOM   4469  H6    U  1096      -8.072  14.771 -38.068  1.00  0.00           H  
ATOM   4470  P     G  1097     -12.950  17.166 -40.253  1.00  0.00           P  
ATOM   4471  OP2   G  1097     -11.571  17.598 -40.593  1.00  0.00           O  
ATOM   4472  OP1   G  1097     -13.868  16.724 -41.334  1.00  0.00           O  
ATOM   4473  O5'   G  1097     -13.658  18.354 -39.462  1.00  0.00           O  
ATOM   4474  C5'   G  1097     -14.758  18.102 -38.600  1.00  0.00           C  
ATOM   4475  C4'   G  1097     -14.857  19.139 -37.509  1.00  0.00           C  
ATOM   4476  O4'   G  1097     -13.874  18.881 -36.471  1.00  0.00           O  
ATOM   4477  C3'   G  1097     -14.560  20.573 -37.922  1.00  0.00           C  
ATOM   4478  O3'   G  1097     -15.655  21.201 -38.565  1.00  0.00           O  
ATOM   4479  C1'   G  1097     -13.382  20.092 -35.955  1.00  0.00           C  
ATOM   4480  C2'   G  1097     -14.273  21.174 -36.553  1.00  0.00           C  
ATOM   4481  O2'   G  1097     -15.459  21.287 -35.780  1.00  0.00           O  
ATOM   4482  N1    G  1097      -8.985  22.614 -35.484  1.00  0.00           N  
ATOM   4483  C2    G  1097     -10.179  22.809 -34.834  1.00  0.00           C  
ATOM   4484  N2    G  1097     -10.212  23.807 -33.937  1.00  0.00           N  
ATOM   4485  N3    G  1097     -11.262  22.080 -35.044  1.00  0.00           N  
ATOM   4486  C4    G  1097     -11.056  21.124 -35.974  1.00  0.00           C  
ATOM   4487  C5    G  1097      -9.905  20.845 -36.680  1.00  0.00           C  
ATOM   4488  C6    G  1097      -8.750  21.635 -36.445  1.00  0.00           C  
ATOM   4489  O6    G  1097      -7.634  21.545 -36.971  1.00  0.00           O  
ATOM   4490  N7    G  1097     -10.104  19.778 -37.545  1.00  0.00           N  
ATOM   4491  C8    G  1097     -11.348  19.434 -37.352  1.00  0.00           C  
ATOM   4492  N9    G  1097     -11.984  20.209 -36.412  1.00  0.00           N  
ATOM   4493  H5'   G  1097     -14.650  17.218 -38.193  1.00  0.00           H  
ATOM   4494 H5''   G  1097     -15.585  18.112 -39.127  1.00  0.00           H  
ATOM   4495  H4'   G  1097     -15.751  19.095 -37.109  1.00  0.00           H  
ATOM   4496  H3'   G  1097     -13.753  20.587 -38.477  1.00  0.00           H  
ATOM   4497  H1'   G  1097     -13.411  20.148 -34.977  1.00  0.00           H  
ATOM   4498  H2'   G  1097     -13.806  22.032 -36.628  1.00  0.00           H  
ATOM   4499 HO2'   G  1097     -16.234  21.261 -36.380  1.00  0.00           H  
ATOM   4500  H1    G  1097      -8.240  23.209 -35.256  1.00  0.00           H  
ATOM   4501  H22   G  1097     -11.037  23.993 -33.442  1.00  0.00           H  
ATOM   4502  H21   G  1097      -9.413  24.351 -33.776  1.00  0.00           H  
ATOM   4503  H8    G  1097     -11.784  18.698 -37.829  1.00  0.00           H  
ATOM   4504  P     U  1098     -15.405  22.432 -39.568  1.00  0.00           P  
ATOM   4505  OP2   U  1098     -14.413  22.001 -40.585  1.00  0.00           O  
ATOM   4506  OP1   U  1098     -16.728  22.947 -40.004  1.00  0.00           O  
ATOM   4507  O5'   U  1098     -14.722  23.542 -38.652  1.00  0.00           O  
ATOM   4508  C5'   U  1098     -15.454  24.190 -37.623  1.00  0.00           C  
ATOM   4509  C4'   U  1098     -14.603  25.190 -36.879  1.00  0.00           C  
ATOM   4510  O4'   U  1098     -13.356  24.566 -36.469  1.00  0.00           O  
ATOM   4511  C3'   U  1098     -14.126  26.392 -37.680  1.00  0.00           C  
ATOM   4512  O3'   U  1098     -15.136  27.366 -37.871  1.00  0.00           O  
ATOM   4513  C1'   U  1098     -12.368  25.560 -36.367  1.00  0.00           C  
ATOM   4514  C2'   U  1098     -12.966  26.887 -36.820  1.00  0.00           C  
ATOM   4515  O2'   U  1098     -13.436  27.604 -35.687  1.00  0.00           O  
ATOM   4516  N1    U  1098     -11.174  25.182 -37.161  1.00  0.00           N  
ATOM   4517  C2    U  1098     -10.062  25.997 -37.055  1.00  0.00           C  
ATOM   4518  O2    U  1098     -10.029  26.990 -36.350  1.00  0.00           O  
ATOM   4519  N3    U  1098      -8.981  25.607 -37.807  1.00  0.00           N  
ATOM   4520  C4    U  1098      -8.897  24.510 -38.638  1.00  0.00           C  
ATOM   4521  O4    U  1098      -7.850  24.294 -39.250  1.00  0.00           O  
ATOM   4522  C5    U  1098     -10.084  23.713 -38.697  1.00  0.00           C  
ATOM   4523  C6    U  1098     -11.151  24.069 -37.974  1.00  0.00           C  
ATOM   4524  H5'   U  1098     -15.781  23.516 -36.990  1.00  0.00           H  
ATOM   4525 H5''   U  1098     -16.219  24.656 -38.019  1.00  0.00           H  
ATOM   4526  H4'   U  1098     -15.087  25.485 -36.080  1.00  0.00           H  
ATOM   4527  H3'   U  1098     -13.784  26.087 -38.546  1.00  0.00           H  
ATOM   4528  H1'   U  1098     -12.121  25.624 -35.420  1.00  0.00           H  
ATOM   4529  H2'   U  1098     -12.330  27.416 -37.345  1.00  0.00           H  
ATOM   4530 HO2'   U  1098     -14.354  27.903 -35.856  1.00  0.00           H  
ATOM   4531  H3    U  1098      -8.182  26.171 -37.747  1.00  0.00           H  
ATOM   4532  H5    U  1098     -10.114  22.913 -39.262  1.00  0.00           H  
ATOM   4533  H6    U  1098     -11.952  23.508 -38.033  1.00  0.00           H  
ATOM   4534  P     U  1099     -15.060  28.377 -39.118  1.00  0.00           P  
ATOM   4535  OP2   U  1099     -14.816  27.576 -40.344  1.00  0.00           O  
ATOM   4536  OP1   U  1099     -16.239  29.278 -39.052  1.00  0.00           O  
ATOM   4537  O5'   U  1099     -13.757  29.247 -38.830  1.00  0.00           O  
ATOM   4538  C5'   U  1099     -13.756  30.247 -37.822  1.00  0.00           C  
ATOM   4539  C4'   U  1099     -12.465  31.028 -37.814  1.00  0.00           C  
ATOM   4540  O4'   U  1099     -11.369  30.140 -37.474  1.00  0.00           O  
ATOM   4541  C3'   U  1099     -12.042  31.637 -39.141  1.00  0.00           C  
ATOM   4542  O3'   U  1099     -12.663  32.884 -39.401  1.00  0.00           O  
ATOM   4543  C1'   U  1099     -10.208  30.497 -38.197  1.00  0.00           C  
ATOM   4544  C2'   U  1099     -10.543  31.795 -38.939  1.00  0.00           C  
ATOM   4545  O2'   U  1099     -10.251  32.902 -38.099  1.00  0.00           O  
ATOM   4546  N1    U  1099      -9.895  29.383 -39.125  1.00  0.00           N  
ATOM   4547  C2    U  1099      -8.637  29.374 -39.699  1.00  0.00           C  
ATOM   4548  O2    U  1099      -7.797  30.228 -39.475  1.00  0.00           O  
ATOM   4549  N3    U  1099      -8.393  28.324 -40.550  1.00  0.00           N  
ATOM   4550  C4    U  1099      -9.257  27.303 -40.881  1.00  0.00           C  
ATOM   4551  O4    U  1099      -8.887  26.428 -41.666  1.00  0.00           O  
ATOM   4552  C5    U  1099     -10.539  27.376 -40.249  1.00  0.00           C  
ATOM   4553  C6    U  1099     -10.804  28.387 -39.415  1.00  0.00           C  
ATOM   4554  H5'   U  1099     -13.876  29.819 -36.948  1.00  0.00           H  
ATOM   4555 H5''   U  1099     -14.501  30.863 -37.982  1.00  0.00           H  
ATOM   4556  H4'   U  1099     -12.527  31.734 -37.138  1.00  0.00           H  
ATOM   4557  H3'   U  1099     -12.208  30.993 -39.860  1.00  0.00           H  
ATOM   4558  H1'   U  1099      -9.441  30.652 -37.606  1.00  0.00           H  
ATOM   4559  H2'   U  1099     -10.070  31.855 -39.795  1.00  0.00           H  
ATOM   4560 HO2'   U  1099      -9.464  33.370 -38.449  1.00  0.00           H  
ATOM   4561  H3    U  1099      -7.507  28.300 -40.968  1.00  0.00           H  
ATOM   4562  H5    U  1099     -11.217  26.690 -40.426  1.00  0.00           H  
ATOM   4563  H6    U  1099     -11.688  28.416 -38.996  1.00  0.00           H  
ATOM   4564  P     C  1100     -12.850  33.395 -40.913  1.00  0.00           P  
ATOM   4565  OP2   C  1100     -13.255  32.235 -41.745  1.00  0.00           O  
ATOM   4566  OP1   C  1100     -13.702  34.611 -40.884  1.00  0.00           O  
ATOM   4567  O5'   C  1100     -11.384  33.833 -41.357  1.00  0.00           O  
ATOM   4568  C5'   C  1100     -10.803  35.035 -40.874  1.00  0.00           C  
ATOM   4569  C4'   C  1100      -9.439  35.275 -41.473  1.00  0.00           C  
ATOM   4570  O4'   C  1100      -8.528  34.207 -41.084  1.00  0.00           O  
ATOM   4571  C3'   C  1100      -9.364  35.266 -42.992  1.00  0.00           C  
ATOM   4572  O3'   C  1100      -9.755  36.499 -43.572  1.00  0.00           O  
ATOM   4573  C1'   C  1100      -7.608  33.959 -42.116  1.00  0.00           C  
ATOM   4574  C2'   C  1100      -7.881  34.989 -43.210  1.00  0.00           C  
ATOM   4575  O2'   C  1100      -7.098  36.148 -42.965  1.00  0.00           O  
ATOM   4576  N1    C  1100      -7.816  32.567 -42.587  1.00  0.00           N  
ATOM   4577  C2    C  1100      -6.742  31.902 -43.191  1.00  0.00           C  
ATOM   4578  O2    C  1100      -5.657  32.490 -43.314  1.00  0.00           O  
ATOM   4579  N3    C  1100      -6.906  30.632 -43.629  1.00  0.00           N  
ATOM   4580  C4    C  1100      -8.082  30.022 -43.485  1.00  0.00           C  
ATOM   4581  N4    C  1100      -8.197  28.769 -43.932  1.00  0.00           N  
ATOM   4582  C5    C  1100      -9.193  30.671 -42.876  1.00  0.00           C  
ATOM   4583  C6    C  1100      -9.019  31.926 -42.446  1.00  0.00           C  
ATOM   4584  H5'   C  1100     -10.719  34.979 -39.899  1.00  0.00           H  
ATOM   4585 H5''   C  1100     -11.389  35.786 -41.102  1.00  0.00           H  
ATOM   4586  H4'   C  1100      -9.092  36.126 -41.134  1.00  0.00           H  
ATOM   4587  H3'   C  1100      -9.894  34.519 -43.338  1.00  0.00           H  
ATOM   4588  H1'   C  1100      -6.686  34.062 -41.800  1.00  0.00           H  
ATOM   4589  H2'   C  1100      -7.713  34.621 -44.103  1.00  0.00           H  
ATOM   4590 HO2'   C  1100      -6.388  36.203 -43.637  1.00  0.00           H  
ATOM   4591  H42   C  1100      -9.048  28.293 -43.841  1.00  0.00           H  
ATOM   4592  H41   C  1100      -7.430  28.326 -44.351  1.00  0.00           H  
ATOM   4593  H5    C  1100     -10.054  30.214 -42.774  1.00  0.00           H  
ATOM   4594  H6    C  1100      -9.772  32.390 -42.024  1.00  0.00           H  
ATOM   4595  P     U  1101     -10.481  36.506 -44.999  1.00  0.00           P  
ATOM   4596  OP2   U  1101     -11.225  35.224 -45.081  1.00  0.00           O  
ATOM   4597  OP1   U  1101     -11.223  37.791 -45.071  1.00  0.00           O  
ATOM   4598  O5'   U  1101      -9.376  36.510 -46.146  1.00  0.00           O  
ATOM   4599  C5'   U  1101      -9.113  37.681 -46.903  1.00  0.00           C  
ATOM   4600  C4'   U  1101      -8.283  37.380 -48.126  1.00  0.00           C  
ATOM   4601  O4'   U  1101      -7.123  36.575 -47.780  1.00  0.00           O  
ATOM   4602  C3'   U  1101      -8.975  36.596 -49.230  1.00  0.00           C  
ATOM   4603  O3'   U  1101      -9.782  37.408 -50.064  1.00  0.00           O  
ATOM   4604  C1'   U  1101      -6.814  35.701 -48.850  1.00  0.00           C  
ATOM   4605  C2'   U  1101      -7.811  35.969 -49.981  1.00  0.00           C  
ATOM   4606  O2'   U  1101      -7.232  36.891 -50.894  1.00  0.00           O  
ATOM   4607  N1    U  1101      -6.880  34.302 -48.361  1.00  0.00           N  
ATOM   4608  C2    U  1101      -6.640  33.300 -49.283  1.00  0.00           C  
ATOM   4609  O2    U  1101      -6.381  33.521 -50.454  1.00  0.00           O  
ATOM   4610  N3    U  1101      -6.711  32.022 -48.787  1.00  0.00           N  
ATOM   4611  C4    U  1101      -6.993  31.648 -47.490  1.00  0.00           C  
ATOM   4612  O4    U  1101      -7.021  30.451 -47.198  1.00  0.00           O  
ATOM   4613  C5    U  1101      -7.230  32.737 -46.592  1.00  0.00           C  
ATOM   4614  C6    U  1101      -7.166  33.991 -47.049  1.00  0.00           C  
ATOM   4615  H5'   U  1101      -8.632  38.324 -46.341  1.00  0.00           H  
ATOM   4616 H5''   U  1101      -9.964  38.078 -47.185  1.00  0.00           H  
ATOM   4617  H4'   U  1101      -7.973  38.234 -48.492  1.00  0.00           H  
ATOM   4618  H3'   U  1101      -9.529  35.891 -48.835  1.00  0.00           H  
ATOM   4619  H1'   U  1101      -5.906  35.891 -49.167  1.00  0.00           H  
ATOM   4620  H2'   U  1101      -8.077  35.138 -50.426  1.00  0.00           H  
ATOM   4621 HO2'   U  1101      -7.005  36.420 -51.723  1.00  0.00           H  
ATOM   4622  H3    U  1101      -6.544  31.297 -49.424  1.00  0.00           H  
ATOM   4623  H5    U  1101      -7.438  32.563 -45.650  1.00  0.00           H  
ATOM   4624  H6    U  1101      -7.334  34.719 -46.415  1.00  0.00           H  
ATOM   4625  P     G  1102     -11.246  36.913 -50.504  1.00  0.00           P  
ATOM   4626  OP2   G  1102     -11.401  35.499 -50.078  1.00  0.00           O  
ATOM   4627  OP1   G  1102     -12.231  37.928 -50.049  1.00  0.00           O  
ATOM   4628  O5'   G  1102     -11.204  36.947 -52.096  1.00  0.00           O  
ATOM   4629  C5'   G  1102     -12.141  37.717 -52.834  1.00  0.00           C  
ATOM   4630  C4'   G  1102     -13.429  36.962 -53.052  1.00  0.00           C  
ATOM   4631  O4'   G  1102     -13.110  35.885 -53.960  1.00  0.00           O  
ATOM   4632  C3'   G  1102     -14.046  36.324 -51.817  1.00  0.00           C  
ATOM   4633  O3'   G  1102     -15.122  37.077 -51.283  1.00  0.00           O  
ATOM   4634  C1'   G  1102     -13.484  34.594 -53.404  1.00  0.00           C  
ATOM   4635  C2'   G  1102     -14.355  34.866 -52.170  1.00  0.00           C  
ATOM   4636  O2'   G  1102     -15.713  34.706 -52.553  1.00  0.00           O  
ATOM   4637  N1    G  1102      -8.836  33.216 -54.957  1.00  0.00           N  
ATOM   4638  C2    G  1102      -9.795  33.951 -55.612  1.00  0.00           C  
ATOM   4639  N2    G  1102      -9.479  34.378 -56.844  1.00  0.00           N  
ATOM   4640  N3    G  1102     -10.977  34.247 -55.098  1.00  0.00           N  
ATOM   4641  C4    G  1102     -11.130  33.741 -53.856  1.00  0.00           C  
ATOM   4642  C5    G  1102     -10.237  32.996 -53.115  1.00  0.00           C  
ATOM   4643  C6    G  1102      -8.972  32.685 -53.678  1.00  0.00           C  
ATOM   4644  O6    G  1102      -8.045  32.037 -53.179  1.00  0.00           O  
ATOM   4645  N7    G  1102     -10.776  32.668 -51.879  1.00  0.00           N  
ATOM   4646  C8    G  1102     -11.964  33.208 -51.891  1.00  0.00           C  
ATOM   4647  N9    G  1102     -12.243  33.875 -53.060  1.00  0.00           N  
ATOM   4648  H5'   G  1102     -11.753  37.946 -53.704  1.00  0.00           H  
ATOM   4649 H5''   G  1102     -12.334  38.543 -52.343  1.00  0.00           H  
ATOM   4650  H4'   G  1102     -14.101  37.530 -53.486  1.00  0.00           H  
ATOM   4651  H3'   G  1102     -13.304  36.326 -51.177  1.00  0.00           H  
ATOM   4652  H1'   G  1102     -13.996  34.069 -54.055  1.00  0.00           H  
ATOM   4653  H2'   G  1102     -14.109  34.259 -51.441  1.00  0.00           H  
ATOM   4654 HO2'   G  1102     -16.055  33.869 -52.174  1.00  0.00           H  
ATOM   4655  H1    G  1102      -7.991  33.052 -55.426  1.00  0.00           H  
ATOM   4656  H22   G  1102     -10.124  34.907 -57.359  1.00  0.00           H  
ATOM   4657  H21   G  1102      -8.606  34.163 -57.231  1.00  0.00           H  
ATOM   4658  H8    G  1102     -12.592  33.145 -51.142  1.00  0.00           H  
ATOM   4659  P     C  1103     -16.578  36.995 -51.959  1.00  0.00           P  
ATOM   4660  OP2   C  1103     -17.330  38.218 -51.582  1.00  0.00           O  
ATOM   4661  OP1   C  1103     -16.400  36.656 -53.394  1.00  0.00           O  
ATOM   4662  O5'   C  1103     -17.267  35.751 -51.241  1.00  0.00           O  
ATOM   4663  C5'   C  1103     -18.351  35.935 -50.344  1.00  0.00           C  
ATOM   4664  C4'   C  1103     -19.275  34.741 -50.334  1.00  0.00           C  
ATOM   4665  O4'   C  1103     -20.029  34.695 -51.575  1.00  0.00           O  
ATOM   4666  C3'   C  1103     -18.607  33.377 -50.263  1.00  0.00           C  
ATOM   4667  O3'   C  1103     -18.194  33.032 -48.952  1.00  0.00           O  
ATOM   4668  C1'   C  1103     -20.251  33.344 -51.929  1.00  0.00           C  
ATOM   4669  C2'   C  1103     -19.696  32.469 -50.806  1.00  0.00           C  
ATOM   4670  O2'   C  1103     -20.708  32.243 -49.836  1.00  0.00           O  
ATOM   4671  N1    C  1103     -19.589  33.078 -53.230  1.00  0.00           N  
ATOM   4672  C2    C  1103     -19.743  31.812 -53.808  1.00  0.00           C  
ATOM   4673  O2    C  1103     -20.422  30.956 -53.221  1.00  0.00           O  
ATOM   4674  N3    C  1103     -19.149  31.545 -54.994  1.00  0.00           N  
ATOM   4675  C4    C  1103     -18.424  32.482 -55.605  1.00  0.00           C  
ATOM   4676  N4    C  1103     -17.857  32.172 -56.774  1.00  0.00           N  
ATOM   4677  C5    C  1103     -18.248  33.778 -55.043  1.00  0.00           C  
ATOM   4678  C6    C  1103     -18.841  34.031 -53.870  1.00  0.00           C  
ATOM   4679  H5'   C  1103     -18.858  36.729 -50.614  1.00  0.00           H  
ATOM   4680 H5''   C  1103     -17.998  36.073 -49.440  1.00  0.00           H  
ATOM   4681  H4'   C  1103     -19.901  34.827 -49.585  1.00  0.00           H  
ATOM   4682  H3'   C  1103     -17.832  33.347 -50.862  1.00  0.00           H  
ATOM   4683  H1'   C  1103     -21.214  33.185 -52.014  1.00  0.00           H  
ATOM   4684  H2'   C  1103     -19.324  31.628 -51.145  1.00  0.00           H  
ATOM   4685 HO2'   C  1103     -20.988  31.305 -49.879  1.00  0.00           H  
ATOM   4686  H42   C  1103     -17.318  32.839 -57.248  1.00  0.00           H  
ATOM   4687  H41   C  1103     -17.980  31.279 -57.157  1.00  0.00           H  
ATOM   4688  H5    C  1103     -17.714  34.460 -55.500  1.00  0.00           H  
ATOM   4689  H6    C  1103     -18.731  34.917 -53.468  1.00  0.00           H  
ATOM   4690  P     C  1104     -16.866  32.153 -48.727  1.00  0.00           P  
ATOM   4691  OP2   C  1104     -15.886  32.522 -49.779  1.00  0.00           O  
ATOM   4692  OP1   C  1104     -16.482  32.258 -47.297  1.00  0.00           O  
ATOM   4693  O5'   C  1104     -17.343  30.658 -49.000  1.00  0.00           O  
ATOM   4694  C5'   C  1104     -18.380  30.070 -48.229  1.00  0.00           C  
ATOM   4695  C4'   C  1104     -18.752  28.702 -48.746  1.00  0.00           C  
ATOM   4696  O4'   C  1104     -19.316  28.814 -50.072  1.00  0.00           O  
ATOM   4697  C3'   C  1104     -17.605  27.722 -48.936  1.00  0.00           C  
ATOM   4698  O3'   C  1104     -17.203  27.100 -47.728  1.00  0.00           O  
ATOM   4699  C1'   C  1104     -18.920  27.742 -50.893  1.00  0.00           C  
ATOM   4700  C2'   C  1104     -18.161  26.771 -49.998  1.00  0.00           C  
ATOM   4701  O2'   C  1104     -19.076  25.845 -49.432  1.00  0.00           O  
ATOM   4702  N1    C  1104     -18.065  28.302 -51.970  1.00  0.00           N  
ATOM   4703  C2    C  1104     -17.718  27.471 -53.042  1.00  0.00           C  
ATOM   4704  O2    C  1104     -18.130  26.301 -53.061  1.00  0.00           O  
ATOM   4705  N3    C  1104     -16.941  27.957 -54.037  1.00  0.00           N  
ATOM   4706  C4    C  1104     -16.510  29.218 -53.993  1.00  0.00           C  
ATOM   4707  N4    C  1104     -15.745  29.654 -54.997  1.00  0.00           N  
ATOM   4708  C5    C  1104     -16.845  30.087 -52.917  1.00  0.00           C  
ATOM   4709  C6    C  1104     -17.615  29.596 -51.939  1.00  0.00           C  
ATOM   4710  H5'   C  1104     -19.169  30.650 -48.261  1.00  0.00           H  
ATOM   4711 H5''   C  1104     -18.080  29.990 -47.299  1.00  0.00           H  
ATOM   4712  H4'   C  1104     -19.416  28.300 -48.147  1.00  0.00           H  
ATOM   4713  H3'   C  1104     -16.841  28.201 -49.320  1.00  0.00           H  
ATOM   4714  H1'   C  1104     -19.686  27.280 -51.292  1.00  0.00           H  
ATOM   4715  H2'   C  1104     -17.441  26.318 -50.485  1.00  0.00           H  
ATOM   4716 HO2'   C  1104     -18.934  24.965 -49.838  1.00  0.00           H  
ATOM   4717  H42   C  1104     -15.413  30.576 -54.994  1.00  0.00           H  
ATOM   4718  H41   C  1104     -15.516  29.052 -55.736  1.00  0.00           H  
ATOM   4719  H5    C  1104     -16.524  31.013 -52.894  1.00  0.00           H  
ATOM   4720  H6    C  1104     -17.857  30.178 -51.190  1.00  0.00           H  
ATOM   4721  P     G  1105     -15.720  26.497 -47.583  1.00  0.00           P  
ATOM   4722  OP2   G  1105     -14.753  27.566 -47.940  1.00  0.00           O  
ATOM   4723  OP1   G  1105     -15.621  25.830 -46.260  1.00  0.00           O  
ATOM   4724  O5'   G  1105     -15.649  25.371 -48.708  1.00  0.00           O  
ATOM   4725  C5'   G  1105     -16.274  24.111 -48.519  1.00  0.00           C  
ATOM   4726  C4'   G  1105     -16.011  23.182 -49.678  1.00  0.00           C  
ATOM   4727  O4'   G  1105     -16.427  23.777 -50.922  1.00  0.00           O  
ATOM   4728  C3'   G  1105     -14.550  22.868 -49.964  1.00  0.00           C  
ATOM   4729  O3'   G  1105     -14.016  21.884 -49.095  1.00  0.00           O  
ATOM   4730  C1'   G  1105     -15.622  23.342 -51.987  1.00  0.00           C  
ATOM   4731  C2'   G  1105     -14.647  22.346 -51.389  1.00  0.00           C  
ATOM   4732  O2'   G  1105     -15.221  21.047 -51.424  1.00  0.00           O  
ATOM   4733  N1    G  1105     -12.779  25.249 -55.755  1.00  0.00           N  
ATOM   4734  C2    G  1105     -13.266  23.976 -55.586  1.00  0.00           C  
ATOM   4735  N2    G  1105     -12.959  23.088 -56.544  1.00  0.00           N  
ATOM   4736  N3    G  1105     -14.002  23.597 -54.554  1.00  0.00           N  
ATOM   4737  C4    G  1105     -14.215  24.610 -53.687  1.00  0.00           C  
ATOM   4738  C5    G  1105     -13.775  25.915 -53.762  1.00  0.00           C  
ATOM   4739  C6    G  1105     -12.986  26.307 -54.875  1.00  0.00           C  
ATOM   4740  O6    G  1105     -12.501  27.417 -55.122  1.00  0.00           O  
ATOM   4741  N7    G  1105     -14.212  26.646 -52.668  1.00  0.00           N  
ATOM   4742  C8    G  1105     -14.897  25.789 -51.959  1.00  0.00           C  
ATOM   4743  N9    G  1105     -14.939  24.536 -52.520  1.00  0.00           N  
ATOM   4744  H5'   G  1105     -17.241  24.243 -48.428  1.00  0.00           H  
ATOM   4745 H5''   G  1105     -15.929  23.703 -47.697  1.00  0.00           H  
ATOM   4746  H4'   G  1105     -16.494  22.342 -49.531  1.00  0.00           H  
ATOM   4747  H3'   G  1105     -13.985  23.667 -49.930  1.00  0.00           H  
ATOM   4748  H1'   G  1105     -16.131  22.910 -52.705  1.00  0.00           H  
ATOM   4749  H2'   G  1105     -13.777  22.370 -51.840  1.00  0.00           H  
ATOM   4750 HO2'   G  1105     -15.139  20.638 -50.537  1.00  0.00           H  
ATOM   4751  H1    G  1105     -12.243  25.428 -56.555  1.00  0.00           H  
ATOM   4752  H22   G  1105     -13.279  22.164 -56.477  1.00  0.00           H  
ATOM   4753  H21   G  1105     -12.414  23.361 -57.311  1.00  0.00           H  
ATOM   4754  H8    G  1105     -15.336  26.019 -51.114  1.00  0.00           H  
ATOM   4755  P     G  1106     -12.429  21.793 -48.857  1.00  0.00           P  
ATOM   4756  OP2   G  1106     -11.958  23.122 -48.390  1.00  0.00           O  
ATOM   4757  OP1   G  1106     -12.155  20.587 -48.034  1.00  0.00           O  
ATOM   4758  O5'   G  1106     -11.833  21.542 -50.313  1.00  0.00           O  
ATOM   4759  C5'   G  1106     -12.020  20.299 -50.972  1.00  0.00           C  
ATOM   4760  C4'   G  1106     -11.199  20.212 -52.235  1.00  0.00           C  
ATOM   4761  O4'   G  1106     -11.614  21.218 -53.163  1.00  0.00           O  
ATOM   4762  C3'   G  1106      -9.720  20.541 -52.093  1.00  0.00           C  
ATOM   4763  O3'   G  1106      -8.965  19.472 -51.549  1.00  0.00           O  
ATOM   4764  C1'   G  1106     -10.555  21.586 -54.025  1.00  0.00           C  
ATOM   4765  C2'   G  1106      -9.354  20.781 -53.559  1.00  0.00           C  
ATOM   4766  O2'   G  1106      -9.303  19.564 -54.291  1.00  0.00           O  
ATOM   4767  N1    G  1106      -8.648  25.865 -56.017  1.00  0.00           N  
ATOM   4768  C2    G  1106      -8.643  24.588 -56.522  1.00  0.00           C  
ATOM   4769  N2    G  1106      -8.053  24.422 -57.715  1.00  0.00           N  
ATOM   4770  N3    G  1106      -9.177  23.547 -55.904  1.00  0.00           N  
ATOM   4771  C4    G  1106      -9.725  23.889 -54.720  1.00  0.00           C  
ATOM   4772  C5    G  1106      -9.784  25.132 -54.125  1.00  0.00           C  
ATOM   4773  C6    G  1106      -9.207  26.240 -54.799  1.00  0.00           C  
ATOM   4774  O6    G  1106      -9.157  27.421 -54.437  1.00  0.00           O  
ATOM   4775  N7    G  1106     -10.437  25.064 -52.903  1.00  0.00           N  
ATOM   4776  C8    G  1106     -10.756  23.804 -52.778  1.00  0.00           C  
ATOM   4777  N9    G  1106     -10.355  23.036 -53.844  1.00  0.00           N  
ATOM   4778  H5'   G  1106     -12.968  20.196 -51.200  1.00  0.00           H  
ATOM   4779 H5''   G  1106     -11.757  19.573 -50.368  1.00  0.00           H  
ATOM   4780  H4'   G  1106     -11.289  19.322 -52.636  1.00  0.00           H  
ATOM   4781  H3'   G  1106      -9.565  21.364 -51.585  1.00  0.00           H  
ATOM   4782  H1'   G  1106     -10.729  21.396 -54.970  1.00  0.00           H  
ATOM   4783  H2'   G  1106      -8.523  21.293 -53.649  1.00  0.00           H  
ATOM   4784 HO2'   G  1106      -8.547  19.597 -54.913  1.00  0.00           H  
ATOM   4785  H1    G  1106      -8.225  26.568 -56.554  1.00  0.00           H  
ATOM   4786  H22   G  1106      -8.019  23.532 -58.125  1.00  0.00           H  
ATOM   4787  H21   G  1106      -7.655  25.187 -58.179  1.00  0.00           H  
ATOM   4788  H8    G  1106     -11.235  23.445 -52.002  1.00  0.00           H  
ATOM   4789  P     G  1107      -7.557  19.762 -50.830  1.00  0.00           P  
ATOM   4790  OP2   G  1107      -7.746  20.898 -49.891  1.00  0.00           O  
ATOM   4791  OP1   G  1107      -7.025  18.472 -50.322  1.00  0.00           O  
ATOM   4792  O5'   G  1107      -6.612  20.254 -52.014  1.00  0.00           O  
ATOM   4793  C5'   G  1107      -6.191  19.357 -53.031  1.00  0.00           C  
ATOM   4794  C4'   G  1107      -5.616  20.092 -54.216  1.00  0.00           C  
ATOM   4795  O4'   G  1107      -6.438  21.221 -54.585  1.00  0.00           O  
ATOM   4796  C3'   G  1107      -4.275  20.774 -53.992  1.00  0.00           C  
ATOM   4797  O3'   G  1107      -3.187  19.865 -53.981  1.00  0.00           O  
ATOM   4798  C1'   G  1107      -5.673  22.189 -55.247  1.00  0.00           C  
ATOM   4799  C2'   G  1107      -4.225  21.710 -55.194  1.00  0.00           C  
ATOM   4800  O2'   G  1107      -3.923  21.000 -56.387  1.00  0.00           O  
ATOM   4801  N1    G  1107      -4.929  27.225 -55.265  1.00  0.00           N  
ATOM   4802  C2    G  1107      -4.579  26.287 -56.205  1.00  0.00           C  
ATOM   4803  N2    G  1107      -3.947  26.744 -57.296  1.00  0.00           N  
ATOM   4804  N3    G  1107      -4.830  24.993 -56.086  1.00  0.00           N  
ATOM   4805  C4    G  1107      -5.469  24.706 -54.932  1.00  0.00           C  
ATOM   4806  C5    G  1107      -5.863  25.567 -53.930  1.00  0.00           C  
ATOM   4807  C6    G  1107      -5.588  26.952 -54.070  1.00  0.00           C  
ATOM   4808  O6    G  1107      -5.857  27.873 -53.291  1.00  0.00           O  
ATOM   4809  N7    G  1107      -6.495  24.875 -52.906  1.00  0.00           N  
ATOM   4810  C8    G  1107      -6.473  23.629 -53.297  1.00  0.00           C  
ATOM   4811  N9    G  1107      -5.866  23.456 -54.518  1.00  0.00           N  
ATOM   4812  H5'   G  1107      -6.959  18.825 -53.327  1.00  0.00           H  
ATOM   4813 H5''   G  1107      -5.508  18.756 -52.665  1.00  0.00           H  
ATOM   4814  H4'   G  1107      -5.535  19.471 -54.970  1.00  0.00           H  
ATOM   4815  H3'   G  1107      -4.266  21.294 -53.162  1.00  0.00           H  
ATOM   4816  H1'   G  1107      -5.944  22.306 -56.182  1.00  0.00           H  
ATOM   4817  H2'   G  1107      -3.602  22.452 -55.046  1.00  0.00           H  
ATOM   4818 HO2'   G  1107      -3.308  21.536 -56.930  1.00  0.00           H  
ATOM   4819  H1    G  1107      -4.698  28.160 -55.448  1.00  0.00           H  
ATOM   4820  H22   G  1107      -3.673  26.120 -58.001  1.00  0.00           H  
ATOM   4821  H21   G  1107      -3.758  27.701 -57.391  1.00  0.00           H  
ATOM   4822  H8    G  1107      -6.852  22.894 -52.773  1.00  0.00           H  
ATOM   4823  P     C  1108      -2.176  19.829 -52.732  1.00  0.00           P  
ATOM   4824  OP2   C  1108      -2.923  19.334 -51.549  1.00  0.00           O  
ATOM   4825  OP1   C  1108      -0.938  19.132 -53.163  1.00  0.00           O  
ATOM   4826  O5'   C  1108      -1.816  21.361 -52.483  1.00  0.00           O  
ATOM   4827  C5'   C  1108      -1.203  22.141 -53.498  1.00  0.00           C  
ATOM   4828  C4'   C  1108      -1.073  23.588 -53.087  1.00  0.00           C  
ATOM   4829  O4'   C  1108      -2.381  24.218 -53.121  1.00  0.00           O  
ATOM   4830  C3'   C  1108      -0.595  23.840 -51.665  1.00  0.00           C  
ATOM   4831  O3'   C  1108       0.813  23.749 -51.531  1.00  0.00           O  
ATOM   4832  C1'   C  1108      -2.461  25.199 -52.109  1.00  0.00           C  
ATOM   4833  C2'   C  1108      -1.102  25.250 -51.409  1.00  0.00           C  
ATOM   4834  O2'   C  1108      -0.281  26.216 -52.048  1.00  0.00           O  
ATOM   4835  N1    C  1108      -3.559  24.830 -51.181  1.00  0.00           N  
ATOM   4836  C2    C  1108      -4.174  25.847 -50.441  1.00  0.00           C  
ATOM   4837  O2    C  1108      -3.787  27.017 -50.580  1.00  0.00           O  
ATOM   4838  N3    C  1108      -5.178  25.537 -49.589  1.00  0.00           N  
ATOM   4839  C4    C  1108      -5.576  24.272 -49.457  1.00  0.00           C  
ATOM   4840  N4    C  1108      -6.570  24.012 -48.604  1.00  0.00           N  
ATOM   4841  C5    C  1108      -4.970  23.215 -50.194  1.00  0.00           C  
ATOM   4842  C6    C  1108      -3.979  23.534 -51.035  1.00  0.00           C  
ATOM   4843  H5'   C  1108      -1.745  22.088 -54.312  1.00  0.00           H  
ATOM   4844 H5''   C  1108      -0.311  21.780 -53.683  1.00  0.00           H  
ATOM   4845  H4'   C  1108      -0.476  24.053 -53.709  1.00  0.00           H  
ATOM   4846  H3'   C  1108      -1.018  23.214 -51.041  1.00  0.00           H  
ATOM   4847  H1'   C  1108      -2.650  26.074 -52.507  1.00  0.00           H  
ATOM   4848  H2'   C  1108      -1.193  25.429 -50.450  1.00  0.00           H  
ATOM   4849 HO2'   C  1108      -0.170  26.985 -51.452  1.00  0.00           H  
ATOM   4850  H42   C  1108      -6.885  23.093 -48.485  1.00  0.00           H  
ATOM   4851  H41   C  1108      -6.984  24.743 -48.098  1.00  0.00           H  
ATOM   4852  H5    C  1108      -5.270  22.287 -50.091  1.00  0.00           H  
ATOM   4853  H6    C  1108      -3.550  22.821 -51.551  1.00  0.00           H  
ATOM   4854  P     G  1109       1.469  23.429 -50.099  1.00  0.00           P  
ATOM   4855  OP2   G  1109       0.505  22.606 -49.325  1.00  0.00           O  
ATOM   4856  OP1   G  1109       2.848  22.925 -50.326  1.00  0.00           O  
ATOM   4857  O5'   G  1109       1.576  24.855 -49.395  1.00  0.00           O  
ATOM   4858  C5'   G  1109       1.708  24.964 -47.986  1.00  0.00           C  
ATOM   4859  C4'   G  1109       1.467  26.377 -47.515  1.00  0.00           C  
ATOM   4860  O4'   G  1109       0.202  26.884 -48.051  1.00  0.00           O  
ATOM   4861  C3'   G  1109       1.253  26.555 -46.019  1.00  0.00           C  
ATOM   4862  O3'   G  1109       2.466  26.590 -45.287  1.00  0.00           O  
ATOM   4863  C1'   G  1109      -0.315  27.863 -47.183  1.00  0.00           C  
ATOM   4864  C2'   G  1109       0.624  27.935 -45.975  1.00  0.00           C  
ATOM   4865  O2'   G  1109       1.592  28.950 -46.195  1.00  0.00           O  
ATOM   4866  N1    G  1109      -4.652  29.302 -44.939  1.00  0.00           N  
ATOM   4867  C2    G  1109      -3.487  30.006 -45.123  1.00  0.00           C  
ATOM   4868  N2    G  1109      -3.470  31.261 -44.648  1.00  0.00           N  
ATOM   4869  N3    G  1109      -2.417  29.519 -45.728  1.00  0.00           N  
ATOM   4870  C4    G  1109      -2.605  28.248 -46.141  1.00  0.00           C  
ATOM   4871  C5    G  1109      -3.726  27.456 -46.008  1.00  0.00           C  
ATOM   4872  C6    G  1109      -4.867  27.992 -45.357  1.00  0.00           C  
ATOM   4873  O6    G  1109      -5.956  27.448 -45.141  1.00  0.00           O  
ATOM   4874  N7    G  1109      -3.516  26.206 -46.571  1.00  0.00           N  
ATOM   4875  C8    G  1109      -2.293  26.258 -47.026  1.00  0.00           C  
ATOM   4876  N9    G  1109      -1.683  27.468 -46.800  1.00  0.00           N  
ATOM   4877  H5'   G  1109       2.613  24.691 -47.727  1.00  0.00           H  
ATOM   4878 H5''   G  1109       1.059  24.369 -47.557  1.00  0.00           H  
ATOM   4879  H4'   G  1109       2.208  26.953 -47.801  1.00  0.00           H  
ATOM   4880  H3'   G  1109       0.665  25.874 -45.632  1.00  0.00           H  
ATOM   4881  H1'   G  1109      -0.340  28.736 -47.629  1.00  0.00           H  
ATOM   4882  H2'   G  1109       0.130  28.079 -45.140  1.00  0.00           H  
ATOM   4883 HO2'   G  1109       1.409  29.702 -45.593  1.00  0.00           H  
ATOM   4884  H1    G  1109      -5.389  29.754 -44.478  1.00  0.00           H  
ATOM   4885  H22   G  1109      -2.665  31.812 -44.751  1.00  0.00           H  
ATOM   4886  H21   G  1109      -4.258  31.629 -44.199  1.00  0.00           H  
ATOM   4887  H8    G  1109      -1.857  25.510 -47.484  1.00  0.00           H  
ATOM   4888  P     G  1110       2.475  26.225 -43.722  1.00  0.00           P  
ATOM   4889  OP2   G  1110       1.177  25.584 -43.392  1.00  0.00           O  
ATOM   4890  OP1   G  1110       3.744  25.512 -43.422  1.00  0.00           O  
ATOM   4891  O5'   G  1110       2.524  27.643 -42.995  1.00  0.00           O  
ATOM   4892  C5'   G  1110       2.144  27.777 -41.634  1.00  0.00           C  
ATOM   4893  C4'   G  1110       1.742  29.194 -41.308  1.00  0.00           C  
ATOM   4894  O4'   G  1110       0.839  29.677 -42.335  1.00  0.00           O  
ATOM   4895  C3'   G  1110       1.001  29.393 -39.994  1.00  0.00           C  
ATOM   4896  O3'   G  1110       1.872  29.596 -38.894  1.00  0.00           O  
ATOM   4897  C1'   G  1110      -0.219  30.394 -41.751  1.00  0.00           C  
ATOM   4898  C2'   G  1110       0.156  30.625 -40.283  1.00  0.00           C  
ATOM   4899  O2'   G  1110       0.926  31.814 -40.183  1.00  0.00           O  
ATOM   4900  N1    G  1110      -5.171  29.996 -40.642  1.00  0.00           N  
ATOM   4901  C2    G  1110      -4.278  30.985 -40.310  1.00  0.00           C  
ATOM   4902  N2    G  1110      -4.762  32.007 -39.587  1.00  0.00           N  
ATOM   4903  N3    G  1110      -3.002  30.977 -40.661  1.00  0.00           N  
ATOM   4904  C4    G  1110      -2.684  29.881 -41.381  1.00  0.00           C  
ATOM   4905  C5    G  1110      -3.499  28.837 -41.767  1.00  0.00           C  
ATOM   4906  C6    G  1110      -4.865  28.859 -41.384  1.00  0.00           C  
ATOM   4907  O6    G  1110      -5.747  28.028 -41.628  1.00  0.00           O  
ATOM   4908  N7    G  1110      -2.786  27.901 -42.502  1.00  0.00           N  
ATOM   4909  C8    G  1110      -1.574  28.383 -42.550  1.00  0.00           C  
ATOM   4910  N9    G  1110      -1.442  29.581 -41.891  1.00  0.00           N  
ATOM   4911  H5'   G  1110       2.898  27.520 -41.064  1.00  0.00           H  
ATOM   4912 H5''   G  1110       1.388  27.180 -41.452  1.00  0.00           H  
ATOM   4913  H4'   G  1110       2.542  29.761 -41.311  1.00  0.00           H  
ATOM   4914  H3'   G  1110       0.423  28.625 -39.808  1.00  0.00           H  
ATOM   4915  H1'   G  1110      -0.348  31.258 -42.195  1.00  0.00           H  
ATOM   4916  H2'   G  1110      -0.639  30.659 -39.710  1.00  0.00           H  
ATOM   4917 HO2'   G  1110       0.387  32.509 -39.750  1.00  0.00           H  
ATOM   4918  H1    G  1110      -6.096  30.097 -40.334  1.00  0.00           H  
ATOM   4919  H22   G  1110      -4.170  32.742 -39.321  1.00  0.00           H  
ATOM   4920  H21   G  1110      -5.705  32.020 -39.324  1.00  0.00           H  
ATOM   4921  H8    G  1110      -0.834  27.935 -43.010  1.00  0.00           H  
ATOM   4922  P     A  1111       1.596  28.848 -37.498  1.00  0.00           P  
ATOM   4923  OP2   A  1111       1.216  27.444 -37.796  1.00  0.00           O  
ATOM   4924  OP1   A  1111       2.741  29.123 -36.595  1.00  0.00           O  
ATOM   4925  O5'   A  1111       0.315  29.591 -36.910  1.00  0.00           O  
ATOM   4926  C5'   A  1111       0.320  30.994 -36.695  1.00  0.00           C  
ATOM   4927  C4'   A  1111      -0.974  31.466 -36.081  1.00  0.00           C  
ATOM   4928  O4'   A  1111      -1.992  31.524 -37.115  1.00  0.00           O  
ATOM   4929  C3'   A  1111      -1.573  30.565 -35.012  1.00  0.00           C  
ATOM   4930  O3'   A  1111      -1.099  30.858 -33.709  1.00  0.00           O  
ATOM   4931  C1'   A  1111      -3.235  31.044 -36.626  1.00  0.00           C  
ATOM   4932  C2'   A  1111      -3.058  30.886 -35.114  1.00  0.00           C  
ATOM   4933  O2'   A  1111      -3.362  32.123 -34.484  1.00  0.00           O  
ATOM   4934  N1    A  1111      -6.704  27.377 -37.662  1.00  0.00           N  
ATOM   4935  C2    A  1111      -6.784  28.523 -36.974  1.00  0.00           C  
ATOM   4936  N3    A  1111      -5.839  29.433 -36.743  1.00  0.00           N  
ATOM   4937  C4    A  1111      -4.679  29.068 -37.316  1.00  0.00           C  
ATOM   4938  C5    A  1111      -4.442  27.923 -38.053  1.00  0.00           C
[truncated: 56,134 more chars]
