# Supplementary material for: Consistent global structures of complex RNA states through multidimensional chemical mapping
Source: eLife. 2015 Jun 2;4:e07600. doi: 10.7554/eLife.07600 (PMC4495719; doi:10.7554/eLife.07600)
Supplement: Source code 1. — Models of HoxA9 5′-UTR 957–1132 IRES domain generated by MCM. DOI: http://dx.doi.org/10.7554/eLife.07600.025 [file elife07600s003.zip › Supplementary File 3/HoxA9_IRES_models/Explicit_pk34/c.0.8.pdb]

ATOM      1  C5'   C   957      12.709  -3.647  16.231  1.00  0.00           C  
ATOM      2  C4'   C   957      13.960  -4.455  15.983  1.00  0.00           C  
ATOM      3  O4'   C   957      14.294  -5.283  17.124  1.00  0.00           O  
ATOM      4  C3'   C   957      13.910  -5.424  14.812  1.00  0.00           C  
ATOM      5  O3'   C   957      14.142  -4.794  13.564  1.00  0.00           O  
ATOM      6  C1'   C   957      14.940  -6.455  16.681  1.00  0.00           C  
ATOM      7  C2'   C   957      15.036  -6.391  15.155  1.00  0.00           C  
ATOM      8  O2'   C   957      16.302  -5.855  14.796  1.00  0.00           O  
ATOM      9  N1    C   957      14.169  -7.634  17.147  1.00  0.00           N  
ATOM     10  C2    C   957      14.451  -8.882  16.577  1.00  0.00           C  
ATOM     11  O2    C   957      15.330  -8.965  15.705  1.00  0.00           O  
ATOM     12  N3    C   957      13.762  -9.972  16.985  1.00  0.00           N  
ATOM     13  C4    C   957      12.823  -9.856  17.923  1.00  0.00           C  
ATOM     14  N4    C   957      12.169 -10.960  18.295  1.00  0.00           N  
ATOM     15  C5    C   957      12.512  -8.603  18.522  1.00  0.00           C  
ATOM     16  C6    C   957      13.200  -7.531  18.111  1.00  0.00           C  
ATOM     17  H4'   C   957      14.687  -3.816  15.836  1.00  0.00           H  
ATOM     18  H3'   C   957      13.052  -5.896  14.779  1.00  0.00           H  
ATOM     19  H1'   C   957      15.844  -6.486  17.059  1.00  0.00           H  
ATOM     20  H2'   C   957      14.888  -7.271  14.750  1.00  0.00           H  
ATOM     21 HO2'   C   957      16.856  -6.568  14.417  1.00  0.00           H  
ATOM     22  H42   C   957      11.472 -10.908  18.982  1.00  0.00           H  
ATOM     23  H41   C   957      12.385 -11.821  17.879  1.00  0.00           H  
ATOM     24  H5    C   957      11.819  -8.528  19.212  1.00  0.00           H  
ATOM     25  H6    C   957      13.001  -6.660  18.511  1.00  0.00           H  
ATOM     26  P     U   958      13.031  -4.864  12.404  1.00  0.00           P  
ATOM     27  OP2   U   958      12.121  -3.703  12.570  1.00  0.00           O  
ATOM     28  OP1   U   958      13.729  -5.072  11.110  1.00  0.00           O  
ATOM     29  O5'   U   958      12.209  -6.187  12.739  1.00  0.00           O  
ATOM     30  C5'   U   958      11.929  -7.146  11.730  1.00  0.00           C  
ATOM     31  C4'   U   958      11.910  -8.549  12.286  1.00  0.00           C  
ATOM     32  O4'   U   958      12.252  -8.551  13.700  1.00  0.00           O  
ATOM     33  C3'   U   958      10.574  -9.273  12.234  1.00  0.00           C  
ATOM     34  O3'   U   958      10.305  -9.850  10.969  1.00  0.00           O  
ATOM     35  C1'   U   958      11.542  -9.566  14.379  1.00  0.00           C  
ATOM     36  C2'   U   958      10.715 -10.318  13.336  1.00  0.00           C  
ATOM     37  O2'   U   958      11.458 -11.443  12.886  1.00  0.00           O  
ATOM     38  N1    U   958      10.694  -8.927  15.415  1.00  0.00           N  
ATOM     39  C2    U   958       9.773  -9.732  16.060  1.00  0.00           C  
ATOM     40  O2    U   958       9.637 -10.917  15.814  1.00  0.00           O  
ATOM     41  N3    U   958       9.011  -9.098  17.011  1.00  0.00           N  
ATOM     42  C4    U   958       9.072  -7.770  17.376  1.00  0.00           C  
ATOM     43  O4    U   958       8.316  -7.349  18.253  1.00  0.00           O  
ATOM     44  C5    U   958      10.048  -6.999  16.668  1.00  0.00           C  
ATOM     45  C6    U   958      10.804  -7.591  15.737  1.00  0.00           C  
ATOM     46  H5'   U   958      12.616  -7.088  11.034  1.00  0.00           H  
ATOM     47 H5''   U   958      11.055  -6.949  11.335  1.00  0.00           H  
ATOM     48  H4'   U   958      12.575  -9.077  11.798  1.00  0.00           H  
ATOM     49  H3'   U   958       9.853  -8.651  12.463  1.00  0.00           H  
ATOM     50  H1'   U   958      12.165 -10.189  14.808  1.00  0.00           H  
ATOM     51  H2'   U   958       9.842 -10.582  13.695  1.00  0.00           H  
ATOM     52 HO2'   U   958      11.047 -12.259  13.240  1.00  0.00           H  
ATOM     53  H3    U   958       8.351  -9.650  17.480  1.00  0.00           H  
ATOM     54  H5    U   958      10.160  -6.045  16.864  1.00  0.00           H  
ATOM     55  H6    U   958      11.463  -7.042  15.266  1.00  0.00           H  
ATOM     56  P     U   959       9.040  -9.360  10.108  1.00  0.00           P  
ATOM     57  OP2   U   959       9.488  -8.256   9.222  1.00  0.00           O  
ATOM     58  OP1   U   959       8.393 -10.560   9.517  1.00  0.00           O  
ATOM     59  O5'   U   959       8.048  -8.750  11.194  1.00  0.00           O  
ATOM     60  C5'   U   959       6.690  -9.157  11.253  1.00  0.00           C  
ATOM     61  C4'   U   959       6.105  -8.950  12.628  1.00  0.00           C  
ATOM     62  O4'   U   959       7.140  -8.551  13.563  1.00  0.00           O  
ATOM     63  C3'   U   959       5.102  -7.815  12.767  1.00  0.00           C  
ATOM     64  O3'   U   959       3.824  -8.139  12.250  1.00  0.00           O  
ATOM     65  C1'   U   959       6.595  -7.808  14.625  1.00  0.00           C  
ATOM     66  C2'   U   959       5.120  -7.614  14.291  1.00  0.00           C  
ATOM     67  O2'   U   959       4.368  -8.623  14.951  1.00  0.00           O  
ATOM     68  N1    U   959       7.332  -6.523  14.682  1.00  0.00           N  
ATOM     69  C2    U   959       6.848  -5.556  15.543  1.00  0.00           C  
ATOM     70  O2    U   959       5.861  -5.719  16.240  1.00  0.00           O  
ATOM     71  N3    U   959       7.563  -4.383  15.564  1.00  0.00           N  
ATOM     72  C4    U   959       8.688  -4.082  14.827  1.00  0.00           C  
ATOM     73  O4    U   959       9.218  -2.978  14.957  1.00  0.00           O  
ATOM     74  C5    U   959       9.132  -5.129  13.958  1.00  0.00           C  
ATOM     75  C6    U   959       8.456  -6.282  13.919  1.00  0.00           C  
ATOM     76  H5'   U   959       6.631 -10.107  11.021  1.00  0.00           H  
ATOM     77 H5''   U   959       6.171  -8.637  10.604  1.00  0.00           H  
ATOM     78  H4'   U   959       5.686  -9.781  12.934  1.00  0.00           H  
ATOM     79  H3'   U   959       5.426  -6.998  12.334  1.00  0.00           H  
ATOM     80  H1'   U   959       6.673  -8.266  15.488  1.00  0.00           H  
ATOM     81  H2'   U   959       4.817  -6.716  14.539  1.00  0.00           H  
ATOM     82 HO2'   U   959       3.865  -8.216  15.688  1.00  0.00           H  
ATOM     83  H3    U   959       7.236  -3.684  16.167  1.00  0.00           H  
ATOM     84  H5    U   959       9.926  -5.002  13.397  1.00  0.00           H  
ATOM     85  H6    U   959       8.779  -6.982  13.316  1.00  0.00           H  
ATOM     86  P     C   960       3.214  -7.306  11.019  1.00  0.00           P  
ATOM     87  OP2   C   960       3.831  -7.815   9.768  1.00  0.00           O  
ATOM     88  OP1   C   960       1.735  -7.299  11.157  1.00  0.00           O  
ATOM     89  O5'   C   960       3.738  -5.821  11.259  1.00  0.00           O  
ATOM     90  C5'   C   960       2.838  -4.776  11.595  1.00  0.00           C  
ATOM     91  C4'   C   960       3.550  -3.615  12.246  1.00  0.00           C  
ATOM     92  O4'   C   960       4.807  -4.037  12.841  1.00  0.00           O  
ATOM     93  C3'   C   960       3.919  -2.457  11.333  1.00  0.00           C  
ATOM     94  O3'   C   960       2.874  -1.509  11.194  1.00  0.00           O  
ATOM     95  C1'   C   960       5.802  -3.036  12.691  1.00  0.00           C  
ATOM     96  C2'   C   960       5.124  -1.836  12.021  1.00  0.00           C  
ATOM     97  O2'   C   960       4.726  -0.928  13.037  1.00  0.00           O  
ATOM     98  N1    C   960       6.892  -3.603  11.860  1.00  0.00           N  
ATOM     99  C2    C   960       8.011  -2.803  11.594  1.00  0.00           C  
ATOM    100  O2    C   960       8.056  -1.652  12.056  1.00  0.00           O  
ATOM    101  N3    C   960       9.019  -3.296  10.839  1.00  0.00           N  
ATOM    102  C4    C   960       8.946  -4.536  10.354  1.00  0.00           C  
ATOM    103  N4    C   960       9.965  -4.981   9.614  1.00  0.00           N  
ATOM    104  C5    C   960       7.823  -5.374  10.606  1.00  0.00           C  
ATOM    105  C6    C   960       6.832  -4.875  11.354  1.00  0.00           C  
ATOM    106  H5'   C   960       2.161  -5.123  12.212  1.00  0.00           H  
ATOM    107 H5''   C   960       2.396  -4.461  10.779  1.00  0.00           H  
ATOM    108  H4'   C   960       2.966  -3.284  12.959  1.00  0.00           H  
ATOM    109  H3'   C   960       4.165  -2.795  10.447  1.00  0.00           H  
ATOM    110  H1'   C   960       6.163  -2.758  13.558  1.00  0.00           H  
ATOM    111  H2'   C   960       5.728  -1.415  11.374  1.00  0.00           H  
ATOM    112 HO2'   C   960       5.316  -0.146  13.015  1.00  0.00           H  
ATOM    113  H42   C   960       9.941  -5.887   9.243  1.00  0.00           H  
ATOM    114  H41   C   960      10.736  -4.400   9.443  1.00  0.00           H  
ATOM    115  H5    C   960       7.779  -6.284  10.245  1.00  0.00           H  
ATOM    116  H6    C   960       6.051  -5.436  11.539  1.00  0.00           H  
ATOM    117  P     G   961       2.429  -1.005   9.733  1.00  0.00           P  
ATOM    118  OP2   G   961       2.441  -2.176   8.820  1.00  0.00           O  
ATOM    119  OP1   G   961       1.188  -0.202   9.882  1.00  0.00           O  
ATOM    120  O5'   G   961       3.602  -0.022   9.290  1.00  0.00           O  
ATOM    121  C5'   G   961       3.886   0.202   7.917  1.00  0.00           C  
ATOM    122  C4'   G   961       5.356   0.034   7.621  1.00  0.00           C  
ATOM    123  O4'   G   961       5.951  -0.937   8.525  1.00  0.00           O  
ATOM    124  C3'   G   961       5.701  -0.527   6.249  1.00  0.00           C  
ATOM    125  O3'   G   961       5.698   0.460   5.231  1.00  0.00           O  
ATOM    126  C1'   G   961       6.959  -1.664   7.870  1.00  0.00           C  
ATOM    127  C2'   G   961       7.107  -1.047   6.481  1.00  0.00           C  
ATOM    128  O2'   G   961       8.052   0.011   6.545  1.00  0.00           O  
ATOM    129  N1    G   961       8.228  -6.427   6.597  1.00  0.00           N  
ATOM    130  C2    G   961       8.964  -5.271   6.501  1.00  0.00           C  
ATOM    131  N2    G   961      10.202  -5.393   6.000  1.00  0.00           N  
ATOM    132  N3    G   961       8.520  -4.080   6.869  1.00  0.00           N  
ATOM    133  C4    G   961       7.260  -4.137   7.348  1.00  0.00           C  
ATOM    134  C5    G   961       6.440  -5.237   7.487  1.00  0.00           C  
ATOM    135  C6    G   961       6.929  -6.508   7.088  1.00  0.00           C  
ATOM    136  O6    G   961       6.355  -7.603   7.133  1.00  0.00           O  
ATOM    137  N7    G   961       5.213  -4.873   8.023  1.00  0.00           N  
ATOM    138  C8    G   961       5.307  -3.583   8.197  1.00  0.00           C  
ATOM    139  N9    G   961       6.522  -3.072   7.809  1.00  0.00           N  
ATOM    140  H5'   G   961       3.613   1.111   7.677  1.00  0.00           H  
ATOM    141 H5''   G   961       3.376  -0.438   7.377  1.00  0.00           H  
ATOM    142  H4'   G   961       5.802   0.900   7.732  1.00  0.00           H  
ATOM    143  H3'   G   961       5.117  -1.276   6.009  1.00  0.00           H  
ATOM    144  H1'   G   961       7.815  -1.609   8.345  1.00  0.00           H  
ATOM    145  H2'   G   961       7.361  -1.721   5.815  1.00  0.00           H  
ATOM    146 HO2'   G   961       8.868  -0.260   6.075  1.00  0.00           H  
ATOM    147  H1    G   961       8.649  -7.260   6.297  1.00  0.00           H  
ATOM    148  H22   G   961      10.774  -4.602   5.907  1.00  0.00           H  
ATOM    149  H21   G   961      10.538  -6.272   5.725  1.00  0.00           H  
ATOM    150  H8    G   961       4.584  -3.035   8.568  1.00  0.00           H  
ATOM    151  P     U   962       5.212   0.086   3.746  1.00  0.00           P  
ATOM    152  OP2   U   962       3.990  -0.749   3.859  1.00  0.00           O  
ATOM    153  OP1   U   962       5.176   1.336   2.945  1.00  0.00           O  
ATOM    154  O5'   U   962       6.384  -0.830   3.176  1.00  0.00           O  
ATOM    155  C5'   U   962       7.643  -0.273   2.829  1.00  0.00           C  
ATOM    156  C4'   U   962       8.615  -1.333   2.374  1.00  0.00           C  
ATOM    157  O4'   U   962       8.802  -2.307   3.434  1.00  0.00           O  
ATOM    158  C3'   U   962       8.190  -2.160   1.170  1.00  0.00           C  
ATOM    159  O3'   U   962       8.496  -1.539  -0.065  1.00  0.00           O  
ATOM    160  C1'   U   962       8.932  -3.609   2.889  1.00  0.00           C  
ATOM    161  C2'   U   962       8.988  -3.444   1.371  1.00  0.00           C  
ATOM    162  O2'   U   962      10.342  -3.275   0.976  1.00  0.00           O  
ATOM    163  N1    U   962       7.762  -4.409   3.325  1.00  0.00           N  
ATOM    164  C2    U   962       7.801  -5.769   3.079  1.00  0.00           C  
ATOM    165  O2    U   962       8.739  -6.320   2.530  1.00  0.00           O  
ATOM    166  N3    U   962       6.697  -6.469   3.500  1.00  0.00           N  
ATOM    167  C4    U   962       5.580  -5.961   4.129  1.00  0.00           C  
ATOM    168  O4    U   962       4.666  -6.724   4.447  1.00  0.00           O  
ATOM    169  C5    U   962       5.610  -4.548   4.352  1.00  0.00           C  
ATOM    170  C6    U   962       6.673  -3.842   3.953  1.00  0.00           C  
ATOM    171  H5'   U   962       8.015   0.187   3.611  1.00  0.00           H  
ATOM    172 H5''   U   962       7.517   0.376   2.106  1.00  0.00           H  
ATOM    173  H4'   U   962       9.475  -0.908   2.174  1.00  0.00           H  
ATOM    174  H3'   U   962       7.233  -2.360   1.238  1.00  0.00           H  
ATOM    175  H1'   U   962       9.756  -4.043   3.197  1.00  0.00           H  
ATOM    176  H2'   U   962       8.570  -4.203   0.913  1.00  0.00           H  
ATOM    177 HO2'   U   962      10.643  -4.084   0.512  1.00  0.00           H  
ATOM    178  H3    U   962       6.704  -7.435   3.335  1.00  0.00           H  
ATOM    179  H5    U   962       4.857  -4.102   4.794  1.00  0.00           H  
ATOM    180  H6    U   962       6.669  -2.877   4.115  1.00  0.00           H  
ATOM    181  P     U   963       7.492  -1.677  -1.312  1.00  0.00           P  
ATOM    182  OP2   U   963       6.106  -1.727  -0.782  1.00  0.00           O  
ATOM    183  OP1   U   963       7.858  -0.644  -2.314  1.00  0.00           O  
ATOM    184  O5'   U   963       7.837  -3.105  -1.927  1.00  0.00           O  
ATOM    185  C5'   U   963       9.071  -3.336  -2.589  1.00  0.00           C  
ATOM    186  C4'   U   963       9.252  -4.792  -2.940  1.00  0.00           C  
ATOM    187  O4'   U   963       9.270  -5.599  -1.734  1.00  0.00           O  
ATOM    188  C3'   U   963       8.165  -5.413  -3.805  1.00  0.00           C  
ATOM    189  O3'   U   963       8.366  -5.192  -5.190  1.00  0.00           O  
ATOM    190  C1'   U   963       8.585  -6.830  -1.950  1.00  0.00           C  
ATOM    191  C2'   U   963       8.269  -6.893  -3.445  1.00  0.00           C  
ATOM    192  O2'   U   963       9.357  -7.511  -4.118  1.00  0.00           O  
ATOM    193  N1    U   963       7.358  -6.817  -1.116  1.00  0.00           N  
ATOM    194  C2    U   963       6.702  -8.022  -0.943  1.00  0.00           C  
ATOM    195  O2    U   963       7.086  -9.067  -1.437  1.00  0.00           O  
ATOM    196  N3    U   963       5.573  -7.963  -0.163  1.00  0.00           N  
ATOM    197  C4    U   963       5.041  -6.847   0.448  1.00  0.00           C  
ATOM    198  O4    U   963       4.014  -6.956   1.119  1.00  0.00           O  
ATOM    199  C5    U   963       5.773  -5.637   0.224  1.00  0.00           C  
ATOM    200  C6    U   963       6.876  -5.666  -0.530  1.00  0.00           C  
ATOM    201  H5'   U   963       9.805  -3.055  -2.003  1.00  0.00           H  
ATOM    202 H5''   U   963       9.097  -2.804  -3.412  1.00  0.00           H  
ATOM    203  H4'   U   963      10.107  -4.901  -3.404  1.00  0.00           H  
ATOM    204  H3'   U   963       7.292  -5.073  -3.519  1.00  0.00           H  
ATOM    205  H1'   U   963       9.137  -7.601  -1.704  1.00  0.00           H  
ATOM    206  H2'   U   963       7.426  -7.363  -3.612  1.00  0.00           H  
ATOM    207 HO2'   U   963       9.082  -8.404  -4.414  1.00  0.00           H  
ATOM    208  H3    U   963       5.092  -8.805  -0.027  1.00  0.00           H  
ATOM    209  H5    U   963       5.467  -4.795   0.622  1.00  0.00           H  
ATOM    210  H6    U   963       7.358  -4.826  -0.668  1.00  0.00           H  
ATOM    211  P     G   964       7.108  -5.004  -6.170  1.00  0.00           P  
ATOM    212  OP2   G   964       6.059  -4.254  -5.434  1.00  0.00           O  
ATOM    213  OP1   G   964       7.608  -4.483  -7.468  1.00  0.00           O  
ATOM    214  O5'   G   964       6.577  -6.488  -6.407  1.00  0.00           O  
ATOM    215  C5'   G   964       7.293  -7.395  -7.233  1.00  0.00           C  
ATOM    216  C4'   G   964       6.644  -8.756  -7.254  1.00  0.00           C  
ATOM    217  O4'   G   964       6.653  -9.305  -5.915  1.00  0.00           O  
ATOM    218  C3'   G   964       5.175  -8.789  -7.650  1.00  0.00           C  
ATOM    219  O3'   G   964       4.982  -8.816  -9.054  1.00  0.00           O  
ATOM    220  C1'   G   964       5.437 -10.000  -5.648  1.00  0.00           C  
ATOM    221  C2'   G   964       4.676 -10.050  -6.968  1.00  0.00           C  
ATOM    222  O2'   G   964       5.067 -11.212  -7.683  1.00  0.00           O  
ATOM    223  N1    G   964       1.598 -10.055  -2.306  1.00  0.00           N  
ATOM    224  C2    G   964       2.011 -11.032  -3.178  1.00  0.00           C  
ATOM    225  N2    G   964       1.314 -12.177  -3.163  1.00  0.00           N  
ATOM    226  N3    G   964       3.035 -10.898  -4.006  1.00  0.00           N  
ATOM    227  C4    G   964       3.622  -9.688  -3.892  1.00  0.00           C  
ATOM    228  C5    G   964       3.289  -8.645  -3.054  1.00  0.00           C  
ATOM    229  C6    G   964       2.189  -8.802  -2.171  1.00  0.00           C  
ATOM    230  O6    G   964       1.737  -7.993  -1.352  1.00  0.00           O  
ATOM    231  N7    G   964       4.143  -7.569  -3.243  1.00  0.00           N  
ATOM    232  C8    G   964       4.965  -7.969  -4.175  1.00  0.00           C  
ATOM    233  N9    G   964       4.706  -9.245  -4.613  1.00  0.00           N  
ATOM    234  H5'   G   964       8.209  -7.482  -6.893  1.00  0.00           H  
ATOM    235 H5''   G   964       7.324  -7.040  -8.146  1.00  0.00           H  
ATOM    236  H4'   G   964       7.158  -9.343  -7.847  1.00  0.00           H  
ATOM    237  H3'   G   964       4.721  -8.013  -7.262  1.00  0.00           H  
ATOM    238  H1'   G   964       5.602 -10.913  -5.332  1.00  0.00           H  
ATOM    239  H2'   G   964       3.707 -10.021  -6.824  1.00  0.00           H  
ATOM    240 HO2'   G   964       4.325 -11.853  -7.681  1.00  0.00           H  
ATOM    241  H1    G   964       0.828 -10.253  -1.733  1.00  0.00           H  
ATOM    242  H22   G   964       1.563 -12.911  -3.765  1.00  0.00           H  
ATOM    243  H21   G   964       0.555 -12.284  -2.553  1.00  0.00           H  
ATOM    244  H8    G   964       5.694  -7.415  -4.525  1.00  0.00           H  
ATOM    245  P     G   965       3.606  -8.282  -9.690  1.00  0.00           P  
ATOM    246  OP2   G   965       3.282  -6.978  -9.056  1.00  0.00           O  
ATOM    247  OP1   G   965       3.715  -8.373 -11.168  1.00  0.00           O  
ATOM    248  O5'   G   965       2.520  -9.345  -9.210  1.00  0.00           O  
ATOM    249  C5'   G   965       2.392 -10.600  -9.862  1.00  0.00           C  
ATOM    250  C4'   G   965       1.221 -11.386  -9.327  1.00  0.00           C  
ATOM    251  O4'   G   965       1.388 -11.575  -7.896  1.00  0.00           O  
ATOM    252  C3'   G   965      -0.141 -10.718  -9.448  1.00  0.00           C  
ATOM    253  O3'   G   965      -0.729 -10.889 -10.726  1.00  0.00           O  
ATOM    254  C1'   G   965       0.121 -11.526  -7.253  1.00  0.00           C  
ATOM    255  C2'   G   965      -0.931 -11.430  -8.361  1.00  0.00           C  
ATOM    256  O2'   G   965      -1.303 -12.740  -8.768  1.00  0.00           O  
ATOM    257  N1    G   965      -2.267  -9.197  -3.407  1.00  0.00           N  
ATOM    258  C2    G   965      -2.563 -10.386  -4.028  1.00  0.00           C  
ATOM    259  N2    G   965      -3.636 -11.048  -3.568  1.00  0.00           N  
ATOM    260  N3    G   965      -1.859 -10.893  -5.027  1.00  0.00           N  
ATOM    261  C4    G   965      -0.818 -10.103  -5.364  1.00  0.00           C  
ATOM    262  C5    G   965      -0.436  -8.900  -4.809  1.00  0.00           C  
ATOM    263  C6    G   965      -1.200  -8.367  -3.738  1.00  0.00           C  
ATOM    264  O6    G   965      -1.023  -7.315  -3.114  1.00  0.00           O  
ATOM    265  N7    G   965       0.694  -8.402  -5.441  1.00  0.00           N  
ATOM    266  C8    G   965       0.974  -9.294  -6.352  1.00  0.00           C  
ATOM    267  N9    G   965       0.097 -10.352  -6.360  1.00  0.00           N  
ATOM    268  H5'   G   965       3.213 -11.117  -9.725  1.00  0.00           H  
ATOM    269 H5''   G   965       2.265 -10.451 -10.822  1.00  0.00           H  
ATOM    270  H4'   G   965       1.198 -12.261  -9.767  1.00  0.00           H  
ATOM    271  H3'   G   965      -0.056  -9.770  -9.221  1.00  0.00           H  
ATOM    272  H1'   G   965      -0.031 -12.339  -6.727  1.00  0.00           H  
ATOM    273  H2'   G   965      -1.709 -10.904  -8.079  1.00  0.00           H  
ATOM    274 HO2'   G   965      -2.216 -12.921  -8.463  1.00  0.00           H  
ATOM    275  H1    G   965      -2.852  -8.909  -2.676  1.00  0.00           H  
ATOM    276  H22   G   965      -3.895 -11.902  -3.973  1.00  0.00           H  
ATOM    277  H21   G   965      -4.162 -10.679  -2.829  1.00  0.00           H  
ATOM    278  H8    G   965       1.733  -9.217  -6.967  1.00  0.00           H  
ATOM    279  P     C   966      -1.796  -9.818 -11.273  1.00  0.00           P  
ATOM    280  OP2   C   966      -1.292  -8.460 -10.952  1.00  0.00           O  
ATOM    281  OP1   C   966      -2.117 -10.168 -12.681  1.00  0.00           O  
ATOM    282  O5'   C   966      -3.096 -10.084 -10.393  1.00  0.00           O  
ATOM    283  C5'   C   966      -3.941 -11.194 -10.655  1.00  0.00           C  
ATOM    284  C4'   C   966      -5.133 -11.219  -9.730  1.00  0.00           C  
ATOM    285  O4'   C   966      -4.670 -11.275  -8.357  1.00  0.00           O  
ATOM    286  C3'   C   966      -6.029  -9.990  -9.758  1.00  0.00           C  
ATOM    287  O3'   C   966      -6.989 -10.030 -10.799  1.00  0.00           O  
ATOM    288  C1'   C   966      -5.525 -10.504  -7.515  1.00  0.00           C  
ATOM    289  C2'   C   966      -6.698 -10.068  -8.397  1.00  0.00           C  
ATOM    290  O2'   C   966      -7.699 -11.075  -8.372  1.00  0.00           O  
ATOM    291  N1    C   966      -4.752  -9.349  -6.995  1.00  0.00           N  
ATOM    292  C2    C   966      -5.273  -8.635  -5.908  1.00  0.00           C  
ATOM    293  O2    C   966      -6.357  -8.985  -5.417  1.00  0.00           O  
ATOM    294  N3    C   966      -4.588  -7.578  -5.415  1.00  0.00           N  
ATOM    295  C4    C   966      -3.425  -7.222  -5.961  1.00  0.00           C  
ATOM    296  N4    C   966      -2.784  -6.172  -5.440  1.00  0.00           N  
ATOM    297  C5    C   966      -2.869  -7.926  -7.066  1.00  0.00           C  
ATOM    298  C6    C   966      -3.555  -8.970  -7.545  1.00  0.00           C  
ATOM    299  H5'   C   966      -3.428 -12.021 -10.538  1.00  0.00           H  
ATOM    300 H5''   C   966      -4.257 -11.143 -11.582  1.00  0.00           H  
ATOM    301  H4'   C   966      -5.666 -12.019  -9.923  1.00  0.00           H  
ATOM    302  H3'   C   966      -5.472  -9.185  -9.803  1.00  0.00           H  
ATOM    303  H1'   C   966      -5.866 -11.033  -6.764  1.00  0.00           H  
ATOM    304  H2'   C   966      -7.053  -9.197  -8.122  1.00  0.00           H  
ATOM    305 HO2'   C   966      -8.470 -10.746  -7.866  1.00  0.00           H  
ATOM    306  H42   C   966      -1.927  -5.885  -5.819  1.00  0.00           H  
ATOM    307  H41   C   966      -3.170  -5.689  -4.680  1.00  0.00           H  
ATOM    308  H5    C   966      -2.013  -7.657  -7.460  1.00  0.00           H  
ATOM    309  H6    C   966      -3.189  -9.468  -8.305  1.00  0.00           H  
ATOM    310  P     C   967      -7.601  -8.665 -11.387  1.00  0.00           P  
ATOM    311  OP2   C   967      -6.496  -7.682 -11.516  1.00  0.00           O  
ATOM    312  OP1   C   967      -8.423  -9.005 -12.577  1.00  0.00           O  
ATOM    313  O5'   C   967      -8.583  -8.156 -10.241  1.00  0.00           O  
ATOM    314  C5'   C   967      -9.827  -8.799 -10.007  1.00  0.00           C  
ATOM    315  C4'   C   967     -10.530  -8.231  -8.798  1.00  0.00           C  
ATOM    316  O4'   C   967      -9.579  -8.280  -7.716  1.00  0.00           O  
ATOM    317  C3'   C   967     -10.898  -6.758  -8.867  1.00  0.00           C  
ATOM    318  O3'   C   967     -12.108  -6.522  -9.566  1.00  0.00           O  
ATOM    319  C1'   C   967      -9.723  -7.124  -6.871  1.00  0.00           C  
ATOM    320  C2'   C   967     -10.901  -6.327  -7.408  1.00  0.00           C  
ATOM    321  O2'   C   967     -12.089  -6.744  -6.751  1.00  0.00           O  
ATOM    322  N1    C   967      -8.459  -6.348  -6.896  1.00  0.00           N  
ATOM    323  C2    C   967      -8.304  -5.299  -5.981  1.00  0.00           C  
ATOM    324  O2    C   967      -9.221  -5.051  -5.183  1.00  0.00           O  
ATOM    325  N3    C   967      -7.161  -4.576  -5.983  1.00  0.00           N  
ATOM    326  C4    C   967      -6.191  -4.862  -6.851  1.00  0.00           C  
ATOM    327  N4    C   967      -5.080  -4.122  -6.816  1.00  0.00           N  
ATOM    328  C5    C   967      -6.317  -5.921  -7.794  1.00  0.00           C  
ATOM    329  C6    C   967      -7.452  -6.630  -7.782  1.00  0.00           C  
ATOM    330  H5'   C   967      -9.671  -9.756  -9.866  1.00  0.00           H  
ATOM    331 H5''   C   967     -10.400  -8.681 -10.794  1.00  0.00           H  
ATOM    332  H4'   C   967     -11.309  -8.789  -8.596  1.00  0.00           H  
ATOM    333  H3'   C   967     -10.190  -6.269  -9.338  1.00  0.00           H  
ATOM    334  H1'   C   967      -9.916  -7.404  -5.953  1.00  0.00           H  
ATOM    335  H2'   C   967     -10.757  -5.362  -7.319  1.00  0.00           H  
ATOM    336 HO2'   C   967     -12.390  -6.029  -6.152  1.00  0.00           H  
ATOM    337  H42   C   967      -4.349  -4.307  -7.441  1.00  0.00           H  
ATOM    338  H41   C   967      -4.997  -3.393  -6.165  1.00  0.00           H  
ATOM    339  H5    C   967      -5.598  -6.124  -8.428  1.00  0.00           H  
ATOM    340  H6    C   967      -7.558  -7.362  -8.424  1.00  0.00           H  
ATOM    341  P     A   968     -12.360  -5.111 -10.294  1.00  0.00           P  
ATOM    342  OP2   A   968     -11.107  -4.722 -10.989  1.00  0.00           O  
ATOM    343  OP1   A   968     -13.625  -5.210 -11.063  1.00  0.00           O  
ATOM    344  O5'   A   968     -12.592  -4.093  -9.090  1.00  0.00           O  
ATOM    345  C5'   A   968     -13.812  -4.088  -8.365  1.00  0.00           C  
ATOM    346  C4'   A   968     -13.815  -3.027  -7.293  1.00  0.00           C  
ATOM    347  O4'   A   968     -12.700  -3.264  -6.411  1.00  0.00           O  
ATOM    348  C3'   A   968     -13.621  -1.596  -7.770  1.00  0.00           C  
ATOM    349  O3'   A   968     -14.829  -0.981  -8.184  1.00  0.00           O  
ATOM    350  C1'   A   968     -12.089  -2.022  -6.038  1.00  0.00           C  
ATOM    351  C2'   A   968     -13.004  -0.917  -6.560  1.00  0.00           C  
ATOM    352  O2'   A   968     -13.987  -0.624  -5.578  1.00  0.00           O  
ATOM    353  N1    A   968      -7.585   0.475  -6.221  1.00  0.00           N  
ATOM    354  C2    A   968      -8.701   0.682  -5.511  1.00  0.00           C  
ATOM    355  N3    A   968      -9.840  -0.008  -5.512  1.00  0.00           N  
ATOM    356  C4    A   968      -9.770  -1.037  -6.375  1.00  0.00           C  
ATOM    357  C5    A   968      -8.694  -1.378  -7.172  1.00  0.00           C  
ATOM    358  C6    A   968      -7.548  -0.568  -7.077  1.00  0.00           C  
ATOM    359  N6    A   968      -6.435  -0.774  -7.785  1.00  0.00           N  
ATOM    360  N7    A   968      -8.984  -2.502  -7.935  1.00  0.00           N  
ATOM    361  C8    A   968     -10.209  -2.810  -7.586  1.00  0.00           C  
ATOM    362  N9    A   968     -10.746  -1.965  -6.646  1.00  0.00           N  
ATOM    363  H5'   A   968     -13.940  -4.965  -7.947  1.00  0.00           H  
ATOM    364 H5''   A   968     -14.552  -3.919  -8.984  1.00  0.00           H  
ATOM    365  H4'   A   968     -14.652  -3.090  -6.787  1.00  0.00           H  
ATOM    366  H3'   A   968     -12.972  -1.587  -8.506  1.00  0.00           H  
ATOM    367  H1'   A   968     -12.010  -1.946  -5.063  1.00  0.00           H  
ATOM    368  H2'   A   968     -12.497  -0.118  -6.816  1.00  0.00           H  
ATOM    369 HO2'   A   968     -13.798   0.256  -5.191  1.00  0.00           H  
ATOM    370  H2    A   968      -8.677   1.452  -4.904  1.00  0.00           H  
ATOM    371  H61   A   968      -5.667  -0.175  -7.676  1.00  0.00           H  
ATOM    372  H62   A   968      -6.385  -1.525  -8.413  1.00  0.00           H  
ATOM    373  H8    A   968     -10.697  -3.572  -7.963  1.00  0.00           H  
ATOM    374  P     C   969     -14.794   0.271  -9.192  1.00  0.00           P  
ATOM    375  OP2   C   969     -13.994  -0.117 -10.381  1.00  0.00           O  
ATOM    376  OP1   C   969     -16.187   0.755  -9.372  1.00  0.00           O  
ATOM    377  O5'   C   969     -13.985   1.387  -8.394  1.00  0.00           O  
ATOM    378  C5'   C   969     -14.615   2.167  -7.389  1.00  0.00           C  
ATOM    379  C4'   C   969     -13.663   3.171  -6.784  1.00  0.00           C  
ATOM    380  O4'   C   969     -12.416   2.529  -6.423  1.00  0.00           O  
ATOM    381  C3'   C   969     -13.228   4.312  -7.691  1.00  0.00           C  
ATOM    382  O3'   C   969     -14.185   5.355  -7.763  1.00  0.00           O  
ATOM    383  C1'   C   969     -11.341   3.444  -6.576  1.00  0.00           C  
ATOM    384  C2'   C   969     -11.943   4.773  -7.024  1.00  0.00           C  
ATOM    385  O2'   C   969     -12.214   5.568  -5.880  1.00  0.00           O  
ATOM    386  N1    C   969     -10.399   2.886  -7.578  1.00  0.00           N  
ATOM    387  C2    C   969      -9.141   3.485  -7.714  1.00  0.00           C  
ATOM    388  O2    C   969      -8.853   4.458  -6.999  1.00  0.00           O  
ATOM    389  N3    C   969      -8.263   2.995  -8.619  1.00  0.00           N  
ATOM    390  C4    C   969      -8.597   1.950  -9.375  1.00  0.00           C  
ATOM    391  N4    C   969      -7.699   1.501 -10.256  1.00  0.00           N  
ATOM    392  C5    C   969      -9.868   1.319  -9.262  1.00  0.00           C  
ATOM    393  C6    C   969     -10.728   1.811  -8.362  1.00  0.00           C  
ATOM    394  H5'   C   969     -14.943   1.572  -6.683  1.00  0.00           H  
ATOM    395 H5''   C   969     -15.374   2.644  -7.784  1.00  0.00           H  
ATOM    396  H4'   C   969     -14.070   3.542  -5.974  1.00  0.00           H  
ATOM    397  H3'   C   969     -13.023   3.957  -8.581  1.00  0.00           H  
ATOM    398  H1'   C   969     -10.874   3.573  -5.725  1.00  0.00           H  
ATOM    399  H2'   C   969     -11.358   5.237  -7.658  1.00  0.00           H  
ATOM    400 HO2'   C   969     -11.532   6.268  -5.808  1.00  0.00           H  
ATOM    401  H42   C   969      -7.915   0.734 -10.826  1.00  0.00           H  
ATOM    402  H41   C   969      -6.826   1.938 -10.331  1.00  0.00           H  
ATOM    403  H5    C   969     -10.105   0.550  -9.822  1.00  0.00           H  
ATOM    404  H6    C   969     -11.607   1.391  -8.269  1.00  0.00           H  
ATOM    405  P     A   970     -14.218   6.334  -9.038  1.00  0.00           P  
ATOM    406  OP2   A   970     -14.099   5.501 -10.261  1.00  0.00           O  
ATOM    407  OP1   A   970     -15.374   7.252  -8.884  1.00  0.00           O  
ATOM    408  O5'   A   970     -12.883   7.194  -8.897  1.00  0.00           O  
ATOM    409  C5'   A   970     -12.816   8.293  -8.002  1.00  0.00           C  
ATOM    410  C4'   A   970     -11.504   9.028  -8.123  1.00  0.00           C  
ATOM    411  O4'   A   970     -10.409   8.106  -7.896  1.00  0.00           O  
ATOM    412  C3'   A   970     -11.211   9.650  -9.480  1.00  0.00           C  
ATOM    413  O3'   A   970     -11.814  10.922  -9.648  1.00  0.00           O  
ATOM    414  C1'   A   970      -9.328   8.450  -8.712  1.00  0.00           C  
ATOM    415  C2'   A   970      -9.691   9.748  -9.429  1.00  0.00           C  
ATOM    416  O2'   A   970      -9.272  10.847  -8.633  1.00  0.00           O  
ATOM    417  N1    A   970      -6.276   6.543 -12.400  1.00  0.00           N  
ATOM    418  C2    A   970      -6.216   7.666 -11.674  1.00  0.00           C  
ATOM    419  N3    A   970      -7.047   8.102 -10.729  1.00  0.00           N  
ATOM    420  C4    A   970      -8.054   7.231 -10.543  1.00  0.00           C  
ATOM    421  C5    A   970      -8.250   6.037 -11.212  1.00  0.00           C  
ATOM    422  C6    A   970      -7.301   5.689 -12.189  1.00  0.00           C  
ATOM    423  N6    A   970      -7.360   4.570 -12.913  1.00  0.00           N  
ATOM    424  N7    A   970      -9.397   5.401 -10.755  1.00  0.00           N  
ATOM    425  C8    A   970      -9.861   6.212  -9.836  1.00  0.00           C  
ATOM    426  N9    A   970      -9.097   7.339  -9.656  1.00  0.00           N  
ATOM    427  H5'   A   970     -12.914   7.965  -7.083  1.00  0.00           H  
ATOM    428 H5''   A   970     -13.549   8.913  -8.199  1.00  0.00           H  
ATOM    429  H4'   A   970     -11.473   9.735  -7.446  1.00  0.00           H  
ATOM    430  H3'   A   970     -11.481   9.025 -10.186  1.00  0.00           H  
ATOM    431  H1'   A   970      -8.523   8.591  -8.170  1.00  0.00           H  
ATOM    432  H2'   A   970      -9.303   9.781 -10.329  1.00  0.00           H  
ATOM    433 HO2'   A   970      -8.311  10.988  -8.766  1.00  0.00           H  
ATOM    434  H2    A   970      -5.454   8.252 -11.866  1.00  0.00           H  
ATOM    435  H61   A   970      -6.667   4.381 -13.581  1.00  0.00           H  
ATOM    436  H62   A   970      -8.094   3.935 -12.777  1.00  0.00           H  
ATOM    437  H8    A   970     -10.678   6.031  -9.325  1.00  0.00           H  
ATOM    438  P     A   971     -12.078  11.502 -11.124  1.00  0.00           P  
ATOM    439  OP2   A   971     -13.239  10.779 -11.701  1.00  0.00           O  
ATOM    440  OP1   A   971     -12.103  12.983 -11.039  1.00  0.00           O  
ATOM    441  O5'   A   971     -10.778  11.077 -11.943  1.00  0.00           O  
ATOM    442  C5'   A   971     -10.266  11.904 -12.977  1.00  0.00           C  
ATOM    443  C4'   A   971      -9.311  11.149 -13.868  1.00  0.00           C  
ATOM    444  O4'   A   971      -8.865   9.959 -13.162  1.00  0.00           O  
ATOM    445  C3'   A   971      -9.900  10.590 -15.154  1.00  0.00           C  
ATOM    446  O3'   A   971      -9.948  11.542 -16.203  1.00  0.00           O  
ATOM    447  C1'   A   971      -8.740   8.869 -14.063  1.00  0.00           C  
ATOM    448  C2'   A   971      -8.956   9.444 -15.460  1.00  0.00           C  
ATOM    449  O2'   A   971      -7.717   9.919 -15.967  1.00  0.00           O  
ATOM    450  N1    A   971     -10.748   4.223 -15.032  1.00  0.00           N  
ATOM    451  C2    A   971      -9.722   4.891 -15.575  1.00  0.00           C  
ATOM    452  N3    A   971      -9.253   6.100 -15.274  1.00  0.00           N  
ATOM    453  C4    A   971      -9.967   6.653 -14.277  1.00  0.00           C  
ATOM    454  C5    A   971     -11.045   6.090 -13.620  1.00  0.00           C  
ATOM    455  C6    A   971     -11.443   4.806 -14.032  1.00  0.00           C  
ATOM    456  N6    A   971     -12.466   4.139 -13.491  1.00  0.00           N  
ATOM    457  N7    A   971     -11.530   6.952 -12.646  1.00  0.00           N  
ATOM    458  C8    A   971     -10.747   7.998 -12.734  1.00  0.00           C  
ATOM    459  N9    A   971      -9.778   7.885 -13.700  1.00  0.00           N  
ATOM    460  H5'   A   971      -9.795  12.664 -12.575  1.00  0.00           H  
ATOM    461 H5''   A   971     -11.011  12.240 -13.517  1.00  0.00           H  
ATOM    462  H4'   A   971      -8.541  11.723 -14.065  1.00  0.00           H  
ATOM    463  H3'   A   971     -10.794  10.233 -14.970  1.00  0.00           H  
ATOM    464  H1'   A   971      -7.857   8.443 -14.019  1.00  0.00           H  
ATOM    465  H2'   A   971      -9.368   8.790 -16.062  1.00  0.00           H  
ATOM    466 HO2'   A   971      -7.422   9.328 -16.690  1.00  0.00           H  
ATOM    467  H2    A   971      -9.250   4.424 -16.296  1.00  0.00           H  
ATOM    468  H61   A   971     -12.697   3.245 -13.821  1.00  0.00           H  
ATOM    469  H62   A   971     -12.985   4.542 -12.765  1.00  0.00           H  
ATOM    470  H8    A   971     -10.844   8.789 -12.163  1.00  0.00           H  
ATOM    471  P     U   972     -11.361  11.998 -16.817  1.00  0.00           P  
ATOM    472  OP2   U   972     -12.391  11.848 -15.758  1.00  0.00           O  
ATOM    473  OP1   U   972     -11.173  13.314 -17.478  1.00  0.00           O  
ATOM    474  O5'   U   972     -11.656  10.916 -17.948  1.00  0.00           O  
ATOM    475  C5'   U   972     -12.885  10.206 -17.977  1.00  0.00           C  
ATOM    476  C4'   U   972     -12.667   8.713 -17.992  1.00  0.00           C  
ATOM    477  O4'   U   972     -12.340   8.266 -16.650  1.00  0.00           O  
ATOM    478  C3'   U   972     -13.872   7.864 -18.366  1.00  0.00           C  
ATOM    479  O3'   U   972     -14.066   7.763 -19.766  1.00  0.00           O  
ATOM    480  C1'   U   972     -12.849   6.971 -16.444  1.00  0.00           C  
ATOM    481  C2'   U   972     -13.500   6.520 -17.755  1.00  0.00           C  
ATOM    482  O2'   U   972     -12.536   5.842 -18.548  1.00  0.00           O  
ATOM    483  N1    U   972     -13.821   7.035 -15.326  1.00  0.00           N  
ATOM    484  C2    U   972     -14.588   5.909 -15.092  1.00  0.00           C  
ATOM    485  O2    U   972     -14.495   4.890 -15.754  1.00  0.00           O  
ATOM    486  N3    U   972     -15.473   6.014 -14.047  1.00  0.00           N  
ATOM    487  C4    U   972     -15.669   7.106 -13.229  1.00  0.00           C  
ATOM    488  O4    U   972     -16.508   7.045 -12.329  1.00  0.00           O  
ATOM    489  C5    U   972     -14.841   8.234 -13.530  1.00  0.00           C  
ATOM    490  C6    U   972     -13.970   8.159 -14.541  1.00  0.00           C  
ATOM    491  H5'   U   972     -13.384  10.464 -18.780  1.00  0.00           H  
ATOM    492 H5''   U   972     -13.410  10.444 -17.184  1.00  0.00           H  
ATOM    493  H4'   U   972     -11.919   8.510 -18.591  1.00  0.00           H  
ATOM    494  H3'   U   972     -14.668   8.217 -17.917  1.00  0.00           H  
ATOM    495  H1'   U   972     -12.127   6.349 -16.211  1.00  0.00           H  
ATOM    496  H2'   U   972     -14.292   5.966 -17.596  1.00  0.00           H  
ATOM    497 HO2'   U   972     -12.758   4.888 -18.575  1.00  0.00           H  
ATOM    498  H3    U   972     -16.027   5.227 -13.864  1.00  0.00           H  
ATOM    499  H5    U   972     -14.913   9.055 -12.998  1.00  0.00           H  
ATOM    500  H6    U   972     -13.416   8.944 -14.728  1.00  0.00           H  
ATOM    501  P     U   973     -15.418   8.314 -20.437  1.00  0.00           P  
ATOM    502  OP2   U   973     -16.548   7.496 -19.930  1.00  0.00           O  
ATOM    503  OP1   U   973     -15.447   9.789 -20.271  1.00  0.00           O  
ATOM    504  O5'   U   973     -15.235   7.995 -21.987  1.00  0.00           O  
ATOM    505  C5'   U   973     -13.951   8.020 -22.590  1.00  0.00           C  
ATOM    506  C4'   U   973     -13.676   6.756 -23.367  1.00  0.00           C  
ATOM    507  O4'   U   973     -14.018   5.608 -22.556  1.00  0.00           O  
ATOM    508  C3'   U   973     -14.492   6.557 -24.635  1.00  0.00           C  
ATOM    509  O3'   U   973     -13.947   7.230 -25.756  1.00  0.00           O  
ATOM    510  C1'   U   973     -14.559   4.586 -23.359  1.00  0.00           C  
ATOM    511  C2'   U   973     -14.447   5.045 -24.806  1.00  0.00           C  
ATOM    512  O2'   U   973     -13.197   4.624 -25.334  1.00  0.00           O  
ATOM    513  N1    U   973     -15.966   4.375 -22.944  1.00  0.00           N  
ATOM    514  C2    U   973     -16.678   3.391 -23.604  1.00  0.00           C  
ATOM    515  O2    U   973     -16.201   2.707 -24.494  1.00  0.00           O  
ATOM    516  N3    U   973     -17.976   3.230 -23.186  1.00  0.00           N  
ATOM    517  C4    U   973     -18.625   3.938 -22.196  1.00  0.00           C  
ATOM    518  O4    U   973     -19.800   3.675 -21.935  1.00  0.00           O  
ATOM    519  C5    U   973     -17.827   4.939 -21.556  1.00  0.00           C  
ATOM    520  C6    U   973     -16.559   5.116 -21.943  1.00  0.00           C  
ATOM    521  H5'   U   973     -13.271   8.119 -21.891  1.00  0.00           H  
ATOM    522 H5''   U   973     -13.897   8.786 -23.199  1.00  0.00           H  
ATOM    523  H4'   U   973     -12.721   6.721 -23.585  1.00  0.00           H  
ATOM    524  H3'   U   973     -15.416   6.837 -24.470  1.00  0.00           H  
ATOM    525  H1'   U   973     -14.058   3.751 -23.246  1.00  0.00           H  
ATOM    526  H2'   U   973     -15.196   4.722 -25.347  1.00  0.00           H  
ATOM    527 HO2'   U   973     -13.352   3.910 -25.988  1.00  0.00           H  
ATOM    528  H3    U   973     -18.499   2.538 -23.641  1.00  0.00           H  
ATOM    529  H5    U   973     -18.207   5.490 -20.840  1.00  0.00           H  
ATOM    530  H6    U   973     -16.035   5.808 -21.491  1.00  0.00           H  
ATOM    531  P     A   974     -14.835   8.289 -26.556  1.00  0.00           P  
ATOM    532  OP2   A   974     -15.161   9.364 -25.586  1.00  0.00           O  
ATOM    533  OP1   A   974     -14.071   8.616 -27.786  1.00  0.00           O  
ATOM    534  O5'   A   974     -16.200   7.591 -26.994  1.00  0.00           O  
ATOM    535  C5'   A   974     -16.195   6.429 -27.809  1.00  0.00           C  
ATOM    536  C4'   A   974     -17.524   6.227 -28.493  1.00  0.00           C  
ATOM    537  O4'   A   974     -18.544   6.014 -27.482  1.00  0.00           O  
ATOM    538  C3'   A   974     -18.065   7.420 -29.266  1.00  0.00           C  
ATOM    539  O3'   A   974     -17.462   7.576 -30.539  1.00  0.00           O  
ATOM    540  C1'   A   974     -19.773   6.517 -27.941  1.00  0.00           C  
ATOM    541  C2'   A   974     -19.548   7.102 -29.333  1.00  0.00           C  
ATOM    542  O2'   A   974     -19.818   6.108 -30.310  1.00  0.00           O  
ATOM    543  N1    A   974     -23.703   9.498 -26.449  1.00  0.00           N  
ATOM    544  C2    A   974     -23.575   8.606 -27.439  1.00  0.00           C  
ATOM    545  N3    A   974     -22.521   7.863 -27.772  1.00  0.00           N  
ATOM    546  C4    A   974     -21.488   8.109 -26.947  1.00  0.00           C  
ATOM    547  C5    A   974     -21.467   8.995 -25.886  1.00  0.00           C  
ATOM    548  C6    A   974     -22.646   9.720 -25.638  1.00  0.00           C  
ATOM    549  N6    A   974     -22.774  10.610 -24.651  1.00  0.00           N  
ATOM    550  N7    A   974     -20.228   8.982 -25.260  1.00  0.00           N  
ATOM    551  C8    A   974     -19.539   8.102 -25.944  1.00  0.00           C  
ATOM    552  N9    A   974     -20.240   7.534 -26.980  1.00  0.00           N  
ATOM    553  H5'   A   974     -16.002   5.647 -27.250  1.00  0.00           H  
ATOM    554 H5''   A   974     -15.495   6.516 -28.489  1.00  0.00           H  
ATOM    555  H4'   A   974     -17.488   5.452 -29.092  1.00  0.00           H  
ATOM    556  H3'   A   974     -17.935   8.242 -28.747  1.00  0.00           H  
ATOM    557  H1'   A   974     -20.430   5.792 -27.995  1.00  0.00           H  
ATOM    558  H2'   A   974     -20.083   7.911 -29.480  1.00  0.00           H  
ATOM    559 HO2'   A   974     -20.642   6.343 -30.785  1.00  0.00           H  
ATOM    560  H2    A   974     -24.370   8.481 -27.999  1.00  0.00           H  
ATOM    561  H61   A   974     -23.622  11.086 -24.527  1.00  0.00           H  
ATOM    562  H62   A   974     -22.020  10.788 -24.050  1.00  0.00           H  
ATOM    563  H8    A   974     -18.609   7.871 -25.737  1.00  0.00           H  
ATOM    564  P     A   975     -17.311   9.039 -31.187  1.00  0.00           P  
ATOM    565  OP2   A   975     -16.233   9.755 -30.460  1.00  0.00           O  
ATOM    566  OP1   A   975     -17.223   8.883 -32.661  1.00  0.00           O  
ATOM    567  O5'   A   975     -18.693   9.755 -30.849  1.00  0.00           O  
ATOM    568  C5'   A   975     -19.745   9.797 -31.802  1.00  0.00           C  
ATOM    569  C4'   A   975     -20.856  10.717 -31.360  1.00  0.00           C  
ATOM    570  O4'   A   975     -21.267  10.394 -30.010  1.00  0.00           O  
ATOM    571  C3'   A   975     -20.502  12.193 -31.263  1.00  0.00           C  
ATOM    572  O3'   A   975     -20.552  12.858 -32.513  1.00  0.00           O  
ATOM    573  C1'   A   975     -21.693  11.550 -29.331  1.00  0.00           C  
ATOM    574  C2'   A   975     -21.586  12.706 -30.327  1.00  0.00           C  
ATOM    575  O2'   A   975     -22.826  12.850 -31.005  1.00  0.00           O  
ATOM    576  N1    A   975     -21.143  13.590 -24.631  1.00  0.00           N  
ATOM    577  C2    A   975     -22.159  13.600 -25.504  1.00  0.00           C  
ATOM    578  N3    A   975     -22.234  13.048 -26.713  1.00  0.00           N  
ATOM    579  C4    A   975     -21.089  12.413 -27.018  1.00  0.00           C  
ATOM    580  C5    A   975     -19.960  12.315 -26.226  1.00  0.00           C  
ATOM    581  C6    A   975     -20.007  12.943 -24.968  1.00  0.00           C  
ATOM    582  N6    A   975     -18.994  12.933 -24.098  1.00  0.00           N  
ATOM    583  N7    A   975     -18.971  11.582 -26.869  1.00  0.00           N  
ATOM    584  C8    A   975     -19.516  11.259 -28.016  1.00  0.00           C  
ATOM    585  N9    A   975     -20.797  11.729 -28.173  1.00  0.00           N  
ATOM    586  H5'   A   975     -20.106   8.894 -31.920  1.00  0.00           H  
ATOM    587 H5''   A   975     -19.389  10.114 -32.658  1.00  0.00           H  
ATOM    588  H4'   A   975     -21.619  10.613 -31.967  1.00  0.00           H  
ATOM    589  H3'   A   975     -19.616  12.324 -30.865  1.00  0.00           H  
ATOM    590  H1'   A   975     -22.620  11.474 -29.019  1.00  0.00           H  
ATOM    591  H2'   A   975     -21.315  13.537 -29.885  1.00  0.00           H  
ATOM    592 HO2'   A   975     -23.263  13.671 -30.698  1.00  0.00           H  
ATOM    593  H2    A   975     -22.960  14.083 -25.211  1.00  0.00           H  
ATOM    594  H61   A   975     -19.086  13.389 -23.235  1.00  0.00           H  
ATOM    595  H62   A   975     -18.160  12.470 -24.321  1.00  0.00           H  
ATOM    596  H8    A   975     -19.052  10.731 -28.699  1.00  0.00           H  
ATOM    597  P     A   976     -19.304  13.742 -33.008  1.00  0.00           P  
ATOM    598  OP2   A   976     -18.113  13.339 -32.218  1.00  0.00           O  
ATOM    599  OP1   A   976     -19.256  13.682 -34.491  1.00  0.00           O  
ATOM    600  O5'   A   976     -19.694  15.228 -32.587  1.00  0.00           O  
ATOM    601  C5'   A   976     -19.465  16.319 -33.467  1.00  0.00           C  
ATOM    602  C4'   A   976     -20.760  16.906 -33.969  1.00  0.00           C  
ATOM    603  O4'   A   976     -21.196  16.218 -35.187  1.00  0.00           O  
ATOM    604  C3'   A   976     -21.953  16.792 -33.032  1.00  0.00           C  
ATOM    605  O3'   A   976     -21.964  17.788 -32.024  1.00  0.00           O  
ATOM    606  C1'   A   976     -22.608  16.163 -35.231  1.00  0.00           C  
ATOM    607  C2'   A   976     -23.123  16.931 -34.015  1.00  0.00           C  
ATOM    608  O2'   A   976     -23.327  18.287 -34.385  1.00  0.00           O  
ATOM    609  N1    A   976     -26.450  12.831 -34.402  1.00  0.00           N  
ATOM    610  C2    A   976     -26.388  14.167 -34.341  1.00  0.00           C  
ATOM    611  N3    A   976     -25.353  14.973 -34.570  1.00  0.00           N  
ATOM    612  C4    A   976     -24.261  14.261 -34.900  1.00  0.00           C  
ATOM    613  C5    A   976     -24.169  12.886 -35.004  1.00  0.00           C  
ATOM    614  C6    A   976     -25.335  12.146 -34.738  1.00  0.00           C  
ATOM    615  N6    A   976     -25.397  10.814 -34.797  1.00  0.00           N  
ATOM    616  N7    A   976     -22.884  12.506 -35.368  1.00  0.00           N  
ATOM    617  C8    A   976     -22.239  13.642 -35.474  1.00  0.00           C  
ATOM    618  N9    A   976     -23.012  14.745 -35.205  1.00  0.00           N  
ATOM    619  H5'   A   976     -18.938  16.008 -34.232  1.00  0.00           H  
ATOM    620 H5''   A   976     -18.962  17.013 -32.993  1.00  0.00           H  
ATOM    621  H4'   A   976     -20.609  17.852 -34.175  1.00  0.00           H  
ATOM    622  H3'   A   976     -21.983  15.908 -32.609  1.00  0.00           H  
ATOM    623  H1'   A   976     -22.946  16.584 -36.049  1.00  0.00           H  
ATOM    624  H2'   A   976     -23.941  16.524 -33.660  1.00  0.00           H  
ATOM    625 HO2'   A   976     -24.289  18.463 -34.431  1.00  0.00           H  
ATOM    626  H2    A   976     -27.224  14.616 -34.093  1.00  0.00           H  
ATOM    627  H61   A   976     -26.240  10.354 -34.601  1.00  0.00           H  
ATOM    628  H62   A   976     -24.601  10.297 -35.039  1.00  0.00           H  
ATOM    629  H8    A   976     -21.292  13.699 -35.722  1.00  0.00           H  
ATOM    630  P     A   977     -23.066  17.743 -30.855  1.00  0.00           P  
ATOM    631  OP2   A   977     -23.718  19.075 -30.786  1.00  0.00           O  
ATOM    632  OP1   A   977     -23.896  16.528 -31.052  1.00  0.00           O  
ATOM    633  O5'   A   977     -22.209  17.545 -29.526  1.00  0.00           O  
ATOM    634  C5'   A   977     -22.142  16.281 -28.883  1.00  0.00           C  
ATOM    635  C4'   A   977     -20.915  16.166 -28.014  1.00  0.00           C  
ATOM    636  O4'   A   977     -19.809  15.580 -28.734  1.00  0.00           O  
ATOM    637  C3'   A   977     -20.332  17.476 -27.505  1.00  0.00           C  
ATOM    638  O3'   A   977     -21.079  18.039 -26.441  1.00  0.00           O  
ATOM    639  C1'   A   977     -18.597  16.108 -28.241  1.00  0.00           C  
ATOM    640  C2'   A   977     -18.925  17.064 -27.104  1.00  0.00           C  
ATOM    641  O2'   A   977     -18.927  16.359 -25.872  1.00  0.00           O  
ATOM    642  N1    A   977     -14.003  16.992 -30.402  1.00  0.00           N  
ATOM    643  C2    A   977     -14.370  16.287 -29.324  1.00  0.00           C  
ATOM    644  N3    A   977     -15.587  16.099 -28.817  1.00  0.00           N  
ATOM    645  C4    A   977     -16.513  16.741 -29.551  1.00  0.00           C  
ATOM    646  C5    A   977     -16.290  17.502 -30.683  1.00  0.00           C  
ATOM    647  C6    A   977     -14.958  17.623 -31.118  1.00  0.00           C  
ATOM    648  N6    A   977     -14.591  18.326 -32.192  1.00  0.00           N  
ATOM    649  N7    A   977     -17.484  18.011 -31.175  1.00  0.00           N  
ATOM    650  C8    A   977     -18.387  17.552 -30.344  1.00  0.00           C  
ATOM    651  N9    A   977     -17.869  16.776 -29.337  1.00  0.00           N  
ATOM    652  H5'   A   977     -22.118  15.577 -29.565  1.00  0.00           H  
ATOM    653 H5''   A   977     -22.940  16.161 -28.328  1.00  0.00           H  
ATOM    654  H4'   A   977     -21.141  15.601 -27.245  1.00  0.00           H  
ATOM    655  H3'   A   977     -20.282  18.123 -28.240  1.00  0.00           H  
ATOM    656  H1'   A   977     -18.058  15.365 -27.896  1.00  0.00           H  
ATOM    657  H2'   A   977     -18.319  17.834 -27.082  1.00  0.00           H  
ATOM    658 HO2'   A   977     -18.156  16.645 -25.340  1.00  0.00           H  
ATOM    659  H2    A   977     -13.640  15.848 -28.840  1.00  0.00           H  
ATOM    660  H61   A   977     -13.646  18.374 -32.447  1.00  0.00           H  
ATOM    661  H62   A   977     -15.267  18.793 -32.727  1.00  0.00           H  
ATOM    662  H8    A   977     -19.344  17.746 -30.433  1.00  0.00           H  
ATOM    663  P     C   978     -20.907  19.593 -26.068  1.00  0.00           P  
ATOM    664  OP2   C   978     -19.895  20.178 -26.983  1.00  0.00           O  
ATOM    665  OP1   C   978     -22.260  20.199 -25.987  1.00  0.00           O  
ATOM    666  O5'   C   978     -20.290  19.571 -24.599  1.00  0.00           O  
ATOM    667  C5'   C   978     -19.610  20.702 -24.076  1.00  0.00           C  
ATOM    668  C4'   C   978     -18.146  20.415 -23.845  1.00  0.00           C  
ATOM    669  O4'   C   978     -17.593  19.776 -25.018  1.00  0.00           O  
ATOM    670  C3'   C   978     -17.247  21.627 -23.661  1.00  0.00           C  
ATOM    671  O3'   C   978     -17.371  22.218 -22.379  1.00  0.00           O  
ATOM    672  C1'   C   978     -16.228  20.107 -25.147  1.00  0.00           C  
ATOM    673  C2'   C   978     -15.867  21.090 -24.025  1.00  0.00           C  
ATOM    674  O2'   C   978     -15.291  20.376 -22.941  1.00  0.00           O  
ATOM    675  N1    C   978     -16.007  20.685 -26.496  1.00  0.00           N  
ATOM    676  C2    C   978     -14.934  21.567 -26.673  1.00  0.00           C  
ATOM    677  O2    C   978     -14.206  21.838 -25.706  1.00  0.00           O  
ATOM    678  N3    C   978     -14.711  22.108 -27.893  1.00  0.00           N  
ATOM    679  C4    C   978     -15.508  21.801 -28.916  1.00  0.00           C  
ATOM    680  N4    C   978     -15.249  22.358 -30.102  1.00  0.00           N  
ATOM    681  C5    C   978     -16.607  20.908 -28.768  1.00  0.00           C  
ATOM    682  C6    C   978     -16.818  20.378 -27.557  1.00  0.00           C  
ATOM    683  H5'   C   978     -20.024  20.958 -23.226  1.00  0.00           H  
ATOM    684 H5''   C   978     -19.693  21.445 -24.709  1.00  0.00           H  
ATOM    685  H4'   C   978     -18.041  19.822 -23.073  1.00  0.00           H  
ATOM    686  H3'   C   978     -17.500  22.284 -24.343  1.00  0.00           H  
ATOM    687  H1'   C   978     -15.690  19.294 -25.048  1.00  0.00           H  
ATOM    688  H2'   C   978     -15.277  21.805 -24.343  1.00  0.00           H  
ATOM    689 HO2'   C   978     -14.336  20.589 -22.891  1.00  0.00           H  
ATOM    690  H42   C   978     -15.817  22.152 -30.873  1.00  0.00           H  
ATOM    691  H41   C   978     -14.492  22.973 -30.199  1.00  0.00           H  
ATOM    692  H5    C   978     -17.187  20.688 -29.527  1.00  0.00           H  
ATOM    693  H6    C   978     -17.569  19.762 -27.435  1.00  0.00           H  
ATOM    694  P     A   979     -17.097  23.790 -22.183  1.00  0.00           P  
ATOM    695  OP2   A   979     -18.260  24.531 -22.733  1.00  0.00           O  
ATOM    696  OP1   A   979     -16.683  24.013 -20.775  1.00  0.00           O  
ATOM    697  O5'   A   979     -15.841  24.081 -23.118  1.00  0.00           O  
ATOM    698  C5'   A   979     -14.522  23.791 -22.680  1.00  0.00           C  
ATOM    699  C4'   A   979     -13.677  25.038 -22.601  1.00  0.00           C  
ATOM    700  O4'   A   979     -14.341  25.968 -21.733  1.00  0.00           O  
ATOM    701  C3'   A   979     -12.280  24.862 -22.024  1.00  0.00           C  
ATOM    702  O3'   A   979     -11.305  24.575 -23.011  1.00  0.00           O  
ATOM    703  C1'   A   979     -13.402  26.633 -20.895  1.00  0.00           C  
ATOM    704  C2'   A   979     -12.010  26.220 -21.377  1.00  0.00           C  
ATOM    705  O2'   A   979     -11.563  27.167 -22.336  1.00  0.00           O  
ATOM    706  N1    A   979     -11.435  26.097 -16.162  1.00  0.00           N  
ATOM    707  C2    A   979     -10.911  26.548 -17.309  1.00  0.00           C  
ATOM    708  N3    A   979     -11.481  26.660 -18.507  1.00  0.00           N  
ATOM    709  C4    A   979     -12.758  26.241 -18.467  1.00  0.00           C  
ATOM    710  C5    A   979     -13.435  25.752 -17.365  1.00  0.00           C  
ATOM    711  C6    A   979     -12.721  25.684 -16.156  1.00  0.00           C  
ATOM    712  N6    A   979     -13.242  25.234 -15.013  1.00  0.00           N  
ATOM    713  N7    A   979     -14.740  25.417 -17.701  1.00  0.00           N  
ATOM    714  C8    A   979     -14.820  25.705 -18.976  1.00  0.00           C  
ATOM    715  N9    A   979     -13.657  26.209 -19.505  1.00  0.00           N  
ATOM    716  H5'   A   979     -14.107  23.163 -23.307  1.00  0.00           H  
ATOM    717 H5''   A   979     -14.563  23.376 -21.793  1.00  0.00           H  
ATOM    718  H4'   A   979     -13.603  25.445 -23.489  1.00  0.00           H  
ATOM    719  H3'   A   979     -12.274  24.150 -21.349  1.00  0.00           H  
ATOM    720  H1'   A   979     -13.494  27.607 -20.961  1.00  0.00           H  
ATOM    721  H2'   A   979     -11.385  26.142 -20.626  1.00  0.00           H  
ATOM    722 HO2'   A   979     -10.787  27.643 -21.976  1.00  0.00           H  
ATOM    723  H2    A   979      -9.975  26.836 -17.259  1.00  0.00           H  
ATOM    724  H61   A   979     -12.694  25.211 -14.200  1.00  0.00           H  
ATOM    725  H62   A   979     -14.173  24.929 -14.984  1.00  0.00           H  
ATOM    726  H8    A   979     -15.636  25.574 -19.505  1.00  0.00           H  
ATOM    727  P     A   980     -10.257  23.376 -22.787  1.00  0.00           P  
ATOM    728  OP2   A   980      -9.058  23.934 -22.113  1.00  0.00           O  
ATOM    729  OP1   A   980     -10.984  22.239 -22.169  1.00  0.00           O  
ATOM    730  O5'   A   980      -9.839  22.950 -24.264  1.00  0.00           O  
ATOM    731  C5'   A   980      -9.220  21.696 -24.513  1.00  0.00           C  
ATOM    732  C4'   A   980      -7.843  21.866 -25.103  1.00  0.00           C  
ATOM    733  O4'   A   980      -7.187  22.903 -24.335  1.00  0.00           O  
ATOM    734  C3'   A   980      -6.948  20.635 -25.075  1.00  0.00           C  
ATOM    735  O3'   A   980      -6.309  20.385 -26.315  1.00  0.00           O  
ATOM    736  C1'   A   980      -5.926  22.447 -23.875  1.00  0.00           C  
ATOM    737  C2'   A   980      -5.964  20.918 -23.944  1.00  0.00           C  
ATOM    738  O2'   A   980      -4.660  20.462 -24.271  1.00  0.00           O  
ATOM    739  N1    A   980      -4.529  26.411 -20.894  1.00  0.00           N  
ATOM    740  C2    A   980      -4.585  26.260 -22.224  1.00  0.00           C  
ATOM    741  N3    A   980      -4.958  25.199 -22.935  1.00  0.00           N  
ATOM    742  C4    A   980      -5.312  24.185 -22.125  1.00  0.00           C  
ATOM    743  C5    A   980      -5.307  24.189 -20.742  1.00  0.00           C  
ATOM    744  C6    A   980      -4.891  25.374 -20.110  1.00  0.00           C  
ATOM    745  N6    A   980      -4.835  25.525 -18.784  1.00  0.00           N  
ATOM    746  N7    A   980      -5.736  22.965 -20.247  1.00  0.00           N  
ATOM    747  C8    A   980      -5.986  22.261 -21.323  1.00  0.00           C  
ATOM    748  N9    A   980      -5.751  22.937 -22.495  1.00  0.00           N  
ATOM    749  H5'   A   980      -9.775  21.184 -25.138  1.00  0.00           H  
ATOM    750 H5''   A   980      -9.148  21.201 -23.671  1.00  0.00           H  
ATOM    751  H4'   A   980      -7.912  22.185 -26.027  1.00  0.00           H  
ATOM    752  H3'   A   980      -7.503  19.862 -24.838  1.00  0.00           H  
ATOM    753  H1'   A   980      -5.193  22.780 -24.435  1.00  0.00           H  
ATOM    754  H2'   A   980      -6.277  20.546 -23.093  1.00  0.00           H  
ATOM    755 HO2'   A   980      -4.255  20.058 -23.475  1.00  0.00           H  
ATOM    756  H2    A   980      -4.311  27.043 -22.748  1.00  0.00           H  
ATOM    757  H61   A   980      -4.536  26.376 -18.401  1.00  0.00           H  
ATOM    758  H62   A   980      -5.093  24.786 -18.195  1.00  0.00           H  
ATOM    759  H8    A   980      -6.310  21.336 -21.294  1.00  0.00           H  
ATOM    760  P     A   981      -6.732  19.112 -27.199  1.00  0.00           P  
ATOM    761  OP2   A   981      -5.716  18.937 -28.267  1.00  0.00           O  
ATOM    762  OP1   A   981      -7.028  17.988 -26.276  1.00  0.00           O  
ATOM    763  O5'   A   981      -8.098  19.558 -27.888  1.00  0.00           O  
ATOM    764  C5'   A   981      -8.290  20.893 -28.329  1.00  0.00           C  
ATOM    765  C4'   A   981      -9.356  20.978 -29.393  1.00  0.00           C  
ATOM    766  O4'   A   981     -10.641  21.147 -28.745  1.00  0.00           O  
ATOM    767  C3'   A   981      -9.242  22.146 -30.360  1.00  0.00           C  
ATOM    768  O3'   A   981      -8.413  21.865 -31.474  1.00  0.00           O  
ATOM    769  C1'   A   981     -11.453  22.014 -29.512  1.00  0.00           C  
ATOM    770  C2'   A   981     -10.692  22.304 -30.802  1.00  0.00           C  
ATOM    771  O2'   A   981     -11.045  21.324 -31.768  1.00  0.00           O  
ATOM    772  N1    A   981     -13.777  26.608 -29.298  1.00  0.00           N  
ATOM    773  C2    A   981     -13.762  25.650 -30.234  1.00  0.00           C  
ATOM    774  N3    A   981     -13.134  24.476 -30.224  1.00  0.00           N  
ATOM    775  C4    A   981     -12.445  24.315 -29.081  1.00  0.00           C  
ATOM    776  C5    A   981     -12.365  25.208 -28.029  1.00  0.00           C  
ATOM    777  C6    A   981     -13.075  26.414 -28.161  1.00  0.00           C  
ATOM    778  N6    A   981     -13.091  27.370 -27.230  1.00  0.00           N  
ATOM    779  N7    A   981     -11.562  24.702 -27.016  1.00  0.00           N  
ATOM    780  C8    A   981     -11.182  23.533 -27.470  1.00  0.00           C  
ATOM    781  N9    A   981     -11.680  23.234 -28.714  1.00  0.00           N  
ATOM    782  H5'   A   981      -7.446  21.234 -28.695  1.00  0.00           H  
ATOM    783 H5''   A   981      -8.554  21.448 -27.566  1.00  0.00           H  
ATOM    784  H4'   A   981      -9.373  20.143 -29.905  1.00  0.00           H  
ATOM    785  H3'   A   981      -8.922  22.962 -29.920  1.00  0.00           H  
ATOM    786  H1'   A   981     -12.316  21.601 -29.729  1.00  0.00           H  
ATOM    787  H2'   A   981     -10.873  23.212 -31.123  1.00  0.00           H  
ATOM    788 HO2'   A   981     -10.590  20.484 -31.550  1.00  0.00           H  
ATOM    789  H2    A   981     -14.287  25.840 -31.039  1.00  0.00           H  
ATOM    790  H61   A   981     -13.605  28.191 -27.379  1.00  0.00           H  
ATOM    791  H62   A   981     -12.589  27.252 -26.397  1.00  0.00           H  
ATOM    792  H8    A   981     -10.596  22.929 -26.968  1.00  0.00           H  
ATOM    793  P     C   982      -6.958  22.538 -31.590  1.00  0.00           P  
ATOM    794  OP2   C   982      -6.400  22.666 -30.220  1.00  0.00           O  
ATOM    795  OP1   C   982      -6.193  21.803 -32.628  1.00  0.00           O  
ATOM    796  O5'   C   982      -7.253  24.003 -32.142  1.00  0.00           O  
ATOM    797  C5'   C   982      -6.938  25.151 -31.369  1.00  0.00           C  
ATOM    798  C4'   C   982      -7.931  26.265 -31.593  1.00  0.00           C  
ATOM    799  O4'   C   982      -9.146  25.858 -30.922  1.00  0.00           O  
ATOM    800  C3'   C   982      -7.554  27.624 -31.026  1.00  0.00           C  
ATOM    801  O3'   C   982      -6.930  28.467 -31.980  1.00  0.00           O  
ATOM    802  C1'   C   982      -9.571  26.894 -30.068  1.00  0.00           C  
ATOM    803  C2'   C   982      -8.901  28.171 -30.573  1.00  0.00           C  
ATOM    804  O2'   C   982      -9.641  28.690 -31.668  1.00  0.00           O  
ATOM    805  N1    C   982      -9.147  26.542 -28.690  1.00  0.00           N  
ATOM    806  C2    C   982      -9.363  27.475 -27.669  1.00  0.00           C  
ATOM    807  O2    C   982      -9.897  28.561 -27.944  1.00  0.00           O  
ATOM    808  N3    C   982      -8.987  27.179 -26.404  1.00  0.00           N  
ATOM    809  C4    C   982      -8.414  26.006 -26.135  1.00  0.00           C  
ATOM    810  N4    C   982      -8.059  25.756 -24.872  1.00  0.00           N  
ATOM    811  C5    C   982      -8.180  25.036 -27.150  1.00  0.00           C  
ATOM    812  C6    C   982      -8.558  25.340 -28.398  1.00  0.00           C  
ATOM    813  H5'   C   982      -6.043  25.466 -31.616  1.00  0.00           H  
ATOM    814 H5''   C   982      -6.940  24.908 -30.420  1.00  0.00           H  
ATOM    815  H4'   C   982      -8.137  26.365 -32.546  1.00  0.00           H  
ATOM    816  H3'   C   982      -6.960  27.519 -30.254  1.00  0.00           H  
ATOM    817  H1'   C   982     -10.543  27.011 -30.091  1.00  0.00           H  
ATOM    818  H2'   C   982      -8.796  28.834 -29.859  1.00  0.00           H  
ATOM    819 HO2'   C   982     -10.123  29.491 -31.377  1.00  0.00           H  
ATOM    820  H42   C   982      -7.636  24.903 -24.642  1.00  0.00           H  
ATOM    821  H41   C   982      -8.221  26.427 -24.176  1.00  0.00           H  
ATOM    822  H5    C   982      -7.759  24.175 -26.943  1.00  0.00           H  
ATOM    823  H6    C   982      -8.405  24.685 -29.111  1.00  0.00           H  
ATOM    824  P     C   983      -5.641  29.336 -31.570  1.00  0.00           P  
ATOM    825  OP2   C   983      -4.977  28.664 -30.425  1.00  0.00           O  
ATOM    826  OP1   C   983      -4.866  29.619 -32.805  1.00  0.00           O  
ATOM    827  O5'   C   983      -6.253  30.711 -31.048  1.00  0.00           O  
ATOM    828  C5'   C   983      -7.347  31.323 -31.714  1.00  0.00           C  
ATOM    829  C4'   C   983      -7.970  32.414 -30.878  1.00  0.00           C  
ATOM    830  O4'   C   983      -8.825  31.833 -29.863  1.00  0.00           O  
ATOM    831  C3'   C   983      -7.006  33.276 -30.076  1.00  0.00           C  
ATOM    832  O3'   C   983      -6.427  34.317 -30.844  1.00  0.00           O  
ATOM    833  C1'   C   983      -8.742  32.591 -28.674  1.00  0.00           C  
ATOM    834  C2'   C   983      -7.950  33.840 -29.030  1.00  0.00           C  
ATOM    835  O2'   C   983      -8.820  34.811 -29.592  1.00  0.00           O  
ATOM    836  N1    C   983      -8.057  31.760 -27.653  1.00  0.00           N  
ATOM    837  C2    C   983      -8.230  32.089 -26.303  1.00  0.00           C  
ATOM    838  O2    C   983      -8.945  33.058 -26.002  1.00  0.00           O  
ATOM    839  N3    C   983      -7.616  31.348 -25.352  1.00  0.00           N  
ATOM    840  C4    C   983      -6.853  30.313 -25.702  1.00  0.00           C  
ATOM    841  N4    C   983      -6.267  29.609 -24.730  1.00  0.00           N  
ATOM    842  C5    C   983      -6.657  29.953 -27.065  1.00  0.00           C  
ATOM    843  C6    C   983      -7.270  30.693 -27.997  1.00  0.00           C  
ATOM    844  H5'   C   983      -8.025  30.641 -31.906  1.00  0.00           H  
ATOM    845 H5''   C   983      -7.032  31.708 -32.558  1.00  0.00           H  
ATOM    846  H4'   C   983      -8.507  32.993 -31.457  1.00  0.00           H  
ATOM    847  H3'   C   983      -6.293  32.755 -29.652  1.00  0.00           H  
ATOM    848  H1'   C   983      -9.625  32.854 -28.342  1.00  0.00           H  
ATOM    849  H2'   C   983      -7.459  34.196 -28.261  1.00  0.00           H  
ATOM    850 HO2'   C   983      -9.038  35.479 -28.910  1.00  0.00           H  
ATOM    851  H42   C   983      -5.700  28.843 -24.954  1.00  0.00           H  
ATOM    852  H41   C   983      -6.404  29.861 -23.792  1.00  0.00           H  
ATOM    853  H5    C   983      -6.094  29.189 -27.312  1.00  0.00           H  
ATOM    854  H6    C   983      -7.147  30.461 -28.940  1.00  0.00           H  
ATOM    855  P     A   984      -5.020  34.959 -30.405  1.00  0.00           P  
ATOM    856  OP2   A   984      -4.164  33.868 -29.874  1.00  0.00           O  
ATOM    857  OP1   A   984      -4.529  35.800 -31.524  1.00  0.00           O  
ATOM    858  O5'   A   984      -5.398  35.922 -29.192  1.00  0.00           O  
ATOM    859  C5'   A   984      -6.051  37.161 -29.422  1.00  0.00           C  
ATOM    860  C4'   A   984      -6.367  37.869 -28.128  1.00  0.00           C  
ATOM    861  O4'   A   984      -7.209  37.070 -27.257  1.00  0.00           O  
ATOM    862  C3'   A   984      -5.173  38.248 -27.266  1.00  0.00           C  
ATOM    863  O3'   A   984      -4.540  39.443 -27.688  1.00  0.00           O  
ATOM    864  C1'   A   984      -6.877  37.283 -25.910  1.00  0.00           C  
ATOM    865  C2'   A   984      -5.814  38.389 -25.886  1.00  0.00           C  
ATOM    866  O2'   A   984      -6.466  39.643 -25.747  1.00  0.00           O  
ATOM    867  N1    A   984      -6.648  34.089 -21.872  1.00  0.00           N  
ATOM    868  C2    A   984      -7.245  35.274 -22.049  1.00  0.00           C  
ATOM    869  N3    A   984      -7.264  36.053 -23.129  1.00  0.00           N  
ATOM    870  C4    A   984      -6.561  35.495 -24.130  1.00  0.00           C  
ATOM    871  C5    A   984      -5.893  34.285 -24.099  1.00  0.00           C  
ATOM    872  C6    A   984      -5.950  33.556 -22.898  1.00  0.00           C  
ATOM    873  N6    A   984      -5.355  32.374 -22.720  1.00  0.00           N  
ATOM    874  N7    A   984      -5.279  34.032 -25.318  1.00  0.00           N  
ATOM    875  C8    A   984      -5.584  35.077 -26.047  1.00  0.00           C  
ATOM    876  N9    A   984      -6.358  36.003 -25.391  1.00  0.00           N  
ATOM    877  H5'   A   984      -6.886  36.998 -29.909  1.00  0.00           H  
ATOM    878 H5''   A   984      -5.471  37.733 -29.966  1.00  0.00           H  
ATOM    879  H4'   A   984      -6.852  38.685 -28.374  1.00  0.00           H  
ATOM    880  H3'   A   984      -4.513  37.523 -27.253  1.00  0.00           H  
ATOM    881  H1'   A   984      -7.650  37.562 -25.376  1.00  0.00           H  
ATOM    882  H2'   A   984      -5.162  38.237 -25.170  1.00  0.00           H  
ATOM    883 HO2'   A   984      -7.406  39.543 -26.006  1.00  0.00           H  
ATOM    884  H2    A   984      -7.738  35.617 -21.275  1.00  0.00           H  
ATOM    885  H61   A   984      -5.430  31.913 -21.859  1.00  0.00           H  
ATOM    886  H62   A   984      -4.844  31.968 -23.451  1.00  0.00           H  
ATOM    887  H8    A   984      -5.287  35.189 -26.974  1.00  0.00           H  
ATOM    888  P     G   985      -3.147  39.381 -28.487  1.00  0.00           P  
ATOM    889  OP2   G   985      -2.592  38.012 -28.337  1.00  0.00           O  
ATOM    890  OP1   G   985      -3.369  39.939 -29.845  1.00  0.00           O  
ATOM    891  O5'   G   985      -2.200  40.386 -27.691  1.00  0.00           O  
ATOM    892  C5'   G   985      -2.640  41.696 -27.363  1.00  0.00           C  
ATOM    893  C4'   G   985      -2.209  42.093 -25.973  1.00  0.00           C  
ATOM    894  O4'   G   985      -3.171  41.586 -25.008  1.00  0.00           O  
ATOM    895  C3'   G   985      -0.891  41.506 -25.489  1.00  0.00           C  
ATOM    896  O3'   G   985       0.235  42.266 -25.895  1.00  0.00           O  
ATOM    897  C1'   G   985      -2.508  41.195 -23.815  1.00  0.00           C  
ATOM    898  C2'   G   985      -1.042  41.594 -23.981  1.00  0.00           C  
ATOM    899  O2'   G   985      -0.871  42.925 -23.516  1.00  0.00           O  
ATOM    900  N1    G   985      -2.748  37.289 -20.559  1.00  0.00           N  
ATOM    901  C2    G   985      -2.567  38.627 -20.307  1.00  0.00           C  
ATOM    902  N2    G   985      -2.432  38.978 -19.019  1.00  0.00           N  
ATOM    903  N3    G   985      -2.523  39.557 -21.247  1.00  0.00           N  
ATOM    904  C4    G   985      -2.674  39.034 -22.482  1.00  0.00           C  
ATOM    905  C5    G   985      -2.860  37.715 -22.842  1.00  0.00           C  
ATOM    906  C6    G   985      -2.906  36.729 -21.823  1.00  0.00           C  
ATOM    907  O6    G   985      -3.063  35.508 -21.939  1.00  0.00           O  
ATOM    908  N7    G   985      -2.974  37.592 -24.219  1.00  0.00           N  
ATOM    909  C8    G   985      -2.857  38.813 -24.664  1.00  0.00           C  
ATOM    910  N9    G   985      -2.673  39.737 -23.664  1.00  0.00           N  
ATOM    911  H5'   G   985      -3.618  41.728 -27.416  1.00  0.00           H  
ATOM    912 H5''   G   985      -2.263  42.330 -28.008  1.00  0.00           H  
ATOM    913  H4'   G   985      -2.166  43.070 -25.905  1.00  0.00           H  
ATOM    914  H3'   G   985      -0.799  40.566 -25.747  1.00  0.00           H  
ATOM    915  H1'   G   985      -2.883  41.649 -23.031  1.00  0.00           H  
ATOM    916  H2'   G   985      -0.446  40.968 -23.519  1.00  0.00           H  
ATOM    917 HO2'   G   985      -0.387  43.440 -24.195  1.00  0.00           H  
ATOM    918  H1    G   985      -2.766  36.681 -19.791  1.00  0.00           H  
ATOM    919  H22   G   985      -2.301  39.919 -18.779  1.00  0.00           H  
ATOM    920  H21   G   985      -2.464  38.295 -18.317  1.00  0.00           H  
ATOM    921  H8    G   985      -2.897  39.047 -25.615  1.00  0.00           H  
ATOM    922  P     A   986       1.671  41.561 -26.046  1.00  0.00           P  
ATOM    923  OP2   A   986       1.468  40.233 -26.678  1.00  0.00           O  
ATOM    924  OP1   A   986       2.599  42.537 -26.670  1.00  0.00           O  
ATOM    925  O5'   A   986       2.144  41.324 -24.543  1.00  0.00           O  
ATOM    926  C5'   A   986       2.582  42.407 -23.737  1.00  0.00           C  
ATOM    927  C4'   A   986       3.059  41.936 -22.386  1.00  0.00           C  
ATOM    928  O4'   A   986       1.959  41.284 -21.710  1.00  0.00           O  
ATOM    929  C3'   A   986       4.175  40.902 -22.395  1.00  0.00           C  
ATOM    930  O3'   A   986       5.465  41.480 -22.487  1.00  0.00           O  
ATOM    931  C1'   A   986       2.450  40.182 -20.940  1.00  0.00           C  
ATOM    932  C2'   A   986       3.969  40.125 -21.104  1.00  0.00           C  
ATOM    933  O2'   A   986       4.572  40.789 -20.003  1.00  0.00           O  
ATOM    934  N1    A   986       1.245  35.306 -19.788  1.00  0.00           N  
ATOM    935  C2    A   986       1.900  36.256 -19.108  1.00  0.00           C  
ATOM    936  N3    A   986       2.179  37.507 -19.469  1.00  0.00           N  
ATOM    937  C4    A   986       1.700  37.765 -20.699  1.00  0.00           C  
ATOM    938  C5    A   986       1.008  36.893 -21.518  1.00  0.00           C  
ATOM    939  C6    A   986       0.777  35.598 -21.020  1.00  0.00           C  
ATOM    940  N6    A   986       0.124  34.651 -21.697  1.00  0.00           N  
ATOM    941  N7    A   986       0.671  37.508 -22.716  1.00  0.00           N  
ATOM    942  C8    A   986       1.158  38.718 -22.596  1.00  0.00           C  
ATOM    943  N9    A   986       1.794  38.943 -21.400  1.00  0.00           N  
ATOM    944  H5'   A   986       1.839  43.035 -23.612  1.00  0.00           H  
ATOM    945 H5''   A   986       3.317  42.869 -24.192  1.00  0.00           H  
ATOM    946  H4'   A   986       3.350  42.712 -21.863  1.00  0.00           H  
ATOM    947  H3'   A   986       4.040  40.290 -23.150  1.00  0.00           H  
ATOM    948  H1'   A   986       2.230  40.338 -19.997  1.00  0.00           H  
ATOM    949  H2'   A   986       4.283  39.200 -21.188  1.00  0.00           H  
ATOM    950 HO2'   A   986       4.994  40.122 -19.422  1.00  0.00           H  
ATOM    951  H2    A   986       2.220  35.994 -18.220  1.00  0.00           H  
ATOM    952  H61   A   986      -0.006  33.765 -21.297  1.00  0.00           H  
ATOM    953  H62   A   986      -0.225  34.840 -22.593  1.00  0.00           H  
ATOM    954  H8    A   986       1.077  39.400 -23.296  1.00  0.00           H  
ATOM    955  P     U   987       6.469  41.034 -23.660  1.00  0.00           P  
ATOM    956  OP2   U   987       5.662  40.435 -24.752  1.00  0.00           O  
ATOM    957  OP1   U   987       7.370  42.177 -23.954  1.00  0.00           O  
ATOM    958  O5'   U   987       7.342  39.876 -23.000  1.00  0.00           O  
ATOM    959  C5'   U   987       6.994  38.511 -23.174  1.00  0.00           C  
ATOM    960  C4'   U   987       7.124  37.734 -21.887  1.00  0.00           C  
ATOM    961  O4'   U   987       5.789  37.461 -21.405  1.00  0.00           O  
ATOM    962  C3'   U   987       7.774  36.363 -21.994  1.00  0.00           C  
ATOM    963  O3'   U   987       9.189  36.419 -22.001  1.00  0.00           O  
ATOM    964  C1'   U   987       5.740  36.157 -20.823  1.00  0.00           C  
ATOM    965  C2'   U   987       7.164  35.589 -20.839  1.00  0.00           C  
ATOM    966  O2'   U   987       7.806  35.904 -19.612  1.00  0.00           O  
ATOM    967  N1    U   987       4.795  35.330 -21.612  1.00  0.00           N  
ATOM    968  C2    U   987       4.548  34.048 -21.157  1.00  0.00           C  
ATOM    969  O2    U   987       5.066  33.585 -20.155  1.00  0.00           O  
ATOM    970  N3    U   987       3.667  33.319 -21.918  1.00  0.00           N  
ATOM    971  C4    U   987       3.021  33.730 -23.064  1.00  0.00           C  
ATOM    972  O4    U   987       2.255  32.954 -23.638  1.00  0.00           O  
ATOM    973  C5    U   987       3.324  35.067 -23.475  1.00  0.00           C  
ATOM    974  C6    U   987       4.177  35.799 -22.752  1.00  0.00           C  
ATOM    975  H5'   U   987       7.586  38.114 -23.847  1.00  0.00           H  
ATOM    976 H5''   U   987       6.068  38.454 -23.488  1.00  0.00           H  
ATOM    977  H4'   U   987       7.609  38.282 -21.235  1.00  0.00           H  
ATOM    978  H3'   U   987       7.497  35.940 -22.833  1.00  0.00           H  
ATOM    979  H1'   U   987       5.425  36.215 -19.896  1.00  0.00           H  
ATOM    980  H2'   U   987       7.167  34.624 -21.012  1.00  0.00           H  
ATOM    981 HO2'   U   987       7.909  35.084 -19.085  1.00  0.00           H  
ATOM    982  H3    U   987       3.478  32.407 -21.613  1.00  0.00           H  
ATOM    983  H5    U   987       2.908  35.442 -24.280  1.00  0.00           H  
ATOM    984  H6    U   987       4.369  36.710 -23.055  1.00  0.00           H  
ATOM    985  P     C   988      10.029  35.522 -23.036  1.00  0.00           P  
ATOM    986  OP2   C   988       9.240  35.399 -24.287  1.00  0.00           O  
ATOM    987  OP1   C   988      11.413  36.059 -23.091  1.00  0.00           O  
ATOM    988  O5'   C   988      10.087  34.088 -22.345  1.00  0.00           O  
ATOM    989  C5'   C   988      10.849  33.875 -21.167  1.00  0.00           C  
ATOM    990  C4'   C   988      10.561  32.527 -20.552  1.00  0.00           C  
ATOM    991  O4'   C   988       9.141  32.435 -20.253  1.00  0.00           O  
ATOM    992  C3'   C   988      10.815  31.318 -21.439  1.00  0.00           C  
ATOM    993  O3'   C   988      12.178  30.931 -21.469  1.00  0.00           O  
ATOM    994  C1'   C   988       8.704  31.103 -20.437  1.00  0.00           C  
ATOM    995  C2'   C   988       9.942  30.270 -20.771  1.00  0.00           C  
ATOM    996  O2'   C   988      10.532  29.800 -19.568  1.00  0.00           O  
ATOM    997  N1    C   988       7.695  31.073 -21.526  1.00  0.00           N  
ATOM    998  C2    C   988       6.986  29.885 -21.743  1.00  0.00           C  
ATOM    999  O2    C   988       7.220  28.900 -21.026  1.00  0.00           O  
ATOM   1000  N3    C   988       6.060  29.832 -22.728  1.00  0.00           N  
ATOM   1001  C4    C   988       5.828  30.904 -23.485  1.00  0.00           C  
ATOM   1002  N4    C   988       4.906  30.806 -24.446  1.00  0.00           N  
ATOM   1003  C5    C   988       6.532  32.126 -23.290  1.00  0.00           C  
ATOM   1004  C6    C   988       7.444  32.167 -22.312  1.00  0.00           C  
ATOM   1005  H5'   C   988      10.634  34.576 -20.516  1.00  0.00           H  
ATOM   1006 H5''   C   988      11.802  33.927 -21.390  1.00  0.00           H  
ATOM   1007  H4'   C   988      11.073  32.444 -19.720  1.00  0.00           H  
ATOM   1008  H3'   C   988      10.477  31.502 -22.340  1.00  0.00           H  
ATOM   1009  H1'   C   988       8.302  30.764 -19.611  1.00  0.00           H  
ATOM   1010  H2'   C   988       9.733  29.535 -21.384  1.00  0.00           H  
ATOM   1011 HO2'   C   988      10.393  28.833 -19.500  1.00  0.00           H  
ATOM   1012  H42   C   988       4.712  31.576 -25.019  1.00  0.00           H  
ATOM   1013  H41   C   988       4.424  29.963 -24.577  1.00  0.00           H  
ATOM   1014  H5    C   988       6.354  32.910 -23.852  1.00  0.00           H  
ATOM   1015  H6    C   988       7.940  32.999 -22.162  1.00  0.00           H  
ATOM   1016  P     G   989      12.740  30.047 -22.688  1.00  0.00           P  
ATOM   1017  OP2   G   989      12.262  30.656 -23.956  1.00  0.00           O  
ATOM   1018  OP1   G   989      14.196  29.842 -22.475  1.00  0.00           O  
ATOM   1019  O5'   G   989      12.014  28.640 -22.513  1.00  0.00           O  
ATOM   1020  C5'   G   989      12.481  27.691 -21.566  1.00  0.00           C  
ATOM   1021  C4'   G   989      11.697  26.404 -21.637  1.00  0.00           C  
ATOM   1022  O4'   G   989      10.283  26.698 -21.562  1.00  0.00           O  
ATOM   1023  C3'   G   989      11.834  25.610 -22.927  1.00  0.00           C  
ATOM   1024  O3'   G   989      13.005  24.811 -22.964  1.00  0.00           O  
ATOM   1025  C1'   G   989       9.563  25.785 -22.359  1.00  0.00           C  
ATOM   1026  C2'   G   989      10.562  24.775 -22.919  1.00  0.00           C  
ATOM   1027  O2'   G   989      10.672  23.678 -22.023  1.00  0.00           O  
ATOM   1028  N1    G   989       6.031  25.624 -26.022  1.00  0.00           N  
ATOM   1029  C2    G   989       6.434  24.640 -25.153  1.00  0.00           C  
ATOM   1030  N2    G   989       5.819  23.454 -25.269  1.00  0.00           N  
ATOM   1031  N3    G   989       7.372  24.804 -24.234  1.00  0.00           N  
ATOM   1032  C4    G   989       7.885  26.052 -24.255  1.00  0.00           C  
ATOM   1033  C5    G   989       7.554  27.106 -25.079  1.00  0.00           C  
ATOM   1034  C6    G   989       6.546  26.916 -26.061  1.00  0.00           C  
ATOM   1035  O6    G   989       6.112  27.728 -26.886  1.00  0.00           O  
ATOM   1036  N7    G   989       8.315  28.226 -24.779  1.00  0.00           N  
ATOM   1037  C8    G   989       9.082  27.841 -23.795  1.00  0.00           C  
ATOM   1038  N9    G   989       8.873  26.534 -23.427  1.00  0.00           N  
ATOM   1039  H5'   G   989      12.396  28.069 -20.666  1.00  0.00           H  
ATOM   1040 H5''   G   989      13.426  27.501 -21.744  1.00  0.00           H  
ATOM   1041  H4'   G   989      11.947  25.838 -20.877  1.00  0.00           H  
ATOM   1042  H3'   G   989      11.813  26.226 -23.688  1.00  0.00           H  
ATOM   1043  H1'   G   989       8.901  25.318 -21.808  1.00  0.00           H  
ATOM   1044  H2'   G   989      10.318  24.483 -23.822  1.00  0.00           H  
ATOM   1045 HO2'   G   989      10.257  22.890 -22.432  1.00  0.00           H  
ATOM   1046  H1    G   989       5.327  25.401 -26.666  1.00  0.00           H  
ATOM   1047  H22   G   989       6.065  22.714 -24.675  1.00  0.00           H  
ATOM   1048  H21   G   989       5.123  23.324 -25.947  1.00  0.00           H  
ATOM   1049  H8    G   989       9.739  28.425 -23.363  1.00  0.00           H  
ATOM   1050  P     U   990      13.918  24.778 -24.286  1.00  0.00           P  
ATOM   1051  OP2   U   990      14.527  26.121 -24.457  1.00  0.00           O  
ATOM   1052  OP1   U   990      14.792  23.579 -24.211  1.00  0.00           O  
ATOM   1053  O5'   U   990      12.875  24.555 -25.469  1.00  0.00           O  
ATOM   1054  C5'   U   990      12.737  23.286 -26.090  1.00  0.00           C  
ATOM   1055  C4'   U   990      11.294  22.971 -26.398  1.00  0.00           C  
ATOM   1056  O4'   U   990      10.448  24.113 -26.126  1.00  0.00           O  
ATOM   1057  C3'   U   990      10.967  22.682 -27.855  1.00  0.00           C  
ATOM   1058  O3'   U   990      11.333  21.374 -28.256  1.00  0.00           O  
ATOM   1059  C1'   U   990       9.292  24.061 -26.930  1.00  0.00           C  
ATOM   1060  C2'   U   990       9.454  22.862 -27.860  1.00  0.00           C  
ATOM   1061  O2'   U   990       8.801  21.738 -27.286  1.00  0.00           O  
ATOM   1062  N1    U   990       9.198  25.340 -27.673  1.00  0.00           N  
ATOM   1063  C2    U   990       8.253  25.418 -28.679  1.00  0.00           C  
ATOM   1064  O2    U   990       7.512  24.495 -28.969  1.00  0.00           O  
ATOM   1065  N3    U   990       8.202  26.621 -29.339  1.00  0.00           N  
ATOM   1066  C4    U   990       8.983  27.733 -29.105  1.00  0.00           C  
ATOM   1067  O4    U   990       8.816  28.744 -29.788  1.00  0.00           O  
ATOM   1068  C5    U   990       9.938  27.580 -28.050  1.00  0.00           C  
ATOM   1069  C6    U   990      10.009  26.420 -27.390  1.00  0.00           C  
ATOM   1070  H5'   U   990      13.093  22.597 -25.491  1.00  0.00           H  
ATOM   1071 H5''   U   990      13.249  23.280 -26.924  1.00  0.00           H  
ATOM   1072  H4'   U   990      11.003  22.229 -25.828  1.00  0.00           H  
ATOM   1073  H3'   U   990      11.381  23.367 -28.420  1.00  0.00           H  
ATOM   1074  H1'   U   990       8.485  23.941 -26.387  1.00  0.00           H  
ATOM   1075  H2'   U   990       9.117  23.056 -28.759  1.00  0.00           H  
ATOM   1076 HO2'   U   990       7.966  21.571 -27.773  1.00  0.00           H  
ATOM   1077  H3    U   990       7.539  26.697 -30.056  1.00  0.00           H  
ATOM   1078  H5    U   990      10.535  28.321 -27.814  1.00  0.00           H  
ATOM   1079  H6    U   990      10.671  26.340 -26.674  1.00  0.00           H  
ATOM   1080  P     G   991      11.752  21.082 -29.780  1.00  0.00           P  
ATOM   1081  OP2   G   991      11.923  22.387 -30.467  1.00  0.00           O  
ATOM   1082  OP1   G   991      12.871  20.105 -29.770  1.00  0.00           O  
ATOM   1083  O5'   G   991      10.474  20.361 -30.401  1.00  0.00           O  
ATOM   1084  C5'   G   991       9.942  19.185 -29.811  1.00  0.00           C  
ATOM   1085  C4'   G   991       8.621  18.801 -30.432  1.00  0.00           C  
ATOM   1086  O4'   G   991       7.720  19.930 -30.376  1.00  0.00           O  
ATOM   1087  C3'   G   991       8.651  18.481 -31.919  1.00  0.00           C  
ATOM   1088  O3'   G   991       9.152  17.185 -32.196  1.00  0.00           O  
ATOM   1089  C1'   G   991       6.853  19.926 -31.481  1.00  0.00           C  
ATOM   1090  C2'   G   991       7.183  18.674 -32.282  1.00  0.00           C  
ATOM   1091  O2'   G   991       6.390  17.593 -31.812  1.00  0.00           O  
ATOM   1092  N1    G   991       5.391  22.966 -35.293  1.00  0.00           N  
ATOM   1093  C2    G   991       4.829  21.796 -34.844  1.00  0.00           C  
ATOM   1094  N2    G   991       3.732  21.375 -35.491  1.00  0.00           N  
ATOM   1095  N3    G   991       5.305  21.089 -33.832  1.00  0.00           N  
ATOM   1096  C4    G   991       6.409  21.652 -33.297  1.00  0.00           C  
ATOM   1097  C5    G   991       7.049  22.815 -33.670  1.00  0.00           C  
ATOM   1098  C6    G   991       6.527  23.564 -34.757  1.00  0.00           C  
ATOM   1099  O6    G   991       6.952  24.621 -35.238  1.00  0.00           O  
ATOM   1100  N7    G   991       8.153  23.051 -32.864  1.00  0.00           N  
ATOM   1101  C8    G   991       8.165  22.046 -32.031  1.00  0.00           C  
ATOM   1102  N9    G   991       7.135  21.160 -32.238  1.00  0.00           N  
ATOM   1103  H5'   G   991       9.812  19.337 -28.852  1.00  0.00           H  
ATOM   1104 H5''   G   991      10.579  18.449 -29.934  1.00  0.00           H  
ATOM   1105  H4'   G   991       8.236  18.057 -29.923  1.00  0.00           H  
ATOM   1106  H3'   G   991       9.198  19.149 -32.381  1.00  0.00           H  
ATOM   1107  H1'   G   991       5.907  19.909 -31.224  1.00  0.00           H  
ATOM   1108  H2'   G   991       7.067  18.817 -33.245  1.00  0.00           H  
ATOM   1109 HO2'   G   991       5.457  17.887 -31.748  1.00  0.00           H  
ATOM   1110  H1    G   991       4.961  23.415 -36.051  1.00  0.00           H  
ATOM   1111  H22   G   991       3.287  20.547 -35.214  1.00  0.00           H  
ATOM   1112  H21   G   991       3.373  21.894 -36.240  1.00  0.00           H  
ATOM   1113  H8    G   991       8.840  21.935 -31.330  1.00  0.00           H  
ATOM   1114  P     G   992      10.519  17.007 -33.022  1.00  0.00           P  
ATOM   1115  OP2   G   992      11.057  18.359 -33.317  1.00  0.00           O  
ATOM   1116  OP1   G   992      11.366  16.020 -32.304  1.00  0.00           O  
ATOM   1117  O5'   G   992      10.056  16.349 -34.398  1.00  0.00           O  
ATOM   1118  C5'   G   992      10.439  15.025 -34.738  1.00  0.00           C  
ATOM   1119  C4'   G   992      10.071  14.690 -36.162  1.00  0.00           C  
ATOM   1120  O4'   G   992       8.650  14.922 -36.357  1.00  0.00           O  
ATOM   1121  C3'   G   992      10.764  15.509 -37.240  1.00  0.00           C  
ATOM   1122  O3'   G   992      12.023  14.976 -37.616  1.00  0.00           O  
ATOM   1123  C1'   G   992       8.438  15.504 -37.631  1.00  0.00           C  
ATOM   1124  C2'   G   992       9.761  15.472 -38.390  1.00  0.00           C  
ATOM   1125  O2'   G   992       9.851  14.253 -39.113  1.00  0.00           O  
ATOM   1126  N1    G   992       6.462  19.610 -39.901  1.00  0.00           N  
ATOM   1127  C2    G   992       6.838  18.406 -40.446  1.00  0.00           C  
ATOM   1128  N2    G   992       6.668  18.272 -41.770  1.00  0.00           N  
ATOM   1129  N3    G   992       7.344  17.404 -39.745  1.00  0.00           N  
ATOM   1130  C4    G   992       7.448  17.707 -38.434  1.00  0.00           C  
ATOM   1131  C5    G   992       7.101  18.876 -37.790  1.00  0.00           C  
ATOM   1132  C6    G   992       6.560  19.942 -38.554  1.00  0.00           C  
ATOM   1133  O6    G   992       6.191  21.057 -38.167  1.00  0.00           O  
ATOM   1134  N7    G   992       7.364  18.786 -36.431  1.00  0.00           N  
ATOM   1135  C8    G   992       7.856  17.587 -36.275  1.00  0.00           C  
ATOM   1136  N9    G   992       7.935  16.878 -37.450  1.00  0.00           N  
ATOM   1137  H5'   G   992       9.990  14.397 -34.135  1.00  0.00           H  
ATOM   1138 H5''   G   992      11.409  14.934 -34.628  1.00  0.00           H  
ATOM   1139  H4'   G   992      10.267  13.743 -36.326  1.00  0.00           H  
ATOM   1140  H3'   G   992      10.860  16.433 -36.931  1.00  0.00           H  
ATOM   1141  H1'   G   992       7.771  14.973 -38.116  1.00  0.00           H  
ATOM   1142  H2'   G   992       9.858  16.251 -38.977  1.00  0.00           H  
ATOM   1143 HO2'   G   992       9.758  14.443 -40.070  1.00  0.00           H  
ATOM   1144  H1    G   992       6.097  20.288 -40.507  1.00  0.00           H  
ATOM   1145  H22   G   992       6.919  17.435 -42.214  1.00  0.00           H  
ATOM   1146  H21   G   992       6.294  19.009 -42.295  1.00  0.00           H  
ATOM   1147  H8    G   992       8.140  17.230 -35.408  1.00  0.00           H  
ATOM   1148  P     A   993      13.321  15.923 -37.655  1.00  0.00           P  
ATOM   1149  OP2   A   993      13.046  17.115 -36.814  1.00  0.00           O  
ATOM   1150  OP1   A   993      14.511  15.083 -37.370  1.00  0.00           O  
ATOM   1151  O5'   A   993      13.405  16.399 -39.173  1.00  0.00           O  
ATOM   1152  C5'   A   993      14.646  16.418 -39.863  1.00  0.00           C  
ATOM   1153  C4'   A   993      14.510  17.039 -41.231  1.00  0.00           C  
ATOM   1154  O4'   A   993      13.122  16.963 -41.652  1.00  0.00           O  
ATOM   1155  C3'   A   993      14.811  18.528 -41.320  1.00  0.00           C  
ATOM   1156  O3'   A   993      16.198  18.809 -41.389  1.00  0.00           O  
ATOM   1157  C1'   A   993      12.839  18.026 -42.518  1.00  0.00           C  
ATOM   1158  C2'   A   993      14.115  18.855 -42.632  1.00  0.00           C  
ATOM   1159  O2'   A   993      14.866  18.391 -43.744  1.00  0.00           O  
ATOM   1160  N1    A   993       9.471  21.860 -43.227  1.00  0.00           N  
ATOM   1161  C2    A   993      10.439  21.357 -44.004  1.00  0.00           C  
ATOM   1162  N3    A   993      11.281  20.356 -43.756  1.00  0.00           N  
ATOM   1163  C4    A   993      11.057  19.838 -42.535  1.00  0.00           C  
ATOM   1164  C5    A   993      10.101  20.247 -41.624  1.00  0.00           C  
ATOM   1165  C6    A   993       9.272  21.317 -42.006  1.00  0.00           C  
ATOM   1166  N6    A   993       8.308  21.820 -41.232  1.00  0.00           N  
ATOM   1167  N7    A   993      10.164  19.480 -40.469  1.00  0.00           N  
ATOM   1168  C8    A   993      11.140  18.637 -40.704  1.00  0.00           C  
ATOM   1169  N9    A   993      11.725  18.797 -41.936  1.00  0.00           N  
ATOM   1170  H5'   A   993      14.971  15.498 -39.961  1.00  0.00           H  
ATOM   1171 H5''   A   993      15.296  16.932 -39.341  1.00  0.00           H  
ATOM   1172  H4'   A   993      15.068  16.540 -41.863  1.00  0.00           H  
ATOM   1173  H3'   A   993      14.370  18.990 -40.577  1.00  0.00           H  
ATOM   1174  H1'   A   993      12.582  17.699 -43.406  1.00  0.00           H  
ATOM   1175  H2'   A   993      13.913  19.811 -42.703  1.00  0.00           H  
ATOM   1176 HO2'   A   993      14.828  19.061 -44.457  1.00  0.00           H  
ATOM   1177  H2    A   993      10.542  21.786 -44.879  1.00  0.00           H  
ATOM   1178  H61   A   993       7.762  22.567 -41.554  1.00  0.00           H  
ATOM   1179  H62   A   993       8.146  21.441 -40.343  1.00  0.00           H  
ATOM   1180  H8    A   993      11.426  17.956 -40.060  1.00  0.00           H  
ATOM   1181  P     G   994      16.828  19.989 -40.498  1.00  0.00           P  
ATOM   1182  OP2   G   994      16.988  19.482 -39.111  1.00  0.00           O  
ATOM   1183  OP1   G   994      18.006  20.534 -41.221  1.00  0.00           O  
ATOM   1184  O5'   G   994      15.696  21.111 -40.486  1.00  0.00           O  
ATOM   1185  C5'   G   994      15.746  22.206 -41.387  1.00  0.00           C  
ATOM   1186  C4'   G   994      14.475  23.017 -41.345  1.00  0.00           C  
ATOM   1187  O4'   G   994      13.373  22.143 -41.030  1.00  0.00           O  
ATOM   1188  C3'   G   994      14.434  24.141 -40.321  1.00  0.00           C  
ATOM   1189  O3'   G   994      14.855  25.387 -40.850  1.00  0.00           O  
ATOM   1190  C1'   G   994      12.480  22.788 -40.160  1.00  0.00           C  
ATOM   1191  C2'   G   994      12.959  24.233 -39.964  1.00  0.00           C  
ATOM   1192  O2'   G   994      12.259  25.067 -40.877  1.00  0.00           O  
ATOM   1193  N1    G   994       9.571  21.387 -36.224  1.00  0.00           N  
ATOM   1194  C2    G   994       9.250  22.150 -37.320  1.00  0.00           C  
ATOM   1195  N2    G   994       7.989  22.603 -37.382  1.00  0.00           N  
ATOM   1196  N3    G   994      10.102  22.449 -38.288  1.00  0.00           N  
ATOM   1197  C4    G   994      11.322  21.916 -38.068  1.00  0.00           C  
ATOM   1198  C5    G   994      11.746  21.141 -37.009  1.00  0.00           C  
ATOM   1199  C6    G   994      10.822  20.828 -35.978  1.00  0.00           C  
ATOM   1200  O6    G   994      11.005  20.156 -34.957  1.00  0.00           O  
ATOM   1201  N7    G   994      13.080  20.790 -37.157  1.00  0.00           N  
ATOM   1202  C8    G   994      13.437  21.347 -38.283  1.00  0.00           C  
ATOM   1203  N9    G   994      12.420  22.045 -38.887  1.00  0.00           N  
ATOM   1204  H5'   G   994      15.879  21.867 -42.297  1.00  0.00           H  
ATOM   1205 H5''   G   994      16.502  22.783 -41.148  1.00  0.00           H  
ATOM   1206  H4'   G   994      14.327  23.421 -42.226  1.00  0.00           H  
ATOM   1207  H3'   G   994      14.935  23.870 -39.525  1.00  0.00           H  
ATOM   1208  H1'   G   994      11.593  22.792 -40.578  1.00  0.00           H  
ATOM   1209  H2'   G   994      12.831  24.522 -39.037  1.00  0.00           H  
ATOM   1210 HO2'   G   994      12.512  24.822 -41.791  1.00  0.00           H  
ATOM   1211  H1    G   994       8.867  21.223 -35.563  1.00  0.00           H  
ATOM   1212  H22   G   994       7.702  23.152 -38.142  1.00  0.00           H  
ATOM   1213  H21   G   994       7.352  22.386 -36.670  1.00  0.00           H  
ATOM   1214  H8    G   994      14.339  21.274 -38.657  1.00  0.00           H  
ATOM   1215  P     C   995      14.271  26.750 -40.239  1.00  0.00           P  
ATOM   1216  OP2   C   995      13.699  26.392 -38.917  1.00  0.00           O  
ATOM   1217  OP1   C   995      15.378  27.737 -40.316  1.00  0.00           O  
ATOM   1218  O5'   C   995      13.083  27.270 -41.165  1.00  0.00           O  
ATOM   1219  C5'   C   995      12.801  28.657 -41.281  1.00  0.00           C  
ATOM   1220  C4'   C   995      13.333  29.228 -42.573  1.00  0.00           C  
ATOM   1221  O4'   C   995      14.070  28.187 -43.240  1.00  0.00           O  
ATOM   1222  C3'   C   995      12.293  29.723 -43.565  1.00  0.00           C  
ATOM   1223  O3'   C   995      12.003  31.102 -43.420  1.00  0.00           O  
ATOM   1224  C1'   C   995      13.863  28.299 -44.631  1.00  0.00           C  
ATOM   1225  C2'   C   995      13.015  29.545 -44.883  1.00  0.00           C  
ATOM   1226  O2'   C   995      13.883  30.637 -45.146  1.00  0.00           O  
ATOM   1227  N1    C   995      13.207  27.062 -45.123  1.00  0.00           N  
ATOM   1228  C2    C   995      12.755  27.031 -46.448  1.00  0.00           C  
ATOM   1229  O2    C   995      12.913  28.030 -47.166  1.00  0.00           O  
ATOM   1230  N3    C   995      12.154  25.915 -46.921  1.00  0.00           N  
ATOM   1231  C4    C   995      11.996  24.855 -46.129  1.00  0.00           C  
ATOM   1232  N4    C   995      11.397  23.775 -46.639  1.00  0.00           N  
ATOM   1233  C5    C   995      12.444  24.855 -44.778  1.00  0.00           C  
ATOM   1234  C6    C   995      13.038  25.964 -44.321  1.00  0.00           C  
ATOM   1235  H5'   C   995      13.214  29.130 -40.528  1.00  0.00           H  
ATOM   1236 H5''   C   995      11.831  28.789 -41.249  1.00  0.00           H  
ATOM   1237  H4'   C   995      13.957  29.957 -42.377  1.00  0.00           H  
ATOM   1238  H3'   C   995      11.456  29.214 -43.529  1.00  0.00           H  
ATOM   1239  H1'   C   995      14.731  28.406 -45.073  1.00  0.00           H  
ATOM   1240  H2'   C   995      12.385  29.398 -45.619  1.00  0.00           H  
ATOM   1241 HO2'   C   995      13.832  30.866 -46.097  1.00  0.00           H  
ATOM   1242  H42   C   995      11.266  22.980 -46.082  1.00  0.00           H  
ATOM   1243  H41   C   995      11.089  23.779 -47.570  1.00  0.00           H  
ATOM   1244  H5    C   995      12.323  24.070 -44.203  1.00  0.00           H  
ATOM   1245  H6    C   995      13.353  25.983 -43.394  1.00  0.00           H  
ATOM   1246  P     U   996      10.489  31.628 -43.539  1.00  0.00           P  
ATOM   1247  OP2   U   996       9.901  31.647 -42.176  1.00  0.00           O  
ATOM   1248  OP1   U   996      10.495  32.869 -44.354  1.00  0.00           O  
ATOM   1249  O5'   U   996       9.752  30.491 -44.378  1.00  0.00           O  
ATOM   1250  C5'   U   996       9.600  30.605 -45.785  1.00  0.00           C  
ATOM   1251  C4'   U   996       8.573  29.634 -46.314  1.00  0.00           C  
ATOM   1252  O4'   U   996       9.182  28.326 -46.424  1.00  0.00           O  
ATOM   1253  C3'   U   996       7.356  29.399 -45.433  1.00  0.00           C  
ATOM   1254  O3'   U   996       6.342  30.370 -45.619  1.00  0.00           O  
ATOM   1255  C1'   U   996       8.267  27.319 -46.053  1.00  0.00           C  
ATOM   1256  C2'   U   996       6.915  28.008 -45.852  1.00  0.00           C  
ATOM   1257  O2'   U   996       6.219  28.040 -47.090  1.00  0.00           O  
ATOM   1258  N1    U   996       8.776  26.704 -44.804  1.00  0.00           N  
ATOM   1259  C2    U   996       8.768  25.323 -44.731  1.00  0.00           C  
ATOM   1260  O2    U   996       8.367  24.612 -45.636  1.00  0.00           O  
ATOM   1261  N3    U   996       9.249  24.798 -43.557  1.00  0.00           N  
ATOM   1262  C4    U   996       9.727  25.496 -42.468  1.00  0.00           C  
ATOM   1263  O4    U   996      10.125  24.877 -41.481  1.00  0.00           O  
ATOM   1264  C5    U   996       9.706  26.920 -42.614  1.00  0.00           C  
ATOM   1265  C6    U   996       9.244  27.457 -43.748  1.00  0.00           C  
ATOM   1266  H5'   U   996      10.461  30.425 -46.215  1.00  0.00           H  
ATOM   1267 H5''   U   996       9.318  31.518 -46.003  1.00  0.00           H  
ATOM   1268  H4'   U   996       8.271  29.919 -47.202  1.00  0.00           H  
ATOM   1269  H3'   U   996       7.622  29.388 -44.491  1.00  0.00           H  
ATOM   1270  H1'   U   996       8.178  26.628 -46.743  1.00  0.00           H  
ATOM   1271  H2'   U   996       6.387  27.572 -45.151  1.00  0.00           H  
ATOM   1272 HO2'   U   996       5.462  27.418 -47.047  1.00  0.00           H  
ATOM   1273  H3    U   996       9.251  23.821 -43.485  1.00  0.00           H  
ATOM   1274  H5    U   996      10.029  27.495 -41.889  1.00  0.00           H  
ATOM   1275  H6    U   996       9.239  28.434 -43.822  1.00  0.00           H  
ATOM   1276  P     G   997       5.275  30.659 -44.452  1.00  0.00           P  
ATOM   1277  OP2   G   997       6.024  30.870 -43.187  1.00  0.00           O  
ATOM   1278  OP1   G   997       4.338  31.706 -44.934  1.00  0.00           O  
ATOM   1279  O5'   G   997       4.464  29.294 -44.323  1.00  0.00           O  
ATOM   1280  C5'   G   997       3.425  28.974 -45.237  1.00  0.00           C  
ATOM   1281  C4'   G   997       2.686  27.726 -44.822  1.00  0.00           C  
ATOM   1282  O4'   G   997       3.575  26.583 -44.882  1.00  0.00           O  
ATOM   1283  C3'   G   997       2.204  27.685 -43.379  1.00  0.00           C  
ATOM   1284  O3'   G   997       1.062  28.494 -43.154  1.00  0.00           O  
ATOM   1285  C1'   G   997       3.220  25.652 -43.898  1.00  0.00           C  
ATOM   1286  C2'   G   997       1.946  26.185 -43.271  1.00  0.00           C  
ATOM   1287  O2'   G   997       0.829  25.796 -44.058  1.00  0.00           O  
ATOM   1288  N1    G   997       5.406  22.994 -40.146  1.00  0.00           N  
ATOM   1289  C2    G   997       4.277  22.711 -40.876  1.00  0.00           C  
ATOM   1290  N2    G   997       3.642  21.569 -40.570  1.00  0.00           N  
ATOM   1291  N3    G   997       3.803  23.488 -41.836  1.00  0.00           N  
ATOM   1292  C4    G   997       4.560  24.591 -42.012  1.00  0.00           C  
ATOM   1293  C5    G   997       5.704  24.968 -41.340  1.00  0.00           C  
ATOM   1294  C6    G   997       6.201  24.125 -40.311  1.00  0.00           C  
ATOM   1295  O6    G   997       7.199  24.285 -39.600  1.00  0.00           O  
ATOM   1296  N7    G   997       6.184  26.176 -41.823  1.00  0.00           N  
ATOM   1297  C8    G   997       5.341  26.507 -42.762  1.00  0.00           C  
ATOM   1298  N9    G   997       4.331  25.590 -42.930  1.00  0.00           N  
ATOM   1299  H5'   G   997       3.813  28.835 -46.126  1.00  0.00           H  
ATOM   1300 H5''   G   997       2.793  29.722 -45.277  1.00  0.00           H  
ATOM   1301  H4'   G   997       1.921  27.582 -45.417  1.00  0.00           H  
ATOM   1302  H3'   G   997       2.902  27.931 -42.738  1.00  0.00           H  
ATOM   1303  H1'   G   997       3.055  24.758 -44.263  1.00  0.00           H  
ATOM   1304  H2'   G   997       1.848  25.904 -42.337  1.00  0.00           H  
ATOM   1305 HO2'   G   997       0.321  25.112 -43.574  1.00  0.00           H  
ATOM   1306  H1    G   997       5.674  22.353 -39.456  1.00  0.00           H  
ATOM   1307  H22   G   997       2.830  21.315 -41.057  1.00  0.00           H  
ATOM   1308  H21   G   997       3.987  20.989 -39.860  1.00  0.00           H  
ATOM   1309  H8    G   997       5.420  27.326 -43.294  1.00  0.00           H  
ATOM   1310  P     C   998       0.608  28.851 -41.655  1.00  0.00           P  
ATOM   1311  OP2   C   998       1.739  29.538 -40.982  1.00  0.00           O  
ATOM   1312  OP1   C   998      -0.718  29.517 -41.722  1.00  0.00           O  
ATOM   1313  O5'   C   998       0.411  27.431 -40.962  1.00  0.00           O  
ATOM   1314  C5'   C   998      -0.751  26.653 -41.209  1.00  0.00           C  
ATOM   1315  C4'   C   998      -0.720  25.348 -40.451  1.00  0.00           C  
ATOM   1316  O4'   C   998       0.562  24.695 -40.615  1.00  0.00           O  
ATOM   1317  C3'   C   998      -0.892  25.444 -38.943  1.00  0.00           C  
ATOM   1318  O3'   C   998      -2.248  25.561 -38.548  1.00  0.00           O  
ATOM   1319  C1'   C   998       0.917  24.006 -39.418  1.00  0.00           C  
ATOM   1320  C2'   C   998      -0.251  24.158 -38.459  1.00  0.00           C  
ATOM   1321  O2'   C   998      -1.126  23.052 -38.627  1.00  0.00           O  
ATOM   1322  N1    C   998       2.165  24.604 -38.883  1.00  0.00           N  
ATOM   1323  C2    C   998       2.931  23.852 -37.984  1.00  0.00           C  
ATOM   1324  O2    C   998       2.547  22.718 -37.662  1.00  0.00           O  
ATOM   1325  N3    C   998       4.074  24.375 -37.482  1.00  0.00           N  
ATOM   1326  C4    C   998       4.465  25.596 -37.844  1.00  0.00           C  
ATOM   1327  N4    C   998       5.600  26.071 -37.323  1.00  0.00           N  
ATOM   1328  C5    C   998       3.709  26.386 -38.755  1.00  0.00           C  
ATOM   1329  C6    C   998       2.581  25.859 -39.246  1.00  0.00           C  
ATOM   1330  H5'   C   998      -0.811  26.465 -42.169  1.00  0.00           H  
ATOM   1331 H5''   C   998      -1.541  27.164 -40.933  1.00  0.00           H  
ATOM   1332  H4'   C   998      -1.421  24.767 -40.814  1.00  0.00           H  
ATOM   1333  H3'   C   998      -0.391  26.212 -38.598  1.00  0.00           H  
ATOM   1334  H1'   C   998       1.063  23.055 -39.599  1.00  0.00           H  
ATOM   1335  H2'   C   998       0.058  24.238 -37.533  1.00  0.00           H  
ATOM   1336 HO2'   C   998      -1.054  22.466 -37.846  1.00  0.00           H  
ATOM   1337  H42   C   998       5.914  26.966 -37.569  1.00  0.00           H  
ATOM   1338  H41   C   998       6.117  25.524 -36.695  1.00  0.00           H  
ATOM   1339  H5    C   998       4.005  27.284 -39.016  1.00  0.00           H  
ATOM   1340  H6    C   998       2.047  26.387 -39.874  1.00  0.00           H  
ATOM   1341  P     G   999      -2.673  26.620 -37.416  1.00  0.00           P  
ATOM   1342  OP2   G   999      -1.776  27.799 -37.531  1.00  0.00           O  
ATOM   1343  OP1   G   999      -4.145  26.807 -37.489  1.00  0.00           O  
ATOM   1344  O5'   G   999      -2.338  25.878 -36.047  1.00  0.00           O  
ATOM   1345  C5'   G   999      -1.150  26.174 -35.328  1.00  0.00           C  
ATOM   1346  C4'   G   999      -0.456  24.918 -34.862  1.00  0.00           C  
ATOM   1347  O4'   G   999       0.913  24.957 -35.292  1.00  0.00           O  
ATOM   1348  C3'   G   999      -0.363  24.728 -33.355  1.00  0.00           C  
ATOM   1349  O3'   G   999      -1.545  24.185 -32.792  1.00  0.00           O  
ATOM   1350  C1'   G   999       1.698  24.251 -34.339  1.00  0.00           C  
ATOM   1351  C2'   G   999       0.782  23.752 -33.233  1.00  0.00           C  
ATOM   1352  O2'   G   999       0.365  22.427 -33.530  1.00  0.00           O  
ATOM   1353  N1    G   999       5.545  24.771 -31.045  1.00  0.00           N  
ATOM   1354  C2    G   999       4.711  23.699 -31.253  1.00  0.00           C  
ATOM   1355  N2    G   999       4.925  22.620 -30.486  1.00  0.00           N  
ATOM   1356  N3    G   999       3.738  23.684 -32.149  1.00  0.00           N  
ATOM   1357  C4    G   999       3.661  24.846 -32.832  1.00  0.00           C  
ATOM   1358  C5    G   999       4.442  25.974 -32.701  1.00  0.00           C  
ATOM   1359  C6    G   999       5.483  25.977 -31.736  1.00  0.00           C  
ATOM   1360  O6    G   999       6.283  26.881 -31.470  1.00  0.00           O  
ATOM   1361  N7    G   999       4.040  26.958 -33.593  1.00  0.00           N  
ATOM   1362  C8    G   999       3.040  26.421 -34.237  1.00  0.00           C  
ATOM   1363  N9    G   999       2.757  25.141 -33.825  1.00  0.00           N  
ATOM   1364  H5'   G   999      -1.376  26.723 -34.549  1.00  0.00           H  
ATOM   1365 H5''   G   999      -0.542  26.679 -35.909  1.00  0.00           H  
ATOM   1366  H4'   G   999      -0.892  24.133 -35.255  1.00  0.00           H  
ATOM   1367  H3'   G   999      -0.149  25.570 -32.903  1.00  0.00           H  
ATOM   1368  H1'   G   999       2.108  23.485 -34.794  1.00  0.00           H  
ATOM   1369  H2'   G   999       1.210  23.808 -32.352  1.00  0.00           H  
ATOM   1370 HO2'   G   999       0.934  21.796 -33.042  1.00  0.00           H  
ATOM   1371  H1    G   999       6.236  24.682 -30.356  1.00  0.00           H  
ATOM   1372  H22   G   999       4.362  21.825 -30.590  1.00  0.00           H  
ATOM   1373  H21   G   999       5.644  22.624 -29.820  1.00  0.00           H  
ATOM   1374  H8    G   999       2.542  26.884 -34.943  1.00  0.00           H  
ATOM   1375  P     C  1000      -2.084  24.721 -31.375  1.00  0.00           P  
ATOM   1376  OP2   C  1000      -1.595  26.111 -31.192  1.00  0.00           O  
ATOM   1377  OP1   C  1000      -3.540  24.440 -31.302  1.00  0.00           O  
ATOM   1378  O5'   C  1000      -1.350  23.795 -30.307  1.00  0.00           O  
ATOM   1379  C5'   C  1000      -1.428  22.380 -30.393  1.00  0.00           C  
ATOM   1380  C4'   C  1000      -0.469  21.710 -29.439  1.00  0.00           C  
ATOM   1381  O4'   C  1000       0.896  21.916 -29.900  1.00  0.00           O  
ATOM   1382  C3'   C  1000      -0.445  22.255 -28.019  1.00  0.00           C  
ATOM   1383  O3'   C  1000      -1.459  21.702 -27.198  1.00  0.00           O  
ATOM   1384  C1'   C  1000       1.773  22.083 -28.794  1.00  0.00           C  
ATOM   1385  C2'   C  1000       0.931  21.815 -27.547  1.00  0.00           C  
ATOM   1386  O2'   C  1000       0.955  20.424 -27.259  1.00  0.00           O  
ATOM   1387  N1    C  1000       2.328  23.459 -28.813  1.00  0.00           N  
ATOM   1388  C2    C  1000       3.397  23.756 -27.958  1.00  0.00           C  
ATOM   1389  O2    C  1000       3.844  22.868 -27.215  1.00  0.00           O  
ATOM   1390  N3    C  1000       3.923  25.002 -27.957  1.00  0.00           N  
ATOM   1391  C4    C  1000       3.425  25.938 -28.764  1.00  0.00           C  
ATOM   1392  N4    C  1000       3.975  27.155 -28.728  1.00  0.00           N  
ATOM   1393  C5    C  1000       2.339  25.669 -29.644  1.00  0.00           C  
ATOM   1394  C6    C  1000       1.828  24.432 -29.638  1.00  0.00           C  
ATOM   1395  H5'   C  1000      -1.214  22.103 -31.308  1.00  0.00           H  
ATOM   1396 H5''   C  1000      -2.341  22.097 -30.178  1.00  0.00           H  
ATOM   1397  H4'   C  1000      -0.655  20.749 -29.407  1.00  0.00           H  
ATOM   1398  H3'   C  1000      -0.518  23.233 -28.004  1.00  0.00           H  
ATOM   1399  H1'   C  1000       2.506  21.434 -28.833  1.00  0.00           H  
ATOM   1400  H2'   C  1000       1.235  22.348 -26.784  1.00  0.00           H  
ATOM   1401 HO2'   C  1000       1.488  20.274 -26.451  1.00  0.00           H  
ATOM   1402  H42   C  1000       3.631  27.864 -29.309  1.00  0.00           H  
ATOM   1403  H41   C  1000       4.722  27.337 -28.120  1.00  0.00           H  
ATOM   1404  H5    C  1000       1.979  26.364 -30.234  1.00  0.00           H  
ATOM   1405  H6    C  1000       1.080  24.226 -30.236  1.00  0.00           H  
ATOM   1406  P     G  1001      -1.943  22.479 -25.877  1.00  0.00           P  
ATOM   1407  OP2   G  1001      -2.109  23.914 -26.222  1.00  0.00           O  
ATOM   1408  OP1   G  1001      -3.084  21.728 -25.293  1.00  0.00           O  
ATOM   1409  O5'   G  1001      -0.707  22.352 -24.879  1.00  0.00           O  
ATOM   1410  C5'   G  1001      -0.475  21.152 -24.155  1.00  0.00           C  
ATOM   1411  C4'   G  1001       0.683  21.297 -23.199  1.00  0.00           C  
ATOM   1412  O4'   G  1001       1.842  21.757 -23.928  1.00  0.00           O  
ATOM   1413  C3'   G  1001       0.518  22.341 -22.104  1.00  0.00           C  
ATOM   1414  O3'   G  1001      -0.219  21.863 -20.991  1.00  0.00           O  
ATOM   1415  C1'   G  1001       2.606  22.649 -23.129  1.00  0.00           C  
ATOM   1416  C2'   G  1001       1.956  22.677 -21.755  1.00  0.00           C  
ATOM   1417  O2'   G  1001       2.539  21.668 -20.943  1.00  0.00           O  
ATOM   1418  N1    G  1001       4.620  27.324 -23.166  1.00  0.00           N  
ATOM   1419  C2    G  1001       4.898  26.260 -22.344  1.00  0.00           C  
ATOM   1420  N2    G  1001       5.835  26.460 -21.406  1.00  0.00           N  
ATOM   1421  N3    G  1001       4.301  25.082 -22.434  1.00  0.00           N  
ATOM   1422  C4    G  1001       3.388  25.052 -23.427  1.00  0.00           C  
ATOM   1423  C5    G  1001       3.036  26.057 -24.302  1.00  0.00           C  
ATOM   1424  C6    G  1001       3.683  27.316 -24.195  1.00  0.00           C  
ATOM   1425  O6    G  1001       3.510  28.332 -24.878  1.00  0.00           O  
ATOM   1426  N7    G  1001       2.052  25.625 -25.180  1.00  0.00           N  
ATOM   1427  C8    G  1001       1.828  24.387 -24.828  1.00  0.00           C  
ATOM   1428  N9    G  1001       2.604  23.976 -23.772  1.00  0.00           N  
ATOM   1429  H5'   G  1001      -0.280  20.430 -24.788  1.00  0.00           H  
ATOM   1430 H5''   G  1001      -1.282  20.923 -23.649  1.00  0.00           H  
ATOM   1431  H4'   G  1001       0.884  20.431 -22.786  1.00  0.00           H  
ATOM   1432  H3'   G  1001       0.073  23.134 -22.466  1.00  0.00           H  
ATOM   1433  H1'   G  1001       3.528  22.327 -23.046  1.00  0.00           H  
ATOM   1434  H2'   G  1001       2.027  23.563 -21.340  1.00  0.00           H  
ATOM   1435 HO2'   G  1001       3.111  22.091 -20.270  1.00  0.00           H  
ATOM   1436  H1    G  1001       5.118  28.155 -23.017  1.00  0.00           H  
ATOM   1437  H22   G  1001       6.075  25.736 -20.790  1.00  0.00           H  
ATOM   1438  H21   G  1001       6.281  27.330 -21.333  1.00  0.00           H  
ATOM   1439  H8    G  1001       1.172  23.811 -25.274  1.00  0.00           H  
ATOM   1440  P     A  1002      -1.014  22.892 -20.048  1.00  0.00           P  
ATOM   1441  OP2   A  1002      -1.803  23.799 -20.919  1.00  0.00           O  
ATOM   1442  OP1   A  1002      -1.700  22.110 -18.989  1.00  0.00           O  
ATOM   1443  O5'   A  1002       0.138  23.751 -19.358  1.00  0.00           O  
ATOM   1444  C5'   A  1002       0.952  23.193 -18.338  1.00  0.00           C  
ATOM   1445  C4'   A  1002       1.896  24.217 -17.760  1.00  0.00           C  
ATOM   1446  O4'   A  1002       2.773  24.715 -18.804  1.00  0.00           O  
ATOM   1447  C3'   A  1002       1.252  25.473 -17.193  1.00  0.00           C  
ATOM   1448  O3'   A  1002       0.774  25.303 -15.870  1.00  0.00           O  
ATOM   1449  C1'   A  1002       3.062  26.080 -18.572  1.00  0.00           C  
ATOM   1450  C2'   A  1002       2.398  26.472 -17.251  1.00  0.00           C  
ATOM   1451  O2'   A  1002       3.317  26.263 -16.188  1.00  0.00           O  
ATOM   1452  N1    A  1002       3.207  30.603 -21.036  1.00  0.00           N  
ATOM   1453  C2    A  1002       3.838  30.153 -19.944  1.00  0.00           C  
ATOM   1454  N3    A  1002       3.753  28.961 -19.356  1.00  0.00           N  
ATOM   1455  C4    A  1002       2.893  28.165 -20.016  1.00  0.00           C  
ATOM   1456  C5    A  1002       2.173  28.486 -21.151  1.00  0.00           C  
ATOM   1457  C6    A  1002       2.351  29.778 -21.676  1.00  0.00           C  
ATOM   1458  N6    A  1002       1.723  30.228 -22.764  1.00  0.00           N  
ATOM   1459  N7    A  1002       1.387  27.414 -21.553  1.00  0.00           N  
ATOM   1460  C8    A  1002       1.647  26.485 -20.666  1.00  0.00           C  
ATOM   1461  N9    A  1002       2.551  26.871 -19.707  1.00  0.00           N  
ATOM   1462  H5'   A  1002       1.474  22.453 -18.714  1.00  0.00           H  
ATOM   1463 H5''   A  1002       0.378  22.847 -17.623  1.00  0.00           H  
ATOM   1464  H4'   A  1002       2.439  23.796 -17.060  1.00  0.00           H  
ATOM   1465  H3'   A  1002       0.515  25.772 -17.765  1.00  0.00           H  
ATOM   1466  H1'   A  1002       4.032  26.204 -18.498  1.00  0.00           H  
ATOM   1467  H2'   A  1002       2.069  27.395 -17.272  1.00  0.00           H  
ATOM   1468 HO2'   A  1002       4.087  25.762 -16.527  1.00  0.00           H  
ATOM   1469  H2    A  1002       4.448  30.790 -19.517  1.00  0.00           H  
ATOM   1470  H61   A  1002       1.888  31.141 -23.083  1.00  0.00           H  
ATOM   1471  H62   A  1002       1.097  29.647 -23.245  1.00  0.00           H  
ATOM   1472  H8    A  1002       1.234  25.595 -20.686  1.00  0.00           H  
ATOM   1473  P     U  1003      -0.566  26.052 -15.393  1.00  0.00           P  
ATOM   1474  OP2   U  1003      -1.500  26.100 -16.546  1.00  0.00           O  
ATOM   1475  OP1   U  1003      -1.006  25.437 -14.115  1.00  0.00           O  
ATOM   1476  O5'   U  1003      -0.086  27.540 -15.085  1.00  0.00           O  
ATOM   1477  C5'   U  1003       0.982  27.790 -14.184  1.00  0.00           C  
ATOM   1478  C4'   U  1003       1.235  29.268 -14.017  1.00  0.00           C  
ATOM   1479  O4'   U  1003       1.969  29.775 -15.164  1.00  0.00           O  
ATOM   1480  C3'   U  1003       0.003  30.158 -13.971  1.00  0.00           C  
ATOM   1481  O3'   U  1003      -0.611  30.189 -12.695  1.00  0.00           O  
ATOM   1482  C1'   U  1003       1.646  31.132 -15.348  1.00  0.00           C  
ATOM   1483  C2'   U  1003       0.596  31.516 -14.306  1.00  0.00           C  
ATOM   1484  O2'   U  1003       1.246  32.086 -13.178  1.00  0.00           O  
ATOM   1485  N1    U  1003       1.158  31.324 -16.735  1.00  0.00           N  
ATOM   1486  C2    U  1003       1.305  32.584 -17.287  1.00  0.00           C  
ATOM   1487  O2    U  1003       1.809  33.518 -16.689  1.00  0.00           O  
ATOM   1488  N3    U  1003       0.840  32.714 -18.573  1.00  0.00           N  
ATOM   1489  C4    U  1003       0.254  31.737 -19.349  1.00  0.00           C  
ATOM   1490  O4    U  1003      -0.115  32.012 -20.491  1.00  0.00           O  
ATOM   1491  C5    U  1003       0.135  30.460 -18.713  1.00  0.00           C  
ATOM   1492  C6    U  1003       0.581  30.305 -17.462  1.00  0.00           C  
ATOM   1493  H5'   U  1003       1.796  27.364 -14.527  1.00  0.00           H  
ATOM   1494 H5''   U  1003       0.762  27.403 -13.312  1.00  0.00           H  
ATOM   1495  H4'   U  1003       1.764  29.417 -13.206  1.00  0.00           H  
ATOM   1496  H3'   U  1003      -0.662  29.896 -14.641  1.00  0.00           H  
ATOM   1497  H1'   U  1003       2.452  31.674 -15.210  1.00  0.00           H  
ATOM   1498  H2'   U  1003      -0.078  32.121 -14.678  1.00  0.00           H  
ATOM   1499 HO2'   U  1003       1.054  33.047 -13.150  1.00  0.00           H  
ATOM   1500  H3    U  1003       0.934  33.599 -18.983  1.00  0.00           H  
ATOM   1501  H5    U  1003      -0.269  29.706 -19.192  1.00  0.00           H  
ATOM   1502  H6    U  1003       0.487  29.422 -17.049  1.00  0.00           H  
ATOM   1503  P     C  1004      -2.190  30.452 -12.562  1.00  0.00           P  
ATOM   1504  OP2   C  1004      -2.881  29.638 -13.594  1.00  0.00           O  
ATOM   1505  OP1   C  1004      -2.563  30.295 -11.133  1.00  0.00           O  
ATOM   1506  O5'   C  1004      -2.360  31.988 -12.949  1.00  0.00           O  
ATOM   1507  C5'   C  1004      -1.966  33.014 -12.052  1.00  0.00           C  
ATOM   1508  C4'   C  1004      -2.219  34.386 -12.628  1.00  0.00           C  
ATOM   1509  O4'   C  1004      -1.490  34.591 -13.867  1.00  0.00           O  
ATOM   1510  C3'   C  1004      -3.640  34.668 -13.090  1.00  0.00           C  
ATOM   1511  O3'   C  1004      -4.516  34.980 -12.021  1.00  0.00           O  
ATOM   1512  C1'   C  1004      -2.102  35.586 -14.636  1.00  0.00           C  
ATOM   1513  C2'   C  1004      -3.419  35.918 -13.935  1.00  0.00           C  
ATOM   1514  O2'   C  1004      -3.232  37.065 -13.120  1.00  0.00           O  
ATOM   1515  N1    C  1004      -2.312  35.019 -15.991  1.00  0.00           N  
ATOM   1516  C2    C  1004      -2.482  35.904 -17.063  1.00  0.00           C  
ATOM   1517  O2    C  1004      -2.453  37.126 -16.851  1.00  0.00           O  
ATOM   1518  N3    C  1004      -2.675  35.413 -18.309  1.00  0.00           N  
ATOM   1519  C4    C  1004      -2.702  34.096 -18.511  1.00  0.00           C  
ATOM   1520  N4    C  1004      -2.895  33.656 -19.757  1.00  0.00           N  
ATOM   1521  C5    C  1004      -2.534  33.170 -17.443  1.00  0.00           C  
ATOM   1522  C6    C  1004      -2.343  33.667 -16.215  1.00  0.00           C  
ATOM   1523  H5'   C  1004      -1.010  32.920 -11.859  1.00  0.00           H  
ATOM   1524 H5''   C  1004      -2.471  32.920 -11.217  1.00  0.00           H  
ATOM   1525  H4'   C  1004      -1.961  35.061 -11.967  1.00  0.00           H  
ATOM   1526  H3'   C  1004      -4.005  33.957 -13.658  1.00  0.00           H  
ATOM   1527  H1'   C  1004      -1.560  36.399 -14.703  1.00  0.00           H  
ATOM   1528  H2'   C  1004      -4.146  36.047 -14.580  1.00  0.00           H  
ATOM   1529 HO2'   C  1004      -3.703  37.824 -13.522  1.00  0.00           H  
ATOM   1530  H42   C  1004      -2.920  32.694 -19.938  1.00  0.00           H  
ATOM   1531  H41   C  1004      -3.011  34.297 -20.490  1.00  0.00           H  
ATOM   1532  H5    C  1004      -2.555  32.203 -17.601  1.00  0.00           H  
ATOM   1533  H6    C  1004      -2.225  33.047 -15.467  1.00  0.00           H  
ATOM   1534  P     C  1005      -6.107  34.853 -12.216  1.00  0.00           P  
ATOM   1535  OP2   C  1005      -6.648  34.058 -11.086  1.00  0.00           O  
ATOM   1536  OP1   C  1005      -6.647  36.211 -12.483  1.00  0.00           O  
ATOM   1537  O5'   C  1005      -6.265  33.992 -13.547  1.00  0.00           O  
ATOM   1538  C5'   C  1005      -6.625  34.605 -14.775  1.00  0.00           C  
ATOM   1539  C4'   C  1005      -6.282  33.731 -15.957  1.00  0.00           C  
ATOM   1540  O4'   C  1005      -5.926  32.407 -15.479  1.00  0.00           O  
ATOM   1541  C3'   C  1005      -7.401  33.484 -16.956  1.00  0.00           C  
ATOM   1542  O3'   C  1005      -7.557  34.544 -17.884  1.00  0.00           O  
ATOM   1543  C1'   C  1005      -6.327  31.440 -16.436  1.00  0.00           C  
ATOM   1544  C2'   C  1005      -6.999  32.165 -17.603  1.00  0.00           C  
ATOM   1545  O2'   C  1005      -6.041  32.367 -18.632  1.00  0.00           O  
ATOM   1546  N1    C  1005      -7.222  30.439 -15.804  1.00  0.00           N  
ATOM   1547  C2    C  1005      -7.995  29.619 -16.636  1.00  0.00           C  
ATOM   1548  O2    C  1005      -7.911  29.754 -17.867  1.00  0.00           O  
ATOM   1549  N3    C  1005      -8.818  28.698 -16.086  1.00  0.00           N  
ATOM   1550  C4    C  1005      -8.891  28.574 -14.761  1.00  0.00           C  
ATOM   1551  N4    C  1005      -9.717  27.651 -14.262  1.00  0.00           N  
ATOM   1552  C5    C  1005      -8.119  29.391 -13.888  1.00  0.00           C  
ATOM   1553  C6    C  1005      -7.307  30.299 -14.444  1.00  0.00           C  
ATOM   1554  H5'   C  1005      -6.147  35.457 -14.858  1.00  0.00           H  
ATOM   1555 H5''   C  1005      -7.589  34.778 -14.775  1.00  0.00           H  
ATOM   1556  H4'   C  1005      -5.512  34.111 -16.429  1.00  0.00           H  
ATOM   1557  H3'   C  1005      -8.241  33.360 -16.467  1.00  0.00           H  
ATOM   1558  H1'   C  1005      -5.515  30.995 -16.757  1.00  0.00           H  
ATOM   1559  H2'   C  1005      -7.781  31.672 -17.928  1.00  0.00           H  
ATOM   1560 HO2'   C  1005      -6.242  31.766 -19.379  1.00  0.00           H  
ATOM   1561  H42   C  1005      -9.793  27.535 -13.292  1.00  0.00           H  
ATOM   1562  H41   C  1005     -10.248  27.090 -14.866  1.00  0.00           H  
ATOM   1563  H5    C  1005      -8.179  29.292 -12.914  1.00  0.00           H  
ATOM   1564  H6    C  1005      -6.767  30.871 -13.860  1.00  0.00           H  
ATOM   1565  P     C  1006      -8.995  35.233 -18.091  1.00  0.00           P  
ATOM   1566  OP2   C  1006      -9.546  35.561 -16.752  1.00  0.00           O  
ATOM   1567  OP1   C  1006      -8.848  36.306 -19.107  1.00  0.00           O  
ATOM   1568  O5'   C  1006      -9.889  34.076 -18.723  1.00  0.00           O  
ATOM   1569  C5'   C  1006     -10.068  33.977 -20.128  1.00  0.00           C  
ATOM   1570  C4'   C  1006     -10.340  32.556 -20.557  1.00  0.00           C  
ATOM   1571  O4'   C  1006     -10.758  31.784 -19.413  1.00  0.00           O  
ATOM   1572  C3'   C  1006     -11.458  32.364 -21.570  1.00  0.00           C  
ATOM   1573  O3'   C  1006     -11.025  32.534 -22.909  1.00  0.00           O  
ATOM   1574  C1'   C  1006     -11.807  30.888 -19.767  1.00  0.00           C  
ATOM   1575  C2'   C  1006     -11.888  30.932 -21.292  1.00  0.00           C  
ATOM   1576  O2'   C  1006     -10.963  29.999 -21.831  1.00  0.00           O  
ATOM   1577  N1    C  1006     -13.044  31.395 -19.122  1.00  0.00           N  
ATOM   1578  C2    C  1006     -14.221  30.649 -19.262  1.00  0.00           C  
ATOM   1579  O2    C  1006     -14.196  29.596 -19.917  1.00  0.00           O  
ATOM   1580  N3    C  1006     -15.362  31.090 -18.684  1.00  0.00           N  
ATOM   1581  C4    C  1006     -15.362  32.225 -17.986  1.00  0.00           C  
ATOM   1582  N4    C  1006     -16.511  32.621 -17.432  1.00  0.00           N  
ATOM   1583  C5    C  1006     -14.183  33.006 -17.825  1.00  0.00           C  
ATOM   1584  C6    C  1006     -13.060  32.560 -18.401  1.00  0.00           C  
ATOM   1585  H5'   C  1006      -9.258  34.297 -20.576  1.00  0.00           H  
ATOM   1586 H5''   C  1006     -10.825  34.541 -20.393  1.00  0.00           H  
ATOM   1587  H4'   C  1006      -9.516  32.165 -20.915  1.00  0.00           H  
ATOM   1588  H3'   C  1006     -12.207  32.966 -21.380  1.00  0.00           H  
ATOM   1589  H1'   C  1006     -11.645  29.965 -19.480  1.00  0.00           H  
ATOM   1590  H2'   C  1006     -12.800  30.762 -21.608  1.00  0.00           H  
ATOM   1591 HO2'   C  1006     -11.391  29.120 -21.886  1.00  0.00           H  
ATOM   1592  H42   C  1006     -16.544  33.451 -16.913  1.00  0.00           H  
ATOM   1593  H41   C  1006     -17.321  32.081 -17.546  1.00  0.00           H  
ATOM   1594  H5    C  1006     -14.192  33.840 -17.309  1.00  0.00           H  
ATOM   1595  H6    C  1006     -12.238  33.083 -18.301  1.00  0.00           H  
ATOM   1596  P     U  1007     -12.073  32.966 -24.049  1.00  0.00           P  
ATOM   1597  OP2   U  1007     -12.823  34.149 -23.558  1.00  0.00           O  
ATOM   1598  OP1   U  1007     -11.343  33.042 -25.340  1.00  0.00           O  
ATOM   1599  O5'   U  1007     -13.084  31.738 -24.126  1.00  0.00           O  
ATOM   1600  C5'   U  1007     -12.695  30.507 -24.717  1.00  0.00           C  
ATOM   1601  C4'   U  1007     -13.850  29.540 -24.804  1.00  0.00           C  
ATOM   1602  O4'   U  1007     -14.418  29.343 -23.483  1.00  0.00           O  
ATOM   1603  C3'   U  1007     -15.030  29.981 -25.657  1.00  0.00           C  
ATOM   1604  O3'   U  1007     -14.868  29.672 -27.029  1.00  0.00           O  
ATOM   1605  C1'   U  1007     -15.801  29.188 -23.567  1.00  0.00           C  
ATOM   1606  C2'   U  1007     -16.182  29.191 -25.050  1.00  0.00           C  
ATOM   1607  O2'   U  1007     -16.196  27.853 -25.528  1.00  0.00           O  
ATOM   1608  N1    U  1007     -16.440  30.298 -22.819  1.00  0.00           N  
ATOM   1609  C2    U  1007     -17.814  30.254 -22.676  1.00  0.00           C  
ATOM   1610  O2    U  1007     -18.502  29.357 -23.130  1.00  0.00           O  
ATOM   1611  N3    U  1007     -18.361  31.302 -21.977  1.00  0.00           N  
ATOM   1612  C4    U  1007     -17.690  32.369 -21.418  1.00  0.00           C  
ATOM   1613  O4    U  1007     -18.327  33.236 -20.818  1.00  0.00           O  
ATOM   1614  C5    U  1007     -16.272  32.348 -21.606  1.00  0.00           C  
ATOM   1615  C6    U  1007     -15.713  31.339 -22.281  1.00  0.00           C  
ATOM   1616  H5'   U  1007     -11.982  30.105 -24.177  1.00  0.00           H  
ATOM   1617 H5''   U  1007     -12.354  30.679 -25.620  1.00  0.00           H  
ATOM   1618  H4'   U  1007     -13.519  28.682 -25.141  1.00  0.00           H  
ATOM   1619  H3'   U  1007     -15.189  30.938 -25.518  1.00  0.00           H  
ATOM   1620  H1'   U  1007     -16.067  28.332 -23.167  1.00  0.00           H  
ATOM   1621  H2'   U  1007     -17.041  29.638 -25.200  1.00  0.00           H  
ATOM   1622 HO2'   U  1007     -17.123  27.582 -25.691  1.00  0.00           H  
ATOM   1623  H3    U  1007     -19.334  31.290 -21.864  1.00  0.00           H  
ATOM   1624  H5    U  1007     -15.715  33.068 -21.241  1.00  0.00           H  
ATOM   1625  H6    U  1007     -14.741  31.349 -22.397  1.00  0.00           H  
ATOM   1626  P     U  1008     -14.740  30.849 -28.115  1.00  0.00           P  
ATOM   1627  OP2   U  1008     -14.171  32.040 -27.436  1.00  0.00           O  
ATOM   1628  OP1   U  1008     -14.064  30.296 -29.316  1.00  0.00           O  
ATOM   1629  O5'   U  1008     -16.249  31.178 -28.506  1.00  0.00           O  
ATOM   1630  C5'   U  1008     -16.968  30.344 -29.403  1.00  0.00           C  
ATOM   1631  C4'   U  1008     -18.419  30.223 -29.008  1.00  0.00           C  
ATOM   1632  O4'   U  1008     -18.535  29.996 -27.582  1.00  0.00           O  
ATOM   1633  C3'   U  1008     -19.285  31.450 -29.250  1.00  0.00           C  
ATOM   1634  O3'   U  1008     -19.769  31.533 -30.578  1.00  0.00           O  
ATOM   1635  C1'   U  1008     -19.629  30.710 -27.042  1.00  0.00           C  
ATOM   1636  C2'   U  1008     -20.397  31.287 -28.224  1.00  0.00           C  
ATOM   1637  O2'   U  1008     -21.362  30.340 -28.657  1.00  0.00           O  
ATOM   1638  N1    U  1008     -19.089  31.767 -26.152  1.00  0.00           N  
ATOM   1639  C2    U  1008     -19.995  32.453 -25.365  1.00  0.00           C  
ATOM   1640  O2    U  1008     -21.192  32.224 -25.375  1.00  0.00           O  
ATOM   1641  N3    U  1008     -19.450  33.420 -24.557  1.00  0.00           N  
ATOM   1642  C4    U  1008     -18.119  33.768 -24.458  1.00  0.00           C  
ATOM   1643  O4    U  1008     -17.785  34.665 -23.682  1.00  0.00           O  
ATOM   1644  C5    U  1008     -17.240  33.017 -25.301  1.00  0.00           C  
ATOM   1645  C6    U  1008     -17.744  32.068 -26.096  1.00  0.00           C  
ATOM   1646  H5'   U  1008     -16.562  29.452 -29.405  1.00  0.00           H  
ATOM   1647 H5''   U  1008     -16.914  30.723 -30.305  1.00  0.00           H  
ATOM   1648  H4'   U  1008     -18.812  29.460 -29.479  1.00  0.00           H  
ATOM   1649  H3'   U  1008     -18.770  32.255 -29.034  1.00  0.00           H  
ATOM   1650  H1'   U  1008     -20.223  30.124 -26.527  1.00  0.00           H  
ATOM   1651  H2'   U  1008     -20.809  32.148 -28.001  1.00  0.00           H  
ATOM   1652 HO2'   U  1008     -22.257  30.665 -28.422  1.00  0.00           H  
ATOM   1653  H3    U  1008     -20.075  33.919 -23.991  1.00  0.00           H  
ATOM   1654  H5    U  1008     -16.277  33.197 -25.295  1.00  0.00           H  
ATOM   1655  H6    U  1008     -17.122  31.569 -26.665  1.00  0.00           H  
ATOM   1656  P     U  1009     -19.936  32.964 -31.291  1.00  0.00           P  
ATOM   1657  OP2   U  1009     -18.888  33.869 -30.755  1.00  0.00           O  
ATOM   1658  OP1   U  1009     -20.035  32.740 -32.755  1.00  0.00           O  
ATOM   1659  O5'   U  1009     -21.350  33.487 -30.775  1.00  0.00           O  
ATOM   1660  C5'   U  1009     -22.544  32.785 -31.084  1.00  0.00           C  
ATOM   1661  C4'   U  1009     -23.749  33.424 -30.438  1.00  0.00           C  
ATOM   1662  O4'   U  1009     -23.695  33.233 -28.999  1.00  0.00           O  
ATOM   1663  C3'   U  1009     -23.882  34.929 -30.610  1.00  0.00           C  
ATOM   1664  O3'   U  1009     -24.503  35.295 -31.829  1.00  0.00           O  
ATOM   1665  C1'   U  1009     -24.136  34.396 -28.321  1.00  0.00           C  
ATOM   1666  C2'   U  1009     -24.680  35.350 -29.387  1.00  0.00           C  
ATOM   1667  O2'   U  1009     -26.066  35.100 -29.565  1.00  0.00           O  
ATOM   1668  N1    U  1009     -22.972  34.964 -27.598  1.00  0.00           N  
ATOM   1669  C2    U  1009     -23.240  35.803 -26.533  1.00  0.00           C  
ATOM   1670  O2    U  1009     -24.371  36.085 -26.175  1.00  0.00           O  
ATOM   1671  N3    U  1009     -22.133  36.304 -25.893  1.00  0.00           N  
ATOM   1672  C4    U  1009     -20.812  36.060 -26.203  1.00  0.00           C  
ATOM   1673  O4    U  1009     -19.926  36.589 -25.530  1.00  0.00           O  
ATOM   1674  C5    U  1009     -20.611  35.183 -27.316  1.00  0.00           C  
ATOM   1675  C6    U  1009     -21.671  34.679 -27.956  1.00  0.00           C  
ATOM   1676  H5'   U  1009     -22.463  31.862 -30.764  1.00  0.00           H  
ATOM   1677 H5''   U  1009     -22.670  32.778 -32.055  1.00  0.00           H  
ATOM   1678  H4'   U  1009     -24.558  32.995 -30.785  1.00  0.00           H  
ATOM   1679  H3'   U  1009     -22.994  35.339 -30.562  1.00  0.00           H  
ATOM   1680  H1'   U  1009     -24.848  34.189 -27.680  1.00  0.00           H  
ATOM   1681  H2'   U  1009     -24.508  36.285 -29.150  1.00  0.00           H  
ATOM   1682 HO2'   U  1009     -26.577  35.847 -29.190  1.00  0.00           H  
ATOM   1683  H3    U  1009     -22.301  36.902 -25.135  1.00  0.00           H  
ATOM   1684  H5    U  1009     -19.703  34.953 -27.605  1.00  0.00           H  
ATOM   1685  H6    U  1009     -21.507  34.083 -28.714  1.00  0.00           H  
ATOM   1686  P     G  1010     -24.290  36.767 -32.437  1.00  0.00           P  
ATOM   1687  OP2   G  1010     -22.888  37.176 -32.170  1.00  0.00           O  
ATOM   1688  OP1   G  1010     -24.803  36.768 -33.831  1.00  0.00           O  
ATOM   1689  O5'   G  1010     -25.249  37.689 -31.559  1.00  0.00           O  
ATOM   1690  C5'   G  1010     -26.075  38.670 -32.169  1.00  0.00           C  
ATOM   1691  C4'   G  1010     -26.777  39.520 -31.139  1.00  0.00           C  
ATOM   1692  O4'   G  1010     -26.700  38.883 -29.837  1.00  0.00           O  
ATOM   1693  C3'   G  1010     -26.209  40.916 -30.927  1.00  0.00           C  
ATOM   1694  O3'   G  1010     -26.712  41.864 -31.852  1.00  0.00           O  
ATOM   1695  C1'   G  1010     -26.463  39.837 -28.834  1.00  0.00           C  
ATOM   1696  C2'   G  1010     -26.633  41.207 -29.495  1.00  0.00           C  
ATOM   1697  O2'   G  1010     -28.002  41.581 -29.428  1.00  0.00           O  
ATOM   1698  N1    G  1010     -23.015  41.037 -25.285  1.00  0.00           N  
ATOM   1699  C2    G  1010     -24.309  41.475 -25.431  1.00  0.00           C  
ATOM   1700  N2    G  1010     -24.748  42.348 -24.512  1.00  0.00           N  
ATOM   1701  N3    G  1010     -25.116  41.086 -26.404  1.00  0.00           N  
ATOM   1702  C4    G  1010     -24.516  40.210 -27.237  1.00  0.00           C  
ATOM   1703  C5    G  1010     -23.233  39.709 -27.182  1.00  0.00           C  
ATOM   1704  C6    G  1010     -22.378  40.134 -26.132  1.00  0.00           C  
ATOM   1705  O6    G  1010     -21.207  39.805 -25.911  1.00  0.00           O  
ATOM   1706  N7    G  1010     -23.001  38.828 -28.228  1.00  0.00           N  
ATOM   1707  C8    G  1010     -24.127  38.809 -28.889  1.00  0.00           C  
ATOM   1708  N9    G  1010     -25.088  39.625 -28.343  1.00  0.00           N  
ATOM   1709  H5'   G  1010     -26.746  38.222 -32.725  1.00  0.00           H  
ATOM   1710 H5''   G  1010     -25.522  39.246 -32.737  1.00  0.00           H  
ATOM   1711  H4'   G  1010     -27.720  39.611 -31.392  1.00  0.00           H  
ATOM   1712  H3'   G  1010     -25.232  40.876 -30.976  1.00  0.00           H  
ATOM   1713  H1'   G  1010     -27.093  39.754 -28.087  1.00  0.00           H  
ATOM   1714  H2'   G  1010     -26.053  41.879 -29.078  1.00  0.00           H  
ATOM   1715 HO2'   G  1010     -28.103  42.310 -28.780  1.00  0.00           H  
ATOM   1716  H1    G  1010     -22.499  41.385 -24.529  1.00  0.00           H  
ATOM   1717  H22   G  1010     -25.664  42.696 -24.565  1.00  0.00           H  
ATOM   1718  H21   G  1010     -24.157  42.641 -23.788  1.00  0.00           H  
ATOM   1719  H8    G  1010     -24.270  38.268 -29.693  1.00  0.00           H  
ATOM   1720  P     C  1011     -25.815  43.126 -32.283  1.00  0.00           P  
ATOM   1721  OP2   C  1011     -24.440  42.641 -32.560  1.00  0.00           O  
ATOM   1722  OP1   C  1011     -26.553  43.879 -33.330  1.00  0.00           O  
ATOM   1723  O5'   C  1011     -25.765  44.030 -30.972  1.00  0.00           O  
ATOM   1724  C5'   C  1011     -26.868  44.843 -30.603  1.00  0.00           C  
ATOM   1725  C4'   C  1011     -26.595  45.611 -29.332  1.00  0.00           C  
ATOM   1726  O4'   C  1011     -26.261  44.695 -28.259  1.00  0.00           O  
ATOM   1727  C3'   C  1011     -25.415  46.570 -29.368  1.00  0.00           C  
ATOM   1728  O3'   C  1011     -25.733  47.814 -29.967  1.00  0.00           O  
ATOM   1729  C1'   C  1011     -25.269  45.240 -27.415  1.00  0.00           C  
ATOM   1730  C2'   C  1011     -25.044  46.675 -27.894  1.00  0.00           C  
ATOM   1731  O2'   C  1011     -25.933  47.538 -27.200  1.00  0.00           O  
ATOM   1732  N1    C  1011     -24.052  44.403 -27.555  1.00  0.00           N  
ATOM   1733  C2    C  1011     -23.052  44.516 -26.581  1.00  0.00           C  
ATOM   1734  O2    C  1011     -23.210  45.308 -25.639  1.00  0.00           O  
ATOM   1735  N3    C  1011     -21.933  43.763 -26.685  1.00  0.00           N  
ATOM   1736  C4    C  1011     -21.787  42.920 -27.707  1.00  0.00           C  
ATOM   1737  N4    C  1011     -20.666  42.197 -27.768  1.00  0.00           N  
ATOM   1738  C5    C  1011     -22.785  42.782 -28.713  1.00  0.00           C  
ATOM   1739  C6    C  1011     -23.888  43.531 -28.599  1.00  0.00           C  
ATOM   1740  H5'   C  1011     -27.654  44.274 -30.470  1.00  0.00           H  
ATOM   1741 H5''   C  1011     -27.051  45.479 -31.326  1.00  0.00           H  
ATOM   1742  H4'   C  1011     -27.403  46.106 -29.083  1.00  0.00           H  
ATOM   1743  H3'   C  1011     -24.676  46.154 -29.859  1.00  0.00           H  
ATOM   1744  H1'   C  1011     -25.550  45.254 -26.477  1.00  0.00           H  
ATOM   1745  H2'   C  1011     -24.110  46.949 -27.779  1.00  0.00           H  
ATOM   1746 HO2'   C  1011     -25.422  48.080 -26.565  1.00  0.00           H  
ATOM   1747  H42   C  1011     -20.528  41.569 -28.507  1.00  0.00           H  
ATOM   1748  H41   C  1011     -19.980  42.296 -27.074  1.00  0.00           H  
ATOM   1749  H5    C  1011     -22.669  42.159 -29.460  1.00  0.00           H  
ATOM   1750  H6    C  1011     -24.586  43.450 -29.281  1.00  0.00           H  
ATOM   1751  P     A  1012     -24.571  48.729 -30.596  1.00  0.00           P  
ATOM   1752  OP2   A  1012     -23.736  47.872 -31.475  1.00  0.00           O  
ATOM   1753  OP1   A  1012     -25.198  49.955 -31.149  1.00  0.00           O  
ATOM   1754  O5'   A  1012     -23.689  49.150 -29.338  1.00  0.00           O  
ATOM   1755  C5'   A  1012     -24.084  50.224 -28.497  1.00  0.00           C  
ATOM   1756  C4'   A  1012     -23.010  50.568 -27.496  1.00  0.00           C  
ATOM   1757  O4'   A  1012     -22.763  49.402 -26.661  1.00  0.00           O  
ATOM   1758  C3'   A  1012     -21.651  50.933 -28.073  1.00  0.00           C  
ATOM   1759  O3'   A  1012     -21.601  52.256 -28.578  1.00  0.00           O  
ATOM   1760  C1'   A  1012     -21.399  49.317 -26.345  1.00  0.00           C  
ATOM   1761  C2'   A  1012     -20.758  50.604 -26.875  1.00  0.00           C  
ATOM   1762  O2'   A  1012     -20.851  51.606 -25.872  1.00  0.00           O  
ATOM   1763  N1    A  1012     -17.521  45.930 -26.568  1.00  0.00           N  
ATOM   1764  C2    A  1012     -17.738  47.002 -25.794  1.00  0.00           C  
ATOM   1765  N3    A  1012     -18.771  47.841 -25.789  1.00  0.00           N  
ATOM   1766  C4    A  1012     -19.673  47.489 -26.723  1.00  0.00           C  
ATOM   1767  C5    A  1012     -19.591  46.417 -27.591  1.00  0.00           C  
ATOM   1768  C6    A  1012     -18.447  45.604 -27.495  1.00  0.00           C  
ATOM   1769  N6    A  1012     -18.231  44.537 -28.267  1.00  0.00           N  
ATOM   1770  N7    A  1012     -20.708  46.365 -28.414  1.00  0.00           N  
ATOM   1771  C8    A  1012     -21.429  47.390 -28.030  1.00  0.00           C  
ATOM   1772  N9    A  1012     -20.862  48.114 -27.010  1.00  0.00           N  
ATOM   1773  H5'   A  1012     -24.900  49.971 -28.017  1.00  0.00           H  
ATOM   1774 H5''   A  1012     -24.270  51.012 -29.050  1.00  0.00           H  
ATOM   1775  H4'   A  1012     -23.324  51.309 -26.936  1.00  0.00           H  
ATOM   1776  H3'   A  1012     -21.448  50.333 -28.821  1.00  0.00           H  
ATOM   1777  H1'   A  1012     -21.248  49.250 -25.379  1.00  0.00           H  
ATOM   1778  H2'   A  1012     -19.829  50.451 -27.150  1.00  0.00           H  
ATOM   1779 HO2'   A  1012     -19.960  51.767 -25.499  1.00  0.00           H  
ATOM   1780  H2    A  1012     -17.036  47.195 -25.138  1.00  0.00           H  
ATOM   1781  H61   A  1012     -17.413  44.008 -28.153  1.00  0.00           H  
ATOM   1782  H62   A  1012     -18.889  44.281 -28.946  1.00  0.00           H  
ATOM   1783  H8    A  1012     -22.292  47.619 -28.435  1.00  0.00           H  
ATOM   1784  P     U  1013     -20.368  52.724 -29.497  1.00  0.00           P  
ATOM   1785  OP2   U  1013     -20.423  51.954 -30.765  1.00  0.00           O  
ATOM   1786  OP1   U  1013     -20.362  54.208 -29.539  1.00  0.00           O  
ATOM   1787  O5'   U  1013     -19.082  52.248 -28.686  1.00  0.00           O  
ATOM   1788  C5'   U  1013     -18.123  53.187 -28.222  1.00  0.00           C  
ATOM   1789  C4'   U  1013     -16.957  52.506 -27.550  1.00  0.00           C  
ATOM   1790  O4'   U  1013     -17.326  51.181 -27.089  1.00  0.00           O  
ATOM   1791  C3'   U  1013     -15.738  52.247 -28.422  1.00  0.00           C  
ATOM   1792  O3'   U  1013     -14.914  53.389 -28.576  1.00  0.00           O  
ATOM   1793  C1'   U  1013     -16.264  50.282 -27.235  1.00  0.00           C  
ATOM   1794  C2'   U  1013     -15.055  51.106 -27.673  1.00  0.00           C  
ATOM   1795  O2'   U  1013     -14.372  51.583 -26.522  1.00  0.00           O  
ATOM   1796  N1    U  1013     -16.663  49.282 -28.255  1.00  0.00           N  
ATOM   1797  C2    U  1013     -15.816  48.206 -28.447  1.00  0.00           C  
ATOM   1798  O2    U  1013     -14.781  48.053 -27.823  1.00  0.00           O  
ATOM   1799  N3    U  1013     -16.226  47.305 -29.400  1.00  0.00           N  
ATOM   1800  C4    U  1013     -17.370  47.369 -30.167  1.00  0.00           C  
ATOM   1801  O4    U  1013     -17.599  46.477 -30.986  1.00  0.00           O  
ATOM   1802  C5    U  1013     -18.197  48.509 -29.914  1.00  0.00           C  
ATOM   1803  C6    U  1013     -17.823  49.401 -28.991  1.00  0.00           C  
ATOM   1804  H5'   U  1013     -18.553  53.791 -27.581  1.00  0.00           H  
ATOM   1805 H5''   U  1013     -17.793  53.709 -28.982  1.00  0.00           H  
ATOM   1806  H4'   U  1013     -16.685  53.038 -26.774  1.00  0.00           H  
ATOM   1807  H3'   U  1013     -16.032  51.928 -29.301  1.00  0.00           H  
ATOM   1808  H1'   U  1013     -16.054  49.823 -26.395  1.00  0.00           H  
ATOM   1809  H2'   U  1013     -14.461  50.595 -28.261  1.00  0.00           H  
ATOM   1810 HO2'   U  1013     -13.518  51.108 -26.439  1.00  0.00           H  
ATOM   1811  H3    U  1013     -15.640  46.535 -29.552  1.00  0.00           H  
ATOM   1812  H5    U  1013     -19.031  48.634 -30.414  1.00  0.00           H  
ATOM   1813  H6    U  1013     -18.405  50.172 -28.837  1.00  0.00           H  
ATOM   1814  P     A  1014     -14.662  54.016 -30.034  1.00  0.00           P  
ATOM   1815  OP2   A  1014     -15.833  53.684 -30.885  1.00  0.00           O  
ATOM   1816  OP1   A  1014     -14.257  55.433 -29.862  1.00  0.00           O  
ATOM   1817  O5'   A  1014     -13.406  53.207 -30.588  1.00  0.00           O  
ATOM   1818  C5'   A  1014     -12.095  53.484 -30.117  1.00  0.00           C  
ATOM   1819  C4'   A  1014     -11.259  52.232 -30.039  1.00  0.00           C  
ATOM   1820  O4'   A  1014     -12.087  51.214 -29.476  1.00  0.00           O  
ATOM   1821  C3'   A  1014     -10.872  51.603 -31.370  1.00  0.00           C  
ATOM   1822  O3'   A  1014      -9.638  52.084 -31.873  1.00  0.00           O  
ATOM   1823  C1'   A  1014     -11.855  49.956 -30.075  1.00  0.00           C  
ATOM   1824  C2'   A  1014     -10.664  50.159 -30.975  1.00  0.00           C  
ATOM   1825  O2'   A  1014      -9.468  49.997 -30.227  1.00  0.00           O  
ATOM   1826  N1    A  1014     -14.297  46.409 -32.905  1.00  0.00           N  
ATOM   1827  C2    A  1014     -13.099  46.414 -32.306  1.00  0.00           C  
ATOM   1828  N3    A  1014     -12.525  47.373 -31.583  1.00  0.00           N  
ATOM   1829  C4    A  1014     -13.328  48.448 -31.496  1.00  0.00           C  
ATOM   1830  C5    A  1014     -14.583  48.592 -32.056  1.00  0.00           C  
ATOM   1831  C6    A  1014     -15.079  47.504 -32.797  1.00  0.00           C  
ATOM   1832  N6    A  1014     -16.273  47.499 -33.395  1.00  0.00           N  
ATOM   1833  N7    A  1014     -15.115  49.838 -31.755  1.00  0.00           N  
ATOM   1834  C8    A  1014     -14.185  50.410 -31.031  1.00  0.00           C  
ATOM   1835  N9    A  1014     -13.076  49.626 -30.834  1.00  0.00           N  
ATOM   1836  H5'   A  1014     -12.154  53.885 -29.225  1.00  0.00           H  
ATOM   1837 H5''   A  1014     -11.664  54.120 -30.725  1.00  0.00           H  
ATOM   1838  H4'   A  1014     -10.486  52.402 -29.460  1.00  0.00           H  
ATOM   1839  H3'   A  1014     -11.631  51.667 -31.988  1.00  0.00           H  
ATOM   1840  H1'   A  1014     -11.662  49.236 -29.437  1.00  0.00           H  
ATOM   1841  H2'   A  1014     -10.687  49.566 -31.756  1.00  0.00           H  
ATOM   1842 HO2'   A  1014      -8.882  50.764 -30.393  1.00  0.00           H  
ATOM   1843  H2    A  1014     -12.571  45.596 -32.414  1.00  0.00           H  
ATOM   1844  H61   A  1014     -16.565  46.710 -33.899  1.00  0.00           H  
ATOM   1845  H62   A  1014     -16.858  48.282 -33.330  1.00  0.00           H  
ATOM   1846  H8    A  1014     -14.273  51.315 -30.664  1.00  0.00           H  
ATOM   1847  P     A  1015      -9.614  53.092 -33.125  1.00  0.00           P  
ATOM   1848  OP2   A  1015     -10.894  52.942 -33.860  1.00  0.00           O  
ATOM   1849  OP1   A  1015      -9.202  54.430 -32.631  1.00  0.00           O  
ATOM   1850  O5'   A  1015      -8.446  52.527 -34.050  1.00  0.00           O  
ATOM   1851  C5'   A  1015      -7.215  52.095 -33.489  1.00  0.00           C  
ATOM   1852  C4'   A  1015      -6.767  50.782 -34.080  1.00  0.00           C  
ATOM   1853  O4'   A  1015      -7.496  49.695 -33.455  1.00  0.00           O  
ATOM   1854  C3'   A  1015      -6.997  50.610 -35.574  1.00  0.00           C  
ATOM   1855  O3'   A  1015      -5.912  51.074 -36.359  1.00  0.00           O  
ATOM   1856  C1'   A  1015      -7.879  48.745 -34.412  1.00  0.00           C  
ATOM   1857  C2'   A  1015      -7.164  49.107 -35.717  1.00  0.00           C  
ATOM   1858  O2'   A  1015      -5.906  48.449 -35.748  1.00  0.00           O  
ATOM   1859  N1    A  1015     -12.138  46.132 -35.668  1.00  0.00           N  
ATOM   1860  C2    A  1015     -10.845  45.786 -35.642  1.00  0.00           C  
ATOM   1861  N3    A  1015      -9.785  46.518 -35.304  1.00  0.00           N  
ATOM   1862  C4    A  1015     -10.159  47.762 -34.956  1.00  0.00           C  
ATOM   1863  C5    A  1015     -11.446  48.264 -34.933  1.00  0.00           C  
ATOM   1864  C6    A  1015     -12.480  47.389 -35.312  1.00  0.00           C  
ATOM   1865  N6    A  1015     -13.769  47.733 -35.339  1.00  0.00           N  
ATOM   1866  N7    A  1015     -11.448  49.590 -34.520  1.00  0.00           N  
ATOM   1867  C8    A  1015     -10.183  49.854 -34.306  1.00  0.00           C  
ATOM   1868  N9    A  1015      -9.347  48.793 -34.550  1.00  0.00           N  
ATOM   1869  H5'   A  1015      -7.325  51.989 -32.521  1.00  0.00           H  
ATOM   1870 H5''   A  1015      -6.529  52.774 -33.660  1.00  0.00           H  
ATOM   1871  H4'   A  1015      -5.809  50.667 -33.907  1.00  0.00           H  
ATOM   1872  H3'   A  1015      -7.837  51.050 -35.823  1.00  0.00           H  
ATOM   1873  H1'   A  1015      -7.606  47.846 -34.129  1.00  0.00           H  
ATOM   1874  H2'   A  1015      -7.713  48.879 -36.497  1.00  0.00           H  
ATOM   1875 HO2'   A  1015      -5.940  47.727 -36.409  1.00  0.00           H  
ATOM   1876  H2    A  1015     -10.651  44.863 -35.909  1.00  0.00           H  
ATOM   1877  H61   A  1015     -14.445  47.078 -35.613  1.00  0.00           H  
ATOM   1878  H62   A  1015     -14.040  48.640 -35.084  1.00  0.00           H  
ATOM   1879  H8    A  1015      -9.863  50.729 -34.000  1.00  0.00           H  
ATOM   1880  P     A  1016      -6.050  51.147 -37.957  1.00  0.00           P  
ATOM   1881  OP2   A  1016      -7.399  50.614 -38.272  1.00  0.00           O  
ATOM   1882  OP1   A  1016      -5.706  52.542 -38.331  1.00  0.00           O  
ATOM   1883  O5'   A  1016      -4.972  50.179 -38.618  1.00  0.00           O  
ATOM   1884  C5'   A  1016      -3.965  50.689 -39.480  1.00  0.00           C  
ATOM   1885  C4'   A  1016      -2.874  49.676 -39.719  1.00  0.00           C  
ATOM   1886  O4'   A  1016      -3.160  48.472 -38.955  1.00  0.00           O  
ATOM   1887  C3'   A  1016      -2.724  49.181 -41.150  1.00  0.00           C  
ATOM   1888  O3'   A  1016      -1.868  49.997 -41.931  1.00  0.00           O  
ATOM   1889  C1'   A  1016      -2.820  47.321 -39.694  1.00  0.00           C  
ATOM   1890  C2'   A  1016      -2.112  47.805 -40.957  1.00  0.00           C  
ATOM   1891  O2'   A  1016      -0.719  47.893 -40.695  1.00  0.00           O  
ATOM   1892  N1    A  1016      -4.932  43.146 -41.854  1.00  0.00           N  
ATOM   1893  C2    A  1016      -3.661  43.548 -41.727  1.00  0.00           C  
ATOM   1894  N3    A  1016      -3.181  44.649 -41.152  1.00  0.00           N  
ATOM   1895  C4    A  1016      -4.180  45.402 -40.658  1.00  0.00           C  
ATOM   1896  C5    A  1016      -5.533  45.121 -40.712  1.00  0.00           C  
ATOM   1897  C6    A  1016      -5.911  43.925 -41.347  1.00  0.00           C  
ATOM   1898  N6    A  1016      -7.178  43.524 -41.475  1.00  0.00           N  
ATOM   1899  N7    A  1016      -6.267  46.127 -40.097  1.00  0.00           N  
ATOM   1900  C8    A  1016      -5.357  46.978 -39.693  1.00  0.00           C  
ATOM   1901  N9    A  1016      -4.072  46.602 -39.999  1.00  0.00           N  
ATOM   1902  H5'   A  1016      -3.573  51.491 -39.075  1.00  0.00           H  
ATOM   1903 H5''   A  1016      -4.371  50.931 -40.338  1.00  0.00           H  
ATOM   1904  H4'   A  1016      -2.017  50.045 -39.420  1.00  0.00           H  
ATOM   1905  H3'   A  1016      -3.597  49.115 -41.593  1.00  0.00           H  
ATOM   1906  H1'   A  1016      -2.220  46.731 -39.190  1.00  0.00           H  
ATOM   1907  H2'   A  1016      -2.303  47.217 -41.718  1.00  0.00           H  
ATOM   1908 HO2'   A  1016      -0.259  47.173 -41.174  1.00  0.00           H  
ATOM   1909  H2    A  1016      -2.989  42.947 -42.112  1.00  0.00           H  
ATOM   1910  H61   A  1016      -7.381  42.679 -41.929  1.00  0.00           H  
ATOM   1911  H62   A  1016      -7.905  44.073 -41.115  1.00  0.00           H  
ATOM   1912  H8    A  1016      -5.573  47.807 -39.216  1.00  0.00           H  
ATOM   1913  P     A  1017      -2.338  50.503 -43.383  1.00  0.00           P  
ATOM   1914  OP2   A  1017      -3.263  51.649 -43.192  1.00  0.00           O  
ATOM   1915  OP1   A  1017      -1.128  50.669 -44.226  1.00  0.00           O  
ATOM   1916  O5'   A  1017      -3.181  49.282 -43.963  1.00  0.00           O  
ATOM   1917  C5'   A  1017      -2.786  48.627 -45.159  1.00  0.00           C  
ATOM   1918  C4'   A  1017      -3.368  47.239 -45.249  1.00  0.00           C  
ATOM   1919  O4'   A  1017      -3.855  46.875 -43.934  1.00  0.00           O  
ATOM   1920  C3'   A  1017      -4.559  47.073 -46.180  1.00  0.00           C  
ATOM   1921  O3'   A  1017      -4.186  46.711 -47.498  1.00  0.00           O  
ATOM   1922  C1'   A  1017      -5.110  46.262 -44.030  1.00  0.00           C  
ATOM   1923  C2'   A  1017      -5.344  45.954 -45.512  1.00  0.00           C  
ATOM   1924  O2'   A  1017      -4.787  44.683 -45.812  1.00  0.00           O  
ATOM   1925  N1    A  1017     -10.118  47.004 -43.072  1.00  0.00           N  
ATOM   1926  C2    A  1017      -9.448  45.982 -43.621  1.00  0.00           C  
ATOM   1927  N3    A  1017      -8.141  45.855 -43.841  1.00  0.00           N  
ATOM   1928  C4    A  1017      -7.481  46.950 -43.424  1.00  0.00           C  
ATOM   1929  C5    A  1017      -8.030  48.077 -42.842  1.00  0.00           C  
ATOM   1930  C6    A  1017      -9.424  48.088 -42.663  1.00  0.00           C  
ATOM   1931  N6    A  1017     -10.093  49.106 -42.117  1.00  0.00           N  
ATOM   1932  N7    A  1017      -7.041  49.004 -42.541  1.00  0.00           N  
ATOM   1933  C8    A  1017      -5.936  48.426 -42.941  1.00  0.00           C  
ATOM   1934  N9    A  1017      -6.128  47.181 -43.485  1.00  0.00           N  
ATOM   1935  H5'   A  1017      -1.808  48.566 -45.184  1.00  0.00           H  
ATOM   1936 H5''   A  1017      -3.092  49.152 -45.928  1.00  0.00           H  
ATOM   1937  H4'   A  1017      -2.671  46.599 -45.508  1.00  0.00           H  
ATOM   1938  H3'   A  1017      -5.092  47.895 -46.211  1.00  0.00           H  
ATOM   1939  H1'   A  1017      -5.117  45.426 -43.518  1.00  0.00           H  
ATOM   1940  H2'   A  1017      -6.296  45.997 -45.740  1.00  0.00           H  
ATOM   1941 HO2'   A  1017      -5.514  44.044 -45.962  1.00  0.00           H  
ATOM   1942  H2    A  1017      -9.998  45.220 -43.901  1.00  0.00           H  
ATOM   1943  H61   A  1017     -11.067  49.055 -42.019  1.00  0.00           H  
ATOM   1944  H62   A  1017      -9.611  49.902 -41.813  1.00  0.00           H  
ATOM   1945  H8    A  1017      -5.053  48.845 -42.859  1.00  0.00           H  
ATOM   1946  P     A  1018      -4.445  47.725 -48.718  1.00  0.00           P  
ATOM   1947  OP2   A  1018      -3.705  48.981 -48.437  1.00  0.00           O  
ATOM   1948  OP1   A  1018      -4.195  46.994 -49.986  1.00  0.00           O  
ATOM   1949  O5'   A  1018      -6.004  48.042 -48.631  1.00  0.00           O  
ATOM   1950  C5'   A  1018      -6.889  47.635 -49.664  1.00  0.00           C  
ATOM   1951  C4'   A  1018      -8.145  47.014 -49.105  1.00  0.00           C  
ATOM   1952  O4'   A  1018      -8.010  46.941 -47.661  1.00  0.00           O  
ATOM   1953  C3'   A  1018      -9.425  47.815 -49.289  1.00  0.00           C  
ATOM   1954  O3'   A  1018     -10.087  47.531 -50.509  1.00  0.00           O  
ATOM   1955  C1'   A  1018      -9.194  47.309 -47.014  1.00  0.00           C  
ATOM   1956  C2'   A  1018     -10.252  47.346 -48.110  1.00  0.00           C  
ATOM   1957  O2'   A  1018     -10.753  46.034 -48.323  1.00  0.00           O  
ATOM   1958  N1    A  1018     -11.310  51.290 -44.518  1.00  0.00           N  
ATOM   1959  C2    A  1018     -11.817  50.133 -44.962  1.00  0.00           C  
ATOM   1960  N3    A  1018     -11.209  49.139 -45.605  1.00  0.00           N  
ATOM   1961  C4    A  1018      -9.907  49.421 -45.793  1.00  0.00           C  
ATOM   1962  C5    A  1018      -9.242  50.566 -45.395  1.00  0.00           C  
ATOM   1963  C6    A  1018      -9.999  51.542 -44.723  1.00  0.00           C  
ATOM   1964  N6    A  1018      -9.494  52.696 -44.281  1.00  0.00           N  
ATOM   1965  N7    A  1018      -7.904  50.508 -45.760  1.00  0.00           N  
ATOM   1966  C8    A  1018      -7.792  49.348 -46.360  1.00  0.00           C  
ATOM   1967  N9    A  1018      -8.966  48.638 -46.416  1.00  0.00           N  
ATOM   1968  H5'   A  1018      -6.436  46.980 -50.235  1.00  0.00           H  
ATOM   1969 H5''   A  1018      -7.132  48.416 -50.204  1.00  0.00           H  
ATOM   1970  H4'   A  1018      -8.281  46.113 -49.466  1.00  0.00           H  
ATOM   1971  H3'   A  1018      -9.257  48.780 -49.231  1.00  0.00           H  
ATOM   1972  H1'   A  1018      -9.471  46.679 -46.315  1.00  0.00           H  
ATOM   1973  H2'   A  1018     -10.970  47.980 -47.900  1.00  0.00           H  
ATOM   1974 HO2'   A  1018     -11.673  45.987 -47.989  1.00  0.00           H  
ATOM   1975  H2    A  1018     -12.773  49.999 -44.788  1.00  0.00           H  
ATOM   1976  H61   A  1018     -10.072  53.339 -43.819  1.00  0.00           H  
ATOM   1977  H62   A  1018      -8.545  52.901 -44.418  1.00  0.00           H  
ATOM   1978  H8    A  1018      -6.948  49.019 -46.735  1.00  0.00           H  
ATOM   1979  P     C  1019     -10.718  48.723 -51.382  1.00  0.00           P  
ATOM   1980  OP2   C  1019      -9.929  49.953 -51.123  1.00  0.00           O  
ATOM   1981  OP1   C  1019     -10.880  48.236 -52.776  1.00  0.00           O  
ATOM   1982  O5'   C  1019     -12.171  48.929 -50.762  1.00  0.00           O  
ATOM   1983  C5'   C  1019     -13.268  48.138 -51.194  1.00  0.00           C  
ATOM   1984  C4'   C  1019     -14.319  48.008 -50.119  1.00  0.00           C  
ATOM   1985  O4'   C  1019     -13.742  48.278 -48.814  1.00  0.00           O  
ATOM   1986  C3'   C  1019     -15.487  48.979 -50.203  1.00  0.00           C  
ATOM   1987  O3'   C  1019     -16.497  48.552 -51.101  1.00  0.00           O  
ATOM   1988  C1'   C  1019     -14.650  48.973 -47.994  1.00  0.00           C  
ATOM   1989  C2'   C  1019     -15.975  49.026 -48.760  1.00  0.00           C  
ATOM   1990  O2'   C  1019     -16.743  47.876 -48.440  1.00  0.00           O  
ATOM   1991  N1    C  1019     -14.086  50.324 -47.752  1.00  0.00           N  
ATOM   1992  C2    C  1019     -14.880  51.268 -47.090  1.00  0.00           C  
ATOM   1993  O2    C  1019     -16.024  50.951 -46.729  1.00  0.00           O  
ATOM   1994  N3    C  1019     -14.389  52.507 -46.857  1.00  0.00           N  
ATOM   1995  C4    C  1019     -13.157  52.823 -47.255  1.00  0.00           C  
ATOM   1996  N4    C  1019     -12.714  54.057 -47.003  1.00  0.00           N  
ATOM   1997  C5    C  1019     -12.325  51.887 -47.930  1.00  0.00           C  
ATOM   1998  C6    C  1019     -12.821  50.664 -48.155  1.00  0.00           C  
ATOM   1999  H5'   C  1019     -12.943  47.245 -51.433  1.00  0.00           H  
ATOM   2000 H5''   C  1019     -13.669  48.554 -51.985  1.00  0.00           H  
ATOM   2001  H4'   C  1019     -14.667  47.093 -50.132  1.00  0.00           H  
ATOM   2002  H3'   C  1019     -15.170  49.866 -50.475  1.00  0.00           H  
ATOM   2003  H1'   C  1019     -14.792  48.521 -47.137  1.00  0.00           H  
ATOM   2004  H2'   C  1019     -16.466  49.853 -48.575  1.00  0.00           H  
ATOM   2005 HO2'   C  1019     -17.505  48.144 -47.886  1.00  0.00           H  
ATOM   2006  H42   C  1019     -11.813  54.320 -47.283  1.00  0.00           H  
ATOM   2007  H41   C  1019     -13.291  54.699 -46.538  1.00  0.00           H  
ATOM   2008  H5    C  1019     -11.419  52.128 -48.219  1.00  0.00           H  
ATOM   2009  H6    C  1019     -12.263  50.005 -48.618  1.00  0.00           H  
ATOM   2010  P     A  1020     -16.500  49.072 -52.622  1.00  0.00           P  
ATOM   2011  OP2   A  1020     -15.532  50.193 -52.726  1.00  0.00           O  
ATOM   2012  OP1   A  1020     -16.357  47.893 -53.512  1.00  0.00           O  
ATOM   2013  O5'   A  1020     -17.965  49.667 -52.822  1.00  0.00           O  
ATOM   2014  C5'   A  1020     -19.101  49.000 -52.294  1.00  0.00           C  
ATOM   2015  C4'   A  1020     -20.069  49.969 -51.663  1.00  0.00           C  
ATOM   2016  O4'   A  1020     -19.611  50.275 -50.329  1.00  0.00           O  
ATOM   2017  C3'   A  1020     -20.198  51.323 -52.344  1.00  0.00           C  
ATOM   2018  O3'   A  1020     -21.163  51.332 -53.381  1.00  0.00           O  
ATOM   2019  C1'   A  1020     -19.826  51.640 -50.034  1.00  0.00           C  
ATOM   2020  C2'   A  1020     -20.612  52.232 -51.202  1.00  0.00           C  
ATOM   2021  O2'   A  1020     -22.001  52.113 -50.927  1.00  0.00           O  
ATOM   2022  N1    A  1020     -17.256  55.790 -48.383  1.00  0.00           N  
ATOM   2023  C2    A  1020     -18.560  55.483 -48.394  1.00  0.00           C  
ATOM   2024  N3    A  1020     -19.161  54.383 -48.840  1.00  0.00           N  
ATOM   2025  C4    A  1020     -18.260  53.514 -49.330  1.00  0.00           C  
ATOM   2026  C5    A  1020     -16.889  53.686 -49.387  1.00  0.00           C  
ATOM   2027  C6    A  1020     -16.377  54.894 -48.882  1.00  0.00           C  
ATOM   2028  N6    A  1020     -15.078  55.201 -48.872  1.00  0.00           N  
ATOM   2029  N7    A  1020     -16.279  52.577 -49.958  1.00  0.00           N  
ATOM   2030  C8    A  1020     -17.277  51.773 -50.227  1.00  0.00           C  
ATOM   2031  N9    A  1020     -18.505  52.276 -49.874  1.00  0.00           N  
ATOM   2032  H5'   A  1020     -18.807  48.355 -51.617  1.00  0.00           H  
ATOM   2033 H5''   A  1020     -19.555  48.519 -53.017  1.00  0.00           H  
ATOM   2034  H4'   A  1020     -20.957  49.558 -51.604  1.00  0.00           H  
ATOM   2035  H3'   A  1020     -19.332  51.605 -52.708  1.00  0.00           H  
ATOM   2036  H1'   A  1020     -20.342  51.745 -49.207  1.00  0.00           H  
ATOM   2037  H2'   A  1020     -20.353  53.162 -51.371  1.00  0.00           H  
ATOM   2038 HO2'   A  1020     -22.365  53.003 -50.738  1.00  0.00           H  
ATOM   2039  H2    A  1020     -19.155  56.167 -48.020  1.00  0.00           H  
ATOM   2040  H61   A  1020     -14.780  56.060 -48.506  1.00  0.00           H  
ATOM   2041  H62   A  1020     -14.421  54.567 -49.228  1.00  0.00           H  
ATOM   2042  H8    A  1020     -17.158  50.894 -50.644  1.00  0.00           H  
ATOM   2043  P     U  1021     -21.143  52.492 -54.493  1.00  0.00           P  
ATOM   2044  OP2   U  1021     -20.098  52.151 -55.492  1.00  0.00           O  
ATOM   2045  OP1   U  1021     -22.539  52.724 -54.942  1.00  0.00           O  
ATOM   2046  O5'   U  1021     -20.660  53.783 -53.695  1.00  0.00           O  
ATOM   2047  C5'   U  1021     -21.577  54.808 -53.343  1.00  0.00           C  
ATOM   2048  C4'   U  1021     -20.874  56.117 -53.079  1.00  0.00           C  
ATOM   2049  O4'   U  1021     -19.871  55.794 -52.106  1.00  0.00           O  
ATOM   2050  C3'   U  1021     -19.998  56.646 -54.204  1.00  0.00           C  
ATOM   2051  O3'   U  1021     -20.730  57.348 -55.193  1.00  0.00           O  
ATOM   2052  C1'   U  1021     -18.787  56.675 -52.232  1.00  0.00           C  
ATOM   2053  C2'   U  1021     -19.028  57.528 -53.453  1.00  0.00           C  
ATOM   2054  O2'   U  1021     -19.639  58.752 -53.067  1.00  0.00           O  
ATOM   2055  N1    U  1021     -17.551  55.863 -52.349  1.00  0.00           N  
ATOM   2056  C2    U  1021     -16.354  56.490 -52.057  1.00  0.00           C  
ATOM   2057  O2    U  1021     -16.280  57.658 -51.715  1.00  0.00           O  
ATOM   2058  N3    U  1021     -15.238  55.700 -52.178  1.00  0.00           N  
ATOM   2059  C4    U  1021     -15.194  54.374 -52.555  1.00  0.00           C  
ATOM   2060  O4    U  1021     -14.106  53.799 -52.618  1.00  0.00           O  
ATOM   2061  C5    U  1021     -16.470  53.791 -52.841  1.00  0.00           C  
ATOM   2062  C6    U  1021     -17.573  54.538 -52.730  1.00  0.00           C  
ATOM   2063  H5'   U  1021     -22.063  54.539 -52.536  1.00  0.00           H  
ATOM   2064 H5''   U  1021     -22.215  54.932 -54.076  1.00  0.00           H  
ATOM   2065  H4'   U  1021     -21.444  56.844 -52.754  1.00  0.00           H  
ATOM   2066  H3'   U  1021     -19.507  55.912 -54.629  1.00  0.00           H  
ATOM   2067  H1'   U  1021     -18.722  57.253 -51.442  1.00  0.00           H  
ATOM   2068  H2'   U  1021     -18.208  57.680 -53.967  1.00  0.00           H  
ATOM   2069 HO2'   U  1021     -18.996  59.482 -53.190  1.00  0.00           H  
ATOM   2070  H3    U  1021     -14.379  56.125 -51.977  1.00  0.00           H  
ATOM   2071  H5    U  1021     -16.533  52.852 -53.115  1.00  0.00           H  
ATOM   2072  H6    U  1021     -18.433  54.116 -52.932  1.00  0.00           H  
ATOM   2073  P     A  1022     -20.544  56.986 -56.747  1.00  0.00           P  
ATOM   2074  OP2   A  1022     -20.389  55.514 -56.861  1.00  0.00           O  
ATOM   2075  OP1   A  1022     -21.615  57.673 -57.511  1.00  0.00           O  
ATOM   2076  O5'   A  1022     -19.152  57.659 -57.136  1.00  0.00           O  
ATOM   2077  C5'   A  1022     -19.040  59.066 -57.285  1.00  0.00           C  
ATOM   2078  C4'   A  1022     -17.675  59.462 -57.790  1.00  0.00           C  
ATOM   2079  O4'   A  1022     -16.717  59.335 -56.722  1.00  0.00           O  
ATOM   2080  C3'   A  1022     -17.072  58.564 -58.859  1.00  0.00           C  
ATOM   2081  O3'   A  1022     -17.587  58.819 -60.154  1.00  0.00           O  
ATOM   2082  C1'   A  1022     -15.465  58.920 -57.217  1.00  0.00           C  
ATOM   2083  C2'   A  1022     -15.597  58.902 -58.735  1.00  0.00           C  
ATOM   2084  O2'   A  1022     -15.303  60.197 -59.238  1.00  0.00           O  
ATOM   2085  N1    A  1022     -11.917  55.585 -55.530  1.00  0.00           N  
ATOM   2086  C2    A  1022     -11.825  56.833 -56.008  1.00  0.00           C  
ATOM   2087  N3    A  1022     -12.791  57.645 -56.430  1.00  0.00           N  
ATOM   2088  C4    A  1022     -13.992  57.049 -56.328  1.00  0.00           C  
ATOM   2089  C5    A  1022     -14.246  55.774 -55.857  1.00  0.00           C  
ATOM   2090  C6    A  1022     -13.138  55.016 -55.440  1.00  0.00           C  
ATOM   2091  N6    A  1022     -13.229  53.772 -54.964  1.00  0.00           N  
ATOM   2092  N7    A  1022     -15.606  55.499 -55.896  1.00  0.00           N  
ATOM   2093  C8    A  1022     -16.135  56.595 -56.382  1.00  0.00           C  
ATOM   2094  N9    A  1022     -15.216  57.575 -56.665  1.00  0.00           N  
ATOM   2095  H5'   A  1022     -19.196  59.494 -56.417  1.00  0.00           H  
ATOM   2096 H5''   A  1022     -19.718  59.376 -57.920  1.00  0.00           H  
ATOM   2097  H4'   A  1022     -17.686  60.385 -58.121  1.00  0.00           H  
ATOM   2098  H3'   A  1022     -17.204  57.618 -58.633  1.00  0.00           H  
ATOM   2099  H1'   A  1022     -14.732  59.519 -56.961  1.00  0.00           H  
ATOM   2100  H2'   A  1022     -15.022  58.216 -59.136  1.00  0.00           H  
ATOM   2101 HO2'   A  1022     -14.454  60.163 -59.727  1.00  0.00           H  
ATOM   2102  H2    A  1022     -10.917  57.200 -56.053  1.00  0.00           H  
ATOM   2103  H61   A  1022     -12.419  53.292 -54.688  1.00  0.00           H  
ATOM   2104  H62   A  1022     -14.104  53.338 -54.889  1.00  0.00           H  
ATOM   2105  H8    A  1022     -17.098  56.705 -56.529  1.00  0.00           H  
ATOM   2106  P     U  1023     -17.538  57.676 -61.283  1.00  0.00           P  
ATOM   2107  OP2   U  1023     -18.058  56.420 -60.687  1.00  0.00           O  
ATOM   2108  OP1   U  1023     -18.165  58.219 -62.515  1.00  0.00           O  
ATOM   2109  O5'   U  1023     -15.983  57.481 -61.566  1.00  0.00           O  
ATOM   2110  C5'   U  1023     -15.237  58.473 -62.254  1.00  0.00           C  
ATOM   2111  C4'   U  1023     -13.860  57.978 -62.623  1.00  0.00           C  
ATOM   2112  O4'   U  1023     -13.009  57.910 -61.458  1.00  0.00           O  
ATOM   2113  C3'   U  1023     -13.786  56.577 -63.211  1.00  0.00           C  
ATOM   2114  O3'   U  1023     -14.080  56.541 -64.595  1.00  0.00           O  
ATOM   2115  C1'   U  1023     -12.124  56.804 -61.562  1.00  0.00           C  
ATOM   2116  C2'   U  1023     -12.344  56.204 -62.949  1.00  0.00           C  
ATOM   2117  O2'   U  1023     -11.472  56.839 -63.873  1.00  0.00           O  
ATOM   2118  N1    U  1023     -12.461  55.851 -60.477  1.00  0.00           N  
ATOM   2119  C2    U  1023     -11.463  54.986 -60.066  1.00  0.00           C  
ATOM   2120  O2    U  1023     -10.346  54.980 -60.551  1.00  0.00           O  
ATOM   2121  N3    U  1023     -11.820  54.123 -59.059  1.00  0.00           N  
ATOM   2122  C4    U  1023     -13.045  54.035 -58.433  1.00  0.00           C  
ATOM   2123  O4    U  1023     -13.210  53.202 -57.541  1.00  0.00           O  
ATOM   2124  C5    U  1023     -14.027  54.961 -58.910  1.00  0.00           C  
ATOM   2125  C6    U  1023     -13.707  55.813 -59.888  1.00  0.00           C  
ATOM   2126  H5'   U  1023     -15.149  59.262 -61.680  1.00  0.00           H  
ATOM   2127 H5''   U  1023     -15.715  58.723 -63.072  1.00  0.00           H  
ATOM   2128  H4'   U  1023     -13.460  58.605 -63.261  1.00  0.00           H  
ATOM   2129  H3'   U  1023     -14.372  55.982 -62.699  1.00  0.00           H  
ATOM   2130  H1'   U  1023     -11.187  57.079 -61.475  1.00  0.00           H  
ATOM   2131  H2'   U  1023     -12.220  55.232 -62.944  1.00  0.00           H  
ATOM   2132 HO2'   U  1023     -10.772  56.206 -64.139  1.00  0.00           H  
ATOM   2133  H3    U  1023     -11.128  53.501 -58.753  1.00  0.00           H  
ATOM   2134  H5    U  1023     -14.927  54.969 -58.520  1.00  0.00           H  
ATOM   2135  H6    U  1023     -14.397  56.435 -60.197  1.00  0.00           H  
ATOM   2136  P     G  1024     -14.628  55.190 -65.271  1.00  0.00           P  
ATOM   2137  OP2   G  1024     -15.681  54.628 -64.387  1.00  0.00           O  
ATOM   2138  OP1   G  1024     -14.942  55.482 -66.694  1.00  0.00           O  
ATOM   2139  O5'   G  1024     -13.376  54.205 -65.235  1.00  0.00           O  
ATOM   2140  C5'   G  1024     -12.329  54.323 -66.186  1.00  0.00           C  
ATOM   2141  C4'   G  1024     -11.320  53.210 -66.040  1.00  0.00           C  
ATOM   2142  O4'   G  1024     -10.682  53.306 -64.739  1.00  0.00           O  
ATOM   2143  C3'   G  1024     -11.882  51.796 -66.033  1.00  0.00           C  
ATOM   2144  O3'   G  1024     -12.178  51.312 -67.332  1.00  0.00           O  
ATOM   2145  C1'   G  1024     -10.338  52.008 -64.271  1.00  0.00           C  
ATOM   2146  C2'   G  1024     -10.746  51.029 -65.373  1.00  0.00           C  
ATOM   2147  O2'   G  1024      -9.656  50.852 -66.266  1.00  0.00           O  
ATOM   2148  N1    G  1024     -10.681  49.134 -60.083  1.00  0.00           N  
ATOM   2149  C2    G  1024      -9.792  49.056 -61.126  1.00  0.00           C  
ATOM   2150  N2    G  1024      -8.869  48.085 -61.050  1.00  0.00           N  
ATOM   2151  N3    G  1024      -9.804  49.869 -62.170  1.00  0.00           N  
ATOM   2152  C4    G  1024     -10.793  50.783 -62.087  1.00  0.00           C  
ATOM   2153  C5    G  1024     -11.732  50.947 -61.091  1.00  0.00           C  
ATOM   2154  C6    G  1024     -11.708  50.068 -59.977  1.00  0.00           C  
ATOM   2155  O6    G  1024     -12.456  50.051 -58.992  1.00  0.00           O  
ATOM   2156  N7    G  1024     -12.579  52.007 -61.381  1.00  0.00           N  
ATOM   2157  C8    G  1024     -12.148  52.459 -62.528  1.00  0.00           C  
ATOM   2158  N9    G  1024     -11.068  51.763 -63.012  1.00  0.00           N  
ATOM   2159  H5'   G  1024     -11.877  55.183 -66.060  1.00  0.00           H  
ATOM   2160 H5''   G  1024     -12.711  54.292 -67.088  1.00  0.00           H  
ATOM   2161  H4'   G  1024     -10.639  53.306 -66.739  1.00  0.00           H  
ATOM   2162  H3'   G  1024     -12.675  51.769 -65.460  1.00  0.00           H  
ATOM   2163  H1'   G  1024      -9.374  51.935 -64.109  1.00  0.00           H  
ATOM   2164  H2'   G  1024     -11.055  50.176 -65.003  1.00  0.00           H  
ATOM   2165 HO2'   G  1024      -9.292  49.949 -66.150  1.00  0.00           H  
ATOM   2166  H1    G  1024     -10.588  48.484 -59.356  1.00  0.00           H  
ATOM   2167  H22   G  1024      -8.207  47.981 -61.767  1.00  0.00           H  
ATOM   2168  H21   G  1024      -8.854  47.479 -60.281  1.00  0.00           H  
ATOM   2169  H8    G  1024     -12.555  53.219 -62.994  1.00  0.00           H  
ATOM   2170  P     G  1025     -13.199  50.086 -67.523  1.00  0.00           P  
ATOM   2171  OP2   G  1025     -14.426  50.382 -66.740  1.00  0.00           O  
ATOM   2172  OP1   G  1025     -13.307  49.798 -68.976  1.00  0.00           O  
ATOM   2173  O5'   G  1025     -12.458  48.856 -66.832  1.00  0.00           O  
ATOM   2174  C5'   G  1025     -11.432  48.148 -67.511  1.00  0.00           C  
ATOM   2175  C4'   G  1025     -10.978  46.942 -66.727  1.00  0.00           C  
ATOM   2176  O4'   G  1025     -10.566  47.368 -65.410  1.00  0.00           O  
ATOM   2177  C3'   G  1025     -12.035  45.879 -66.466  1.00  0.00           C  
ATOM   2178  O3'   G  1025     -12.207  44.990 -67.556  1.00  0.00           O  
ATOM   2179  C1'   G  1025     -10.890  46.352 -64.475  1.00  0.00           C  
ATOM   2180  C2'   G  1025     -11.473  45.177 -65.251  1.00  0.00           C  
ATOM   2181  O2'   G  1025     -10.424  44.288 -65.608  1.00  0.00           O  
ATOM   2182  N1    G  1025     -13.109  45.613 -59.953  1.00  0.00           N  
ATOM   2183  C2    G  1025     -12.198  44.830 -60.618  1.00  0.00           C  
ATOM   2184  N2    G  1025     -11.824  43.698 -60.002  1.00  0.00           N  
ATOM   2185  N3    G  1025     -11.687  45.132 -61.801  1.00  0.00           N  
ATOM   2186  C4    G  1025     -12.170  46.299 -62.276  1.00  0.00           C  
ATOM   2187  C5    G  1025     -13.080  47.156 -61.693  1.00  0.00           C  
ATOM   2188  C6    G  1025     -13.620  46.819 -60.424  1.00  0.00           C  
ATOM   2189  O6    G  1025     -14.438  47.448 -59.744  1.00  0.00           O  
ATOM   2190  N7    G  1025     -13.314  48.255 -62.507  1.00  0.00           N  
ATOM   2191  C8    G  1025     -12.557  48.051 -63.550  1.00  0.00           C  
ATOM   2192  N9    G  1025     -11.836  46.883 -63.475  1.00  0.00           N  
ATOM   2193  H5'   G  1025     -10.668  48.746 -67.649  1.00  0.00           H  
ATOM   2194 H5''   G  1025     -11.769  47.855 -68.384  1.00  0.00           H  
ATOM   2195  H4'   G  1025     -10.216  46.532 -67.188  1.00  0.00           H  
ATOM   2196  H3'   G  1025     -12.879  46.317 -66.229  1.00  0.00           H  
ATOM   2197  H1'   G  1025     -10.065  46.070 -64.026  1.00  0.00           H  
ATOM   2198  H2'   G  1025     -12.177  44.721 -64.742  1.00  0.00           H  
ATOM   2199 HO2'   G  1025      -9.564  44.721 -65.426  1.00  0.00           H  
ATOM   2200  H1    G  1025     -13.426  45.301 -59.080  1.00  0.00           H  
ATOM   2201  H22   G  1025     -11.175  43.099 -60.429  1.00  0.00           H  
ATOM   2202  H21   G  1025     -12.197  43.468 -59.126  1.00  0.00           H  
ATOM   2203  H8    G  1025     -12.508  48.668 -64.309  1.00  0.00           H  
ATOM   2204  P     C  1026     -13.549  44.115 -67.681  1.00  0.00           P  
ATOM   2205  OP2   C  1026     -14.709  45.038 -67.602  1.00  0.00           O  
ATOM   2206  OP1   C  1026     -13.405  43.217 -68.855  1.00  0.00           O  
ATOM   2207  O5'   C  1026     -13.546  43.212 -66.369  1.00  0.00           O  
ATOM   2208  C5'   C  1026     -12.890  41.954 -66.350  1.00  0.00           C  
ATOM   2209  C4'   C  1026     -13.158  41.204 -65.068  1.00  0.00           C  
ATOM   2210  O4'   C  1026     -12.907  42.035 -63.904  1.00  0.00           O  
ATOM   2211  C3'   C  1026     -14.583  40.715 -64.862  1.00  0.00           C  
ATOM   2212  O3'   C  1026     -14.858  39.509 -65.554  1.00  0.00           O  
ATOM   2213  C1'   C  1026     -13.777  41.666 -62.848  1.00  0.00           C  
ATOM   2214  C2'   C  1026     -14.636  40.510 -63.355  1.00  0.00           C  
ATOM   2215  O2'   C  1026     -14.023  39.285 -62.980  1.00  0.00           O  
ATOM   2216  N1    C  1026     -14.590  42.846 -62.465  1.00  0.00           N  
ATOM   2217  C2    C  1026     -15.199  42.854 -61.204  1.00  0.00           C  
ATOM   2218  O2    C  1026     -15.043  41.880 -60.450  1.00  0.00           O  
ATOM   2219  N3    C  1026     -15.945  43.918 -60.830  1.00  0.00           N  
ATOM   2220  C4    C  1026     -16.098  44.951 -61.658  1.00  0.00           C  
ATOM   2221  N4    C  1026     -16.843  45.980 -61.247  1.00  0.00           N  
ATOM   2222  C5    C  1026     -15.493  44.974 -62.947  1.00  0.00           C  
ATOM   2223  C6    C  1026     -14.756  43.916 -63.305  1.00  0.00           C  
ATOM   2224  H5'   C  1026     -11.925  42.095 -66.443  1.00  0.00           H  
ATOM   2225 H5''   C  1026     -13.209  41.417 -67.106  1.00  0.00           H  
ATOM   2226  H4'   C  1026     -12.558  40.431 -65.024  1.00  0.00           H  
ATOM   2227  H3'   C  1026     -15.208  41.425 -65.114  1.00  0.00           H  
ATOM   2228  H1'   C  1026     -13.255  41.365 -62.076  1.00  0.00           H  
ATOM   2229  H2'   C  1026     -15.554  40.574 -63.017  1.00  0.00           H  
ATOM   2230 HO2'   C  1026     -14.554  38.865 -62.271  1.00  0.00           H  
ATOM   2231  H42   C  1026     -16.974  46.754 -61.832  1.00  0.00           H  
ATOM   2232  H41   C  1026     -17.259  45.960 -60.359  1.00  0.00           H  
ATOM   2233  H5    C  1026     -15.610  45.739 -63.549  1.00  0.00           H  
ATOM   2234  H6    C  1026     -14.331  43.913 -64.188  1.00  0.00           H  
ATOM   2235  P     U  1027     -16.377  39.029 -65.770  1.00  0.00           P  
ATOM   2236  OP2   U  1027     -17.263  40.202 -65.562  1.00  0.00           O  
ATOM   2237  OP1   U  1027     -16.444  38.276 -67.048  1.00  0.00           O  
ATOM   2238  O5'   U  1027     -16.629  38.003 -64.579  1.00  0.00           O  
ATOM   2239  C5'   U  1027     -16.741  36.610 -64.827  1.00  0.00           C  
ATOM   2240  C4'   U  1027     -16.423  35.797 -63.596  1.00  0.00           C  
ATOM   2241  O4'   U  1027     -17.507  34.866 -63.346  1.00  0.00           O  
ATOM   2242  C3'   U  1027     -15.196  34.903 -63.681  1.00  0.00           C  
ATOM   2243  O3'   U  1027     -13.993  35.583 -63.371  1.00  0.00           O  
ATOM   2244  C1'   U  1027     -17.014  33.618 -62.903  1.00  0.00           C  
ATOM   2245  C2'   U  1027     -15.519  33.822 -62.659  1.00  0.00           C  
ATOM   2246  O2'   U  1027     -15.328  34.291 -61.332  1.00  0.00           O  
ATOM   2247  N1    U  1027     -17.279  32.659 -64.003  1.00  0.00           N  
ATOM   2248  C2    U  1027     -17.031  31.323 -63.749  1.00  0.00           C  
ATOM   2249  O2    U  1027     -16.613  30.915 -62.679  1.00  0.00           O  
ATOM   2250  N3    U  1027     -17.291  30.473 -64.796  1.00  0.00           N  
ATOM   2251  C4    U  1027     -17.762  30.813 -66.046  1.00  0.00           C  
ATOM   2252  O4    U  1027     -17.945  29.929 -66.884  1.00  0.00           O  
ATOM   2253  C5    U  1027     -17.996  32.212 -66.237  1.00  0.00           C  
ATOM   2254  C6    U  1027     -17.753  33.062 -65.234  1.00  0.00           C  
ATOM   2255  H5'   U  1027     -16.118  36.362 -65.542  1.00  0.00           H  
ATOM   2256 H5''   U  1027     -17.655  36.408 -65.115  1.00  0.00           H  
ATOM   2257  H4'   U  1027     -16.329  36.391 -62.823  1.00  0.00           H  
ATOM   2258  H3'   U  1027     -15.130  34.493 -64.569  1.00  0.00           H  
ATOM   2259  H1'   U  1027     -17.433  33.290 -62.079  1.00  0.00           H  
ATOM   2260  H2'   U  1027     -15.013  33.001 -62.829  1.00  0.00           H  
ATOM   2261 HO2'   U  1027     -15.250  33.521 -60.730  1.00  0.00           H  
ATOM   2262  H3    U  1027     -17.121  29.521 -64.637  1.00  0.00           H  
ATOM   2263  H5    U  1027     -18.333  32.543 -67.096  1.00  0.00           H  
ATOM   2264  H6    U  1027     -17.920  34.014 -65.390  1.00  0.00           H  
ATOM   2265  P     U  1028     -12.589  35.042 -63.936  1.00  0.00           P  
ATOM   2266  OP2   U  1028     -12.721  34.869 -65.404  1.00  0.00           O  
ATOM   2267  OP1   U  1028     -11.511  35.908 -63.393  1.00  0.00           O  
ATOM   2268  O5'   U  1028     -12.440  33.599 -63.279  1.00  0.00           O  
ATOM   2269  C5'   U  1028     -12.012  33.450 -61.934  1.00  0.00           C  
ATOM   2270  C4'   U  1028     -11.962  31.999 -61.523  1.00  0.00           C  
ATOM   2271  O4'   U  1028     -13.188  31.338 -61.933  1.00  0.00           O  
ATOM   2272  C3'   U  1028     -10.874  31.155 -62.171  1.00  0.00           C  
ATOM   2273  O3'   U  1028      -9.611  31.309 -61.550  1.00  0.00           O  
ATOM   2274  C1'   U  1028     -12.922  29.995 -62.236  1.00  0.00           C  
ATOM   2275  C2'   U  1028     -11.431  29.750 -61.999  1.00  0.00           C  
ATOM   2276  O2'   U  1028     -11.239  29.279 -60.672  1.00  0.00           O  
ATOM   2277  N1    U  1028     -13.310  29.779 -63.650  1.00  0.00           N  
ATOM   2278  C2    U  1028     -13.266  28.481 -64.125  1.00  0.00           C  
ATOM   2279  O2    U  1028     -12.928  27.532 -63.439  1.00  0.00           O  
ATOM   2280  N3    U  1028     -13.634  28.329 -65.439  1.00  0.00           N  
ATOM   2281  C4    U  1028     -14.033  29.319 -66.312  1.00  0.00           C  
ATOM   2282  O4    U  1028     -14.333  29.020 -67.469  1.00  0.00           O  
ATOM   2283  C5    U  1028     -14.055  30.636 -65.752  1.00  0.00           C  
ATOM   2284  C6    U  1028     -13.703  30.813 -64.474  1.00  0.00           C  
ATOM   2285  H5'   U  1028     -12.634  33.926 -61.346  1.00  0.00           H  
ATOM   2286 H5''   U  1028     -11.118  33.839 -61.838  1.00  0.00           H  
ATOM   2287  H4'   U  1028     -11.882  31.949 -60.548  1.00  0.00           H  
ATOM   2288  H3'   U  1028     -10.824  31.371 -63.125  1.00  0.00           H  
ATOM   2289  H1'   U  1028     -13.443  29.396 -61.661  1.00  0.00           H  
ATOM   2290  H2'   U  1028     -11.055  29.131 -62.660  1.00  0.00           H  
ATOM   2291 HO2'   U  1028     -10.528  29.803 -60.247  1.00  0.00           H  
ATOM   2292  H3    U  1028     -13.609  27.416 -65.796  1.00  0.00           H  
ATOM   2293  H5    U  1028     -14.327  31.401 -66.300  1.00  0.00           H  
ATOM   2294  H6    U  1028     -13.725  31.723 -64.115  1.00  0.00           H  
ATOM   2295  P     U  1029      -8.263  30.992 -62.366  1.00  0.00           P  
ATOM   2296  OP2   U  1029      -8.363  31.654 -63.691  1.00  0.00           O  
ATOM   2297  OP1   U  1029      -7.108  31.291 -61.481  1.00  0.00           O  
ATOM   2298  O5'   U  1029      -8.314  29.417 -62.596  1.00  0.00           O  
ATOM   2299  C5'   U  1029      -7.921  28.517 -61.571  1.00  0.00           C  
ATOM   2300  C4'   U  1029      -7.912  27.088 -62.057  1.00  0.00           C  
ATOM   2301  O4'   U  1029      -9.223  26.734 -62.568  1.00  0.00           O  
ATOM   2302  C3'   U  1029      -6.981  26.782 -63.220  1.00  0.00           C  
ATOM   2303  O3'   U  1029      -5.636  26.593 -62.818  1.00  0.00           O  
ATOM   2304  C1'   U  1029      -9.088  25.833 -63.638  1.00  0.00           C  
ATOM   2305  C2'   U  1029      -7.601  25.510 -63.771  1.00  0.00           C  
ATOM   2306  O2'   U  1029      -7.290  24.390 -62.954  1.00  0.00           O  
ATOM   2307  N1    U  1029      -9.634  26.480 -64.856  1.00  0.00           N  
ATOM   2308  C2    U  1029      -9.856  25.670 -65.954  1.00  0.00           C  
ATOM   2309  O2    U  1029      -9.626  24.473 -65.957  1.00  0.00           O  
ATOM   2310  N3    U  1029     -10.363  26.311 -67.058  1.00  0.00           N  
ATOM   2311  C4    U  1029     -10.663  27.651 -67.176  1.00  0.00           C  
ATOM   2312  O4    U  1029     -11.113  28.078 -68.241  1.00  0.00           O  
ATOM   2313  C5    U  1029     -10.408  28.427 -66.001  1.00  0.00           C  
ATOM   2314  C6    U  1029      -9.916  27.828 -64.912  1.00  0.00           C  
ATOM   2315  H5'   U  1029      -8.547  28.594 -60.820  1.00  0.00           H  
ATOM   2316 H5''   U  1029      -7.022  28.755 -61.263  1.00  0.00           H  
ATOM   2317  H4'   U  1029      -7.696  26.500 -61.304  1.00  0.00           H  
ATOM   2318  H3'   U  1029      -7.052  27.496 -63.887  1.00  0.00           H  
ATOM   2319  H1'   U  1029      -9.583  25.006 -63.460  1.00  0.00           H  
ATOM   2320  H2'   U  1029      -7.344  25.359 -64.704  1.00  0.00           H  
ATOM   2321 HO2'   U  1029      -7.101  23.618 -63.528  1.00  0.00           H  
ATOM   2322  H3    U  1029     -10.527  25.755 -67.848  1.00  0.00           H  
ATOM   2323  H5    U  1029     -10.594  29.390 -65.996  1.00  0.00           H  
ATOM   2324  H6    U  1029      -9.749  28.381 -64.121  1.00  0.00           H  
ATOM   2325  P     U  1030      -4.452  27.396 -63.549  1.00  0.00           P  
ATOM   2326  OP2   U  1030      -5.060  28.510 -64.319  1.00  0.00           O  
ATOM   2327  OP1   U  1030      -3.402  27.687 -62.540  1.00  0.00           O  
ATOM   2328  O5'   U  1030      -3.859  26.344 -64.588  1.00  0.00           O  
ATOM   2329  C5'   U  1030      -3.750  24.969 -64.253  1.00  0.00           C  
ATOM   2330  C4'   U  1030      -3.689  24.099 -65.485  1.00  0.00           C  
ATOM   2331  O4'   U  1030      -5.037  23.840 -65.961  1.00  0.00           O  
ATOM   2332  C3'   U  1030      -3.010  24.707 -66.702  1.00  0.00           C  
ATOM   2333  O3'   U  1030      -1.598  24.601 -66.659  1.00  0.00           O  
ATOM   2334  C1'   U  1030      -5.070  23.807 -67.372  1.00  0.00           C  
ATOM   2335  C2'   U  1030      -3.615  23.884 -67.828  1.00  0.00           C  
ATOM   2336  O2'   U  1030      -3.063  22.575 -67.863  1.00  0.00           O  
ATOM   2337  N1    U  1030      -5.864  24.975 -67.825  1.00  0.00           N  
ATOM   2338  C2    U  1030      -6.454  24.891 -69.073  1.00  0.00           C  
ATOM   2339  O2    U  1030      -6.348  23.914 -69.795  1.00  0.00           O  
ATOM   2340  N3    U  1030      -7.179  25.994 -69.450  1.00  0.00           N  
ATOM   2341  C4    U  1030      -7.371  27.151 -68.725  1.00  0.00           C  
ATOM   2342  O4    U  1030      -8.052  28.059 -69.204  1.00  0.00           O  
ATOM   2343  C5    U  1030      -6.732  27.167 -67.445  1.00  0.00           C  
ATOM   2344  C6    U  1030      -6.020  26.106 -67.052  1.00  0.00           C  
ATOM   2345  H5'   U  1030      -4.528  24.709 -63.717  1.00  0.00           H  
ATOM   2346 H5''   U  1030      -2.936  24.832 -63.725  1.00  0.00           H  
ATOM   2347  H4'   U  1030      -3.264  23.248 -65.249  1.00  0.00           H  
ATOM   2348  H3'   U  1030      -3.288  25.641 -66.794  1.00  0.00           H  
ATOM   2349  H1'   U  1030      -5.474  22.985 -67.721  1.00  0.00           H  
ATOM   2350  H2'   U  1030      -3.527  24.337 -68.692  1.00  0.00           H  
ATOM   2351 HO2'   U  1030      -2.923  22.313 -68.797  1.00  0.00           H  
ATOM   2352  H3    U  1030      -7.606  25.955 -70.331  1.00  0.00           H  
ATOM   2353  H5    U  1030      -6.816  27.950 -66.861  1.00  0.00           H  
ATOM   2354  H6    U  1030      -5.592  26.142 -66.172  1.00  0.00           H  
ATOM   2355  P     G  1031      -0.684  25.603 -67.521  1.00  0.00           P  
ATOM   2356  OP2   G  1031      -1.128  26.991 -67.235  1.00  0.00           O  
ATOM   2357  OP1   G  1031       0.737  25.228 -67.310  1.00  0.00           O  
ATOM   2358  O5'   G  1031      -1.063  25.266 -69.032  1.00  0.00           O  
ATOM   2359  C5'   G  1031      -0.572  24.092 -69.662  1.00  0.00           C  
ATOM   2360  C4'   G  1031      -1.009  24.013 -71.104  1.00  0.00           C  
ATOM   2361  O4'   G  1031      -2.457  24.006 -71.203  1.00  0.00           O  
ATOM   2362  C3'   G  1031      -0.610  25.186 -71.987  1.00  0.00           C  
ATOM   2363  O3'   G  1031       0.729  25.105 -72.443  1.00  0.00           O  
ATOM   2364  C1'   G  1031      -2.877  24.662 -72.386  1.00  0.00           C  
ATOM   2365  C2'   G  1031      -1.602  25.044 -73.137  1.00  0.00           C  
ATOM   2366  O2'   G  1031      -1.238  23.979 -74.004  1.00  0.00           O  
ATOM   2367  N1    G  1031      -6.306  28.118 -73.872  1.00  0.00           N  
ATOM   2368  C2    G  1031      -5.758  27.072 -74.574  1.00  0.00           C  
ATOM   2369  N2    G  1031      -6.175  26.922 -75.840  1.00  0.00           N  
ATOM   2370  N3    G  1031      -4.867  26.233 -74.073  1.00  0.00           N  
ATOM   2371  C4    G  1031      -4.560  26.528 -72.793  1.00  0.00           C  
ATOM   2372  C5    G  1031      -5.049  27.546 -72.002  1.00  0.00           C  
ATOM   2373  C6    G  1031      -6.004  28.439 -72.552  1.00  0.00           C  
ATOM   2374  O6    G  1031      -6.556  29.405 -72.012  1.00  0.00           O  
ATOM   2375  N7    G  1031      -4.479  27.506 -70.738  1.00  0.00           N  
ATOM   2376  C8    G  1031      -3.668  26.484 -70.781  1.00  0.00           C  
ATOM   2377  N9    G  1031      -3.669  25.845 -71.998  1.00  0.00           N  
ATOM   2378  H5'   G  1031      -0.909  23.307 -69.183  1.00  0.00           H  
ATOM   2379 H5''   G  1031       0.407  24.095 -69.624  1.00  0.00           H  
ATOM   2380  H4'   G  1031      -0.668  23.181 -71.494  1.00  0.00           H  
ATOM   2381  H3'   G  1031      -0.780  26.022 -71.507  1.00  0.00           H  
ATOM   2382  H1'   G  1031      -3.423  24.073 -72.947  1.00  0.00           H  
ATOM   2383  H2'   G  1031      -1.711  25.888 -73.625  1.00  0.00           H  
ATOM   2384 HO2'   G  1031      -1.398  24.253 -74.931  1.00  0.00           H  
ATOM   2385  H1    G  1031      -6.960  28.683 -74.335  1.00  0.00           H  
ATOM   2386  H22   G  1031      -5.819  26.192 -76.390  1.00  0.00           H  
ATOM   2387  H21   G  1031      -6.835  27.539 -76.218  1.00  0.00           H  
ATOM   2388  H8    G  1031      -3.117  26.201 -70.023  1.00  0.00           H  
ATOM   2389  P     C  1032       1.495  26.428 -72.938  1.00  0.00           P  
ATOM   2390  OP2   C  1032       1.283  27.490 -71.923  1.00  0.00           O  
ATOM   2391  OP1   C  1032       2.878  26.044 -73.319  1.00  0.00           O  
ATOM   2392  O5'   C  1032       0.719  26.851 -74.264  1.00  0.00           O  
ATOM   2393  C5'   C  1032       0.980  26.203 -75.499  1.00  0.00           C  
ATOM   2394  C4'   C  1032       0.266  26.879 -76.645  1.00  0.00           C  
ATOM   2395  O4'   C  1032      -1.154  26.850 -76.378  1.00  0.00           O  
ATOM   2396  C3'   C  1032       0.586  28.350 -76.858  1.00  0.00           C  
ATOM   2397  O3'   C  1032       1.759  28.554 -77.627  1.00  0.00           O  
ATOM   2398  C1'   C  1032      -1.737  28.052 -76.854  1.00  0.00           C  
ATOM   2399  C2'   C  1032      -0.650  28.845 -77.576  1.00  0.00           C  
ATOM   2400  O2'   C  1032      -0.632  28.475 -78.947  1.00  0.00           O  
ATOM   2401  N1    C  1032      -2.325  28.807 -75.719  1.00  0.00           N  
ATOM   2402  C2    C  1032      -3.333  29.739 -75.993  1.00  0.00           C  
ATOM   2403  O2    C  1032      -3.702  29.907 -77.165  1.00  0.00           O  
ATOM   2404  N3    C  1032      -3.886  30.440 -74.976  1.00  0.00           N  
ATOM   2405  C4    C  1032      -3.472  30.242 -73.725  1.00  0.00           C  
ATOM   2406  N4    C  1032      -4.047  30.956 -72.754  1.00  0.00           N  
ATOM   2407  C5    C  1032      -2.449  29.302 -73.414  1.00  0.00           C  
ATOM   2408  C6    C  1032      -1.910  28.614 -74.428  1.00  0.00           C  
ATOM   2409  H5'   C  1032       0.679  25.272 -75.441  1.00  0.00           H  
ATOM   2410 H5''   C  1032       1.944  26.218 -75.671  1.00  0.00           H  
ATOM   2411  H4'   C  1032       0.456  26.386 -77.469  1.00  0.00           H  
ATOM   2412  H3'   C  1032       0.655  28.796 -75.989  1.00  0.00           H  
ATOM   2413  H1'   C  1032      -2.443  27.820 -77.492  1.00  0.00           H  
ATOM   2414  H2'   C  1032      -0.768  29.810 -77.462  1.00  0.00           H  
ATOM   2415 HO2'   C  1032       0.289  28.270 -79.210  1.00  0.00           H  
ATOM   2416  H42   C  1032      -3.764  30.834 -71.824  1.00  0.00           H  
ATOM   2417  H41   C  1032      -4.750  31.603 -72.972  1.00  0.00           H  
ATOM   2418  H5    C  1032      -2.151  29.163 -72.491  1.00  0.00           H  
ATOM   2419  H6    C  1032      -1.205  27.963 -74.234  1.00  0.00           H  
ATOM   2420  P     U  1033       2.482  29.991 -77.635  1.00  0.00           P  
ATOM   2421  OP2   U  1033       3.010  30.245 -76.271  1.00  0.00           O  
ATOM   2422  OP1   U  1033       3.401  30.037 -78.800  1.00  0.00           O  
ATOM   2423  O5'   U  1033       1.294  31.017 -77.903  1.00  0.00           O  
ATOM   2424  C5'   U  1033       0.936  31.390 -79.225  1.00  0.00           C  
ATOM   2425  C4'   U  1033      -0.123  32.464 -79.234  1.00  0.00           C  
ATOM   2426  O4'   U  1033      -1.199  32.058 -78.371  1.00  0.00           O  
ATOM   2427  C3'   U  1033       0.257  33.786 -78.583  1.00  0.00           C  
ATOM   2428  O3'   U  1033       1.119  34.571 -79.387  1.00  0.00           O  
ATOM   2429  C1'   U  1033      -1.923  33.181 -78.001  1.00  0.00           C  
ATOM   2430  C2'   U  1033      -1.162  34.329 -78.592  1.00  0.00           C  
ATOM   2431  O2'   U  1033      -1.619  34.553 -79.919  1.00  0.00           O  
ATOM   2432  N1    U  1033      -1.940  33.222 -76.518  1.00  0.00           N  
ATOM   2433  C2    U  1033      -2.888  34.031 -75.921  1.00  0.00           C  
ATOM   2434  O2    U  1033      -3.691  34.695 -76.553  1.00  0.00           O  
ATOM   2435  N3    U  1033      -2.868  34.036 -74.548  1.00  0.00           N  
ATOM   2436  C4    U  1033      -2.013  33.332 -73.726  1.00  0.00           C  
ATOM   2437  O4    U  1033      -2.121  33.445 -72.504  1.00  0.00           O  
ATOM   2438  C5    U  1033      -1.059  32.517 -74.413  1.00  0.00           C  
ATOM   2439  C6    U  1033      -1.058  32.491 -75.750  1.00  0.00           C  
ATOM   2440  H5'   U  1033       0.594  30.602 -79.697  1.00  0.00           H  
ATOM   2441 H5''   U  1033       1.731  31.722 -79.690  1.00  0.00           H  
ATOM   2442  H4'   U  1033      -0.460  32.568 -80.148  1.00  0.00           H  
ATOM   2443  H3'   U  1033       0.586  33.615 -77.676  1.00  0.00           H  
ATOM   2444  H1'   U  1033      -2.844  33.197 -78.337  1.00  0.00           H  
ATOM   2445  H2'   U  1033      -1.242  35.135 -78.041  1.00  0.00           H  
ATOM   2446 HO2'   U  1033      -2.156  35.372 -79.937  1.00  0.00           H  
ATOM   2447  H3    U  1033      -3.532  34.604 -74.104  1.00  0.00           H  
ATOM   2448  H5    U  1033      -0.413  31.981 -73.908  1.00  0.00           H  
ATOM   2449  H6    U  1033      -0.395  31.926 -76.197  1.00  0.00           H  
ATOM   2450  P     A  1034       1.932  35.798 -78.742  1.00  0.00           P  
ATOM   2451  OP2   A  1034       2.667  35.290 -77.557  1.00  0.00           O  
ATOM   2452  OP1   A  1034       2.676  36.480 -79.831  1.00  0.00           O  
ATOM   2453  O5'   A  1034       0.793  36.787 -78.228  1.00  0.00           O  
ATOM   2454  C5'   A  1034       0.098  37.631 -79.134  1.00  0.00           C  
ATOM   2455  C4'   A  1034      -1.018  38.379 -78.448  1.00  0.00           C  
ATOM   2456  O4'   A  1034      -1.785  37.452 -77.639  1.00  0.00           O  
ATOM   2457  C3'   A  1034      -0.591  39.475 -77.483  1.00  0.00           C  
ATOM   2458  O3'   A  1034      -0.366  40.720 -78.121  1.00  0.00           O  
ATOM   2459  C1'   A  1034      -2.145  38.044 -76.410  1.00  0.00           C  
ATOM   2460  C2'   A  1034      -1.755  39.521 -76.505  1.00  0.00           C  
ATOM   2461  O2'   A  1034      -2.850  40.250 -77.042  1.00  0.00           O  
ATOM   2462  N1    A  1034      -1.399  37.623 -71.329  1.00  0.00           N  
ATOM   2463  C2    A  1034      -2.192  38.417 -72.060  1.00  0.00           C  
ATOM   2464  N3    A  1034      -2.337  38.474 -73.382  1.00  0.00           N  
ATOM   2465  C4    A  1034      -1.539  37.576 -73.987  1.00  0.00           C  
ATOM   2466  C5    A  1034      -0.671  36.693 -73.372  1.00  0.00           C  
ATOM   2467  C6    A  1034      -0.610  36.731 -71.968  1.00  0.00           C  
ATOM   2468  N6    A  1034       0.180  35.940 -71.239  1.00  0.00           N  
ATOM   2469  N7    A  1034      -0.011  35.917 -74.316  1.00  0.00           N  
ATOM   2470  C8    A  1034      -0.487  36.341 -75.460  1.00  0.00           C  
ATOM   2471  N9    A  1034      -1.417  37.345 -75.335  1.00  0.00           N  
ATOM   2472  H5'   A  1034      -0.280  37.084 -79.854  1.00  0.00           H  
ATOM   2473 H5''   A  1034       0.727  38.276 -79.518  1.00  0.00           H  
ATOM   2474  H4'   A  1034      -1.601  38.773 -79.130  1.00  0.00           H  
ATOM   2475  H3'   A  1034       0.216  39.187 -77.007  1.00  0.00           H  
ATOM   2476  H1'   A  1034      -3.110  37.972 -76.252  1.00  0.00           H  
ATOM   2477  H2'   A  1034      -1.478  39.872 -75.633  1.00  0.00           H  
ATOM   2478 HO2'   A  1034      -3.247  40.796 -76.333  1.00  0.00           H  
ATOM   2479  H2    A  1034      -2.743  39.046 -71.548  1.00  0.00           H  
ATOM   2480  H61   A  1034       0.179  36.013 -70.261  1.00  0.00           H  
ATOM   2481  H62   A  1034       0.761  35.286 -71.680  1.00  0.00           H  
ATOM   2482  H8    A  1034      -0.206  35.976 -76.325  1.00  0.00           H  
ATOM   2483  P     U  1035       0.948  41.578 -77.776  1.00  0.00           P  
ATOM   2484  OP2   U  1035       1.961  40.656 -77.203  1.00  0.00           O  
ATOM   2485  OP1   U  1035       1.290  42.395 -78.969  1.00  0.00           O  
ATOM   2486  O5'   U  1035       0.471  42.566 -76.622  1.00  0.00           O  
ATOM   2487  C5'   U  1035      -0.885  42.974 -76.524  1.00  0.00           C  
ATOM   2488  C4'   U  1035      -1.284  43.245 -75.095  1.00  0.00           C  
ATOM   2489  O4'   U  1035      -1.202  41.993 -74.347  1.00  0.00           O  
ATOM   2490  C3'   U  1035      -0.445  44.269 -74.347  1.00  0.00           C  
ATOM   2491  O3'   U  1035      -1.212  45.092 -73.486  1.00  0.00           O  
ATOM   2492  C1'   U  1035      -0.313  42.164 -73.244  1.00  0.00           C  
ATOM   2493  C2'   U  1035       0.524  43.409 -73.535  1.00  0.00           C  
ATOM   2494  O2'   U  1035       0.855  44.031 -72.302  1.00  0.00           O  
ATOM   2495  N1    U  1035       0.516  40.939 -73.146  1.00  0.00           N  
ATOM   2496  C2    U  1035       0.694  40.396 -71.887  1.00  0.00           C  
ATOM   2497  O2    U  1035       0.204  40.877 -70.879  1.00  0.00           O  
ATOM   2498  N3    U  1035       1.467  39.262 -71.845  1.00  0.00           N  
ATOM   2499  C4    U  1035       2.071  38.628 -72.909  1.00  0.00           C  
ATOM   2500  O4    U  1035       2.740  37.613 -72.707  1.00  0.00           O  
ATOM   2501  C5    U  1035       1.844  39.245 -74.180  1.00  0.00           C  
ATOM   2502  C6    U  1035       1.093  40.349 -74.250  1.00  0.00           C  
ATOM   2503  H5'   U  1035      -1.458  42.266 -76.887  1.00  0.00           H  
ATOM   2504 H5''   U  1035      -1.013  43.790 -77.051  1.00  0.00           H  
ATOM   2505  H4'   U  1035      -2.206  43.574 -75.081  1.00  0.00           H  
ATOM   2506  H3'   U  1035       0.070  44.797 -74.992  1.00  0.00           H  
ATOM   2507  H1'   U  1035      -0.802  42.293 -72.404  1.00  0.00           H  
ATOM   2508  H2'   U  1035       1.324  43.182 -74.053  1.00  0.00           H  
ATOM   2509 HO2'   U  1035       1.809  43.894 -72.122  1.00  0.00           H  
ATOM   2510  H3    U  1035       1.606  38.862 -70.961  1.00  0.00           H  
ATOM   2511  H5    U  1035       2.235  38.860 -74.992  1.00  0.00           H  
ATOM   2512  H6    U  1035       0.954  40.752 -75.131  1.00  0.00           H  
ATOM   2513  P     A  1036      -2.074  46.309 -74.085  1.00  0.00           P  
ATOM   2514  OP2   A  1036      -1.144  47.226 -74.791  1.00  0.00           O  
ATOM   2515  OP1   A  1036      -3.235  45.738 -74.811  1.00  0.00           O  
ATOM   2516  O5'   A  1036      -2.622  47.064 -72.793  1.00  0.00           O  
ATOM   2517  C5'   A  1036      -3.938  47.595 -72.763  1.00  0.00           C  
ATOM   2518  C4'   A  1036      -4.511  47.578 -71.368  1.00  0.00           C  
ATOM   2519  O4'   A  1036      -4.979  46.248 -71.035  1.00  0.00           O  
ATOM   2520  C3'   A  1036      -3.548  47.937 -70.247  1.00  0.00           C  
ATOM   2521  O3'   A  1036      -3.417  49.335 -70.054  1.00  0.00           O  
ATOM   2522  C1'   A  1036      -4.741  45.973 -69.677  1.00  0.00           C  
ATOM   2523  C2'   A  1036      -4.192  47.255 -69.049  1.00  0.00           C  
ATOM   2524  O2'   A  1036      -5.278  48.019 -68.545  1.00  0.00           O  
ATOM   2525  N1    A  1036      -2.539  42.378 -66.713  1.00  0.00           N  
ATOM   2526  C2    A  1036      -3.463  43.313 -66.458  1.00  0.00           C  
ATOM   2527  N3    A  1036      -3.993  44.218 -67.278  1.00  0.00           N  
ATOM   2528  C4    A  1036      -3.468  44.106 -68.511  1.00  0.00           C  
ATOM   2529  C5    A  1036      -2.513  43.197 -68.926  1.00  0.00           C  
ATOM   2530  C6    A  1036      -2.034  42.292 -67.962  1.00  0.00           C  
ATOM   2531  N6    A  1036      -1.112  41.360 -68.216  1.00  0.00           N  
ATOM   2532  N7    A  1036      -2.214  43.378 -70.269  1.00  0.00           N  
ATOM   2533  C8    A  1036      -2.983  44.375 -70.631  1.00  0.00           C  
ATOM   2534  N9    A  1036      -3.769  44.865 -69.617  1.00  0.00           N  
ATOM   2535  H5'   A  1036      -4.513  47.060 -73.350  1.00  0.00           H  
ATOM   2536 H5''   A  1036      -3.919  48.518 -73.090  1.00  0.00           H  
ATOM   2537  H4'   A  1036      -5.269  48.198 -71.329  1.00  0.00           H  
ATOM   2538  H3'   A  1036      -2.677  47.524 -70.426  1.00  0.00           H  
ATOM   2539  H1'   A  1036      -5.565  45.710 -69.214  1.00  0.00           H  
ATOM   2540  H2'   A  1036      -3.533  47.056 -68.352  1.00  0.00           H  
ATOM   2541 HO2'   A  1036      -5.265  47.983 -67.566  1.00  0.00           H  
ATOM   2542  H2    A  1036      -3.798  43.333 -65.536  1.00  0.00           H  
ATOM   2543  H61   A  1036      -0.816  40.756 -67.502  1.00  0.00           H  
ATOM   2544  H62   A  1036      -0.731  41.279 -69.115  1.00  0.00           H  
ATOM   2545  H8    A  1036      -2.996  44.739 -71.541  1.00  0.00           H  
ATOM   2546  P     A  1037      -2.009  49.959 -69.596  1.00  0.00           P  
ATOM   2547  OP2   A  1037      -0.951  49.403 -70.476  1.00  0.00           O  
ATOM   2548  OP1   A  1037      -2.172  51.430 -69.484  1.00  0.00           O  
ATOM   2549  O5'   A  1037      -1.787  49.374 -68.130  1.00  0.00           O  
ATOM   2550  C5'   A  1037      -2.408  49.976 -67.004  1.00  0.00           C  
ATOM   2551  C4'   A  1037      -2.043  49.265 -65.725  1.00  0.00           C  
ATOM   2552  O4'   A  1037      -2.432  47.877 -65.847  1.00  0.00           O  
ATOM   2553  C3'   A  1037      -0.562  49.227 -65.382  1.00  0.00           C  
ATOM   2554  O3'   A  1037      -0.135  50.355 -64.638  1.00  0.00           O  
ATOM   2555  C1'   A  1037      -1.448  47.043 -65.279  1.00  0.00           C  
ATOM   2556  C2'   A  1037      -0.456  47.954 -64.552  1.00  0.00           C  
ATOM   2557  O2'   A  1037      -0.909  48.168 -63.223  1.00  0.00           O  
ATOM   2558  N1    A  1037       1.553  43.034 -66.492  1.00  0.00           N  
ATOM   2559  C2    A  1037       1.116  43.508 -65.318  1.00  0.00           C  
ATOM   2560  N3    A  1037       0.335  44.559 -65.074  1.00  0.00           N  
ATOM   2561  C4    A  1037      -0.014  45.168 -66.221  1.00  0.00           C  
ATOM   2562  C5    A  1037       0.356  44.798 -67.501  1.00  0.00           C  
ATOM   2563  C6    A  1037       1.183  43.668 -67.625  1.00  0.00           C  
ATOM   2564  N6    A  1037       1.620  43.195 -68.794  1.00  0.00           N  
ATOM   2565  N7    A  1037      -0.195  45.661 -68.439  1.00  0.00           N  
ATOM   2566  C8    A  1037      -0.874  46.518 -67.717  1.00  0.00           C  
ATOM   2567  N9    A  1037      -0.808  46.280 -66.367  1.00  0.00           N  
ATOM   2568  H5'   A  1037      -3.381  49.945 -67.120  1.00  0.00           H  
ATOM   2569 H5''   A  1037      -2.124  50.911 -66.943  1.00  0.00           H  
ATOM   2570  H4'   A  1037      -2.531  49.679 -64.982  1.00  0.00           H  
ATOM   2571  H3'   A  1037      -0.044  49.118 -66.208  1.00  0.00           H  
ATOM   2572  H1'   A  1037      -1.850  46.421 -64.636  1.00  0.00           H  
ATOM   2573  H2'   A  1037       0.452  47.587 -64.572  1.00  0.00           H  
ATOM   2574 HO2'   A  1037      -0.319  47.688 -62.605  1.00  0.00           H  
ATOM   2575  H2    A  1037       1.412  43.012 -64.527  1.00  0.00           H  
ATOM   2576  H61   A  1037       2.196  42.402 -68.817  1.00  0.00           H  
ATOM   2577  H62   A  1037       1.365  43.639 -69.629  1.00  0.00           H  
ATOM   2578  H8    A  1037      -1.381  47.262 -68.106  1.00  0.00           H  
ATOM   2579  P     A  1038       1.393  50.847 -64.723  1.00  0.00           P  
ATOM   2580  OP2   A  1038       2.223  49.697 -65.160  1.00  0.00           O  
ATOM   2581  OP1   A  1038       1.426  52.113 -65.496  1.00  0.00           O  
ATOM   2582  O5'   A  1038       1.773  51.183 -63.212  1.00  0.00           O  
ATOM   2583  C5'   A  1038       2.797  52.118 -62.908  1.00  0.00           C  
ATOM   2584  C4'   A  1038       3.736  51.590 -61.853  1.00  0.00           C  
ATOM   2585  O4'   A  1038       3.050  50.638 -61.004  1.00  0.00           O  
ATOM   2586  C3'   A  1038       4.941  50.813 -62.360  1.00  0.00           C  
ATOM   2587  O3'   A  1038       6.023  51.648 -62.731  1.00  0.00           O  
ATOM   2588  C1'   A  1038       3.909  49.571 -60.628  1.00  0.00           C  
ATOM   2589  C2'   A  1038       5.288  49.889 -61.200  1.00  0.00           C  
ATOM   2590  O2'   A  1038       6.047  50.568 -60.210  1.00  0.00           O  
ATOM   2591  N1    A  1038       2.704  44.634 -59.776  1.00  0.00           N  
ATOM   2592  C2    A  1038       3.253  45.574 -58.996  1.00  0.00           C  
ATOM   2593  N3    A  1038       3.539  46.842 -59.283  1.00  0.00           N  
ATOM   2594  C4    A  1038       3.198  47.131 -60.551  1.00  0.00           C  
ATOM   2595  C5    A  1038       2.627  46.273 -61.472  1.00  0.00           C  
ATOM   2596  C6    A  1038       2.373  44.957 -61.044  1.00  0.00           C  
ATOM   2597  N6    A  1038       1.827  44.019 -61.821  1.00  0.00           N  
ATOM   2598  N7    A  1038       2.414  46.921 -62.681  1.00  0.00           N  
ATOM   2599  C8    A  1038       2.854  48.136 -62.467  1.00  0.00           C  
ATOM   2600  N9    A  1038       3.342  48.334 -61.199  1.00  0.00           N  
ATOM   2601  H5'   A  1038       2.387  52.948 -62.585  1.00  0.00           H  
ATOM   2602 H5''   A  1038       3.307  52.311 -63.722  1.00  0.00           H  
ATOM   2603  H4'   A  1038       4.045  52.338 -61.300  1.00  0.00           H  
ATOM   2604  H3'   A  1038       4.670  50.264 -63.126  1.00  0.00           H  
ATOM   2605  H1'   A  1038       3.973  49.482 -59.654  1.00  0.00           H  
ATOM   2606  H2'   A  1038       5.739  49.076 -61.510  1.00  0.00           H  
ATOM   2607 HO2'   A  1038       6.802  50.004 -59.946  1.00  0.00           H  
ATOM   2608  H2    A  1038       3.474  45.288 -58.085  1.00  0.00           H  
ATOM   2609  H61   A  1038       1.674  43.118 -61.467  1.00  0.00           H  
ATOM   2610  H62   A  1038       1.579  44.231 -62.745  1.00  0.00           H  
ATOM   2611  H8    A  1038       2.836  48.840 -63.150  1.00  0.00           H  
ATOM   2612  P     A  1039       6.676  51.522 -64.195  1.00  0.00           P  
ATOM   2613  OP2   A  1039       5.606  51.122 -65.142  1.00  0.00           O  
ATOM   2614  OP1   A  1039       7.464  52.753 -64.455  1.00  0.00           O  
ATOM   2615  O5'   A  1039       7.694  50.304 -64.059  1.00  0.00           O  
ATOM   2616  C5'   A  1039       9.090  50.498 -64.228  1.00  0.00           C  
ATOM   2617  C4'   A  1039       9.883  49.767 -63.174  1.00  0.00           C  
ATOM   2618  O4'   A  1039       9.053  49.485 -62.018  1.00  0.00           O  
ATOM   2619  C3'   A  1039      10.448  48.415 -63.581  1.00  0.00           C  
ATOM   2620  O3'   A  1039      11.637  48.518 -64.345  1.00  0.00           O  
ATOM   2621  C1'   A  1039       9.427  48.231 -61.506  1.00  0.00           C  
ATOM   2622  C2'   A  1039      10.707  47.841 -62.203  1.00  0.00           C  
ATOM   2623  O2'   A  1039      11.806  48.485 -61.575  1.00  0.00           O  
ATOM   2624  N1    A  1039       6.659  44.301 -59.650  1.00  0.00           N  
ATOM   2625  C2    A  1039       7.664  45.018 -59.131  1.00  0.00           C  
ATOM   2626  N3    A  1039       8.341  46.030 -59.671  1.00  0.00           N  
ATOM   2627  C4    A  1039       7.886  46.300 -60.907  1.00  0.00           C  
ATOM   2628  C5    A  1039       6.863  45.652 -61.573  1.00  0.00           C  
ATOM   2629  C6    A  1039       6.226  44.598 -60.894  1.00  0.00           C  
ATOM   2630  N6    A  1039       5.225  43.882 -61.410  1.00  0.00           N  
ATOM   2631  N7    A  1039       6.670  46.204 -62.833  1.00  0.00           N  
ATOM   2632  C8    A  1039       7.566  47.158 -62.898  1.00  0.00           C  
ATOM   2633  N9    A  1039       8.336  47.273 -61.767  1.00  0.00           N  
ATOM   2634  H5'   A  1039       9.289  51.456 -64.170  1.00  0.00           H  
ATOM   2635 H5''   A  1039       9.355  50.170 -65.112  1.00  0.00           H  
ATOM   2636  H4'   A  1039      10.631  50.333 -62.890  1.00  0.00           H  
ATOM   2637  H3'   A  1039       9.752  47.902 -64.044  1.00  0.00           H  
ATOM   2638  H1'   A  1039       9.586  48.290 -60.540  1.00  0.00           H  
ATOM   2639  H2'   A  1039      10.826  46.868 -62.235  1.00  0.00           H  
ATOM   2640 HO2'   A  1039      12.635  48.043 -61.852  1.00  0.00           H  
ATOM   2641  H2    A  1039       7.941  44.762 -58.226  1.00  0.00           H  
ATOM   2642  H61   A  1039       4.820  43.158 -60.887  1.00  0.00           H  
ATOM   2643  H62   A  1039       4.894  44.080 -62.311  1.00  0.00           H  
ATOM   2644  H8    A  1039       7.676  47.736 -63.682  1.00  0.00           H  
ATOM   2645  P     A  1040      11.592  48.216 -65.909  1.00  0.00           P  
ATOM   2646  OP2   A  1040      10.174  47.908 -66.223  1.00  0.00           O  
ATOM   2647  OP1   A  1040      12.257  49.368 -66.567  1.00  0.00           O  
ATOM   2648  O5'   A  1040      12.457  46.911 -66.208  1.00  0.00           O  
ATOM   2649  C5'   A  1040      13.176  46.777 -67.425  1.00  0.00           C  
ATOM   2650  C4'   A  1040      14.451  45.994 -67.231  1.00  0.00           C  
ATOM   2651  O4'   A  1040      15.297  46.766 -66.368  1.00  0.00           O  
ATOM   2652  C3'   A  1040      14.309  44.649 -66.534  1.00  0.00           C  
ATOM   2653  O3'   A  1040      14.078  43.580 -67.435  1.00  0.00           O  
ATOM   2654  C1'   A  1040      15.998  45.928 -65.473  1.00  0.00           C  
ATOM   2655  C2'   A  1040      15.667  44.484 -65.866  1.00  0.00           C  
ATOM   2656  O2'   A  1040      16.643  44.025 -66.790  1.00  0.00           O  
ATOM   2657  N1    A  1040      16.801  45.246 -60.429  1.00  0.00           N  
ATOM   2658  C2    A  1040      17.437  44.782 -61.512  1.00  0.00           C  
ATOM   2659  N3    A  1040      17.174  45.000 -62.799  1.00  0.00           N  
ATOM   2660  C4    A  1040      16.107  45.806 -62.936  1.00  0.00           C  
ATOM   2661  C5    A  1040      15.352  46.361 -61.920  1.00  0.00           C  
ATOM   2662  C6    A  1040      15.733  46.054 -60.602  1.00  0.00           C  
ATOM   2663  N6    A  1040      15.100  46.516 -59.521  1.00  0.00           N  
ATOM   2664  N7    A  1040      14.328  47.142 -62.439  1.00  0.00           N  
ATOM   2665  C8    A  1040      14.485  47.043 -63.736  1.00  0.00           C  
ATOM   2666  N9    A  1040      15.543  46.251 -64.108  1.00  0.00           N  
ATOM   2667  H5'   A  1040      13.398  47.669 -67.765  1.00  0.00           H  
ATOM   2668 H5''   A  1040      12.614  46.316 -68.081  1.00  0.00           H  
ATOM   2669  H4'   A  1040      14.913  45.861 -68.085  1.00  0.00           H  
ATOM   2670  H3'   A  1040      13.590  44.668 -65.868  1.00  0.00           H  
ATOM   2671  H1'   A  1040      16.967  46.068 -65.536  1.00  0.00           H  
ATOM   2672  H2'   A  1040      15.612  43.905 -65.078  1.00  0.00           H  
ATOM   2673 HO2'   A  1040      17.216  43.366 -66.347  1.00  0.00           H  
ATOM   2674  H2    A  1040      18.205  44.199 -61.333  1.00  0.00           H  
ATOM   2675  H61   A  1040      15.413  46.267 -58.626  1.00  0.00           H  
ATOM   2676  H62   A  1040      14.323  47.104 -59.622  1.00  0.00           H  
ATOM   2677  H8    A  1040      13.901  47.494 -64.382  1.00  0.00           H  
ATOM   2678  P     U  1041      13.144  42.346 -67.001  1.00  0.00           P  
ATOM   2679  OP2   U  1041      11.825  42.890 -66.592  1.00  0.00           O  
ATOM   2680  OP1   U  1041      13.214  41.317 -68.070  1.00  0.00           O  
ATOM   2681  O5'   U  1041      13.859  41.759 -65.705  1.00  0.00           O  
ATOM   2682  C5'   U  1041      14.983  40.898 -65.818  1.00  0.00           C  
ATOM   2683  C4'   U  1041      15.573  40.572 -64.468  1.00  0.00           C  
ATOM   2684  O4'   U  1041      15.813  41.831 -63.765  1.00  0.00           O  
ATOM   2685  C3'   U  1041      14.670  39.816 -63.506  1.00  0.00           C  
ATOM   2686  O3'   U  1041      14.603  38.429 -63.784  1.00  0.00           O  
ATOM   2687  C1'   U  1041      15.699  41.626 -62.383  1.00  0.00           C  
ATOM   2688  C2'   U  1041      15.348  40.150 -62.185  1.00  0.00           C  
ATOM   2689  O2'   U  1041      16.549  39.409 -62.021  1.00  0.00           O  
ATOM   2690  N1    U  1041      14.644  42.530 -61.863  1.00  0.00           N  
ATOM   2691  C2    U  1041      14.438  42.539 -60.496  1.00  0.00           C  
ATOM   2692  O2    U  1041      15.078  41.849 -59.722  1.00  0.00           O  
ATOM   2693  N3    U  1041      13.453  43.391 -60.061  1.00  0.00           N  
ATOM   2694  C4    U  1041      12.666  44.217 -60.835  1.00  0.00           C  
ATOM   2695  O4    U  1041      11.818  44.927 -60.292  1.00  0.00           O  
ATOM   2696  C5    U  1041      12.935  44.155 -62.240  1.00  0.00           C  
ATOM   2697  C6    U  1041      13.890  43.335 -62.690  1.00  0.00           C  
ATOM   2698  H5'   U  1041      15.666  41.335 -66.368  1.00  0.00           H  
ATOM   2699 H5''   U  1041      14.706  40.066 -66.254  1.00  0.00           H  
ATOM   2700  H4'   U  1041      16.418  40.085 -64.558  1.00  0.00           H  
ATOM   2701  H3'   U  1041      13.763  40.186 -63.498  1.00  0.00           H  
ATOM   2702  H1'   U  1041      16.546  41.820 -61.928  1.00  0.00           H  
ATOM   2703  H2'   U  1041      14.740  40.026 -61.427  1.00  0.00           H  
ATOM   2704 HO2'   U  1041      16.619  39.118 -61.087  1.00  0.00           H  
ATOM   2705  H3    U  1041      13.290  43.413 -59.095  1.00  0.00           H  
ATOM   2706  H5    U  1041      12.423  44.710 -62.865  1.00  0.00           H  
ATOM   2707  H6    U  1041      14.054  43.310 -63.655  1.00  0.00           H  
ATOM   2708  P     U  1042      13.179  37.692 -63.891  1.00  0.00           P  
ATOM   2709  OP2   U  1042      12.148  38.725 -64.164  1.00  0.00           O  
ATOM   2710  OP1   U  1042      13.326  36.539 -64.816  1.00  0.00           O  
ATOM   2711  O5'   U  1042      12.930  37.121 -62.426  1.00  0.00           O  
ATOM   2712  C5'   U  1042      11.624  37.079 -61.871  1.00  0.00           C  
ATOM   2713  C4'   U  1042      11.555  37.807 -60.551  1.00  0.00           C  
ATOM   2714  O4'   U  1042      12.227  39.085 -60.699  1.00  0.00           O  
ATOM   2715  C3'   U  1042      10.165  38.187 -60.066  1.00  0.00           C  
ATOM   2716  O3'   U  1042       9.495  37.121 -59.416  1.00  0.00           O  
ATOM   2717  C1'   U  1042      11.532  40.086 -59.989  1.00  0.00           C  
ATOM   2718  C2'   U  1042      10.443  39.383 -59.176  1.00  0.00           C  
ATOM   2719  O2'   U  1042      10.975  38.979 -57.922  1.00  0.00           O  
ATOM   2720  N1    U  1042      10.969  41.045 -60.971  1.00  0.00           N  
ATOM   2721  C2    U  1042      10.122  42.023 -60.483  1.00  0.00           C  
ATOM   2722  O2    U  1042       9.829  42.122 -59.304  1.00  0.00           O  
ATOM   2723  N3    U  1042       9.627  42.889 -61.427  1.00  0.00           N  
ATOM   2724  C4    U  1042       9.884  42.878 -62.782  1.00  0.00           C  
ATOM   2725  O4    U  1042       9.359  43.727 -63.503  1.00  0.00           O  
ATOM   2726  C5    U  1042      10.768  41.840 -63.214  1.00  0.00           C  
ATOM   2727  C6    U  1042      11.266  40.984 -62.316  1.00  0.00           C  
ATOM   2728  H5'   U  1042      11.365  36.144 -61.734  1.00  0.00           H  
ATOM   2729 H5''   U  1042      10.997  37.496 -62.498  1.00  0.00           H  
ATOM   2730  H4'   U  1042      12.005  37.290 -59.851  1.00  0.00           H  
ATOM   2731  H3'   U  1042       9.630  38.483 -60.832  1.00  0.00           H  
ATOM   2732  H1'   U  1042      12.134  40.562 -59.379  1.00  0.00           H  
ATOM   2733  H2'   U  1042       9.646  39.943 -59.068  1.00  0.00           H  
ATOM   2734 HO2'   U  1042      10.756  38.035 -57.772  1.00  0.00           H  
ATOM   2735  H3    U  1042       9.024  43.589 -61.103  1.00  0.00           H  
ATOM   2736  H5    U  1042      11.007  41.758 -64.161  1.00  0.00           H  
ATOM   2737  H6    U  1042      11.868  40.282 -62.637  1.00  0.00           H  
ATOM   2738  P     A  1043       7.961  36.797 -59.765  1.00  0.00           P  
ATOM   2739  OP2   A  1043       7.361  38.011 -60.373  1.00  0.00           O  
ATOM   2740  OP1   A  1043       7.918  35.509 -60.502  1.00  0.00           O  
ATOM   2741  O5'   A  1043       7.281  36.573 -58.341  1.00  0.00           O  
ATOM   2742  C5'   A  1043       8.023  36.037 -57.256  1.00  0.00           C  
ATOM   2743  C4'   A  1043       7.534  36.572 -55.933  1.00  0.00           C  
ATOM   2744  O4'   A  1043       8.120  37.879 -55.686  1.00  0.00           O  
ATOM   2745  C3'   A  1043       6.042  36.851 -55.837  1.00  0.00           C  
ATOM   2746  O3'   A  1043       5.273  35.684 -55.599  1.00  0.00           O  
ATOM   2747  C1'   A  1043       7.237  38.661 -54.929  1.00  0.00           C  
ATOM   2748  C2'   A  1043       5.978  37.814 -54.671  1.00  0.00           C  
ATOM   2749  O2'   A  1043       6.116  37.132 -53.432  1.00  0.00           O  
ATOM   2750  N1    A  1043       4.962  43.284 -54.864  1.00  0.00           N  
ATOM   2751  C2    A  1043       5.072  42.321 -53.939  1.00  0.00           C  
ATOM   2752  N3    A  1043       5.680  41.140 -54.023  1.00  0.00           N  
ATOM   2753  C4    A  1043       6.230  40.974 -55.239  1.00  0.00           C  
ATOM   2754  C5    A  1043       6.201  41.871 -56.290  1.00  0.00           C  
ATOM   2755  C6    A  1043       5.527  43.086 -56.074  1.00  0.00           C  
ATOM   2756  N6    A  1043       5.416  44.045 -56.996  1.00  0.00           N  
ATOM   2757  N7    A  1043       6.877  41.359 -57.390  1.00  0.00           N  
ATOM   2758  C8    A  1043       7.292  40.184 -56.985  1.00  0.00           C  
ATOM   2759  N9    A  1043       6.936  39.886 -55.693  1.00  0.00           N  
ATOM   2760  H5'   A  1043       8.968  36.275 -57.366  1.00  0.00           H  
ATOM   2761 H5''   A  1043       7.937  35.062 -57.258  1.00  0.00           H  
ATOM   2762  H4'   A  1043       7.788  35.957 -55.213  1.00  0.00           H  
ATOM   2763  H3'   A  1043       5.717  37.288 -56.652  1.00  0.00           H  
ATOM   2764  H1'   A  1043       7.648  38.902 -54.072  1.00  0.00           H  
ATOM   2765  H2'   A  1043       5.162  38.357 -54.698  1.00  0.00           H  
ATOM   2766 HO2'   A  1043       5.498  37.525 -52.782  1.00  0.00           H  
ATOM   2767  H2    A  1043       4.645  42.514 -53.078  1.00  0.00           H  
ATOM   2768  H61   A  1043       4.933  44.872 -56.786  1.00  0.00           H  
ATOM   2769  H62   A  1043       5.819  43.924 -57.881  1.00  0.00           H  
ATOM   2770  H8    A  1043       7.808  39.574 -57.553  1.00  0.00           H  
ATOM   2771  P     U  1044       3.778  35.570 -56.177  1.00  0.00           P  
ATOM   2772  OP2   U  1044       3.858  35.568 -57.659  1.00  0.00           O  
ATOM   2773  OP1   U  1044       3.098  34.450 -55.476  1.00  0.00           O  
ATOM   2774  O5'   U  1044       3.084  36.930 -55.721  1.00  0.00           O  
ATOM   2775  C5'   U  1044       2.343  37.001 -54.513  1.00  0.00           C  
ATOM   2776  C4'   U  1044       1.676  38.345 -54.348  1.00  0.00           C  
ATOM   2777  O4'   U  1044       2.663  39.375 -54.590  1.00  0.00           O  
ATOM   2778  C3'   U  1044       0.593  38.685 -55.360  1.00  0.00           C  
ATOM   2779  O3'   U  1044      -0.658  38.095 -55.051  1.00  0.00           O  
ATOM   2780  C1'   U  1044       2.064  40.490 -55.202  1.00  0.00           C  
ATOM   2781  C2'   U  1044       0.576  40.200 -55.322  1.00  0.00           C  
ATOM   2782  O2'   U  1044      -0.094  40.679 -54.164  1.00  0.00           O  
ATOM   2783  N1    U  1044       2.705  40.699 -56.524  1.00  0.00           N  
ATOM   2784  C2    U  1044       2.518  41.928 -57.128  1.00  0.00           C  
ATOM   2785  O2    U  1044       1.862  42.824 -56.625  1.00  0.00           O  
ATOM   2786  N3    U  1044       3.129  42.077 -58.348  1.00  0.00           N  
ATOM   2787  C4    U  1044       3.892  41.142 -59.016  1.00  0.00           C  
ATOM   2788  O4    U  1044       4.376  41.428 -60.112  1.00  0.00           O  
ATOM   2789  C5    U  1044       4.043  39.894 -58.331  1.00  0.00           C  
ATOM   2790  C6    U  1044       3.459  39.723 -57.141  1.00  0.00           C  
ATOM   2791  H5'   U  1044       2.948  36.851 -53.757  1.00  0.00           H  
ATOM   2792 H5''   U  1044       1.656  36.303 -54.517  1.00  0.00           H  
ATOM   2793  H4'   U  1044       1.309  38.449 -53.445  1.00  0.00           H  
ATOM   2794  H3'   U  1044       0.875  38.391 -56.250  1.00  0.00           H  
ATOM   2795  H1'   U  1044       2.194  41.288 -54.649  1.00  0.00           H  
ATOM   2796  H2'   U  1044       0.194  40.576 -56.142  1.00  0.00           H  
ATOM   2797 HO2'   U  1044      -0.638  41.457 -54.409  1.00  0.00           H  
ATOM   2798  H3    U  1044       3.009  42.941 -58.794  1.00  0.00           H  
ATOM   2799  H5    U  1044       4.570  39.172 -58.732  1.00  0.00           H  
ATOM   2800  H6    U  1044       3.576  38.860 -56.693  1.00  0.00           H  
ATOM   2801  P     G  1045      -1.180  36.823 -55.882  1.00  0.00           P  
ATOM   2802  OP2   G  1045      -0.568  36.874 -57.234  1.00  0.00           O  
ATOM   2803  OP1   G  1045      -0.996  35.614 -55.038  1.00  0.00           O  
ATOM   2804  O5'   G  1045      -2.745  37.079 -56.040  1.00  0.00           O  
ATOM   2805  C5'   G  1045      -3.474  37.772 -55.038  1.00  0.00           C  
ATOM   2806  C4'   G  1045      -4.284  38.902 -55.624  1.00  0.00           C  
ATOM   2807  O4'   G  1045      -3.474  40.109 -55.685  1.00  0.00           O  
ATOM   2808  C3'   G  1045      -4.720  38.730 -57.071  1.00  0.00           C  
ATOM   2809  O3'   G  1045      -5.890  37.941 -57.207  1.00  0.00           O  
ATOM   2810  C1'   G  1045      -3.717  40.836 -56.857  1.00  0.00           C  
ATOM   2811  C2'   G  1045      -4.914  40.175 -57.512  1.00  0.00           C  
ATOM   2812  O2'   G  1045      -6.107  40.723 -56.970  1.00  0.00           O  
ATOM   2813  N1    G  1045      -0.789  43.170 -60.305  1.00  0.00           N  
ATOM   2814  C2    G  1045      -1.944  43.604 -59.702  1.00  0.00           C  
ATOM   2815  N2    G  1045      -2.382  44.820 -60.061  1.00  0.00           N  
ATOM   2816  N3    G  1045      -2.622  42.899 -58.811  1.00  0.00           N  
ATOM   2817  C4    G  1045      -2.044  41.704 -58.567  1.00  0.00           C  
ATOM   2818  C5    G  1045      -0.894  41.176 -59.114  1.00  0.00           C  
ATOM   2819  C6    G  1045      -0.176  41.943 -60.069  1.00  0.00           C  
ATOM   2820  O6    G  1045       0.865  41.649 -60.667  1.00  0.00           O  
ATOM   2821  N7    G  1045      -0.636  39.914 -58.598  1.00  0.00           N  
ATOM   2822  C8    G  1045      -1.617  39.702 -57.762  1.00  0.00           C  
ATOM   2823  N9    G  1045      -2.506  40.747 -57.695  1.00  0.00           N  
ATOM   2824  H5'   G  1045      -2.847  38.136 -54.379  1.00  0.00           H  
ATOM   2825 H5''   G  1045      -4.078  37.143 -54.590  1.00  0.00           H  
ATOM   2826  H4'   G  1045      -5.077  39.064 -55.070  1.00  0.00           H  
ATOM   2827  H3'   G  1045      -3.998  38.326 -57.595  1.00  0.00           H  
ATOM   2828  H1'   G  1045      -3.922  41.777 -56.678  1.00  0.00           H  
ATOM   2829  H2'   G  1045      -4.887  40.259 -58.488  1.00  0.00           H  
ATOM   2830 HO2'   G  1045      -6.071  41.700 -57.043  1.00  0.00           H  
ATOM   2831  H1    G  1045      -0.361  43.769 -60.953  1.00  0.00           H  
ATOM   2832  H22   G  1045      -3.202  45.182 -59.663  1.00  0.00           H  
ATOM   2833  H21   G  1045      -1.886  45.348 -60.720  1.00  0.00           H  
ATOM   2834  H8    G  1045      -1.707  38.880 -57.236  1.00  0.00           H  
ATOM   2835  P     A  1046      -6.408  37.510 -58.666  1.00  0.00           P  
ATOM   2836  OP2   A  1046      -5.585  36.364 -59.127  1.00  0.00           O  
ATOM   2837  OP1   A  1046      -7.885  37.378 -58.610  1.00  0.00           O  
ATOM   2838  O5'   A  1046      -6.060  38.765 -59.584  1.00  0.00           O  
ATOM   2839  C5'   A  1046      -7.050  39.731 -59.905  1.00  0.00           C  
ATOM   2840  C4'   A  1046      -6.533  40.750 -60.889  1.00  0.00           C  
ATOM   2841  O4'   A  1046      -5.209  41.190 -60.497  1.00  0.00           O  
ATOM   2842  C3'   A  1046      -6.332  40.258 -62.315  1.00  0.00           C  
ATOM   2843  O3'   A  1046      -7.527  40.263 -63.077  1.00  0.00           O  
ATOM   2844  C1'   A  1046      -4.393  41.401 -61.625  1.00  0.00           C  
ATOM   2845  C2'   A  1046      -5.309  41.253 -62.840  1.00  0.00           C  
ATOM   2846  O2'   A  1046      -5.910  42.508 -63.125  1.00  0.00           O  
ATOM   2847  N1    A  1046       0.166  39.941 -63.534  1.00  0.00           N  
ATOM   2848  C2    A  1046      -0.610  41.007 -63.771  1.00  0.00           C  
ATOM   2849  N3    A  1046      -1.788  41.325 -63.238  1.00  0.00           N  
ATOM   2850  C4    A  1046      -2.175  40.392 -62.350  1.00  0.00           C  
ATOM   2851  C5    A  1046      -1.487  39.245 -62.001  1.00  0.00           C  
ATOM   2852  C6    A  1046      -0.252  39.023 -62.636  1.00  0.00           C  
ATOM   2853  N6    A  1046       0.521  37.961 -62.401  1.00  0.00           N  
ATOM   2854  N7    A  1046      -2.193  38.520 -61.051  1.00  0.00           N  
ATOM   2855  C8    A  1046      -3.274  39.233 -60.850  1.00  0.00           C  
ATOM   2856  N9    A  1046      -3.328  40.380 -61.603  1.00  0.00           N  
ATOM   2857  H5'   A  1046      -7.326  40.191 -59.085  1.00  0.00           H  
ATOM   2858 H5''   A  1046      -7.827  39.277 -60.293  1.00  0.00           H  
ATOM   2859  H4'   A  1046      -7.140  41.520 -60.902  1.00  0.00           H  
ATOM   2860  H3'   A  1046      -5.951  39.355 -62.322  1.00  0.00           H  
ATOM   2861  H1'   A  1046      -3.988  42.294 -61.629  1.00  0.00           H  
ATOM   2862  H2'   A  1046      -4.826  40.896 -63.615  1.00  0.00           H  
ATOM   2863 HO2'   A  1046      -5.526  42.863 -63.953  1.00  0.00           H  
ATOM   2864  H2    A  1046      -0.262  41.643 -64.431  1.00  0.00           H  
ATOM   2865  H61   A  1046       1.373  37.861 -62.876  1.00  0.00           H  
ATOM   2866  H62   A  1046       0.238  37.282 -61.754  1.00  0.00           H  
ATOM   2867  H8    A  1046      -3.978  38.971 -60.221  1.00  0.00           H  
ATOM   2868  P     C  1047      -7.848  39.052 -64.083  1.00  0.00           P  
ATOM   2869  OP2   C  1047      -6.562  38.421 -64.470  1.00  0.00           O  
ATOM   2870  OP1   C  1047      -8.919  38.222 -63.476  1.00  0.00           O  
ATOM   2871  O5'   C  1047      -8.453  39.770 -65.371  1.00  0.00           O  
ATOM   2872  C5'   C  1047      -8.706  41.167 -65.376  1.00  0.00           C  
ATOM   2873  C4'   C  1047      -8.278  41.806 -66.674  1.00  0.00           C  
ATOM   2874  O4'   C  1047      -6.835  42.008 -66.709  1.00  0.00           O  
ATOM   2875  C3'   C  1047      -8.512  40.987 -67.934  1.00  0.00           C  
ATOM   2876  O3'   C  1047      -9.870  40.975 -68.340  1.00  0.00           O  
ATOM   2877  C1'   C  1047      -6.373  41.964 -68.045  1.00  0.00           C  
ATOM   2878  C2'   C  1047      -7.602  41.722 -68.924  1.00  0.00           C  
ATOM   2879  O2'   C  1047      -8.162  42.969 -69.309  1.00  0.00           O  
ATOM   2880  N1    C  1047      -5.374  40.872 -68.160  1.00  0.00           N  
ATOM   2881  C2    C  1047      -4.716  40.700 -69.384  1.00  0.00           C  
ATOM   2882  O2    C  1047      -4.984  41.458 -70.329  1.00  0.00           O  
ATOM   2883  N3    C  1047      -3.801  39.712 -69.515  1.00  0.00           N  
ATOM   2884  C4    C  1047      -3.530  38.911 -68.485  1.00  0.00           C  
ATOM   2885  N4    C  1047      -2.620  37.950 -68.660  1.00  0.00           N  
ATOM   2886  C5    C  1047      -4.183  39.059 -67.228  1.00  0.00           C  
ATOM   2887  C6    C  1047      -5.085  40.041 -67.110  1.00  0.00           C  
ATOM   2888  H5'   C  1047      -8.215  41.583 -64.637  1.00  0.00           H  
ATOM   2889 H5''   C  1047      -9.666  41.318 -65.247  1.00  0.00           H  
ATOM   2890  H4'   C  1047      -8.735  42.668 -66.766  1.00  0.00           H  
ATOM   2891  H3'   C  1047      -8.201  40.064 -67.826  1.00  0.00           H  
ATOM   2892  H1'   C  1047      -5.958  42.814 -68.299  1.00  0.00           H  
ATOM   2893  H2'   C  1047      -7.393  41.163 -69.701  1.00  0.00           H  
ATOM   2894 HO2'   C  1047      -9.124  42.958 -69.126  1.00  0.00           H  
ATOM   2895  H42   C  1047      -2.399  37.345 -67.922  1.00  0.00           H  
ATOM   2896  H41   C  1047      -2.173  37.850 -69.527  1.00  0.00           H  
ATOM   2897  H5    C  1047      -3.977  38.465 -66.476  1.00  0.00           H  
ATOM   2898  H6    C  1047      -5.545  40.159 -66.253  1.00  0.00           H  
ATOM   2899  P     U  1048     -10.452  39.731 -69.176  1.00  0.00           P  
ATOM   2900  OP2   U  1048      -9.936  38.483 -68.561  1.00  0.00           O  
ATOM   2901  OP1   U  1048     -11.916  39.924 -69.328  1.00  0.00           O  
ATOM   2902  O5'   U  1048      -9.782  39.886 -70.613  1.00  0.00           O  
ATOM   2903  C5'   U  1048      -9.904  41.094 -71.349  1.00  0.00           C  
ATOM   2904  C4'   U  1048      -9.597  40.890 -72.812  1.00  0.00           C  
ATOM   2905  O4'   U  1048      -8.174  40.884 -73.014  1.00  0.00           O  
ATOM   2906  C3'   U  1048     -10.044  39.566 -73.411  1.00  0.00           C  
ATOM   2907  O3'   U  1048     -11.393  39.581 -73.844  1.00  0.00           O  
ATOM   2908  C1'   U  1048      -7.821  39.949 -74.031  1.00  0.00           C  
ATOM   2909  C2'   U  1048      -9.124  39.405 -74.608  1.00  0.00           C  
ATOM   2910  O2'   U  1048      -9.540  40.224 -75.691  1.00  0.00           O  
ATOM   2911  N1    U  1048      -6.993  38.887 -73.411  1.00  0.00           N  
ATOM   2912  C2    U  1048      -6.238  38.099 -74.261  1.00  0.00           C  
ATOM   2913  O2    U  1048      -6.230  38.244 -75.471  1.00  0.00           O  
ATOM   2914  N3    U  1048      -5.487  37.130 -73.642  1.00  0.00           N  
ATOM   2915  C4    U  1048      -5.414  36.870 -72.290  1.00  0.00           C  
ATOM   2916  O4    U  1048      -4.690  35.958 -71.888  1.00  0.00           O  
ATOM   2917  C5    U  1048      -6.220  37.724 -71.473  1.00  0.00           C  
ATOM   2918  C6    U  1048      -6.961  38.677 -72.049  1.00  0.00           C  
ATOM   2919  H5'   U  1048      -9.280  41.756 -70.981  1.00  0.00           H  
ATOM   2920 H5''   U  1048     -10.819  41.433 -71.259  1.00  0.00           H  
ATOM   2921  H4'   U  1048      -9.991  41.621 -73.330  1.00  0.00           H  
ATOM   2922  H3'   U  1048      -9.921  38.834 -72.772  1.00  0.00           H  
ATOM   2923  H1'   U  1048      -7.309  40.385 -74.745  1.00  0.00           H  
ATOM   2924  H2'   U  1048      -9.042  38.466 -74.875  1.00  0.00           H  
ATOM   2925 HO2'   U  1048      -9.433  39.725 -76.528  1.00  0.00           H  
ATOM   2926  H3    U  1048      -4.945  36.560 -74.226  1.00  0.00           H  
ATOM   2927  H5    U  1048      -6.229  37.612 -70.499  1.00  0.00           H  
ATOM   2928  H6    U  1048      -7.504  39.248 -71.468  1.00  0.00           H  
ATOM   2929  P     G  1049     -12.239  38.216 -73.906  1.00  0.00           P  
ATOM   2930  OP2   G  1049     -11.941  37.435 -72.679  1.00  0.00           O  
ATOM   2931  OP1   G  1049     -13.646  38.561 -74.233  1.00  0.00           O  
ATOM   2932  O5'   G  1049     -11.622  37.435 -75.150  1.00  0.00           O  
ATOM   2933  C5'   G  1049     -11.962  37.798 -76.480  1.00  0.00           C  
ATOM   2934  C4'   G  1049     -11.333  36.867 -77.486  1.00  0.00           C  
ATOM   2935  O4'   G  1049      -9.883  36.938 -77.382  1.00  0.00           O  
ATOM   2936  C3'   G  1049     -11.653  35.389 -77.321  1.00  0.00           C  
ATOM   2937  O3'   G  1049     -12.892  35.023 -77.906  1.00  0.00           O  
ATOM   2938  C1'   G  1049      -9.326  35.653 -77.621  1.00  0.00           C  
ATOM   2939  C2'   G  1049     -10.481  34.736 -78.037  1.00  0.00           C  
ATOM   2940  O2'   G  1049     -10.638  34.799 -79.447  1.00  0.00           O  
ATOM   2941  N1    G  1049      -5.920  32.452 -75.605  1.00  0.00           N  
ATOM   2942  C2    G  1049      -6.305  32.608 -76.914  1.00  0.00           C  
ATOM   2943  N2    G  1049      -5.706  31.809 -77.810  1.00  0.00           N  
ATOM   2944  N3    G  1049      -7.209  33.485 -77.319  1.00  0.00           N  
ATOM   2945  C4    G  1049      -7.710  34.204 -76.293  1.00  0.00           C  
ATOM   2946  C5    G  1049      -7.395  34.127 -74.952  1.00  0.00           C  
ATOM   2947  C6    G  1049      -6.423  33.182 -74.532  1.00  0.00           C  
ATOM   2948  O6    G  1049      -6.008  32.961 -73.389  1.00  0.00           O  
ATOM   2949  N7    G  1049      -8.135  35.043 -74.219  1.00  0.00           N  
ATOM   2950  C8    G  1049      -8.872  35.650 -75.109  1.00  0.00           C  
ATOM   2951  N9    G  1049      -8.664  35.190 -76.387  1.00  0.00           N  
ATOM   2952  H5'   G  1049     -11.653  38.711 -76.652  1.00  0.00           H  
ATOM   2953 H5''   G  1049     -12.937  37.766 -76.580  1.00  0.00           H  
ATOM   2954  H4'   G  1049     -11.598  37.151 -78.386  1.00  0.00           H  
ATOM   2955  H3'   G  1049     -11.657  35.134 -76.375  1.00  0.00           H  
ATOM   2956  H1'   G  1049      -8.669  35.700 -78.346  1.00  0.00           H  
ATOM   2957  H2'   G  1049     -10.338  33.816 -77.728  1.00  0.00           H  
ATOM   2958 HO2'   G  1049     -10.341  33.951 -79.839  1.00  0.00           H  
ATOM   2959  H1    G  1049      -5.241  31.774 -75.408  1.00  0.00           H  
ATOM   2960  H22   G  1049      -5.940  31.876 -78.760  1.00  0.00           H  
ATOM   2961  H21   G  1049      -5.035  31.158 -77.518  1.00  0.00           H  
ATOM   2962  H8    G  1049      -9.508  36.361 -74.887  1.00  0.00           H  
ATOM   2963  P     C  1050     -13.686  33.731 -77.373  1.00  0.00           P  
ATOM   2964  OP2   C  1050     -13.674  33.762 -75.889  1.00  0.00           O  
ATOM   2965  OP1   C  1050     -14.982  33.658 -78.095  1.00  0.00           O  
ATOM   2966  O5'   C  1050     -12.789  32.503 -77.848  1.00  0.00           O  
ATOM   2967  C5'   C  1050     -12.822  32.053 -79.194  1.00  0.00           C  
ATOM   2968  C4'   C  1050     -11.966  30.825 -79.392  1.00  0.00           C  
ATOM   2969  O4'   C  1050     -10.578  31.129 -79.088  1.00  0.00           O  
ATOM   2970  C3'   C  1050     -12.264  29.646 -78.480  1.00  0.00           C  
ATOM   2971  O3'   C  1050     -13.385  28.889 -78.905  1.00  0.00           O  
ATOM   2972  C1'   C  1050      -9.951  29.996 -78.522  1.00  0.00           C  
ATOM   2973  C2'   C  1050     -10.972  28.860 -78.615  1.00  0.00           C  
ATOM   2974  O2'   C  1050     -10.877  28.239 -79.888  1.00  0.00           O  
ATOM   2975  N1    C  1050      -9.599  30.323 -77.118  1.00  0.00           N  
ATOM   2976  C2    C  1050      -8.629  29.542 -76.477  1.00  0.00           C  
ATOM   2977  O2    C  1050      -8.097  28.607 -77.096  1.00  0.00           O  
ATOM   2978  N3    C  1050      -8.289  29.819 -75.197  1.00  0.00           N  
ATOM   2979  C4    C  1050      -8.875  30.829 -74.554  1.00  0.00           C  
ATOM   2980  N4    C  1050      -8.508  31.065 -73.292  1.00  0.00           N  
ATOM   2981  C5    C  1050      -9.865  31.640 -75.177  1.00  0.00           C  
ATOM   2982  C6    C  1050     -10.192  31.357 -76.443  1.00  0.00           C  
ATOM   2983  H5'   C  1050     -12.496  32.768 -79.778  1.00  0.00           H  
ATOM   2984 H5''   C  1050     -13.747  31.839 -79.436  1.00  0.00           H  
ATOM   2985  H4'   C  1050     -12.036  30.532 -80.324  1.00  0.00           H  
ATOM   2986  H3'   C  1050     -12.396  29.919 -77.549  1.00  0.00           H  
ATOM   2987  H1'   C  1050      -9.142  29.742 -79.011  1.00  0.00           H  
ATOM   2988  H2'   C  1050     -10.869  28.212 -77.887  1.00  0.00           H  
ATOM   2989 HO2'   C  1050     -10.498  27.342 -79.780  1.00  0.00           H  
ATOM   2990  H42   C  1050      -8.920  31.800 -72.792  1.00  0.00           H  
ATOM   2991  H41   C  1050      -7.826  30.504 -72.866  1.00  0.00           H  
ATOM   2992  H5    C  1050     -10.290  32.381 -74.696  1.00  0.00           H  
ATOM   2993  H6    C  1050     -10.871  31.904 -76.889  1.00  0.00           H  
ATOM   2994  P     A  1051     -14.149  27.925 -77.870  1.00  0.00           P  
ATOM   2995  OP2   A  1051     -14.270  28.643 -76.576  1.00  0.00           O  
ATOM   2996  OP1   A  1051     -15.367  27.404 -78.538  1.00  0.00           O  
ATOM   2997  O5'   A  1051     -13.141  26.707 -77.663  1.00  0.00           O  
ATOM   2998  C5'   A  1051     -12.997  25.704 -78.657  1.00  0.00           C  
ATOM   2999  C4'   A  1051     -12.059  24.611 -78.209  1.00  0.00           C  
ATOM   3000  O4'   A  1051     -10.765  25.171 -77.883  1.00  0.00           O  
ATOM   3001  C3'   A  1051     -12.461  23.863 -76.948  1.00  0.00           C  
ATOM   3002  O3'   A  1051     -13.383  22.815 -77.194  1.00  0.00           O  
ATOM   3003  C1'   A  1051     -10.215  24.553 -76.720  1.00  0.00           C  
ATOM   3004  C2'   A  1051     -11.127  23.375 -76.390  1.00  0.00           C  
ATOM   3005  O2'   A  1051     -10.667  22.225 -77.085  1.00  0.00           O  
ATOM   3006  N1    A  1051      -8.377  25.856 -72.085  1.00  0.00           N  
ATOM   3007  C2    A  1051      -8.184  24.782 -72.860  1.00  0.00           C  
ATOM   3008  N3    A  1051      -8.695  24.506 -74.058  1.00  0.00           N  
ATOM   3009  C4    A  1051      -9.506  25.498 -74.469  1.00  0.00           C  
ATOM   3010  C5    A  1051      -9.802  26.662 -73.785  1.00  0.00           C  
ATOM   3011  C6    A  1051      -9.197  26.834 -72.527  1.00  0.00           C  
ATOM   3012  N6    A  1051      -9.389  27.905 -71.753  1.00  0.00           N  
ATOM   3013  N7    A  1051     -10.675  27.453 -74.518  1.00  0.00           N  
ATOM   3014  C8    A  1051     -10.884  26.762 -75.611  1.00  0.00           C  
ATOM   3015  N9    A  1051     -10.207  25.567 -75.648  1.00  0.00           N  
ATOM   3016  H5'   A  1051     -12.643  26.113 -79.475  1.00  0.00           H  
ATOM   3017 H5''   A  1051     -13.874  25.314 -78.849  1.00  0.00           H  
ATOM   3018  H4'   A  1051     -11.953  23.966 -78.940  1.00  0.00           H  
ATOM   3019  H3'   A  1051     -12.860  24.500 -76.319  1.00  0.00           H  
ATOM   3020  H1'   A  1051      -9.302  24.227 -76.868  1.00  0.00           H  
ATOM   3021  H2'   A  1051     -11.177  23.220 -75.423  1.00  0.00           H  
ATOM   3022 HO2'   A  1051     -10.277  21.599 -76.441  1.00  0.00           H  
ATOM   3023  H2    A  1051      -7.581  24.101 -72.494  1.00  0.00           H  
ATOM   3024  H61   A  1051      -8.939  27.969 -70.885  1.00  0.00           H  
ATOM   3025  H62   A  1051      -9.979  28.627 -72.054  1.00  0.00           H  
ATOM   3026  H8    A  1051     -11.469  27.068 -76.335  1.00  0.00           H  
ATOM   3027  P     A  1052     -14.708  22.677 -76.296  1.00  0.00           P  
ATOM   3028  OP2   A  1052     -15.026  24.015 -75.737  1.00  0.00           O  
ATOM   3029  OP1   A  1052     -15.730  21.951 -77.092  1.00  0.00           O  
ATOM   3030  O5'   A  1052     -14.260  21.734 -75.091  1.00  0.00           O  
ATOM   3031  C5'   A  1052     -13.929  20.372 -75.316  1.00  0.00           C  
ATOM   3032  C4'   A  1052     -13.168  19.788 -74.152  1.00  0.00           C  
ATOM   3033  O4'   A  1052     -11.910  20.511 -74.020  1.00  0.00           O  
ATOM   3034  C3'   A  1052     -13.836  19.908 -72.791  1.00  0.00           C  
ATOM   3035  O3'   A  1052     -14.698  18.822 -72.497  1.00  0.00           O  
ATOM   3036  C1'   A  1052     -11.637  20.759 -72.652  1.00  0.00           C  
ATOM   3037  C2'   A  1052     -12.640  19.919 -71.851  1.00  0.00           C  
ATOM   3038  O2'   A  1052     -12.114  18.613 -71.672  1.00  0.00           O  
ATOM   3039  N1    A  1052     -10.826  24.642 -69.363  1.00  0.00           N  
ATOM   3040  C2    A  1052     -10.544  23.334 -69.299  1.00  0.00           C  
ATOM   3041  N3    A  1052     -10.784  22.377 -70.194  1.00  0.00           N  
ATOM   3042  C4    A  1052     -11.396  22.884 -71.279  1.00  0.00           C  
ATOM   3043  C5    A  1052     -11.749  24.204 -71.490  1.00  0.00           C  
ATOM   3044  C6    A  1052     -11.439  25.118 -70.468  1.00  0.00           C  
ATOM   3045  N6    A  1052     -11.720  26.422 -70.531  1.00  0.00           N  
ATOM   3046  N7    A  1052     -12.363  24.355 -72.726  1.00  0.00           N  
ATOM   3047  C8    A  1052     -12.366  23.144 -73.226  1.00  0.00           C  
ATOM   3048  N9    A  1052     -11.797  22.204 -72.403  1.00  0.00           N  
ATOM   3049  H5'   A  1052     -13.377  20.306 -76.124  1.00  0.00           H  
ATOM   3050 H5''   A  1052     -14.752  19.859 -75.450  1.00  0.00           H  
ATOM   3051  H4'   A  1052     -12.969  18.844 -74.325  1.00  0.00           H  
ATOM   3052  H3'   A  1052     -14.339  20.747 -72.717  1.00  0.00           H  
ATOM   3053  H1'   A  1052     -10.724  20.486 -72.419  1.00  0.00           H  
ATOM   3054  H2'   A  1052     -12.860  20.343 -70.994  1.00  0.00           H  
ATOM   3055 HO2'   A  1052     -11.863  18.496 -70.732  1.00  0.00           H  
ATOM   3056  H2    A  1052     -10.099  23.039 -68.477  1.00  0.00           H  
ATOM   3057  H61   A  1052     -11.480  27.011 -69.785  1.00  0.00           H  
ATOM   3058  H62   A  1052     -12.165  26.790 -71.322  1.00  0.00           H  
ATOM   3059  H8    A  1052     -12.742  22.929 -74.106  1.00  0.00           H  
ATOM   3060  P     A  1053     -15.890  19.001 -71.434  1.00  0.00           P  
ATOM   3061  OP2   A  1053     -16.625  20.246 -71.773  1.00  0.00           O  
ATOM   3062  OP1   A  1053     -16.625  17.715 -71.346  1.00  0.00           O  
ATOM   3063  O5'   A  1053     -15.138  19.236 -70.049  1.00  0.00           O  
ATOM   3064  C5'   A  1053     -14.628  18.141 -69.302  1.00  0.00           C  
ATOM   3065  C4'   A  1053     -14.028  18.594 -67.995  1.00  0.00           C  
ATOM   3066  O4'   A  1053     -13.021  19.608 -68.240  1.00  0.00           O  
ATOM   3067  C3'   A  1053     -14.976  19.291 -67.031  1.00  0.00           C  
ATOM   3068  O3'   A  1053     -15.772  18.386 -66.285  1.00  0.00           O  
ATOM   3069  C1'   A  1053     -13.003  20.565 -67.203  1.00  0.00           C  
ATOM   3070  C2'   A  1053     -13.990  20.048 -66.154  1.00  0.00           C  
ATOM   3071  O2'   A  1053     -13.312  19.170 -65.267  1.00  0.00           O  
ATOM   3072  N1    A  1053     -13.478  25.643 -66.468  1.00  0.00           N  
ATOM   3073  C2    A  1053     -13.014  24.660 -65.686  1.00  0.00           C  
ATOM   3074  N3    A  1053     -12.919  23.357 -65.941  1.00  0.00           N  
ATOM   3075  C4    A  1053     -13.375  23.079 -67.176  1.00  0.00           C  
ATOM   3076  C5    A  1053     -13.881  23.981 -68.093  1.00  0.00           C  
ATOM   3077  C6    A  1053     -13.928  25.331 -67.702  1.00  0.00           C  
ATOM   3078  N6    A  1053     -14.392  26.311 -68.481  1.00  0.00           N  
ATOM   3079  N7    A  1053     -14.254  23.332 -69.263  1.00  0.00           N  
ATOM   3080  C8    A  1053     -13.969  22.075 -69.030  1.00  0.00           C  
ATOM   3081  N9    A  1053     -13.433  21.850 -67.786  1.00  0.00           N  
ATOM   3082  H5'   A  1053     -13.938  17.687 -69.830  1.00  0.00           H  
ATOM   3083 H5''   A  1053     -15.355  17.511 -69.119  1.00  0.00           H  
ATOM   3084  H4'   A  1053     -13.619  17.829 -67.539  1.00  0.00           H  
ATOM   3085  H3'   A  1053     -15.562  19.924 -67.497  1.00  0.00           H  
ATOM   3086  H1'   A  1053     -12.118  20.672 -66.793  1.00  0.00           H  
ATOM   3087  H2'   A  1053     -14.427  20.783 -65.674  1.00  0.00           H  
ATOM   3088 HO2'   A  1053     -13.193  19.619 -64.404  1.00  0.00           H  
ATOM   3089  H2    A  1053     -12.700  24.940 -64.801  1.00  0.00           H  
ATOM   3090  H61   A  1053     -14.399  27.235 -68.153  1.00  0.00           H  
ATOM   3091  H62   A  1053     -14.723  26.108 -69.380  1.00  0.00           H  
ATOM   3092  H8    A  1053     -14.124  21.361 -69.684  1.00  0.00           H  
ATOM   3093  P     A  1054     -17.080  18.909 -65.511  1.00  0.00           P  
ATOM   3094  OP2   A  1054     -17.938  19.623 -66.489  1.00  0.00           O  
ATOM   3095  OP1   A  1054     -17.639  17.776 -64.733  1.00  0.00           O  
ATOM   3096  O5'   A  1054     -16.513  19.984 -64.479  1.00  0.00           O  
ATOM   3097  C5'   A  1054     -15.998  19.582 -63.218  1.00  0.00           C  
ATOM   3098  C4'   A  1054     -15.745  20.767 -62.321  1.00  0.00           C  
ATOM   3099  O4'   A  1054     -14.923  21.760 -62.997  1.00  0.00           O  
ATOM   3100  C3'   A  1054     -16.973  21.558 -61.897  1.00  0.00           C  
ATOM   3101  O3'   A  1054     -17.676  20.958 -60.823  1.00  0.00           O  
ATOM   3102  C1'   A  1054     -15.279  23.049 -62.550  1.00  0.00           C  
ATOM   3103  C2'   A  1054     -16.326  22.861 -61.453  1.00  0.00           C  
ATOM   3104  O2'   A  1054     -15.665  22.716 -60.204  1.00  0.00           O  
ATOM   3105  N1    A  1054     -16.727  27.663 -64.330  1.00  0.00           N  
ATOM   3106  C2    A  1054     -16.250  27.265 -63.144  1.00  0.00           C  
ATOM   3107  N3    A  1054     -15.893  26.045 -62.747  1.00  0.00           N  
ATOM   3108  C4    A  1054     -16.068  25.153 -63.738  1.00  0.00           C  
ATOM   3109  C5    A  1054     -16.548  25.410 -65.009  1.00  0.00           C  
ATOM   3110  C6    A  1054     -16.890  26.742 -65.304  1.00  0.00           C  
ATOM   3111  N6    A  1054     -17.366  27.139 -66.486  1.00  0.00           N  
ATOM   3112  N7    A  1054     -16.591  24.245 -65.762  1.00  0.00           N  
ATOM   3113  C8    A  1054     -16.144  23.325 -64.943  1.00  0.00           C  
ATOM   3114  N9    A  1054     -15.809  23.804 -63.701  1.00  0.00           N  
ATOM   3115  H5'   A  1054     -15.155  19.100 -63.356  1.00  0.00           H  
ATOM   3116 H5''   A  1054     -16.641  18.984 -62.785  1.00  0.00           H  
ATOM   3117  H4'   A  1054     -15.278  20.453 -61.518  1.00  0.00           H  
ATOM   3118  H3'   A  1054     -17.577  21.740 -62.648  1.00  0.00           H  
ATOM   3119  H1'   A  1054     -14.501  23.519 -62.181  1.00  0.00           H  
ATOM   3120  H2'   A  1054     -16.969  23.601 -61.440  1.00  0.00           H  
ATOM   3121 HO2'   A  1054     -14.705  22.604 -60.364  1.00  0.00           H  
ATOM   3122  H2    A  1054     -16.150  27.972 -62.472  1.00  0.00           H  
ATOM   3123  H61   A  1054     -17.588  28.083 -66.633  1.00  0.00           H  
ATOM   3124  H62   A  1054     -17.493  26.489 -67.208  1.00  0.00           H  
ATOM   3125  H8    A  1054     -16.058  22.381 -65.195  1.00  0.00           H  
ATOM   3126  P     C  1055     -19.245  21.245 -60.624  1.00  0.00           P  
ATOM   3127  OP2   C  1055     -19.817  21.612 -61.943  1.00  0.00           O  
ATOM   3128  OP1   C  1055     -19.826  20.110 -59.862  1.00  0.00           O  
ATOM   3129  O5'   C  1055     -19.286  22.535 -59.691  1.00  0.00           O  
ATOM   3130  C5'   C  1055     -18.806  22.486 -58.356  1.00  0.00           C  
ATOM   3131  C4'   C  1055     -18.919  23.827 -57.673  1.00  0.00           C  
ATOM   3132  O4'   C  1055     -18.297  24.791 -58.531  1.00  0.00           O  
ATOM   3133  C3'   C  1055     -20.331  24.337 -57.426  1.00  0.00           C  
ATOM   3134  O3'   C  1055     -20.717  24.257 -56.065  1.00  0.00           O  
ATOM   3135  C1'   C  1055     -19.024  26.017 -58.537  1.00  0.00           C  
ATOM   3136  C2'   C  1055     -20.263  25.849 -57.657  1.00  0.00           C  
ATOM   3137  O2'   C  1055     -20.039  26.546 -56.440  1.00  0.00           O  
ATOM   3138  N1    C  1055     -19.371  26.339 -59.943  1.00  0.00           N  
ATOM   3139  C2    C  1055     -19.846  27.624 -60.234  1.00  0.00           C  
ATOM   3140  O2    C  1055     -19.962  28.449 -59.314  1.00  0.00           O  
ATOM   3141  N3    C  1055     -20.169  27.943 -61.508  1.00  0.00           N  
ATOM   3142  C4    C  1055     -20.035  27.039 -62.477  1.00  0.00           C  
ATOM   3143  N4    C  1055     -20.367  27.398 -63.720  1.00  0.00           N  
ATOM   3144  C5    C  1055     -19.557  25.724 -62.215  1.00  0.00           C  
ATOM   3145  C6    C  1055     -19.239  25.420 -60.951  1.00  0.00           C  
ATOM   3146  H5'   C  1055     -17.865  22.211 -58.365  1.00  0.00           H  
ATOM   3147 H5''   C  1055     -19.328  21.827 -57.853  1.00  0.00           H  
ATOM   3148  H4'   C  1055     -18.448  23.785 -56.815  1.00  0.00           H  
ATOM   3149  H3'   C  1055     -20.934  23.957 -58.099  1.00  0.00           H  
ATOM   3150  H1'   C  1055     -18.462  26.729 -58.169  1.00  0.00           H  
ATOM   3151  H2'   C  1055     -21.062  26.177 -58.120  1.00  0.00           H  
ATOM   3152 HO2'   C  1055     -19.090  26.780 -56.376  1.00  0.00           H  
ATOM   3153  H42   C  1055     -20.280  26.756 -64.455  1.00  0.00           H  
ATOM   3154  H41   C  1055     -20.697  28.304 -63.897  1.00  0.00           H  
ATOM   3155  H5    C  1055     -19.461  25.066 -62.935  1.00  0.00           H  
ATOM   3156  H6    C  1055     -18.908  24.520 -60.750  1.00  0.00           H  
ATOM   3157  P     A  1056     -22.103  24.902 -55.598  1.00  0.00           P  
ATOM   3158  OP2   A  1056     -21.765  26.236 -55.043  1.00  0.00           O  
ATOM   3159  OP1   A  1056     -23.014  24.802 -56.766  1.00  0.00           O  
ATOM   3160  O5'   A  1056     -22.714  24.019 -54.420  1.00  0.00           O  
ATOM   3161  C5'   A  1056     -23.416  22.817 -54.699  1.00  0.00           C  
ATOM   3162  C4'   A  1056     -24.584  22.628 -53.764  1.00  0.00           C  
ATOM   3163  O4'   A  1056     -24.145  22.016 -52.522  1.00  0.00           O  
ATOM   3164  C3'   A  1056     -25.285  23.898 -53.306  1.00  0.00           C  
ATOM   3165  O3'   A  1056     -26.181  24.417 -54.274  1.00  0.00           O  
ATOM   3166  C1'   A  1056     -25.027  22.407 -51.497  1.00  0.00           C  
ATOM   3167  C2'   A  1056     -26.028  23.413 -52.072  1.00  0.00           C  
ATOM   3168  O2'   A  1056     -27.221  22.729 -52.426  1.00  0.00           O  
ATOM   3169  N1    A  1056     -25.020  23.468 -46.454  1.00  0.00           N  
ATOM   3170  C2    A  1056     -25.937  22.912 -47.256  1.00  0.00           C  
ATOM   3171  N3    A  1056     -25.874  22.665 -48.562  1.00  0.00           N  
ATOM   3172  C4    A  1056     -24.690  23.061 -49.063  1.00  0.00           C  
ATOM   3173  C5    A  1056     -23.650  23.647 -48.367  1.00  0.00           C  
ATOM   3174  C6    A  1056     -23.842  23.854 -46.989  1.00  0.00           C  
ATOM   3175  N6    A  1056     -22.928  24.409 -46.189  1.00  0.00           N  
ATOM   3176  N7    A  1056     -22.584  23.920 -49.214  1.00  0.00           N  
ATOM   3177  C8    A  1056     -22.997  23.499 -50.384  1.00  0.00           C  
ATOM   3178  N9    A  1056     -24.263  22.967 -50.366  1.00  0.00           N  
ATOM   3179  H5'   A  1056     -22.803  22.058 -54.601  1.00  0.00           H  
ATOM   3180 H5''   A  1056     -23.746  22.844 -55.621  1.00  0.00           H  
ATOM   3181  H4'   A  1056     -25.240  22.043 -54.197  1.00  0.00           H  
ATOM   3182  H3'   A  1056     -24.638  24.593 -53.063  1.00  0.00           H  
ATOM   3183  H1'   A  1056     -25.506  21.603 -51.201  1.00  0.00           H  
ATOM   3184  H2'   A  1056     -26.201  24.146 -51.446  1.00  0.00           H  
ATOM   3185 HO2'   A  1056     -27.930  22.979 -51.797  1.00  0.00           H  
ATOM   3186  H2    A  1056     -26.775  22.650 -46.818  1.00  0.00           H  
ATOM   3187  H61   A  1056     -23.120  24.528 -45.235  1.00  0.00           H  
ATOM   3188  H62   A  1056     -22.066  24.697 -46.555  1.00  0.00           H  
ATOM   3189  H8    A  1056     -22.453  23.559 -51.197  1.00  0.00           H  
ATOM   3190  P     C  1057     -26.561  25.979 -54.269  1.00  0.00           P  
ATOM   3191  OP2   C  1057     -25.443  26.727 -54.896  1.00  0.00           O  
ATOM   3192  OP1   C  1057     -27.935  26.119 -54.814  1.00  0.00           O  
ATOM   3193  O5'   C  1057     -26.604  26.360 -52.723  1.00  0.00           O  
ATOM   3194  C5'   C  1057     -27.331  27.492 -52.271  1.00  0.00           C  
ATOM   3195  C4'   C  1057     -27.446  27.516 -50.766  1.00  0.00           C  
ATOM   3196  O4'   C  1057     -26.581  26.494 -50.221  1.00  0.00           O  
ATOM   3197  C3'   C  1057     -27.019  28.805 -50.081  1.00  0.00           C  
ATOM   3198  O3'   C  1057     -28.073  29.745 -49.967  1.00  0.00           O  
ATOM   3199  C1'   C  1057     -25.898  26.972 -49.077  1.00  0.00           C  
ATOM   3200  C2'   C  1057     -26.519  28.327 -48.724  1.00  0.00           C  
ATOM   3201  O2'   C  1057     -27.598  28.121 -47.825  1.00  0.00           O  
ATOM   3202  N1    C  1057     -24.460  27.084 -49.424  1.00  0.00           N  
ATOM   3203  C2    C  1057     -23.575  27.558 -48.448  1.00  0.00           C  
ATOM   3204  O2    C  1057     -24.016  27.868 -47.330  1.00  0.00           O  
ATOM   3205  N3    C  1057     -22.259  27.669 -48.738  1.00  0.00           N  
ATOM   3206  C4    C  1057     -21.810  27.330 -49.947  1.00  0.00           C  
ATOM   3207  N4    C  1057     -20.503  27.457 -50.189  1.00  0.00           N  
ATOM   3208  C5    C  1057     -22.684  26.847 -50.962  1.00  0.00           C  
ATOM   3209  C6    C  1057     -23.984  26.739 -50.662  1.00  0.00           C  
ATOM   3210  H5'   C  1057     -28.230  27.470 -52.660  1.00  0.00           H  
ATOM   3211 H5''   C  1057     -26.873  28.306 -52.569  1.00  0.00           H  
ATOM   3212  H4'   C  1057     -28.368  27.310 -50.507  1.00  0.00           H  
ATOM   3213  H3'   C  1057     -26.272  29.203 -50.576  1.00  0.00           H  
ATOM   3214  H1'   C  1057     -26.004  26.362 -48.318  1.00  0.00           H  
ATOM   3215  H2'   C  1057     -25.852  28.942 -48.354  1.00  0.00           H  
ATOM   3216 HO2'   C  1057     -27.340  28.440 -46.936  1.00  0.00           H  
ATOM   3217  H42   C  1057     -20.143  27.216 -51.067  1.00  0.00           H  
ATOM   3218  H41   C  1057     -19.905  27.791 -49.488  1.00  0.00           H  
ATOM   3219  H5    C  1057     -22.345  26.599 -51.847  1.00  0.00           H  
ATOM   3220  H6    C  1057     -24.601  26.408 -51.347  1.00  0.00           H  
ATOM   3221  P     C  1058     -27.836  31.281 -50.380  1.00  0.00           P  
ATOM   3222  OP2   C  1058     -26.621  31.347 -51.230  1.00  0.00           O  
ATOM   3223  OP1   C  1058     -29.121  31.822 -50.893  1.00  0.00           O  
ATOM   3224  O5'   C  1058     -27.513  32.007 -48.999  1.00  0.00           O  
ATOM   3225  C5'   C  1058     -28.198  31.648 -47.808  1.00  0.00           C  
ATOM   3226  C4'   C  1058     -27.523  32.217 -46.584  1.00  0.00           C  
ATOM   3227  O4'   C  1058     -26.440  31.345 -46.179  1.00  0.00           O  
ATOM   3228  C3'   C  1058     -26.855  33.572 -46.757  1.00  0.00           C  
ATOM   3229  O3'   C  1058     -27.775  34.650 -46.724  1.00  0.00           O  
ATOM   3230  C1'   C  1058     -25.384  32.111 -45.636  1.00  0.00           C  
ATOM   3231  C2'   C  1058     -25.830  33.568 -45.632  1.00  0.00           C  
ATOM   3232  O2'   C  1058     -26.435  33.864 -44.382  1.00  0.00           O  
ATOM   3233  N1    C  1058     -24.175  31.894 -46.469  1.00  0.00           N  
ATOM   3234  C2    C  1058     -22.934  32.288 -45.955  1.00  0.00           C  
ATOM   3235  O2    C  1058     -22.880  32.804 -44.828  1.00  0.00           O  
ATOM   3236  N3    C  1058     -21.816  32.101 -46.695  1.00  0.00           N  
ATOM   3237  C4    C  1058     -21.900  31.545 -47.903  1.00  0.00           C  
ATOM   3238  N4    C  1058     -20.771  31.380 -48.597  1.00  0.00           N  
ATOM   3239  C5    C  1058     -23.147  31.134 -48.454  1.00  0.00           C  
ATOM   3240  C6    C  1058     -24.245  31.323 -47.713  1.00  0.00           C  
ATOM   3241  H5'   C  1058     -28.221  30.671 -47.735  1.00  0.00           H  
ATOM   3242 H5''   C  1058     -29.116  31.987 -47.853  1.00  0.00           H  
ATOM   3243  H4'   C  1058     -28.179  32.270 -45.859  1.00  0.00           H  
ATOM   3244  H3'   C  1058     -26.389  33.596 -47.619  1.00  0.00           H  
ATOM   3245  H1'   C  1058     -25.201  31.827 -44.716  1.00  0.00           H  
ATOM   3246  H2'   C  1058     -25.084  34.173 -45.825  1.00  0.00           H  
ATOM   3247 HO2'   C  1058     -25.842  34.451 -43.870  1.00  0.00           H  
ATOM   3248  H42   C  1058     -20.800  30.974 -49.488  1.00  0.00           H  
ATOM   3249  H41   C  1058     -19.915  31.665 -48.215  1.00  0.00           H  
ATOM   3250  H5    C  1058     -23.198  30.725 -49.344  1.00  0.00           H  
ATOM   3251  H6    C  1058     -25.113  31.047 -48.075  1.00  0.00           H  
ATOM   3252  P     G  1059     -27.434  36.027 -47.481  1.00  0.00           P  
ATOM   3253  OP2   G  1059     -26.884  35.692 -48.819  1.00  0.00           O  
ATOM   3254  OP1   G  1059     -28.619  36.916 -47.375  1.00  0.00           O  
ATOM   3255  O5'   G  1059     -26.261  36.665 -46.611  1.00  0.00           O  
ATOM   3256  C5'   G  1059     -26.536  37.308 -45.376  1.00  0.00           C  
ATOM   3257  C4'   G  1059     -25.303  37.966 -44.807  1.00  0.00           C  
ATOM   3258  O4'   G  1059     -24.309  36.954 -44.483  1.00  0.00           O  
ATOM   3259  C3'   G  1059     -24.540  38.883 -45.751  1.00  0.00           C  
ATOM   3260  O3'   G  1059     -25.109  40.177 -45.846  1.00  0.00           O  
ATOM   3261  C1'   G  1059     -23.013  37.445 -44.722  1.00  0.00           C  
ATOM   3262  C2'   G  1059     -23.187  38.921 -45.065  1.00  0.00           C  
ATOM   3263  O2'   G  1059     -23.239  39.682 -43.867  1.00  0.00           O  
ATOM   3264  N1    G  1059     -18.835  36.213 -47.358  1.00  0.00           N  
ATOM   3265  C2    G  1059     -18.969  37.036 -46.266  1.00  0.00           C  
ATOM   3266  N2    G  1059     -17.845  37.610 -45.812  1.00  0.00           N  
ATOM   3267  N3    G  1059     -20.120  37.280 -45.662  1.00  0.00           N  
ATOM   3268  C4    G  1059     -21.146  36.626 -46.246  1.00  0.00           C  
ATOM   3269  C5    G  1059     -21.120  35.782 -47.336  1.00  0.00           C  
ATOM   3270  C6    G  1059     -19.878  35.529 -47.975  1.00  0.00           C  
ATOM   3271  O6    G  1059     -19.649  34.812 -48.955  1.00  0.00           O  
ATOM   3272  N7    G  1059     -22.392  35.309 -47.624  1.00  0.00           N  
ATOM   3273  C8    G  1059     -23.155  35.863 -46.721  1.00  0.00           C  
ATOM   3274  N9    G  1059     -22.463  36.674 -45.853  1.00  0.00           N  
ATOM   3275  H5'   G  1059     -26.868  36.644 -44.737  1.00  0.00           H  
ATOM   3276 H5''   G  1059     -27.226  37.989 -45.517  1.00  0.00           H  
ATOM   3277  H4'   G  1059     -25.549  38.444 -43.987  1.00  0.00           H  
ATOM   3278  H3'   G  1059     -24.459  38.449 -46.625  1.00  0.00           H  
ATOM   3279  H1'   G  1059     -22.418  37.358 -43.948  1.00  0.00           H  
ATOM   3280  H2'   G  1059     -22.486  39.243 -45.669  1.00  0.00           H  
ATOM   3281 HO2'   G  1059     -24.020  40.274 -43.898  1.00  0.00           H  
ATOM   3282  H1    G  1059     -17.937  36.098 -47.732  1.00  0.00           H  
ATOM   3283  H22   G  1059     -17.879  38.207 -45.035  1.00  0.00           H  
ATOM   3284  H21   G  1059     -16.989  37.434 -46.254  1.00  0.00           H  
ATOM   3285  H8    G  1059     -24.122  35.715 -46.668  1.00  0.00           H  
ATOM   3286  P     G  1060     -24.668  41.169 -47.031  1.00  0.00           P  
ATOM   3287  OP2   G  1060     -24.925  40.483 -48.323  1.00  0.00           O  
ATOM   3288  OP1   G  1060     -25.278  42.498 -46.771  1.00  0.00           O  
ATOM   3289  O5'   G  1060     -23.091  41.307 -46.852  1.00  0.00           O  
ATOM   3290  C5'   G  1060     -22.541  42.182 -45.879  1.00  0.00           C  
ATOM   3291  C4'   G  1060     -21.083  42.463 -46.145  1.00  0.00           C  
ATOM   3292  O4'   G  1060     -20.415  41.186 -46.168  1.00  0.00           O  
ATOM   3293  C3'   G  1060     -20.756  43.061 -47.505  1.00  0.00           C  
ATOM   3294  O3'   G  1060     -20.772  44.479 -47.504  1.00  0.00           O  
ATOM   3295  C1'   G  1060     -19.344  41.213 -47.098  1.00  0.00           C  
ATOM   3296  C2'   G  1060     -19.330  42.601 -47.728  1.00  0.00           C  
ATOM   3297  O2'   G  1060     -18.409  43.415 -47.017  1.00  0.00           O  
ATOM   3298  N1    G  1060     -17.238  38.195 -50.616  1.00  0.00           N  
ATOM   3299  C2    G  1060     -16.653  39.146 -49.815  1.00  0.00           C  
ATOM   3300  N2    G  1060     -15.331  39.319 -49.967  1.00  0.00           N  
ATOM   3301  N3    G  1060     -17.312  39.873 -48.929  1.00  0.00           N  
ATOM   3302  C4    G  1060     -18.627  39.572 -48.906  1.00  0.00           C  
ATOM   3303  C5    G  1060     -19.311  38.643 -49.662  1.00  0.00           C  
ATOM   3304  C6    G  1060     -18.591  37.869 -50.609  1.00  0.00           C  
ATOM   3305  O6    G  1060     -19.017  36.995 -51.373  1.00  0.00           O  
ATOM   3306  N7    G  1060     -20.659  38.637 -49.335  1.00  0.00           N  
ATOM   3307  C8    G  1060     -20.770  39.547 -48.405  1.00  0.00           C  
ATOM   3308  N9    G  1060     -19.576  40.152 -48.097  1.00  0.00           N  
ATOM   3309  H5'   G  1060     -22.632  41.774 -44.993  1.00  0.00           H  
ATOM   3310 H5''   G  1060     -23.038  43.028 -45.893  1.00  0.00           H  
ATOM   3311  H4'   G  1060     -20.730  43.020 -45.420  1.00  0.00           H  
ATOM   3312  H3'   G  1060     -21.335  42.655 -48.183  1.00  0.00           H  
ATOM   3313  H1'   G  1060     -18.491  41.053 -46.643  1.00  0.00           H  
ATOM   3314  H2'   G  1060     -19.112  42.555 -48.683  1.00  0.00           H  
ATOM   3315 HO2'   G  1060     -17.621  43.569 -47.578  1.00  0.00           H  
ATOM   3316  H1    G  1060     -16.661  37.709 -51.241  1.00  0.00           H  
ATOM   3317  H22   G  1060     -14.859  39.984 -49.423  1.00  0.00           H  
ATOM   3318  H21   G  1060     -14.836  38.784 -50.621  1.00  0.00           H  
ATOM   3319  H8    G  1060     -21.619  39.773 -47.971  1.00  0.00           H  
ATOM   3320  P     G  1061     -21.336  45.281 -48.778  1.00  0.00           P  
ATOM   3321  OP2   G  1061     -22.819  45.258 -48.715  1.00  0.00           O  
ATOM   3322  OP1   G  1061     -20.624  46.583 -48.854  1.00  0.00           O  
ATOM   3323  O5'   G  1061     -20.881  44.397 -50.023  1.00  0.00           O  
ATOM   3324  C5'   G  1061     -19.579  44.529 -50.573  1.00  0.00           C  
ATOM   3325  C4'   G  1061     -19.219  43.344 -51.436  1.00  0.00           C  
ATOM   3326  O4'   G  1061     -20.050  43.344 -52.621  1.00  0.00           O  
ATOM   3327  C3'   G  1061     -17.798  43.320 -51.977  1.00  0.00           C  
ATOM   3328  O3'   G  1061     -16.853  42.852 -51.030  1.00  0.00           O  
ATOM   3329  C1'   G  1061     -19.333  42.765 -53.687  1.00  0.00           C  
ATOM   3330  C2'   G  1061     -17.963  42.333 -53.131  1.00  0.00           C  
ATOM   3331  O2'   G  1061     -18.049  40.996 -52.657  1.00  0.00           O  
ATOM   3332  N1    G  1061     -17.295  43.828 -58.229  1.00  0.00           N  
ATOM   3333  C2    G  1061     -17.180  42.693 -57.463  1.00  0.00           C  
ATOM   3334  N2    G  1061     -16.424  41.708 -57.969  1.00  0.00           N  
ATOM   3335  N3    G  1061     -17.764  42.534 -56.287  1.00  0.00           N  
ATOM   3336  C4    G  1061     -18.484  43.618 -55.929  1.00  0.00           C  
ATOM   3337  C5    G  1061     -18.664  44.798 -56.619  1.00  0.00           C  
ATOM   3338  C6    G  1061     -18.032  44.956 -57.880  1.00  0.00           C  
ATOM   3339  O6    G  1061     -18.069  45.927 -58.644  1.00  0.00           O  
ATOM   3340  N7    G  1061     -19.479  45.666 -55.908  1.00  0.00           N  
ATOM   3341  C8    G  1061     -19.775  45.011 -54.818  1.00  0.00           C  
ATOM   3342  N9    G  1061     -19.205  43.762 -54.767  1.00  0.00           N  
ATOM   3343  H5'   G  1061     -18.929  44.602 -49.844  1.00  0.00           H  
ATOM   3344 H5''   G  1061     -19.542  45.344 -51.117  1.00  0.00           H  
ATOM   3345  H4'   G  1061     -19.383  42.518 -50.934  1.00  0.00           H  
ATOM   3346  H3'   G  1061     -17.509  44.193 -52.315  1.00  0.00           H  
ATOM   3347  H1'   G  1061     -19.812  41.979 -54.023  1.00  0.00           H  
ATOM   3348  H2'   G  1061     -17.251  42.436 -53.797  1.00  0.00           H  
ATOM   3349 HO2'   G  1061     -17.542  40.411 -53.258  1.00  0.00           H  
ATOM   3350  H1    G  1061     -16.823  43.847 -59.088  1.00  0.00           H  
ATOM   3351  H22   G  1061     -16.306  40.874 -57.467  1.00  0.00           H  
ATOM   3352  H21   G  1061     -15.988  41.818 -58.840  1.00  0.00           H  
ATOM   3353  H8    G  1061     -20.347  45.373 -54.110  1.00  0.00           H  
ATOM   3354  P     C  1062     -15.582  43.758 -50.643  1.00  0.00           P  
ATOM   3355  OP2   C  1062     -15.810  45.124 -51.177  1.00  0.00           O  
ATOM   3356  OP1   C  1062     -15.311  43.573 -49.194  1.00  0.00           O  
ATOM   3357  O5'   C  1062     -14.379  43.103 -51.456  1.00  0.00           O  
ATOM   3358  C5'   C  1062     -14.262  41.694 -51.578  1.00  0.00           C  
ATOM   3359  C4'   C  1062     -13.505  41.302 -52.823  1.00  0.00           C  
ATOM   3360  O4'   C  1062     -14.370  41.434 -53.985  1.00  0.00           O  
ATOM   3361  C3'   C  1062     -12.305  42.167 -53.177  1.00  0.00           C  
ATOM   3362  O3'   C  1062     -11.160  41.869 -52.397  1.00  0.00           O  
ATOM   3363  C1'   C  1062     -13.601  41.782 -55.110  1.00  0.00           C  
ATOM   3364  C2'   C  1062     -12.139  41.825 -54.657  1.00  0.00           C  
ATOM   3365  O2'   C  1062     -11.557  40.541 -54.827  1.00  0.00           O  
ATOM   3366  N1    C  1062     -14.077  43.099 -55.602  1.00  0.00           N  
ATOM   3367  C2    C  1062     -13.665  43.523 -56.871  1.00  0.00           C  
ATOM   3368  O2    C  1062     -12.918  42.793 -57.541  1.00  0.00           O  
ATOM   3369  N3    C  1062     -14.085  44.719 -57.344  1.00  0.00           N  
ATOM   3370  C4    C  1062     -14.887  45.485 -56.604  1.00  0.00           C  
ATOM   3371  N4    C  1062     -15.276  46.657 -57.111  1.00  0.00           N  
ATOM   3372  C5    C  1062     -15.323  45.083 -55.310  1.00  0.00           C  
ATOM   3373  C6    C  1062     -14.902  43.897 -54.854  1.00  0.00           C  
ATOM   3374  H5'   C  1062     -15.159  41.301 -51.612  1.00  0.00           H  
ATOM   3375 H5''   C  1062     -13.790  41.343 -50.794  1.00  0.00           H  
ATOM   3376  H4'   C  1062     -13.213  40.371 -52.745  1.00  0.00           H  
ATOM   3377  H3'   C  1062     -12.515  43.120 -53.089  1.00  0.00           H  
ATOM   3378  H1'   C  1062     -13.699  41.114 -55.819  1.00  0.00           H  
ATOM   3379  H2'   C  1062     -11.632  42.518 -55.130  1.00  0.00           H  
ATOM   3380 HO2'   C  1062     -11.100  40.286 -53.999  1.00  0.00           H  
ATOM   3381  H42   C  1062     -15.865  47.243 -56.592  1.00  0.00           H  
ATOM   3382  H41   C  1062     -14.973  46.931 -58.002  1.00  0.00           H  
ATOM   3383  H5    C  1062     -15.913  45.653 -54.774  1.00  0.00           H  
ATOM   3384  H6    C  1062     -15.191  43.603 -53.966  1.00  0.00           H  
ATOM   3385  P     C  1063     -10.073  43.012 -52.088  1.00  0.00           P  
ATOM   3386  OP2   C  1063     -10.799  44.239 -51.672  1.00  0.00           O  
ATOM   3387  OP1   C  1063      -9.039  42.433 -51.193  1.00  0.00           O  
ATOM   3388  O5'   C  1063      -9.397  43.295 -53.502  1.00  0.00           O  
ATOM   3389  C5'   C  1063      -8.608  42.305 -54.144  1.00  0.00           C  
ATOM   3390  C4'   C  1063      -7.846  42.873 -55.317  1.00  0.00           C  
ATOM   3391  O4'   C  1063      -8.789  43.036 -56.412  1.00  0.00           O  
ATOM   3392  C3'   C  1063      -7.312  44.287 -55.147  1.00  0.00           C  
ATOM   3393  O3'   C  1063      -6.113  44.338 -54.393  1.00  0.00           O  
ATOM   3394  C1'   C  1063      -8.425  44.171 -57.147  1.00  0.00           C  
ATOM   3395  C2'   C  1063      -7.103  44.684 -56.603  1.00  0.00           C  
ATOM   3396  O2'   C  1063      -6.014  43.977 -57.179  1.00  0.00           O  
ATOM   3397  N1    C  1063      -9.505  45.184 -57.052  1.00  0.00           N  
ATOM   3398  C2    C  1063      -9.567  46.184 -58.030  1.00  0.00           C  
ATOM   3399  O2    C  1063      -8.724  46.195 -58.940  1.00  0.00           O  
ATOM   3400  N3    C  1063     -10.542  47.120 -57.966  1.00  0.00           N  
ATOM   3401  C4    C  1063     -11.436  47.087 -56.978  1.00  0.00           C  
ATOM   3402  N4    C  1063     -12.380  48.031 -56.955  1.00  0.00           N  
ATOM   3403  C5    C  1063     -11.400  46.085 -55.968  1.00  0.00           C  
ATOM   3404  C6    C  1063     -10.431  45.164 -56.042  1.00  0.00           C  
ATOM   3405  H5'   C  1063      -9.194  41.586 -54.462  1.00  0.00           H  
ATOM   3406 H5''   C  1063      -7.971  41.935 -53.498  1.00  0.00           H  
ATOM   3407  H4'   C  1063      -7.111  42.288 -55.597  1.00  0.00           H  
ATOM   3408  H3'   C  1063      -7.976  44.879 -54.736  1.00  0.00           H  
ATOM   3409  H1'   C  1063      -8.308  43.907 -58.083  1.00  0.00           H  
ATOM   3410  H2'   C  1063      -6.995  45.653 -56.698  1.00  0.00           H  
ATOM   3411 HO2'   C  1063      -6.157  43.015 -57.055  1.00  0.00           H  
ATOM   3412  H42   C  1063     -13.051  48.034 -56.242  1.00  0.00           H  
ATOM   3413  H41   C  1063     -12.401  48.720 -57.652  1.00  0.00           H  
ATOM   3414  H5    C  1063     -12.062  46.069 -55.245  1.00  0.00           H  
ATOM   3415  H6    C  1063     -10.390  44.466 -55.356  1.00  0.00           H  
ATOM   3416  P     A  1064      -5.648  45.715 -53.706  1.00  0.00           P  
ATOM   3417  OP2   A  1064      -6.768  46.213 -52.869  1.00  0.00           O  
ATOM   3418  OP1   A  1064      -4.314  45.497 -53.094  1.00  0.00           O  
ATOM   3419  O5'   A  1064      -5.469  46.716 -54.934  1.00  0.00           O  
ATOM   3420  C5'   A  1064      -4.273  46.725 -55.698  1.00  0.00           C  
ATOM   3421  C4'   A  1064      -4.044  48.065 -56.352  1.00  0.00           C  
ATOM   3422  O4'   A  1064      -5.079  48.261 -57.347  1.00  0.00           O  
ATOM   3423  C3'   A  1064      -4.161  49.279 -55.444  1.00  0.00           C  
ATOM   3424  O3'   A  1064      -2.961  49.569 -54.748  1.00  0.00           O  
ATOM   3425  C1'   A  1064      -5.425  49.635 -57.396  1.00  0.00           C  
ATOM   3426  C2'   A  1064      -4.505  50.381 -56.427  1.00  0.00           C  
ATOM   3427  O2'   A  1064      -3.352  50.825 -57.128  1.00  0.00           O  
ATOM   3428  N1    A  1064      -9.745  52.345 -58.135  1.00  0.00           N  
ATOM   3429  C2    A  1064      -8.511  52.461 -58.643  1.00  0.00           C  
ATOM   3430  N3    A  1064      -7.431  51.720 -58.407  1.00  0.00           N  
ATOM   3431  C4    A  1064      -7.709  50.744 -57.524  1.00  0.00           C  
ATOM   3432  C5    A  1064      -8.926  50.498 -56.916  1.00  0.00           C  
ATOM   3433  C6    A  1064      -9.990  51.354 -57.251  1.00  0.00           C  
ATOM   3434  N6    A  1064     -11.220  51.239 -56.745  1.00  0.00           N  
ATOM   3435  N7    A  1064      -8.837  49.406 -56.064  1.00  0.00           N  
ATOM   3436  C8    A  1064      -7.589  49.022 -56.174  1.00  0.00           C  
ATOM   3437  N9    A  1064      -6.848  49.787 -57.041  1.00  0.00           N  
ATOM   3438  H5'   A  1064      -4.332  46.036 -56.393  1.00  0.00           H  
ATOM   3439 H5''   A  1064      -3.516  46.522 -55.111  1.00  0.00           H  
ATOM   3440  H4'   A  1064      -3.170  48.084 -56.796  1.00  0.00           H  
ATOM   3441  H3'   A  1064      -4.887  49.161 -54.796  1.00  0.00           H  
ATOM   3442  H1'   A  1064      -5.278  49.968 -58.307  1.00  0.00           H  
ATOM   3443  H2'   A  1064      -4.971  51.123 -55.986  1.00  0.00           H  
ATOM   3444 HO2'   A  1064      -2.554  50.569 -56.621  1.00  0.00           H  
ATOM   3445  H2    A  1064      -8.386  53.196 -59.279  1.00  0.00           H  
ATOM   3446  H61   A  1064     -11.922  51.867 -57.017  1.00  0.00           H  
ATOM   3447  H62   A  1064     -11.421  50.527 -56.102  1.00  0.00           H  
ATOM   3448  H8    A  1064      -7.218  48.260 -55.682  1.00  0.00           H  
ATOM   3449  P     U  1065      -3.011  50.334 -53.335  1.00  0.00           P  
ATOM   3450  OP2   U  1065      -3.895  49.562 -52.426  1.00  0.00           O  
ATOM   3451  OP1   U  1065      -1.615  50.633 -52.924  1.00  0.00           O  
ATOM   3452  O5'   U  1065      -3.733  51.714 -53.670  1.00  0.00           O  
ATOM   3453  C5'   U  1065      -3.021  52.780 -54.280  1.00  0.00           C  
ATOM   3454  C4'   U  1065      -3.777  54.083 -54.182  1.00  0.00           C  
ATOM   3455  O4'   U  1065      -4.923  54.025 -55.072  1.00  0.00           O  
ATOM   3456  C3'   U  1065      -4.386  54.403 -52.826  1.00  0.00           C  
ATOM   3457  O3'   U  1065      -3.443  54.918 -51.903  1.00  0.00           O  
ATOM   3458  C1'   U  1065      -5.927  54.870 -54.543  1.00  0.00           C  
ATOM   3459  C2'   U  1065      -5.454  55.419 -53.195  1.00  0.00           C  
ATOM   3460  O2'   U  1065      -4.897  56.711 -53.394  1.00  0.00           O  
ATOM   3461  N1    U  1065      -7.222  54.155 -54.437  1.00  0.00           N  
ATOM   3462  C2    U  1065      -8.355  54.841 -54.835  1.00  0.00           C  
ATOM   3463  O2    U  1065      -8.328  55.982 -55.260  1.00  0.00           O  
ATOM   3464  N3    U  1065      -9.530  54.139 -54.719  1.00  0.00           N  
ATOM   3465  C4    U  1065      -9.688  52.851 -54.255  1.00  0.00           C  
ATOM   3466  O4    U  1065     -10.816  52.358 -54.211  1.00  0.00           O  
ATOM   3467  C5    U  1065      -8.473  52.204 -53.862  1.00  0.00           C  
ATOM   3468  C6    U  1065      -7.315  52.863 -53.965  1.00  0.00           C  
ATOM   3469  H5'   U  1065      -2.874  52.567 -55.225  1.00  0.00           H  
ATOM   3470 H5''   U  1065      -2.153  52.881 -53.837  1.00  0.00           H  
ATOM   3471  H4'   U  1065      -3.201  54.827 -54.454  1.00  0.00           H  
ATOM   3472  H3'   U  1065      -4.819  53.609 -52.449  1.00  0.00           H  
ATOM   3473  H1'   U  1065      -6.016  55.611 -55.180  1.00  0.00           H  
ATOM   3474  H2'   U  1065      -6.183  55.436 -52.540  1.00  0.00           H  
ATOM   3475 HO2'   U  1065      -4.024  56.753 -52.951  1.00  0.00           H  
ATOM   3476  H3    U  1065     -10.346  54.607 -54.995  1.00  0.00           H  
ATOM   3477  H5    U  1065      -8.492  51.285 -53.520  1.00  0.00           H  
ATOM   3478  H6    U  1065      -6.498  52.399 -53.689  1.00  0.00           H  
ATOM   3479  P     U  1066      -3.737  54.852 -50.324  1.00  0.00           P  
ATOM   3480  OP2   U  1066      -4.837  53.880 -50.102  1.00  0.00           O  
ATOM   3481  OP1   U  1066      -2.441  54.668 -49.623  1.00  0.00           O  
ATOM   3482  O5'   U  1066      -4.286  56.306 -49.974  1.00  0.00           O  
ATOM   3483  C5'   U  1066      -3.983  56.919 -48.730  1.00  0.00           C  
ATOM   3484  C4'   U  1066      -4.790  58.177 -48.518  1.00  0.00           C  
ATOM   3485  O4'   U  1066      -5.299  58.625 -49.800  1.00  0.00           O  
ATOM   3486  C3'   U  1066      -6.043  58.035 -47.669  1.00  0.00           C  
ATOM   3487  O3'   U  1066      -5.778  58.071 -46.278  1.00  0.00           O  
ATOM   3488  C1'   U  1066      -6.525  59.299 -49.589  1.00  0.00           C  
ATOM   3489  C2'   U  1066      -6.861  59.241 -48.102  1.00  0.00           C  
ATOM   3490  O2'   U  1066      -6.401  60.428 -47.471  1.00  0.00           O  
ATOM   3491  N1    U  1066      -7.585  58.690 -50.430  1.00  0.00           N  
ATOM   3492  C2    U  1066      -8.862  59.206 -50.307  1.00  0.00           C  
ATOM   3493  O2    U  1066      -9.140  60.121 -49.552  1.00  0.00           O  
ATOM   3494  N3    U  1066      -9.809  58.611 -51.104  1.00  0.00           N  
ATOM   3495  C4    U  1066      -9.617  57.575 -51.993  1.00  0.00           C  
ATOM   3496  O4    U  1066     -10.575  57.148 -52.639  1.00  0.00           O  
ATOM   3497  C5    U  1066      -8.272  57.092 -52.067  1.00  0.00           C  
ATOM   3498  C6    U  1066      -7.329  57.654 -51.303  1.00  0.00           C  
ATOM   3499  H5'   U  1066      -3.030  57.144 -48.708  1.00  0.00           H  
ATOM   3500 H5''   U  1066      -4.180  56.289 -48.006  1.00  0.00           H  
ATOM   3501  H4'   U  1066      -4.206  58.867 -48.141  1.00  0.00           H  
ATOM   3502  H3'   U  1066      -6.516  57.216 -47.927  1.00  0.00           H  
ATOM   3503  H1'   U  1066      -6.398  60.234 -49.855  1.00  0.00           H  
ATOM   3504  H2'   U  1066      -7.819  59.099 -47.951  1.00  0.00           H  
ATOM   3505 HO2'   U  1066      -7.174  60.975 -47.217  1.00  0.00           H  
ATOM   3506  H3    U  1066     -10.721  58.962 -51.032  1.00  0.00           H  
ATOM   3507  H5    U  1066      -8.044  56.357 -52.674  1.00  0.00           H  
ATOM   3508  H6    U  1066      -6.417  57.305 -51.371  1.00  0.00           H  
ATOM   3509  P     A  1067      -5.966  56.749 -45.384  1.00  0.00           P  
ATOM   3510  OP2   A  1067      -6.034  55.581 -46.297  1.00  0.00           O  
ATOM   3511  OP1   A  1067      -4.950  56.777 -44.302  1.00  0.00           O  
ATOM   3512  O5'   A  1067      -7.401  56.937 -44.717  1.00  0.00           O  
ATOM   3513  C5'   A  1067      -7.545  57.019 -43.307  1.00  0.00           C  
ATOM   3514  C4'   A  1067      -8.741  57.851 -42.919  1.00  0.00           C  
ATOM   3515  O4'   A  1067      -8.949  58.880 -43.936  1.00  0.00           O  
ATOM   3516  C3'   A  1067     -10.074  57.120 -42.866  1.00  0.00           C  
ATOM   3517  O3'   A  1067     -10.271  56.414 -41.654  1.00  0.00           O  
ATOM   3518  C1'   A  1067     -10.316  58.995 -44.237  1.00  0.00           C  
ATOM   3519  C2'   A  1067     -11.052  58.256 -43.117  1.00  0.00           C  
ATOM   3520  O2'   A  1067     -11.164  59.100 -41.981  1.00  0.00           O  
ATOM   3521  N1    A  1067     -13.792  57.484 -47.728  1.00  0.00           N  
ATOM   3522  C2    A  1067     -13.915  58.072 -46.531  1.00  0.00           C  
ATOM   3523  N3    A  1067     -12.966  58.438 -45.673  1.00  0.00           N  
ATOM   3524  C4    A  1067     -11.747  58.138 -46.155  1.00  0.00           C  
ATOM   3525  C5    A  1067     -11.461  57.535 -47.366  1.00  0.00           C  
ATOM   3526  C6    A  1067     -12.554  57.197 -48.184  1.00  0.00           C  
ATOM   3527  N6    A  1067     -12.432  56.610 -49.376  1.00  0.00           N  
ATOM   3528  N7    A  1067     -10.090  57.384 -47.526  1.00  0.00           N  
ATOM   3529  C8    A  1067      -9.587  57.891 -46.428  1.00  0.00           C  
ATOM   3530  N9    A  1067     -10.533  58.366 -45.554  1.00  0.00           N  
ATOM   3531  H5'   A  1067      -6.738  57.423 -42.926  1.00  0.00           H  
ATOM   3532 H5''   A  1067      -7.653  56.116 -42.943  1.00  0.00           H  
ATOM   3533  H4'   A  1067      -8.564  58.279 -42.055  1.00  0.00           H  
ATOM   3534  H3'   A  1067     -10.119  56.479 -43.607  1.00  0.00           H  
ATOM   3535  H1'   A  1067     -10.619  59.927 -44.266  1.00  0.00           H  
ATOM   3536  H2'   A  1067     -11.926  57.920 -43.408  1.00  0.00           H  
ATOM   3537 HO2'   A  1067     -12.102  59.357 -41.866  1.00  0.00           H  
ATOM   3538  H2    A  1067     -14.835  58.259 -46.247  1.00  0.00           H  
ATOM   3539  H61   A  1067     -13.232  56.398 -49.902  1.00  0.00           H  
ATOM   3540  H62   A  1067     -11.543  56.392 -49.727  1.00  0.00           H  
ATOM   3541  H8    A  1067      -8.624  57.927 -46.247  1.00  0.00           H  
ATOM   3542  P     A  1068     -11.252  55.141 -41.611  1.00  0.00           P  
ATOM   3543  OP2   A  1068     -11.336  54.579 -42.982  1.00  0.00           O  
ATOM   3544  OP1   A  1068     -10.829  54.271 -40.485  1.00  0.00           O  
ATOM   3545  O5'   A  1068     -12.673  55.763 -41.246  1.00  0.00           O  
ATOM   3546  C5'   A  1068     -12.853  56.524 -40.061  1.00  0.00           C  
ATOM   3547  C4'   A  1068     -14.218  57.166 -40.017  1.00  0.00           C  
ATOM   3548  O4'   A  1068     -14.534  57.748 -41.305  1.00  0.00           O  
ATOM   3549  C3'   A  1068     -15.381  56.238 -39.701  1.00  0.00           C  
ATOM   3550  O3'   A  1068     -15.639  56.125 -38.312  1.00  0.00           O  
ATOM   3551  C1'   A  1068     -15.860  57.472 -41.654  1.00  0.00           C  
ATOM   3552  C2'   A  1068     -16.544  56.927 -40.401  1.00  0.00           C  
ATOM   3553  O2'   A  1068     -17.036  58.015 -39.632  1.00  0.00           O  
ATOM   3554  N1    A  1068     -18.676  54.646 -44.915  1.00  0.00           N  
ATOM   3555  C2    A  1068     -19.014  55.520 -43.958  1.00  0.00           C  
ATOM   3556  N3    A  1068     -18.228  56.222 -43.145  1.00  0.00           N  
ATOM   3557  C4    A  1068     -16.933  55.953 -43.387  1.00  0.00           C  
ATOM   3558  C5    A  1068     -16.431  55.081 -44.335  1.00  0.00           C  
ATOM   3559  C6    A  1068     -17.367  54.399 -45.133  1.00  0.00           C  
ATOM   3560  N6    A  1068     -17.031  53.527 -46.086  1.00  0.00           N  
ATOM   3561  N7    A  1068     -15.043  55.061 -44.297  1.00  0.00           N  
ATOM   3562  C8    A  1068     -14.743  55.908 -43.344  1.00  0.00           C  
ATOM   3563  N9    A  1068     -15.838  56.485 -42.750  1.00  0.00           N  
ATOM   3564  H5'   A  1068     -12.170  57.226 -40.025  1.00  0.00           H  
ATOM   3565 H5''   A  1068     -12.750  55.937 -39.284  1.00  0.00           H  
ATOM   3566  H4'   A  1068     -14.213  57.876 -39.341  1.00  0.00           H  
ATOM   3567  H3'   A  1068     -15.221  55.367 -40.122  1.00  0.00           H  
ATOM   3568  H1'   A  1068     -16.326  58.282 -41.953  1.00  0.00           H  
ATOM   3569  H2'   A  1068     -17.255  56.291 -40.628  1.00  0.00           H  
ATOM   3570 HO2'   A  1068     -18.015  58.026 -39.686  1.00  0.00           H  
ATOM   3571  H2    A  1068     -19.977  55.664 -43.840  1.00  0.00           H  
ATOM   3572  H61   A  1068     -17.729  53.082 -46.611  1.00  0.00           H  
ATOM   3573  H62   A  1068     -16.087  53.332 -46.262  1.00  0.00           H  
ATOM   3574  H8    A  1068     -13.821  56.110 -43.079  1.00  0.00           H  
ATOM   3575  P     U  1069     -16.142  54.729 -37.695  1.00  0.00           P  
ATOM   3576  OP2   U  1069     -15.082  53.716 -37.925  1.00  0.00           O  
ATOM   3577  OP1   U  1069     -16.627  54.984 -36.314  1.00  0.00           O  
ATOM   3578  O5'   U  1069     -17.398  54.341 -38.595  1.00  0.00           O  
ATOM   3579  C5'   U  1069     -18.673  54.120 -38.012  1.00  0.00           C  
ATOM   3580  C4'   U  1069     -19.586  53.357 -38.940  1.00  0.00           C  
ATOM   3581  O4'   U  1069     -19.308  53.742 -40.312  1.00  0.00           O  
ATOM   3582  C3'   U  1069     -19.428  51.844 -38.941  1.00  0.00           C  
ATOM   3583  O3'   U  1069     -20.166  51.209 -37.912  1.00  0.00           O  
ATOM   3584  C1'   U  1069     -19.459  52.641 -41.169  1.00  0.00           C  
ATOM   3585  C2'   U  1069     -19.952  51.465 -40.320  1.00  0.00           C  
ATOM   3586  O2'   U  1069     -21.372  51.442 -40.342  1.00  0.00           O  
ATOM   3587  N1    U  1069     -18.144  52.370 -41.798  1.00  0.00           N  
ATOM   3588  C2    U  1069     -18.072  51.302 -42.673  1.00  0.00           C  
ATOM   3589  O2    U  1069     -19.027  50.594 -42.939  1.00  0.00           O  
ATOM   3590  N3    U  1069     -16.836  51.089 -43.231  1.00  0.00           N  
ATOM   3591  C4    U  1069     -15.686  51.817 -43.010  1.00  0.00           C  
ATOM   3592  O4    U  1069     -14.647  51.498 -43.590  1.00  0.00           O  
ATOM   3593  C5    U  1069     -15.836  52.906 -42.094  1.00  0.00           C  
ATOM   3594  C6    U  1069     -17.029  53.137 -41.536  1.00  0.00           C  
ATOM   3595  H5'   U  1069     -19.083  54.985 -37.802  1.00  0.00           H  
ATOM   3596 H5''   U  1069     -18.562  53.610 -37.183  1.00  0.00           H  
ATOM   3597  H4'   U  1069     -20.515  53.582 -38.725  1.00  0.00           H  
ATOM   3598  H3'   U  1069     -18.476  51.619 -38.886  1.00  0.00           H  
ATOM   3599  H1'   U  1069     -20.120  52.834 -41.867  1.00  0.00           H  
ATOM   3600  H2'   U  1069     -19.571  50.616 -40.628  1.00  0.00           H  
ATOM   3601 HO2'   U  1069     -21.670  50.676 -40.878  1.00  0.00           H  
ATOM   3602  H3    U  1069     -16.762  50.336 -43.854  1.00  0.00           H  
ATOM   3603  H5    U  1069     -15.070  53.479 -41.878  1.00  0.00           H  
ATOM   3604  H6    U  1069     -17.105  53.888 -40.912  1.00  0.00           H  
ATOM   3605  P     A  1070     -19.406  50.390 -36.758  1.00  0.00           P  
ATOM   3606  OP2   A  1070     -18.220  51.179 -36.339  1.00  0.00           O  
ATOM   3607  OP1   A  1070     -20.411  49.980 -35.746  1.00  0.00           O  
ATOM   3608  O5'   A  1070     -18.887  49.076 -37.497  1.00  0.00           O  
ATOM   3609  C5'   A  1070     -19.777  48.015 -37.809  1.00  0.00           C  
ATOM   3610  C4'   A  1070     -19.153  47.032 -38.767  1.00  0.00           C  
ATOM   3611  O4'   A  1070     -18.848  47.669 -40.007  1.00  0.00           O  
ATOM   3612  C3'   A  1070     -17.814  46.446 -38.344  1.00  0.00           C  
ATOM   3613  O3'   A  1070     -17.940  45.406 -37.391  1.00  0.00           O  
ATOM   3614  C1'   A  1070     -17.620  47.218 -40.535  1.00  0.00           C  
ATOM   3615  C2'   A  1070     -17.226  46.036 -39.680  1.00  0.00           C  
ATOM   3616  O2'   A  1070     -17.854  44.864 -40.181  1.00  0.00           O  
ATOM   3617  N1    A  1070     -12.953  49.032 -41.750  1.00  0.00           N  
ATOM   3618  C2    A  1070     -13.577  47.884 -42.043  1.00  0.00           C  
ATOM   3619  N3    A  1070     -14.794  47.476 -41.693  1.00  0.00           N  
ATOM   3620  C4    A  1070     -15.411  48.407 -40.944  1.00  0.00           C  
ATOM   3621  C5    A  1070     -14.900  49.633 -40.560  1.00  0.00           C  
ATOM   3622  C6    A  1070     -13.600  49.946 -40.996  1.00  0.00           C  
ATOM   3623  N6    A  1070     -12.977  51.090 -40.704  1.00  0.00           N  
ATOM   3624  N7    A  1070     -15.821  50.329 -39.790  1.00  0.00           N  
ATOM   3625  C8    A  1070     -16.851  49.522 -39.727  1.00  0.00           C  
ATOM   3626  N9    A  1070     -16.672  48.341 -40.403  1.00  0.00           N  
ATOM   3627  H5'   A  1070     -20.588  48.387 -38.215  1.00  0.00           H  
ATOM   3628 H5''   A  1070     -20.020  47.548 -36.983  1.00  0.00           H  
ATOM   3629  H4'   A  1070     -19.790  46.306 -38.936  1.00  0.00           H  
ATOM   3630  H3'   A  1070     -17.264  47.155 -37.948  1.00  0.00           H  
ATOM   3631  H1'   A  1070     -17.668  46.940 -41.474  1.00  0.00           H  
ATOM   3632  H2'   A  1070     -16.253  45.933 -39.628  1.00  0.00           H  
ATOM   3633 HO2'   A  1070     -17.174  44.290 -40.591  1.00  0.00           H  
ATOM   3634  H2    A  1070     -13.064  47.255 -42.593  1.00  0.00           H  
ATOM   3635  H61   A  1070     -12.069  51.253 -41.037  1.00  0.00           H  
ATOM   3636  H62   A  1070     -13.427  51.768 -40.158  1.00  0.00           H  
ATOM   3637  H8    A  1070     -17.674  49.742 -39.241  1.00  0.00           H  
ATOM   3638  P     G  1071     -16.642  44.855 -36.619  1.00  0.00           P  
ATOM   3639  OP2   G  1071     -16.174  45.917 -35.692  1.00  0.00           O  
ATOM   3640  OP1   G  1071     -16.960  43.505 -36.088  1.00  0.00           O  
ATOM   3641  O5'   G  1071     -15.552  44.688 -37.769  1.00  0.00           O  
ATOM   3642  C5'   G  1071     -15.281  43.415 -38.337  1.00  0.00           C  
ATOM   3643  C4'   G  1071     -13.869  43.332 -38.861  1.00  0.00           C  
ATOM   3644  O4'   G  1071     -13.616  44.394 -39.807  1.00  0.00           O  
ATOM   3645  C3'   G  1071     -12.763  43.517 -37.833  1.00  0.00           C  
ATOM   3646  O3'   G  1071     -12.408  42.311 -37.179  1.00  0.00           O  
ATOM   3647  C1'   G  1071     -12.326  44.903 -39.674  1.00  0.00           C  
ATOM   3648  C2'   G  1071     -11.608  43.970 -38.709  1.00  0.00           C  
ATOM   3649  O2'   G  1071     -11.055  42.882 -39.436  1.00  0.00           O  
ATOM   3650  N1    G  1071      -9.950  49.238 -38.460  1.00  0.00           N  
ATOM   3651  C2    G  1071      -9.439  48.082 -38.997  1.00  0.00           C  
ATOM   3652  N2    G  1071      -8.121  48.073 -39.246  1.00  0.00           N  
ATOM   3653  N3    G  1071     -10.165  47.011 -39.271  1.00  0.00           N  
ATOM   3654  C4    G  1071     -11.466  47.189 -38.960  1.00  0.00           C  
ATOM   3655  C5    G  1071     -12.078  48.301 -38.421  1.00  0.00           C  
ATOM   3656  C6    G  1071     -11.287  49.443 -38.131  1.00  0.00           C  
ATOM   3657  O6    G  1071     -11.643  50.525 -37.651  1.00  0.00           O  
ATOM   3658  N7    G  1071     -13.437  48.083 -38.252  1.00  0.00           N  
ATOM   3659  C8    G  1071     -13.624  46.864 -38.682  1.00  0.00           C  
ATOM   3660  N9    G  1071     -12.471  46.265 -39.126  1.00  0.00           N  
ATOM   3661  H5'   G  1071     -15.906  43.254 -39.073  1.00  0.00           H  
ATOM   3662 H5''   G  1071     -15.409  42.726 -37.652  1.00  0.00           H  
ATOM   3663  H4'   G  1071     -13.750  42.473 -39.318  1.00  0.00           H  
ATOM   3664  H3'   G  1071     -13.011  44.239 -37.220  1.00  0.00           H  
ATOM   3665  H1'   G  1071     -11.832  44.942 -40.519  1.00  0.00           H  
ATOM   3666  H2'   G  1071     -10.925  44.442 -38.188  1.00  0.00           H  
ATOM   3667 HO2'   G  1071     -10.079  42.970 -39.450  1.00  0.00           H  
ATOM   3668  H1    G  1071      -9.327  49.976 -38.293  1.00  0.00           H  
ATOM   3669  H22   G  1071      -7.700  47.275 -39.630  1.00  0.00           H  
ATOM   3670  H21   G  1071      -7.576  48.862 -39.045  1.00  0.00           H  
ATOM   3671  H8    G  1071     -14.499  46.423 -38.687  1.00  0.00           H  
ATOM   3672  P     C  1072     -12.091  42.327 -35.625  1.00  0.00           P  
ATOM   3673  OP2   C  1072     -12.611  43.619 -35.109  1.00  0.00           O  
ATOM   3674  OP1   C  1072     -12.624  41.052 -35.081  1.00  0.00           O  
ATOM   3675  O5'   C  1072     -10.510  42.320 -35.435  1.00  0.00           O  
ATOM   3676  C5'   C  1072      -9.741  41.173 -35.764  1.00  0.00           C  
ATOM   3677  C4'   C  1072      -8.579  40.990 -34.817  1.00  0.00           C  
ATOM   3678  O4'   C  1072      -7.890  42.250 -34.651  1.00  0.00           O  
ATOM   3679  C3'   C  1072      -8.931  40.583 -33.395  1.00  0.00           C  
ATOM   3680  O3'   C  1072      -9.099  39.184 -33.247  1.00  0.00           O  
ATOM   3681  C1'   C  1072      -7.403  42.358 -33.317  1.00  0.00           C  
ATOM   3682  C2'   C  1072      -7.695  41.027 -32.635  1.00  0.00           C  
ATOM   3683  O2'   C  1072      -6.609  40.139 -32.854  1.00  0.00           O  
ATOM   3684  N1    C  1072      -8.098  43.492 -32.659  1.00  0.00           N  
ATOM   3685  C2    C  1072      -7.454  44.144 -31.600  1.00  0.00           C  
ATOM   3686  O2    C  1072      -6.330  43.756 -31.245  1.00  0.00           O  
ATOM   3687  N3    C  1072      -8.066  45.181 -30.984  1.00  0.00           N  
ATOM   3688  C4    C  1072      -9.273  45.577 -31.385  1.00  0.00           C  
ATOM   3689  N4    C  1072      -9.839  46.606 -30.747  1.00  0.00           N  
ATOM   3690  C5    C  1072      -9.955  44.936 -32.457  1.00  0.00           C  
ATOM   3691  C6    C  1072      -9.340  43.912 -33.060  1.00  0.00           C  
ATOM   3692  H5'   C  1072      -9.398  41.269 -36.676  1.00  0.00           H  
ATOM   3693 H5''   C  1072     -10.315  40.380 -35.720  1.00  0.00           H  
ATOM   3694  H4'   C  1072      -7.956  40.333 -35.191  1.00  0.00           H  
ATOM   3695  H3'   C  1072      -9.733  41.040 -33.066  1.00  0.00           H  
ATOM   3696  H1'   C  1072      -6.437  42.519 -33.309  1.00  0.00           H  
ATOM   3697  H2'   C  1072      -7.883  41.141 -31.680  1.00  0.00           H  
ATOM   3698 HO2'   C  1072      -6.126  40.009 -32.012  1.00  0.00           H  
ATOM   3699  H42   C  1072     -10.726  46.921 -31.018  1.00  0.00           H  
ATOM   3700  H41   C  1072      -9.367  47.044 -30.009  1.00  0.00           H  
ATOM   3701  H5    C  1072     -10.843  45.235 -32.745  1.00  0.00           H  
ATOM   3702  H6    C  1072      -9.793  43.458 -33.800  1.00  0.00           H  
ATOM   3703  P     G  1073      -9.957  38.599 -32.019  1.00  0.00           P  
ATOM   3704  OP2   G  1073     -11.174  39.436 -31.868  1.00  0.00           O  
ATOM   3705  OP1   G  1073     -10.094  37.132 -32.211  1.00  0.00           O  
ATOM   3706  O5'   G  1073      -9.028  38.844 -30.748  1.00  0.00           O  
ATOM   3707  C5'   G  1073      -9.594  39.111 -29.473  1.00  0.00           C  
ATOM   3708  C4'   G  1073      -8.880  40.241 -28.775  1.00  0.00           C  
ATOM   3709  O4'   G  1073      -8.818  41.388 -29.661  1.00  0.00           O  
ATOM   3710  C3'   G  1073      -9.552  40.783 -27.522  1.00  0.00           C  
ATOM   3711  O3'   G  1073      -9.260  40.019 -26.364  1.00  0.00           O  
ATOM   3712  C1'   G  1073      -9.159  42.565 -28.972  1.00  0.00           C  
ATOM   3713  C2'   G  1073      -9.077  42.227 -27.483  1.00  0.00           C  
ATOM   3714  O2'   G  1073      -7.729  42.315 -27.044  1.00  0.00           O  
ATOM   3715  N1    G  1073     -12.981  45.895 -28.503  1.00  0.00           N  
ATOM   3716  C2    G  1073     -11.744  45.894 -27.906  1.00  0.00           C  
ATOM   3717  N2    G  1073     -11.485  46.913 -27.073  1.00  0.00           N  
ATOM   3718  N3    G  1073     -10.826  44.964 -28.110  1.00  0.00           N  
ATOM   3719  C4    G  1073     -11.250  44.016 -28.972  1.00  0.00           C  
ATOM   3720  C5    G  1073     -12.463  43.924 -29.622  1.00  0.00           C  
ATOM   3721  C6    G  1073     -13.439  44.928 -29.394  1.00  0.00           C  
ATOM   3722  O6    G  1073     -14.573  45.024 -29.876  1.00  0.00           O  
ATOM   3723  N7    G  1073     -12.506  42.795 -30.428  1.00  0.00           N  
ATOM   3724  C8    G  1073     -11.341  42.231 -30.256  1.00  0.00           C  
ATOM   3725  N9    G  1073     -10.530  42.920 -29.386  1.00  0.00           N  
ATOM   3726  H5'   G  1073      -9.532  38.304 -28.920  1.00  0.00           H  
ATOM   3727 H5''   G  1073     -10.538  39.349 -29.585  1.00  0.00           H  
ATOM   3728  H4'   G  1073      -7.967  39.962 -28.551  1.00  0.00           H  
ATOM   3729  H3'   G  1073     -10.519  40.782 -27.672  1.00  0.00           H  
ATOM   3730  H1'   G  1073      -8.555  43.310 -29.172  1.00  0.00           H  
ATOM   3731  H2'   G  1073      -9.673  42.786 -26.941  1.00  0.00           H  
ATOM   3732 HO2'   G  1073      -7.435  41.432 -26.737  1.00  0.00           H  
ATOM   3733  H1    G  1073     -13.591  46.631 -28.285  1.00  0.00           H  
ATOM   3734  H22   G  1073     -10.618  46.965 -26.618  1.00  0.00           H  
ATOM   3735  H21   G  1073     -12.160  47.606 -26.917  1.00  0.00           H  
ATOM   3736  H8    G  1073     -11.072  41.402 -30.703  1.00  0.00           H  
ATOM   3737  P     U  1074     -10.425  39.668 -25.314  1.00  0.00           P  
ATOM   3738  OP2   U  1074     -11.602  39.185 -26.079  1.00  0.00           O  
ATOM   3739  OP1   U  1074      -9.842  38.816 -24.247  1.00  0.00           O  
ATOM   3740  O5'   U  1074     -10.800  41.076 -24.670  1.00  0.00           O  
ATOM   3741  C5'   U  1074      -9.828  41.842 -23.974  1.00  0.00           C  
ATOM   3742  C4'   U  1074     -10.393  43.157 -23.497  1.00  0.00           C  
ATOM   3743  O4'   U  1074     -10.753  43.956 -24.655  1.00  0.00           O  
ATOM   3744  C3'   U  1074     -11.679  43.081 -22.689  1.00  0.00           C  
ATOM   3745  O3'   U  1074     -11.455  42.825 -21.314  1.00  0.00           O  
ATOM   3746  C1'   U  1074     -11.935  44.675 -24.401  1.00  0.00           C  
ATOM   3747  C2'   U  1074     -12.289  44.454 -22.929  1.00  0.00           C  
ATOM   3748  O2'   U  1074     -11.648  45.446 -22.140  1.00  0.00           O  
ATOM   3749  N1    U  1074     -12.982  44.158 -25.315  1.00  0.00           N  
ATOM   3750  C2    U  1074     -14.114  44.936 -25.483  1.00  0.00           C  
ATOM   3751  O2    U  1074     -14.276  46.005 -24.920  1.00  0.00           O  
ATOM   3752  N3    U  1074     -15.055  44.418 -26.338  1.00  0.00           N  
ATOM   3753  C4    U  1074     -14.986  43.227 -27.028  1.00  0.00           C  
ATOM   3754  O4    U  1074     -15.920  42.898 -27.762  1.00  0.00           O  
ATOM   3755  C5    U  1074     -13.788  42.476 -26.807  1.00  0.00           C  
ATOM   3756  C6    U  1074     -12.854  42.957 -25.980  1.00  0.00           C  
ATOM   3757  H5'   U  1074      -9.072  42.018 -24.573  1.00  0.00           H  
ATOM   3758 H5''   U  1074      -9.511  41.331 -23.201  1.00  0.00           H  
ATOM   3759  H4'   U  1074      -9.720  43.642 -22.975  1.00  0.00           H  
ATOM   3760  H3'   U  1074     -12.270  42.389 -23.052  1.00  0.00           H  
ATOM   3761  H1'   U  1074     -11.809  45.634 -24.562  1.00  0.00           H  
ATOM   3762  H2'   U  1074     -13.258  44.447 -22.786  1.00  0.00           H  
ATOM   3763 HO2'   U  1074     -12.325  46.067 -21.797  1.00  0.00           H  
ATOM   3764  H3    U  1074     -15.865  44.953 -26.470  1.00  0.00           H  
ATOM   3765  H5    U  1074     -13.654  41.616 -27.259  1.00  0.00           H  
ATOM   3766  H6    U  1074     -12.044  42.424 -25.845  1.00  0.00           H  
ATOM   3767  P     G  1075     -12.596  42.127 -20.424  1.00  0.00           P  
ATOM   3768  OP2   G  1075     -13.102  40.946 -21.169  1.00  0.00           O  
ATOM   3769  OP1   G  1075     -12.065  41.953 -19.047  1.00  0.00           O  
ATOM   3770  O5'   G  1075     -13.762  43.212 -20.369  1.00  0.00           O  
ATOM   3771  C5'   G  1075     -13.714  44.287 -19.444  1.00  0.00           C  
ATOM   3772  C4'   G  1075     -14.988  45.094 -19.465  1.00  0.00           C  
ATOM   3773  O4'   G  1075     -15.177  45.550 -20.817  1.00  0.00           O  
ATOM   3774  C3'   G  1075     -16.277  44.311 -19.261  1.00  0.00           C  
ATOM   3775  O3'   G  1075     -16.538  44.021 -17.898  1.00  0.00           O  
ATOM   3776  C1'   G  1075     -16.536  45.657 -21.130  1.00  0.00           C  
ATOM   3777  C2'   G  1075     -17.287  45.283 -19.864  1.00  0.00           C  
ATOM   3778  O2'   G  1075     -17.454  46.429 -19.041  1.00  0.00           O  
ATOM   3779  N1    G  1075     -19.798  44.155 -24.737  1.00  0.00           N  
ATOM   3780  C2    G  1075     -19.917  45.170 -23.819  1.00  0.00           C  
ATOM   3781  N2    G  1075     -21.052  45.883 -23.863  1.00  0.00           N  
ATOM   3782  N3    G  1075     -18.990  45.467 -22.923  1.00  0.00           N  
ATOM   3783  C4    G  1075     -17.917  44.654 -23.017  1.00  0.00           C  
ATOM   3784  C5    G  1075     -17.700  43.613 -23.895  1.00  0.00           C  
ATOM   3785  C6    G  1075     -18.702  43.305 -24.852  1.00  0.00           C  
ATOM   3786  O6    G  1075     -18.697  42.421 -25.716  1.00  0.00           O  
ATOM   3787  N7    G  1075     -16.465  43.023 -23.665  1.00  0.00           N  
ATOM   3788  C8    G  1075     -15.964  43.703 -22.670  1.00  0.00           C  
ATOM   3789  N9    G  1075     -16.792  44.706 -22.228  1.00  0.00           N  
ATOM   3790  H5'   G  1075     -12.961  44.872 -19.672  1.00  0.00           H  
ATOM   3791 H5''   G  1075     -13.577  43.928 -18.543  1.00  0.00           H  
ATOM   3792  H4'   G  1075     -14.975  45.853 -18.845  1.00  0.00           H  
ATOM   3793  H3'   G  1075     -16.280  43.477 -19.773  1.00  0.00           H  
ATOM   3794  H1'   G  1075     -16.797  46.559 -21.411  1.00  0.00           H  
ATOM   3795  H2'   G  1075     -18.143  44.843 -20.050  1.00  0.00           H  
ATOM   3796 HO2'   G  1075     -17.148  46.218 -18.134  1.00  0.00           H  
ATOM   3797  H1    G  1075     -20.542  44.016 -25.360  1.00  0.00           H  
ATOM   3798  H22   G  1075     -21.192  46.620 -23.232  1.00  0.00           H  
ATOM   3799  H21   G  1075     -21.743  45.670 -24.524  1.00  0.00           H  
ATOM   3800  H8    G  1075     -15.085  43.516 -22.279  1.00  0.00           H  
ATOM   3801  P     C  1076     -17.513  42.806 -17.504  1.00  0.00           P  
ATOM   3802  OP2   C  1076     -17.115  41.618 -18.301  1.00  0.00           O  
ATOM   3803  OP1   C  1076     -17.557  42.714 -16.022  1.00  0.00           O  
ATOM   3804  O5'   C  1076     -18.947  43.282 -18.010  1.00  0.00           O  
ATOM   3805  C5'   C  1076     -19.572  44.429 -17.456  1.00  0.00           C  
ATOM   3806  C4'   C  1076     -20.961  44.630 -18.011  1.00  0.00           C  
ATOM   3807  O4'   C  1076     -20.839  44.933 -19.419  1.00  0.00           O  
ATOM   3808  C3'   C  1076     -21.868  43.409 -18.006  1.00  0.00           C  
ATOM   3809  O3'   C  1076     -22.489  43.187 -16.752  1.00  0.00           O  
ATOM   3810  C1'   C  1076     -21.885  44.325 -20.154  1.00  0.00           C  
ATOM   3811  C2'   C  1076     -22.840  43.714 -19.132  1.00  0.00           C  
ATOM   3812  O2'   C  1076     -23.799  44.683 -18.736  1.00  0.00           O  
ATOM   3813  N1    C  1076     -21.274  43.300 -21.037  1.00  0.00           N  
ATOM   3814  C2    C  1076     -21.983  42.895 -22.175  1.00  0.00           C  
ATOM   3815  O2    C  1076     -23.092  43.399 -22.409  1.00  0.00           O  
ATOM   3816  N3    C  1076     -21.448  41.963 -22.997  1.00  0.00           N  
ATOM   3817  C4    C  1076     -20.255  41.437 -22.722  1.00  0.00           C  
ATOM   3818  N4    C  1076     -19.767  40.520 -23.562  1.00  0.00           N  
ATOM   3819  C5    C  1076     -19.510  41.826 -21.574  1.00  0.00           C  
ATOM   3820  C6    C  1076     -20.049  42.750 -20.769  1.00  0.00           C  
ATOM   3821  H5'   C  1076     -19.029  45.219 -17.660  1.00  0.00           H  
ATOM   3822 H5''   C  1076     -19.630  44.322 -16.483  1.00  0.00           H  
ATOM   3823  H4'   C  1076     -21.420  45.368 -17.559  1.00  0.00           H  
ATOM   3824  H3'   C  1076     -21.341  42.619 -18.248  1.00  0.00           H  
ATOM   3825  H1'   C  1076     -22.372  44.977 -20.699  1.00  0.00           H  
ATOM   3826  H2'   C  1076     -23.267  42.898 -19.467  1.00  0.00           H  
ATOM   3827 HO2'   C  1076     -24.675  44.432 -19.096  1.00  0.00           H  
ATOM   3828  H42   C  1076     -18.892  40.114 -23.388  1.00  0.00           H  
ATOM   3829  H41   C  1076     -20.283  40.254 -24.351  1.00  0.00           H  
ATOM   3830  H5    C  1076     -18.633  41.434 -21.381  1.00  0.00           H  
ATOM   3831  H6    C  1076     -19.551  43.031 -19.973  1.00  0.00           H  
ATOM   3832  P     G  1077     -23.029  41.723 -16.364  1.00  0.00           P  
ATOM   3833  OP2   G  1077     -21.972  40.738 -16.708  1.00  0.00           O  
ATOM   3834  OP1   G  1077     -23.558  41.780 -14.978  1.00  0.00           O  
ATOM   3835  O5'   G  1077     -24.258  41.492 -17.352  1.00  0.00           O  
ATOM   3836  C5'   G  1077     -25.516  42.103 -17.106  1.00  0.00           C  
ATOM   3837  C4'   G  1077     -26.574  41.596 -18.054  1.00  0.00           C  
ATOM   3838  O4'   G  1077     -26.213  41.906 -19.421  1.00  0.00           O  
ATOM   3839  C3'   G  1077     -26.799  40.091 -18.060  1.00  0.00           C  
ATOM   3840  O3'   G  1077     -27.654  39.656 -17.016  1.00  0.00           O  
ATOM   3841  C1'   G  1077     -26.633  40.871 -20.284  1.00  0.00           C  
ATOM   3842  C2'   G  1077     -27.422  39.876 -19.426  1.00  0.00           C  
ATOM   3843  O2'   G  1077     -28.792  40.249 -19.432  1.00  0.00           O  
ATOM   3844  N1    G  1077     -24.777  37.941 -24.010  1.00  0.00           N  
ATOM   3845  C2    G  1077     -26.073  38.323 -23.761  1.00  0.00           C  
ATOM   3846  N2    G  1077     -27.002  37.867 -24.615  1.00  0.00           N  
ATOM   3847  N3    G  1077     -26.434  39.096 -22.750  1.00  0.00           N  
ATOM   3848  C4    G  1077     -25.379  39.463 -21.993  1.00  0.00           C  
ATOM   3849  C5    G  1077     -24.049  39.138 -22.154  1.00  0.00           C  
ATOM   3850  C6    G  1077     -23.675  38.308 -23.243  1.00  0.00           C  
ATOM   3851  O6    G  1077     -22.547  37.908 -23.555  1.00  0.00           O  
ATOM   3852  N7    G  1077     -23.275  39.719 -21.160  1.00  0.00           N  
ATOM   3853  C8    G  1077     -24.133  40.374 -20.425  1.00  0.00           C  
ATOM   3854  N9    G  1077     -25.426  40.262 -20.874  1.00  0.00           N  
ATOM   3855  H5'   G  1077     -25.427  43.073 -17.214  1.00  0.00           H  
ATOM   3856 H5''   G  1077     -25.791  41.908 -16.185  1.00  0.00           H  
ATOM   3857  H4'   G  1077     -27.419  42.043 -17.840  1.00  0.00           H  
ATOM   3858  H3'   G  1077     -25.948  39.610 -17.999  1.00  0.00           H  
ATOM   3859  H1'   G  1077     -27.209  41.214 -20.999  1.00  0.00           H  
ATOM   3860  H2'   G  1077     -27.295  38.956 -19.738  1.00  0.00           H  
ATOM   3861 HO2'   G  1077     -29.298  39.598 -19.962  1.00  0.00           H  
ATOM   3862  H1    G  1077     -24.613  37.366 -24.786  1.00  0.00           H  
ATOM   3863  H22   G  1077     -27.944  38.107 -24.487  1.00  0.00           H  
ATOM   3864  H21   G  1077     -26.742  37.294 -25.366  1.00  0.00           H  
ATOM   3865  H8    G  1077     -23.878  40.893 -19.634  1.00  0.00           H  
ATOM   3866  P     G  1078     -27.389  38.246 -16.291  1.00  0.00           P  
ATOM   3867  OP2   G  1078     -25.927  37.986 -16.310  1.00  0.00           O  
ATOM   3868  OP1   G  1078     -28.116  38.250 -14.996  1.00  0.00           O  
ATOM   3869  O5'   G  1078     -28.091  37.182 -17.247  1.00  0.00           O  
ATOM   3870  C5'   G  1078     -27.530  35.892 -17.438  1.00  0.00           C  
ATOM   3871  C4'   G  1078     -27.887  35.327 -18.790  1.00  0.00           C  
ATOM   3872  O4'   G  1078     -27.282  36.130 -19.824  1.00  0.00           O  
ATOM   3873  C3'   G  1078     -27.376  33.925 -19.084  1.00  0.00           C  
ATOM   3874  O3'   G  1078     -28.222  32.908 -18.574  1.00  0.00           O  
ATOM   3875  C1'   G  1078     -26.949  35.320 -20.940  1.00  0.00           C  
ATOM   3876  C2'   G  1078     -27.393  33.897 -20.608  1.00  0.00           C  
ATOM   3877  O2'   G  1078     -28.709  33.696 -21.105  1.00  0.00           O  
ATOM   3878  N1    G  1078     -22.983  33.657 -23.664  1.00  0.00           N  
ATOM   3879  C2    G  1078     -24.310  33.313 -23.752  1.00  0.00           C  
ATOM   3880  N2    G  1078     -24.629  32.407 -24.688  1.00  0.00           N  
ATOM   3881  N3    G  1078     -25.257  33.820 -22.981  1.00  0.00           N  
ATOM   3882  C4    G  1078     -24.765  34.713 -22.097  1.00  0.00           C  
ATOM   3883  C5    G  1078     -23.460  35.126 -21.926  1.00  0.00           C  
ATOM   3884  C6    G  1078     -22.454  34.574 -22.761  1.00  0.00           C  
ATOM   3885  O6    G  1078     -21.241  34.812 -22.765  1.00  0.00           O  
ATOM   3886  N7    G  1078     -23.369  36.063 -20.907  1.00  0.00           N  
ATOM   3887  C8    G  1078     -24.596  36.199 -20.483  1.00  0.00           C  
ATOM   3888  N9    G  1078     -25.493  35.410 -21.161  1.00  0.00           N  
ATOM   3889  H5'   G  1078     -27.866  35.290 -16.741  1.00  0.00           H  
ATOM   3890 H5''   G  1078     -26.555  35.953 -17.364  1.00  0.00           H  
ATOM   3891  H4'   G  1078     -28.861  35.340 -18.902  1.00  0.00           H  
ATOM   3892  H3'   G  1078     -26.469  33.789 -18.740  1.00  0.00           H  
ATOM   3893  H1'   G  1078     -27.420  35.632 -21.741  1.00  0.00           H  
ATOM   3894  H2'   G  1078     -26.766  33.232 -20.963  1.00  0.00           H  
ATOM   3895 HO2'   G  1078     -28.671  33.087 -21.872  1.00  0.00           H  
ATOM   3896  H1    G  1078     -22.359  33.223 -24.283  1.00  0.00           H  
ATOM   3897  H22   G  1078     -25.561  32.123 -24.798  1.00  0.00           H  
ATOM   3898  H21   G  1078     -23.933  32.027 -25.264  1.00  0.00           H  
ATOM   3899  H8    G  1078     -24.850  36.804 -19.755  1.00  0.00           H  
ATOM   3900  P     A  1079     -27.826  32.130 -17.225  1.00  0.00           P  
ATOM   3901  OP2   A  1079     -26.456  32.551 -16.836  1.00  0.00           O  
ATOM   3902  OP1   A  1079     -28.943  32.283 -16.260  1.00  0.00           O  
ATOM   3903  O5'   A  1079     -27.763  30.600 -17.668  1.00  0.00           O  
ATOM   3904  C5'   A  1079     -28.649  30.089 -18.653  1.00  0.00           C  
ATOM   3905  C4'   A  1079     -27.920  29.258 -19.678  1.00  0.00           C  
ATOM   3906  O4'   A  1079     -27.343  30.152 -20.672  1.00  0.00           O  
ATOM   3907  C3'   A  1079     -26.729  28.462 -19.166  1.00  0.00           C  
ATOM   3908  O3'   A  1079     -27.088  27.185 -18.667  1.00  0.00           O  
ATOM   3909  C1'   A  1079     -26.096  29.661 -21.095  1.00  0.00           C  
ATOM   3910  C2'   A  1079     -25.934  28.281 -20.438  1.00  0.00           C  
ATOM   3911  O2'   A  1079     -26.521  27.298 -21.277  1.00  0.00           O  
ATOM   3912  N1    A  1079     -21.234  31.260 -21.695  1.00  0.00           N  
ATOM   3913  C2    A  1079     -21.944  30.293 -22.291  1.00  0.00           C  
ATOM   3914  N3    A  1079     -23.208  29.930 -22.086  1.00  0.00           N  
ATOM   3915  C4    A  1079     -23.773  30.691 -21.132  1.00  0.00           C  
ATOM   3916  C5    A  1079     -23.172  31.720 -20.431  1.00  0.00           C  
ATOM   3917  C6    A  1079     -21.831  32.007 -20.742  1.00  0.00           C  
ATOM   3918  N6    A  1079     -21.123  32.969 -20.147  1.00  0.00           N  
ATOM   3919  N7    A  1079     -24.062  32.281 -19.525  1.00  0.00           N  
ATOM   3920  C8    A  1079     -25.162  31.590 -19.696  1.00  0.00           C  
ATOM   3921  N9    A  1079     -25.058  30.612 -20.654  1.00  0.00           N  
ATOM   3922  H5'   A  1079     -29.091  30.839 -19.105  1.00  0.00           H  
ATOM   3923 H5''   A  1079     -29.329  29.535 -18.216  1.00  0.00           H  
ATOM   3924  H4'   A  1079     -28.543  28.646 -20.122  1.00  0.00           H  
ATOM   3925  H3'   A  1079     -26.213  28.940 -18.483  1.00  0.00           H  
ATOM   3926  H1'   A  1079     -26.057  29.564 -22.070  1.00  0.00           H  
ATOM   3927  H2'   A  1079     -24.993  28.082 -20.249  1.00  0.00           H  
ATOM   3928 HO2'   A  1079     -25.810  26.756 -21.679  1.00  0.00           H  
ATOM   3929  H2    A  1079     -21.465  29.780 -22.975  1.00  0.00           H  
ATOM   3930  H61   A  1079     -20.190  33.122 -20.407  1.00  0.00           H  
ATOM   3931  H62   A  1079     -21.535  33.524 -19.453  1.00  0.00           H  
ATOM   3932  H8    A  1079     -25.984  31.757 -19.187  1.00  0.00           H  
ATOM   3933  P     G  1080     -26.132  26.428 -17.621  1.00  0.00           P  
ATOM   3934  OP2   G  1080     -25.293  27.449 -16.943  1.00  0.00           O  
ATOM   3935  OP1   G  1080     -26.973  25.512 -16.808  1.00  0.00           O  
ATOM   3936  O5'   G  1080     -25.181  25.539 -18.540  1.00  0.00           O  
ATOM   3937  C5'   G  1080     -23.870  25.196 -18.116  1.00  0.00           C  
ATOM   3938  C4'   G  1080     -22.953  24.956 -19.289  1.00  0.00           C  
ATOM   3939  O4'   G  1080     -22.948  26.136 -20.123  1.00  0.00           O  
ATOM   3940  C3'   G  1080     -21.490  24.709 -18.953  1.00  0.00           C  
ATOM   3941  O3'   G  1080     -21.199  23.341 -18.721  1.00  0.00           O  
ATOM   3942  C1'   G  1080     -21.640  26.480 -20.510  1.00  0.00           C  
ATOM   3943  C2'   G  1080     -20.761  25.276 -20.160  1.00  0.00           C  
ATOM   3944  O2'   G  1080     -20.776  24.362 -21.247  1.00  0.00           O  
ATOM   3945  N1    G  1080     -17.859  29.592 -19.116  1.00  0.00           N  
ATOM   3946  C2    G  1080     -17.822  28.472 -19.911  1.00  0.00           C  
ATOM   3947  N2    G  1080     -16.621  28.131 -20.403  1.00  0.00           N  
ATOM   3948  N3    G  1080     -18.883  27.739 -20.204  1.00  0.00           N  
ATOM   3949  C4    G  1080     -20.005  28.220 -19.629  1.00  0.00           C  
ATOM   3950  C5    G  1080     -20.151  29.328 -18.821  1.00  0.00           C  
ATOM   3951  C6    G  1080     -19.004  30.106 -18.513  1.00  0.00           C  
ATOM   3952  O6    G  1080     -18.928  31.123 -17.815  1.00  0.00           O  
ATOM   3953  N7    G  1080     -21.473  29.484 -18.433  1.00  0.00           N  
ATOM   3954  C8    G  1080     -22.097  28.488 -19.002  1.00  0.00           C  
ATOM   3955  N9    G  1080     -21.266  27.683 -19.742  1.00  0.00           N  
ATOM   3956  H5'   G  1080     -23.913  24.382 -17.571  1.00  0.00           H  
ATOM   3957 H5''   G  1080     -23.509  25.926 -17.570  1.00  0.00           H  
ATOM   3958  H4'   G  1080     -23.290  24.202 -19.817  1.00  0.00           H  
ATOM   3959  H3'   G  1080     -21.252  25.232 -18.160  1.00  0.00           H  
ATOM   3960  H1'   G  1080     -21.567  26.669 -21.469  1.00  0.00           H  
ATOM   3961  H2'   G  1080     -19.848  25.552 -19.931  1.00  0.00           H  
ATOM   3962 HO2'   G  1080     -19.936  24.445 -21.745  1.00  0.00           H  
ATOM   3963  H1    G  1080     -17.016  30.066 -18.959  1.00  0.00           H  
ATOM   3964  H22   G  1080     -16.533  27.341 -20.977  1.00  0.00           H  
ATOM   3965  H21   G  1080     -15.831  28.669 -20.190  1.00  0.00           H  
ATOM   3966  H8    G  1080     -23.060  28.332 -18.909  1.00  0.00           H  
ATOM   3967  P     U  1081     -21.110  22.778 -17.218  1.00  0.00           P  
ATOM   3968  OP2   U  1081     -22.473  22.359 -16.804  1.00  0.00           O  
ATOM   3969  OP1   U  1081     -19.992  21.802 -17.158  1.00  0.00           O  
ATOM   3970  O5'   U  1081     -20.701  24.052 -16.353  1.00  0.00           O  
ATOM   3971  C5'   U  1081     -19.378  24.565 -16.392  1.00  0.00           C  
ATOM   3972  C4'   U  1081     -19.335  26.023 -16.005  1.00  0.00           C  
ATOM   3973  O4'   U  1081     -20.657  26.600 -16.144  1.00  0.00           O  
ATOM   3974  C3'   U  1081     -18.938  26.323 -14.568  1.00  0.00           C  
ATOM   3975  O3'   U  1081     -17.537  26.291 -14.363  1.00  0.00           O  
ATOM   3976  C1'   U  1081     -20.871  27.557 -15.139  1.00  0.00           C  
ATOM   3977  C2'   U  1081     -19.568  27.695 -14.347  1.00  0.00           C  
ATOM   3978  O2'   U  1081     -18.779  28.724 -14.927  1.00  0.00           O  
ATOM   3979  N1    U  1081     -21.999  27.103 -14.291  1.00  0.00           N  
ATOM   3980  C2    U  1081     -22.455  27.981 -13.325  1.00  0.00           C  
ATOM   3981  O2    U  1081     -21.975  29.087 -13.150  1.00  0.00           O  
ATOM   3982  N3    U  1081     -23.501  27.518 -12.565  1.00  0.00           N  
ATOM   3983  C4    U  1081     -24.126  26.293 -12.668  1.00  0.00           C  
ATOM   3984  O4    U  1081     -25.057  26.024 -11.907  1.00  0.00           O  
ATOM   3985  C5    U  1081     -23.602  25.438 -13.689  1.00  0.00           C  
ATOM   3986  C6    U  1081     -22.585  25.864 -14.444  1.00  0.00           C  
ATOM   3987  H5'   U  1081     -19.024  24.466 -17.301  1.00  0.00           H  
ATOM   3988 H5''   U  1081     -18.818  24.054 -15.772  1.00  0.00           H  
ATOM   3989  H4'   U  1081     -18.724  26.495 -16.607  1.00  0.00           H  
ATOM   3990  H3'   U  1081     -19.365  25.680 -13.966  1.00  0.00           H  
ATOM   3991  H1'   U  1081     -21.095  28.422 -15.543  1.00  0.00           H  
ATOM   3992  H2'   U  1081     -19.741  27.862 -13.397  1.00  0.00           H  
ATOM   3993 HO2'   U  1081     -18.768  29.496 -14.323  1.00  0.00           H  
ATOM   3994  H3    U  1081     -23.840  28.124 -11.874  1.00  0.00           H  
ATOM   3995  H5    U  1081     -23.987  24.548 -13.833  1.00  0.00           H  
ATOM   3996  H6    U  1081     -22.243  25.260 -15.135  1.00  0.00           H  
ATOM   3997  P     G  1082     -16.848  25.011 -13.678  1.00  0.00           P  
ATOM   3998  OP2   G  1082     -17.898  24.265 -12.938  1.00  0.00           O  
ATOM   3999  OP1   G  1082     -16.043  24.312 -14.712  1.00  0.00           O  
ATOM   4000  O5'   G  1082     -15.844  25.637 -12.611  1.00  0.00           O  
ATOM   4001  C5'   G  1082     -14.937  24.814 -11.893  1.00  0.00           C  
ATOM   4002  C4'   G  1082     -13.692  25.571 -11.502  1.00  0.00           C  
ATOM   4003  O4'   G  1082     -13.903  26.187 -10.205  1.00  0.00           O  
ATOM   4004  C3'   G  1082     -12.426  24.741 -11.350  1.00  0.00           C  
ATOM   4005  O3'   G  1082     -11.724  24.574 -12.570  1.00  0.00           O  
ATOM   4006  C1'   G  1082     -12.727  26.068  -9.419  1.00  0.00           C  
ATOM   4007  C2'   G  1082     -11.622  25.573 -10.362  1.00  0.00           C  
ATOM   4008  O2'   G  1082     -11.021  26.692 -10.999  1.00  0.00           O  
ATOM   4009  N1    G  1082     -10.834  23.586  -5.398  1.00  0.00           N  
ATOM   4010  C2    G  1082     -10.220  24.479  -6.242  1.00  0.00           C  
ATOM   4011  N2    G  1082      -8.932  24.752  -5.986  1.00  0.00           N  
ATOM   4012  N3    G  1082     -10.824  25.065  -7.263  1.00  0.00           N  
ATOM   4013  C4    G  1082     -12.112  24.679  -7.377  1.00  0.00           C  
ATOM   4014  C5    G  1082     -12.820  23.796  -6.589  1.00  0.00           C  
ATOM   4015  C6    G  1082     -12.160  23.174  -5.497  1.00  0.00           C  
ATOM   4016  O6    G  1082     -12.615  22.363  -4.683  1.00  0.00           O  
ATOM   4017  N7    G  1082     -14.126  23.670  -7.039  1.00  0.00           N  
ATOM   4018  C8    G  1082     -14.189  24.464  -8.074  1.00  0.00           C  
ATOM   4019  N9    G  1082     -13.003  25.108  -8.334  1.00  0.00           N  
ATOM   4020  H5'   G  1082     -14.685  24.051 -12.453  1.00  0.00           H  
ATOM   4021 H5''   G  1082     -15.378  24.483 -11.082  1.00  0.00           H  
ATOM   4022  H4'   G  1082     -13.530  26.281 -12.159  1.00  0.00           H  
ATOM   4023  H3'   G  1082     -12.625  23.860 -10.971  1.00  0.00           H  
ATOM   4024  H1'   G  1082     -12.466  26.930  -9.033  1.00  0.00           H  
ATOM   4025  H2'   G  1082     -10.960  25.028  -9.887  1.00  0.00           H  
ATOM   4026 HO2'   G  1082     -10.117  26.815 -10.642  1.00  0.00           H  
ATOM   4027  H1    G  1082     -10.298  23.207  -4.670  1.00  0.00           H  
ATOM   4028  H22   G  1082      -8.443  25.383  -6.555  1.00  0.00           H  
ATOM   4029  H21   G  1082      -8.478  24.322  -5.232  1.00  0.00           H  
ATOM   4030  H8    G  1082     -15.000  24.589  -8.609  1.00  0.00           H  
ATOM   4031  P     A  1083     -11.150  23.129 -12.980  1.00  0.00           P  
ATOM   4032  OP2   A  1083     -11.896  22.103 -12.210  1.00  0.00           O  
ATOM   4033  OP1   A  1083     -11.113  23.052 -14.462  1.00  0.00           O  
ATOM   4034  O5'   A  1083      -9.648  23.148 -12.449  1.00  0.00           O  
ATOM   4035  C5'   A  1083      -8.950  24.372 -12.277  1.00  0.00           C  
ATOM   4036  C4'   A  1083      -7.813  24.229 -11.297  1.00  0.00           C  
ATOM   4037  O4'   A  1083      -8.332  24.426  -9.956  1.00  0.00           O  
ATOM   4038  C3'   A  1083      -7.142  22.865 -11.248  1.00  0.00           C  
ATOM   4039  O3'   A  1083      -6.092  22.730 -12.191  1.00  0.00           O  
ATOM   4040  C1'   A  1083      -7.797  23.478  -9.067  1.00  0.00           C  
ATOM   4041  C2'   A  1083      -6.654  22.784  -9.807  1.00  0.00           C  
ATOM   4042  O2'   A  1083      -5.460  23.532  -9.624  1.00  0.00           O  
ATOM   4043  N1    A  1083      -9.399  19.927  -5.694  1.00  0.00           N  
ATOM   4044  C2    A  1083      -8.283  20.663  -5.764  1.00  0.00           C  
ATOM   4045  N3    A  1083      -7.929  21.571  -6.671  1.00  0.00           N  
ATOM   4046  C4    A  1083      -8.884  21.701  -7.610  1.00  0.00           C  
ATOM   4047  C5    A  1083     -10.082  21.016  -7.673  1.00  0.00           C  
ATOM   4048  C6    A  1083     -10.338  20.083  -6.652  1.00  0.00           C  
ATOM   4049  N6    A  1083     -11.450  19.348  -6.582  1.00  0.00           N  
ATOM   4050  N7    A  1083     -10.817  21.413  -8.782  1.00  0.00           N  
ATOM   4051  C8    A  1083     -10.058  22.314  -9.355  1.00  0.00           C  
ATOM   4052  N9    A  1083      -8.873  22.539  -8.699  1.00  0.00           N  
ATOM   4053  H5'   A  1083      -9.574  25.052 -11.946  1.00  0.00           H  
ATOM   4054 H5''   A  1083      -8.593  24.662 -13.142  1.00  0.00           H  
ATOM   4055  H4'   A  1083      -7.132  24.911 -11.475  1.00  0.00           H  
ATOM   4056  H3'   A  1083      -7.809  22.165 -11.408  1.00  0.00           H  
ATOM   4057  H1'   A  1083      -7.447  23.908  -8.257  1.00  0.00           H  
ATOM   4058  H2'   A  1083      -6.548  21.854  -9.515  1.00  0.00           H  
ATOM   4059 HO2'   A  1083      -5.035  23.671 -10.496  1.00  0.00           H  
ATOM   4060  H2    A  1083      -7.634  20.512  -5.045  1.00  0.00           H  
ATOM   4061  H61   A  1083     -11.572  18.713  -5.846  1.00  0.00           H  
ATOM   4062  H62   A  1083     -12.145  19.444  -7.266  1.00  0.00           H  
ATOM   4063  H8    A  1083     -10.313  22.784 -10.177  1.00  0.00           H  
ATOM   4064  P     U  1084      -5.650  21.272 -12.703  1.00  0.00           P  
ATOM   4065  OP2   U  1084      -6.814  20.652 -13.383  1.00  0.00           O  
ATOM   4066  OP1   U  1084      -4.363  21.411 -13.430  1.00  0.00           O  
ATOM   4067  O5'   U  1084      -5.372  20.460 -11.361  1.00  0.00           O  
ATOM   4068  C5'   U  1084      -4.138  20.589 -10.672  1.00  0.00           C  
ATOM   4069  C4'   U  1084      -4.083  19.698  -9.456  1.00  0.00           C  
ATOM   4070  O4'   U  1084      -5.260  19.920  -8.634  1.00  0.00           O  
ATOM   4071  C3'   U  1084      -4.115  18.200  -9.719  1.00  0.00           C  
ATOM   4072  O3'   U  1084      -2.845  17.669 -10.050  1.00  0.00           O  
ATOM   4073  C1'   U  1084      -5.657  18.723  -8.017  1.00  0.00           C  
ATOM   4074  C2'   U  1084      -4.623  17.658  -8.392  1.00  0.00           C  
ATOM   4075  O2'   U  1084      -3.593  17.642  -7.415  1.00  0.00           O  
ATOM   4076  N1    U  1084      -7.017  18.379  -8.496  1.00  0.00           N  
ATOM   4077  C2    U  1084      -7.664  17.333  -7.864  1.00  0.00           C  
ATOM   4078  O2    U  1084      -7.168  16.700  -6.948  1.00  0.00           O  
ATOM   4079  N3    U  1084      -8.921  17.052  -8.340  1.00  0.00           N  
ATOM   4080  C4    U  1084      -9.585  17.694  -9.363  1.00  0.00           C  
ATOM   4081  O4    U  1084     -10.717  17.321  -9.677  1.00  0.00           O  
ATOM   4082  C5    U  1084      -8.856  18.765  -9.971  1.00  0.00           C  
ATOM   4083  C6    U  1084      -7.631  19.061  -9.526  1.00  0.00           C  
ATOM   4084  H5'   U  1084      -4.024  21.520 -10.391  1.00  0.00           H  
ATOM   4085 H5''   U  1084      -3.407  20.346 -11.278  1.00  0.00           H  
ATOM   4086  H4'   U  1084      -3.282  19.910  -8.933  1.00  0.00           H  
ATOM   4087  H3'   U  1084      -4.749  17.985 -10.434  1.00  0.00           H  
ATOM   4088  H1'   U  1084      -5.673  18.827  -7.042  1.00  0.00           H  
ATOM   4089  H2'   U  1084      -5.034  16.775  -8.499  1.00  0.00           H  
ATOM   4090 HO2'   U  1084      -3.665  16.819  -6.888  1.00  0.00           H  
ATOM   4091  H3    U  1084      -9.396  16.314  -7.906  1.00  0.00           H  
ATOM   4092  H5    U  1084      -9.253  19.277 -10.706  1.00  0.00           H  
ATOM   4093  H6    U  1084      -7.152  19.798  -9.958  1.00  0.00           H  
ATOM   4094  P     U  1085      -2.687  16.662 -11.292  1.00  0.00           P  
ATOM   4095  OP2   U  1085      -4.010  16.540 -11.955  1.00  0.00           O  
ATOM   4096  OP1   U  1085      -1.505  17.089 -12.084  1.00  0.00           O  
ATOM   4097  O5'   U  1085      -2.345  15.262 -10.612  1.00  0.00           O  
ATOM   4098  C5'   U  1085      -2.852  14.049 -11.146  1.00  0.00           C  
ATOM   4099  C4'   U  1085      -3.990  13.507 -10.316  1.00  0.00           C  
ATOM   4100  O4'   U  1085      -5.011  14.521 -10.210  1.00  0.00           O  
ATOM   4101  C3'   U  1085      -4.704  12.286 -10.874  1.00  0.00           C  
ATOM   4102  O3'   U  1085      -4.098  11.065 -10.490  1.00  0.00           O  
ATOM   4103  C1'   U  1085      -6.227  13.872  -9.968  1.00  0.00           C  
ATOM   4104  C2'   U  1085      -6.090  12.370 -10.241  1.00  0.00           C  
ATOM   4105  O2'   U  1085      -6.133  11.676  -9.002  1.00  0.00           O  
ATOM   4106  N1    U  1085      -7.313  14.492 -10.765  1.00  0.00           N  
ATOM   4107  C2    U  1085      -8.583  13.964 -10.619  1.00  0.00           C  
ATOM   4108  O2    U  1085      -8.834  13.031  -9.876  1.00  0.00           O  
ATOM   4109  N3    U  1085      -9.556  14.570 -11.375  1.00  0.00           N  
ATOM   4110  C4    U  1085      -9.395  15.626 -12.246  1.00  0.00           C  
ATOM   4111  O4    U  1085     -10.373  16.060 -12.857  1.00  0.00           O  
ATOM   4112  C5    U  1085      -8.056  16.121 -12.346  1.00  0.00           C  
ATOM   4113  C6    U  1085      -7.089  15.550 -11.620  1.00  0.00           C  
ATOM   4114  H5'   U  1085      -2.131  13.385 -11.171  1.00  0.00           H  
ATOM   4115 H5''   U  1085      -3.172  14.209 -12.058  1.00  0.00           H  
ATOM   4116  H4'   U  1085      -3.665  13.299  -9.415  1.00  0.00           H  
ATOM   4117  H3'   U  1085      -4.754  12.326 -11.852  1.00  0.00           H  
ATOM   4118  H1'   U  1085      -6.404  14.012  -9.014  1.00  0.00           H  
ATOM   4119  H2'   U  1085      -6.786  12.057 -10.855  1.00  0.00           H  
ATOM   4120 HO2'   U  1085      -7.062  11.437  -8.802  1.00  0.00           H  
ATOM   4121  H3    U  1085     -10.463  14.211 -11.287  1.00  0.00           H  
ATOM   4122  H5    U  1085      -7.850  16.872 -12.941  1.00  0.00           H  
ATOM   4123  H6    U  1085      -6.181  15.906 -11.707  1.00  0.00           H  
ATOM   4124  P     U  1086      -3.364  10.146 -11.584  1.00  0.00           P  
ATOM   4125  OP2   U  1086      -3.065   8.834 -10.956  1.00  0.00           O  
ATOM   4126  OP1   U  1086      -4.161  10.196 -12.836  1.00  0.00           O  
ATOM   4127  O5'   U  1086      -1.982  10.893 -11.850  1.00  0.00           O  
ATOM   4128  C5'   U  1086      -1.608  11.290 -13.160  1.00  0.00           C  
ATOM   4129  C4'   U  1086      -0.407  12.204 -13.143  1.00  0.00           C  
ATOM   4130  O4'   U  1086       0.444  11.837 -12.026  1.00  0.00           O  
ATOM   4131  C3'   U  1086       0.502  12.140 -14.361  1.00  0.00           C  
ATOM   4132  O3'   U  1086       0.073  12.980 -15.417  1.00  0.00           O  
ATOM   4133  C1'   U  1086       1.801  11.949 -12.400  1.00  0.00           C  
ATOM   4134  C2'   U  1086       1.843  12.585 -13.791  1.00  0.00           C  
ATOM   4135  O2'   U  1086       1.901  13.998 -13.655  1.00  0.00           O  
ATOM   4136  N1    U  1086       2.411  10.597 -12.381  1.00  0.00           N  
ATOM   4137  C2    U  1086       3.787  10.525 -12.491  1.00  0.00           C  
ATOM   4138  O2    U  1086       4.499  11.508 -12.601  1.00  0.00           O  
ATOM   4139  N3    U  1086       4.307   9.254 -12.468  1.00  0.00           N  
ATOM   4140  C4    U  1086       3.609   8.072 -12.349  1.00  0.00           C  
ATOM   4141  O4    U  1086       4.224   7.004 -12.345  1.00  0.00           O  
ATOM   4142  C5    U  1086       2.190   8.223 -12.239  1.00  0.00           C  
ATOM   4143  C6    U  1086       1.657   9.449 -12.258  1.00  0.00           C  
ATOM   4144  H5'   U  1086      -2.360  11.759 -13.578  1.00  0.00           H  
ATOM   4145 H5''   U  1086      -1.394  10.493 -13.688  1.00  0.00           H  
ATOM   4146  H4'   U  1086      -0.702  13.130 -13.018  1.00  0.00           H  
ATOM   4147  H3'   U  1086       0.567  11.219 -14.689  1.00  0.00           H  
ATOM   4148  H1'   U  1086       2.274  12.528 -11.766  1.00  0.00           H  
ATOM   4149  H2'   U  1086       2.591  12.242 -14.323  1.00  0.00           H  
ATOM   4150 HO2'   U  1086       2.793  14.308 -13.918  1.00  0.00           H  
ATOM   4151  H3    U  1086       5.281   9.180 -12.545  1.00  0.00           H  
ATOM   4152  H5    U  1086       1.615   7.435 -12.150  1.00  0.00           H  
ATOM   4153  H6    U  1086       0.684   9.527 -12.182  1.00  0.00           H  
ATOM   4154  P     A  1087       0.233  12.506 -16.944  1.00  0.00           P  
ATOM   4155  OP2   A  1087      -0.279  11.117 -17.051  1.00  0.00           O  
ATOM   4156  OP1   A  1087      -0.333  13.566 -17.817  1.00  0.00           O  
ATOM   4157  O5'   A  1087       1.810  12.469 -17.172  1.00  0.00           O  
ATOM   4158  C5'   A  1087       2.589  13.651 -17.069  1.00  0.00           C  
ATOM   4159  C4'   A  1087       4.065  13.348 -17.124  1.00  0.00           C  
ATOM   4160  O4'   A  1087       4.453  12.613 -15.931  1.00  0.00           O  
ATOM   4161  C3'   A  1087       4.520  12.449 -18.263  1.00  0.00           C  
ATOM   4162  O3'   A  1087       4.733  13.153 -19.474  1.00  0.00           O  
ATOM   4163  C1'   A  1087       5.401  11.638 -16.251  1.00  0.00           C  
ATOM   4164  C2'   A  1087       5.817  11.896 -17.698  1.00  0.00           C  
ATOM   4165  O2'   A  1087       6.848  12.873 -17.726  1.00  0.00           O  
ATOM   4166  N1    A  1087       6.162   6.564 -15.776  1.00  0.00           N  
ATOM   4167  C2    A  1087       7.008   7.591 -15.927  1.00  0.00           C  
ATOM   4168  N3    A  1087       6.741   8.890 -16.045  1.00  0.00           N  
ATOM   4169  C4    A  1087       5.416   9.109 -15.995  1.00  0.00           C  
ATOM   4170  C5    A  1087       4.424   8.158 -15.844  1.00  0.00           C  
ATOM   4171  C6    A  1087       4.837   6.819 -15.729  1.00  0.00           C  
ATOM   4172  N6    A  1087       3.994   5.794 -15.580  1.00  0.00           N  
ATOM   4173  N7    A  1087       3.170   8.754 -15.836  1.00  0.00           N  
ATOM   4174  C8    A  1087       3.428  10.030 -15.979  1.00  0.00           C  
ATOM   4175  N9    A  1087       4.767  10.317 -16.082  1.00  0.00           N  
ATOM   4176  H5'   A  1087       2.386  14.096 -16.220  1.00  0.00           H  
ATOM   4177 H5''   A  1087       2.359  14.252 -17.807  1.00  0.00           H  
ATOM   4178  H4'   A  1087       4.570  14.187 -17.162  1.00  0.00           H  
ATOM   4179  H3'   A  1087       3.886  11.719 -18.423  1.00  0.00           H  
ATOM   4180  H1'   A  1087       6.188  11.699 -15.669  1.00  0.00           H  
ATOM   4181  H2'   A  1087       6.086  11.071 -18.155  1.00  0.00           H  
ATOM   4182 HO2'   A  1087       6.612  13.566 -18.377  1.00  0.00           H  
ATOM   4183  H2    A  1087       7.959   7.353 -15.955  1.00  0.00           H  
ATOM   4184  H61   A  1087       4.342   4.881 -15.505  1.00  0.00           H  
ATOM   4185  H62   A  1087       3.028   5.955 -15.543  1.00  0.00           H  
ATOM   4186  H8    A  1087       2.729  10.717 -16.011  1.00  0.00           H  
ATOM   4187  P     C  1088       4.246  12.523 -20.871  1.00  0.00           P  
ATOM   4188  OP2   C  1088       2.855  12.035 -20.697  1.00  0.00           O  
ATOM   4189  OP1   C  1088       4.551  13.501 -21.947  1.00  0.00           O  
ATOM   4190  O5'   C  1088       5.192  11.258 -21.074  1.00  0.00           O  
ATOM   4191  C5'   C  1088       6.598  11.362 -20.902  1.00  0.00           C  
ATOM   4192  C4'   C  1088       7.250  10.004 -20.805  1.00  0.00           C  
ATOM   4193  O4'   C  1088       6.878   9.373 -19.550  1.00  0.00           O  
ATOM   4194  C3'   C  1088       6.830   8.983 -21.850  1.00  0.00           C  
ATOM   4195  O3'   C  1088       7.520   9.133 -23.078  1.00  0.00           O  
ATOM   4196  C1'   C  1088       6.726   7.992 -19.723  1.00  0.00           C  
ATOM   4197  C2'   C  1088       7.177   7.678 -21.149  1.00  0.00           C  
ATOM   4198  O2'   C  1088       8.577   7.441 -21.149  1.00  0.00           O  
ATOM   4199  N1    C  1088       5.296   7.664 -19.499  1.00  0.00           N  
ATOM   4200  C2    C  1088       4.961   6.345 -19.168  1.00  0.00           C  
ATOM   4201  O2    C  1088       5.860   5.496 -19.074  1.00  0.00           O  
ATOM   4202  N3    C  1088       3.664   6.020 -18.959  1.00  0.00           N  
ATOM   4203  C4    C  1088       2.716   6.950 -19.067  1.00  0.00           C  
ATOM   4204  N4    C  1088       1.450   6.583 -18.851  1.00  0.00           N  
ATOM   4205  C5    C  1088       3.024   8.299 -19.402  1.00  0.00           C  
ATOM   4206  C6    C  1088       4.310   8.609 -19.606  1.00  0.00           C  
ATOM   4207  H5'   C  1088       6.782  11.865 -20.082  1.00  0.00           H  
ATOM   4208 H5''   C  1088       6.977  11.845 -21.666  1.00  0.00           H  
ATOM   4209  H4'   C  1088       8.223  10.108 -20.836  1.00  0.00           H  
ATOM   4210  H3'   C  1088       5.863   9.015 -22.006  1.00  0.00           H  
ATOM   4211  H1'   C  1088       7.279   7.486 -19.092  1.00  0.00           H  
ATOM   4212  H2'   C  1088       6.681   6.921 -21.523  1.00  0.00           H  
ATOM   4213 HO2'   C  1088       8.740   6.489 -21.313  1.00  0.00           H  
ATOM   4214  H42   C  1088       0.731   7.244 -18.922  1.00  0.00           H  
ATOM   4215  H41   C  1088       1.242   5.653 -18.621  1.00  0.00           H  
ATOM   4216  H5    C  1088       2.320   8.976 -19.478  1.00  0.00           H  
ATOM   4217  H6    C  1088       4.543   9.532 -19.837  1.00  0.00           H  
ATOM   4218  P     G  1089       6.889   8.551 -24.437  1.00  0.00           P  
ATOM   4219  OP2   G  1089       5.456   8.940 -24.482  1.00  0.00           O  
ATOM   4220  OP1   G  1089       7.786   8.926 -25.560  1.00  0.00           O  
ATOM   4221  O5'   G  1089       6.966   6.970 -24.253  1.00  0.00           O  
ATOM   4222  C5'   G  1089       8.194   6.276 -24.414  1.00  0.00           C  
ATOM   4223  C4'   G  1089       8.001   4.782 -24.333  1.00  0.00           C  
ATOM   4224  O4'   G  1089       7.469   4.425 -23.033  1.00  0.00           O  
ATOM   4225  C3'   G  1089       6.973   4.190 -25.286  1.00  0.00           C  
ATOM   4226  O3'   G  1089       7.486   3.975 -26.589  1.00  0.00           O  
ATOM   4227  C1'   G  1089       6.594   3.336 -23.129  1.00  0.00           C  
ATOM   4228  C2'   G  1089       6.633   2.882 -24.589  1.00  0.00           C  
ATOM   4229  O2'   G  1089       7.670   1.925 -24.754  1.00  0.00           O  
ATOM   4230  N1    G  1089       1.959   2.051 -21.460  1.00  0.00           N  
ATOM   4231  C2    G  1089       3.040   1.251 -21.740  1.00  0.00           C  
ATOM   4232  N2    G  1089       2.871  -0.066 -21.552  1.00  0.00           N  
ATOM   4233  N3    G  1089       4.205   1.707 -22.172  1.00  0.00           N  
ATOM   4234  C4    G  1089       4.203   3.050 -22.306  1.00  0.00           C  
ATOM   4235  C5    G  1089       3.179   3.939 -22.054  1.00  0.00           C  
ATOM   4236  C6    G  1089       1.935   3.437 -21.592  1.00  0.00           C  
ATOM   4237  O6    G  1089       0.907   4.063 -21.312  1.00  0.00           O  
ATOM   4238  N7    G  1089       3.581   5.241 -22.318  1.00  0.00           N  
ATOM   4239  C8    G  1089       4.818   5.122 -22.718  1.00  0.00           C  
ATOM   4240  N9    G  1089       5.258   3.821 -22.734  1.00  0.00           N  
ATOM   4241  H5'   G  1089       8.815   6.557 -23.710  1.00  0.00           H  
ATOM   4242 H5''   G  1089       8.577   6.503 -25.287  1.00  0.00           H  
ATOM   4243  H4'   G  1089       8.870   4.344 -24.452  1.00  0.00           H  
ATOM   4244  H3'   G  1089       6.182   4.766 -25.304  1.00  0.00           H  
ATOM   4245  H1'   G  1089       6.855   2.591 -22.549  1.00  0.00           H  
ATOM   4246  H2'   G  1089       5.766   2.532 -24.884  1.00  0.00           H  
ATOM   4247 HO2'   G  1089       7.269   1.044 -24.907  1.00  0.00           H  
ATOM   4248  H1    G  1089       1.140   1.615 -21.145  1.00  0.00           H  
ATOM   4249  H22   G  1089       3.608  -0.686 -21.735  1.00  0.00           H  
ATOM   4250  H21   G  1089       2.012  -0.411 -21.232  1.00  0.00           H  
ATOM   4251  H8    G  1089       5.375   5.885 -22.979  1.00  0.00           H  
ATOM   4252  P     C  1090       6.492   3.935 -27.852  1.00  0.00           P  
ATOM   4253  OP2   C  1090       5.542   5.069 -27.727  1.00  0.00           O  
ATOM   4254  OP1   C  1090       7.315   3.800 -29.081  1.00  0.00           O  
ATOM   4255  O5'   C  1090       5.674   2.582 -27.656  1.00  0.00           O  
ATOM   4256  C5'   C  1090       6.254   1.326 -27.977  1.00  0.00           C  
ATOM   4257  C4'   C  1090       5.258   0.200 -27.836  1.00  0.00           C  
ATOM   4258  O4'   C  1090       4.816   0.127 -26.457  1.00  0.00           O  
ATOM   4259  C3'   C  1090       3.959   0.354 -28.611  1.00  0.00           C  
ATOM   4260  O3'   C  1090       4.078  -0.032 -29.970  1.00  0.00           O  
ATOM   4261  C1'   C  1090       3.466  -0.248 -26.404  1.00  0.00           C  
ATOM   4262  C2'   C  1090       3.041  -0.572 -27.833  1.00  0.00           C  
ATOM   4263  O2'   C  1090       3.325  -1.935 -28.113  1.00  0.00           O  
ATOM   4264  N1    C  1090       2.704   0.890 -25.834  1.00  0.00           N  
ATOM   4265  C2    C  1090       1.444   0.636 -25.278  1.00  0.00           C  
ATOM   4266  O2    C  1090       1.004  -0.524 -25.280  1.00  0.00           O  
ATOM   4267  N3    C  1090       0.729   1.656 -24.752  1.00  0.00           N  
ATOM   4268  C4    C  1090       1.223   2.894 -24.762  1.00  0.00           C  
ATOM   4269  N4    C  1090       0.482   3.870 -24.231  1.00  0.00           N  
ATOM   4270  C5    C  1090       2.500   3.186 -25.320  1.00  0.00           C  
ATOM   4271  C6    C  1090       3.199   2.168 -25.837  1.00  0.00           C  
ATOM   4272  H5'   C  1090       7.010   1.161 -27.377  1.00  0.00           H  
ATOM   4273 H5''   C  1090       6.578   1.351 -28.901  1.00  0.00           H  
ATOM   4274  H4'   C  1090       5.697  -0.641 -28.079  1.00  0.00           H  
ATOM   4275  H3'   C  1090       3.642   1.277 -28.532  1.00  0.00           H  
ATOM   4276  H1'   C  1090       3.337  -1.041 -25.842  1.00  0.00           H  
ATOM   4277  H2'   C  1090       2.098  -0.358 -27.992  1.00  0.00           H  
ATOM   4278 HO2'   C  1090       2.482  -2.430 -28.180  1.00  0.00           H  
ATOM   4279  H42   C  1090       0.818   4.790 -24.224  1.00  0.00           H  
ATOM   4280  H41   C  1090      -0.397   3.665 -23.849  1.00  0.00           H  
ATOM   4281  H5    C  1090       2.856   4.099 -25.322  1.00  0.00           H  
ATOM   4282  H6    C  1090       4.080   2.349 -26.225  1.00  0.00           H  
ATOM   4283  P     G  1091       3.036   0.522 -31.062  1.00  0.00           P  
ATOM   4284  OP2   G  1091       2.884   1.984 -30.851  1.00  0.00           O  
ATOM   4285  OP1   G  1091       3.450   0.012 -32.394  1.00  0.00           O  
ATOM   4286  O5'   G  1091       1.659  -0.178 -30.672  1.00  0.00           O  
ATOM   4287  C5'   G  1091       1.403  -1.529 -31.025  1.00  0.00           C  
ATOM   4288  C4'   G  1091      -0.013  -1.930 -30.694  1.00  0.00           C  
ATOM   4289  O4'   G  1091      -0.246  -1.764 -29.266  1.00  0.00           O  
ATOM   4290  C3'   G  1091      -1.110  -1.083 -31.322  1.00  0.00           C  
ATOM   4291  O3'   G  1091      -1.444  -1.497 -32.636  1.00  0.00           O  
ATOM   4292  C1'   G  1091      -1.559  -1.313 -29.018  1.00  0.00           C  
ATOM   4293  C2'   G  1091      -2.276  -1.303 -30.366  1.00  0.00           C  
ATOM   4294  O2'   G  1091      -2.884  -2.569 -30.576  1.00  0.00           O  
ATOM   4295  N1    G  1091      -3.961   2.375 -26.461  1.00  0.00           N  
ATOM   4296  C2    G  1091      -4.424   1.146 -26.862  1.00  0.00           C  
ATOM   4297  N2    G  1091      -5.693   0.854 -26.542  1.00  0.00           N  
ATOM   4298  N3    G  1091      -3.696   0.264 -27.527  1.00  0.00           N  
ATOM   4299  C4    G  1091      -2.447   0.717 -27.766  1.00  0.00           C  
ATOM   4300  C5    G  1091      -1.887   1.925 -27.410  1.00  0.00           C  
ATOM   4301  C6    G  1091      -2.679   2.862 -26.696  1.00  0.00           C  
ATOM   4302  O6    G  1091      -2.363   3.986 -26.291  1.00  0.00           O  
ATOM   4303  N7    G  1091      -0.571   2.005 -27.843  1.00  0.00           N  
ATOM   4304  C8    G  1091      -0.360   0.866 -28.445  1.00  0.00           C  
ATOM   4305  N9    G  1091      -1.455   0.037 -28.434  1.00  0.00           N  
ATOM   4306  H5'   G  1091       2.022  -2.111 -30.537  1.00  0.00           H  
ATOM   4307 H5''   G  1091       1.551  -1.642 -31.988  1.00  0.00           H  
ATOM   4308  H4'   G  1091      -0.140  -2.873 -30.931  1.00  0.00           H  
ATOM   4309  H3'   G  1091      -0.845  -0.141 -31.296  1.00  0.00           H  
ATOM   4310  H1'   G  1091      -2.039  -1.901 -28.398  1.00  0.00           H  
ATOM   4311  H2'   G  1091      -2.928  -0.574 -30.420  1.00  0.00           H  
ATOM   4312 HO2'   G  1091      -3.856  -2.473 -30.501  1.00  0.00           H  
ATOM   4313  H1    G  1091      -4.580   2.956 -25.972  1.00  0.00           H  
ATOM   4314  H22   G  1091      -6.078  -0.010 -26.802  1.00  0.00           H  
ATOM   4315  H21   G  1091      -6.238   1.502 -26.049  1.00  0.00           H  
ATOM   4316  H8    G  1091       0.495   0.627 -28.860  1.00  0.00           H  
ATOM   4317  P     U  1092      -2.123  -0.461 -33.661  1.00  0.00           P  
ATOM   4318  OP2   U  1092      -1.339   0.799 -33.627  1.00  0.00           O  
ATOM   4319  OP1   U  1092      -2.333  -1.162 -34.953  1.00  0.00           O  
ATOM   4320  O5'   U  1092      -3.553  -0.169 -33.021  1.00  0.00           O  
ATOM   4321  C5'   U  1092      -4.635  -1.068 -33.213  1.00  0.00           C  
ATOM   4322  C4'   U  1092      -5.924  -0.513 -32.659  1.00  0.00           C  
ATOM   4323  O4'   U  1092      -5.702  -0.160 -31.271  1.00  0.00           O  
ATOM   4324  C3'   U  1092      -6.442   0.759 -33.312  1.00  0.00           C  
ATOM   4325  O3'   U  1092      -7.257   0.509 -34.443  1.00  0.00           O  
ATOM   4326  C1'   U  1092      -6.407   1.022 -30.952  1.00  0.00           C  
ATOM   4327  C2'   U  1092      -7.211   1.444 -32.185  1.00  0.00           C  
ATOM   4328  O2'   U  1092      -8.529   0.926 -32.072  1.00  0.00           O  
ATOM   4329  N1    U  1092      -5.444   2.065 -30.524  1.00  0.00           N  
ATOM   4330  C2    U  1092      -5.939   3.104 -29.758  1.00  0.00           C  
ATOM   4331  O2    U  1092      -7.110   3.190 -29.430  1.00  0.00           O  
ATOM   4332  N3    U  1092      -5.012   4.046 -29.384  1.00  0.00           N  
ATOM   4333  C4    U  1092      -3.668   4.057 -29.691  1.00  0.00           C  
ATOM   4334  O4    U  1092      -2.962   4.979 -29.280  1.00  0.00           O  
ATOM   4335  C5    U  1092      -3.227   2.952 -30.486  1.00  0.00           C  
ATOM   4336  C6    U  1092      -4.108   2.020 -30.863  1.00  0.00           C  
ATOM   4337  H5'   U  1092      -4.432  -1.914 -32.761  1.00  0.00           H  
ATOM   4338 H5''   U  1092      -4.746  -1.235 -34.172  1.00  0.00           H  
ATOM   4339  H4'   U  1092      -6.616  -1.204 -32.718  1.00  0.00           H  
ATOM   4340  H3'   U  1092      -5.683   1.325 -33.563  1.00  0.00           H  
ATOM   4341  H1'   U  1092      -7.024   0.827 -30.215  1.00  0.00           H  
ATOM   4342  H2'   U  1092      -7.214   2.418 -32.292  1.00  0.00           H  
ATOM   4343 HO2'   U  1092      -9.171   1.658 -32.183  1.00  0.00           H  
ATOM   4344  H3    U  1092      -5.342   4.791 -28.841  1.00  0.00           H  
ATOM   4345  H5    U  1092      -2.286   2.879 -30.751  1.00  0.00           H  
ATOM   4346  H6    U  1092      -3.782   1.274 -31.407  1.00  0.00           H  
ATOM   4347  P     U  1093      -7.481   1.654 -35.548  1.00  0.00           P  
ATOM   4348  OP2   U  1093      -6.163   1.976 -36.150  1.00  0.00           O  
ATOM   4349  OP1   U  1093      -8.606   1.235 -36.423  1.00  0.00           O  
ATOM   4350  O5'   U  1093      -7.959   2.917 -34.702  1.00  0.00           O  
ATOM   4351  C5'   U  1093      -9.219   3.523 -34.944  1.00  0.00           C  
ATOM   4352  C4'   U  1093      -9.711   4.286 -33.739  1.00  0.00           C  
ATOM   4353  O4'   U  1093      -8.864   3.988 -32.595  1.00  0.00           O  
ATOM   4354  C3'   U  1093      -9.653   5.802 -33.835  1.00  0.00           C  
ATOM   4355  O3'   U  1093     -10.789   6.362 -34.469  1.00  0.00           O  
ATOM   4356  C1'   U  1093      -8.652   5.140 -31.814  1.00  0.00           C  
ATOM   4357  C2'   U  1093      -9.626   6.185 -32.366  1.00  0.00           C  
ATOM   4358  O2'   U  1093     -10.900   6.004 -31.764  1.00  0.00           O  
ATOM   4359  N1    U  1093      -7.235   5.543 -31.990  1.00  0.00           N  
ATOM   4360  C2    U  1093      -6.825   6.698 -31.350  1.00  0.00           C  
ATOM   4361  O2    U  1093      -7.567   7.379 -30.664  1.00  0.00           O  
ATOM   4362  N3    U  1093      -5.506   7.032 -31.540  1.00  0.00           N  
ATOM   4363  C4    U  1093      -4.574   6.346 -32.289  1.00  0.00           C  
ATOM   4364  O4    U  1093      -3.422   6.777 -32.364  1.00  0.00           O  
ATOM   4365  C5    U  1093      -5.070   5.161 -32.922  1.00  0.00           C  
ATOM   4366  C6    U  1093      -6.349   4.812 -32.752  1.00  0.00           C  
ATOM   4367  H5'   U  1093      -9.871   2.826 -35.169  1.00  0.00           H  
ATOM   4368 H5''   U  1093      -9.138   4.140 -35.700  1.00  0.00           H  
ATOM   4369  H4'   U  1093     -10.628   4.003 -33.539  1.00  0.00           H  
ATOM   4370  H3'   U  1093      -8.810   6.066 -34.260  1.00  0.00           H  
ATOM   4371  H1'   U  1093      -8.834   5.001 -30.861  1.00  0.00           H  
ATOM   4372  H2'   U  1093      -9.292   7.098 -32.239  1.00  0.00           H  
ATOM   4373 HO2'   U  1093     -11.073   6.750 -31.152  1.00  0.00           H  
ATOM   4374  H3    U  1093      -5.194   7.848 -31.096  1.00  0.00           H  
ATOM   4375  H5    U  1093      -4.475   4.611 -33.473  1.00  0.00           H  
ATOM   4376  H6    U  1093      -6.664   3.998 -33.196  1.00  0.00           H  
ATOM   4377  P     A  1094     -10.618   7.554 -35.532  1.00  0.00           P  
ATOM   4378  OP2   A  1094      -9.193   7.601 -35.945  1.00  0.00           O  
ATOM   4379  OP1   A  1094     -11.677   7.408 -36.562  1.00  0.00           O  
ATOM   4380  O5'   A  1094     -10.929   8.870 -34.688  1.00  0.00           O  
ATOM   4381  C5'   A  1094     -12.176   9.036 -34.029  1.00  0.00           C  
ATOM   4382  C4'   A  1094     -12.093  10.075 -32.939  1.00  0.00           C  
ATOM   4383  O4'   A  1094     -11.041   9.705 -32.009  1.00  0.00           O  
ATOM   4384  C3'   A  1094     -11.745  11.486 -33.388  1.00  0.00           C  
ATOM   4385  O3'   A  1094     -12.870  12.218 -33.842  1.00  0.00           O  
ATOM   4386  C1'   A  1094     -10.324  10.848 -31.640  1.00  0.00           C  
ATOM   4387  C2'   A  1094     -11.123  12.058 -32.118  1.00  0.00           C  
ATOM   4388  O2'   A  1094     -12.119  12.380 -31.158  1.00  0.00           O  
ATOM   4389  N1    A  1094      -5.674  13.041 -32.004  1.00  0.00           N  
ATOM   4390  C2    A  1094      -6.767  13.359 -31.299  1.00  0.00           C  
ATOM   4391  N3    A  1094      -7.947  12.743 -31.251  1.00  0.00           N  
ATOM   4392  C4    A  1094      -7.951  11.663 -32.052  1.00  0.00           C  
ATOM   4393  C5    A  1094      -6.908  11.210 -32.837  1.00  0.00           C  
ATOM   4394  C6    A  1094      -5.713  11.949 -32.799  1.00  0.00           C  
ATOM   4395  N6    A  1094      -4.623  11.633 -33.502  1.00  0.00           N  
ATOM   4396  N7    A  1094      -7.277  10.064 -33.530  1.00  0.00           N  
ATOM   4397  C8    A  1094      -8.514   9.855 -33.154  1.00  0.00           C  
ATOM   4398  N9    A  1094      -8.987  10.785 -32.261  1.00  0.00           N  
ATOM   4399  H5'   A  1094     -12.446   8.180 -33.634  1.00  0.00           H  
ATOM   4400 H5''   A  1094     -12.850   9.312 -34.684  1.00  0.00           H  
ATOM   4401  H4'   A  1094     -12.950  10.105 -32.464  1.00  0.00           H  
ATOM   4402  H3'   A  1094     -11.066  11.440 -34.095  1.00  0.00           H  
ATOM   4403  H1'   A  1094     -10.229  10.885 -30.664  1.00  0.00           H  
ATOM   4404  H2'   A  1094     -10.547  12.826 -32.315  1.00  0.00           H  
ATOM   4405 HO2'   A  1094     -11.862  13.205 -30.697  1.00  0.00           H  
ATOM   4406  H2    A  1094      -6.688  14.160 -30.738  1.00  0.00           H  
ATOM   4407  H61   A  1094      -3.818  12.188 -33.434  1.00  0.00           H  
ATOM   4408  H62   A  1094      -4.627  10.845 -34.085  1.00  0.00           H  
ATOM   4409  H8    A  1094      -9.054   9.104 -33.481  1.00  0.00           H  
ATOM   4410  P     U  1095     -12.683  13.412 -34.901  1.00  0.00           P  
ATOM   4411  OP2   U  1095     -11.850  12.906 -36.021  1.00  0.00           O  
ATOM   4412  OP1   U  1095     -14.022  13.989 -35.184  1.00  0.00           O  
ATOM   4413  O5'   U  1095     -11.834  14.501 -34.107  1.00  0.00           O  
ATOM   4414  C5'   U  1095     -12.354  15.125 -32.943  1.00  0.00           C  
ATOM   4415  C4'   U  1095     -11.373  16.106 -32.351  1.00  0.00           C  
ATOM   4416  O4'   U  1095     -10.157  15.409 -31.960  1.00  0.00           O  
ATOM   4417  C3'   U  1095     -10.873  17.199 -33.282  1.00  0.00           C  
ATOM   4418  O3'   U  1095     -11.758  18.301 -33.368  1.00  0.00           O  
ATOM   4419  C1'   U  1095      -9.023  16.196 -32.245  1.00  0.00           C  
ATOM   4420  C2'   U  1095      -9.552  17.578 -32.628  1.00  0.00           C  
ATOM   4421  O2'   U  1095      -9.763  18.345 -31.451  1.00  0.00           O  
ATOM   4422  N1    U  1095      -8.322  15.530 -33.369  1.00  0.00           N  
ATOM   4423  C2    U  1095      -7.011  15.902 -33.603  1.00  0.00           C  
ATOM   4424  O2    U  1095      -6.426  16.737 -32.934  1.00  0.00           O  
ATOM   4425  N3    U  1095      -6.402  15.260 -34.653  1.00  0.00           N  
ATOM   4426  C4    U  1095      -6.955  14.304 -35.478  1.00  0.00           C  
ATOM   4427  O4    U  1095      -6.275  13.819 -36.383  1.00  0.00           O  
ATOM   4428  C5    U  1095      -8.314  13.969 -35.177  1.00  0.00           C  
ATOM   4429  C6    U  1095      -8.931  14.578 -34.159  1.00  0.00           C  
ATOM   4430  H5'   U  1095     -12.559  14.436 -32.276  1.00  0.00           H  
ATOM   4431 H5''   U  1095     -13.179  15.600 -33.175  1.00  0.00           H  
ATOM   4432  H4'   U  1095     -11.774  16.513 -31.556  1.00  0.00           H  
ATOM   4433  H3'   U  1095     -10.699  16.814 -34.167  1.00  0.00           H  
ATOM   4434  H1'   U  1095      -8.409  16.284 -31.486  1.00  0.00           H  
ATOM   4435  H2'   U  1095      -8.958  18.036 -33.257  1.00  0.00           H  
ATOM   4436 HO2'   U  1095     -10.170  19.203 -31.698  1.00  0.00           H  
ATOM   4437  H3    U  1095      -5.472  15.509 -34.837  1.00  0.00           H  
ATOM   4438  H5    U  1095      -8.787  13.298 -35.712  1.00  0.00           H  
ATOM   4439  H6    U  1095      -9.860  14.332 -33.974  1.00  0.00           H  
ATOM   4440  P     U  1096     -12.137  18.925 -34.800  1.00  0.00           P  
ATOM   4441  OP2   U  1096     -12.735  17.847 -35.626  1.00  0.00           O  
ATOM   4442  OP1   U  1096     -12.896  20.180 -34.568  1.00  0.00           O  
ATOM   4443  O5'   U  1096     -10.728  19.311 -35.436  1.00  0.00           O  
ATOM   4444  C5'   U  1096      -9.999  20.435 -34.967  1.00  0.00           C  
ATOM   4445  C4'   U  1096      -8.535  20.335 -35.319  1.00  0.00           C  
ATOM   4446  O4'   U  1096      -8.095  18.966 -35.172  1.00  0.00           O  
ATOM   4447  C3'   U  1096      -8.170  20.644 -36.763  1.00  0.00           C  
ATOM   4448  O3'   U  1096      -8.103  22.032 -37.033  1.00  0.00           O  
ATOM   4449  C1'   U  1096      -7.118  18.657 -36.121  1.00  0.00           C  
ATOM   4450  C2'   U  1096      -6.816  19.952 -36.870  1.00  0.00           C  
ATOM   4451  O2'   U  1096      -5.801  20.661 -36.173  1.00  0.00           O  
ATOM   4452  N1    U  1096      -7.684  17.613 -37.009  1.00  0.00           N  
ATOM   4453  C2    U  1096      -6.896  17.186 -38.062  1.00  0.00           C  
ATOM   4454  O2    U  1096      -5.781  17.626 -38.281  1.00  0.00           O  
ATOM   4455  N3    U  1096      -7.460  16.218 -38.856  1.00  0.00           N  
ATOM   4456  C4    U  1096      -8.705  15.644 -38.711  1.00  0.00           C  
ATOM   4457  O4    U  1096      -9.071  14.783 -39.512  1.00  0.00           O  
ATOM   4458  C5    U  1096      -9.464  16.134 -37.601  1.00  0.00           C  
ATOM   4459  C6    U  1096      -8.938  17.076 -36.810  1.00  0.00           C  
ATOM   4460  H5'   U  1096     -10.090  20.491 -33.993  1.00  0.00           H  
ATOM   4461 H5''   U  1096     -10.369  21.248 -35.370  1.00  0.00           H  
ATOM   4462  H4'   U  1096      -8.008  20.913 -34.729  1.00  0.00           H  
ATOM   4463  H3'   U  1096      -8.795  20.219 -37.386  1.00  0.00           H  
ATOM   4464  H1'   U  1096      -6.293  18.322 -35.710  1.00  0.00           H  
ATOM   4465  H2'   U  1096      -6.561  19.777 -37.800  1.00  0.00           H  
ATOM   4466 HO2'   U  1096      -4.977  20.643 -36.703  1.00  0.00           H  
ATOM   4467  H3    U  1096      -6.919  15.902 -39.609  1.00  0.00           H  
ATOM   4468  H5    U  1096     -10.360  15.782 -37.421  1.00  0.00           H  
ATOM   4469  H6    U  1096      -9.477  17.395 -36.058  1.00  0.00           H  
ATOM   4470  P     G  1097      -8.918  22.657 -38.269  1.00  0.00           P  
ATOM   4471  OP2   G  1097      -9.821  21.605 -38.802  1.00  0.00           O  
ATOM   4472  OP1   G  1097      -9.484  23.960 -37.836  1.00  0.00           O  
ATOM   4473  O5'   G  1097      -7.797  22.946 -39.364  1.00  0.00           O  
ATOM   4474  C5'   G  1097      -6.481  23.315 -38.980  1.00  0.00           C  
ATOM   4475  C4'   G  1097      -5.465  22.895 -40.012  1.00  0.00           C  
ATOM   4476  O4'   G  1097      -5.099  21.501 -39.830  1.00  0.00           O  
ATOM   4477  C3'   G  1097      -5.924  22.948 -41.462  1.00  0.00           C  
ATOM   4478  O3'   G  1097      -5.865  24.252 -42.013  1.00  0.00           O  
ATOM   4479  C1'   G  1097      -4.889  20.886 -41.058  1.00  0.00           C  
ATOM   4480  C2'   G  1097      -4.897  22.011 -42.084  1.00  0.00           C  
ATOM   4481  O2'   G  1097      -3.612  22.614 -42.134  1.00  0.00           O  
ATOM   4482  N1    G  1097      -6.726  17.030 -43.828  1.00  0.00           N  
ATOM   4483  C2    G  1097      -5.539  17.710 -43.955  1.00  0.00           C  
ATOM   4484  N2    G  1097      -4.730  17.316 -44.950  1.00  0.00           N  
ATOM   4485  N3    G  1097      -5.169  18.705 -43.165  1.00  0.00           N  
ATOM   4486  C4    G  1097      -6.097  18.972 -42.222  1.00  0.00           C  
ATOM   4487  C5    G  1097      -7.311  18.354 -42.009  1.00  0.00           C  
ATOM   4488  C6    G  1097      -7.695  17.288 -42.864  1.00  0.00           C  
ATOM   4489  O6    G  1097      -8.731  16.615 -42.837  1.00  0.00           O  
ATOM   4490  N7    G  1097      -7.973  18.925 -40.931  1.00  0.00           N  
ATOM   4491  C8    G  1097      -7.164  19.863 -40.517  1.00  0.00           C  
ATOM   4492  N9    G  1097      -6.008  19.946 -41.254  1.00  0.00           N  
ATOM   4493  H5'   G  1097      -6.265  22.887 -38.125  1.00  0.00           H  
ATOM   4494 H5''   G  1097      -6.441  24.288 -38.869  1.00  0.00           H  
ATOM   4495  H4'   G  1097      -4.659  23.444 -39.907  1.00  0.00           H  
ATOM   4496  H3'   G  1097      -6.822  22.563 -41.528  1.00  0.00           H  
ATOM   4497  H1'   G  1097      -4.040  20.399 -41.114  1.00  0.00           H  
ATOM   4498  H2'   G  1097      -5.186  21.698 -42.967  1.00  0.00           H  
ATOM   4499 HO2'   G  1097      -3.175  22.366 -42.975  1.00  0.00           H  
ATOM   4500  H1    G  1097      -6.906  16.307 -44.465  1.00  0.00           H  
ATOM   4501  H22   G  1097      -3.870  17.765 -45.089  1.00  0.00           H  
ATOM   4502  H21   G  1097      -4.997  16.580 -45.539  1.00  0.00           H  
ATOM   4503  H8    G  1097      -7.363  20.447 -39.756  1.00  0.00           H  
ATOM   4504  P     U  1098      -6.917  24.699 -43.144  1.00  0.00           P  
ATOM   4505  OP2   U  1098      -8.260  24.215 -42.737  1.00  0.00           O  
ATOM   4506  OP1   U  1098      -6.708  26.143 -43.421  1.00  0.00           O  
ATOM   4507  O5'   U  1098      -6.467  23.879 -44.433  1.00  0.00           O  
ATOM   4508  C5'   U  1098      -5.143  23.980 -44.937  1.00  0.00           C  
ATOM   4509  C4'   U  1098      -4.885  22.973 -46.031  1.00  0.00           C  
ATOM   4510  O4'   U  1098      -4.964  21.628 -45.489  1.00  0.00           O  
ATOM   4511  C3'   U  1098      -5.901  22.938 -47.162  1.00  0.00           C  
ATOM   4512  O3'   U  1098      -5.698  23.959 -48.122  1.00  0.00           O  
ATOM   4513  C1'   U  1098      -5.521  20.741 -46.429  1.00  0.00           C  
ATOM   4514  C2'   U  1098      -5.681  21.534 -47.721  1.00  0.00           C  
ATOM   4515  O2'   U  1098      -4.478  21.462 -48.472  1.00  0.00           O  
ATOM   4516  N1    U  1098      -6.822  20.280 -45.887  1.00  0.00           N  
ATOM   4517  C2    U  1098      -7.396  19.173 -46.484  1.00  0.00           C  
ATOM   4518  O2    U  1098      -6.884  18.577 -47.415  1.00  0.00           O  
ATOM   4519  N3    U  1098      -8.599  18.781 -45.948  1.00  0.00           N  
ATOM   4520  C4    U  1098      -9.274  19.370 -44.900  1.00  0.00           C  
ATOM   4521  O4    U  1098     -10.352  18.899 -44.534  1.00  0.00           O  
ATOM   4522  C5    U  1098      -8.620  20.510 -44.333  1.00  0.00           C  
ATOM   4523  C6    U  1098      -7.448  20.912 -44.834  1.00  0.00           C  
ATOM   4524  H5'   U  1098      -4.510  23.825 -44.205  1.00  0.00           H  
ATOM   4525 H5''   U  1098      -5.005  24.882 -45.294  1.00  0.00           H  
ATOM   4526  H4'   U  1098      -3.985  23.119 -46.388  1.00  0.00           H  
ATOM   4527  H3'   U  1098      -6.804  23.002 -46.787  1.00  0.00           H  
ATOM   4528  H1'   U  1098      -4.945  19.965 -46.597  1.00  0.00           H  
ATOM   4529  H2'   U  1098      -6.453  21.231 -48.243  1.00  0.00           H  
ATOM   4530 HO2'   U  1098      -4.630  20.909 -49.267  1.00  0.00           H  
ATOM   4531  H3    U  1098      -9.024  17.999 -46.357  1.00  0.00           H  
ATOM   4532  H5    U  1098      -9.029  20.990 -43.582  1.00  0.00           H  
ATOM   4533  H6    U  1098      -7.021  21.694 -44.428  1.00  0.00           H  
ATOM   4534  P     U  1099      -6.940  24.546 -48.955  1.00  0.00           P  
ATOM   4535  OP2   U  1099      -7.997  24.938 -47.989  1.00  0.00           O  
ATOM   4536  OP1   U  1099      -6.416  25.549 -49.917  1.00  0.00           O  
ATOM   4537  O5'   U  1099      -7.471  23.296 -49.787  1.00  0.00           O  
ATOM   4538  C5'   U  1099      -6.658  22.678 -50.773  1.00  0.00           C  
ATOM   4539  C4'   U  1099      -7.318  21.449 -51.349  1.00  0.00           C  
ATOM   4540  O4'   U  1099      -7.519  20.473 -50.294  1.00  0.00           O  
ATOM   4541  C3'   U  1099      -8.709  21.646 -51.932  1.00  0.00           C  
ATOM   4542  O3'   U  1099      -8.687  22.124 -53.265  1.00  0.00           O  
ATOM   4543  C1'   U  1099      -8.737  19.776 -50.496  1.00  0.00           C  
ATOM   4544  C2'   U  1099      -9.272  20.236 -51.857  1.00  0.00           C  
ATOM   4545  O2'   U  1099      -8.728  19.409 -52.876  1.00  0.00           O  
ATOM   4546  N1    U  1099      -9.652  20.129 -49.384  1.00  0.00           N  
ATOM   4547  C2    U  1099     -10.784  19.351 -49.227  1.00  0.00           C  
ATOM   4548  O2    U  1099     -11.050  18.409 -49.953  1.00  0.00           O  
ATOM   4549  N3    U  1099     -11.600  19.714 -48.184  1.00  0.00           N  
ATOM   4550  C4    U  1099     -11.408  20.754 -47.300  1.00  0.00           C  
ATOM   4551  O4    U  1099     -12.237  20.954 -46.411  1.00  0.00           O  
ATOM   4552  C5    U  1099     -10.216  21.515 -47.522  1.00  0.00           C  
ATOM   4553  C6    U  1099      -9.402  21.182 -48.529  1.00  0.00           C  
ATOM   4554  H5'   U  1099      -5.804  22.421 -50.368  1.00  0.00           H  
ATOM   4555 H5''   U  1099      -6.490  23.317 -51.496  1.00  0.00           H  
ATOM   4556  H4'   U  1099      -6.731  21.066 -52.032  1.00  0.00           H  
ATOM   4557  H3'   U  1099      -9.225  22.235 -51.344  1.00  0.00           H  
ATOM   4558  H1'   U  1099      -8.605  18.805 -50.513  1.00  0.00           H  
ATOM   4559  H2'   U  1099     -10.252  20.239 -51.878  1.00  0.00           H  
ATOM   4560 HO2'   U  1099      -9.438  18.835 -53.234  1.00  0.00           H  
ATOM   4561  H3    U  1099     -12.409  19.176 -48.056  1.00  0.00           H  
ATOM   4562  H5    U  1099      -9.999  22.273 -46.939  1.00  0.00           H  
ATOM   4563  H6    U  1099      -8.594  21.719 -48.661  1.00  0.00           H  
ATOM   4564  P     C  1100      -9.942  22.937 -53.854  1.00  0.00           P  
ATOM   4565  OP2   C  1100     -10.430  23.859 -52.798  1.00  0.00           O  
ATOM   4566  OP1   C  1100      -9.555  23.481 -55.181  1.00  0.00           O  
ATOM   4567  O5'   C  1100     -11.053  21.819 -54.086  1.00  0.00           O  
ATOM   4568  C5'   C  1100     -10.954  20.906 -55.168  1.00  0.00           C  
ATOM   4569  C4'   C  1100     -12.128  19.957 -55.206  1.00  0.00           C  
ATOM   4570  O4'   C  1100     -12.192  19.194 -53.966  1.00  0.00           O  
ATOM   4571  C3'   C  1100     -13.504  20.598 -55.297  1.00  0.00           C  
ATOM   4572  O3'   C  1100     -13.848  20.981 -56.618  1.00  0.00           O  
ATOM   4573  C1'   C  1100     -13.534  18.903 -53.658  1.00  0.00           C  
ATOM   4574  C2'   C  1100     -14.389  19.464 -54.792  1.00  0.00           C  
ATOM   4575  O2'   C  1100     -14.560  18.463 -55.785  1.00  0.00           O  
ATOM   4576  N1    C  1100     -13.867  19.514 -52.347  1.00  0.00           N  
ATOM   4577  C2    C  1100     -14.957  19.001 -51.632  1.00  0.00           C  
ATOM   4578  O2    C  1100     -15.608  18.061 -52.112  1.00  0.00           O  
ATOM   4579  N3    C  1100     -15.281  19.540 -50.434  1.00  0.00           N  
ATOM   4580  C4    C  1100     -14.566  20.550 -49.940  1.00  0.00           C  
ATOM   4581  N4    C  1100     -14.923  21.050 -48.754  1.00  0.00           N  
ATOM   4582  C5    C  1100     -13.453  21.094 -50.642  1.00  0.00           C  
ATOM   4583  C6    C  1100     -13.141  20.553 -51.825  1.00  0.00           C  
ATOM   4584  H5'   C  1100     -10.127  20.388 -55.074  1.00  0.00           H  
ATOM   4585 H5''   C  1100     -10.922  21.409 -56.008  1.00  0.00           H  
ATOM   4586  H4'   C  1100     -12.007  19.336 -55.954  1.00  0.00           H  
ATOM   4587  H3'   C  1100     -13.550  21.355 -54.677  1.00  0.00           H  
ATOM   4588  H1'   C  1100     -13.661  17.933 -53.607  1.00  0.00           H  
ATOM   4589  H2'   C  1100     -15.249  19.800 -54.465  1.00  0.00           H  
ATOM   4590 HO2'   C  1100     -15.488  18.151 -55.768  1.00  0.00           H  
ATOM   4591  H42   C  1100     -14.417  21.793 -48.364  1.00  0.00           H  
ATOM   4592  H41   C  1100     -15.690  20.674 -48.275  1.00  0.00           H  
ATOM   4593  H5    C  1100     -12.933  21.837 -50.270  1.00  0.00           H  
ATOM   4594  H6    C  1100     -12.378  20.913 -52.323  1.00  0.00           H  
ATOM   4595  P     U  1101     -15.072  21.972 -56.858  1.00  0.00           P  
ATOM   4596  OP2   U  1101     -14.832  22.601 -58.181  1.00  0.00           O  
ATOM   4597  OP1   U  1101     -16.300  21.166 -56.639  1.00  0.00           O  
ATOM   4598  O5'   U  1101     -15.031  23.118 -55.752  1.00  0.00           O  
ATOM   4599  C5'   U  1101     -15.671  24.366 -55.970  1.00  0.00           C  
ATOM   4600  C4'   U  1101     -14.851  25.514 -55.435  1.00  0.00           C  
ATOM   4601  O4'   U  1101     -13.482  25.063 -55.235  1.00  0.00           O  
ATOM   4602  C3'   U  1101     -14.735  26.733 -56.337  1.00  0.00           C  
ATOM   4603  O3'   U  1101     -15.821  27.631 -56.196  1.00  0.00           O  
ATOM   4604  C1'   U  1101     -12.585  26.108 -55.559  1.00  0.00           C  
ATOM   4605  C2'   U  1101     -13.416  27.352 -55.882  1.00  0.00           C  
ATOM   4606  O2'   U  1101     -13.587  28.113 -54.695  1.00  0.00           O  
ATOM   4607  N1    U  1101     -11.744  25.680 -56.703  1.00  0.00           N  
ATOM   4608  C2    U  1101     -10.536  26.330 -56.876  1.00  0.00           C  
ATOM   4609  O2    U  1101     -10.147  27.219 -56.139  1.00  0.00           O  
ATOM   4610  N3    U  1101      -9.791  25.901 -57.947  1.00  0.00           N  
ATOM   4611  C4    U  1101     -10.122  24.910 -58.846  1.00  0.00           C  
ATOM   4612  O4    U  1101      -9.342  24.639 -59.761  1.00  0.00           O  
ATOM   4613  C5    U  1101     -11.385  24.282 -58.606  1.00  0.00           C  
ATOM   4614  C6    U  1101     -12.130  24.679 -57.570  1.00  0.00           C  
ATOM   4615  H5'   U  1101     -16.543  24.360 -55.522  1.00  0.00           H  
ATOM   4616 H5''   U  1101     -15.807  24.492 -56.932  1.00  0.00           H  
ATOM   4617  H4'   U  1101     -15.213  25.794 -54.569  1.00  0.00           H  
ATOM   4618  H3'   U  1101     -14.667  26.456 -57.274  1.00  0.00           H  
ATOM   4619  H1'   U  1101     -12.011  26.295 -54.786  1.00  0.00           H  
ATOM   4620  H2'   U  1101     -13.003  27.883 -56.595  1.00  0.00           H  
ATOM   4621 HO2'   U  1101     -13.226  29.013 -54.837  1.00  0.00           H  
ATOM   4622  H3    U  1101      -8.931  26.349 -58.088  1.00  0.00           H  
ATOM   4623  H5    U  1101     -11.700  23.565 -59.196  1.00  0.00           H  
ATOM   4624  H6    U  1101     -12.991  24.234 -57.427  1.00  0.00           H  
ATOM   4625  P     G  1102     -16.208  28.628 -57.396  1.00  0.00           P  
ATOM   4626  OP2   G  1102     -16.175  27.856 -58.664  1.00  0.00           O  
ATOM   4627  OP1   G  1102     -17.444  29.355 -57.010  1.00  0.00           O  
ATOM   4628  O5'   G  1102     -15.009  29.678 -57.427  1.00  0.00           O  
ATOM   4629  C5'   G  1102     -14.382  30.032 -58.650  1.00  0.00           C  
ATOM   4630  C4'   G  1102     -13.980  31.486 -58.667  1.00  0.00           C  
ATOM   4631  O4'   G  1102     -15.145  32.276 -59.001  1.00  0.00           O  
ATOM   4632  C3'   G  1102     -13.505  32.062 -57.341  1.00  0.00           C  
ATOM   4633  O3'   G  1102     -12.138  31.793 -57.079  1.00  0.00           O  
ATOM   4634  C1'   G  1102     -15.097  33.503 -58.296  1.00  0.00           C  
ATOM   4635  C2'   G  1102     -13.799  33.542 -57.499  1.00  0.00           C  
ATOM   4636  O2'   G  1102     -12.798  34.187 -58.274  1.00  0.00           O  
ATOM   4637  N1    G  1102     -18.492  36.606 -56.113  1.00  0.00           N  
ATOM   4638  C2    G  1102     -17.430  36.908 -56.930  1.00  0.00           C  
ATOM   4639  N2    G  1102     -17.242  38.208 -57.207  1.00  0.00           N  
ATOM   4640  N3    G  1102     -16.610  36.004 -57.442  1.00  0.00           N  
ATOM   4641  C4    G  1102     -16.941  34.752 -57.064  1.00  0.00           C  
ATOM   4642  C5    G  1102     -17.979  34.343 -56.253  1.00  0.00           C  
ATOM   4643  C6    G  1102     -18.850  35.323 -55.711  1.00  0.00           C  
ATOM   4644  O6    G  1102     -19.828  35.160 -54.972  1.00  0.00           O  
ATOM   4645  N7    G  1102     -17.977  32.963 -56.109  1.00  0.00           N  
ATOM   4646  C8    G  1102     -16.957  32.565 -56.820  1.00  0.00           C  
ATOM   4647  N9    G  1102     -16.285  33.599 -57.427  1.00  0.00           N  
ATOM   4648  H5'   G  1102     -15.003  29.863 -59.389  1.00  0.00           H  
ATOM   4649 H5''   G  1102     -13.583  29.477 -58.772  1.00  0.00           H  
ATOM   4650  H4'   G  1102     -13.289  31.638 -59.346  1.00  0.00           H  
ATOM   4651  H3'   G  1102     -14.048  31.697 -56.613  1.00  0.00           H  
ATOM   4652  H1'   G  1102     -15.106  34.239 -58.942  1.00  0.00           H  
ATOM   4653  H2'   G  1102     -13.922  33.979 -56.630  1.00  0.00           H  
ATOM   4654 HO2'   G  1102     -12.606  35.064 -57.881  1.00  0.00           H  
ATOM   4655  H1    G  1102     -19.040  37.350 -55.786  1.00  0.00           H  
ATOM   4656  H22   G  1102     -16.500  38.483 -57.785  1.00  0.00           H  
ATOM   4657  H21   G  1102     -17.845  38.883 -56.832  1.00  0.00           H  
ATOM   4658  H8    G  1102     -16.699  31.624 -56.912  1.00  0.00           H  
ATOM   4659  P     C  1103     -11.624  31.623 -55.566  1.00  0.00           P  
ATOM   4660  OP2   C  1103     -12.657  30.871 -54.810  1.00  0.00           O  
ATOM   4661  OP1   C  1103     -10.230  31.112 -55.609  1.00  0.00           O  
ATOM   4662  O5'   C  1103     -11.585  33.112 -55.002  1.00  0.00           O  
ATOM   4663  C5'   C  1103     -10.494  33.973 -55.290  1.00  0.00           C  
ATOM   4664  C4'   C  1103     -10.459  35.159 -54.358  1.00  0.00           C  
ATOM   4665  O4'   C  1103     -11.491  36.101 -54.747  1.00  0.00           O  
ATOM   4666  C3'   C  1103     -10.770  34.873 -52.897  1.00  0.00           C  
ATOM   4667  O3'   C  1103      -9.648  34.395 -52.176  1.00  0.00           O  
ATOM   4668  C1'   C  1103     -12.012  36.728 -53.610  1.00  0.00           C  
ATOM   4669  C2'   C  1103     -11.172  36.264 -52.425  1.00  0.00           C  
ATOM   4670  O2'   C  1103     -10.039  37.109 -52.290  1.00  0.00           O  
ATOM   4671  N1    C  1103     -13.434  36.323 -53.484  1.00  0.00           N  
ATOM   4672  C2    C  1103     -14.260  37.053 -52.621  1.00  0.00           C  
ATOM   4673  O2    C  1103     -13.783  38.009 -51.990  1.00  0.00           O  
ATOM   4674  N3    C  1103     -15.561  36.705 -52.489  1.00  0.00           N  
ATOM   4675  C4    C  1103     -16.049  35.673 -53.177  1.00  0.00           C  
ATOM   4676  N4    C  1103     -17.339  35.366 -53.015  1.00  0.00           N  
ATOM   4677  C5    C  1103     -15.236  34.911 -54.062  1.00  0.00           C  
ATOM   4678  C6    C  1103     -13.952  35.265 -54.186  1.00  0.00           C  
ATOM   4679  H5'   C  1103     -10.575  34.293 -56.212  1.00  0.00           H  
ATOM   4680 H5''   C  1103      -9.658  33.470 -55.198  1.00  0.00           H  
ATOM   4681  H4'   C  1103      -9.586  35.600 -54.416  1.00  0.00           H  
ATOM   4682  H3'   C  1103     -11.515  34.246 -52.785  1.00  0.00           H  
ATOM   4683  H1'   C  1103     -11.956  37.703 -53.682  1.00  0.00           H  
ATOM   4684  H2'   C  1103     -11.696  36.224 -51.598  1.00  0.00           H  
ATOM   4685 HO2'   C  1103     -10.149  37.665 -51.491  1.00  0.00           H  
ATOM   4686  H42   C  1103     -17.728  34.613 -53.507  1.00  0.00           H  
ATOM   4687  H41   C  1103     -17.895  35.893 -52.404  1.00  0.00           H  
ATOM   4688  H5    C  1103     -15.605  34.154 -54.565  1.00  0.00           H  
ATOM   4689  H6    C  1103     -13.376  34.753 -54.790  1.00  0.00           H  
ATOM   4690  P     C  1104      -9.855  33.557 -50.820  1.00  0.00           P  
ATOM   4691  OP2   C  1104     -10.849  32.487 -51.086  1.00  0.00           O  
ATOM   4692  OP1   C  1104      -8.514  33.199 -50.292  1.00  0.00           O  
ATOM   4693  O5'   C  1104     -10.514  34.605 -49.817  1.00  0.00           O  
ATOM   4694  C5'   C  1104      -9.746  35.655 -49.250  1.00  0.00           C  
ATOM   4695  C4'   C  1104     -10.511  36.388 -48.174  1.00  0.00           C  
ATOM   4696  O4'   C  1104     -11.641  37.041 -48.798  1.00  0.00           O  
ATOM   4697  C3'   C  1104     -11.164  35.521 -47.109  1.00  0.00           C  
ATOM   4698  O3'   C  1104     -10.271  35.154 -46.071  1.00  0.00           O  
ATOM   4699  C1'   C  1104     -12.720  37.091 -47.902  1.00  0.00           C  
ATOM   4700  C2'   C  1104     -12.231  36.481 -46.595  1.00  0.00           C  
ATOM   4701  O2'   C  1104     -11.661  37.499 -45.786  1.00  0.00           O  
ATOM   4702  N1    C  1104     -13.843  36.324 -48.496  1.00  0.00           N  
ATOM   4703  C2    C  1104     -15.130  36.521 -47.980  1.00  0.00           C  
ATOM   4704  O2    C  1104     -15.292  37.324 -47.048  1.00  0.00           O  
ATOM   4705  N3    C  1104     -16.171  35.835 -48.504  1.00  0.00           N  
ATOM   4706  C4    C  1104     -15.970  34.978 -49.505  1.00  0.00           C  
ATOM   4707  N4    C  1104     -17.027  34.322 -49.991  1.00  0.00           N  
ATOM   4708  C5    C  1104     -14.674  34.754 -50.051  1.00  0.00           C  
ATOM   4709  C6    C  1104     -13.652  35.440 -49.525  1.00  0.00           C  
ATOM   4710  H5'   C  1104      -9.502  36.289 -49.956  1.00  0.00           H  
ATOM   4711 H5''   C  1104      -8.929  35.280 -48.861  1.00  0.00           H  
ATOM   4712  H4'   C  1104      -9.949  37.060 -47.736  1.00  0.00           H  
ATOM   4713  H3'   C  1104     -11.578  34.713 -47.477  1.00  0.00           H  
ATOM   4714  H1'   C  1104     -13.006  38.014 -47.739  1.00  0.00           H  
ATOM   4715  H2'   C  1104     -12.946  36.003 -46.126  1.00  0.00           H  
ATOM   4716 HO2'   C  1104     -12.251  37.668 -45.022  1.00  0.00           H  
ATOM   4717  H42   C  1104     -16.912  33.685 -50.726  1.00  0.00           H  
ATOM   4718  H41   C  1104     -17.917  34.478 -49.612  1.00  0.00           H  
ATOM   4719  H5    C  1104     -14.536  34.122 -50.788  1.00  0.00           H  
ATOM   4720  H6    C  1104     -12.753  35.300 -49.887  1.00  0.00           H  
ATOM   4721  P     G  1105     -10.574  33.862 -45.164  1.00  0.00           P  
ATOM   4722  OP2   G  1105     -10.928  32.738 -46.068  1.00  0.00           O  
ATOM   4723  OP1   G  1105      -9.456  33.704 -44.199  1.00  0.00           O  
ATOM   4724  O5'   G  1105     -11.879  34.264 -44.343  1.00  0.00           O  
ATOM   4725  C5'   G  1105     -11.808  35.185 -43.265  1.00  0.00           C  
ATOM   4726  C4'   G  1105     -13.112  35.259 -42.511  1.00  0.00           C  
ATOM   4727  O4'   G  1105     -14.121  35.782 -43.431  1.00  0.00           O  
ATOM   4728  C3'   G  1105     -13.712  33.927 -42.084  1.00  0.00           C  
ATOM   4729  O3'   G  1105     -13.118  33.405 -40.907  1.00  0.00           O  
ATOM   4730  C1'   G  1105     -15.379  35.218 -43.150  1.00  0.00           C  
ATOM   4731  C2'   G  1105     -15.169  34.306 -41.931  1.00  0.00           C  
ATOM   4732  O2'   G  1105     -15.383  35.063 -40.748  1.00  0.00           O  
ATOM   4733  N1    G  1105     -19.263  33.079 -45.651  1.00  0.00           N  
ATOM   4734  C2    G  1105     -19.261  33.760 -44.458  1.00  0.00           C  
ATOM   4735  N2    G  1105     -20.447  33.892 -43.845  1.00  0.00           N  
ATOM   4736  N3    G  1105     -18.175  34.275 -43.904  1.00  0.00           N  
ATOM   4737  C4    G  1105     -17.073  34.052 -44.649  1.00  0.00           C  
ATOM   4738  C5    G  1105     -16.967  33.386 -45.852  1.00  0.00           C  
ATOM   4739  C6    G  1105     -18.139  32.838 -46.435  1.00  0.00           C  
ATOM   4740  O6    G  1105     -18.252  32.213 -47.496  1.00  0.00           O  
ATOM   4741  N7    G  1105     -15.653  33.375 -46.296  1.00  0.00           N  
ATOM   4742  C8    G  1105     -14.995  34.021 -45.372  1.00  0.00           C  
ATOM   4743  N9    G  1105     -15.795  34.460 -44.345  1.00  0.00           N  
ATOM   4744  H5'   G  1105     -11.591  36.074 -43.617  1.00  0.00           H  
ATOM   4745 H5''   G  1105     -11.098  34.903 -42.650  1.00  0.00           H  
ATOM   4746  H4'   G  1105     -13.047  35.844 -41.727  1.00  0.00           H  
ATOM   4747  H3'   G  1105     -13.632  33.268 -42.803  1.00  0.00           H  
ATOM   4748  H1'   G  1105     -16.057  35.893 -42.939  1.00  0.00           H  
ATOM   4749  H2'   G  1105     -15.751  33.519 -41.969  1.00  0.00           H  
ATOM   4750 HO2'   G  1105     -16.223  34.774 -40.332  1.00  0.00           H  
ATOM   4751  H1    G  1105     -20.122  32.736 -45.976  1.00  0.00           H  
ATOM   4752  H22   G  1105     -20.506  34.368 -42.990  1.00  0.00           H  
ATOM   4753  H21   G  1105     -21.255  33.513 -44.249  1.00  0.00           H  
ATOM   4754  H8    G  1105     -14.028  34.178 -45.409  1.00  0.00           H  
ATOM   4755  P     G  1106     -13.202  31.831 -40.590  1.00  0.00           P  
ATOM   4756  OP2   G  1106     -12.951  31.094 -41.855  1.00  0.00           O  
ATOM   4757  OP1   G  1106     -12.359  31.555 -39.399  1.00  0.00           O  
ATOM   4758  O5'   G  1106     -14.725  31.601 -40.180  1.00  0.00           O  
ATOM   4759  C5'   G  1106     -15.360  30.352 -40.407  1.00  0.00           C  
ATOM   4760  C4'   G  1106     -16.815  30.528 -40.768  1.00  0.00           C  
ATOM   4761  O4'   G  1106     -16.897  31.077 -42.095  1.00  0.00           O  
ATOM   4762  C3'   G  1106     -17.631  29.250 -40.889  1.00  0.00           C  
ATOM   4763  O3'   G  1106     -18.060  28.747 -39.635  1.00  0.00           O  
ATOM   4764  C1'   G  1106     -18.148  30.750 -42.628  1.00  0.00           C  
ATOM   4765  C2'   G  1106     -18.818  29.741 -41.696  1.00  0.00           C  
ATOM   4766  O2'   G  1106     -19.755  30.424 -40.875  1.00  0.00           O  
ATOM   4767  N1    G  1106     -20.464  28.765 -46.703  1.00  0.00           N  
ATOM   4768  C2    G  1106     -21.000  29.177 -45.508  1.00  0.00           C  
ATOM   4769  N2    G  1106     -22.328  29.046 -45.374  1.00  0.00           N  
ATOM   4770  N3    G  1106     -20.288  29.682 -44.514  1.00  0.00           N  
ATOM   4771  C4    G  1106     -18.974  29.743 -44.814  1.00  0.00           C  
ATOM   4772  C5    G  1106     -18.337  29.359 -45.976  1.00  0.00           C  
ATOM   4773  C6    G  1106     -19.113  28.818 -47.034  1.00  0.00           C  
ATOM   4774  O6    G  1106     -18.734  28.420 -48.141  1.00  0.00           O  
ATOM   4775  N7    G  1106     -16.971  29.586 -45.888  1.00  0.00           N  
ATOM   4776  C8    G  1106     -16.805  30.094 -44.697  1.00  0.00           C  
ATOM   4777  N9    G  1106     -17.978  30.217 -43.992  1.00  0.00           N  
ATOM   4778  H5'   G  1106     -15.296  29.808 -39.596  1.00  0.00           H  
ATOM   4779 H5''   G  1106     -14.902  29.889 -41.140  1.00  0.00           H  
ATOM   4780  H4'   G  1106     -17.259  31.131 -40.135  1.00  0.00           H  
ATOM   4781  H3'   G  1106     -17.161  28.559 -41.399  1.00  0.00           H  
ATOM   4782  H1'   G  1106     -18.685  31.569 -42.662  1.00  0.00           H  
ATOM   4783  H2'   G  1106     -19.239  29.013 -42.199  1.00  0.00           H  
ATOM   4784 HO2'   G  1106     -20.662  30.177 -41.153  1.00  0.00           H  
ATOM   4785  H1    G  1106     -21.078  28.404 -47.377  1.00  0.00           H  
ATOM   4786  H22   G  1106     -22.767  29.324 -44.542  1.00  0.00           H  
ATOM   4787  H21   G  1106     -22.863  28.672 -46.106  1.00  0.00           H  
ATOM   4788  H8    G  1106     -15.931  30.361 -44.342  1.00  0.00           H  
ATOM   4789  P     G  1107     -18.278  27.168 -39.431  1.00  0.00           P  
ATOM   4790  OP2   G  1107     -16.987  26.487 -39.703  1.00  0.00           O  
ATOM   4791  OP1   G  1107     -18.956  26.962 -38.125  1.00  0.00           O  
ATOM   4792  O5'   G  1107     -19.300  26.767 -40.585  1.00  0.00           O  
ATOM   4793  C5'   G  1107     -20.702  26.885 -40.392  1.00  0.00           C  
ATOM   4794  C4'   G  1107     -21.473  26.201 -41.493  1.00  0.00           C  
ATOM   4795  O4'   G  1107     -21.272  26.916 -42.741  1.00  0.00           O  
ATOM   4796  C3'   G  1107     -21.066  24.768 -41.803  1.00  0.00           C  
ATOM   4797  O3'   G  1107     -21.682  23.821 -40.947  1.00  0.00           O  
ATOM   4798  C1'   G  1107     -21.140  26.002 -43.818  1.00  0.00           C  
ATOM   4799  C2'   G  1107     -21.502  24.623 -43.256  1.00  0.00           C  
ATOM   4800  O2'   G  1107     -22.906  24.435 -43.357  1.00  0.00           O  
ATOM   4801  N1    G  1107     -17.968  25.192 -47.716  1.00  0.00           N  
ATOM   4802  C2    G  1107     -19.327  25.005 -47.641  1.00  0.00           C  
ATOM   4803  N2    G  1107     -19.926  24.541 -48.748  1.00  0.00           N  
ATOM   4804  N3    G  1107     -20.049  25.254 -46.561  1.00  0.00           N  
ATOM   4805  C4    G  1107     -19.291  25.713 -45.543  1.00  0.00           C  
ATOM   4806  C5    G  1107     -17.930  25.935 -45.514  1.00  0.00           C  
ATOM   4807  C6    G  1107     -17.168  25.663 -46.679  1.00  0.00           C  
ATOM   4808  O6    G  1107     -15.951  25.795 -46.852  1.00  0.00           O  
ATOM   4809  N7    G  1107     -17.535  26.413 -44.272  1.00  0.00           N  
ATOM   4810  C8    G  1107     -18.641  26.471 -43.581  1.00  0.00           C  
ATOM   4811  N9    G  1107     -19.744  26.061 -44.291  1.00  0.00           N  
ATOM   4812  H5'   G  1107     -20.943  27.834 -40.374  1.00  0.00           H  
ATOM   4813 H5''   G  1107     -20.941  26.478 -39.533  1.00  0.00           H  
ATOM   4814  H4'   G  1107     -22.428  26.220 -41.271  1.00  0.00           H  
ATOM   4815  H3'   G  1107     -20.094  24.672 -41.741  1.00  0.00           H  
ATOM   4816  H1'   G  1107     -21.745  26.223 -44.557  1.00  0.00           H  
ATOM   4817  H2'   G  1107     -21.006  23.908 -43.710  1.00  0.00           H  
ATOM   4818 HO2'   G  1107     -23.249  24.122 -42.494  1.00  0.00           H  
ATOM   4819  H1    G  1107     -17.526  24.977 -48.564  1.00  0.00           H  
ATOM   4820  H22   G  1107     -20.894  24.388 -48.754  1.00  0.00           H  
ATOM   4821  H21   G  1107     -19.398  24.353 -49.552  1.00  0.00           H  
ATOM   4822  H8    G  1107     -18.680  26.776 -42.651  1.00  0.00           H  
ATOM   4823  P     C  1108     -21.192  22.290 -40.952  1.00  0.00           P  
ATOM   4824  OP2   C  1108     -19.859  22.235 -41.602  1.00  0.00           O  
ATOM   4825  OP1   C  1108     -21.362  21.749 -39.579  1.00  0.00           O  
ATOM   4826  O5'   C  1108     -22.236  21.554 -41.903  1.00  0.00           O  
ATOM   4827  C5'   C  1108     -23.454  21.038 -41.388  1.00  0.00           C  
ATOM   4828  C4'   C  1108     -24.171  20.182 -42.405  1.00  0.00           C  
ATOM   4829  O4'   C  1108     -24.365  20.931 -43.635  1.00  0.00           O  
ATOM   4830  C3'   C  1108     -23.456  18.911 -42.834  1.00  0.00           C  
ATOM   4831  O3'   C  1108     -23.676  17.827 -41.947  1.00  0.00           O  
ATOM   4832  C1'   C  1108     -24.293  20.054 -44.742  1.00  0.00           C  
ATOM   4833  C2'   C  1108     -24.080  18.637 -44.198  1.00  0.00           C  
ATOM   4834  O2'   C  1108     -25.344  18.003 -44.068  1.00  0.00           O  
ATOM   4835  N1    C  1108     -23.185  20.490 -45.627  1.00  0.00           N  
ATOM   4836  C2    C  1108     -23.110  19.947 -46.916  1.00  0.00           C  
ATOM   4837  O2    C  1108     -23.965  19.124 -47.277  1.00  0.00           O  
ATOM   4838  N3    C  1108     -22.109  20.328 -47.743  1.00  0.00           N  
ATOM   4839  C4    C  1108     -21.203  21.214 -47.331  1.00  0.00           C  
ATOM   4840  N4    C  1108     -20.233  21.561 -48.181  1.00  0.00           N  
ATOM   4841  C5    C  1108     -21.250  21.784 -46.027  1.00  0.00           C  
ATOM   4842  C6    C  1108     -22.246  21.400 -45.218  1.00  0.00           C  
ATOM   4843  H5'   C  1108     -24.035  21.785 -41.133  1.00  0.00           H  
ATOM   4844 H5''   C  1108     -23.261  20.496 -40.595  1.00  0.00           H  
ATOM   4845  H4'   C  1108     -25.050  19.946 -42.043  1.00  0.00           H  
ATOM   4846  H3'   C  1108     -22.492  19.062 -42.923  1.00  0.00           H  
ATOM   4847  H1'   C  1108     -25.138  20.085 -45.238  1.00  0.00           H  
ATOM   4848  H2'   C  1108     -23.475  18.123 -44.772  1.00  0.00           H  
ATOM   4849 HO2'   C  1108     -25.421  17.299 -44.745  1.00  0.00           H  
ATOM   4850  H42   C  1108     -19.552  22.210 -47.908  1.00  0.00           H  
ATOM   4851  H41   C  1108     -20.203  21.166 -49.077  1.00  0.00           H  
ATOM   4852  H5    C  1108     -20.580  22.435 -45.733  1.00  0.00           H  
ATOM   4853  H6    C  1108     -22.296  21.781 -44.317  1.00  0.00           H  
ATOM   4854  P     G  1109     -22.661  16.581 -41.925  1.00  0.00           P  
ATOM   4855  OP2   G  1109     -21.353  17.063 -41.412  1.00  0.00           O  
ATOM   4856  OP1   G  1109     -23.340  15.445 -41.252  1.00  0.00           O  
ATOM   4857  O5'   G  1109     -22.478  16.205 -43.463  1.00  0.00           O  
ATOM   4858  C5'   G  1109     -23.246  15.168 -44.055  1.00  0.00           C  
ATOM   4859  C4'   G  1109     -22.712  14.790 -45.415  1.00  0.00           C  
ATOM   4860  O4'   G  1109     -22.614  15.975 -46.270  1.00  0.00           O  
ATOM   4861  C3'   G  1109     -21.281  14.275 -45.450  1.00  0.00           C  
ATOM   4862  O3'   G  1109     -21.181  12.896 -45.136  1.00  0.00           O  
ATOM   4863  C1'   G  1109     -21.561  15.833 -47.186  1.00  0.00           C  
ATOM   4864  C2'   G  1109     -20.938  14.461 -46.917  1.00  0.00           C  
ATOM   4865  O2'   G  1109     -21.584  13.487 -47.724  1.00  0.00           O  
ATOM   4866  N1    G  1109     -17.562  18.419 -48.986  1.00  0.00           N  
ATOM   4867  C2    G  1109     -18.239  17.360 -49.540  1.00  0.00           C  
ATOM   4868  N2    G  1109     -17.798  16.929 -50.731  1.00  0.00           N  
ATOM   4869  N3    G  1109     -19.275  16.766 -48.970  1.00  0.00           N  
ATOM   4870  C4    G  1109     -19.585  17.324 -47.781  1.00  0.00           C  
ATOM   4871  C5    G  1109     -18.974  18.381 -47.140  1.00  0.00           C  
ATOM   4872  C6    G  1109     -17.864  19.009 -47.762  1.00  0.00           C  
ATOM   4873  O6    G  1109     -17.189  19.960 -47.354  1.00  0.00           O  
ATOM   4874  N7    G  1109     -19.597  18.650 -45.930  1.00  0.00           N  
ATOM   4875  C8    G  1109     -20.557  17.768 -45.857  1.00  0.00           C  
ATOM   4876  N9    G  1109     -20.607  16.933 -46.947  1.00  0.00           N  
ATOM   4877  H5'   G  1109     -24.174  15.469 -44.148  1.00  0.00           H  
ATOM   4878 H5''   G  1109     -23.223  14.380 -43.472  1.00  0.00           H  
ATOM   4879  H4'   G  1109     -23.300  14.124 -45.829  1.00  0.00           H  
ATOM   4880  H3'   G  1109     -20.676  14.780 -44.868  1.00  0.00           H  
ATOM   4881  H1'   G  1109     -21.877  15.872 -48.113  1.00  0.00           H  
ATOM   4882  H2'   G  1109     -19.969  14.467 -47.061  1.00  0.00           H  
ATOM   4883 HO2'   G  1109     -20.963  13.189 -48.422  1.00  0.00           H  
ATOM   4884  H1    G  1109     -16.807  18.789 -49.490  1.00  0.00           H  
ATOM   4885  H22   G  1109     -18.243  16.176 -51.175  1.00  0.00           H  
ATOM   4886  H21   G  1109     -17.032  17.363 -51.160  1.00  0.00           H  
ATOM   4887  H8    G  1109     -21.179  17.710 -45.103  1.00  0.00           H  
ATOM   4888  P     G  1110     -19.758  12.256 -44.751  1.00  0.00           P  
ATOM   4889  OP2   G  1110     -18.851  13.361 -44.351  1.00  0.00           O  
ATOM   4890  OP1   G  1110     -19.999  11.128 -43.815  1.00  0.00           O  
ATOM   4891  O5'   G  1110     -19.222  11.651 -46.124  1.00  0.00           O  
ATOM   4892  C5'   G  1110     -17.839  11.398 -46.319  1.00  0.00           C  
ATOM   4893  C4'   G  1110     -17.474  11.409 -47.783  1.00  0.00           C  
ATOM   4894  O4'   G  1110     -17.942  12.647 -48.376  1.00  0.00           O  
ATOM   4895  C3'   G  1110     -15.988  11.346 -48.100  1.00  0.00           C  
ATOM   4896  O3'   G  1110     -15.499  10.019 -48.198  1.00  0.00           O  
ATOM   4897  C1'   G  1110     -16.964  13.174 -49.233  1.00  0.00           C  
ATOM   4898  C2'   G  1110     -15.911  12.079 -49.433  1.00  0.00           C  
ATOM   4899  O2'   G  1110     -16.313  11.239 -50.506  1.00  0.00           O  
ATOM   4900  N1    G  1110     -13.395  16.799 -49.423  1.00  0.00           N  
ATOM   4901  C2    G  1110     -13.627  15.755 -50.285  1.00  0.00           C  
ATOM   4902  N2    G  1110     -12.804  15.660 -51.340  1.00  0.00           N  
ATOM   4903  N3    G  1110     -14.597  14.869 -50.128  1.00  0.00           N  
ATOM   4904  C4    G  1110     -15.328  15.112 -49.020  1.00  0.00           C  
ATOM   4905  C5    G  1110     -15.180  16.124 -48.095  1.00  0.00           C  
ATOM   4906  C6    G  1110     -14.135  17.067 -48.275  1.00  0.00           C  
ATOM   4907  O6    G  1110     -13.841  18.036 -47.566  1.00  0.00           O  
ATOM   4908  N7    G  1110     -16.138  16.024 -47.097  1.00  0.00           N  
ATOM   4909  C8    G  1110     -16.839  14.973 -47.426  1.00  0.00           C  
ATOM   4910  N9    G  1110     -16.402  14.372 -48.582  1.00  0.00           N  
ATOM   4911  H5'   G  1110     -17.617  10.522 -45.941  1.00  0.00           H  
ATOM   4912 H5''   G  1110     -17.320  12.087 -45.854  1.00  0.00           H  
ATOM   4913  H4'   G  1110     -17.927  10.663 -48.229  1.00  0.00           H  
ATOM   4914  H3'   G  1110     -15.472  11.829 -47.422  1.00  0.00           H  
ATOM   4915  H1'   G  1110     -17.345  13.423 -50.101  1.00  0.00           H  
ATOM   4916  H2'   G  1110     -15.020  12.459 -49.584  1.00  0.00           H  
ATOM   4917 HO2'   G  1110     -15.724  11.398 -51.273  1.00  0.00           H  
ATOM   4918  H1    G  1110     -12.650  17.402 -49.629  1.00  0.00           H  
ATOM   4919  H22   G  1110     -12.922  14.935 -51.989  1.00  0.00           H  
ATOM   4920  H21   G  1110     -12.084  16.312 -51.463  1.00  0.00           H  
ATOM   4921  H8    G  1110     -17.600  14.647 -46.902  1.00  0.00           H  
ATOM   4922  P     A  1111     -14.275   9.539 -47.274  1.00  0.00           P  
ATOM   4923  OP2   A  1111     -14.224  10.424 -46.083  1.00  0.00           O  
ATOM   4924  OP1   A  1111     -14.383   8.070 -47.093  1.00  0.00           O  
ATOM   4925  O5'   A  1111     -12.984   9.834 -48.161  1.00  0.00           O  
ATOM   4926  C5'   A  1111     -12.982   9.568 -49.556  1.00  0.00           C  
ATOM   4927  C4'   A  1111     -11.881  10.319 -50.262  1.00  0.00           C  
ATOM   4928  O4'   A  1111     -12.304  11.693 -50.467  1.00  0.00           O  
ATOM   4929  C3'   A  1111     -10.566  10.439 -49.508  1.00  0.00           C  
ATOM   4930  O3'   A  1111      -9.688   9.352 -49.747  1.00  0.00           O  
ATOM   4931  C1'   A  1111     -11.233  12.583 -50.252  1.00  0.00           C  
ATOM   4932  C2'   A  1111      -9.979  11.721 -50.083  1.00  0.00           C  
ATOM   4933  O2'   A  1111      -9.401  11.495 -51.360  1.00  0.00           O  
ATOM   4934  N1    A  1111      -9.919  16.609 -47.317  1.00  0.00           N  
ATOM   4935  C2    A  1111      -9.406  16.117 -48.451  1.00  0.00           C  
ATOM   4936  N3    A  1111      -9.798  15.062 -49.164  1.00  0.00           N  
ATOM   4937  C4    A  1111     -10.862  14.471 -48.592  1.00  0.00           C  
ATOM   4938  C5    A  1111     -11.499  14.860 -47.428  1.00  0.00           C
[truncated: 56,134 more chars]
