# Supplementary material for: Consistent global structures of complex RNA states through multidimensional chemical mapping
Source: eLife. 2015 Jun 2;4:e07600. doi: 10.7554/eLife.07600 (PMC4495719; doi:10.7554/eLife.07600)
Supplement: Source code 1. — Models of HoxA9 5′-UTR 957–1132 IRES domain generated by MCM. DOI: http://dx.doi.org/10.7554/eLife.07600.025 [file elife07600s003.zip › Supplementary File 3/HoxA9_IRES_models/Explicit_pk34/c.0.9.pdb]

ATOM      1  C5'   C   957      15.705  -3.847  12.320  1.00  0.00           C  
ATOM      2  C4'   C   957      16.692  -4.921  11.935  1.00  0.00           C  
ATOM      3  O4'   C   957      17.274  -5.478  13.137  1.00  0.00           O  
ATOM      4  C3'   C   957      16.116  -6.138  11.227  1.00  0.00           C  
ATOM      5  O3'   C   957      15.910  -5.925   9.841  1.00  0.00           O  
ATOM      6  C1'   C   957      17.601  -6.828  12.914  1.00  0.00           C  
ATOM      7  C2'   C   957      17.199  -7.177  11.483  1.00  0.00           C  
ATOM      8  O2'   C   957      18.311  -6.984  10.623  1.00  0.00           O  
ATOM      9  N1    C   957      16.888  -7.656  13.917  1.00  0.00           N  
ATOM     10  C2    C   957      17.025  -9.048  13.850  1.00  0.00           C  
ATOM     11  O2    C   957      17.733  -9.545  12.960  1.00  0.00           O  
ATOM     12  N3    C   957      16.385  -9.826  14.754  1.00  0.00           N  
ATOM     13  C4    C   957      15.631  -9.267  15.700  1.00  0.00           C  
ATOM     14  N4    C   957      15.018 -10.074  16.570  1.00  0.00           N  
ATOM     15  C5    C   957      15.470  -7.856  15.795  1.00  0.00           C  
ATOM     16  C6    C   957      16.109  -7.097  14.896  1.00  0.00           C  
ATOM     17  H4'   C   957      17.404  -4.540  11.381  1.00  0.00           H  
ATOM     18  H3'   C   957      15.273  -6.423  11.637  1.00  0.00           H  
ATOM     19  H1'   C   957      18.568  -6.953  13.015  1.00  0.00           H  
ATOM     20  H2'   C   957      16.843  -8.088  11.417  1.00  0.00           H  
ATOM     21 HO2'   C   957      18.638  -7.857  10.321  1.00  0.00           H  
ATOM     22  H42   C   957      14.456  -9.694  17.277  1.00  0.00           H  
ATOM     23  H41   C   957      15.130 -11.045  16.501  1.00  0.00           H  
ATOM     24  H5    C   957      14.913  -7.455  16.495  1.00  0.00           H  
ATOM     25  H6    C   957      16.011  -6.124  14.945  1.00  0.00           H  
ATOM     26  P     U   958      14.426  -5.987   9.226  1.00  0.00           P  
ATOM     27  OP2   U   958      13.719  -4.738   9.604  1.00  0.00           O  
ATOM     28  OP1   U   958      14.538  -6.363   7.793  1.00  0.00           O  
ATOM     29  O5'   U   958      13.739  -7.198  10.000  1.00  0.00           O  
ATOM     30  C5'   U   958      14.030  -8.544   9.655  1.00  0.00           C  
ATOM     31  C4'   U   958      13.413  -9.515  10.631  1.00  0.00           C  
ATOM     32  O4'   U   958      13.968  -9.284  11.955  1.00  0.00           O  
ATOM     33  C3'   U   958      11.912  -9.388  10.846  1.00  0.00           C  
ATOM     34  O3'   U   958      11.153 -10.046   9.848  1.00  0.00           O  
ATOM     35  C1'   U   958      12.993  -9.573  12.937  1.00  0.00           C  
ATOM     36  C2'   U   958      11.725 -10.026  12.216  1.00  0.00           C  
ATOM     37  O2'   U   958      11.724 -11.443  12.127  1.00  0.00           O  
ATOM     38  N1    U   958      12.772  -8.351  13.749  1.00  0.00           N  
ATOM     39  C2    U   958      12.232  -8.521  15.010  1.00  0.00           C  
ATOM     40  O2    U   958      11.938  -9.612  15.467  1.00  0.00           O  
ATOM     41  N3    U   958      12.046  -7.364  15.726  1.00  0.00           N  
ATOM     42  C4    U   958      12.338  -6.079  15.319  1.00  0.00           C  
ATOM     43  O4    U   958      12.111  -5.138  16.081  1.00  0.00           O  
ATOM     44  C5    U   958      12.894  -5.980  14.004  1.00  0.00           C  
ATOM     45  C6    U   958      13.087  -7.091  13.286  1.00  0.00           C  
ATOM     46  H5'   U   958      15.001  -8.670   9.651  1.00  0.00           H  
ATOM     47 H5''   U   958      13.679  -8.727   8.759  1.00  0.00           H  
ATOM     48  H4'   U   958      13.616 -10.432  10.356  1.00  0.00           H  
ATOM     49  H3'   U   958      11.651  -8.444  10.879  1.00  0.00           H  
ATOM     50  H1'   U   958      13.309 -10.296  13.519  1.00  0.00           H  
ATOM     51  H2'   U   958      10.919  -9.690  12.661  1.00  0.00           H  
ATOM     52 HO2'   U   958      11.038 -11.800  12.730  1.00  0.00           H  
ATOM     53  H3    U   958      11.664  -7.462  16.622  1.00  0.00           H  
ATOM     54  H5    U   958      13.132  -5.104  13.634  1.00  0.00           H  
ATOM     55  H6    U   958      13.467  -6.996  12.389  1.00  0.00           H  
ATOM     56  P     U   959       9.755  -9.425   9.354  1.00  0.00           P  
ATOM     57  OP2   U   959      10.053  -8.279   8.459  1.00  0.00           O  
ATOM     58  OP1   U   959       8.905 -10.540   8.862  1.00  0.00           O  
ATOM     59  O5'   U   959       9.096  -8.854  10.686  1.00  0.00           O  
ATOM     60  C5'   U   959       8.379  -9.704  11.569  1.00  0.00           C  
ATOM     61  C4'   U   959       7.700  -8.923  12.666  1.00  0.00           C  
ATOM     62  O4'   U   959       8.714  -8.268  13.475  1.00  0.00           O  
ATOM     63  C3'   U   959       6.800  -7.781  12.219  1.00  0.00           C  
ATOM     64  O3'   U   959       5.499  -8.210  11.860  1.00  0.00           O  
ATOM     65  C1'   U   959       8.247  -7.015  13.913  1.00  0.00           C  
ATOM     66  C2'   U   959       6.800  -6.875  13.441  1.00  0.00           C  
ATOM     67  O2'   U   959       5.931  -7.372  14.449  1.00  0.00           O  
ATOM     68  N1    U   959       9.128  -5.967  13.343  1.00  0.00           N  
ATOM     69  C2    U   959       9.099  -4.723  13.946  1.00  0.00           C  
ATOM     70  O2    U   959       8.394  -4.464  14.906  1.00  0.00           O  
ATOM     71  N3    U   959       9.931  -3.785  13.386  1.00  0.00           N  
ATOM     72  C4    U   959      10.771  -3.956  12.306  1.00  0.00           C  
ATOM     73  O4    U   959      11.459  -3.011  11.919  1.00  0.00           O  
ATOM     74  C5    U   959      10.748  -5.268  11.734  1.00  0.00           C  
ATOM     75  C6    U   959       9.948  -6.201  12.260  1.00  0.00           C  
ATOM     76  H5'   U   959       9.003 -10.344  11.972  1.00  0.00           H  
ATOM     77 H5''   U   959       7.701 -10.195  11.060  1.00  0.00           H  
ATOM     78  H4'   U   959       7.182  -9.529  13.236  1.00  0.00           H  
ATOM     79  H3'   U   959       7.203  -7.309  11.461  1.00  0.00           H  
ATOM     80  H1'   U   959       8.273  -6.965  14.892  1.00  0.00           H  
ATOM     81  H2'   U   959       6.585  -5.950  13.202  1.00  0.00           H  
ATOM     82 HO2'   U   959       5.454  -6.620  14.859  1.00  0.00           H  
ATOM     83  H3    U   959       9.926  -2.896  13.798  1.00  0.00           H  
ATOM     84  H5    U   959      11.315  -5.480  10.963  1.00  0.00           H  
ATOM     85  H6    U   959       9.950  -7.090  11.850  1.00  0.00           H  
ATOM     86  P     C   960       4.722  -7.505  10.642  1.00  0.00           P  
ATOM     87  OP2   C   960       5.720  -7.150   9.603  1.00  0.00           O  
ATOM     88  OP1   C   960       3.561  -8.359  10.283  1.00  0.00           O  
ATOM     89  O5'   C   960       4.162  -6.154  11.272  1.00  0.00           O  
ATOM     90  C5'   C   960       3.688  -5.104  10.442  1.00  0.00           C  
ATOM     91  C4'   C   960       4.068  -3.748  10.987  1.00  0.00           C  
ATOM     92  O4'   C   960       5.323  -3.877  11.698  1.00  0.00           O  
ATOM     93  C3'   C   960       4.292  -2.651   9.957  1.00  0.00           C  
ATOM     94  O3'   C   960       3.122  -1.897   9.690  1.00  0.00           O  
ATOM     95  C1'   C   960       6.187  -2.818  11.358  1.00  0.00           C  
ATOM     96  C2'   C   960       5.348  -1.776  10.611  1.00  0.00           C  
ATOM     97  O2'   C   960       4.768  -0.887  11.554  1.00  0.00           O  
ATOM     98  N1    C   960       7.283  -3.364  10.520  1.00  0.00           N  
ATOM     99  C2    C   960       8.286  -2.490  10.084  1.00  0.00           C  
ATOM    100  O2    C   960       8.230  -1.293  10.407  1.00  0.00           O  
ATOM    101  N3    C   960       9.297  -2.963   9.320  1.00  0.00           N  
ATOM    102  C4    C   960       9.335  -4.253   8.986  1.00  0.00           C  
ATOM    103  N4    C   960      10.351  -4.675   8.230  1.00  0.00           N  
ATOM    104  C5    C   960       8.331  -5.167   9.412  1.00  0.00           C  
ATOM    105  C6    C   960       7.336  -4.688  10.169  1.00  0.00           C  
ATOM    106  H5'   C   960       2.712  -5.161  10.381  1.00  0.00           H  
ATOM    107 H5''   C   960       4.072  -5.207   9.546  1.00  0.00           H  
ATOM    108  H4'   C   960       3.386  -3.451  11.624  1.00  0.00           H  
ATOM    109  H3'   C   960       4.627  -3.032   9.119  1.00  0.00           H  
ATOM    110  H1'   C   960       6.565  -2.409  12.164  1.00  0.00           H  
ATOM    111  H2'   C   960       5.881  -1.298   9.943  1.00  0.00           H  
ATOM    112 HO2'   C   960       5.208  -0.014  11.482  1.00  0.00           H  
ATOM    113  H42   C   960      10.408  -5.617   7.968  1.00  0.00           H  
ATOM    114  H41   C   960      11.041  -4.042   7.937  1.00  0.00           H  
ATOM    115  H5    C   960       8.367  -6.114   9.162  1.00  0.00           H  
ATOM    116  H6    C   960       6.636  -5.301  10.473  1.00  0.00           H  
ATOM    117  P     G   961       2.828  -1.360   8.204  1.00  0.00           P  
ATOM    118  OP2   G   961       2.846  -2.524   7.282  1.00  0.00           O  
ATOM    119  OP1   G   961       1.629  -0.485   8.259  1.00  0.00           O  
ATOM    120  O5'   G   961       4.089  -0.446   7.868  1.00  0.00           O  
ATOM    121  C5'   G   961       4.309   0.037   6.551  1.00  0.00           C  
ATOM    122  C4'   G   961       5.768  -0.027   6.173  1.00  0.00           C  
ATOM    123  O4'   G   961       6.461  -0.916   7.083  1.00  0.00           O  
ATOM    124  C3'   G   961       6.077  -0.600   4.798  1.00  0.00           C  
ATOM    125  O3'   G   961       6.016   0.372   3.767  1.00  0.00           O  
ATOM    126  C1'   G   961       7.412  -1.720   6.409  1.00  0.00           C  
ATOM    127  C2'   G   961       7.461  -1.211   4.968  1.00  0.00           C  
ATOM    128  O2'   G   961       8.472  -0.219   4.863  1.00  0.00           O  
ATOM    129  N1    G   961       8.546  -6.611   5.569  1.00  0.00           N  
ATOM    130  C2    G   961       9.306  -5.487   5.349  1.00  0.00           C  
ATOM    131  N2    G   961      10.530  -5.686   4.839  1.00  0.00           N  
ATOM    132  N3    G   961       8.897  -4.256   5.611  1.00  0.00           N  
ATOM    133  C4    G   961       7.646  -4.237   6.117  1.00  0.00           C  
ATOM    134  C5    G   961       6.805  -5.299   6.375  1.00  0.00           C  
ATOM    135  C6    G   961       7.256  -6.614   6.089  1.00  0.00           C  
ATOM    136  O6    G   961       6.659  -7.685   6.247  1.00  0.00           O  
ATOM    137  N7    G   961       5.598  -4.857   6.898  1.00  0.00           N  
ATOM    138  C8    G   961       5.724  -3.558   6.947  1.00  0.00           C  
ATOM    139  N9    G   961       6.942  -3.116   6.489  1.00  0.00           N  
ATOM    140  H5'   G   961       4.005   0.967   6.496  1.00  0.00           H  
ATOM    141 H5''   G   961       3.791  -0.506   5.920  1.00  0.00           H  
ATOM    142  H4'   G   961       6.161   0.868   6.240  1.00  0.00           H  
ATOM    143  H3'   G   961       5.433  -1.313   4.609  1.00  0.00           H  
ATOM    144  H1'   G   961       8.304  -1.652   6.809  1.00  0.00           H  
ATOM    145  H2'   G   961       7.605  -1.945   4.334  1.00  0.00           H  
ATOM    146 HO2'   G   961       9.227  -0.585   4.358  1.00  0.00           H  
ATOM    147  H1    G   961       8.942  -7.478   5.341  1.00  0.00           H  
ATOM    148  H22   G   961      11.117  -4.921   4.661  1.00  0.00           H  
ATOM    149  H21   G   961      10.840  -6.594   4.642  1.00  0.00           H  
ATOM    150  H8    G   961       5.021  -2.961   7.278  1.00  0.00           H  
ATOM    151  P     U   962       5.614  -0.060   2.272  1.00  0.00           P  
ATOM    152  OP2   U   962       4.336  -0.812   2.340  1.00  0.00           O  
ATOM    153  OP1   U   962       5.715   1.140   1.404  1.00  0.00           O  
ATOM    154  O5'   U   962       6.763  -1.078   1.844  1.00  0.00           O  
ATOM    155  C5'   U   962       8.013  -0.606   1.364  1.00  0.00           C  
ATOM    156  C4'   U   962       8.916  -1.743   0.953  1.00  0.00           C  
ATOM    157  O4'   U   962       9.107  -2.663   2.059  1.00  0.00           O  
ATOM    158  C3'   U   962       8.413  -2.622  -0.181  1.00  0.00           C  
ATOM    159  O3'   U   962       8.682  -2.081  -1.462  1.00  0.00           O  
ATOM    160  C1'   U   962       9.173  -3.999   1.584  1.00  0.00           C  
ATOM    161  C2'   U   962       9.160  -3.922   0.061  1.00  0.00           C  
ATOM    162  O2'   U   962      10.499  -3.841  -0.405  1.00  0.00           O  
ATOM    163  N1    U   962       8.003  -4.736   2.121  1.00  0.00           N  
ATOM    164  C2    U   962       8.013  -6.113   1.994  1.00  0.00           C  
ATOM    165  O2    U   962       8.927  -6.727   1.471  1.00  0.00           O  
ATOM    166  N3    U   962       6.911  -6.752   2.506  1.00  0.00           N  
ATOM    167  C4    U   962       5.820  -6.171   3.117  1.00  0.00           C  
ATOM    168  O4    U   962       4.903  -6.885   3.525  1.00  0.00           O  
ATOM    169  C5    U   962       5.879  -4.744   3.213  1.00  0.00           C  
ATOM    170  C6    U   962       6.942  -4.096   2.724  1.00  0.00           C  
ATOM    171  H5'   U   962       8.453  -0.090   2.072  1.00  0.00           H  
ATOM    172 H5''   U   962       7.861  -0.025   0.591  1.00  0.00           H  
ATOM    173  H4'   U   962       9.788  -1.377   0.698  1.00  0.00           H  
ATOM    174  H3'   U   962       7.453  -2.778  -0.067  1.00  0.00           H  
ATOM    175  H1'   U   962       9.998  -4.441   1.878  1.00  0.00           H  
ATOM    176  H2'   U   962       8.687  -4.686  -0.329  1.00  0.00           H  
ATOM    177 HO2'   U   962      10.741  -4.690  -0.831  1.00  0.00           H  
ATOM    178  H3    U   962       6.897  -7.729   2.426  1.00  0.00           H  
ATOM    179  H5    U   962       5.147  -4.247   3.634  1.00  0.00           H  
ATOM    180  H6    U   962       6.957  -3.120   2.801  1.00  0.00           H  
ATOM    181  P     U   963       7.714  -2.415  -2.701  1.00  0.00           P  
ATOM    182  OP2   U   963       6.312  -2.360  -2.216  1.00  0.00           O  
ATOM    183  OP1   U   963       8.128  -1.569  -3.849  1.00  0.00           O  
ATOM    184  O5'   U   963       8.054  -3.930  -3.057  1.00  0.00           O  
ATOM    185  C5'   U   963       9.277  -4.274  -3.692  1.00  0.00           C  
ATOM    186  C4'   U   963       9.370  -5.757  -3.955  1.00  0.00           C  
ATOM    187  O4'   U   963       9.307  -6.486  -2.704  1.00  0.00           O  
ATOM    188  C3'   U   963       8.272  -6.354  -4.821  1.00  0.00           C  
ATOM    189  O3'   U   963       8.550  -6.267  -6.207  1.00  0.00           O  
ATOM    190  C1'   U   963       8.547  -7.688  -2.864  1.00  0.00           C  
ATOM    191  C2'   U   963       8.201  -7.800  -4.351  1.00  0.00           C  
ATOM    192  O2'   U   963       9.192  -8.596  -4.985  1.00  0.00           O  
ATOM    193  N1    U   963       7.339  -7.583  -2.011  1.00  0.00           N  
ATOM    194  C2    U   963       6.665  -8.756  -1.724  1.00  0.00           C  
ATOM    195  O2    U   963       7.022  -9.847  -2.135  1.00  0.00           O  
ATOM    196  N3    U   963       5.554  -8.611  -0.931  1.00  0.00           N  
ATOM    197  C4    U   963       5.054  -7.438  -0.406  1.00  0.00           C  
ATOM    198  O4    U   963       4.038  -7.472   0.291  1.00  0.00           O  
ATOM    199  C5    U   963       5.801  -6.265  -0.745  1.00  0.00           C  
ATOM    200  C6    U   963       6.888  -6.378  -1.514  1.00  0.00           C  
ATOM    201  H5'   U   963      10.022  -4.005  -3.115  1.00  0.00           H  
ATOM    202 H5''   U   963       9.341  -3.794  -4.543  1.00  0.00           H  
ATOM    203  H4'   U   963      10.228  -5.947  -4.388  1.00  0.00           H  
ATOM    204  H3'   U   963       7.422  -5.915  -4.612  1.00  0.00           H  
ATOM    205  H1'   U   963       9.068  -8.474  -2.594  1.00  0.00           H  
ATOM    206  H2'   U   963       7.304  -8.173  -4.474  1.00  0.00           H  
ATOM    207 HO2'   U   963       8.805  -9.468  -5.210  1.00  0.00           H  
ATOM    208  H3    U   963       5.061  -9.430  -0.715  1.00  0.00           H  
ATOM    209  H5    U   963       5.518  -5.387  -0.414  1.00  0.00           H  
ATOM    210  H6    U   963       7.382  -5.561  -1.733  1.00  0.00           H  
ATOM    211  P     G   964       7.349  -6.160  -7.268  1.00  0.00           P  
ATOM    212  OP2   G   964       6.397  -5.128  -6.783  1.00  0.00           O  
ATOM    213  OP1   G   964       7.943  -6.031  -8.624  1.00  0.00           O  
ATOM    214  O5'   G   964       6.627  -7.578  -7.180  1.00  0.00           O  
ATOM    215  C5'   G   964       7.146  -8.704  -7.871  1.00  0.00           C  
ATOM    216  C4'   G   964       6.248  -9.907  -7.722  1.00  0.00           C  
ATOM    217  O4'   G   964       6.224 -10.354  -6.330  1.00  0.00           O  
ATOM    218  C3'   G   964       4.775  -9.684  -8.031  1.00  0.00           C  
ATOM    219  O3'   G   964       4.503  -9.633  -9.421  1.00  0.00           O  
ATOM    220  C1'   G   964       4.986 -10.941  -6.071  1.00  0.00           C  
ATOM    221  C2'   G   964       4.245 -10.958  -7.408  1.00  0.00           C  
ATOM    222  O2'   G   964       4.642 -12.100  -8.154  1.00  0.00           O  
ATOM    223  N1    G   964       1.289 -10.779  -2.574  1.00  0.00           N  
ATOM    224  C2    G   964       1.674 -11.813  -3.392  1.00  0.00           C  
ATOM    225  N2    G   964       0.987 -12.959  -3.267  1.00  0.00           N  
ATOM    226  N3    G   964       2.661 -11.733  -4.270  1.00  0.00           N  
ATOM    227  C4    G   964       3.242 -10.515  -4.266  1.00  0.00           C  
ATOM    228  C5    G   964       2.935  -9.417  -3.491  1.00  0.00           C  
ATOM    229  C6    G   964       1.874  -9.516  -2.554  1.00  0.00           C  
ATOM    230  O6    G   964       1.449  -8.654  -1.776  1.00  0.00           O  
ATOM    231  N7    G   964       3.772  -8.352  -3.792  1.00  0.00           N  
ATOM    232  C8    G   964       4.558  -8.813  -4.727  1.00  0.00           C  
ATOM    233  N9    G   964       4.291 -10.118  -5.062  1.00  0.00           N  
ATOM    234  H5'   G   964       8.032  -8.919  -7.513  1.00  0.00           H  
ATOM    235 H5''   G   964       7.231  -8.484  -8.823  1.00  0.00           H  
ATOM    236  H4'   G   964       6.598 -10.635  -8.279  1.00  0.00           H  
ATOM    237  H3'   G   964       4.461  -8.894  -7.544  1.00  0.00           H  
ATOM    238  H1'   G   964       5.078 -11.858  -5.737  1.00  0.00           H  
ATOM    239  H2'   G   964       3.272 -10.922  -7.289  1.00  0.00           H  
ATOM    240 HO2'   G   964       4.888 -11.819  -9.060  1.00  0.00           H  
ATOM    241  H1    G   964       0.545 -10.940  -1.957  1.00  0.00           H  
ATOM    242  H22   G   964       1.218 -13.732  -3.824  1.00  0.00           H  
ATOM    243  H21   G   964       0.255 -13.026  -2.619  1.00  0.00           H  
ATOM    244  H8    G   964       5.266  -8.281  -5.145  1.00  0.00           H  
ATOM    245  P     G   965       3.061  -9.152  -9.944  1.00  0.00           P  
ATOM    246  OP2   G   965       2.768  -7.830  -9.334  1.00  0.00           O  
ATOM    247  OP1   G   965       3.034  -9.301 -11.421  1.00  0.00           O  
ATOM    248  O5'   G   965       2.050 -10.216  -9.323  1.00  0.00           O  
ATOM    249  C5'   G   965       1.849 -11.478  -9.942  1.00  0.00           C  
ATOM    250  C4'   G   965       0.738 -12.251  -9.276  1.00  0.00           C  
ATOM    251  O4'   G   965       0.964 -12.309  -7.842  1.00  0.00           O  
ATOM    252  C3'   G   965      -0.653 -11.645  -9.381  1.00  0.00           C  
ATOM    253  O3'   G   965      -1.289 -11.930 -10.616  1.00  0.00           O  
ATOM    254  C1'   G   965      -0.268 -12.281  -7.151  1.00  0.00           C  
ATOM    255  C2'   G   965      -1.367 -12.310  -8.215  1.00  0.00           C  
ATOM    256  O2'   G   965      -1.694 -13.659  -8.513  1.00  0.00           O  
ATOM    257  N1    G   965      -2.594  -9.771  -3.382  1.00  0.00           N  
ATOM    258  C2    G   965      -2.863 -11.014  -3.901  1.00  0.00           C  
ATOM    259  N2    G   965      -3.886 -11.682  -3.347  1.00  0.00           N  
ATOM    260  N3    G   965      -2.180 -11.565  -4.891  1.00  0.00           N  
ATOM    261  C4    G   965      -1.189 -10.760  -5.330  1.00  0.00           C  
ATOM    262  C5    G   965      -0.837  -9.505  -4.882  1.00  0.00           C  
ATOM    263  C6    G   965      -1.579  -8.925  -3.820  1.00  0.00           C  
ATOM    264  O6    G   965      -1.421  -7.823  -3.282  1.00  0.00           O  
ATOM    265  N7    G   965       0.243  -9.010  -5.598  1.00  0.00           N  
ATOM    266  C8    G   965       0.523  -9.956  -6.454  1.00  0.00           C  
ATOM    267  N9    G   965      -0.307 -11.046  -6.346  1.00  0.00           N  
ATOM    268  H5'   G   965       2.678 -11.997  -9.888  1.00  0.00           H  
ATOM    269 H5''   G   965       1.621 -11.338 -10.885  1.00  0.00           H  
ATOM    270  H4'   G   965       0.731 -13.165  -9.632  1.00  0.00           H  
ATOM    271  H3'   G   965      -0.596 -10.680  -9.222  1.00  0.00           H  
ATOM    272  H1'   G   965      -0.363 -13.058  -6.562  1.00  0.00           H  
ATOM    273  H2'   G   965      -2.155 -11.798  -7.937  1.00  0.00           H  
ATOM    274 HO2'   G   965      -2.586 -13.857  -8.158  1.00  0.00           H  
ATOM    275  H1    G   965      -3.159  -9.453  -2.648  1.00  0.00           H  
ATOM    276  H22   G   965      -4.124 -12.574  -3.677  1.00  0.00           H  
ATOM    277  H21   G   965      -4.396 -11.280  -2.614  1.00  0.00           H  
ATOM    278  H8    G   965       1.252  -9.894  -7.106  1.00  0.00           H  
ATOM    279  P     C   966      -2.479 -10.989 -11.147  1.00  0.00           P  
ATOM    280  OP2   C   966      -2.030  -9.578 -11.049  1.00  0.00           O  
ATOM    281  OP1   C   966      -2.938 -11.523 -12.454  1.00  0.00           O  
ATOM    282  O5'   C   966      -3.648 -11.210 -10.087  1.00  0.00           O  
ATOM    283  C5'   C   966      -4.470 -12.366 -10.138  1.00  0.00           C  
ATOM    284  C4'   C   966      -5.543 -12.334  -9.077  1.00  0.00           C  
ATOM    285  O4'   C   966      -4.978 -12.158  -7.751  1.00  0.00           O  
ATOM    286  C3'   C   966      -6.530 -11.180  -9.156  1.00  0.00           C  
ATOM    287  O3'   C   966      -7.549 -11.390 -10.119  1.00  0.00           O  
ATOM    288  C1'   C   966      -5.858 -11.451  -6.909  1.00  0.00           C  
ATOM    289  C2'   C   966      -7.115 -11.224  -7.749  1.00  0.00           C  
ATOM    290  O2'   C   966      -7.988 -12.332  -7.588  1.00  0.00           O  
ATOM    291  N1    C   966      -5.176 -10.180  -6.561  1.00  0.00           N  
ATOM    292  C2    C   966      -5.684  -9.422  -5.499  1.00  0.00           C  
ATOM    293  O2    C   966      -6.682  -9.831  -4.885  1.00  0.00           O  
ATOM    294  N3    C   966      -5.081  -8.259  -5.160  1.00  0.00           N  
ATOM    295  C4    C   966      -4.010  -7.841  -5.835  1.00  0.00           C  
ATOM    296  N4    C   966      -3.447  -6.688  -5.466  1.00  0.00           N  
ATOM    297  C5    C   966      -3.469  -8.588  -6.920  1.00  0.00           C  
ATOM    298  C6    C   966      -4.074  -9.737  -7.245  1.00  0.00           C  
ATOM    299  H5'   C   966      -3.912 -13.161 -10.005  1.00  0.00           H  
ATOM    300 H5''   C   966      -4.894 -12.417 -11.020  1.00  0.00           H  
ATOM    301  H4'   C   966      -6.024 -13.187  -9.090  1.00  0.00           H  
ATOM    302  H3'   C   966      -6.039 -10.343  -9.290  1.00  0.00           H  
ATOM    303  H1'   C   966      -6.101 -11.926  -6.088  1.00  0.00           H  
ATOM    304  H2'   C   966      -7.555 -10.380  -7.518  1.00  0.00           H  
ATOM    305 HO2'   C   966      -8.765 -12.054  -7.061  1.00  0.00           H  
ATOM    306  H42   C   966      -2.659  -6.353  -5.942  1.00  0.00           H  
ATOM    307  H41   C   966      -3.823  -6.176  -4.719  1.00  0.00           H  
ATOM    308  H5    C   966      -2.681  -8.272  -7.410  1.00  0.00           H  
ATOM    309  H6    C   966      -3.717 -10.265  -7.988  1.00  0.00           H  
ATOM    310  P     C   967      -8.386 -10.144 -10.694  1.00  0.00           P  
ATOM    311  OP2   C   967      -7.426  -9.071 -11.056  1.00  0.00           O  
ATOM    312  OP1   C   967      -9.331 -10.659 -11.718  1.00  0.00           O  
ATOM    313  O5'   C   967      -9.240  -9.643  -9.446  1.00  0.00           O  
ATOM    314  C5'   C   967     -10.419 -10.325  -9.047  1.00  0.00           C  
ATOM    315  C4'   C   967     -11.109  -9.623  -7.903  1.00  0.00           C  
ATOM    316  O4'   C   967     -10.189  -9.492  -6.792  1.00  0.00           O  
ATOM    317  C3'   C   967     -11.578  -8.202  -8.173  1.00  0.00           C  
ATOM    318  O3'   C   967     -12.841  -8.149  -8.814  1.00  0.00           O  
ATOM    319  C1'   C   967     -10.404  -8.253  -6.134  1.00  0.00           C  
ATOM    320  C2'   C   967     -11.650  -7.637  -6.764  1.00  0.00           C  
ATOM    321  O2'   C   967     -12.801  -8.110  -6.079  1.00  0.00           O  
ATOM    322  N1    C   967      -9.200  -7.406  -6.323  1.00  0.00           N  
ATOM    323  C2    C   967      -9.058  -6.264  -5.525  1.00  0.00           C  
ATOM    324  O2    C   967      -9.936  -5.995  -4.691  1.00  0.00           O  
ATOM    325  N3    C   967      -7.970  -5.476  -5.677  1.00  0.00           N  
ATOM    326  C4    C   967      -7.041  -5.786  -6.582  1.00  0.00           C  
ATOM    327  N4    C   967      -5.983  -4.979  -6.697  1.00  0.00           N  
ATOM    328  C5    C   967      -7.156  -6.939  -7.409  1.00  0.00           C  
ATOM    329  C6    C   967      -8.237  -7.713  -7.248  1.00  0.00           C  
ATOM    330  H5'   C   967     -10.184 -11.234  -8.769  1.00  0.00           H  
ATOM    331 H5''   C   967     -11.033 -10.372  -9.810  1.00  0.00           H  
ATOM    332  H4'   C   967     -11.877 -10.161  -7.620  1.00  0.00           H  
ATOM    333  H3'   C   967     -10.890  -7.725  -8.683  1.00  0.00           H  
ATOM    334  H1'   C   967     -10.561  -8.388  -5.177  1.00  0.00           H  
ATOM    335  H2'   C   967     -11.608  -6.658  -6.768  1.00  0.00           H  
ATOM    336 HO2'   C   967     -13.184  -7.377  -5.554  1.00  0.00           H  
ATOM    337  H42   C   967      -5.284  -5.180  -7.352  1.00  0.00           H  
ATOM    338  H41   C   967      -5.908  -4.186  -6.126  1.00  0.00           H  
ATOM    339  H5    C   967      -6.467  -7.160  -8.071  1.00  0.00           H  
ATOM    340  H6    C   967      -8.334  -8.510  -7.808  1.00  0.00           H  
ATOM    341  P     A   968     -13.247  -6.867  -9.696  1.00  0.00           P  
ATOM    342  OP2   A   968     -12.060  -6.461 -10.490  1.00  0.00           O  
ATOM    343  OP1   A   968     -14.525  -7.171 -10.388  1.00  0.00           O  
ATOM    344  O5'   A   968     -13.528  -5.730  -8.616  1.00  0.00           O  
ATOM    345  C5'   A   968     -14.733  -5.721  -7.864  1.00  0.00           C  
ATOM    346  C4'   A   968     -14.809  -4.522  -6.953  1.00  0.00           C  
ATOM    347  O4'   A   968     -13.676  -4.562  -6.046  1.00  0.00           O  
ATOM    348  C3'   A   968     -14.741  -3.163  -7.633  1.00  0.00           C  
ATOM    349  O3'   A   968     -16.012  -2.674  -8.024  1.00  0.00           O  
ATOM    350  C1'   A   968     -13.125  -3.254  -5.895  1.00  0.00           C  
ATOM    351  C2'   A   968     -14.098  -2.289  -6.564  1.00  0.00           C  
ATOM    352  O2'   A   968     -15.052  -1.870  -5.599  1.00  0.00           O  
ATOM    353  N1    A   968      -8.682  -0.694  -6.406  1.00  0.00           N  
ATOM    354  C2    A   968      -9.791  -0.440  -5.699  1.00  0.00           C  
ATOM    355  N3    A   968     -10.914  -1.151  -5.612  1.00  0.00           N  
ATOM    356  C4    A   968     -10.834  -2.259  -6.370  1.00  0.00           C  
ATOM    357  C5    A   968      -9.763  -2.655  -7.149  1.00  0.00           C  
ATOM    358  C6    A   968      -8.635  -1.816  -7.156  1.00  0.00           C  
ATOM    359  N6    A   968      -7.529  -2.068  -7.860  1.00  0.00           N  
ATOM    360  N7    A   968     -10.041  -3.854  -7.791  1.00  0.00           N  
ATOM    361  C8    A   968     -11.252  -4.152  -7.392  1.00  0.00           C  
ATOM    362  N9    A   968     -11.794  -3.230  -6.530  1.00  0.00           N  
ATOM    363  H5'   A   968     -14.778  -6.537  -7.322  1.00  0.00           H  
ATOM    364 H5''   A   968     -15.495  -5.704  -8.479  1.00  0.00           H  
ATOM    365  H4'   A   968     -15.642  -4.565  -6.440  1.00  0.00           H  
ATOM    366  H3'   A   968     -14.140  -3.219  -8.405  1.00  0.00           H  
ATOM    367  H1'   A   968     -13.039  -3.024  -4.946  1.00  0.00           H  
ATOM    368  H2'   A   968     -13.622  -1.529  -6.959  1.00  0.00           H  
ATOM    369 HO2'   A   968     -14.875  -0.936  -5.362  1.00  0.00           H  
ATOM    370  H2    A   968      -9.775   0.386  -5.172  1.00  0.00           H  
ATOM    371  H61   A   968      -6.773  -1.445  -7.824  1.00  0.00           H  
ATOM    372  H62   A   968      -7.472  -2.876  -8.411  1.00  0.00           H  
ATOM    373  H8    A   968     -11.729  -4.958  -7.682  1.00  0.00           H  
ATOM    374  P     C   969     -16.135  -1.605  -9.217  1.00  0.00           P  
ATOM    375  OP2   C   969     -15.384  -2.129 -10.385  1.00  0.00           O  
ATOM    376  OP1   C   969     -17.568  -1.247  -9.368  1.00  0.00           O  
ATOM    377  O5'   C   969     -15.363  -0.324  -8.669  1.00  0.00           O  
ATOM    378  C5'   C   969     -16.012   0.612  -7.821  1.00  0.00           C  
ATOM    379  C4'   C   969     -15.149   1.822  -7.562  1.00  0.00           C  
ATOM    380  O4'   C   969     -13.856   1.364  -7.103  1.00  0.00           O  
ATOM    381  C3'   C   969     -14.817   2.680  -8.773  1.00  0.00           C  
ATOM    382  O3'   C   969     -15.836   3.613  -9.086  1.00  0.00           O  
ATOM    383  C1'   C   969     -12.870   2.284  -7.522  1.00  0.00           C  
ATOM    384  C2'   C   969     -13.539   3.382  -8.346  1.00  0.00           C  
ATOM    385  O2'   C   969     -13.818   4.494  -7.509  1.00  0.00           O  
ATOM    386  N1    C   969     -11.820   1.566  -8.286  1.00  0.00           N  
ATOM    387  C2    C   969     -10.576   2.189  -8.452  1.00  0.00           C  
ATOM    388  O2    C   969     -10.391   3.313  -7.960  1.00  0.00           O  
ATOM    389  N3    C   969      -9.601   1.556  -9.144  1.00  0.00           N  
ATOM    390  C4    C   969      -9.826   0.349  -9.662  1.00  0.00           C  
ATOM    391  N4    C   969      -8.834  -0.238 -10.337  1.00  0.00           N  
ATOM    392  C5    C   969     -11.078  -0.310  -9.512  1.00  0.00           C  
ATOM    393  C6    C   969     -12.035   0.325  -8.824  1.00  0.00           C  
ATOM    394  H5'   C   969     -16.220   0.178  -6.967  1.00  0.00           H  
ATOM    395 H5''   C   969     -16.848   0.900  -8.244  1.00  0.00           H  
ATOM    396  H4'   C   969     -15.572   2.368  -6.867  1.00  0.00           H  
ATOM    397  H3'   C   969     -14.621   2.098  -9.538  1.00  0.00           H  
ATOM    398  H1'   C   969     -12.475   2.680  -6.718  1.00  0.00           H  
ATOM    399  H2'   C   969     -12.995   3.638  -9.120  1.00  0.00           H  
ATOM    400 HO2'   C   969     -13.219   5.232  -7.747  1.00  0.00           H  
ATOM    401  H42   C   969      -8.968  -1.125 -10.730  1.00  0.00           H  
ATOM    402  H41   C   969      -7.973   0.219 -10.439  1.00  0.00           H  
ATOM    403  H5    C   969     -11.234  -1.199  -9.896  1.00  0.00           H  
ATOM    404  H6    C   969     -12.904  -0.112  -8.710  1.00  0.00           H  
ATOM    405  P     A   970     -16.240   3.887 -10.618  1.00  0.00           P  
ATOM    406  OP2   A   970     -15.233   3.224 -11.484  1.00  0.00           O  
ATOM    407  OP1   A   970     -17.679   3.558 -10.780  1.00  0.00           O  
ATOM    408  O5'   A   970     -16.072   5.462 -10.785  1.00  0.00           O  
ATOM    409  C5'   A   970     -16.259   6.336  -9.681  1.00  0.00           C  
ATOM    410  C4'   A   970     -15.591   7.669  -9.911  1.00  0.00           C  
ATOM    411  O4'   A   970     -14.160   7.509  -9.752  1.00  0.00           O  
ATOM    412  C3'   A   970     -15.804   8.295 -11.281  1.00  0.00           C  
ATOM    413  O3'   A   970     -15.727   9.710 -11.262  1.00  0.00           O  
ATOM    414  C1'   A   970     -13.529   7.715 -11.007  1.00  0.00           C  
ATOM    415  C2'   A   970     -14.619   7.769 -12.080  1.00  0.00           C  
ATOM    416  O2'   A   970     -14.229   8.690 -13.089  1.00  0.00           O  
ATOM    417  N1    A   970      -8.663   6.224 -11.814  1.00  0.00           N  
ATOM    418  C2    A   970      -9.222   7.433 -11.672  1.00  0.00           C  
ATOM    419  N3    A   970     -10.499   7.749 -11.465  1.00  0.00           N  
ATOM    420  C4    A   970     -11.259   6.642 -11.402  1.00  0.00           C  
ATOM    421  C5    A   970     -10.829   5.334 -11.528  1.00  0.00           C  
ATOM    422  C6    A   970      -9.454   5.133 -11.745  1.00  0.00           C  
ATOM    423  N6    A   970      -8.896   3.928 -11.886  1.00  0.00           N  
ATOM    424  N7    A   970     -11.896   4.453 -11.408  1.00  0.00           N  
ATOM    425  C8    A   970     -12.929   5.236 -11.214  1.00  0.00           C  
ATOM    426  N9    A   970     -12.616   6.573 -11.199  1.00  0.00           N  
ATOM    427  H5'   A   970     -15.879   5.923  -8.878  1.00  0.00           H  
ATOM    428 H5''   A   970     -17.218   6.479  -9.544  1.00  0.00           H  
ATOM    429  H4'   A   970     -15.922   8.309  -9.247  1.00  0.00           H  
ATOM    430  H3'   A   970     -16.633   7.943 -11.669  1.00  0.00           H  
ATOM    431  H1'   A   970     -13.015   8.550 -11.023  1.00  0.00           H  
ATOM    432  H2'   A   970     -14.802   6.880 -12.451  1.00  0.00           H  
ATOM    433 HO2'   A   970     -13.812   8.197 -13.826  1.00  0.00           H  
ATOM    434  H2    A   970      -8.605   8.192 -11.730  1.00  0.00           H  
ATOM    435  H61   A   970      -7.930   3.851 -12.035  1.00  0.00           H  
ATOM    436  H62   A   970      -9.450   3.122 -11.839  1.00  0.00           H  
ATOM    437  H8    A   970     -13.841   4.897 -11.092  1.00  0.00           H  
ATOM    438  P     A   971     -17.047  10.588 -10.997  1.00  0.00           P  
ATOM    439  OP2   A   971     -16.651  12.019 -10.976  1.00  0.00           O  
ATOM    440  OP1   A   971     -18.100  10.131 -11.938  1.00  0.00           O  
ATOM    441  O5'   A   971     -17.492  10.179  -9.523  1.00  0.00           O  
ATOM    442  C5'   A   971     -18.686   9.444  -9.299  1.00  0.00           C  
ATOM    443  C4'   A   971     -19.262   9.726  -7.934  1.00  0.00           C  
ATOM    444  O4'   A   971     -18.228  10.317  -7.110  1.00  0.00           O  
ATOM    445  C3'   A   971     -20.397  10.738  -7.884  1.00  0.00           C  
ATOM    446  O3'   A   971     -21.668  10.157  -8.116  1.00  0.00           O  
ATOM    447  C1'   A   971     -18.780  11.282  -6.249  1.00  0.00           C  
ATOM    448  C2'   A   971     -20.297  11.262  -6.459  1.00  0.00           C  
ATOM    449  O2'   A   971     -20.879  10.354  -5.535  1.00  0.00           O  
ATOM    450  N1    A   971     -17.867  16.099  -4.663  1.00  0.00           N  
ATOM    451  C2    A   971     -18.477  15.059  -4.079  1.00  0.00           C  
ATOM    452  N3    A   971     -18.680  13.831  -4.550  1.00  0.00           N  
ATOM    453  C4    A   971     -18.170  13.706  -5.789  1.00  0.00           C  
ATOM    454  C5    A   971     -17.517  14.683  -6.518  1.00  0.00           C  
ATOM    455  C6    A   971     -17.365  15.940  -5.907  1.00  0.00           C  
ATOM    456  N6    A   971     -16.758  16.977  -6.488  1.00  0.00           N  
ATOM    457  N7    A   971     -17.129  14.192  -7.757  1.00  0.00           N  
ATOM    458  C8    A   971     -17.549  12.951  -7.750  1.00  0.00           C  
ATOM    459  N9    A   971     -18.188  12.590  -6.589  1.00  0.00           N  
ATOM    460  H5'   A   971     -18.491   8.487  -9.372  1.00  0.00           H  
ATOM    461 H5''   A   971     -19.345   9.689  -9.981  1.00  0.00           H  
ATOM    462  H4'   A   971     -19.557   8.881  -7.534  1.00  0.00           H  
ATOM    463  H3'   A   971     -20.204  11.467  -8.511  1.00  0.00           H  
ATOM    464  H1'   A   971     -18.577  11.065  -5.314  1.00  0.00           H  
ATOM    465  H2'   A   971     -20.682  12.160  -6.378  1.00  0.00           H  
ATOM    466 HO2'   A   971     -20.796  10.723  -4.631  1.00  0.00           H  
ATOM    467  H2    A   971     -18.823  15.227  -3.177  1.00  0.00           H  
ATOM    468  H61   A   971     -16.683  17.831  -6.012  1.00  0.00           H  
ATOM    469  H62   A   971     -16.387  16.885  -7.390  1.00  0.00           H  
ATOM    470  H8    A   971     -17.420  12.338  -8.503  1.00  0.00           H  
ATOM    471  P     U   972     -22.876  11.057  -8.677  1.00  0.00           P  
ATOM    472  OP2   U   972     -22.416  11.718  -9.924  1.00  0.00           O  
ATOM    473  OP1   U   972     -24.102  10.218  -8.700  1.00  0.00           O  
ATOM    474  O5'   U   972     -23.069  12.180  -7.565  1.00  0.00           O  
ATOM    475  C5'   U   972     -23.788  11.910  -6.371  1.00  0.00           C  
ATOM    476  C4'   U   972     -24.140  13.178  -5.634  1.00  0.00           C  
ATOM    477  O4'   U   972     -22.919  13.839  -5.227  1.00  0.00           O  
ATOM    478  C3'   U   972     -24.877  14.239  -6.438  1.00  0.00           C  
ATOM    479  O3'   U   972     -26.273  14.012  -6.506  1.00  0.00           O  
ATOM    480  C1'   U   972     -23.135  15.224  -5.193  1.00  0.00           C  
ATOM    481  C2'   U   972     -24.561  15.506  -5.659  1.00  0.00           C  
ATOM    482  O2'   U   972     -25.403  15.635  -4.523  1.00  0.00           O  
ATOM    483  N1    U   972     -22.122  15.884  -6.051  1.00  0.00           N  
ATOM    484  C2    U   972     -22.091  17.267  -6.041  1.00  0.00           C  
ATOM    485  O2    U   972     -22.848  17.945  -5.369  1.00  0.00           O  
ATOM    486  N3    U   972     -21.137  17.833  -6.850  1.00  0.00           N  
ATOM    487  C4    U   972     -20.229  17.176  -7.652  1.00  0.00           C  
ATOM    488  O4    U   972     -19.430  17.830  -8.325  1.00  0.00           O  
ATOM    489  C5    U   972     -20.319  15.748  -7.611  1.00  0.00           C  
ATOM    490  C6    U   972     -21.238  15.170  -6.831  1.00  0.00           C  
ATOM    491  H5'   U   972     -23.240  11.344  -5.789  1.00  0.00           H  
ATOM    492 H5''   U   972     -24.614  11.433  -6.597  1.00  0.00           H  
ATOM    493  H4'   U   972     -24.663  12.946  -4.839  1.00  0.00           H  
ATOM    494  H3'   U   972     -24.478  14.301  -7.330  1.00  0.00           H  
ATOM    495  H1'   U   972     -23.031  15.536  -4.269  1.00  0.00           H  
ATOM    496  H2'   U   972     -24.602  16.299  -6.233  1.00  0.00           H  
ATOM    497 HO2'   U   972     -25.663  16.575  -4.424  1.00  0.00           H  
ATOM    498  H3    U   972     -21.098  18.812  -6.858  1.00  0.00           H  
ATOM    499  H5    U   972     -19.711  15.199  -8.150  1.00  0.00           H  
ATOM    500  H6    U   972     -21.280  14.192  -6.822  1.00  0.00           H  
ATOM    501  P     U   973     -27.098  14.430  -7.820  1.00  0.00           P  
ATOM    502  OP2   U   973     -26.816  13.427  -8.877  1.00  0.00           O  
ATOM    503  OP1   U   973     -28.502  14.697  -7.416  1.00  0.00           O  
ATOM    504  O5'   U   973     -26.442  15.812  -8.263  1.00  0.00           O  
ATOM    505  C5'   U   973     -27.058  17.049  -7.941  1.00  0.00           C  
ATOM    506  C4'   U   973     -26.424  18.198  -8.686  1.00  0.00           C  
ATOM    507  O4'   U   973     -25.019  18.299  -8.330  1.00  0.00           O  
ATOM    508  C3'   U   973     -26.395  18.080 -10.202  1.00  0.00           C  
ATOM    509  O3'   U   973     -27.619  18.453 -10.810  1.00  0.00           O  
ATOM    510  C1'   U   973     -24.269  18.729  -9.438  1.00  0.00           C  
ATOM    511  C2'   U   973     -25.265  19.030 -10.559  1.00  0.00           C  
ATOM    512  O2'   U   973     -25.682  20.385 -10.464  1.00  0.00           O  
ATOM    513  N1    U   973     -23.330  17.639  -9.797  1.00  0.00           N  
ATOM    514  C2    U   973     -22.187  17.994 -10.489  1.00  0.00           C  
ATOM    515  O2    U   973     -21.930  19.142 -10.806  1.00  0.00           O  
ATOM    516  N3    U   973     -21.347  16.953 -10.799  1.00  0.00           N  
ATOM    517  C4    U   973     -21.527  15.620 -10.496  1.00  0.00           C  
ATOM    518  O4    U   973     -20.678  14.800 -10.847  1.00  0.00           O  
ATOM    519  C5    U   973     -22.731  15.327  -9.779  1.00  0.00           C  
ATOM    520  C6    U   973     -23.566  16.322  -9.463  1.00  0.00           C  
ATOM    521  H5'   U   973     -26.973  17.208  -6.978  1.00  0.00           H  
ATOM    522 H5''   U   973     -28.009  17.003  -8.175  1.00  0.00           H  
ATOM    523  H4'   U   973     -26.877  19.028  -8.430  1.00  0.00           H  
ATOM    524  H3'   U   973     -26.144  17.166 -10.450  1.00  0.00           H  
ATOM    525  H1'   U   973     -23.760  19.542  -9.232  1.00  0.00           H  
ATOM    526  H2'   U   973     -24.890  18.827 -11.441  1.00  0.00           H  
ATOM    527 HO2'   U   973     -25.297  20.890 -11.211  1.00  0.00           H  
ATOM    528  H3    U   973     -20.531  17.182 -11.290  1.00  0.00           H  
ATOM    529  H5    U   973     -22.940  14.405  -9.522  1.00  0.00           H  
ATOM    530  H6    U   973     -24.383  16.096  -8.974  1.00  0.00           H  
ATOM    531  P     A   974     -28.091  17.752 -12.177  1.00  0.00           P  
ATOM    532  OP2   A   974     -28.155  16.287 -11.944  1.00  0.00           O  
ATOM    533  OP1   A   974     -29.292  18.470 -12.672  1.00  0.00           O  
ATOM    534  O5'   A   974     -26.893  18.037 -13.189  1.00  0.00           O  
ATOM    535  C5'   A   974     -26.645  19.349 -13.673  1.00  0.00           C  
ATOM    536  C4'   A   974     -25.363  19.414 -14.464  1.00  0.00           C  
ATOM    537  O4'   A   974     -24.270  18.853 -13.702  1.00  0.00           O  
ATOM    538  C3'   A   974     -25.338  18.622 -15.762  1.00  0.00           C  
ATOM    539  O3'   A   974     -25.916  19.322 -16.850  1.00  0.00           O  
ATOM    540  C1'   A   974     -23.410  18.121 -14.552  1.00  0.00           C  
ATOM    541  C2'   A   974     -23.852  18.415 -15.974  1.00  0.00           C  
ATOM    542  O2'   A   974     -23.226  19.607 -16.426  1.00  0.00           O  
ATOM    543  N1    A   974     -20.983  13.615 -13.945  1.00  0.00           N  
ATOM    544  C2    A   974     -20.547  14.834 -14.288  1.00  0.00           C  
ATOM    545  N3    A   974     -21.234  15.965 -14.428  1.00  0.00           N  
ATOM    546  C4    A   974     -22.539  15.763 -14.170  1.00  0.00           C  
ATOM    547  C5    A   974     -23.136  14.571 -13.805  1.00  0.00           C  
ATOM    548  C6    A   974     -22.299  13.447 -13.691  1.00  0.00           C  
ATOM    549  N6    A   974     -22.733  12.232 -13.350  1.00  0.00           N  
ATOM    550  N7    A   974     -24.501  14.743 -13.620  1.00  0.00           N  
ATOM    551  C8    A   974     -24.695  16.014 -13.871  1.00  0.00           C  
ATOM    552  N9    A   974     -23.550  16.692 -14.210  1.00  0.00           N  
ATOM    553  H5'   A   974     -26.583  19.964 -12.913  1.00  0.00           H  
ATOM    554 H5''   A   974     -27.389  19.625 -14.247  1.00  0.00           H  
ATOM    555  H4'   A   974     -25.158  20.352 -14.660  1.00  0.00           H  
ATOM    556  H3'   A   974     -25.770  17.753 -15.617  1.00  0.00           H  
ATOM    557  H1'   A   974     -22.475  18.393 -14.438  1.00  0.00           H  
ATOM    558  H2'   A   974     -23.676  17.661 -16.575  1.00  0.00           H  
ATOM    559 HO2'   A   974     -22.563  19.378 -17.110  1.00  0.00           H  
ATOM    560  H2    A   974     -19.584  14.903 -14.461  1.00  0.00           H  
ATOM    561  H61   A   974     -22.101  11.486 -13.286  1.00  0.00           H  
ATOM    562  H62   A   974     -23.684  12.086 -13.161  1.00  0.00           H  
ATOM    563  H8    A   974     -25.576  16.441 -13.822  1.00  0.00           H  
ATOM    564  P     A   975     -26.831  18.538 -17.902  1.00  0.00           P  
ATOM    565  OP2   A   975     -27.377  17.366 -17.173  1.00  0.00           O  
ATOM    566  OP1   A   975     -27.759  19.549 -18.467  1.00  0.00           O  
ATOM    567  O5'   A   975     -25.911  17.997 -19.085  1.00  0.00           O  
ATOM    568  C5'   A   975     -25.131  16.822 -18.922  1.00  0.00           C  
ATOM    569  C4'   A   975     -25.371  15.838 -20.039  1.00  0.00           C  
ATOM    570  O4'   A   975     -26.766  15.433 -20.052  1.00  0.00           O  
ATOM    571  C3'   A   975     -25.110  16.350 -21.447  1.00  0.00           C  
ATOM    572  O3'   A   975     -23.758  16.205 -21.848  1.00  0.00           O  
ATOM    573  C1'   A   975     -27.247  15.303 -21.375  1.00  0.00           C  
ATOM    574  C2'   A   975     -26.053  15.529 -22.308  1.00  0.00           C  
ATOM    575  O2'   A   975     -25.490  14.266 -22.630  1.00  0.00           O  
ATOM    576  N1    A   975     -30.904  17.108 -24.526  1.00  0.00           N  
ATOM    577  C2    A   975     -30.037  16.093 -24.640  1.00  0.00           C  
ATOM    578  N3    A   975     -29.110  15.678 -23.779  1.00  0.00           N  
ATOM    579  C4    A   975     -29.115  16.439 -22.671  1.00  0.00           C  
ATOM    580  C5    A   975     -29.944  17.514 -22.408  1.00  0.00           C  
ATOM    581  C6    A   975     -30.883  17.852 -23.399  1.00  0.00           C  
ATOM    582  N6    A   975     -31.747  18.864 -23.286  1.00  0.00           N  
ATOM    583  N7    A   975     -29.662  18.058 -21.163  1.00  0.00           N  
ATOM    584  C8    A   975     -28.686  17.312 -20.708  1.00  0.00           C  
ATOM    585  N9    A   975     -28.305  16.313 -21.569  1.00  0.00           N  
ATOM    586  H5'   A   975     -25.363  16.399 -18.068  1.00  0.00           H  
ATOM    587 H5''   A   975     -24.182  17.066 -18.909  1.00  0.00           H  
ATOM    588  H4'   A   975     -24.815  15.046 -19.881  1.00  0.00           H  
ATOM    589  H3'   A   975     -25.358  17.297 -21.491  1.00  0.00           H  
ATOM    590  H1'   A   975     -27.618  14.408 -21.530  1.00  0.00           H  
ATOM    591  H2'   A   975     -26.326  16.020 -23.111  1.00  0.00           H  
ATOM    592 HO2'   A   975     -25.702  14.050 -23.562  1.00  0.00           H  
ATOM    593  H2    A   975     -30.093  15.584 -25.476  1.00  0.00           H  
ATOM    594  H61   A   975     -32.379  19.052 -24.012  1.00  0.00           H  
ATOM    595  H62   A   975     -31.750  19.418 -22.478  1.00  0.00           H  
ATOM    596  H8    A   975     -28.266  17.455 -19.833  1.00  0.00           H  
ATOM    597  P     A   976     -22.864  17.505 -22.156  1.00  0.00           P  
ATOM    598  OP2   A   976     -23.346  18.610 -21.291  1.00  0.00           O  
ATOM    599  OP1   A   976     -21.436  17.103 -22.106  1.00  0.00           O  
ATOM    600  O5'   A   976     -23.221  17.869 -23.665  1.00  0.00           O  
ATOM    601  C5'   A   976     -22.538  17.251 -24.746  1.00  0.00           C  
ATOM    602  C4'   A   976     -23.399  17.189 -25.983  1.00  0.00           C  
ATOM    603  O4'   A   976     -24.724  16.815 -25.560  1.00  0.00           O  
ATOM    604  C3'   A   976     -23.580  18.498 -26.736  1.00  0.00           C  
ATOM    605  O3'   A   976     -22.609  18.693 -27.750  1.00  0.00           O  
ATOM    606  C1'   A   976     -25.695  17.502 -26.332  1.00  0.00           C  
ATOM    607  C2'   A   976     -24.959  18.347 -27.372  1.00  0.00           C  
ATOM    608  O2'   A   976     -24.889  17.617 -28.588  1.00  0.00           O  
ATOM    609  N1    A   976     -29.789  20.604 -25.916  1.00  0.00           N  
ATOM    610  C2    A   976     -29.252  19.957 -26.958  1.00  0.00           C  
ATOM    611  N3    A   976     -28.183  19.164 -26.996  1.00  0.00           N  
ATOM    612  C4    A   976     -27.628  19.055 -25.776  1.00  0.00           C  
ATOM    613  C5    A   976     -28.065  19.659 -24.611  1.00  0.00           C  
ATOM    614  C6    A   976     -29.208  20.473 -24.704  1.00  0.00           C  
ATOM    615  N6    A   976     -29.743  21.119 -23.666  1.00  0.00           N  
ATOM    616  N7    A   976     -27.244  19.317 -23.544  1.00  0.00           N  
ATOM    617  C8    A   976     -26.346  18.528 -24.079  1.00  0.00           C  
ATOM    618  N9    A   976     -26.518  18.326 -25.426  1.00  0.00           N  
ATOM    619  H5'   A   976     -22.286  16.340 -24.486  1.00  0.00           H  
ATOM    620 H5''   A   976     -21.727  17.762 -24.946  1.00  0.00           H  
ATOM    621  H4'   A   976     -23.066  16.508 -26.605  1.00  0.00           H  
ATOM    622  H3'   A   976     -23.556  19.258 -26.117  1.00  0.00           H  
ATOM    623  H1'   A   976     -26.266  16.848 -26.788  1.00  0.00           H  
ATOM    624  H2'   A   976     -25.395  19.217 -27.495  1.00  0.00           H  
ATOM    625 HO2'   A   976     -25.492  18.028 -29.242  1.00  0.00           H  
ATOM    626  H2    A   976     -29.711  20.084 -27.815  1.00  0.00           H  
ATOM    627  H61   A   976     -30.542  21.673 -23.792  1.00  0.00           H  
ATOM    628  H62   A   976     -29.338  21.039 -22.777  1.00  0.00           H  
ATOM    629  H8    A   976     -25.618  18.120 -23.565  1.00  0.00           H  
ATOM    630  P     A   977     -21.554  19.900 -27.636  1.00  0.00           P  
ATOM    631  OP2   A   977     -21.121  20.000 -26.219  1.00  0.00           O  
ATOM    632  OP1   A   977     -20.537  19.725 -28.703  1.00  0.00           O  
ATOM    633  O5'   A   977     -22.413  21.197 -27.981  1.00  0.00           O  
ATOM    634  C5'   A   977     -22.265  21.858 -29.228  1.00  0.00           C  
ATOM    635  C4'   A   977     -23.596  22.309 -29.777  1.00  0.00           C  
ATOM    636  O4'   A   977     -24.685  21.543 -29.221  1.00  0.00           O  
ATOM    637  C3'   A   977     -23.985  23.750 -29.483  1.00  0.00           C  
ATOM    638  O3'   A   977     -23.372  24.680 -30.359  1.00  0.00           O  
ATOM    639  C1'   A   977     -25.815  22.347 -29.039  1.00  0.00           C  
ATOM    640  C2'   A   977     -25.493  23.708 -29.646  1.00  0.00           C  
ATOM    641  O2'   A   977     -25.863  23.705 -31.017  1.00  0.00           O  
ATOM    642  N1    A   977     -28.794  24.360 -25.347  1.00  0.00           N  
ATOM    643  C2    A   977     -28.809  24.480 -26.681  1.00  0.00           C  
ATOM    644  N3    A   977     -28.002  23.927 -27.584  1.00  0.00           N  
ATOM    645  C4    A   977     -27.074  23.159 -26.985  1.00  0.00           C  
ATOM    646  C5    A   977     -26.932  22.939 -25.628  1.00  0.00           C  
ATOM    647  C6    A   977     -27.850  23.581 -24.778  1.00  0.00           C  
ATOM    648  N6    A   977     -27.835  23.463 -23.448  1.00  0.00           N  
ATOM    649  N7    A   977     -25.863  22.089 -25.378  1.00  0.00           N  
ATOM    650  C8    A   977     -25.391  21.819 -26.570  1.00  0.00           C  
ATOM    651  N9    A   977     -26.076  22.433 -27.590  1.00  0.00           N  
ATOM    652  H5'   A   977     -21.847  21.245 -29.868  1.00  0.00           H  
ATOM    653 H5''   A   977     -21.687  22.640 -29.110  1.00  0.00           H  
ATOM    654  H4'   A   977     -23.574  22.179 -30.748  1.00  0.00           H  
ATOM    655  H3'   A   977     -23.759  23.984 -28.558  1.00  0.00           H  
ATOM    656  H1'   A   977     -26.598  21.966 -29.490  1.00  0.00           H  
ATOM    657  H2'   A   977     -25.929  24.435 -29.154  1.00  0.00           H  
ATOM    658 HO2'   A   977     -26.648  24.279 -31.137  1.00  0.00           H  
ATOM    659  H2    A   977     -29.514  25.056 -27.044  1.00  0.00           H  
ATOM    660  H61   A   977     -28.502  23.936 -22.907  1.00  0.00           H  
ATOM    661  H62   A   977     -27.159  22.903 -23.013  1.00  0.00           H  
ATOM    662  H8    A   977     -24.620  21.233 -26.721  1.00  0.00           H  
ATOM    663  P     C   978     -22.178  25.619 -29.834  1.00  0.00           P  
ATOM    664  OP2   C   978     -21.292  24.798 -28.970  1.00  0.00           O  
ATOM    665  OP1   C   978     -21.605  26.333 -31.004  1.00  0.00           O  
ATOM    666  O5'   C   978     -22.908  26.693 -28.912  1.00  0.00           O  
ATOM    667  C5'   C   978     -24.235  27.113 -29.192  1.00  0.00           C  
ATOM    668  C4'   C   978     -24.924  27.645 -27.958  1.00  0.00           C  
ATOM    669  O4'   C   978     -25.495  26.545 -27.206  1.00  0.00           O  
ATOM    670  C3'   C   978     -24.036  28.358 -26.950  1.00  0.00           C  
ATOM    671  O3'   C   978     -23.861  29.733 -27.245  1.00  0.00           O  
ATOM    672  C1'   C   978     -25.389  26.760 -25.819  1.00  0.00           C  
ATOM    673  C2'   C   978     -24.756  28.137 -25.629  1.00  0.00           C  
ATOM    674  O2'   C   978     -25.794  29.088 -25.443  1.00  0.00           O  
ATOM    675  N1    C   978     -24.550  25.672 -25.258  1.00  0.00           N  
ATOM    676  C2    C   978     -24.741  25.308 -23.919  1.00  0.00           C  
ATOM    677  O2    C   978     -25.598  25.901 -23.246  1.00  0.00           O  
ATOM    678  N3    C   978     -23.989  24.319 -23.384  1.00  0.00           N  
ATOM    679  C4    C   978     -23.074  23.697 -24.128  1.00  0.00           C  
ATOM    680  N4    C   978     -22.356  22.727 -23.557  1.00  0.00           N  
ATOM    681  C5    C   978     -22.855  24.044 -25.491  1.00  0.00           C  
ATOM    682  C6    C   978     -23.606  25.023 -26.010  1.00  0.00           C  
ATOM    683  H5'   C   978     -24.744  26.351 -29.539  1.00  0.00           H  
ATOM    684 H5''   C   978     -24.210  27.818 -29.872  1.00  0.00           H  
ATOM    685  H4'   C   978     -25.644  28.249 -28.231  1.00  0.00           H  
ATOM    686  H3'   C   978     -23.160  27.921 -26.928  1.00  0.00           H  
ATOM    687  H1'   C   978     -26.269  26.748 -25.388  1.00  0.00           H  
ATOM    688  H2'   C   978     -24.129  28.134 -24.877  1.00  0.00           H  
ATOM    689 HO2'   C   978     -25.857  29.311 -24.491  1.00  0.00           H  
ATOM    690  H42   C   978     -21.675  22.251 -24.078  1.00  0.00           H  
ATOM    691  H41   C   978     -22.508  22.492 -22.618  1.00  0.00           H  
ATOM    692  H5    C   978     -22.181  23.581 -26.031  1.00  0.00           H  
ATOM    693  H6    C   978     -23.470  25.276 -26.947  1.00  0.00           H  
ATOM    694  P     A   979     -22.497  30.480 -26.836  1.00  0.00           P  
ATOM    695  OP2   A   979     -21.361  29.690 -27.373  1.00  0.00           O  
ATOM    696  OP1   A   979     -22.631  31.914 -27.197  1.00  0.00           O  
ATOM    697  O5'   A   979     -22.463  30.373 -25.246  1.00  0.00           O  
ATOM    698  C5'   A   979     -21.269  30.015 -24.565  1.00  0.00           C  
ATOM    699  C4'   A   979     -21.083  30.827 -23.308  1.00  0.00           C  
ATOM    700  O4'   A   979     -21.484  32.192 -23.590  1.00  0.00           O  
ATOM    701  C3'   A   979     -21.924  30.407 -22.112  1.00  0.00           C  
ATOM    702  O3'   A   979     -21.286  29.436 -21.300  1.00  0.00           O  
ATOM    703  C1'   A   979     -22.195  32.730 -22.494  1.00  0.00           C  
ATOM    704  C2'   A   979     -22.131  31.713 -21.353  1.00  0.00           C  
ATOM    705  O2'   A   979     -21.012  32.015 -20.532  1.00  0.00           O  
ATOM    706  N1    A   979     -26.849  34.446 -21.100  1.00  0.00           N  
ATOM    707  C2    A   979     -25.699  34.316 -20.427  1.00  0.00           C  
ATOM    708  N3    A   979     -24.522  33.861 -20.852  1.00  0.00           N  
ATOM    709  C4    A   979     -24.591  33.505 -22.147  1.00  0.00           C  
ATOM    710  C5    A   979     -25.699  33.580 -22.969  1.00  0.00           C  
ATOM    711  C6    A   979     -26.884  34.080 -22.399  1.00  0.00           C  
ATOM    712  N6    A   979     -28.031  34.208 -23.069  1.00  0.00           N  
ATOM    713  N7    A   979     -25.395  33.125 -24.246  1.00  0.00           N  
ATOM    714  C8    A   979     -24.131  32.791 -24.167  1.00  0.00           C  
ATOM    715  N9    A   979     -23.580  32.995 -22.926  1.00  0.00           N  
ATOM    716  H5'   A   979     -20.504  30.166 -25.159  1.00  0.00           H  
ATOM    717 H5''   A   979     -21.308  29.065 -24.330  1.00  0.00           H  
ATOM    718  H4'   A   979     -20.139  30.827 -23.047  1.00  0.00           H  
ATOM    719  H3'   A   979     -22.784  30.052 -22.421  1.00  0.00           H  
ATOM    720  H1'   A   979     -21.776  33.569 -22.207  1.00  0.00           H  
ATOM    721  H2'   A   979     -22.966  31.702 -20.839  1.00  0.00           H  
ATOM    722 HO2'   A   979     -21.331  32.375 -19.679  1.00  0.00           H  
ATOM    723  H2    A   979     -25.727  34.596 -19.488  1.00  0.00           H  
ATOM    724  H61   A   979     -28.825  34.564 -22.617  1.00  0.00           H  
ATOM    725  H62   A   979     -28.080  33.949 -24.013  1.00  0.00           H  
ATOM    726  H8    A   979     -23.625  32.429 -24.925  1.00  0.00           H  
ATOM    727  P     A   980     -21.830  27.923 -21.271  1.00  0.00           P  
ATOM    728  OP2   A   980     -22.613  27.693 -22.511  1.00  0.00           O  
ATOM    729  OP1   A   980     -20.690  27.030 -20.946  1.00  0.00           O  
ATOM    730  O5'   A   980     -22.841  27.901 -20.040  1.00  0.00           O  
ATOM    731  C5'   A   980     -22.603  28.696 -18.887  1.00  0.00           C  
ATOM    732  C4'   A   980     -23.890  29.060 -18.190  1.00  0.00           C  
ATOM    733  O4'   A   980     -24.415  30.293 -18.733  1.00  0.00           O  
ATOM    734  C3'   A   980     -25.032  28.066 -18.336  1.00  0.00           C  
ATOM    735  O3'   A   980     -24.995  27.031 -17.368  1.00  0.00           O  
ATOM    736  C1'   A   980     -25.825  30.225 -18.868  1.00  0.00           C  
ATOM    737  C2'   A   980     -26.260  28.942 -18.165  1.00  0.00           C  
ATOM    738  O2'   A   980     -26.501  29.229 -16.795  1.00  0.00           O  
ATOM    739  N1    A   980     -29.074  31.725 -22.576  1.00  0.00           N  
ATOM    740  C2    A   980     -29.067  31.922 -21.252  1.00  0.00           C  
ATOM    741  N3    A   980     -28.189  31.502 -20.344  1.00  0.00           N  
ATOM    742  C4    A   980     -27.208  30.789 -20.926  1.00  0.00           C  
ATOM    743  C5    A   980     -27.079  30.502 -22.272  1.00  0.00           C  
ATOM    744  C6    A   980     -28.074  31.005 -23.129  1.00  0.00           C  
ATOM    745  N6    A   980     -28.082  30.808 -24.449  1.00  0.00           N  
ATOM    746  N7    A   980     -25.940  29.743 -22.505  1.00  0.00           N  
ATOM    747  C8    A   980     -25.415  29.591 -21.314  1.00  0.00           C  
ATOM    748  N9    A   980     -26.130  30.198 -20.311  1.00  0.00           N  
ATOM    749  H5'   A   980     -22.142  29.518 -19.155  1.00  0.00           H  
ATOM    750 H5''   A   980     -22.033  28.197 -18.266  1.00  0.00           H  
ATOM    751  H4'   A   980     -23.702  29.189 -17.236  1.00  0.00           H  
ATOM    752  H3'   A   980     -25.022  27.668 -19.232  1.00  0.00           H  
ATOM    753  H1'   A   980     -26.274  30.992 -18.454  1.00  0.00           H  
ATOM    754  H2'   A   980     -27.046  28.547 -18.597  1.00  0.00           H  
ATOM    755 HO2'   A   980     -25.783  29.805 -16.459  1.00  0.00           H  
ATOM    756  H2    A   980     -29.814  32.451 -20.901  1.00  0.00           H  
ATOM    757  H61   A   980     -28.804  31.184 -24.996  1.00  0.00           H  
ATOM    758  H62   A   980     -27.367  30.289 -24.872  1.00  0.00           H  
ATOM    759  H8    A   980     -24.588  29.089 -21.154  1.00  0.00           H  
ATOM    760  P     A   981     -25.711  25.623 -17.662  1.00  0.00           P  
ATOM    761  OP2   A   981     -25.298  25.171 -19.014  1.00  0.00           O  
ATOM    762  OP1   A   981     -25.487  24.739 -16.492  1.00  0.00           O  
ATOM    763  O5'   A   981     -27.262  25.985 -17.717  1.00  0.00           O  
ATOM    764  C5'   A   981     -28.002  26.204 -16.525  1.00  0.00           C  
ATOM    765  C4'   A   981     -29.476  26.357 -16.808  1.00  0.00           C  
ATOM    766  O4'   A   981     -29.701  27.558 -17.587  1.00  0.00           O  
ATOM    767  C3'   A   981     -30.109  25.265 -17.657  1.00  0.00           C  
ATOM    768  O3'   A   981     -30.417  24.096 -16.917  1.00  0.00           O  
ATOM    769  C1'   A   981     -30.742  27.353 -18.524  1.00  0.00           C  
ATOM    770  C2'   A   981     -31.335  25.991 -18.193  1.00  0.00           C  
ATOM    771  O2'   A   981     -32.325  26.144 -17.186  1.00  0.00           O  
ATOM    772  N1    A   981     -31.256  28.978 -23.387  1.00  0.00           N  
ATOM    773  C2    A   981     -32.032  29.117 -22.305  1.00  0.00           C  
ATOM    774  N3    A   981     -31.837  28.667 -21.067  1.00  0.00           N  
ATOM    775  C4    A   981     -30.677  27.991 -20.983  1.00  0.00           C  
ATOM    776  C5    A   981     -29.775  27.766 -22.006  1.00  0.00           C  
ATOM    777  C6    A   981     -30.097  28.294 -23.269  1.00  0.00           C  
ATOM    778  N6    A   981     -29.324  28.156 -24.348  1.00  0.00           N  
ATOM    779  N7    A   981     -28.690  27.030 -21.549  1.00  0.00           N  
ATOM    780  C8    A   981     -28.956  26.832 -20.282  1.00  0.00           C  
ATOM    781  N9    A   981     -30.143  27.386 -19.871  1.00  0.00           N  
ATOM    782  H5'   A   981     -27.674  27.019 -16.091  1.00  0.00           H  
ATOM    783 H5''   A   981     -27.870  25.445 -15.921  1.00  0.00           H  
ATOM    784  H4'   A   981     -29.965  26.424 -15.962  1.00  0.00           H  
ATOM    785  H3'   A   981     -29.526  25.026 -18.408  1.00  0.00           H  
ATOM    786  H1'   A   981     -31.442  28.037 -18.460  1.00  0.00           H  
ATOM    787  H2'   A   981     -31.694  25.548 -18.991  1.00  0.00           H  
ATOM    788 HO2'   A   981     -32.158  25.491 -16.475  1.00  0.00           H  
ATOM    789  H2    A   981     -32.861  29.621 -22.443  1.00  0.00           H  
ATOM    790  H61   A   981     -29.602  28.547 -25.203  1.00  0.00           H  
ATOM    791  H62   A   981     -28.479  27.664 -24.286  1.00  0.00           H  
ATOM    792  H8    A   981     -28.362  26.333 -19.682  1.00  0.00           H  
ATOM    793  P     C   982     -30.419  22.660 -17.639  1.00  0.00           P  
ATOM    794  OP2   C   982     -29.293  22.629 -18.606  1.00  0.00           O  
ATOM    795  OP1   C   982     -30.510  21.617 -16.586  1.00  0.00           O  
ATOM    796  O5'   C   982     -31.780  22.645 -18.466  1.00  0.00           O  
ATOM    797  C5'   C   982     -33.029  22.838 -17.819  1.00  0.00           C  
ATOM    798  C4'   C   982     -34.175  22.807 -18.801  1.00  0.00           C  
ATOM    799  O4'   C   982     -34.219  24.045 -19.565  1.00  0.00           O  
ATOM    800  C3'   C   982     -34.117  21.722 -19.865  1.00  0.00           C  
ATOM    801  O3'   C   982     -34.570  20.464 -19.397  1.00  0.00           O  
ATOM    802  C1'   C   982     -34.773  23.785 -20.838  1.00  0.00           C  
ATOM    803  C2'   C   982     -35.055  22.280 -20.935  1.00  0.00           C  
ATOM    804  O2'   C   982     -36.415  22.043 -20.601  1.00  0.00           O  
ATOM    805  N1    C   982     -33.818  24.246 -21.876  1.00  0.00           N  
ATOM    806  C2    C   982     -34.173  25.349 -22.663  1.00  0.00           C  
ATOM    807  O2    C   982     -35.267  25.903 -22.471  1.00  0.00           O  
ATOM    808  N3    C   982     -33.321  25.791 -23.616  1.00  0.00           N  
ATOM    809  C4    C   982     -32.152  25.178 -23.802  1.00  0.00           C  
ATOM    810  N4    C   982     -31.342  25.649 -24.754  1.00  0.00           N  
ATOM    811  C5    C   982     -31.762  24.055 -23.020  1.00  0.00           C  
ATOM    812  C6    C   982     -32.613  23.628 -22.079  1.00  0.00           C  
ATOM    813  H5'   C   982     -33.022  23.705 -17.363  1.00  0.00           H  
ATOM    814 H5''   C   982     -33.157  22.128 -17.156  1.00  0.00           H  
ATOM    815  H4'   C   982     -35.012  22.714 -18.299  1.00  0.00           H  
ATOM    816  H3'   C   982     -33.211  21.624 -20.223  1.00  0.00           H  
ATOM    817  H1'   C   982     -35.615  24.276 -20.928  1.00  0.00           H  
ATOM    818  H2'   C   982     -34.834  21.931 -21.823  1.00  0.00           H  
ATOM    819 HO2'   C   982     -36.905  21.799 -21.413  1.00  0.00           H  
ATOM    820  H42   C   982     -30.476  25.220 -24.916  1.00  0.00           H  
ATOM    821  H41   C   982     -31.615  26.422 -25.291  1.00  0.00           H  
ATOM    822  H5    C   982     -30.900  23.611 -23.164  1.00  0.00           H  
ATOM    823  H6    C   982     -32.362  22.856 -21.531  1.00  0.00           H  
ATOM    824  P     C   983     -34.264  19.130 -20.240  1.00  0.00           P  
ATOM    825  OP2   C   983     -33.467  19.511 -21.433  1.00  0.00           O  
ATOM    826  OP1   C   983     -33.739  18.104 -19.303  1.00  0.00           O  
ATOM    827  O5'   C   983     -35.700  18.651 -20.739  1.00  0.00           O  
ATOM    828  C5'   C   983     -36.111  18.857 -22.082  1.00  0.00           C  
ATOM    829  C4'   C   983     -37.064  17.781 -22.544  1.00  0.00           C  
ATOM    830  O4'   C   983     -36.429  16.490 -22.326  1.00  0.00           O  
ATOM    831  C3'   C   983     -38.391  17.698 -21.806  1.00  0.00           C  
ATOM    832  O3'   C   983     -39.373  18.570 -22.337  1.00  0.00           O  
ATOM    833  C1'   C   983     -37.422  15.554 -21.949  1.00  0.00           C  
ATOM    834  C2'   C   983     -38.782  16.246 -22.028  1.00  0.00           C  
ATOM    835  O2'   C   983     -39.327  16.052 -23.325  1.00  0.00           O  
ATOM    836  N1    C   983     -37.130  15.040 -20.588  1.00  0.00           N  
ATOM    837  C2    C   983     -37.732  13.841 -20.187  1.00  0.00           C  
ATOM    838  O2    C   983     -38.487  13.249 -20.974  1.00  0.00           O  
ATOM    839  N3    C   983     -37.482  13.350 -18.951  1.00  0.00           N  
ATOM    840  C4    C   983     -36.668  14.006 -18.124  1.00  0.00           C  
ATOM    841  N4    C   983     -36.451  13.484 -16.914  1.00  0.00           N  
ATOM    842  C5    C   983     -36.041  15.227 -18.501  1.00  0.00           C  
ATOM    843  C6    C   983     -36.295  15.702 -19.726  1.00  0.00           C  
ATOM    844  H5'   C   983     -35.322  18.855 -22.662  1.00  0.00           H  
ATOM    845 H5''   C   983     -36.556  19.727 -22.149  1.00  0.00           H  
ATOM    846  H4'   C   983     -37.239  17.881 -23.502  1.00  0.00           H  
ATOM    847  H3'   C   983     -38.281  17.883 -20.850  1.00  0.00           H  
ATOM    848  H1'   C   983     -37.400  14.813 -22.589  1.00  0.00           H  
ATOM    849  H2'   C   983     -39.390  15.928 -21.328  1.00  0.00           H  
ATOM    850 HO2'   C   983     -40.075  15.422 -23.266  1.00  0.00           H  
ATOM    851  H42   C   983     -35.858  13.941 -16.283  1.00  0.00           H  
ATOM    852  H41   C   983     -36.885  12.643 -16.658  1.00  0.00           H  
ATOM    853  H5    C   983     -35.444  15.701 -17.886  1.00  0.00           H  
ATOM    854  H6    C   983     -35.873  16.541 -20.004  1.00  0.00           H  
ATOM    855  P     A   984     -40.610  19.046 -21.426  1.00  0.00           P  
ATOM    856  OP2   A   984     -40.072  19.485 -20.114  1.00  0.00           O  
ATOM    857  OP1   A   984     -41.441  19.978 -22.228  1.00  0.00           O  
ATOM    858  O5'   A   984     -41.450  17.712 -21.192  1.00  0.00           O  
ATOM    859  C5'   A   984     -42.423  17.288 -22.136  1.00  0.00           C  
ATOM    860  C4'   A   984     -43.404  16.320 -21.524  1.00  0.00           C  
ATOM    861  O4'   A   984     -42.669  15.203 -20.961  1.00  0.00           O  
ATOM    862  C3'   A   984     -44.220  16.847 -20.353  1.00  0.00           C  
ATOM    863  O3'   A   984     -45.363  17.580 -20.759  1.00  0.00           O  
ATOM    864  C1'   A   984     -43.313  14.747 -19.790  1.00  0.00           C  
ATOM    865  C2'   A   984     -44.601  15.560 -19.638  1.00  0.00           C  
ATOM    866  O2'   A   984     -45.657  14.891 -20.312  1.00  0.00           O  
ATOM    867  N1    A   984     -42.524  14.049 -14.746  1.00  0.00           N  
ATOM    868  C2    A   984     -43.545  13.728 -15.550  1.00  0.00           C  
ATOM    869  N3    A   984     -43.686  13.940 -16.857  1.00  0.00           N  
ATOM    870  C4    A   984     -42.606  14.568 -17.355  1.00  0.00           C  
ATOM    871  C5    A   984     -41.480  14.962 -16.656  1.00  0.00           C  
ATOM    872  C6    A   984     -41.454  14.679 -15.279  1.00  0.00           C  
ATOM    873  N6    A   984     -40.436  14.999 -14.476  1.00  0.00           N  
ATOM    874  N7    A   984     -40.569  15.582 -17.501  1.00  0.00           N  
ATOM    875  C8    A   984     -41.155  15.549 -18.672  1.00  0.00           C  
ATOM    876  N9    A   984     -42.390  14.950 -18.657  1.00  0.00           N  
ATOM    877  H5'   A   984     -41.970  16.852 -22.888  1.00  0.00           H  
ATOM    878 H5''   A   984     -42.910  18.071 -22.467  1.00  0.00           H  
ATOM    879  H4'   A   984     -44.016  15.986 -22.212  1.00  0.00           H  
ATOM    880  H3'   A   984     -43.670  17.408 -19.766  1.00  0.00           H  
ATOM    881  H1'   A   984     -43.536  13.795 -19.864  1.00  0.00           H  
ATOM    882  H2'   A   984     -44.817  15.723 -18.696  1.00  0.00           H  
ATOM    883 HO2'   A   984     -46.150  14.342 -19.666  1.00  0.00           H  
ATOM    884  H2    A   984     -44.296  13.273 -15.115  1.00  0.00           H  
ATOM    885  H61   A   984     -40.475  14.776 -13.523  1.00  0.00           H  
ATOM    886  H62   A   984     -39.650  15.456 -14.840  1.00  0.00           H  
ATOM    887  H8    A   984     -40.749  15.919 -19.484  1.00  0.00           H  
ATOM    888  P     G   985     -45.951  18.744 -19.820  1.00  0.00           P  
ATOM    889  OP2   G   985     -44.933  19.060 -18.787  1.00  0.00           O  
ATOM    890  OP1   G   985     -46.468  19.826 -20.697  1.00  0.00           O  
ATOM    891  O5'   G   985     -47.196  18.063 -19.095  1.00  0.00           O  
ATOM    892  C5'   G   985     -47.043  17.415 -17.840  1.00  0.00           C  
ATOM    893  C4'   G   985     -48.262  17.600 -16.970  1.00  0.00           C  
ATOM    894  O4'   G   985     -48.775  16.312 -16.553  1.00  0.00           O  
ATOM    895  C3'   G   985     -48.041  18.346 -15.663  1.00  0.00           C  
ATOM    896  O3'   G   985     -48.024  19.754 -15.826  1.00  0.00           O  
ATOM    897  C1'   G   985     -49.297  16.403 -15.248  1.00  0.00           C  
ATOM    898  C2'   G   985     -49.227  17.877 -14.841  1.00  0.00           C  
ATOM    899  O2'   G   985     -50.427  18.523 -15.242  1.00  0.00           O  
ATOM    900  N1    G   985     -48.938  14.135 -10.705  1.00  0.00           N  
ATOM    901  C2    G   985     -49.940  14.928 -11.210  1.00  0.00           C  
ATOM    902  N2    G   985     -50.989  15.149 -10.402  1.00  0.00           N  
ATOM    903  N3    G   985     -49.919  15.465 -12.418  1.00  0.00           N  
ATOM    904  C4    G   985     -48.796  15.143 -13.094  1.00  0.00           C  
ATOM    905  C5    G   985     -47.738  14.361 -12.683  1.00  0.00           C  
ATOM    906  C6    G   985     -47.773  13.791 -11.384  1.00  0.00           C  
ATOM    907  O6    G   985     -46.932  13.069 -10.836  1.00  0.00           O  
ATOM    908  N7    G   985     -46.775  14.272 -13.677  1.00  0.00           N  
ATOM    909  C8    G   985     -47.255  14.988 -14.657  1.00  0.00           C  
ATOM    910  N9    G   985     -48.478  15.545 -14.371  1.00  0.00           N  
ATOM    911  H5'   G   985     -46.262  17.787 -17.381  1.00  0.00           H  
ATOM    912 H5''   G   985     -46.899  16.457 -17.991  1.00  0.00           H  
ATOM    913  H4'   G   985     -48.951  18.065 -17.489  1.00  0.00           H  
ATOM    914  H3'   G   985     -47.214  18.052 -15.229  1.00  0.00           H  
ATOM    915  H1'   G   985     -50.229  16.101 -15.223  1.00  0.00           H  
ATOM    916  H2'   G   985     -49.065  17.976 -13.879  1.00  0.00           H  
ATOM    917 HO2'   G   985     -50.955  18.738 -14.445  1.00  0.00           H  
ATOM    918  H1    G   985     -49.050  13.785  -9.796  1.00  0.00           H  
ATOM    919  H22   G   985     -51.734  15.707 -10.709  1.00  0.00           H  
ATOM    920  H21   G   985     -51.012  14.755  -9.506  1.00  0.00           H  
ATOM    921  H8    G   985     -46.790  15.115 -15.510  1.00  0.00           H  
ATOM    922  P     A   986     -47.125  20.669 -14.856  1.00  0.00           P  
ATOM    923  OP2   A   986     -45.841  19.962 -14.618  1.00  0.00           O  
ATOM    924  OP1   A   986     -47.113  22.048 -15.404  1.00  0.00           O  
ATOM    925  O5'   A   986     -47.937  20.690 -13.485  1.00  0.00           O  
ATOM    926  C5'   A   986     -49.262  21.197 -13.431  1.00  0.00           C  
ATOM    927  C4'   A   986     -49.843  21.083 -12.044  1.00  0.00           C  
ATOM    928  O4'   A   986     -50.164  19.711 -11.737  1.00  0.00           O  
ATOM    929  C3'   A   986     -48.917  21.465 -10.899  1.00  0.00           C  
ATOM    930  O3'   A   986     -48.851  22.864 -10.683  1.00  0.00           O  
ATOM    931  C1'   A   986     -49.968  19.469 -10.371  1.00  0.00           C  
ATOM    932  C2'   A   986     -49.644  20.795  -9.741  1.00  0.00           C  
ATOM    933  O2'   A   986     -50.847  21.480  -9.424  1.00  0.00           O  
ATOM    934  N1    A   986     -47.581  16.123  -7.263  1.00  0.00           N  
ATOM    935  C2    A   986     -48.646  16.914  -7.085  1.00  0.00           C  
ATOM    936  N3    A   986     -49.216  17.763  -7.939  1.00  0.00           N  
ATOM    937  C4    A   986     -48.566  17.760  -9.116  1.00  0.00           C  
ATOM    938  C5    A   986     -47.458  17.004  -9.449  1.00  0.00           C  
ATOM    939  C6    A   986     -46.951  16.144  -8.458  1.00  0.00           C  
ATOM    940  N6    A   986     -45.889  15.355  -8.635  1.00  0.00           N  
ATOM    941  N7    A   986     -47.060  17.264 -10.754  1.00  0.00           N  
ATOM    942  C8    A   986     -47.922  18.156 -11.173  1.00  0.00           C  
ATOM    943  N9    A   986     -48.862  18.503 -10.233  1.00  0.00           N  
ATOM    944  H5'   A   986     -49.824  20.692 -14.055  1.00  0.00           H  
ATOM    945 H5''   A   986     -49.255  22.140 -13.698  1.00  0.00           H  
ATOM    946  H4'   A   986     -50.667  21.612 -12.000  1.00  0.00           H  
ATOM    947  H3'   A   986     -48.042  21.044 -11.039  1.00  0.00           H  
ATOM    948  H1'   A   986     -50.777  19.101  -9.956  1.00  0.00           H  
ATOM    949  H2'   A   986     -49.062  20.701  -8.958  1.00  0.00           H  
ATOM    950 HO2'   A   986     -50.950  21.508  -8.450  1.00  0.00           H  
ATOM    951  H2    A   986     -49.066  16.861  -6.201  1.00  0.00           H  
ATOM    952  H61   A   986     -45.582  14.776  -7.905  1.00  0.00           H  
ATOM    953  H62   A   986     -45.416  15.354  -9.493  1.00  0.00           H  
ATOM    954  H8    A   986     -47.899  18.542 -12.074  1.00  0.00           H  
ATOM    955  P     U   987     -47.570  23.509  -9.958  1.00  0.00           P  
ATOM    956  OP2   U   987     -46.353  22.873 -10.523  1.00  0.00           O  
ATOM    957  OP1   U   987     -47.713  24.987 -10.000  1.00  0.00           O  
ATOM    958  O5'   U   987     -47.711  23.043  -8.441  1.00  0.00           O  
ATOM    959  C5'   U   987     -48.796  23.486  -7.640  1.00  0.00           C  
ATOM    960  C4'   U   987     -48.701  22.954  -6.231  1.00  0.00           C  
ATOM    961  O4'   U   987     -48.820  21.509  -6.209  1.00  0.00           O  
ATOM    962  C3'   U   987     -47.388  23.206  -5.506  1.00  0.00           C  
ATOM    963  O3'   U   987     -47.316  24.494  -4.922  1.00  0.00           O  
ATOM    964  C1'   U   987     -48.016  20.960  -5.194  1.00  0.00           C  
ATOM    965  C2'   U   987     -47.443  22.145  -4.416  1.00  0.00           C  
ATOM    966  O2'   U   987     -48.350  22.511  -3.386  1.00  0.00           O  
ATOM    967  N1    U   987     -46.959  20.155  -5.852  1.00  0.00           N  
ATOM    968  C2    U   987     -46.307  19.215  -5.075  1.00  0.00           C  
ATOM    969  O2    U   987     -46.564  19.029  -3.899  1.00  0.00           O  
ATOM    970  N3    U   987     -45.337  18.493  -5.727  1.00  0.00           N  
ATOM    971  C4    U   987     -44.958  18.610  -7.047  1.00  0.00           C  
ATOM    972  O4    U   987     -44.064  17.885  -7.486  1.00  0.00           O  
ATOM    973  C5    U   987     -45.676  19.602  -7.789  1.00  0.00           C  
ATOM    974  C6    U   987     -46.626  20.318  -7.180  1.00  0.00           C  
ATOM    975  H5'   U   987     -49.635  23.178  -8.041  1.00  0.00           H  
ATOM    976 H5''   U   987     -48.795  24.465  -7.612  1.00  0.00           H  
ATOM    977  H4'   U   987     -49.435  23.330  -5.701  1.00  0.00           H  
ATOM    978  H3'   U   987     -46.643  23.015  -6.113  1.00  0.00           H  
ATOM    979  H1'   U   987     -48.526  20.388  -4.582  1.00  0.00           H  
ATOM    980  H2'   U   987     -46.551  21.948  -4.061  1.00  0.00           H  
ATOM    981 HO2'   U   987     -47.964  22.267  -2.519  1.00  0.00           H  
ATOM    982  H3    U   987     -44.862  17.821  -5.194  1.00  0.00           H  
ATOM    983  H5    U   987     -45.472  19.753  -8.736  1.00  0.00           H  
ATOM    984  H6    U   987     -47.102  20.991  -7.709  1.00  0.00           H  
ATOM    985  P     C   988     -45.889  25.177  -4.642  1.00  0.00           P  
ATOM    986  OP2   C   988     -45.041  24.982  -5.844  1.00  0.00           O  
ATOM    987  OP1   C   988     -46.130  26.550  -4.129  1.00  0.00           O  
ATOM    988  O5'   C   988     -45.272  24.311  -3.456  1.00  0.00           O  
ATOM    989  C5'   C   988     -45.699  24.499  -2.116  1.00  0.00           C  
ATOM    990  C4'   C   988     -44.934  23.619  -1.158  1.00  0.00           C  
ATOM    991  O4'   C   988     -45.134  22.216  -1.486  1.00  0.00           O  
ATOM    992  C3'   C   988     -43.421  23.769  -1.174  1.00  0.00           C  
ATOM    993  O3'   C   988     -42.971  24.911  -0.465  1.00  0.00           O  
ATOM    994  C1'   C   988     -43.957  21.483  -1.237  1.00  0.00           C  
ATOM    995  C2'   C   988     -42.981  22.444  -0.561  1.00  0.00           C  
ATOM    996  O2'   C   988     -43.199  22.428   0.842  1.00  0.00           O  
ATOM    997  N1    C   988     -43.446  20.984  -2.538  1.00  0.00           N  
ATOM    998  C2    C   988     -42.534  19.921  -2.530  1.00  0.00           C  
ATOM    999  O2    C   988     -42.181  19.434  -1.445  1.00  0.00           O  
ATOM   1000  N3    C   988     -42.053  19.447  -3.702  1.00  0.00           N  
ATOM   1001  C4    C   988     -42.448  19.989  -4.854  1.00  0.00           C  
ATOM   1002  N4    C   988     -41.947  19.488  -5.986  1.00  0.00           N  
ATOM   1003  C5    C   988     -43.373  21.069  -4.896  1.00  0.00           C  
ATOM   1004  C6    C   988     -43.843  21.530  -3.731  1.00  0.00           C  
ATOM   1005  H5'   C   988     -46.654  24.287  -2.052  1.00  0.00           H  
ATOM   1006 H5''   C   988     -45.563  25.437  -1.866  1.00  0.00           H  
ATOM   1007  H4'   C   988     -45.266  23.778  -0.250  1.00  0.00           H  
ATOM   1008  H3'   C   988     -43.110  23.821  -2.102  1.00  0.00           H  
ATOM   1009  H1'   C   988     -44.128  20.725  -0.641  1.00  0.00           H  
ATOM   1010  H2'   C   988     -42.050  22.237  -0.786  1.00  0.00           H  
ATOM   1011 HO2'   C   988     -42.441  21.987   1.278  1.00  0.00           H  
ATOM   1012  H42   C   988     -42.217  19.864  -6.850  1.00  0.00           H  
ATOM   1013  H41   C   988     -41.309  18.744  -5.953  1.00  0.00           H  
ATOM   1014  H5    C   988     -43.658  21.461  -5.749  1.00  0.00           H  
ATOM   1015  H6    C   988     -44.481  22.273  -3.738  1.00  0.00           H  
ATOM   1016  P     G   989     -41.514  25.524  -0.760  1.00  0.00           P  
ATOM   1017  OP2   G   989     -41.381  25.705  -2.228  1.00  0.00           O  
ATOM   1018  OP1   G   989     -41.311  26.684   0.145  1.00  0.00           O  
ATOM   1019  O5'   G   989     -40.511  24.369  -0.313  1.00  0.00           O  
ATOM   1020  C5'   G   989     -40.196  24.167   1.056  1.00  0.00           C  
ATOM   1021  C4'   G   989     -39.133  23.111   1.230  1.00  0.00           C  
ATOM   1022  O4'   G   989     -39.545  21.844   0.656  1.00  0.00           O  
ATOM   1023  C3'   G   989     -37.801  23.386   0.549  1.00  0.00           C  
ATOM   1024  O3'   G   989     -36.966  24.254   1.297  1.00  0.00           O  
ATOM   1025  C1'   G   989     -38.453  21.166   0.068  1.00  0.00           C  
ATOM   1026  C2'   G   989     -37.222  21.985   0.435  1.00  0.00           C  
ATOM   1027  O2'   G   989     -36.726  21.529   1.686  1.00  0.00           O  
ATOM   1028  N1    G   989     -37.183  19.086  -4.401  1.00  0.00           N  
ATOM   1029  C2    G   989     -36.696  18.822  -3.144  1.00  0.00           C  
ATOM   1030  N2    G   989     -35.745  17.879  -3.060  1.00  0.00           N  
ATOM   1031  N3    G   989     -37.111  19.435  -2.048  1.00  0.00           N  
ATOM   1032  C4    G   989     -38.066  20.350  -2.311  1.00  0.00           C  
ATOM   1033  C5    G   989     -38.621  20.690  -3.527  1.00  0.00           C  
ATOM   1034  C6    G   989     -38.167  20.025  -4.696  1.00  0.00           C  
ATOM   1035  O6    G   989     -38.535  20.185  -5.865  1.00  0.00           O  
ATOM   1036  N7    G   989     -39.579  21.682  -3.372  1.00  0.00           N  
ATOM   1037  C8    G   989     -39.589  21.923  -2.089  1.00  0.00           C  
ATOM   1038  N9    G   989     -38.696  21.151  -1.387  1.00  0.00           N  
ATOM   1039  H5'   G   989     -41.006  23.888   1.533  1.00  0.00           H  
ATOM   1040 H5''   G   989     -39.875  25.010   1.438  1.00  0.00           H  
ATOM   1041  H4'   G   989     -38.976  22.974   2.188  1.00  0.00           H  
ATOM   1042  H3'   G   989     -37.966  23.745  -0.347  1.00  0.00           H  
ATOM   1043  H1'   G   989     -38.342  20.247   0.390  1.00  0.00           H  
ATOM   1044  H2'   G   989     -36.539  21.934  -0.266  1.00  0.00           H  
ATOM   1045 HO2'   G   989     -35.887  21.045   1.539  1.00  0.00           H  
ATOM   1046  H1    G   989     -36.809  18.576  -5.150  1.00  0.00           H  
ATOM   1047  H22   G   989     -35.361  17.648  -2.188  1.00  0.00           H  
ATOM   1048  H21   G   989     -35.433  17.421  -3.868  1.00  0.00           H  
ATOM   1049  H8    G   989     -40.175  22.588  -1.671  1.00  0.00           H  
ATOM   1050  P     U   990     -35.856  25.145   0.552  1.00  0.00           P  
ATOM   1051  OP2   U   990     -36.534  25.931  -0.510  1.00  0.00           O  
ATOM   1052  OP1   U   990     -35.058  25.848   1.590  1.00  0.00           O  
ATOM   1053  O5'   U   990     -34.912  24.074  -0.153  1.00  0.00           O  
ATOM   1054  C5'   U   990     -33.916  23.381   0.584  1.00  0.00           C  
ATOM   1055  C4'   U   990     -33.228  22.333  -0.257  1.00  0.00           C  
ATOM   1056  O4'   U   990     -34.229  21.521  -0.920  1.00  0.00           O  
ATOM   1057  C3'   U   990     -32.380  22.848  -1.409  1.00  0.00           C  
ATOM   1058  O3'   U   990     -31.063  23.193  -1.017  1.00  0.00           O  
ATOM   1059  C1'   U   990     -33.786  21.144  -2.210  1.00  0.00           C  
ATOM   1060  C2'   U   990     -32.351  21.646  -2.336  1.00  0.00           C  
ATOM   1061  O2'   U   990     -31.463  20.647  -1.854  1.00  0.00           O  
ATOM   1062  N1    U   990     -34.691  21.775  -3.202  1.00  0.00           N  
ATOM   1063  C2    U   990     -34.621  21.313  -4.503  1.00  0.00           C  
ATOM   1064  O2    U   990     -33.861  20.428  -4.855  1.00  0.00           O  
ATOM   1065  N3    U   990     -35.477  21.925  -5.385  1.00  0.00           N  
ATOM   1066  C4    U   990     -36.378  22.931  -5.108  1.00  0.00           C  
ATOM   1067  O4    U   990     -37.081  23.380  -6.014  1.00  0.00           O  
ATOM   1068  C5    U   990     -36.395  23.358  -3.742  1.00  0.00           C  
ATOM   1069  C6    U   990     -35.573  22.778  -2.861  1.00  0.00           C  
ATOM   1070  H5'   U   990     -34.334  22.947   1.356  1.00  0.00           H  
ATOM   1071 H5''   U   990     -33.248  24.024   0.901  1.00  0.00           H  
ATOM   1072  H4'   U   990     -32.688  21.763   0.329  1.00  0.00           H  
ATOM   1073  H3'   U   990     -32.850  23.586  -1.851  1.00  0.00           H  
ATOM   1074  H1'   U   990     -33.799  20.171  -2.331  1.00  0.00           H  
ATOM   1075  H2'   U   990     -32.138  21.907  -3.256  1.00  0.00           H  
ATOM   1076 HO2'   U   990     -30.976  20.261  -2.612  1.00  0.00           H  
ATOM   1077  H3    U   990     -35.443  21.613  -6.313  1.00  0.00           H  
ATOM   1078  H5    U   990     -37.006  24.069  -3.455  1.00  0.00           H  
ATOM   1079  H6    U   990     -35.603  23.089  -1.933  1.00  0.00           H  
ATOM   1080  P     G   991     -30.200  24.223  -1.898  1.00  0.00           P  
ATOM   1081  OP2   G   991     -31.083  25.356  -2.277  1.00  0.00           O  
ATOM   1082  OP1   G   991     -28.930  24.492  -1.177  1.00  0.00           O  
ATOM   1083  O5'   G   991     -29.853  23.405  -3.220  1.00  0.00           O  
ATOM   1084  C5'   G   991     -28.801  22.452  -3.232  1.00  0.00           C  
ATOM   1085  C4'   G   991     -28.561  21.909  -4.619  1.00  0.00           C  
ATOM   1086  O4'   G   991     -29.806  21.335  -5.111  1.00  0.00           O  
ATOM   1087  C3'   G   991     -28.200  22.933  -5.684  1.00  0.00           C  
ATOM   1088  O3'   G   991     -26.824  23.274  -5.680  1.00  0.00           O  
ATOM   1089  C1'   G   991     -29.893  21.526  -6.508  1.00  0.00           C  
ATOM   1090  C2'   G   991     -28.608  22.213  -6.962  1.00  0.00           C  
ATOM   1091  O2'   G   991     -27.653  21.225  -7.324  1.00  0.00           O  
ATOM   1092  N1    G   991     -33.327  22.886 -10.012  1.00  0.00           N  
ATOM   1093  C2    G   991     -32.260  22.027 -10.120  1.00  0.00           C  
ATOM   1094  N2    G   991     -32.079  21.451 -11.318  1.00  0.00           N  
ATOM   1095  N3    G   991     -31.430  21.751  -9.128  1.00  0.00           N  
ATOM   1096  C4    G   991     -31.756  22.414  -7.998  1.00  0.00           C  
ATOM   1097  C5    G   991     -32.798  23.291  -7.785  1.00  0.00           C  
ATOM   1098  C6    G   991     -33.680  23.579  -8.858  1.00  0.00           C  
ATOM   1099  O6    G   991     -34.663  24.330  -8.868  1.00  0.00           O  
ATOM   1100  N7    G   991     -32.788  23.760  -6.479  1.00  0.00           N  
ATOM   1101  C8    G   991     -31.760  23.170  -5.932  1.00  0.00           C  
ATOM   1102  N9    G   991     -31.089  22.340  -6.797  1.00  0.00           N  
ATOM   1103  H5'   G   991     -29.033  21.711  -2.634  1.00  0.00           H  
ATOM   1104 H5''   G   991     -27.979  22.878  -2.909  1.00  0.00           H  
ATOM   1105  H4'   G   991     -27.874  21.210  -4.571  1.00  0.00           H  
ATOM   1106  H3'   G   991     -28.758  23.729  -5.567  1.00  0.00           H  
ATOM   1107  H1'   G   991     -29.974  20.657  -6.954  1.00  0.00           H  
ATOM   1108  H2'   G   991     -28.772  22.844  -7.694  1.00  0.00           H  
ATOM   1109 HO2'   G   991     -27.534  21.238  -8.296  1.00  0.00           H  
ATOM   1110  H1    G   991     -33.883  23.023 -10.807  1.00  0.00           H  
ATOM   1111  H22   G   991     -31.334  20.829 -11.455  1.00  0.00           H  
ATOM   1112  H21   G   991     -32.689  21.651 -12.058  1.00  0.00           H  
ATOM   1113  H8    G   991     -31.494  23.306  -4.999  1.00  0.00           H  
ATOM   1114  P     G   992     -26.316  24.590  -6.450  1.00  0.00           P  
ATOM   1115  OP2   G   992     -26.973  25.768  -5.829  1.00  0.00           O  
ATOM   1116  OP1   G   992     -24.834  24.534  -6.530  1.00  0.00           O  
ATOM   1117  O5'   G   992     -26.895  24.423  -7.925  1.00  0.00           O  
ATOM   1118  C5'   G   992     -26.141  23.769  -8.934  1.00  0.00           C  
ATOM   1119  C4'   G   992     -26.710  24.028 -10.307  1.00  0.00           C  
ATOM   1120  O4'   G   992     -28.114  23.687 -10.352  1.00  0.00           O  
ATOM   1121  C3'   G   992     -26.671  25.473 -10.783  1.00  0.00           C  
ATOM   1122  O3'   G   992     -25.410  25.846 -11.313  1.00  0.00           O  
ATOM   1123  C1'   G   992     -28.821  24.574 -11.192  1.00  0.00           C  
ATOM   1124  C2'   G   992     -27.767  25.468 -11.843  1.00  0.00           C  
ATOM   1125  O2'   G   992     -27.322  24.854 -13.043  1.00  0.00           O  
ATOM   1126  N1    G   992     -32.406  28.185 -11.037  1.00  0.00           N  
ATOM   1127  C2    G   992     -31.704  27.696 -12.111  1.00  0.00           C  
ATOM   1128  N2    G   992     -31.990  28.237 -13.305  1.00  0.00           N  
ATOM   1129  N3    G   992     -30.788  26.746 -12.024  1.00  0.00           N  
ATOM   1130  C4    G   992     -30.625  26.316 -10.756  1.00  0.00           C  
ATOM   1131  C5    G   992     -31.274  26.736  -9.614  1.00  0.00           C  
ATOM   1132  C6    G   992     -32.255  27.756  -9.721  1.00  0.00           C  
ATOM   1133  O6    G   992     -32.939  28.264  -8.826  1.00  0.00           O  
ATOM   1134  N7    G   992     -30.819  26.040  -8.503  1.00  0.00           N  
ATOM   1135  C8    G   992     -29.917  25.225  -8.980  1.00  0.00           C  
ATOM   1136  N9    G   992     -29.750  25.340 -10.339  1.00  0.00           N  
ATOM   1137  H5'   G   992     -26.146  22.804  -8.763  1.00  0.00           H  
ATOM   1138 H5''   G   992     -25.217  24.094  -8.904  1.00  0.00           H  
ATOM   1139  H4'   G   992     -26.234  23.471 -10.958  1.00  0.00           H  
ATOM   1140  H3'   G   992     -26.929  26.062 -10.045  1.00  0.00           H  
ATOM   1141  H1'   G   992     -29.328  24.107 -11.889  1.00  0.00           H  
ATOM   1142  H2'   G   992     -28.115  26.371 -12.004  1.00  0.00           H  
ATOM   1143 HO2'   G   992     -26.342  24.854 -13.057  1.00  0.00           H  
ATOM   1144  H1    G   992     -33.065  28.890 -11.207  1.00  0.00           H  
ATOM   1145  H22   G   992     -31.520  27.928 -14.108  1.00  0.00           H  
ATOM   1146  H21   G   992     -32.667  28.941 -13.378  1.00  0.00           H  
ATOM   1147  H8    G   992     -29.413  24.595  -8.425  1.00  0.00           H  
ATOM   1148  P     A   993     -24.954  27.387 -11.301  1.00  0.00           P  
ATOM   1149  OP2   A   993     -24.679  27.774  -9.894  1.00  0.00           O  
ATOM   1150  OP1   A   993     -23.899  27.564 -12.329  1.00  0.00           O  
ATOM   1151  O5'   A   993     -26.251  28.177 -11.784  1.00  0.00           O  
ATOM   1152  C5'   A   993     -27.109  28.811 -10.847  1.00  0.00           C  
ATOM   1153  C4'   A   993     -26.554  30.139 -10.397  1.00  0.00           C  
ATOM   1154  O4'   A   993     -25.293  30.370 -11.088  1.00  0.00           O  
ATOM   1155  C3'   A   993     -27.422  31.356 -10.680  1.00  0.00           C  
ATOM   1156  O3'   A   993     -28.121  31.816  -9.537  1.00  0.00           O  
ATOM   1157  C1'   A   993     -25.186  31.726 -11.535  1.00  0.00           C  
ATOM   1158  C2'   A   993     -26.441  32.445 -11.084  1.00  0.00           C  
ATOM   1159  O2'   A   993     -26.078  33.250  -9.972  1.00  0.00           O  
ATOM   1160  N1    A   993     -24.866  34.588 -15.808  1.00  0.00           N  
ATOM   1161  C2    A   993     -25.000  34.912 -14.516  1.00  0.00           C  
ATOM   1162  N3    A   993     -25.077  34.115 -13.453  1.00  0.00           N  
ATOM   1163  C4    A   993     -25.002  32.823 -13.821  1.00  0.00           C  
ATOM   1164  C5    A   993     -24.865  32.335 -15.107  1.00  0.00           C  
ATOM   1165  C6    A   993     -24.794  33.282 -16.144  1.00  0.00           C  
ATOM   1166  N6    A   993     -24.662  32.960 -17.433  1.00  0.00           N  
ATOM   1167  N7    A   993     -24.823  30.947 -15.103  1.00  0.00           N  
ATOM   1168  C8    A   993     -24.933  30.633 -13.836  1.00  0.00           C  
ATOM   1169  N9    A   993     -25.046  31.720 -13.003  1.00  0.00           N  
ATOM   1170  H5'   A   993     -27.217  28.228 -10.066  1.00  0.00           H  
ATOM   1171 H5''   A   993     -27.985  28.954 -11.261  1.00  0.00           H  
ATOM   1172  H4'   A   993     -26.397  30.106  -9.430  1.00  0.00           H  
ATOM   1173  H3'   A   993     -28.000  31.166 -11.449  1.00  0.00           H  
ATOM   1174  H1'   A   993     -24.402  32.158 -11.134  1.00  0.00           H  
ATOM   1175  H2'   A   993     -26.788  32.985 -11.825  1.00  0.00           H  
ATOM   1176 HO2'   A   993     -26.031  34.186 -10.258  1.00  0.00           H  
ATOM   1177  H2    A   993     -25.047  35.873 -14.326  1.00  0.00           H  
ATOM   1178  H61   A   993     -24.619  33.665 -18.112  1.00  0.00           H  
ATOM   1179  H62   A   993     -24.608  32.019 -17.700  1.00  0.00           H  
ATOM   1180  H8    A   993     -24.936  29.708 -13.512  1.00  0.00           H  
ATOM   1181  P     G   994     -29.709  32.055  -9.604  1.00  0.00           P  
ATOM   1182  OP2   G   994     -30.326  30.869 -10.252  1.00  0.00           O  
ATOM   1183  OP1   G   994     -30.169  32.476  -8.256  1.00  0.00           O  
ATOM   1184  O5'   G   994     -29.872  33.296 -10.590  1.00  0.00           O  
ATOM   1185  C5'   G   994     -29.718  34.626 -10.119  1.00  0.00           C  
ATOM   1186  C4'   G   994     -29.793  35.625 -11.246  1.00  0.00           C  
ATOM   1187  O4'   G   994     -28.610  35.504 -12.075  1.00  0.00           O  
ATOM   1188  C3'   G   994     -30.935  35.433 -12.233  1.00  0.00           C  
ATOM   1189  O3'   G   994     -32.139  36.053 -11.815  1.00  0.00           O  
ATOM   1190  C1'   G   994     -28.919  35.619 -13.448  1.00  0.00           C  
ATOM   1191  C2'   G   994     -30.386  36.037 -13.520  1.00  0.00           C  
ATOM   1192  O2'   G   994     -30.464  37.455 -13.498  1.00  0.00           O  
ATOM   1193  N1    G   994     -28.080  32.986 -17.724  1.00  0.00           N  
ATOM   1194  C2    G   994     -28.258  34.337 -17.550  1.00  0.00           C  
ATOM   1195  N2    G   994     -28.207  35.092 -18.658  1.00  0.00           N  
ATOM   1196  N3    G   994     -28.470  34.909 -16.376  1.00  0.00           N  
ATOM   1197  C4    G   994     -28.492  34.008 -15.372  1.00  0.00           C  
ATOM   1198  C5    G   994     -28.325  32.640 -15.438  1.00  0.00           C  
ATOM   1199  C6    G   994     -28.099  32.040 -16.703  1.00  0.00           C  
ATOM   1200  O6    G   994     -27.927  30.845 -16.969  1.00  0.00           O  
ATOM   1201  N7    G   994     -28.417  32.071 -14.176  1.00  0.00           N  
ATOM   1202  C8    G   994     -28.634  33.083 -13.380  1.00  0.00           C  
ATOM   1203  N9    G   994     -28.691  34.287 -14.040  1.00  0.00           N  
ATOM   1204  H5'   G   994     -28.848  34.709  -9.675  1.00  0.00           H  
ATOM   1205 H5''   G   994     -30.427  34.820  -9.471  1.00  0.00           H  
ATOM   1206  H4'   G   994     -29.829  36.529 -10.868  1.00  0.00           H  
ATOM   1207  H3'   G   994     -31.082  34.475 -12.372  1.00  0.00           H  
ATOM   1208  H1'   G   994     -28.367  36.281 -13.915  1.00  0.00           H  
ATOM   1209  H2'   G   994     -30.828  35.662 -14.311  1.00  0.00           H  
ATOM   1210 HO2'   G   994     -30.724  37.775 -14.387  1.00  0.00           H  
ATOM   1211  H1    G   994     -27.928  32.661 -18.636  1.00  0.00           H  
ATOM   1212  H22   G   994     -28.327  36.063 -18.595  1.00  0.00           H  
ATOM   1213  H21   G   994     -28.050  34.675 -19.530  1.00  0.00           H  
ATOM   1214  H8    G   994     -28.745  32.992 -12.411  1.00  0.00           H  
ATOM   1215  P     C   995     -33.558  35.428 -12.236  1.00  0.00           P  
ATOM   1216  OP2   C   995     -33.639  34.053 -11.682  1.00  0.00           O  
ATOM   1217  OP1   C   995     -34.614  36.418 -11.901  1.00  0.00           O  
ATOM   1218  O5'   C   995     -33.475  35.316 -13.823  1.00  0.00           O  
ATOM   1219  C5'   C   995     -33.563  36.472 -14.642  1.00  0.00           C  
ATOM   1220  C4'   C   995     -33.705  36.113 -16.101  1.00  0.00           C  
ATOM   1221  O4'   C   995     -32.446  35.562 -16.587  1.00  0.00           O  
ATOM   1222  C3'   C   995     -34.730  35.038 -16.429  1.00  0.00           C  
ATOM   1223  O3'   C   995     -36.038  35.555 -16.601  1.00  0.00           O  
ATOM   1224  C1'   C   995     -32.706  34.542 -17.529  1.00  0.00           C  
ATOM   1225  C2'   C   995     -34.220  34.491 -17.748  1.00  0.00           C  
ATOM   1226  O2'   C   995     -34.563  35.347 -18.828  1.00  0.00           O  
ATOM   1227  N1    C   995     -32.170  33.265 -16.998  1.00  0.00           N  
ATOM   1228  C2    C   995     -31.777  32.278 -17.911  1.00  0.00           C  
ATOM   1229  O2    C   995     -31.889  32.498 -19.127  1.00  0.00           O  
ATOM   1230  N3    C   995     -31.284  31.104 -17.453  1.00  0.00           N  
ATOM   1231  C4    C   995     -31.175  30.892 -16.141  1.00  0.00           C  
ATOM   1232  N4    C   995     -30.683  29.719 -15.735  1.00  0.00           N  
ATOM   1233  C5    C   995     -31.566  31.874 -15.188  1.00  0.00           C  
ATOM   1234  C6    C   995     -32.051  33.032 -15.653  1.00  0.00           C  
ATOM   1235  H5'   C   995     -32.752  37.010 -14.523  1.00  0.00           H  
ATOM   1236 H5''   C   995     -34.340  37.001 -14.366  1.00  0.00           H  
ATOM   1237  H4'   C   995     -33.917  36.925 -16.606  1.00  0.00           H  
ATOM   1238  H3'   C   995     -34.686  34.332 -15.751  1.00  0.00           H  
ATOM   1239  H1'   C   995     -32.265  34.754 -18.378  1.00  0.00           H  
ATOM   1240  H2'   C   995     -34.531  33.574 -17.899  1.00  0.00           H  
ATOM   1241 HO2'   C   995     -34.828  34.801 -19.597  1.00  0.00           H  
ATOM   1242  H42   C   995     -30.590  29.532 -14.778  1.00  0.00           H  
ATOM   1243  H41   C   995     -30.416  29.045 -16.395  1.00  0.00           H  
ATOM   1244  H5    C   995     -31.481  31.709 -14.225  1.00  0.00           H  
ATOM   1245  H6    C   995     -32.325  33.720 -15.013  1.00  0.00           H  
ATOM   1246  P     U   996     -37.319  34.636 -16.286  1.00  0.00           P  
ATOM   1247  OP2   U   996     -37.129  34.029 -14.945  1.00  0.00           O  
ATOM   1248  OP1   U   996     -38.539  35.436 -16.565  1.00  0.00           O  
ATOM   1249  O5'   U   996     -37.233  33.473 -17.371  1.00  0.00           O  
ATOM   1250  C5'   U   996     -37.687  33.679 -18.700  1.00  0.00           C  
ATOM   1251  C4'   U   996     -37.649  32.404 -19.506  1.00  0.00           C  
ATOM   1252  O4'   U   996     -36.263  31.964 -19.594  1.00  0.00           O  
ATOM   1253  C3'   U   996     -38.360  31.205 -18.898  1.00  0.00           C  
ATOM   1254  O3'   U   996     -39.750  31.190 -19.168  1.00  0.00           O  
ATOM   1255  C1'   U   996     -36.191  30.549 -19.548  1.00  0.00           C  
ATOM   1256  C2'   U   996     -37.631  30.037 -19.551  1.00  0.00           C  
ATOM   1257  O2'   U   996     -38.057  29.851 -20.894  1.00  0.00           O  
ATOM   1258  N1    U   996     -35.460  30.164 -18.317  1.00  0.00           N  
ATOM   1259  C2    U   996     -34.774  28.964 -18.340  1.00  0.00           C  
ATOM   1260  O2    U   996     -34.749  28.230 -19.313  1.00  0.00           O  
ATOM   1261  N3    U   996     -34.111  28.650 -17.179  1.00  0.00           N  
ATOM   1262  C4    U   996     -34.065  29.395 -16.020  1.00  0.00           C  
ATOM   1263  O4    U   996     -33.423  28.974 -15.056  1.00  0.00           O  
ATOM   1264  C5    U   996     -34.797  30.623 -16.069  1.00  0.00           C  
ATOM   1265  C6    U   996     -35.450  30.955 -17.187  1.00  0.00           C  
ATOM   1266  H5'   U   996     -37.116  34.347 -19.132  1.00  0.00           H  
ATOM   1267 H5''   U   996     -38.608  34.013 -18.675  1.00  0.00           H  
ATOM   1268  H4'   U   996     -37.995  32.587 -20.404  1.00  0.00           H  
ATOM   1269  H3'   U   996     -38.196  31.188 -17.932  1.00  0.00           H  
ATOM   1270  H1'   U   996     -35.720  30.192 -20.331  1.00  0.00           H  
ATOM   1271  H2'   U   996     -37.724  29.216 -19.025  1.00  0.00           H  
ATOM   1272 HO2'   U   996     -38.132  28.890 -21.074  1.00  0.00           H  
ATOM   1273  H3    U   996     -33.618  27.803 -17.174  1.00  0.00           H  
ATOM   1274  H5    U   996     -34.818  31.217 -15.289  1.00  0.00           H  
ATOM   1275  H6    U   996     -35.945  31.800 -17.195  1.00  0.00           H  
ATOM   1276  P     G   997     -40.779  30.591 -18.089  1.00  0.00           P  
ATOM   1277  OP2   G   997     -40.905  31.571 -16.981  1.00  0.00           O  
ATOM   1278  OP1   G   997     -41.995  30.139 -18.812  1.00  0.00           O  
ATOM   1279  O5'   G   997     -40.035  29.300 -17.522  1.00  0.00           O  
ATOM   1280  C5'   G   997     -40.533  27.997 -17.787  1.00  0.00           C  
ATOM   1281  C4'   G   997     -39.413  27.001 -17.960  1.00  0.00           C  
ATOM   1282  O4'   G   997     -38.154  27.633 -17.612  1.00  0.00           O  
ATOM   1283  C3'   G   997     -39.465  25.775 -17.061  1.00  0.00           C  
ATOM   1284  O3'   G   997     -40.296  24.747 -17.574  1.00  0.00           O  
ATOM   1285  C1'   G   997     -37.310  26.727 -16.922  1.00  0.00           C  
ATOM   1286  C2'   G   997     -38.001  25.363 -16.991  1.00  0.00           C  
ATOM   1287  O2'   G   997     -37.596  24.697 -18.178  1.00  0.00           O  
ATOM   1288  N1    G   997     -34.614  26.548 -12.608  1.00  0.00           N  
ATOM   1289  C2    G   997     -34.405  25.892 -13.797  1.00  0.00           C  
ATOM   1290  N2    G   997     -33.339  25.080 -13.851  1.00  0.00           N  
ATOM   1291  N3    G   997     -35.184  26.022 -14.859  1.00  0.00           N  
ATOM   1292  C4    G   997     -36.207  26.874 -14.634  1.00  0.00           C  
ATOM   1293  C5    G   997     -36.504  27.578 -13.486  1.00  0.00           C  
ATOM   1294  C6    G   997     -35.661  27.429 -12.355  1.00  0.00           C  
ATOM   1295  O6    G   997     -35.757  27.967 -11.246  1.00  0.00           O  
ATOM   1296  N7    G   997     -37.645  28.348 -13.662  1.00  0.00           N  
ATOM   1297  C8    G   997     -38.014  28.103 -14.890  1.00  0.00           C  
ATOM   1298  N9    G   997     -37.186  27.218 -15.537  1.00  0.00           N  
ATOM   1299  H5'   G   997     -41.070  28.020 -18.606  1.00  0.00           H  
ATOM   1300 H5''   G   997     -41.101  27.714 -17.040  1.00  0.00           H  
ATOM   1301  H4'   G   997     -39.383  26.718 -18.898  1.00  0.00           H  
ATOM   1302  H3'   G   997     -39.768  26.043 -16.169  1.00  0.00           H  
ATOM   1303  H1'   G   997     -36.420  26.663 -17.327  1.00  0.00           H  
ATOM   1304  H2'   G   997     -37.816  24.825 -16.192  1.00  0.00           H  
ATOM   1305 HO2'   G   997     -37.166  23.850 -17.938  1.00  0.00           H  
ATOM   1306  H1    G   997     -33.978  26.383 -11.881  1.00  0.00           H  
ATOM   1307  H22   G   997     -33.140  24.586 -14.674  1.00  0.00           H  
ATOM   1308  H21   G   997     -32.757  24.979 -13.069  1.00  0.00           H  
ATOM   1309  H8    G   997     -38.801  28.510 -15.307  1.00  0.00           H  
ATOM   1310  P     C   998     -40.322  23.319 -16.857  1.00  0.00           P  
ATOM   1311  OP2   C   998     -40.358  23.593 -15.399  1.00  0.00           O  
ATOM   1312  OP1   C   998     -41.436  22.566 -17.490  1.00  0.00           O  
ATOM   1313  O5'   C   998     -38.964  22.552 -17.182  1.00  0.00           O  
ATOM   1314  C5'   C   998     -38.833  21.161 -16.932  1.00  0.00           C  
ATOM   1315  C4'   C   998     -37.387  20.753 -16.792  1.00  0.00           C  
ATOM   1316  O4'   C   998     -36.532  21.910 -16.610  1.00  0.00           O  
ATOM   1317  C3'   C   998     -37.049  19.881 -15.594  1.00  0.00           C  
ATOM   1318  O3'   C   998     -37.328  18.509 -15.813  1.00  0.00           O  
ATOM   1319  C1'   C   998     -35.500  21.648 -15.676  1.00  0.00           C  
ATOM   1320  C2'   C   998     -35.557  20.138 -15.439  1.00  0.00           C  
ATOM   1321  O2'   C   998     -34.813  19.475 -16.450  1.00  0.00           O  
ATOM   1322  N1    C   998     -35.820  22.423 -14.452  1.00  0.00           N  
ATOM   1323  C2    C   998     -34.887  22.434 -13.409  1.00  0.00           C  
ATOM   1324  O2    C   998     -33.828  21.800 -13.536  1.00  0.00           O  
ATOM   1325  N3    C   998     -35.154  23.134 -12.282  1.00  0.00           N  
ATOM   1326  C4    C   998     -36.299  23.807 -12.170  1.00  0.00           C  
ATOM   1327  N4    C   998     -36.521  24.483 -11.040  1.00  0.00           N  
ATOM   1328  C5    C   998     -37.269  23.815 -13.212  1.00  0.00           C  
ATOM   1329  C6    C   998     -36.993  23.120 -14.322  1.00  0.00           C  
ATOM   1330  H5'   C   998     -39.235  20.664 -17.675  1.00  0.00           H  
ATOM   1331 H5''   C   998     -39.309  20.940 -16.104  1.00  0.00           H  
ATOM   1332  H4'   C   998     -37.123  20.284 -17.611  1.00  0.00           H  
ATOM   1333  H3'   C   998     -37.526  20.181 -14.792  1.00  0.00           H  
ATOM   1334  H1'   C   998     -34.604  21.890 -15.991  1.00  0.00           H  
ATOM   1335  H2'   C   998     -35.244  19.898 -14.542  1.00  0.00           H  
ATOM   1336 HO2'   C   998     -34.896  19.974 -17.288  1.00  0.00           H  
ATOM   1337  H42   C   998     -37.353  24.987 -10.926  1.00  0.00           H  
ATOM   1338  H41   C   998     -35.851  24.474 -10.324  1.00  0.00           H  
ATOM   1339  H5    C   998     -38.108  24.313 -13.120  1.00  0.00           H  
ATOM   1340  H6    C   998     -37.647  23.114 -15.050  1.00  0.00           H  
ATOM   1341  P     G   999     -37.440  17.497 -14.569  1.00  0.00           P  
ATOM   1342  OP2   G   999     -38.242  18.160 -13.508  1.00  0.00           O  
ATOM   1343  OP1   G   999     -37.864  16.172 -15.089  1.00  0.00           O  
ATOM   1344  O5'   G   999     -35.942  17.364 -14.043  1.00  0.00           O  
ATOM   1345  C5'   G   999     -35.029  16.472 -14.665  1.00  0.00           C  
ATOM   1346  C4'   G   999     -33.832  16.204 -13.786  1.00  0.00           C  
ATOM   1347  O4'   G   999     -33.179  17.448 -13.429  1.00  0.00           O  
ATOM   1348  C3'   G   999     -34.120  15.533 -12.451  1.00  0.00           C  
ATOM   1349  O3'   G   999     -34.233  14.124 -12.553  1.00  0.00           O  
ATOM   1350  C1'   G   999     -32.761  17.423 -12.081  1.00  0.00           C  
ATOM   1351  C2'   G   999     -32.938  15.983 -11.605  1.00  0.00           C  
ATOM   1352  O2'   G   999     -31.767  15.243 -11.920  1.00  0.00           O  
ATOM   1353  N1    G   999     -33.728  19.645  -7.604  1.00  0.00           N  
ATOM   1354  C2    G   999     -32.748  18.742  -7.938  1.00  0.00           C  
ATOM   1355  N2    G   999     -31.912  18.379  -6.954  1.00  0.00           N  
ATOM   1356  N3    G   999     -32.597  18.231  -9.149  1.00  0.00           N  
ATOM   1357  C4    G   999     -33.519  18.701 -10.015  1.00  0.00           C  
ATOM   1358  C5    G   999     -34.537  19.602  -9.783  1.00  0.00           C  
ATOM   1359  C6    G   999     -34.688  20.143  -8.480  1.00  0.00           C  
ATOM   1360  O6    G   999     -35.528  20.955  -8.075  1.00  0.00           O  
ATOM   1361  N7    G   999     -35.270  19.826 -10.940  1.00  0.00           N  
ATOM   1362  C8    G   999     -34.695  19.071 -11.837  1.00  0.00           C  
ATOM   1363  N9    G   999     -33.627  18.362 -11.343  1.00  0.00           N  
ATOM   1364  H5'   G   999     -34.724  16.863 -15.510  1.00  0.00           H  
ATOM   1365 H5''   G   999     -35.486  15.625 -14.851  1.00  0.00           H  
ATOM   1366  H4'   G   999     -33.200  15.649 -14.291  1.00  0.00           H  
ATOM   1367  H3'   G   999     -34.947  15.895 -12.071  1.00  0.00           H  
ATOM   1368  H1'   G   999     -31.824  17.690 -11.973  1.00  0.00           H  
ATOM   1369  H2'   G   999     -33.146  15.943 -10.647  1.00  0.00           H  
ATOM   1370 HO2'   G   999     -31.284  15.042 -11.091  1.00  0.00           H  
ATOM   1371  H1    G   999     -33.755  19.964  -6.678  1.00  0.00           H  
ATOM   1372  H22   G   999     -31.193  17.737  -7.134  1.00  0.00           H  
ATOM   1373  H21   G   999     -32.018  18.753  -6.055  1.00  0.00           H  
ATOM   1374  H8    G   999     -34.996  19.017 -12.768  1.00  0.00           H  
ATOM   1375  P     C  1000     -35.517  13.371 -11.947  1.00  0.00           P  
ATOM   1376  OP2   C  1000     -36.659  14.320 -11.966  1.00  0.00           O  
ATOM   1377  OP1   C  1000     -35.644  12.058 -12.628  1.00  0.00           O  
ATOM   1378  O5'   C  1000     -35.126  13.101 -10.427  1.00  0.00           O  
ATOM   1379  C5'   C  1000     -33.825  12.653 -10.077  1.00  0.00           C  
ATOM   1380  C4'   C  1000     -33.509  12.935  -8.628  1.00  0.00           C  
ATOM   1381  O4'   C  1000     -33.225  14.353  -8.461  1.00  0.00           O  
ATOM   1382  C3'   C  1000     -34.639  12.699  -7.638  1.00  0.00           C  
ATOM   1383  O3'   C  1000     -34.757  11.342  -7.247  1.00  0.00           O  
ATOM   1384  C1'   C  1000     -33.694  14.804  -7.226  1.00  0.00           C  
ATOM   1385  C2'   C  1000     -34.209  13.557  -6.471  1.00  0.00           C  
ATOM   1386  O2'   C  1000     -33.140  12.956  -5.756  1.00  0.00           O  
ATOM   1387  N1    C  1000     -34.774  15.786  -7.495  1.00  0.00           N  
ATOM   1388  C2    C  1000     -35.197  16.613  -6.447  1.00  0.00           C  
ATOM   1389  O2    C  1000     -34.662  16.501  -5.333  1.00  0.00           O  
ATOM   1390  N3    C  1000     -36.179  17.517  -6.666  1.00  0.00           N  
ATOM   1391  C4    C  1000     -36.738  17.617  -7.872  1.00  0.00           C  
ATOM   1392  N4    C  1000     -37.704  18.524  -8.042  1.00  0.00           N  
ATOM   1393  C5    C  1000     -36.331  16.792  -8.957  1.00  0.00           C  
ATOM   1394  C6    C  1000     -35.358  15.902  -8.729  1.00  0.00           C  
ATOM   1395  H5'   C  1000     -33.167  13.110 -10.642  1.00  0.00           H  
ATOM   1396 H5''   C  1000     -33.767  11.688 -10.235  1.00  0.00           H  
ATOM   1397  H4'   C  1000     -32.729  12.412  -8.349  1.00  0.00           H  
ATOM   1398  H3'   C  1000     -35.499  13.007  -7.994  1.00  0.00           H  
ATOM   1399  H1'   C  1000     -32.989  15.232  -6.698  1.00  0.00           H  
ATOM   1400  H2'   C  1000     -34.965  13.767  -5.883  1.00  0.00           H  
ATOM   1401 HO2'   C  1000     -33.282  13.089  -4.796  1.00  0.00           H  
ATOM   1402  H42   C  1000     -38.135  18.622  -8.916  1.00  0.00           H  
ATOM   1403  H41   C  1000     -37.982  19.090  -7.291  1.00  0.00           H  
ATOM   1404  H5    C  1000     -36.748  16.873  -9.841  1.00  0.00           H  
ATOM   1405  H6    C  1000     -35.064  15.325  -9.464  1.00  0.00           H  
ATOM   1406  P     G  1001     -36.208  10.667  -7.099  1.00  0.00           P  
ATOM   1407  OP2   G  1001     -37.151  11.408  -7.974  1.00  0.00           O  
ATOM   1408  OP1   G  1001     -36.052   9.199  -7.265  1.00  0.00           O  
ATOM   1409  O5'   G  1001     -36.614  10.950  -5.585  1.00  0.00           O  
ATOM   1410  C5'   G  1001     -35.709  10.681  -4.525  1.00  0.00           C  
ATOM   1411  C4'   G  1001     -36.190  11.270  -3.222  1.00  0.00           C  
ATOM   1412  O4'   G  1001     -35.903  12.698  -3.207  1.00  0.00           O  
ATOM   1413  C3'   G  1001     -37.691  11.219  -2.980  1.00  0.00           C  
ATOM   1414  O3'   G  1001     -38.124   9.979  -2.446  1.00  0.00           O  
ATOM   1415  C1'   G  1001     -36.944  13.414  -2.594  1.00  0.00           C  
ATOM   1416  C2'   G  1001     -37.877  12.358  -1.998  1.00  0.00           C  
ATOM   1417  O2'   G  1001     -37.413  12.003  -0.704  1.00  0.00           O  
ATOM   1418  N1    G  1001     -40.151  17.226  -3.642  1.00  0.00           N  
ATOM   1419  C2    G  1001     -39.746  16.734  -2.425  1.00  0.00           C  
ATOM   1420  N2    G  1001     -40.259  17.333  -1.340  1.00  0.00           N  
ATOM   1421  N3    G  1001     -38.898  15.729  -2.280  1.00  0.00           N  
ATOM   1422  C4    G  1001     -38.481  15.244  -3.468  1.00  0.00           C  
ATOM   1423  C5    G  1001     -38.823  15.662  -4.737  1.00  0.00           C  
ATOM   1424  C6    G  1001     -39.734  16.742  -4.878  1.00  0.00           C  
ATOM   1425  O6    G  1001     -40.161  17.258  -5.917  1.00  0.00           O  
ATOM   1426  N7    G  1001     -38.174  14.902  -5.699  1.00  0.00           N  
ATOM   1427  C8    G  1001     -37.463  14.050  -5.011  1.00  0.00           C  
ATOM   1428  N9    G  1001     -37.602  14.203  -3.652  1.00  0.00           N  
ATOM   1429  H5'   G  1001     -34.834  11.064  -4.745  1.00  0.00           H  
ATOM   1430 H5''   G  1001     -35.616   9.710  -4.422  1.00  0.00           H  
ATOM   1431  H4'   G  1001     -35.732  10.838  -2.470  1.00  0.00           H  
ATOM   1432  H3'   G  1001     -38.187  11.404  -3.804  1.00  0.00           H  
ATOM   1433  H1'   G  1001     -36.635  14.014  -1.883  1.00  0.00           H  
ATOM   1434  H2'   G  1001     -38.807  12.667  -1.978  1.00  0.00           H  
ATOM   1435 HO2'   G  1001     -38.034  12.358  -0.034  1.00  0.00           H  
ATOM   1436  H1    G  1001     -40.783  17.975  -3.641  1.00  0.00           H  
ATOM   1437  H22   G  1001     -40.006  17.024  -0.444  1.00  0.00           H  
ATOM   1438  H21   G  1001     -40.887  18.078  -1.439  1.00  0.00           H  
ATOM   1439  H8    G  1001     -36.888  13.373  -5.423  1.00  0.00           H  
ATOM   1440  P     A  1002     -39.544   9.365  -2.881  1.00  0.00           P  
ATOM   1441  OP2   A  1002     -39.780   9.714  -4.305  1.00  0.00           O  
ATOM   1442  OP1   A  1002     -39.579   7.942  -2.459  1.00  0.00           O  
ATOM   1443  O5'   A  1002     -40.598  10.168  -1.996  1.00  0.00           O  
ATOM   1444  C5'   A  1002     -40.476  10.218  -0.583  1.00  0.00           C  
ATOM   1445  C4'   A  1002     -41.523  11.110   0.033  1.00  0.00           C  
ATOM   1446  O4'   A  1002     -41.153  12.493  -0.189  1.00  0.00           O  
ATOM   1447  C3'   A  1002     -42.919  11.011  -0.563  1.00  0.00           C  
ATOM   1448  O3'   A  1002     -43.684   9.954  -0.010  1.00  0.00           O  
ATOM   1449  C1'   A  1002     -42.293  13.275  -0.482  1.00  0.00           C  
ATOM   1450  C2'   A  1002     -43.500  12.371  -0.222  1.00  0.00           C  
ATOM   1451  O2'   A  1002     -43.856  12.450   1.151  1.00  0.00           O  
ATOM   1452  N1    A  1002     -43.911  16.570  -4.098  1.00  0.00           N  
ATOM   1453  C2    A  1002     -44.205  16.445  -2.798  1.00  0.00           C  
ATOM   1454  N3    A  1002     -43.747  15.563  -1.913  1.00  0.00           N  
ATOM   1455  C4    A  1002     -42.874  14.719  -2.492  1.00  0.00           C  
ATOM   1456  C5    A  1002     -42.472  14.722  -3.814  1.00  0.00           C  
ATOM   1457  C6    A  1002     -43.030  15.707  -4.648  1.00  0.00           C  
ATOM   1458  N6    A  1002     -42.738  15.832  -5.945  1.00  0.00           N  
ATOM   1459  N7    A  1002     -41.558  13.704  -4.052  1.00  0.00           N  
ATOM   1460  C8    A  1002     -41.430  13.119  -2.886  1.00  0.00           C  
ATOM   1461  N9    A  1002     -42.198  13.682  -1.897  1.00  0.00           N  
ATOM   1462  H5'   A  1002     -39.587  10.560  -0.350  1.00  0.00           H  
ATOM   1463 H5''   A  1002     -40.573   9.313  -0.221  1.00  0.00           H  
ATOM   1464  H4'   A  1002     -41.578  10.943   0.998  1.00  0.00           H  
ATOM   1465  H3'   A  1002     -42.875  10.900  -1.536  1.00  0.00           H  
ATOM   1466  H1'   A  1002     -42.357  14.074   0.084  1.00  0.00           H  
ATOM   1467  H2'   A  1002     -44.254  12.597  -0.807  1.00  0.00           H  
ATOM   1468 HO2'   A  1002     -43.954  11.543   1.506  1.00  0.00           H  
ATOM   1469  H2    A  1002     -44.850  17.096  -2.448  1.00  0.00           H  
ATOM   1470  H61   A  1002     -43.160  16.540  -6.476  1.00  0.00           H  
ATOM   1471  H62   A  1002     -42.101  15.217  -6.365  1.00  0.00           H  
ATOM   1472  H8    A  1002     -40.841  12.350  -2.736  1.00  0.00           H  
ATOM   1473  P     U  1003     -44.906   9.321  -0.841  1.00  0.00           P  
ATOM   1474  OP2   U  1003     -44.426   9.032  -2.216  1.00  0.00           O  
ATOM   1475  OP1   U  1003     -45.500   8.230  -0.026  1.00  0.00           O  
ATOM   1476  O5'   U  1003     -45.967  10.505  -0.927  1.00  0.00           O  
ATOM   1477  C5'   U  1003     -46.839  10.785   0.158  1.00  0.00           C  
ATOM   1478  C4'   U  1003     -47.823  11.876  -0.184  1.00  0.00           C  
ATOM   1479  O4'   U  1003     -47.079  13.019  -0.658  1.00  0.00           O  
ATOM   1480  C3'   U  1003     -48.796  11.572  -1.313  1.00  0.00           C  
ATOM   1481  O3'   U  1003     -49.932  10.844  -0.883  1.00  0.00           O  
ATOM   1482  C1'   U  1003     -47.813  13.679  -1.681  1.00  0.00           C  
ATOM   1483  C2'   U  1003     -49.150  12.958  -1.818  1.00  0.00           C  
ATOM   1484  O2'   U  1003     -50.104  13.585  -0.974  1.00  0.00           O  
ATOM   1485  N1    U  1003     -47.027  13.652  -2.938  1.00  0.00           N  
ATOM   1486  C2    U  1003     -47.439  14.490  -3.958  1.00  0.00           C  
ATOM   1487  O2    U  1003     -48.402  15.231  -3.862  1.00  0.00           O  
ATOM   1488  N3    U  1003     -46.682  14.431  -5.102  1.00  0.00           N  
ATOM   1489  C4    U  1003     -45.577  13.638  -5.329  1.00  0.00           C  
ATOM   1490  O4    U  1003     -45.002  13.700  -6.416  1.00  0.00           O  
ATOM   1491  C5    U  1003     -45.209  12.798  -4.230  1.00  0.00           C  
ATOM   1492  C6    U  1003     -45.928  12.836  -3.104  1.00  0.00           C  
ATOM   1493  H5'   U  1003     -46.306  11.066   0.931  1.00  0.00           H  
ATOM   1494 H5''   U  1003     -47.333   9.971   0.389  1.00  0.00           H  
ATOM   1495  H4'   U  1003     -48.332  12.140   0.610  1.00  0.00           H  
ATOM   1496  H3'   U  1003     -48.342  11.070  -2.022  1.00  0.00           H  
ATOM   1497  H1'   U  1003     -47.974  14.610  -1.418  1.00  0.00           H  
ATOM   1498  H2'   U  1003     -49.452  12.934  -2.750  1.00  0.00           H  
ATOM   1499 HO2'   U  1003     -50.753  14.068  -1.528  1.00  0.00           H  
ATOM   1500  H3    U  1003     -46.957  15.017  -5.837  1.00  0.00           H  
ATOM   1501  H5    U  1003     -44.435  12.201  -4.303  1.00  0.00           H  
ATOM   1502  H6    U  1003     -45.656  12.251  -2.367  1.00  0.00           H  
ATOM   1503  P     C  1004     -50.565   9.703  -1.822  1.00  0.00           P  
ATOM   1504  OP2   C  1004     -49.726   9.592  -3.041  1.00  0.00           O  
ATOM   1505  OP1   C  1004     -50.805   8.500  -0.984  1.00  0.00           O  
ATOM   1506  O5'   C  1004     -51.981  10.296  -2.248  1.00  0.00           O  
ATOM   1507  C5'   C  1004     -52.471  10.134  -3.570  1.00  0.00           C  
ATOM   1508  C4'   C  1004     -52.900  11.451  -4.171  1.00  0.00           C  
ATOM   1509  O4'   C  1004     -51.801  12.385  -4.098  1.00  0.00           O  
ATOM   1510  C3'   C  1004     -53.264  11.427  -5.647  1.00  0.00           C  
ATOM   1511  O3'   C  1004     -54.593  10.995  -5.882  1.00  0.00           O  
ATOM   1512  C1'   C  1004     -51.750  13.172  -5.271  1.00  0.00           C  
ATOM   1513  C2'   C  1004     -53.005  12.859  -6.080  1.00  0.00           C  
ATOM   1514  O2'   C  1004     -54.049  13.730  -5.667  1.00  0.00           O  
ATOM   1515  N1    C  1004     -50.506  12.837  -6.008  1.00  0.00           N  
ATOM   1516  C2    C  1004     -50.344  13.343  -7.304  1.00  0.00           C  
ATOM   1517  O2    C  1004     -51.238  14.051  -7.794  1.00  0.00           O  
ATOM   1518  N3    C  1004     -49.220  13.053  -7.997  1.00  0.00           N  
ATOM   1519  C4    C  1004     -48.275  12.290  -7.449  1.00  0.00           C  
ATOM   1520  N4    C  1004     -47.182  12.029  -8.170  1.00  0.00           N  
ATOM   1521  C5    C  1004     -48.409  11.759  -6.135  1.00  0.00           C  
ATOM   1522  C6    C  1004     -49.525  12.054  -5.457  1.00  0.00           C  
ATOM   1523  H5'   C  1004     -53.239   9.525  -3.554  1.00  0.00           H  
ATOM   1524 H5''   C  1004     -51.765   9.744  -4.127  1.00  0.00           H  
ATOM   1525  H4'   C  1004     -53.657  11.811  -3.663  1.00  0.00           H  
ATOM   1526  H3'   C  1004     -52.644  10.833  -6.120  1.00  0.00           H  
ATOM   1527  H1'   C  1004     -51.745  14.124  -5.039  1.00  0.00           H  
ATOM   1528  H2'   C  1004     -52.837  12.926  -7.043  1.00  0.00           H  
ATOM   1529 HO2'   C  1004     -54.233  14.370  -6.385  1.00  0.00           H  
ATOM   1530  H42   C  1004     -46.469  11.472  -7.795  1.00  0.00           H  
ATOM   1531  H41   C  1004     -47.093  12.396  -9.075  1.00  0.00           H  
ATOM   1532  H5    C  1004     -47.708  11.200  -5.739  1.00  0.00           H  
ATOM   1533  H6    C  1004     -49.636  11.699  -4.552  1.00  0.00           H  
ATOM   1534  P     C  1005     -54.875   9.725  -6.827  1.00  0.00           P  
ATOM   1535  OP2   C  1005     -55.191   8.564  -5.958  1.00  0.00           O  
ATOM   1536  OP1   C  1005     -55.839  10.140  -7.878  1.00  0.00           O  
ATOM   1537  O5'   C  1005     -53.472   9.448  -7.530  1.00  0.00           O  
ATOM   1538  C5'   C  1005     -52.993  10.295  -8.563  1.00  0.00           C  
ATOM   1539  C4'   C  1005     -51.562   9.980  -8.924  1.00  0.00           C  
ATOM   1540  O4'   C  1005     -51.085   8.875  -8.112  1.00  0.00           O  
ATOM   1541  C3'   C  1005     -51.318   9.510 -10.350  1.00  0.00           C  
ATOM   1542  O3'   C  1005     -51.166  10.580 -11.267  1.00  0.00           O  
ATOM   1543  C1'   C  1005     -50.242   8.030  -8.858  1.00  0.00           C  
ATOM   1544  C2'   C  1005     -50.025   8.717 -10.206  1.00  0.00           C  
ATOM   1545  O2'   C  1005     -48.901   9.580 -10.113  1.00  0.00           O  
ATOM   1546  N1    C  1005     -50.921   6.718  -8.997  1.00  0.00           N  
ATOM   1547  C2    C  1005     -50.203   5.655  -9.559  1.00  0.00           C  
ATOM   1548  O2    C  1005     -49.031   5.839  -9.922  1.00  0.00           O  
ATOM   1549  N3    C  1005     -50.798   4.448  -9.697  1.00  0.00           N  
ATOM   1550  C4    C  1005     -52.059   4.275  -9.299  1.00  0.00           C  
ATOM   1551  N4    C  1005     -52.605   3.067  -9.455  1.00  0.00           N  
ATOM   1552  C5    C  1005     -52.815   5.335  -8.725  1.00  0.00           C  
ATOM   1553  C6    C  1005     -52.215   6.525  -8.593  1.00  0.00           C  
ATOM   1554  H5'   C  1005     -53.050  11.227  -8.265  1.00  0.00           H  
ATOM   1555 H5''   C  1005     -53.556  10.179  -9.357  1.00  0.00           H  
ATOM   1556  H4'   C  1005     -51.005  10.767  -8.751  1.00  0.00           H  
ATOM   1557  H3'   C  1005     -52.043   8.925 -10.656  1.00  0.00           H  
ATOM   1558  H1'   C  1005     -49.376   7.904  -8.418  1.00  0.00           H  
ATOM   1559  H2'   C  1005     -49.922   8.066 -10.930  1.00  0.00           H  
ATOM   1560 HO2'   C  1005     -48.109   9.049  -9.888  1.00  0.00           H  
ATOM   1561  H42   C  1005     -53.530   2.908  -9.172  1.00  0.00           H  
ATOM   1562  H41   C  1005     -52.082   2.339  -9.851  1.00  0.00           H  
ATOM   1563  H5    C  1005     -53.741   5.199  -8.435  1.00  0.00           H  
ATOM   1564  H6    C  1005     -52.719   7.267  -8.200  1.00  0.00           H  
ATOM   1565  P     C  1006     -51.448  10.349 -12.832  1.00  0.00           P  
ATOM   1566  OP2   C  1006     -52.210   9.083 -12.982  1.00  0.00           O  
ATOM   1567  OP1   C  1006     -52.003  11.609 -13.390  1.00  0.00           O  
ATOM   1568  O5'   C  1006     -49.999  10.130 -13.458  1.00  0.00           O  
ATOM   1569  C5'   C  1006     -49.252  11.224 -13.967  1.00  0.00           C  
ATOM   1570  C4'   C  1006     -47.819  10.839 -14.245  1.00  0.00           C  
ATOM   1571  O4'   C  1006     -47.542   9.557 -13.626  1.00  0.00           O  
ATOM   1572  C3'   C  1006     -47.456  10.619 -15.705  1.00  0.00           C  
ATOM   1573  O3'   C  1006     -47.217  11.830 -16.403  1.00  0.00           O  
ATOM   1574  C1'   C  1006     -46.656   8.815 -14.431  1.00  0.00           C  
ATOM   1575  C2'   C  1006     -46.243   9.699 -15.604  1.00  0.00           C  
ATOM   1576  O2'   C  1006     -45.069  10.416 -15.252  1.00  0.00           O  
ATOM   1577  N1    C  1006     -47.343   7.576 -14.873  1.00  0.00           N  
ATOM   1578  C2    C  1006     -46.619   6.650 -15.635  1.00  0.00           C  
ATOM   1579  O2    C  1006     -45.435   6.891 -15.916  1.00  0.00           O  
ATOM   1580  N3    C  1006     -47.222   5.513 -16.050  1.00  0.00           N  
ATOM   1581  C4    C  1006     -48.496   5.278 -15.735  1.00  0.00           C  
ATOM   1582  N4    C  1006     -49.050   4.142 -16.166  1.00  0.00           N  
ATOM   1583  C5    C  1006     -49.259   6.199 -14.963  1.00  0.00           C  
ATOM   1584  C6    C  1006     -48.651   7.321 -14.557  1.00  0.00           C  
ATOM   1585  H5'   C  1006     -49.265  11.953 -13.311  1.00  0.00           H  
ATOM   1586 H5''   C  1006     -49.666  11.534 -14.799  1.00  0.00           H  
ATOM   1587  H4'   C  1006     -47.217  11.513 -13.866  1.00  0.00           H  
ATOM   1588  H3'   C  1006     -48.186  10.140 -16.149  1.00  0.00           H  
ATOM   1589  H1'   C  1006     -45.860   8.579 -13.911  1.00  0.00           H  
ATOM   1590  H2'   C  1006     -46.115   9.173 -16.421  1.00  0.00           H  
ATOM   1591 HO2'   C  1006     -44.314  10.066 -15.767  1.00  0.00           H  
ATOM   1592  H42   C  1006     -49.984   3.941 -15.951  1.00  0.00           H  
ATOM   1593  H41   C  1006     -48.521   3.511 -16.698  1.00  0.00           H  
ATOM   1594  H5    C  1006     -50.195   6.018 -14.735  1.00  0.00           H  
ATOM   1595  H6    C  1006     -49.159   7.967 -14.024  1.00  0.00           H  
ATOM   1596  P     U  1007     -47.559  11.940 -17.970  1.00  0.00           P  
ATOM   1597  OP2   U  1007     -48.880  11.302 -18.198  1.00  0.00           O  
ATOM   1598  OP1   U  1007     -47.342  13.348 -18.391  1.00  0.00           O  
ATOM   1599  O5'   U  1007     -46.448  11.039 -18.671  1.00  0.00           O  
ATOM   1600  C5'   U  1007     -45.124  11.518 -18.846  1.00  0.00           C  
ATOM   1601  C4'   U  1007     -44.249  10.500 -19.535  1.00  0.00           C  
ATOM   1602  O4'   U  1007     -44.266   9.241 -18.803  1.00  0.00           O  
ATOM   1603  C3'   U  1007     -44.656  10.113 -20.948  1.00  0.00           C  
ATOM   1604  O3'   U  1007     -44.238  11.053 -21.922  1.00  0.00           O  
ATOM   1605  C1'   U  1007     -44.163   8.169 -19.704  1.00  0.00           C  
ATOM   1606  C2'   U  1007     -43.952   8.773 -21.099  1.00  0.00           C  
ATOM   1607  O2'   U  1007     -42.561   8.946 -21.326  1.00  0.00           O  
ATOM   1608  N1    U  1007     -45.410   7.369 -19.620  1.00  0.00           N  
ATOM   1609  C2    U  1007     -45.433   6.165 -20.299  1.00  0.00           C  
ATOM   1610  O2    U  1007     -44.489   5.747 -20.947  1.00  0.00           O  
ATOM   1611  N3    U  1007     -46.606   5.459 -20.192  1.00  0.00           N  
ATOM   1612  C4    U  1007     -47.737   5.824 -19.493  1.00  0.00           C  
ATOM   1613  O4    U  1007     -48.717   5.078 -19.495  1.00  0.00           O  
ATOM   1614  C5    U  1007     -47.640   7.082 -18.816  1.00  0.00           C  
ATOM   1615  C6    U  1007     -46.509   7.789 -18.901  1.00  0.00           C  
ATOM   1616  H5'   U  1007     -44.741  11.726 -17.968  1.00  0.00           H  
ATOM   1617 H5''   U  1007     -45.147  12.335 -19.386  1.00  0.00           H  
ATOM   1618  H4'   U  1007     -43.329  10.837 -19.557  1.00  0.00           H  
ATOM   1619  H3'   U  1007     -45.626   9.981 -20.979  1.00  0.00           H  
ATOM   1620  H1'   U  1007     -43.397   7.600 -19.479  1.00  0.00           H  
ATOM   1621  H2'   U  1007     -44.368   8.225 -21.797  1.00  0.00           H  
ATOM   1622 HO2'   U  1007     -42.263   8.293 -21.995  1.00  0.00           H  
ATOM   1623  H3    U  1007     -46.644   4.602 -20.666  1.00  0.00           H  
ATOM   1624  H5    U  1007     -48.397   7.420 -18.293  1.00  0.00           H  
ATOM   1625  H6    U  1007     -46.468   8.646 -18.430  1.00  0.00           H  
ATOM   1626  P     U  1008     -45.287  11.632 -22.992  1.00  0.00           P  
ATOM   1627  OP2   U  1008     -46.649  11.508 -22.412  1.00  0.00           O  
ATOM   1628  OP1   U  1008     -44.799  12.960 -23.443  1.00  0.00           O  
ATOM   1629  O5'   U  1008     -45.181  10.624 -24.220  1.00  0.00           O  
ATOM   1630  C5'   U  1008     -43.924  10.107 -24.633  1.00  0.00           C  
ATOM   1631  C4'   U  1008     -44.081   8.844 -25.443  1.00  0.00           C  
ATOM   1632  O4'   U  1008     -44.295   7.710 -24.560  1.00  0.00           O  
ATOM   1633  C3'   U  1008     -45.296   8.778 -26.354  1.00  0.00           C  
ATOM   1634  O3'   U  1008     -45.123   9.496 -27.563  1.00  0.00           O  
ATOM   1635  C1'   U  1008     -45.150   6.765 -25.161  1.00  0.00           C  
ATOM   1636  C2'   U  1008     -45.397   7.278 -26.581  1.00  0.00           C  
ATOM   1637  O2'   U  1008     -44.363   6.816 -27.438  1.00  0.00           O  
ATOM   1638  N1    U  1008     -46.392   6.727 -24.352  1.00  0.00           N  
ATOM   1639  C2    U  1008     -47.207   5.620 -24.500  1.00  0.00           C  
ATOM   1640  O2    U  1008     -46.947   4.697 -25.252  1.00  0.00           O  
ATOM   1641  N3    U  1008     -48.345   5.628 -23.731  1.00  0.00           N  
ATOM   1642  C4    U  1008     -48.746   6.608 -22.849  1.00  0.00           C  
ATOM   1643  O4    U  1008     -49.801   6.469 -22.229  1.00  0.00           O  
ATOM   1644  C5    U  1008     -47.854   7.723 -22.747  1.00  0.00           C  
ATOM   1645  C6    U  1008     -46.738   7.740 -23.484  1.00  0.00           C  
ATOM   1646  H5'   U  1008     -43.383   9.913 -23.840  1.00  0.00           H  
ATOM   1647 H5''   U  1008     -43.465  10.780 -25.177  1.00  0.00           H  
ATOM   1648  H4'   U  1008     -43.259   8.694 -25.955  1.00  0.00           H  
ATOM   1649  H3'   U  1008     -46.084   9.093 -25.865  1.00  0.00           H  
ATOM   1650  H1'   U  1008     -44.764   5.865 -25.206  1.00  0.00           H  
ATOM   1651  H2'   U  1008     -46.283   7.023 -26.914  1.00  0.00           H  
ATOM   1652 HO2'   U  1008     -44.731   6.145 -28.051  1.00  0.00           H  
ATOM   1653  H3    U  1008     -48.937   4.853 -23.821  1.00  0.00           H  
ATOM   1654  H5    U  1008     -48.059   8.466 -22.142  1.00  0.00           H  
ATOM   1655  H6    U  1008     -46.144   8.514 -23.397  1.00  0.00           H  
ATOM   1656  P     U  1009     -46.348  10.320 -28.198  1.00  0.00           P  
ATOM   1657  OP2   U  1009     -47.358  10.534 -27.132  1.00  0.00           O  
ATOM   1658  OP1   U  1009     -45.789  11.487 -28.926  1.00  0.00           O  
ATOM   1659  O5'   U  1009     -46.968   9.319 -29.272  1.00  0.00           O  
ATOM   1660  C5'   U  1009     -46.161   8.341 -29.909  1.00  0.00           C  
ATOM   1661  C4'   U  1009     -46.955   7.109 -30.264  1.00  0.00           C  
ATOM   1662  O4'   U  1009     -47.119   6.280 -29.081  1.00  0.00           O  
ATOM   1663  C3'   U  1009     -48.381   7.343 -30.736  1.00  0.00           C  
ATOM   1664  O3'   U  1009     -48.464   7.654 -32.116  1.00  0.00           O  
ATOM   1665  C1'   U  1009     -48.398   5.655 -29.086  1.00  0.00           C  
ATOM   1666  C2'   U  1009     -49.026   5.993 -30.439  1.00  0.00           C  
ATOM   1667  O2'   U  1009     -48.633   5.015 -31.392  1.00  0.00           O  
ATOM   1668  N1    U  1009     -49.173   6.213 -27.951  1.00  0.00           N  
ATOM   1669  C2    U  1009     -50.186   5.429 -27.433  1.00  0.00           C  
ATOM   1670  O2    U  1009     -50.458   4.322 -27.865  1.00  0.00           O  
ATOM   1671  N3    U  1009     -50.876   5.985 -26.384  1.00  0.00           N  
ATOM   1672  C4    U  1009     -50.662   7.221 -25.811  1.00  0.00           C  
ATOM   1673  O4    U  1009     -51.371   7.581 -24.869  1.00  0.00           O  
ATOM   1674  C5    U  1009     -49.598   7.977 -26.397  1.00  0.00           C  
ATOM   1675  C6    U  1009     -48.910   7.458 -27.419  1.00  0.00           C  
ATOM   1676  H5'   U  1009     -45.430   8.088 -29.307  1.00  0.00           H  
ATOM   1677 H5''   U  1009     -45.782   8.723 -30.728  1.00  0.00           H  
ATOM   1678  H4'   U  1009     -46.464   6.601 -30.943  1.00  0.00           H  
ATOM   1679  H3'   U  1009     -48.797   8.033 -30.178  1.00  0.00           H  
ATOM   1680  H1'   U  1009     -48.339   4.681 -28.991  1.00  0.00           H  
ATOM   1681  H2'   U  1009     -50.001   6.067 -30.377  1.00  0.00           H  
ATOM   1682 HO2'   U  1009     -49.414   4.474 -31.634  1.00  0.00           H  
ATOM   1683  H3    U  1009     -51.599   5.446 -26.002  1.00  0.00           H  
ATOM   1684  H5    U  1009     -49.376   8.866 -26.052  1.00  0.00           H  
ATOM   1685  H6    U  1009     -48.187   7.995 -27.804  1.00  0.00           H  
ATOM   1686  P     G  1010     -49.602   8.653 -32.653  1.00  0.00           P  
ATOM   1687  OP2   G  1010     -49.889   9.641 -31.582  1.00  0.00           O  
ATOM   1688  OP1   G  1010     -49.198   9.128 -34.001  1.00  0.00           O  
ATOM   1689  O5'   G  1010     -50.884   7.723 -32.823  1.00  0.00           O  
ATOM   1690  C5'   G  1010     -50.952   6.758 -33.862  1.00  0.00           C  
ATOM   1691  C4'   G  1010     -52.219   5.944 -33.781  1.00  0.00           C  
ATOM   1692  O4'   G  1010     -52.174   5.158 -32.575  1.00  0.00           O  
ATOM   1693  C3'   G  1010     -53.512   6.734 -33.643  1.00  0.00           C  
ATOM   1694  O3'   G  1010     -54.001   7.215 -34.883  1.00  0.00           O  
ATOM   1695  C1'   G  1010     -53.483   5.063 -32.013  1.00  0.00           C  
ATOM   1696  C2'   G  1010     -54.435   5.729 -32.993  1.00  0.00           C  
ATOM   1697  O2'   G  1010     -54.891   4.766 -33.932  1.00  0.00           O  
ATOM   1698  N1    G  1010     -55.764   5.437 -27.477  1.00  0.00           N  
ATOM   1699  C2    G  1010     -56.073   4.633 -28.547  1.00  0.00           C  
ATOM   1700  N2    G  1010     -57.128   3.819 -28.396  1.00  0.00           N  
ATOM   1701  N3    G  1010     -55.398   4.626 -29.685  1.00  0.00           N  
ATOM   1702  C4    G  1010     -54.371   5.502 -29.669  1.00  0.00           C  
ATOM   1703  C5    G  1010     -53.977   6.348 -28.653  1.00  0.00           C  
ATOM   1704  C6    G  1010     -54.711   6.346 -27.439  1.00  0.00           C  
ATOM   1705  O6    G  1010     -54.519   7.023 -26.422  1.00  0.00           O  
ATOM   1706  N7    G  1010     -52.869   7.091 -29.033  1.00  0.00           N  
ATOM   1707  C8    G  1010     -52.613   6.692 -30.249  1.00  0.00           C  
ATOM   1708  N9    G  1010     -53.485   5.729 -30.696  1.00  0.00           N  
ATOM   1709  H5'   G  1010     -50.181   6.157 -33.792  1.00  0.00           H  
ATOM   1710 H5''   G  1010     -50.922   7.217 -34.728  1.00  0.00           H  
ATOM   1711  H4'   G  1010     -52.266   5.350 -34.560  1.00  0.00           H  
ATOM   1712  H3'   G  1010     -53.367   7.483 -33.029  1.00  0.00           H  
ATOM   1713  H1'   G  1010     -53.732   4.122 -31.903  1.00  0.00           H  
ATOM   1714  H2'   G  1010     -55.180   6.170 -32.534  1.00  0.00           H  
ATOM   1715 HO2'   G  1010     -55.837   4.576 -33.760  1.00  0.00           H  
ATOM   1716  H1    G  1010     -56.327   5.367 -26.678  1.00  0.00           H  
ATOM   1717  H22   G  1010     -57.396   3.223 -29.126  1.00  0.00           H  
ATOM   1718  H21   G  1010     -57.633   3.819 -27.556  1.00  0.00           H  
ATOM   1719  H8    G  1010     -51.874   7.043 -30.787  1.00  0.00           H  
ATOM   1720  P     C  1011     -54.987   8.484 -34.925  1.00  0.00           P  
ATOM   1721  OP2   C  1011     -54.410   9.545 -34.062  1.00  0.00           O  
ATOM   1722  OP1   C  1011     -55.294   8.781 -36.347  1.00  0.00           O  
ATOM   1723  O5'   C  1011     -56.323   7.957 -34.234  1.00  0.00           O  
ATOM   1724  C5'   C  1011     -57.240   7.141 -34.946  1.00  0.00           C  
ATOM   1725  C4'   C  1011     -58.479   6.855 -34.134  1.00  0.00           C  
ATOM   1726  O4'   C  1011     -58.147   6.157 -32.903  1.00  0.00           O  
ATOM   1727  C3'   C  1011     -59.270   8.068 -33.669  1.00  0.00           C  
ATOM   1728  O3'   C  1011     -60.102   8.607 -34.681  1.00  0.00           O  
ATOM   1729  C1'   C  1011     -59.019   6.586 -31.851  1.00  0.00           C  
ATOM   1730  C2'   C  1011     -60.049   7.515 -32.485  1.00  0.00           C  
ATOM   1731  O2'   C  1011     -61.163   6.746 -32.915  1.00  0.00           O  
ATOM   1732  N1    C  1011     -58.217   7.266 -30.803  1.00  0.00           N  
ATOM   1733  C2    C  1011     -58.762   7.378 -29.517  1.00  0.00           C  
ATOM   1734  O2    C  1011     -59.889   6.911 -29.294  1.00  0.00           O  
ATOM   1735  N3    C  1011     -58.051   7.992 -28.544  1.00  0.00           N  
ATOM   1736  C4    C  1011     -56.842   8.486 -28.810  1.00  0.00           C  
ATOM   1737  N4    C  1011     -56.177   9.084 -27.818  1.00  0.00           N  
ATOM   1738  C5    C  1011     -56.261   8.389 -30.106  1.00  0.00           C  
ATOM   1739  C6    C  1011     -56.973   7.778 -31.061  1.00  0.00           C  
ATOM   1740  H5'   C  1011     -56.803   6.293 -35.172  1.00  0.00           H  
ATOM   1741 H5''   C  1011     -57.499   7.598 -35.773  1.00  0.00           H  
ATOM   1742  H4'   C  1011     -59.076   6.284 -34.660  1.00  0.00           H  
ATOM   1743  H3'   C  1011     -58.649   8.757 -33.352  1.00  0.00           H  
ATOM   1744  H1'   C  1011     -59.479   5.815 -31.460  1.00  0.00           H  
ATOM   1745  H2'   C  1011     -60.318   8.228 -31.869  1.00  0.00           H  
ATOM   1746 HO2'   C  1011     -61.926   6.935 -32.332  1.00  0.00           H  
ATOM   1747  H42   C  1011     -55.286   9.458 -27.982  1.00  0.00           H  
ATOM   1748  H41   C  1011     -56.580   9.150 -26.928  1.00  0.00           H  
ATOM   1749  H5    C  1011     -55.371   8.755 -30.292  1.00  0.00           H  
ATOM   1750  H6    C  1011     -56.591   7.701 -31.959  1.00  0.00           H  
ATOM   1751  P     A  1012     -60.537  10.154 -34.633  1.00  0.00           P  
ATOM   1752  OP2   A  1012     -59.339  10.958 -34.287  1.00  0.00           O  
ATOM   1753  OP1   A  1012     -61.293  10.458 -35.873  1.00  0.00           O  
ATOM   1754  O5'   A  1012     -61.551  10.230 -33.406  1.00  0.00           O  
ATOM   1755  C5'   A  1012     -62.891   9.777 -33.538  1.00  0.00           C  
ATOM   1756  C4'   A  1012     -63.693  10.048 -32.290  1.00  0.00           C  
ATOM   1757  O4'   A  1012     -63.053   9.383 -31.172  1.00  0.00           O  
ATOM   1758  C3'   A  1012     -63.799  11.506 -31.869  1.00  0.00           C  
ATOM   1759  O3'   A  1012     -64.854  12.196 -32.518  1.00  0.00           O  
ATOM   1760  C1'   A  1012     -63.147  10.198 -29.992  1.00  0.00           C  
ATOM   1761  C2'   A  1012     -63.965  11.440 -30.354  1.00  0.00           C  
ATOM   1762  O2'   A  1012     -65.319  11.210 -29.994  1.00  0.00           O  
ATOM   1763  N1    A  1012     -60.243  11.836 -26.062  1.00  0.00           N  
ATOM   1764  C2    A  1012     -61.558  11.604 -26.175  1.00  0.00           C  
ATOM   1765  N3    A  1012     -62.249  11.178 -27.230  1.00  0.00           N  
ATOM   1766  C4    A  1012     -61.435  10.979 -28.283  1.00  0.00           C  
ATOM   1767  C5    A  1012     -60.067  11.173 -28.320  1.00  0.00           C  
ATOM   1768  C6    A  1012     -59.454  11.626 -27.138  1.00  0.00           C  
ATOM   1769  N6    A  1012     -58.145  11.858 -27.025  1.00  0.00           N  
ATOM   1770  N7    A  1012     -59.562  10.865 -29.576  1.00  0.00           N  
ATOM   1771  C8    A  1012     -60.618  10.497 -30.258  1.00  0.00           C  
ATOM   1772  N9    A  1012     -61.786  10.542 -29.537  1.00  0.00           N  
ATOM   1773  H5'   A  1012     -62.887   8.812 -33.711  1.00  0.00           H  
ATOM   1774 H5''   A  1012     -63.311  10.235 -34.294  1.00  0.00           H  
ATOM   1775  H4'   A  1012     -64.597   9.689 -32.410  1.00  0.00           H  
ATOM   1776  H3'   A  1012     -62.954  11.961 -32.070  1.00  0.00           H  
ATOM   1777  H1'   A  1012     -63.610   9.697 -29.288  1.00  0.00           H  
ATOM   1778  H2'   A  1012     -63.603  12.239 -29.918  1.00  0.00           H  
ATOM   1779 HO2'   A  1012     -65.895  11.458 -30.746  1.00  0.00           H  
ATOM   1780  H2    A  1012     -62.086  11.772 -25.367  1.00  0.00           H  
ATOM   1781  H61   A  1012     -57.775  12.173 -26.173  1.00  0.00           H  
ATOM   1782  H62   A  1012     -57.553  11.712 -27.792  1.00  0.00           H  
ATOM   1783  H8    A  1012     -60.579  10.217 -31.197  1.00  0.00           H  
ATOM   1784  P     U  1013     -64.764  13.785 -32.740  1.00  0.00           P  
ATOM   1785  OP2   U  1013     -63.490  14.079 -33.443  1.00  0.00           O  
ATOM   1786  OP1   U  1013     -66.049  14.241 -33.328  1.00  0.00           O  
ATOM   1787  O5'   U  1013     -64.660  14.375 -31.264  1.00  0.00           O  
ATOM   1788  C5'   U  1013     -65.826  14.601 -30.486  1.00  0.00           C  
ATOM   1789  C4'   U  1013     -65.500  15.293 -29.184  1.00  0.00           C  
ATOM   1790  O4'   U  1013     -64.529  14.498 -28.474  1.00  0.00           O  
ATOM   1791  C3'   U  1013     -64.831  16.654 -29.298  1.00  0.00           C  
ATOM   1792  O3'   U  1013     -65.747  17.703 -29.553  1.00  0.00           O  
ATOM   1793  C1'   U  1013     -63.695  15.351 -27.716  1.00  0.00           C  
ATOM   1794  C2'   U  1013     -64.136  16.789 -27.956  1.00  0.00           C  
ATOM   1795  O2'   U  1013     -65.051  17.175 -26.940  1.00  0.00           O  
ATOM   1796  N1    U  1013     -62.278  15.128 -28.090  1.00  0.00           N  
ATOM   1797  C2    U  1013     -61.321  15.412 -27.134  1.00  0.00           C  
ATOM   1798  O2    U  1013     -61.594  15.829 -26.022  1.00  0.00           O  
ATOM   1799  N3    U  1013     -60.023  15.190 -27.524  1.00  0.00           N  
ATOM   1800  C4    U  1013     -59.591  14.723 -28.747  1.00  0.00           C  
ATOM   1801  O4    U  1013     -58.384  14.576 -28.945  1.00  0.00           O  
ATOM   1802  C5    U  1013     -60.635  14.450 -29.686  1.00  0.00           C  
ATOM   1803  C6    U  1013     -61.908  14.656 -29.332  1.00  0.00           C  
ATOM   1804  H5'   U  1013     -66.252  13.741 -30.291  1.00  0.00           H  
ATOM   1805 H5''   U  1013     -66.448  15.160 -30.996  1.00  0.00           H  
ATOM   1806  H4'   U  1013     -66.319  15.363 -28.651  1.00  0.00           H  
ATOM   1807  H3'   U  1013     -64.154  16.622 -30.006  1.00  0.00           H  
ATOM   1808  H1'   U  1013     -63.820  15.129 -26.769  1.00  0.00           H  
ATOM   1809  H2'   U  1013     -63.372  17.400 -28.007  1.00  0.00           H  
ATOM   1810 HO2'   U  1013     -64.615  17.823 -26.347  1.00  0.00           H  
ATOM   1811  H3    U  1013     -59.329  15.385 -26.861  1.00  0.00           H  
ATOM   1812  H5    U  1013     -60.419  14.113 -30.581  1.00  0.00           H  
ATOM   1813  H6    U  1013     -62.604  14.463 -29.993  1.00  0.00           H  
ATOM   1814  P     A  1014     -65.351  19.205 -29.184  1.00  0.00           P  
ATOM   1815  OP2   A  1014     -64.894  19.171 -27.772  1.00  0.00           O  
ATOM   1816  OP1   A  1014     -64.418  19.655 -30.247  1.00  0.00           O  
ATOM   1817  O5'   A  1014     -66.657  20.115 -29.256  1.00  0.00           O  
ATOM   1818  C5'   A  1014     -67.284  20.587 -28.073  1.00  0.00           C  
ATOM   1819  C4'   A  1014     -67.197  22.088 -27.961  1.00  0.00           C  
ATOM   1820  O4'   A  1014     -66.013  22.556 -28.671  1.00  0.00           O  
ATOM   1821  C3'   A  1014     -68.367  22.869 -28.540  1.00  0.00           C  
ATOM   1822  O3'   A  1014     -68.558  24.127 -27.916  1.00  0.00           O  
ATOM   1823  C1'   A  1014     -66.413  23.410 -29.718  1.00  0.00           C  
ATOM   1824  C2'   A  1014     -67.892  23.125 -29.963  1.00  0.00           C  
ATOM   1825  O2'   A  1014     -68.510  24.280 -30.512  1.00  0.00           O  
ATOM   1826  N1    A  1014     -63.030  25.228 -33.154  1.00  0.00           N  
ATOM   1827  C2    A  1014     -63.653  25.799 -32.115  1.00  0.00           C  
ATOM   1828  N3    A  1014     -64.524  25.266 -31.260  1.00  0.00           N  
ATOM   1829  C4    A  1014     -64.750  23.974 -31.556  1.00  0.00           C  
ATOM   1830  C5    A  1014     -64.186  23.250 -32.589  1.00  0.00           C  
ATOM   1831  C6    A  1014     -63.280  23.928 -33.423  1.00  0.00           C  
ATOM   1832  N6    A  1014     -62.659  23.360 -34.459  1.00  0.00           N  
ATOM   1833  N7    A  1014     -64.656  21.943 -32.586  1.00  0.00           N  
ATOM   1834  C8    A  1014     -65.479  21.907 -31.567  1.00  0.00           C  
ATOM   1835  N9    A  1014     -65.584  23.102 -30.898  1.00  0.00           N  
ATOM   1836  H5'   A  1014     -66.844  20.183 -27.295  1.00  0.00           H  
ATOM   1837 H5''   A  1014     -68.226  20.321 -28.081  1.00  0.00           H  
ATOM   1838  H4'   A  1014     -67.097  22.323 -27.014  1.00  0.00           H  
ATOM   1839  H3'   A  1014     -69.209  22.368 -28.517  1.00  0.00           H  
ATOM   1840  H1'   A  1014     -66.299  24.354 -29.476  1.00  0.00           H  
ATOM   1841  H2'   A  1014     -68.022  22.337 -30.532  1.00  0.00           H  
ATOM   1842 HO2'   A  1014     -68.735  24.105 -31.450  1.00  0.00           H  
ATOM   1843  H2    A  1014     -63.437  26.743 -31.962  1.00  0.00           H  
ATOM   1844  H61   A  1014     -62.036  23.885 -35.005  1.00  0.00           H  
ATOM   1845  H62   A  1014     -62.824  22.418 -34.674  1.00  0.00           H  
ATOM   1846  H8    A  1014     -65.974  21.102 -31.307  1.00  0.00           H  
ATOM   1847  P     A  1015     -69.736  24.325 -26.842  1.00  0.00           P  
ATOM   1848  OP2   A  1015     -69.261  23.804 -25.536  1.00  0.00           O  
ATOM   1849  OP1   A  1015     -70.220  25.725 -26.941  1.00  0.00           O  
ATOM   1850  O5'   A  1015     -70.897  23.365 -27.362  1.00  0.00           O  
ATOM   1851  C5'   A  1015     -71.392  23.472 -28.688  1.00  0.00           C  
ATOM   1852  C4'   A  1015     -72.598  22.592 -28.902  1.00  0.00           C  
ATOM   1853  O4'   A  1015     -73.141  22.225 -27.612  1.00  0.00           O  
ATOM   1854  C3'   A  1015     -73.762  23.226 -29.648  1.00  0.00           C  
ATOM   1855  O3'   A  1015     -73.636  23.133 -31.056  1.00  0.00           O  
ATOM   1856  C1'   A  1015     -74.546  22.307 -27.629  1.00  0.00           C  
ATOM   1857  C2'   A  1015     -74.963  22.480 -29.091  1.00  0.00           C  
ATOM   1858  O2'   A  1015     -75.098  21.200 -29.692  1.00  0.00           O  
ATOM   1859  N1    A  1015     -78.477  25.069 -25.768  1.00  0.00           N  
ATOM   1860  C2    A  1015     -78.430  23.992 -26.562  1.00  0.00           C  
ATOM   1861  N3    A  1015     -77.370  23.322 -27.009  1.00  0.00           N  
ATOM   1862  C4    A  1015     -76.232  23.873 -26.550  1.00  0.00           C  
ATOM   1863  C5    A  1015     -76.120  24.978 -25.727  1.00  0.00           C  
ATOM   1864  C6    A  1015     -77.317  25.597 -25.324  1.00  0.00           C  
ATOM   1865  N6    A  1015     -77.364  26.671 -24.533  1.00  0.00           N  
ATOM   1866  N7    A  1015     -74.786  25.257 -25.460  1.00  0.00           N  
ATOM   1867  C8    A  1015     -74.134  24.330 -26.116  1.00  0.00           C  
ATOM   1868  N9    A  1015     -74.946  23.458 -26.797  1.00  0.00           N  
ATOM   1869  H5'   A  1015     -70.687  23.206 -29.315  1.00  0.00           H  
ATOM   1870 H5''   A  1015     -71.640  24.403 -28.864  1.00  0.00           H  
ATOM   1871  H4'   A  1015     -72.328  21.776 -29.372  1.00  0.00           H  
ATOM   1872  H3'   A  1015     -73.827  24.171 -29.394  1.00  0.00           H  
ATOM   1873  H1'   A  1015     -74.948  21.488 -27.270  1.00  0.00           H  
ATOM   1874  H2'   A  1015     -75.784  23.008 -29.173  1.00  0.00           H  
ATOM   1875 HO2'   A  1015     -76.047  21.023 -29.855  1.00  0.00           H  
ATOM   1876  H2    A  1015     -79.300  23.648 -26.856  1.00  0.00           H  
ATOM   1877  H61   A  1015     -78.230  27.059 -24.285  1.00  0.00           H  
ATOM   1878  H62   A  1015     -76.535  27.071 -24.198  1.00  0.00           H  
ATOM   1879  H8    A  1015     -73.155  24.265 -26.119  1.00  0.00           H  
ATOM   1880  P     A  1016     -73.117  24.394 -31.907  1.00  0.00           P  
ATOM   1881  OP2   A  1016     -72.936  25.534 -30.974  1.00  0.00           O  
ATOM   1882  OP1   A  1016     -71.979  23.945 -32.747  1.00  0.00           O  
ATOM   1883  O5'   A  1016     -74.338  24.736 -32.871  1.00  0.00           O  
ATOM   1884  C5'   A  1016     -74.123  25.386 -34.116  1.00  0.00           C  
ATOM   1885  C4'   A  1016     -75.075  24.886 -35.173  1.00  0.00           C  
ATOM   1886  O4'   A  1016     -75.933  23.868 -34.582  1.00  0.00           O  
ATOM   1887  C3'   A  1016     -76.001  25.927 -35.783  1.00  0.00           C  
ATOM   1888  O3'   A  1016     -76.404  25.605 -37.104  1.00  0.00           O  
ATOM   1889  C1'   A  1016     -77.267  24.343 -34.549  1.00  0.00           C  
ATOM   1890  C2'   A  1016     -77.201  25.846 -34.849  1.00  0.00           C  
ATOM   1891  O2'   A  1016     -78.396  26.233 -35.512  1.00  0.00           O  
ATOM   1892  N1    A  1016     -81.514  23.962 -31.655  1.00  0.00           N  
ATOM   1893  C2    A  1016     -81.330  24.251 -32.949  1.00  0.00           C  
ATOM   1894  N3    A  1016     -80.194  24.333 -33.639  1.00  0.00           N  
ATOM   1895  C4    A  1016     -79.137  24.076 -32.848  1.00  0.00           C  
ATOM   1896  C5    A  1016     -79.168  23.764 -31.502  1.00  0.00           C  
ATOM   1897  C6    A  1016     -80.432  23.708 -30.888  1.00  0.00           C  
ATOM   1898  N6    A  1016     -80.616  23.420 -29.598  1.00  0.00           N  
ATOM   1899  N7    A  1016     -77.883  23.562 -31.016  1.00  0.00           N  
ATOM   1900  C8    A  1016     -77.118  23.753 -32.063  1.00  0.00           C  
ATOM   1901  N9    A  1016     -77.811  24.067 -33.206  1.00  0.00           N  
ATOM   1902  H5'   A  1016     -73.203  25.219 -34.410  1.00  0.00           H  
ATOM   1903 H5''   A  1016     -74.251  26.350 -34.000  1.00  0.00           H  
ATOM   1904  H4'   A  1016     -74.557  24.464 -35.890  1.00  0.00           H  
ATOM   1905  H3'   A  1016     -75.608  26.825 -35.777  1.00  0.00           H  
ATOM   1906  H1'   A  1016     -77.824  23.900 -35.224  1.00  0.00           H  
ATOM   1907  H2'   A  1016     -77.055  26.366 -34.031  1.00  0.00           H  
ATOM   1908 HO2'   A  1016     -78.926  26.797 -34.911  1.00  0.00           H  
ATOM   1909  H2    A  1016     -82.147  24.426 -33.462  1.00  0.00           H  
ATOM   1910  H61   A  1016     -81.523  23.396 -29.226  1.00  0.00           H  
ATOM   1911  H62   A  1016     -79.846  23.233 -29.022  1.00  0.00           H  
ATOM   1912  H8    A  1016     -76.141  23.679 -32.032  1.00  0.00           H  
ATOM   1913  P     A  1017     -75.624  26.233 -38.361  1.00  0.00           P  
ATOM   1914  OP2   A  1017     -75.492  25.176 -39.395  1.00  0.00           O  
ATOM   1915  OP1   A  1017     -76.273  27.522 -38.708  1.00  0.00           O  
ATOM   1916  O5'   A  1017     -74.169  26.550 -37.793  1.00  0.00           O  
ATOM   1917  C5'   A  1017     -73.131  26.992 -38.654  1.00  0.00           C  
ATOM   1918  C4'   A  1017     -71.919  26.098 -38.566  1.00  0.00           C  
ATOM   1919  O4'   A  1017     -72.261  24.913 -37.798  1.00  0.00           O  
ATOM   1920  C3'   A  1017     -71.374  25.581 -39.889  1.00  0.00           C  
ATOM   1921  O3'   A  1017     -69.982  25.321 -39.851  1.00  0.00           O  
ATOM   1922  C1'   A  1017     -71.986  23.762 -38.558  1.00  0.00           C  
ATOM   1923  C2'   A  1017     -72.084  24.240 -40.004  1.00  0.00           C  
ATOM   1924  O2'   A  1017     -71.370  23.350 -40.850  1.00  0.00           O  
ATOM   1925  N1    A  1017     -72.721  18.681 -38.116  1.00  0.00           N  
ATOM   1926  C2    A  1017     -71.642  19.411 -38.425  1.00  0.00           C  
ATOM   1927  N3    A  1017     -71.520  20.733 -38.523  1.00  0.00           N  
ATOM   1928  C4    A  1017     -72.692  21.339 -38.258  1.00  0.00           C  
ATOM   1929  C5    A  1017     -73.885  20.725 -37.926  1.00  0.00           C  
ATOM   1930  C6    A  1017     -73.881  19.320 -37.855  1.00  0.00           C  
ATOM   1931  N6    A  1017     -74.957  18.592 -37.548  1.00  0.00           N  
ATOM   1932  N7    A  1017     -74.882  21.669 -37.722  1.00  0.00           N  
ATOM   1933  C8    A  1017     -74.279  22.813 -37.932  1.00  0.00           C  
ATOM   1934  N9    A  1017     -72.952  22.688 -38.260  1.00  0.00           N  
ATOM   1935  H5'   A  1017     -72.873  27.904 -38.403  1.00  0.00           H  
ATOM   1936 H5''   A  1017     -73.459  26.996 -39.577  1.00  0.00           H  
ATOM   1937  H4'   A  1017     -71.206  26.577 -38.094  1.00  0.00           H  
ATOM   1938  H3'   A  1017     -71.570  26.172 -40.647  1.00  0.00           H  
ATOM   1939  H1'   A  1017     -71.076  23.441 -38.382  1.00  0.00           H  
ATOM   1940  H2'   A  1017     -73.014  24.350 -40.294  1.00  0.00           H  
ATOM   1941 HO2'   A  1017     -72.010  22.855 -41.403  1.00  0.00           H  
ATOM   1942  H2    A  1017     -70.825  18.899 -38.606  1.00  0.00           H  
ATOM   1943  H61   A  1017     -74.893  17.614 -37.514  1.00  0.00           H  
ATOM   1944  H62   A  1017     -75.810  19.034 -37.355  1.00  0.00           H  
ATOM   1945  H8    A  1017     -74.734  23.679 -37.861  1.00  0.00           H  
ATOM   1946  P     A  1018     -68.965  26.234 -40.697  1.00  0.00           P  
ATOM   1947  OP2   A  1018     -68.745  27.495 -39.944  1.00  0.00           O  
ATOM   1948  OP1   A  1018     -67.803  25.395 -41.081  1.00  0.00           O  
ATOM   1949  O5'   A  1018     -69.778  26.588 -42.022  1.00  0.00           O  
ATOM   1950  C5'   A  1018     -69.716  25.744 -43.162  1.00  0.00           C  
ATOM   1951  C4'   A  1018     -70.773  26.103 -44.175  1.00  0.00           C  
ATOM   1952  O4'   A  1018     -70.953  27.538 -44.161  1.00  0.00           O  
ATOM   1953  C3'   A  1018     -70.442  25.786 -45.626  1.00  0.00           C  
ATOM   1954  O3'   A  1018     -70.791  24.464 -45.998  1.00  0.00           O  
ATOM   1955  C1'   A  1018     -71.256  28.010 -45.459  1.00  0.00           C  
ATOM   1956  C2'   A  1018     -71.294  26.793 -46.391  1.00  0.00           C  
ATOM   1957  O2'   A  1018     -72.638  26.347 -46.507  1.00  0.00           O  
ATOM   1958  N1    A  1018     -70.294  32.909 -46.733  1.00  0.00           N  
ATOM   1959  C2    A  1018     -71.420  32.274 -46.386  1.00  0.00           C  
ATOM   1960  N3    A  1018     -71.600  30.994 -46.067  1.00  0.00           N  
ATOM   1961  C4    A  1018     -70.437  30.321 -46.127  1.00  0.00           C  
ATOM   1962  C5    A  1018     -69.199  30.836 -46.466  1.00  0.00           C  
ATOM   1963  C6    A  1018     -69.143  32.205 -46.783  1.00  0.00           C  
ATOM   1964  N6    A  1018     -68.020  32.839 -47.129  1.00  0.00           N  
ATOM   1965  N7    A  1018     -68.227  29.846 -46.420  1.00  0.00           N  
ATOM   1966  C8    A  1018     -68.888  28.773 -46.059  1.00  0.00           C  
ATOM   1967  N9    A  1018     -70.230  28.989 -45.865  1.00  0.00           N  
ATOM   1968  H5'   A  1018     -69.847  24.814 -42.879  1.00  0.00           H  
ATOM   1969 H5''   A  1018     -68.833  25.829 -43.576  1.00  0.00           H  
ATOM   1970  H4'   A  1018     -71.623  25.673 -43.943  1.00  0.00           H  
ATOM   1971  H3'   A  1018     -69.489  25.929 -45.804  1.00  0.00           H  
ATOM   1972  H1'   A  1018     -72.136  28.442 -45.453  1.00  0.00           H  
ATOM   1973  H2'   A  1018     -70.903  27.002 -47.265  1.00  0.00           H  
ATOM   1974 HO2'   A  1018     -72.748  25.891 -47.367  1.00  0.00           H  
ATOM   1975  H2    A  1018     -72.228  32.830 -46.365  1.00  0.00           H  
ATOM   1976  H61   A  1018     -68.043  33.796 -47.339  1.00  0.00           H  
ATOM   1977  H62   A  1018     -67.173  32.348 -47.172  1.00  0.00           H  
ATOM   1978  H8    A  1018     -68.463  27.898 -45.940  1.00  0.00           H  
ATOM   1979  P     C  1019     -69.809  23.603 -46.935  1.00  0.00           P  
ATOM   1980  OP2   C  1019     -70.437  23.487 -48.276  1.00  0.00           O  
ATOM   1981  OP1   C  1019     -68.442  24.170 -46.812  1.00  0.00           O  
ATOM   1982  O5'   C  1019     -69.804  22.158 -46.266  1.00  0.00           O  
ATOM   1983  C5'   C  1019     -68.620  21.622 -45.695  1.00  0.00           C  
ATOM   1984  C4'   C  1019     -68.879  21.017 -44.337  1.00  0.00           C  
ATOM   1985  O4'   C  1019     -69.972  21.739 -43.699  1.00  0.00           O  
ATOM   1986  C3'   C  1019     -69.381  19.582 -44.327  1.00  0.00           C  
ATOM   1987  O3'   C  1019     -68.333  18.630 -44.409  1.00  0.00           O  
ATOM   1988  C1'   C  1019     -70.735  20.883 -42.922  1.00  0.00           C  
ATOM   1989  C2'   C  1019     -70.104  19.501 -42.994  1.00  0.00           C  
ATOM   1990  O2'   C  1019     -69.188  19.349 -41.920  1.00  0.00           O  
ATOM   1991  N1    C  1019     -72.128  20.893 -43.433  1.00  0.00           N  
ATOM   1992  C2    C  1019     -73.109  20.208 -42.704  1.00  0.00           C  
ATOM   1993  O2    C  1019     -72.787  19.617 -41.661  1.00  0.00           O  
ATOM   1994  N3    C  1019     -74.387  20.202 -43.148  1.00  0.00           N  
ATOM   1995  C4    C  1019     -74.707  20.844 -44.271  1.00  0.00           C  
ATOM   1996  N4    C  1019     -75.981  20.811 -44.671  1.00  0.00           N  
ATOM   1997  C5    C  1019     -73.734  21.549 -45.035  1.00  0.00           C  
ATOM   1998  C6    C  1019     -72.473  21.549 -44.585  1.00  0.00           C  
ATOM   1999  H5'   C  1019     -67.957  22.338 -45.606  1.00  0.00           H  
ATOM   2000 H5''   C  1019     -68.264  20.929 -46.290  1.00  0.00           H  
ATOM   2001  H4'   C  1019     -68.078  21.077 -43.777  1.00  0.00           H  
ATOM   2002  H3'   C  1019     -70.010  19.430 -45.062  1.00  0.00           H  
ATOM   2003  H1'   C  1019     -70.726  21.193 -41.992  1.00  0.00           H  
ATOM   2004  H2'   C  1019     -70.780  18.793 -42.996  1.00  0.00           H  
ATOM   2005 HO2'   C  1019     -69.494  18.624 -41.338  1.00  0.00           H  
ATOM   2006  H42   C  1019     -76.248  21.273 -45.492  1.00  0.00           H  
ATOM   2007  H41   C  1019     -76.648  20.324 -44.142  1.00  0.00           H  
ATOM   2008  H5    C  1019     -73.979  22.019 -45.859  1.00  0.00           H  
ATOM   2009  H6    C  1019     -71.789  22.028 -45.097  1.00  0.00           H  
ATOM   2010  P     A  1020     -68.604  17.184 -45.057  1.00  0.00           P  
ATOM   2011  OP2   A  1020     -70.054  17.077 -45.353  1.00  0.00           O  
ATOM   2012  OP1   A  1020     -67.615  16.975 -46.144  1.00  0.00           O  
ATOM   2013  O5'   A  1020     -68.265  16.165 -43.880  1.00  0.00           O  
ATOM   2014  C5'   A  1020     -67.153  15.287 -43.973  1.00  0.00           C  
ATOM   2015  C4'   A  1020     -67.312  14.093 -43.065  1.00  0.00           C  
ATOM   2016  O4'   A  1020     -68.633  14.121 -42.458  1.00  0.00           O  
ATOM   2017  C3'   A  1020     -67.262  12.731 -43.740  1.00  0.00           C  
ATOM   2018  O3'   A  1020     -65.942  12.299 -44.021  1.00  0.00           O  
ATOM   2019  C1'   A  1020     -69.018  12.795 -42.165  1.00  0.00           C  
ATOM   2020  C2'   A  1020     -67.964  11.840 -42.725  1.00  0.00           C  
ATOM   2021  O2'   A  1020     -67.083  11.458 -41.679  1.00  0.00           O  
ATOM   2022  N1    A  1020     -72.657   9.285 -43.160  1.00  0.00           N  
ATOM   2023  C2    A  1020     -71.454   9.194 -42.579  1.00  0.00           C  
ATOM   2024  N3    A  1020     -70.556  10.150 -42.352  1.00  0.00           N  
ATOM   2025  C4    A  1020     -71.002  11.337 -42.800  1.00  0.00           C  
ATOM   2026  C5    A  1020     -72.213  11.588 -43.418  1.00  0.00           C  
ATOM   2027  C6    A  1020     -73.075  10.492 -43.599  1.00  0.00           C  
ATOM   2028  N6    A  1020     -74.274  10.581 -44.179  1.00  0.00           N  
ATOM   2029  N7    A  1020     -72.329  12.932 -43.743  1.00  0.00           N  
ATOM   2030  C8    A  1020     -71.204  13.456 -43.322  1.00  0.00           C  
ATOM   2031  N9    A  1020     -70.354  12.547 -42.741  1.00  0.00           N  
ATOM   2032  H5'   A  1020     -66.340  15.773 -43.722  1.00  0.00           H  
ATOM   2033 H5''   A  1020     -67.066  14.977 -44.898  1.00  0.00           H  
ATOM   2034  H4'   A  1020     -66.632  14.123 -42.360  1.00  0.00           H  
ATOM   2035  H3'   A  1020     -67.777  12.751 -44.574  1.00  0.00           H  
ATOM   2036  H1'   A  1020     -69.060  12.699 -41.190  1.00  0.00           H  
ATOM   2037  H2'   A  1020     -68.376  11.061 -43.155  1.00  0.00           H  
ATOM   2038 HO2'   A  1020     -67.247  10.520 -41.451  1.00  0.00           H  
ATOM   2039  H2    A  1020     -71.199   8.297 -42.278  1.00  0.00           H  
ATOM   2040  H61   A  1020     -74.831   9.780 -44.278  1.00  0.00           H  
ATOM   2041  H62   A  1020     -74.598  11.446 -44.505  1.00  0.00           H  
ATOM   2042  H8    A  1020     -70.989  14.408 -43.414  1.00  0.00           H  
ATOM   2043  P     U  1021     -65.453  12.132 -45.543  1.00  0.00           P  
ATOM   2044  OP2   U  1021     -65.290  13.488 -46.124  1.00  0.00           O  
ATOM   2045  OP1   U  1021     -64.309  11.185 -45.557  1.00  0.00           O  
ATOM   2046  O5'   U  1021     -66.685  11.429 -46.268  1.00  0.00           O  
ATOM   2047  C5'   U  1021     -66.996  10.066 -46.021  1.00  0.00           C  
ATOM   2048  C4'   U  1021     -68.361   9.701 -46.549  1.00  0.00           C  
ATOM   2049  O4'   U  1021     -69.413  10.467 -45.917  1.00  0.00           O  
ATOM   2050  C3'   U  1021     -68.601   9.967 -48.027  1.00  0.00           C  
ATOM   2051  O3'   U  1021     -68.046   8.971 -48.866  1.00  0.00           O  
ATOM   2052  C1'   U  1021     -70.461  10.737 -46.815  1.00  0.00           C  
ATOM   2053  C2'   U  1021     -70.121   9.982 -48.087  1.00  0.00           C  
ATOM   2054  O2'   U  1021     -70.652   8.667 -48.003  1.00  0.00           O  
ATOM   2055  N1    U  1021     -70.468  12.206 -47.017  1.00  0.00           N  
ATOM   2056  C2    U  1021     -71.700  12.818 -47.152  1.00  0.00           C  
ATOM   2057  O2    U  1021     -72.755  12.209 -47.111  1.00  0.00           O  
ATOM   2058  N3    U  1021     -71.658  14.178 -47.337  1.00  0.00           N  
ATOM   2059  C4    U  1021     -70.534  14.975 -47.401  1.00  0.00           C  
ATOM   2060  O4    U  1021     -70.662  16.188 -47.574  1.00  0.00           O  
ATOM   2061  C5    U  1021     -69.295  14.274 -47.253  1.00  0.00           C  
ATOM   2062  C6    U  1021     -69.308  12.949 -47.071  1.00  0.00           C  
ATOM   2063  H5'   U  1021     -66.973   9.903 -45.054  1.00  0.00           H  
ATOM   2064 H5''   U  1021     -66.324   9.501 -46.456  1.00  0.00           H  
ATOM   2065  H4'   U  1021     -68.501   8.748 -46.372  1.00  0.00           H  
ATOM   2066  H3'   U  1021     -68.250  10.842 -48.291  1.00  0.00           H  
ATOM   2067  H1'   U  1021     -71.342  10.449 -46.494  1.00  0.00           H  
ATOM   2068  H2'   U  1021     -70.444  10.452 -48.883  1.00  0.00           H  
ATOM   2069 HO2'   U  1021     -71.406   8.587 -48.624  1.00  0.00           H  
ATOM   2070  H3    U  1021     -72.521  14.632 -47.436  1.00  0.00           H  
ATOM   2071  H5    U  1021     -68.446  14.761 -47.285  1.00  0.00           H  
ATOM   2072  H6    U  1021     -68.447  12.493 -46.973  1.00  0.00           H  
ATOM   2073  P     A  1022     -67.120   9.386 -50.112  1.00  0.00           P  
ATOM   2074  OP2   A  1022     -66.675  10.787 -49.907  1.00  0.00           O  
ATOM   2075  OP1   A  1022     -66.110   8.317 -50.311  1.00  0.00           O  
ATOM   2076  O5'   A  1022     -68.115   9.362 -51.356  1.00  0.00           O  
ATOM   2077  C5'   A  1022     -69.207   8.455 -51.399  1.00  0.00           C  
ATOM   2078  C4'   A  1022     -70.284   8.930 -52.341  1.00  0.00           C  
ATOM   2079  O4'   A  1022     -71.257   9.725 -51.635  1.00  0.00           O  
ATOM   2080  C3'   A  1022     -69.828   9.835 -53.476  1.00  0.00           C  
ATOM   2081  O3'   A  1022     -69.339   9.117 -54.595  1.00  0.00           O  
ATOM   2082  C1'   A  1022     -71.640  10.849 -52.409  1.00  0.00           C  
ATOM   2083  C2'   A  1022     -71.095  10.615 -53.803  1.00  0.00           C  
ATOM   2084  O2'   A  1022     -72.023   9.828 -54.535  1.00  0.00           O  
ATOM   2085  N1    A  1022     -72.319  15.828 -51.269  1.00  0.00           N  
ATOM   2086  C2    A  1022     -73.092  14.936 -51.902  1.00  0.00           C  
ATOM   2087  N3    A  1022     -72.853  13.653 -52.165  1.00  0.00           N  
ATOM   2088  C4    A  1022     -71.646  13.288 -51.695  1.00  0.00           C  
ATOM   2089  C5    A  1022     -70.741  14.091 -51.026  1.00  0.00           C  
ATOM   2090  C6    A  1022     -71.113  15.429 -50.810  1.00  0.00           C  
ATOM   2091  N6    A  1022     -70.343  16.319 -50.180  1.00  0.00           N  
ATOM   2092  N7    A  1022     -69.601  13.371 -50.692  1.00  0.00           N  
ATOM   2093  C8    A  1022     -69.840  12.171 -51.159  1.00  0.00           C  
ATOM   2094  N9    A  1022     -71.059  12.049 -51.778  1.00  0.00           N  
ATOM   2095  H5'   A  1022     -69.585   8.367 -50.499  1.00  0.00           H  
ATOM   2096 H5''   A  1022     -68.885   7.579 -51.696  1.00  0.00           H  
ATOM   2097  H4'   A  1022     -70.729   8.144 -52.723  1.00  0.00           H  
ATOM   2098  H3'   A  1022     -69.143  10.457 -53.153  1.00  0.00           H  
ATOM   2099  H1'   A  1022     -72.616  10.942 -52.452  1.00  0.00           H  
ATOM   2100  H2'   A  1022     -70.898  11.462 -54.257  1.00  0.00           H  
ATOM   2101 HO2'   A  1022     -72.462  10.394 -55.204  1.00  0.00           H  
ATOM   2102  H2    A  1022     -73.956  15.276 -52.215  1.00  0.00           H  
ATOM   2103  H61   A  1022     -70.657  17.240 -50.059  1.00  0.00           H  
ATOM   2104  H62   A  1022     -69.464  16.053 -49.838  1.00  0.00           H  
ATOM   2105  H8    A  1022     -69.205  11.428 -51.074  1.00  0.00           H  
ATOM   2106  P     U  1023     -68.247   9.783 -55.568  1.00  0.00           P  
ATOM   2107  OP2   U  1023     -67.064  10.148 -54.748  1.00  0.00           O  
ATOM   2108  OP1   U  1023     -68.078   8.896 -56.747  1.00  0.00           O  
ATOM   2109  O5'   U  1023     -68.940  11.130 -56.060  1.00  0.00           O  
ATOM   2110  C5'   U  1023     -70.050  11.098 -56.944  1.00  0.00           C  
ATOM   2111  C4'   U  1023     -70.319  12.454 -57.551  1.00  0.00           C  
ATOM   2112  O4'   U  1023     -70.923  13.284 -56.541  1.00  0.00           O  
ATOM   2113  C3'   U  1023     -69.095  13.263 -57.952  1.00  0.00           C  
ATOM   2114  O3'   U  1023     -68.552  12.865 -59.199  1.00  0.00           O  
ATOM   2115  C1'   U  1023     -70.579  14.648 -56.775  1.00  0.00           C  
ATOM   2116  C2'   U  1023     -69.629  14.681 -57.964  1.00  0.00           C  
ATOM   2117  O2'   U  1023     -70.373  14.940 -59.147  1.00  0.00           O  
ATOM   2118  N1    U  1023     -69.961  15.203 -55.546  1.00  0.00           N  
ATOM   2119  C2    U  1023     -70.244  16.521 -55.238  1.00  0.00           C  
ATOM   2120  O2    U  1023     -70.965  17.225 -55.923  1.00  0.00           O  
ATOM   2121  N3    U  1023     -69.651  16.991 -54.092  1.00  0.00           N  
ATOM   2122  C4    U  1023     -68.821  16.295 -53.239  1.00  0.00           C  
ATOM   2123  O4    U  1023     -68.364  16.861 -52.245  1.00  0.00           O  
ATOM   2124  C5    U  1023     -68.573  14.938 -53.621  1.00  0.00           C  
ATOM   2125  C6    U  1023     -69.139  14.454 -54.731  1.00  0.00           C  
ATOM   2126  H5'   U  1023     -70.845  10.808 -56.449  1.00  0.00           H  
ATOM   2127 H5''   U  1023     -69.869  10.458 -57.663  1.00  0.00           H  
ATOM   2128  H4'   U  1023     -70.937  12.346 -58.303  1.00  0.00           H  
ATOM   2129  H3'   U  1023     -68.413  13.184 -57.253  1.00  0.00           H  
ATOM   2130  H1'   U  1023     -71.387  15.160 -56.992  1.00  0.00           H  
ATOM   2131  H2'   U  1023     -68.912  15.336 -57.837  1.00  0.00           H  
ATOM   2132 HO2'   U  1023     -70.167  15.846 -59.461  1.00  0.00           H  
ATOM   2133  H3    U  1023     -69.837  17.923 -53.856  1.00  0.00           H  
ATOM   2134  H5    U  1023     -67.994  14.369 -53.071  1.00  0.00           H  
ATOM   2135  H6    U  1023     -68.953  13.523 -54.971  1.00  0.00           H  
ATOM   2136  P     G  1024     -66.993  13.091 -59.512  1.00  0.00           P  
ATOM   2137  OP2   G  1024     -66.217  12.657 -58.322  1.00  0.00           O  
ATOM   2138  OP1   G  1024     -66.698  12.492 -60.839  1.00  0.00           O  
ATOM   2139  O5'   G  1024     -66.850  14.673 -59.643  1.00  0.00           O  
ATOM   2140  C5'   G  1024     -67.263  15.347 -60.822  1.00  0.00           C  
ATOM   2141  C4'   G  1024     -66.951  16.821 -60.757  1.00  0.00           C  
ATOM   2142  O4'   G  1024     -67.691  17.450 -59.687  1.00  0.00           O  
ATOM   2143  C3'   G  1024     -65.508  17.184 -60.439  1.00  0.00           C  
ATOM   2144  O3'   G  1024     -64.655  17.097 -61.568  1.00  0.00           O  
ATOM   2145  C1'   G  1024     -66.938  18.522 -59.150  1.00  0.00           C  
ATOM   2146  C2'   G  1024     -65.651  18.614 -59.958  1.00  0.00           C  
ATOM   2147  O2'   G  1024     -65.846  19.507 -61.045  1.00  0.00           O  
ATOM   2148  N1    G  1024     -65.783  20.559 -54.629  1.00  0.00           N  
ATOM   2149  C2    G  1024     -65.956  21.173 -55.846  1.00  0.00           C  
ATOM   2150  N2    G  1024     -65.804  22.505 -55.868  1.00  0.00           N  
ATOM   2151  N3    G  1024     -66.259  20.529 -56.962  1.00  0.00           N  
ATOM   2152  C4    G  1024     -66.374  19.199 -56.762  1.00  0.00           C  
ATOM   2153  C5    G  1024     -66.222  18.488 -55.591  1.00  0.00           C  
ATOM   2154  C6    G  1024     -65.897  19.191 -54.401  1.00  0.00           C  
ATOM   2155  O6    G  1024     -65.721  18.740 -53.264  1.00  0.00           O  
ATOM   2156  N7    G  1024     -66.426  17.133 -55.807  1.00  0.00           N  
ATOM   2157  C8    G  1024     -66.693  17.046 -57.082  1.00  0.00           C  
ATOM   2158  N9    G  1024     -66.679  18.262 -57.721  1.00  0.00           N  
ATOM   2159  H5'   G  1024     -68.229  15.229 -60.937  1.00  0.00           H  
ATOM   2160 H5''   G  1024     -66.800  14.955 -61.593  1.00  0.00           H  
ATOM   2161  H4'   G  1024     -67.214  17.239 -61.604  1.00  0.00           H  
ATOM   2162  H3'   G  1024     -65.190  16.622 -59.704  1.00  0.00           H  
ATOM   2163  H1'   G  1024     -67.442  19.358 -59.243  1.00  0.00           H  
ATOM   2164  H2'   G  1024     -64.891  18.883 -59.399  1.00  0.00           H  
ATOM   2165 HO2'   G  1024     -65.334  20.327 -60.880  1.00  0.00           H  
ATOM   2166  H1    G  1024     -65.561  21.126 -53.862  1.00  0.00           H  
ATOM   2167  H22   G  1024     -65.916  22.997 -56.708  1.00  0.00           H  
ATOM   2168  H21   G  1024     -65.580  22.989 -55.046  1.00  0.00           H  
ATOM   2169  H8    G  1024     -66.885  16.199 -57.535  1.00  0.00           H  
ATOM   2170  P     G  1025     -63.062  17.008 -61.370  1.00  0.00           P  
ATOM   2171  OP2   G  1025     -62.796  16.286 -60.100  1.00  0.00           O  
ATOM   2172  OP1   G  1025     -62.468  16.509 -62.637  1.00  0.00           O  
ATOM   2173  O5'   G  1025     -62.612  18.524 -61.179  1.00  0.00           O  
ATOM   2174  C5'   G  1025     -61.483  18.854 -60.384  1.00  0.00           C  
ATOM   2175  C4'   G  1025     -61.448  20.326 -60.055  1.00  0.00           C  
ATOM   2176  O4'   G  1025     -62.644  20.650 -59.297  1.00  0.00           O  
ATOM   2177  C3'   G  1025     -60.296  20.786 -59.174  1.00  0.00           C  
ATOM   2178  O3'   G  1025     -59.112  21.053 -59.906  1.00  0.00           O  
ATOM   2179  C1'   G  1025     -62.318  21.462 -58.185  1.00  0.00           C  
ATOM   2180  C2'   G  1025     -60.888  21.965 -58.413  1.00  0.00           C  
ATOM   2181  O2'   G  1025     -60.923  23.134 -59.220  1.00  0.00           O  
ATOM   2182  N1    G  1025     -61.966  21.365 -53.107  1.00  0.00           N  
ATOM   2183  C2    G  1025     -61.774  22.411 -53.977  1.00  0.00           C  
ATOM   2184  N2    G  1025     -61.445  23.590 -53.428  1.00  0.00           N  
ATOM   2185  N3    G  1025     -61.896  22.311 -55.291  1.00  0.00           N  
ATOM   2186  C4    G  1025     -62.230  21.061 -55.673  1.00  0.00           C  
ATOM   2187  C5    G  1025     -62.444  19.948 -54.888  1.00  0.00           C  
ATOM   2188  C6    G  1025     -62.310  20.069 -53.480  1.00  0.00           C  
ATOM   2189  O6    G  1025     -62.459  19.199 -52.615  1.00  0.00           O  
ATOM   2190  N7    G  1025     -62.771  18.849 -55.668  1.00  0.00           N  
ATOM   2191  C8    G  1025     -62.749  19.304 -56.892  1.00  0.00           C  
ATOM   2192  N9    G  1025     -62.429  20.638 -56.967  1.00  0.00           N  
ATOM   2193  H5'   G  1025     -60.667  18.616 -60.871  1.00  0.00           H  
ATOM   2194 H5''   G  1025     -61.518  18.341 -59.550  1.00  0.00           H  
ATOM   2195  H4'   G  1025     -61.438  20.838 -60.891  1.00  0.00           H  
ATOM   2196  H3'   G  1025     -60.076  20.077 -58.536  1.00  0.00           H  
ATOM   2197  H1'   G  1025     -62.926  22.227 -58.118  1.00  0.00           H  
ATOM   2198  H2'   G  1025     -60.417  22.121 -57.568  1.00  0.00           H  
ATOM   2199 HO2'   G  1025     -60.677  23.907 -58.671  1.00  0.00           H  
ATOM   2200  H1    G  1025     -61.852  21.543 -52.151  1.00  0.00           H  
ATOM   2201  H22   G  1025     -61.296  24.372 -54.000  1.00  0.00           H  
ATOM   2202  H21   G  1025     -61.353  23.671 -52.456  1.00  0.00           H  
ATOM   2203  H8    G  1025     -62.943  18.749 -57.676  1.00  0.00           H  
ATOM   2204  P     C  1026     -57.676  20.923 -59.195  1.00  0.00           P  
ATOM   2205  OP2   C  1026     -57.611  19.600 -58.525  1.00  0.00           O  
ATOM   2206  OP1   C  1026     -56.636  21.294 -60.188  1.00  0.00           O  
ATOM   2207  O5'   C  1026     -57.702  22.047 -58.066  1.00  0.00           O  
ATOM   2208  C5'   C  1026     -57.616  23.423 -58.405  1.00  0.00           C  
ATOM   2209  C4'   C  1026     -57.831  24.308 -57.201  1.00  0.00           C  
ATOM   2210  O4'   C  1026     -58.732  23.650 -56.260  1.00  0.00           O  
ATOM   2211  C3'   C  1026     -56.589  24.658 -56.396  1.00  0.00           C  
ATOM   2212  O3'   C  1026     -56.675  25.926 -55.769  1.00  0.00           O  
ATOM   2213  C1'   C  1026     -58.085  23.424 -55.049  1.00  0.00           C  
ATOM   2214  C2'   C  1026     -56.586  23.578 -55.323  1.00  0.00           C  
ATOM   2215  O2'   C  1026     -55.941  24.029 -54.141  1.00  0.00           O  
ATOM   2216  N1    C  1026     -58.424  22.083 -54.511  1.00  0.00           N  
ATOM   2217  C2    C  1026     -58.426  21.904 -53.122  1.00  0.00           C  
ATOM   2218  O2    C  1026     -58.146  22.864 -52.387  1.00  0.00           O  
ATOM   2219  N3    C  1026     -58.732  20.692 -52.605  1.00  0.00           N  
ATOM   2220  C4    C  1026     -59.030  19.677 -53.416  1.00  0.00           C  
ATOM   2221  N4    C  1026     -59.326  18.498 -52.862  1.00  0.00           N  
ATOM   2222  C5    C  1026     -59.036  19.825 -54.832  1.00  0.00           C  
ATOM   2223  C6    C  1026     -58.733  21.029 -55.331  1.00  0.00           C  
ATOM   2224  H5'   C  1026     -58.297  23.629 -59.078  1.00  0.00           H  
ATOM   2225 H5''   C  1026     -56.729  23.605 -58.780  1.00  0.00           H  
ATOM   2226  H4'   C  1026     -58.238  25.149 -57.496  1.00  0.00           H  
ATOM   2227  H3'   C  1026     -55.796  24.552 -56.962  1.00  0.00           H  
ATOM   2228  H1'   C  1026     -58.368  24.112 -54.411  1.00  0.00           H  
ATOM   2229  H2'   C  1026     -56.192  22.745 -55.655  1.00  0.00           H  
ATOM   2230 HO2'   C  1026     -55.400  23.300 -53.773  1.00  0.00           H  
ATOM   2231  H42   C  1026     -59.548  17.732 -53.431  1.00  0.00           H  
ATOM   2232  H41   C  1026     -59.319  18.400 -51.887  1.00  0.00           H  
ATOM   2233  H5    C  1026     -59.256  19.072 -55.420  1.00  0.00           H  
ATOM   2234  H6    C  1026     -58.731  21.152 -56.303  1.00  0.00           H  
ATOM   2235  P     U  1027     -55.709  27.124 -56.232  1.00  0.00           P  
ATOM   2236  OP2   U  1027     -55.908  27.339 -57.688  1.00  0.00           O  
ATOM   2237  OP1   U  1027     -55.896  28.257 -55.290  1.00  0.00           O  
ATOM   2238  O5'   U  1027     -54.242  26.541 -56.016  1.00  0.00           O  
ATOM   2239  C5'   U  1027     -53.312  27.200 -55.171  1.00  0.00           C  
ATOM   2240  C4'   U  1027     -52.054  26.387 -54.985  1.00  0.00           C  
ATOM   2241  O4'   U  1027     -52.377  25.029 -54.584  1.00  0.00           O  
ATOM   2242  C3'   U  1027     -51.204  26.172 -56.227  1.00  0.00           C  
ATOM   2243  O3'   U  1027     -50.404  27.296 -56.552  1.00  0.00           O  
ATOM   2244  C1'   U  1027     -51.380  24.155 -55.034  1.00  0.00           C  
ATOM   2245  C2'   U  1027     -50.340  25.011 -55.760  1.00  0.00           C  
ATOM   2246  O2'   U  1027     -49.357  25.433 -54.824  1.00  0.00           O  
ATOM   2247  N1    U  1027     -52.009  23.155 -55.930  1.00  0.00           N  
ATOM   2248  C2    U  1027     -51.216  22.108 -56.363  1.00  0.00           C  
ATOM   2249  O2    U  1027     -50.047  21.981 -56.042  1.00  0.00           O  
ATOM   2250  N3    U  1027     -51.841  21.207 -57.190  1.00  0.00           N  
ATOM   2251  C4    U  1027     -53.150  21.243 -57.621  1.00  0.00           C  
ATOM   2252  O4    U  1027     -53.565  20.355 -58.367  1.00  0.00           O  
ATOM   2253  C5    U  1027     -53.910  22.353 -57.134  1.00  0.00           C  
ATOM   2254  C6    U  1027     -53.327  23.245 -56.326  1.00  0.00           C  
ATOM   2255  H5'   U  1027     -53.726  27.352 -54.296  1.00  0.00           H  
ATOM   2256 H5''   U  1027     -53.076  28.065 -55.568  1.00  0.00           H  
ATOM   2257  H4'   U  1027     -51.503  26.809 -54.293  1.00  0.00           H  
ATOM   2258  H3'   U  1027     -51.729  25.887 -57.003  1.00  0.00           H  
ATOM   2259  H1'   U  1027     -50.951  23.693 -54.283  1.00  0.00           H  
ATOM   2260  H2'   U  1027     -49.939  24.527 -56.511  1.00  0.00           H  
ATOM   2261 HO2'   U  1027     -48.517  24.963 -55.009  1.00  0.00           H  
ATOM   2262  H3    U  1027     -51.296  20.458 -57.509  1.00  0.00           H  
ATOM   2263  H5    U  1027     -54.851  22.457 -57.389  1.00  0.00           H  
ATOM   2264  H6    U  1027     -53.868  23.996 -56.007  1.00  0.00           H  
ATOM   2265  P     U  1028     -49.830  27.476 -58.041  1.00  0.00           P  
ATOM   2266  OP2   U  1028     -50.916  27.142 -58.996  1.00  0.00           O  
ATOM   2267  OP1   U  1028     -49.165  28.802 -58.120  1.00  0.00           O  
ATOM   2268  O5'   U  1028     -48.706  26.354 -58.159  1.00  0.00           O  
ATOM   2269  C5'   U  1028     -47.438  26.523 -57.543  1.00  0.00           C  
ATOM   2270  C4'   U  1028     -46.498  25.393 -57.884  1.00  0.00           C  
ATOM   2271  O4'   U  1028     -47.088  24.133 -57.465  1.00  0.00           O  
ATOM   2272  C3'   U  1028     -46.218  25.177 -59.364  1.00  0.00           C  
ATOM   2273  O3'   U  1028     -45.204  26.028 -59.866  1.00  0.00           O  
ATOM   2274  C1'   U  1028     -46.754  23.116 -58.371  1.00  0.00           C  
ATOM   2275  C2'   U  1028     -45.775  23.722 -59.376  1.00  0.00           C  
ATOM   2276  O2'   U  1028     -44.449  23.584 -58.883  1.00  0.00           O  
ATOM   2277  N1    U  1028     -48.006  22.652 -59.015  1.00  0.00           N  
ATOM   2278  C2    U  1028     -47.945  21.474 -59.736  1.00  0.00           C  
ATOM   2279  O2    U  1028     -46.924  20.819 -59.857  1.00  0.00           O  
ATOM   2280  N3    U  1028     -49.128  21.083 -60.314  1.00  0.00           N  
ATOM   2281  C4    U  1028     -50.341  21.734 -60.248  1.00  0.00           C  
ATOM   2282  O4    U  1028     -51.318  21.253 -60.825  1.00  0.00           O  
ATOM   2283  C5    U  1028     -50.329  22.945 -59.486  1.00  0.00           C  
ATOM   2284  C6    U  1028     -49.192  23.349 -58.911  1.00  0.00           C  
ATOM   2285  H5'   U  1028     -47.557  26.556 -56.571  1.00  0.00           H  
ATOM   2286 H5''   U  1028     -47.045  27.367 -57.846  1.00  0.00           H  
ATOM   2287  H4'   U  1028     -45.655  25.528 -57.404  1.00  0.00           H  
ATOM   2288  H3'   U  1028     -47.054  25.268 -59.866  1.00  0.00           H  
ATOM   2289  H1'   U  1028     -46.324  22.362 -57.916  1.00  0.00           H  
ATOM   2290  H2'   U  1028     -45.873  23.324 -60.266  1.00  0.00           H  
ATOM   2291 HO2'   U  1028     -43.992  24.449 -58.950  1.00  0.00           H  
ATOM   2292  H3    U  1028     -49.107  20.250 -60.830  1.00  0.00           H  
ATOM   2293  H5    U  1028     -51.149  23.473 -59.386  1.00  0.00           H  
ATOM   2294  H6    U  1028     -49.209  24.181 -58.396  1.00  0.00           H  
ATOM   2295  P     U  1029     -45.116  26.341 -61.439  1.00  0.00           P  
ATOM   2296  OP2   U  1029     -46.484  26.654 -61.922  1.00  0.00           O  
ATOM   2297  OP1   U  1029     -44.019  27.320 -61.653  1.00  0.00           O  
ATOM   2298  O5'   U  1029     -44.670  24.954 -62.084  1.00  0.00           O  
ATOM   2299  C5'   U  1029     -43.313  24.539 -62.055  1.00  0.00           C  
ATOM   2300  C4'   U  1029     -43.084  23.323 -62.919  1.00  0.00           C  
ATOM   2301  O4'   U  1029     -43.890  22.222 -62.421  1.00  0.00           O  
ATOM   2302  C3'   U  1029     -43.514  23.443 -64.373  1.00  0.00           C  
ATOM   2303  O3'   U  1029     -42.549  24.087 -65.184  1.00  0.00           O  
ATOM   2304  C1'   U  1029     -44.364  21.436 -63.493  1.00  0.00           C  
ATOM   2305  C2'   U  1029     -43.698  21.985 -64.756  1.00  0.00           C  
ATOM   2306  O2'   U  1029     -42.445  21.341 -64.943  1.00  0.00           O  
ATOM   2307  N1    U  1029     -45.840  21.574 -63.531  1.00  0.00           N  
ATOM   2308  C2    U  1029     -46.540  20.654 -64.290  1.00  0.00           C  
ATOM   2309  O2    U  1029     -46.001  19.757 -64.913  1.00  0.00           O  
ATOM   2310  N3    U  1029     -47.904  20.820 -64.295  1.00  0.00           N  
ATOM   2311  C4    U  1029     -48.626  21.791 -63.634  1.00  0.00           C  
ATOM   2312  O4    U  1029     -49.853  21.808 -63.739  1.00  0.00           O  
ATOM   2313  C5    U  1029     -47.836  22.707 -62.868  1.00  0.00           C  
ATOM   2314  C6    U  1029     -46.506  22.567 -62.845  1.00  0.00           C  
ATOM   2315  H5'   U  1029     -43.064  24.325 -61.131  1.00  0.00           H  
ATOM   2316 H5''   U  1029     -42.747  25.270 -62.378  1.00  0.00           H  
ATOM   2317  H4'   U  1029     -42.138  23.075 -62.871  1.00  0.00           H  
ATOM   2318  H3'   U  1029     -44.378  23.903 -64.416  1.00  0.00           H  
ATOM   2319  H1'   U  1029     -44.129  20.490 -63.389  1.00  0.00           H  
ATOM   2320  H2'   U  1029     -44.274  21.890 -65.543  1.00  0.00           H  
ATOM   2321 HO2'   U  1029     -42.506  20.742 -65.717  1.00  0.00           H  
ATOM   2322  H3    U  1029     -48.419  20.180 -64.827  1.00  0.00           H  
ATOM   2323  H5    U  1029     -48.267  23.429 -62.365  1.00  0.00           H  
ATOM   2324  H6    U  1029     -45.988  23.207 -62.315  1.00  0.00           H  
ATOM   2325  P     U  1030     -43.006  25.161 -66.289  1.00  0.00           P  
ATOM   2326  OP2   U  1030     -44.195  25.880 -65.765  1.00  0.00           O  
ATOM   2327  OP1   U  1030     -41.807  25.930 -66.707  1.00  0.00           O  
ATOM   2328  O5'   U  1030     -43.474  24.268 -67.523  1.00  0.00           O  
ATOM   2329  C5'   U  1030     -42.528  23.564 -68.313  1.00  0.00           C  
ATOM   2330  C4'   U  1030     -43.201  22.596 -69.255  1.00  0.00           C  
ATOM   2331  O4'   U  1030     -44.007  21.667 -68.487  1.00  0.00           O  
ATOM   2332  C3'   U  1030     -44.204  23.195 -70.229  1.00  0.00           C  
ATOM   2333  O3'   U  1030     -43.594  23.756 -71.377  1.00  0.00           O  
ATOM   2334  C1'   U  1030     -45.175  21.311 -69.207  1.00  0.00           C  
ATOM   2335  C2'   U  1030     -45.038  21.971 -70.577  1.00  0.00           C  
ATOM   2336  O2'   U  1030     -44.332  21.098 -71.447  1.00  0.00           O  
ATOM   2337  N1    U  1030     -46.340  21.827 -68.448  1.00  0.00           N  
ATOM   2338  C2    U  1030     -47.587  21.345 -68.803  1.00  0.00           C  
ATOM   2339  O2    U  1030     -47.758  20.532 -69.694  1.00  0.00           O  
ATOM   2340  N3    U  1030     -48.635  21.850 -68.073  1.00  0.00           N  
ATOM   2341  C4    U  1030     -48.569  22.769 -67.047  1.00  0.00           C  
ATOM   2342  O4    U  1030     -49.606  23.126 -66.487  1.00  0.00           O  
ATOM   2343  C5    U  1030     -47.248  23.222 -66.735  1.00  0.00           C  
ATOM   2344  C6    U  1030     -46.209  22.746 -67.429  1.00  0.00           C  
ATOM   2345  H5'   U  1030     -41.925  23.067 -67.722  1.00  0.00           H  
ATOM   2346 H5''   U  1030     -42.006  24.207 -68.836  1.00  0.00           H  
ATOM   2347  H4'   U  1030     -42.512  22.098 -69.742  1.00  0.00           H  
ATOM   2348  H3'   U  1030     -44.760  23.849 -69.757  1.00  0.00           H  
ATOM   2349  H1'   U  1030     -45.267  20.342 -69.323  1.00  0.00           H  
ATOM   2350  H2'   U  1030     -45.910  22.223 -70.947  1.00  0.00           H  
ATOM   2351 HO2'   U  1030     -44.953  20.746 -72.119  1.00  0.00           H  
ATOM   2352  H3    U  1030     -49.528  21.522 -68.308  1.00  0.00           H  
ATOM   2353  H5    U  1030     -47.107  23.876 -66.019  1.00  0.00           H  
ATOM   2354  H6    U  1030     -45.315  23.073 -67.197  1.00  0.00           H  
ATOM   2355  P     G  1031     -44.258  25.024 -72.108  1.00  0.00           P  
ATOM   2356  OP2   G  1031     -44.809  25.922 -71.062  1.00  0.00           O  
ATOM   2357  OP1   G  1031     -43.277  25.555 -73.089  1.00  0.00           O  
ATOM   2358  O5'   G  1031     -45.481  24.405 -72.921  1.00  0.00           O  
ATOM   2359  C5'   G  1031     -45.265  23.674 -74.119  1.00  0.00           C  
ATOM   2360  C4'   G  1031     -46.549  23.088 -74.650  1.00  0.00           C  
ATOM   2361  O4'   G  1031     -47.157  22.302 -73.613  1.00  0.00           O  
ATOM   2362  C3'   G  1031     -47.625  24.088 -75.048  1.00  0.00           C  
ATOM   2363  O3'   G  1031     -47.488  24.546 -76.382  1.00  0.00           O  
ATOM   2364  C1'   G  1031     -48.574  22.437 -73.645  1.00  0.00           C  
ATOM   2365  C2'   G  1031     -48.895  23.285 -74.873  1.00  0.00           C  
ATOM   2366  O2'   G  1031     -49.114  22.418 -75.977  1.00  0.00           O  
ATOM   2367  N1    G  1031     -52.507  23.606 -70.632  1.00  0.00           N  
ATOM   2368  C2    G  1031     -52.493  22.931 -71.828  1.00  0.00           C  
ATOM   2369  N2    G  1031     -53.680  22.509 -72.288  1.00  0.00           N  
ATOM   2370  N3    G  1031     -51.395  22.686 -72.525  1.00  0.00           N  
ATOM   2371  C4    G  1031     -50.293  23.179 -71.921  1.00  0.00           C  
ATOM   2372  C5    G  1031     -50.199  23.866 -70.729  1.00  0.00           C  
ATOM   2373  C6    G  1031     -51.384  24.123 -69.993  1.00  0.00           C  
ATOM   2374  O6    G  1031     -51.508  24.716 -68.915  1.00  0.00           O  
ATOM   2375  N7    G  1031     -48.880  24.201 -70.456  1.00  0.00           N  
ATOM   2376  C8    G  1031     -48.209  23.720 -71.468  1.00  0.00           C  
ATOM   2377  N9    G  1031     -49.004  23.088 -72.393  1.00  0.00           N  
ATOM   2378  H5'   G  1031     -44.631  22.949 -73.942  1.00  0.00           H  
ATOM   2379 H5''   G  1031     -44.883  24.274 -74.794  1.00  0.00           H  
ATOM   2380  H4'   G  1031     -46.342  22.513 -75.417  1.00  0.00           H  
ATOM   2381  H3'   G  1031     -47.624  24.831 -74.411  1.00  0.00           H  
ATOM   2382  H1'   G  1031     -49.011  21.564 -73.726  1.00  0.00           H  
ATOM   2383  H2'   G  1031     -49.668  23.865 -74.709  1.00  0.00           H  
ATOM   2384 HO2'   G  1031     -50.069  22.417 -76.198  1.00  0.00           H  
ATOM   2385  H1    G  1031     -53.374  23.736 -70.194  1.00  0.00           H  
ATOM   2386  H22   G  1031     -53.731  22.021 -73.137  1.00  0.00           H  
ATOM   2387  H21   G  1031     -54.497  22.686 -71.778  1.00  0.00           H  
ATOM   2388  H8    G  1031     -47.237  23.802 -71.557  1.00  0.00           H  
ATOM   2389  P     C  1032     -48.099  25.969 -76.814  1.00  0.00           P  
ATOM   2390  OP2   C  1032     -47.664  26.979 -75.817  1.00  0.00           O  
ATOM   2391  OP1   C  1032     -47.797  26.181 -78.253  1.00  0.00           O  
ATOM   2392  O5'   C  1032     -49.673  25.774 -76.666  1.00  0.00           O  
ATOM   2393  C5'   C  1032     -50.433  25.159 -77.695  1.00  0.00           C  
ATOM   2394  C4'   C  1032     -51.912  25.204 -77.399  1.00  0.00           C  
ATOM   2395  O4'   C  1032     -52.152  24.571 -76.118  1.00  0.00           O  
ATOM   2396  C3'   C  1032     -52.512  26.585 -77.189  1.00  0.00           C  
ATOM   2397  O3'   C  1032     -52.775  27.264 -78.404  1.00  0.00           O  
ATOM   2398  C1'   C  1032     -53.254  25.183 -75.479  1.00  0.00           C  
ATOM   2399  C2'   C  1032     -53.784  26.240 -76.434  1.00  0.00           C  
ATOM   2400  O2'   C  1032     -54.752  25.660 -77.296  1.00  0.00           O  
ATOM   2401  N1    C  1032     -52.786  25.766 -74.197  1.00  0.00           N  
ATOM   2402  C2    C  1032     -53.739  26.058 -73.212  1.00  0.00           C  
ATOM   2403  O2    C  1032     -54.936  25.823 -73.439  1.00  0.00           O  
ATOM   2404  N3    C  1032     -53.339  26.589 -72.034  1.00  0.00           N  
ATOM   2405  C4    C  1032     -52.047  26.833 -71.816  1.00  0.00           C  
ATOM   2406  N4    C  1032     -51.699  27.358 -70.638  1.00  0.00           N  
ATOM   2407  C5    C  1032     -51.055  26.549 -72.795  1.00  0.00           C  
ATOM   2408  C6    C  1032     -51.462  26.022 -73.957  1.00  0.00           C  
ATOM   2409  H5'   C  1032     -50.152  24.225 -77.784  1.00  0.00           H  
ATOM   2410 H5''   C  1032     -50.262  25.626 -78.540  1.00  0.00           H  
ATOM   2411  H4'   C  1032     -52.389  24.711 -78.099  1.00  0.00           H  
ATOM   2412  H3'   C  1032     -51.919  27.111 -76.613  1.00  0.00           H  
ATOM   2413  H1'   C  1032     -53.959  24.527 -75.301  1.00  0.00           H  
ATOM   2414  H2'   C  1032     -54.141  27.020 -75.960  1.00  0.00           H  
ATOM   2415 HO2'   C  1032     -54.535  25.892 -78.223  1.00  0.00           H  
ATOM   2416  H42   C  1032     -50.757  27.549 -70.447  1.00  0.00           H  
ATOM   2417  H41   C  1032     -52.386  27.553 -69.966  1.00  0.00           H  
ATOM   2418  H5    C  1032     -50.107  26.731 -72.625  1.00  0.00           H  
ATOM   2419  H6    C  1032     -50.794  25.819 -74.643  1.00  0.00           H  
ATOM   2420  P     U  1033     -53.184  28.819 -78.390  1.00  0.00           P  
ATOM   2421  OP2   U  1033     -52.019  29.595 -77.894  1.00  0.00           O  
ATOM   2422  OP1   U  1033     -53.779  29.150 -79.710  1.00  0.00           O  
ATOM   2423  O5'   U  1033     -54.336  28.904 -77.294  1.00  0.00           O  
ATOM   2424  C5'   U  1033     -55.701  28.770 -77.659  1.00  0.00           C  
ATOM   2425  C4'   U  1033     -56.621  29.215 -76.549  1.00  0.00           C  
ATOM   2426  O4'   U  1033     -56.277  28.555 -75.300  1.00  0.00           O  
ATOM   2427  C3'   U  1033     -56.565  30.690 -76.181  1.00  0.00           C  
ATOM   2428  O3'   U  1033     -57.243  31.518 -77.109  1.00  0.00           O  
ATOM   2429  C1'   U  1033     -56.706  29.351 -74.236  1.00  0.00           C  
ATOM   2430  C2'   U  1033     -57.367  30.565 -74.877  1.00  0.00           C  
ATOM   2431  O2'   U  1033     -58.731  30.267 -75.138  1.00  0.00           O  
ATOM   2432  N1    U  1033     -55.515  29.717 -73.433  1.00  0.00           N  
ATOM   2433  C2    U  1033     -55.735  30.146 -72.137  1.00  0.00           C  
ATOM   2434  O2    U  1033     -56.847  30.231 -71.644  1.00  0.00           O  
ATOM   2435  N3    U  1033     -54.604  30.474 -71.431  1.00  0.00           N  
ATOM   2436  C4    U  1033     -53.300  30.420 -71.877  1.00  0.00           C  
ATOM   2437  O4    U  1033     -52.388  30.750 -71.118  1.00  0.00           O  
ATOM   2438  C5    U  1033     -53.148  29.967 -73.226  1.00  0.00           C  
ATOM   2439  C6    U  1033     -54.233  29.640 -73.936  1.00  0.00           C  
ATOM   2440  H5'   U  1033     -55.885  27.830 -77.868  1.00  0.00           H  
ATOM   2441 H5''   U  1033     -55.875  29.315 -78.454  1.00  0.00           H  
ATOM   2442  H4'   U  1033     -57.541  28.972 -76.784  1.00  0.00           H  
ATOM   2443  H3'   U  1033     -55.634  30.944 -76.011  1.00  0.00           H  
ATOM   2444  H1'   U  1033     -57.357  28.894 -73.663  1.00  0.00           H  
ATOM   2445  H2'   U  1033     -57.272  31.364 -74.318  1.00  0.00           H  
ATOM   2446 HO2'   U  1033     -59.294  30.779 -74.519  1.00  0.00           H  
ATOM   2447  H3    U  1033     -54.738  30.781 -70.511  1.00  0.00           H  
ATOM   2448  H5    U  1033     -52.256  29.897 -73.625  1.00  0.00           H  
ATOM   2449  H6    U  1033     -54.103  29.334 -74.857  1.00  0.00           H  
ATOM   2450  P     A  1034     -57.006  33.107 -77.100  1.00  0.00           P  
ATOM   2451  OP2   A  1034     -55.625  33.363 -76.618  1.00  0.00           O  
ATOM   2452  OP1   A  1034     -57.437  33.644 -78.414  1.00  0.00           O  
ATOM   2453  O5'   A  1034     -58.020  33.641 -75.992  1.00  0.00           O  
ATOM   2454  C5'   A  1034     -59.418  33.666 -76.237  1.00  0.00           C  
ATOM   2455  C4'   A  1034     -60.142  34.520 -75.226  1.00  0.00           C  
ATOM   2456  O4'   A  1034     -60.299  33.763 -73.994  1.00  0.00           O  
ATOM   2457  C3'   A  1034     -59.459  35.824 -74.843  1.00  0.00           C  
ATOM   2458  O3'   A  1034     -60.374  36.845 -74.484  1.00  0.00           O  
ATOM   2459  C1'   A  1034     -59.848  34.562 -72.935  1.00  0.00           C  
ATOM   2460  C2'   A  1034     -58.775  35.460 -73.534  1.00  0.00           C  
ATOM   2461  O2'   A  1034     -58.588  36.604 -72.714  1.00  0.00           O  
ATOM   2462  N1    A  1034     -61.005  31.459 -68.988  1.00  0.00           N  
ATOM   2463  C2    A  1034     -61.769  32.146 -69.846  1.00  0.00           C  
ATOM   2464  N3    A  1034     -61.401  32.936 -70.852  1.00  0.00           N  
ATOM   2465  C4    A  1034     -60.061  32.994 -70.946  1.00  0.00           C  
ATOM   2466  C5    A  1034     -59.146  32.345 -70.138  1.00  0.00           C  
ATOM   2467  C6    A  1034     -59.663  31.538 -69.109  1.00  0.00           C  
ATOM   2468  N6    A  1034     -58.902  30.853 -68.253  1.00  0.00           N  
ATOM   2469  N7    A  1034     -57.848  32.640 -70.532  1.00  0.00           N  
ATOM   2470  C8    A  1034     -58.005  33.448 -71.552  1.00  0.00           C  
ATOM   2471  N9    A  1034     -59.319  33.705 -71.858  1.00  0.00           N  
ATOM   2472  H5'   A  1034     -59.768  32.752 -76.191  1.00  0.00           H  
ATOM   2473 H5''   A  1034     -59.581  34.026 -77.133  1.00  0.00           H  
ATOM   2474  H4'   A  1034     -61.026  34.751 -75.580  1.00  0.00           H  
ATOM   2475  H3'   A  1034     -58.777  36.039 -75.514  1.00  0.00           H  
ATOM   2476  H1'   A  1034     -60.577  35.116 -72.584  1.00  0.00           H  
ATOM   2477  H2'   A  1034     -57.932  34.983 -73.690  1.00  0.00           H  
ATOM   2478 HO2'   A  1034     -59.456  36.885 -72.358  1.00  0.00           H  
ATOM   2479  H2    A  1034     -62.737  32.054 -69.715  1.00  0.00           H  
ATOM   2480  H61   A  1034     -59.321  30.306 -67.555  1.00  0.00           H  
ATOM   2481  H62   A  1034     -57.926  30.895 -68.322  1.00  0.00           H  
ATOM   2482  H8    A  1034     -57.254  33.833 -72.051  1.00  0.00           H  
ATOM   2483  P     U  1035     -60.808  37.957 -75.561  1.00  0.00           P  
ATOM   2484  OP2   U  1035     -61.117  39.210 -74.827  1.00  0.00           O  
ATOM   2485  OP1   U  1035     -59.791  37.971 -76.643  1.00  0.00           O  
ATOM   2486  O5'   U  1035     -62.168  37.392 -76.169  1.00  0.00           O  
ATOM   2487  C5'   U  1035     -63.408  38.027 -75.896  1.00  0.00           C  
ATOM   2488  C4'   U  1035     -64.026  38.603 -77.146  1.00  0.00           C  
ATOM   2489  O4'   U  1035     -64.844  37.630 -77.819  1.00  0.00           O  
ATOM   2490  C3'   U  1035     -64.973  39.776 -76.946  1.00  0.00           C  
ATOM   2491  O3'   U  1035     -64.312  41.029 -76.950  1.00  0.00           O  
ATOM   2492  C1'   U  1035     -65.859  38.268 -78.592  1.00  0.00           C  
ATOM   2493  C2'   U  1035     -65.925  39.731 -78.152  1.00  0.00           C  
ATOM   2494  O2'   U  1035     -65.443  40.538 -79.218  1.00  0.00           O  
ATOM   2495  N1    U  1035     -67.136  37.552 -78.357  1.00  0.00           N  
ATOM   2496  C2    U  1035     -68.074  37.585 -79.372  1.00  0.00           C  
ATOM   2497  O2    U  1035     -67.892  38.166 -80.428  1.00  0.00           O  
ATOM   2498  N3    U  1035     -69.240  36.908 -79.110  1.00  0.00           N  
ATOM   2499  C4    U  1035     -69.561  36.216 -77.962  1.00  0.00           C  
ATOM   2500  O4    U  1035     -70.656  35.658 -77.877  1.00  0.00           O  
ATOM   2501  C5    U  1035     -68.543  36.225 -76.955  1.00  0.00           C  
ATOM   2502  C6    U  1035     -67.398  36.875 -77.184  1.00  0.00           C  
ATOM   2503  H5'   U  1035     -63.262  38.750 -75.250  1.00  0.00           H  
ATOM   2504 H5''   U  1035     -64.024  37.372 -75.508  1.00  0.00           H  
ATOM   2505  H4'   U  1035     -63.310  38.874 -77.756  1.00  0.00           H  
ATOM   2506  H3'   U  1035     -65.505  39.627 -76.137  1.00  0.00           H  
ATOM   2507  H1'   U  1035     -65.635  38.227 -79.546  1.00  0.00           H  
ATOM   2508  H2'   U  1035     -66.839  39.976 -77.898  1.00  0.00           H  
ATOM   2509 HO2'   U  1035     -66.199  41.007 -79.630  1.00  0.00           H  
ATOM   2510  H3    U  1035     -69.919  36.919 -79.817  1.00  0.00           H  
ATOM   2511  H5    U  1035     -68.686  35.758 -76.105  1.00  0.00           H  
ATOM   2512  H6    U  1035     -66.718  36.867 -76.479  1.00  0.00           H  
ATOM   2513  P     A  1036     -64.417  42.003 -75.676  1.00  0.00           P  
ATOM   2514  OP2   A  1036     -63.195  42.844 -75.639  1.00  0.00           O  
ATOM   2515  OP1   A  1036     -65.753  42.649 -75.700  1.00  0.00           O  
ATOM   2516  O5'   A  1036     -64.370  41.012 -74.429  1.00  0.00           O  
ATOM   2517  C5'   A  1036     -63.669  41.363 -73.246  1.00  0.00           C  
ATOM   2518  C4'   A  1036     -64.456  41.010 -72.009  1.00  0.00           C  
ATOM   2519  O4'   A  1036     -64.640  39.579 -71.982  1.00  0.00           O  
ATOM   2520  C3'   A  1036     -63.802  41.356 -70.680  1.00  0.00           C  
ATOM   2521  O3'   A  1036     -64.138  42.652 -70.217  1.00  0.00           O  
ATOM   2522  C1'   A  1036     -64.400  39.072 -70.685  1.00  0.00           C  
ATOM   2523  C2'   A  1036     -64.354  40.288 -69.758  1.00  0.00           C  
ATOM   2524  O2'   A  1036     -65.676  40.599 -69.342  1.00  0.00           O  
ATOM   2525  N1    A  1036     -61.114  36.013 -68.155  1.00  0.00           N  
ATOM   2526  C2    A  1036     -62.302  36.532 -67.819  1.00  0.00           C  
ATOM   2527  N3    A  1036     -63.105  37.322 -68.527  1.00  0.00           N  
ATOM   2528  C4    A  1036     -62.571  37.585 -69.733  1.00  0.00           C  
ATOM   2529  C5    A  1036     -61.362  37.126 -70.221  1.00  0.00           C  
ATOM   2530  C6    A  1036     -60.606  36.296 -69.374  1.00  0.00           C  
ATOM   2531  N6    A  1036     -59.421  35.780 -69.708  1.00  0.00           N  
ATOM   2532  N7    A  1036     -61.139  37.602 -71.506  1.00  0.00           N  
ATOM   2533  C8    A  1036     -62.201  38.326 -71.762  1.00  0.00           C  
ATOM   2534  N9    A  1036     -63.109  38.359 -70.732  1.00  0.00           N  
ATOM   2535  H5'   A  1036     -63.497  42.328 -73.250  1.00  0.00           H  
ATOM   2536 H5''   A  1036     -62.813  40.887 -73.227  1.00  0.00           H  
ATOM   2537  H4'   A  1036     -65.329  41.453 -72.051  1.00  0.00           H  
ATOM   2538  H3'   A  1036     -62.832  41.241 -70.760  1.00  0.00           H  
ATOM   2539  H1'   A  1036     -65.101  38.457 -70.382  1.00  0.00           H  
ATOM   2540  H2'   A  1036     -63.760  40.132 -68.993  1.00  0.00           H  
ATOM   2541 HO2'   A  1036     -65.775  40.366 -68.396  1.00  0.00           H  
ATOM   2542  H2    A  1036     -62.626  36.296 -66.924  1.00  0.00           H  
ATOM   2543  H61   A  1036     -58.940  35.207 -69.075  1.00  0.00           H  
ATOM   2544  H62   A  1036     -59.033  35.971 -70.588  1.00  0.00           H  
ATOM   2545  H8    A  1036     -62.334  38.800 -72.609  1.00  0.00           H  
ATOM   2546  P     A  1037     -63.157  43.430 -69.209  1.00  0.00           P  
ATOM   2547  OP2   A  1037     -61.784  43.374 -69.769  1.00  0.00           O  
ATOM   2548  OP1   A  1037     -63.769  44.745 -68.894  1.00  0.00           O  
ATOM   2549  O5'   A  1037     -63.185  42.543 -67.885  1.00  0.00           O  
ATOM   2550  C5'   A  1037     -64.230  42.686 -66.934  1.00  0.00           C  
ATOM   2551  C4'   A  1037     -63.972  41.860 -65.699  1.00  0.00           C  
ATOM   2552  O4'   A  1037     -63.646  40.509 -66.093  1.00  0.00           O  
ATOM   2553  C3'   A  1037     -62.802  42.301 -64.833  1.00  0.00           C  
ATOM   2554  O3'   A  1037     -63.133  43.358 -63.950  1.00  0.00           O  
ATOM   2555  C1'   A  1037     -62.710  39.959 -65.196  1.00  0.00           C  
ATOM   2556  C2'   A  1037     -62.428  41.009 -64.118  1.00  0.00           C  
ATOM   2557  O2'   A  1037     -63.284  40.767 -63.011  1.00  0.00           O  
ATOM   2558  N1    A  1037     -58.074  37.716 -65.015  1.00  0.00           N  
ATOM   2559  C2    A  1037     -59.021  37.902 -64.087  1.00  0.00           C  
ATOM   2560  N3    A  1037     -60.207  38.495 -64.203  1.00  0.00           N  
ATOM   2561  C4    A  1037     -60.396  38.940 -65.458  1.00  0.00           C  
ATOM   2562  C5    A  1037     -59.517  38.823 -66.518  1.00  0.00           C  
ATOM   2563  C6    A  1037     -58.295  38.174 -66.266  1.00  0.00           C  
ATOM   2564  N6    A  1037     -57.350  37.989 -67.191  1.00  0.00           N  
ATOM   2565  N7    A  1037     -60.051  39.399 -67.663  1.00  0.00           N  
ATOM   2566  C8    A  1037     -61.221  39.842 -67.276  1.00  0.00           C  
ATOM   2567  N9    A  1037     -61.495  39.598 -65.952  1.00  0.00           N  
ATOM   2568  H5'   A  1037     -65.074  42.397 -67.340  1.00  0.00           H  
ATOM   2569 H5''   A  1037     -64.305  43.628 -66.679  1.00  0.00           H  
ATOM   2570  H4'   A  1037     -64.783  41.849 -65.149  1.00  0.00           H  
ATOM   2571  H3'   A  1037     -62.060  42.577 -65.412  1.00  0.00           H  
ATOM   2572  H1'   A  1037     -63.085  39.155 -64.778  1.00  0.00           H  
ATOM   2573  H2'   A  1037     -61.484  41.003 -63.856  1.00  0.00           H  
ATOM   2574 HO2'   A  1037     -62.751  40.417 -62.267  1.00  0.00           H  
ATOM   2575  H2    A  1037     -58.811  37.551 -63.196  1.00  0.00           H  
ATOM   2576  H61   A  1037     -56.518  37.529 -66.955  1.00  0.00           H  
ATOM   2577  H62   A  1037     -57.489  38.313 -68.105  1.00  0.00           H  
ATOM   2578  H8    A  1037     -61.843  40.306 -67.875  1.00  0.00           H  
ATOM   2579  P     A  1038     -62.039  44.477 -63.583  1.00  0.00           P  
ATOM   2580  OP2   A  1038     -61.901  45.385 -64.749  1.00  0.00           O  
ATOM   2581  OP1   A  1038     -62.383  45.038 -62.252  1.00  0.00           O  
ATOM   2582  O5'   A  1038     -60.682  43.655 -63.435  1.00  0.00           O  
ATOM   2583  C5'   A  1038     -60.199  43.268 -62.158  1.00  0.00           C  
ATOM   2584  C4'   A  1038     -58.803  42.704 -62.240  1.00  0.00           C  
ATOM   2585  O4'   A  1038     -58.831  41.578 -63.173  1.00  0.00           O  
ATOM   2586  C3'   A  1038     -57.747  43.623 -62.835  1.00  0.00           C  
ATOM   2587  O3'   A  1038     -57.256  44.577 -61.909  1.00  0.00           O  
ATOM   2588  C1'   A  1038     -57.622  41.532 -63.881  1.00  0.00           C  
ATOM   2589  C2'   A  1038     -56.705  42.576 -63.253  1.00  0.00           C  
ATOM   2590  O2'   A  1038     -56.052  42.020 -62.122  1.00  0.00           O  
ATOM   2591  N1    A  1038     -55.989  41.047 -68.745  1.00  0.00           N  
ATOM   2592  C2    A  1038     -55.471  40.646 -67.577  1.00  0.00           C  
ATOM   2593  N3    A  1038     -55.950  40.806 -66.345  1.00  0.00           N  
ATOM   2594  C4    A  1038     -57.118  41.473 -66.372  1.00  0.00           C  
ATOM   2595  C5    A  1038     -57.775  41.947 -67.492  1.00  0.00           C  
ATOM   2596  C6    A  1038     -57.164  41.712 -68.737  1.00  0.00           C  
ATOM   2597  N6    A  1038     -57.680  42.112 -69.901  1.00  0.00           N  
ATOM   2598  N7    A  1038     -58.955  42.585 -67.135  1.00  0.00           N  
ATOM   2599  C8    A  1038     -58.985  42.482 -65.829  1.00  0.00           C  
ATOM   2600  N9    A  1038     -57.904  41.821 -65.300  1.00  0.00           N  
ATOM   2601  H5'   A  1038     -60.797  42.587 -61.783  1.00  0.00           H  
ATOM   2602 H5''   A  1038     -60.195  44.049 -61.566  1.00  0.00           H  
ATOM   2603  H4'   A  1038     -58.533  42.394 -61.350  1.00  0.00           H  
ATOM   2604  H3'   A  1038     -58.118  44.069 -63.626  1.00  0.00           H  
ATOM   2605  H1'   A  1038     -57.209  40.646 -63.804  1.00  0.00           H  
ATOM   2606  H2'   A  1038     -56.066  42.943 -63.899  1.00  0.00           H  
ATOM   2607 HO2'   A  1038     -55.100  41.910 -62.326  1.00  0.00           H  
ATOM   2608  H2    A  1038     -54.617  40.167 -67.637  1.00  0.00           H  
ATOM   2609  H61   A  1038     -57.207  41.919 -70.738  1.00  0.00           H  
ATOM   2610  H62   A  1038     -58.531  42.596 -69.920  1.00  0.00           H  
ATOM   2611  H8    A  1038     -59.711  42.846 -65.280  1.00  0.00           H  
ATOM   2612  P     A  1039     -56.495  45.892 -62.432  1.00  0.00           P  
ATOM   2613  OP2   A  1039     -57.311  46.496 -63.514  1.00  0.00           O  
ATOM   2614  OP1   A  1039     -56.123  46.709 -61.249  1.00  0.00           O  
ATOM   2615  O5'   A  1039     -55.154  45.329 -63.083  1.00  0.00           O  
ATOM   2616  C5'   A  1039     -54.868  45.536 -64.458  1.00  0.00           C  
ATOM   2617  C4'   A  1039     -53.383  45.609 -64.711  1.00  0.00           C  
ATOM   2618  O4'   A  1039     -52.788  46.386 -63.642  1.00  0.00           O  
ATOM   2619  C3'   A  1039     -52.647  44.279 -64.748  1.00  0.00           C  
ATOM   2620  O3'   A  1039     -51.584  44.259 -65.684  1.00  0.00           O  
ATOM   2621  C1'   A  1039     -51.792  45.608 -62.988  1.00  0.00           C  
ATOM   2622  C2'   A  1039     -52.048  44.155 -63.349  1.00  0.00           C  
ATOM   2623  O2'   A  1039     -50.806  43.466 -63.380  1.00  0.00           O  
ATOM   2624  N1    A  1039     -49.320  46.786 -58.623  1.00  0.00           N  
ATOM   2625  C2    A  1039     -48.895  46.623 -59.882  1.00  0.00           C  
ATOM   2626  N3    A  1039     -49.594  46.316 -60.973  1.00  0.00           N  
ATOM   2627  C4    A  1039     -50.897  46.167 -60.675  1.00  0.00           C  
ATOM   2628  C5    A  1039     -51.484  46.302 -59.431  1.00  0.00           C  
ATOM   2629  C6    A  1039     -50.635  46.629 -58.358  1.00  0.00           C  
ATOM   2630  N6    A  1039     -51.058  46.791 -57.103  1.00  0.00           N  
ATOM   2631  N7    A  1039     -52.851  46.075 -59.506  1.00  0.00           N  
ATOM   2632  C8    A  1039     -53.057  45.813 -60.773  1.00  0.00           C  
ATOM   2633  N9    A  1039     -51.918  45.851 -61.539  1.00  0.00           N  
ATOM   2634  H5'   A  1039     -55.283  46.376 -64.748  1.00  0.00           H  
ATOM   2635 H5''   A  1039     -55.245  44.797 -64.979  1.00  0.00           H  
ATOM   2636  H4'   A  1039     -53.229  46.052 -65.571  1.00  0.00           H  
ATOM   2637  H3'   A  1039     -53.296  43.555 -64.874  1.00  0.00           H  
ATOM   2638  H1'   A  1039     -50.893  45.864 -63.285  1.00  0.00           H  
ATOM   2639  H2'   A  1039     -52.678  43.739 -62.724  1.00  0.00           H  
ATOM   2640 HO2'   A  1039     -50.755  42.867 -62.607  1.00  0.00           H  
ATOM   2641  H2    A  1039     -47.933  46.748 -60.021  1.00  0.00           H  
ATOM   2642  H61   A  1039     -50.419  47.020 -56.396  1.00  0.00           H  
ATOM   2643  H62   A  1039     -52.008  46.683 -56.887  1.00  0.00           H  
ATOM   2644  H8    A  1039     -53.943  45.608 -61.140  1.00  0.00           H  
ATOM   2645  P     A  1040     -51.559  43.158 -66.855  1.00  0.00           P  
ATOM   2646  OP2   A  1040     -50.181  43.104 -67.406  1.00  0.00           O  
ATOM   2647  OP1   A  1040     -52.192  41.920 -66.337  1.00  0.00           O  
ATOM   2648  O5'   A  1040     -52.513  43.768 -67.977  1.00  0.00           O  
ATOM   2649  C5'   A  1040     -53.918  43.830 -67.783  1.00  0.00           C  
ATOM   2650  C4'   A  1040     -54.549  44.899 -68.640  1.00  0.00           C  
ATOM   2651  O4'   A  1040     -54.242  46.196 -68.094  1.00  0.00           O  
ATOM   2652  C3'   A  1040     -54.049  44.984 -70.074  1.00  0.00           C  
ATOM   2653  O3'   A  1040     -54.720  44.094 -70.949  1.00  0.00           O  
ATOM   2654  C1'   A  1040     -53.990  47.133 -69.112  1.00  0.00           C  
ATOM   2655  C2'   A  1040     -54.308  46.441 -70.427  1.00  0.00           C  
ATOM   2656  O2'   A  1040     -55.676  46.659 -70.742  1.00  0.00           O  
ATOM   2657  N1    A  1040     -50.343  50.411 -70.699  1.00  0.00           N  
ATOM   2658  C2    A  1040     -51.647  50.306 -70.987  1.00  0.00           C  
ATOM   2659  N3    A  1040     -52.540  49.427 -70.537  1.00  0.00           N  
ATOM   2660  C4    A  1040     -51.966  48.562 -69.681  1.00  0.00           C  
ATOM   2661  C5    A  1040     -50.641  48.543 -69.288  1.00  0.00           C  
ATOM   2662  C6    A  1040     -49.799  49.527 -69.835  1.00  0.00           C  
ATOM   2663  N6    A  1040     -48.499  49.631 -69.549  1.00  0.00           N  
ATOM   2664  N7    A  1040     -50.411  47.507 -68.392  1.00  0.00           N  
ATOM   2665  C8    A  1040     -51.582  46.934 -68.267  1.00  0.00           C  
ATOM   2666  N9    A  1040     -52.569  47.521 -69.019  1.00  0.00           N  
ATOM   2667  H5'   A  1040     -54.103  44.027 -66.840  1.00  0.00           H  
ATOM   2668 H5''   A  1040     -54.312  42.963 -68.011  1.00  0.00           H  
ATOM   2669  H4'   A  1040     -55.521  44.772 -68.640  1.00  0.00           H  
ATOM   2670  H3'   A  1040     -53.083  44.817 -70.089  1.00  0.00           H  
ATOM   2671  H1'   A  1040     -54.553  47.930 -69.019  1.00  0.00           H  
ATOM   2672  H2'   A  1040     -53.716  46.748 -71.145  1.00  0.00           H  
ATOM   2673 HO2'   A  1040     -55.733  47.279 -71.499  1.00  0.00           H  
ATOM   2674  H2    A  1040     -51.993  50.971 -71.618  1.00  0.00           H  
ATOM   2675  H61   A  1040     -47.962  50.340 -69.962  1.00  0.00           H  
ATOM   2676  H62   A  1040     -48.082  49.002 -68.925  1.00  0.00           H  
ATOM   2677  H8    A  1040     -51.738  46.157 -67.689  1.00  0.00           H  
ATOM   2678  P     U  1041     -53.979  43.542 -72.264  1.00  0.00           P  
ATOM   2679  OP2   U  1041     -52.773  42.792 -71.831  1.00  0.00           O  
ATOM   2680  OP1   U  1041     -54.994  42.872 -73.117  1.00  0.00           O  
ATOM   2681  O5'   U  1041     -53.497  44.861 -73.016  1.00  0.00           O  
ATOM   2682  C5'   U  1041     -54.397  45.620 -73.808  1.00  0.00           C  
ATOM   2683  C4'   U  1041     -53.703  46.772 -74.492  1.00  0.00           C  
ATOM   2684  O4'   U  1041     -53.058  47.606 -73.512  1.00  0.00           O  
ATOM   2685  C3'   U  1041     -52.589  46.404 -75.461  1.00  0.00           C  
ATOM   2686  O3'   U  1041     -53.064  46.094 -76.758  1.00  0.00           O  
ATOM   2687  C1'   U  1041     -51.836  48.108 -74.008  1.00  0.00           C  
ATOM   2688  C2'   U  1041     -51.718  47.653 -75.458  1.00  0.00           C  
ATOM   2689  O2'   U  1041     -52.259  48.660 -76.302  1.00  0.00           O  
ATOM   2690  N1    U  1041     -50.742  47.576 -73.161  1.00  0.00           N  
ATOM   2691  C2    U  1041     -49.496  48.161 -73.299  1.00  0.00           C  
ATOM   2692  O2    U  1041     -49.272  49.075 -74.072  1.00  0.00           O  
ATOM   2693  N3    U  1041     -48.514  47.637 -72.494  1.00  0.00           N  
ATOM   2694  C4    U  1041     -48.645  46.609 -71.585  1.00  0.00           C  
ATOM   2695  O4    U  1041     -47.663  46.249 -70.934  1.00  0.00           O  
ATOM   2696  C5    U  1041     -49.960  46.053 -71.496  1.00  0.00           C  
ATOM   2697  C6    U  1041     -50.936  46.544 -72.267  1.00  0.00           C  
ATOM   2698  H5'   U  1041     -55.109  45.972 -73.234  1.00  0.00           H  
ATOM   2699 H5''   U  1041     -54.794  45.038 -74.489  1.00  0.00           H  
ATOM   2700  H4'   U  1041     -54.371  47.305 -74.970  1.00  0.00           H  
ATOM   2701  H3'   U  1041     -52.075  45.656 -75.092  1.00  0.00           H  
ATOM   2702  H1'   U  1041     -51.825  49.088 -73.976  1.00  0.00           H  
ATOM   2703  H2'   U  1041     -50.790  47.444 -75.693  1.00  0.00           H  
ATOM   2704 HO2'   U  1041     -51.528  49.098 -76.785  1.00  0.00           H  
ATOM   2705  H3    U  1041     -47.624  48.037 -72.576  1.00  0.00           H  
ATOM   2706  H5    U  1041     -50.144  45.318 -70.874  1.00  0.00           H  
ATOM   2707  H6    U  1041     -51.826  46.146 -72.188  1.00  0.00           H  
ATOM   2708  P     U  1042     -52.274  45.041 -77.679  1.00  0.00           P  
ATOM   2709  OP2   U  1042     -52.516  43.681 -77.134  1.00  0.00           O  
ATOM   2710  OP1   U  1042     -52.602  45.333 -79.098  1.00  0.00           O  
ATOM   2711  O5'   U  1042     -50.740  45.400 -77.445  1.00  0.00           O  
ATOM   2712  C5'   U  1042     -50.059  46.295 -78.311  1.00  0.00           C  
ATOM   2713  C4'   U  1042     -48.574  46.309 -78.043  1.00  0.00           C  
ATOM   2714  O4'   U  1042     -48.351  46.615 -76.639  1.00  0.00           O  
ATOM   2715  C3'   U  1042     -47.840  44.996 -78.265  1.00  0.00           C  
ATOM   2716  O3'   U  1042     -47.422  44.814 -79.606  1.00  0.00           O  
ATOM   2717  C1'   U  1042     -47.284  45.837 -76.133  1.00  0.00           C  
ATOM   2718  C2'   U  1042     -46.643  45.141 -77.338  1.00  0.00           C  
ATOM   2719  O2'   U  1042     -45.658  45.997 -77.901  1.00  0.00           O  
ATOM   2720  N1    U  1042     -47.849  44.871 -75.160  1.00  0.00           N  
ATOM   2721  C2    U  1042     -46.961  44.023 -74.525  1.00  0.00           C  
ATOM   2722  O2    U  1042     -45.759  44.041 -74.730  1.00  0.00           O  
ATOM   2723  N3    U  1042     -47.528  43.146 -73.633  1.00  0.00           N  
ATOM   2724  C4    U  1042     -48.865  43.030 -73.317  1.00  0.00           C  
ATOM   2725  O4    U  1042     -49.221  42.188 -72.492  1.00  0.00           O  
ATOM   2726  C5    U  1042     -49.725  43.939 -74.012  1.00  0.00           C  
ATOM   2727  C6    U  1042     -49.198  44.805 -74.885  1.00  0.00           C  
ATOM   2728  H5'   U  1042     -50.415  47.199 -78.180  1.00  0.00           H  
ATOM   2729 H5''   U  1042     -50.213  46.022 -79.239  1.00  0.00           H  
ATOM   2730  H4'   U  1042     -48.160  47.004 -78.595  1.00  0.00           H  
ATOM   2731  H3'   U  1042     -48.402  44.256 -77.952  1.00  0.00           H  
ATOM   2732  H1'   U  1042     -46.611  46.392 -75.685  1.00  0.00           H  
ATOM   2733  H2'   U  1042     -46.268  44.269 -77.095  1.00  0.00           H  
ATOM   2734 HO2'   U  1042     -44.769  45.629 -77.711  1.00  0.00           H  
ATOM   2735  H3    U  1042     -46.916  42.536 -73.172  1.00  0.00           H  
ATOM   2736  H5    U  1042     -50.691  43.928 -73.849  1.00  0.00           H  
ATOM   2737  H6    U  1042     -49.807  45.415 -75.349  1.00  0.00           H  
ATOM   2738  P     A  1043     -47.468  43.355 -80.277  1.00  0.00           P  
ATOM   2739  OP2   A  1043     -48.445  42.532 -79.523  1.00  0.00           O  
ATOM   2740  OP1   A  1043     -47.629  43.528 -81.743  1.00  0.00           O  
ATOM   2741  O5'   A  1043     -46.013  42.762 -80.008  1.00  0.00           O  
ATOM   2742  C5'   A  1043     -45.247  42.203 -81.064  1.00  0.00           C  
ATOM   2743  C4'   A  1043     -44.207  41.242 -80.545  1.00  0.00           C  
ATOM   2744  O4'   A  1043     -43.177  41.993 -79.846  1.00  0.00           O  
ATOM   2745  C3'   A  1043     -44.683  40.243 -79.502  1.00  0.00           C  
ATOM   2746  O3'   A  1043     -45.328  39.115 -80.067  1.00  0.00           O  
ATOM   2747  C1'   A  1043     -42.645  41.195 -78.803  1.00  0.00           C  
ATOM   2748  C2'   A  1043     -43.368  39.848 -78.841  1.00  0.00           C  
ATOM   2749  O2'   A  1043     -42.633  38.947 -79.655  1.00  0.00           O  
ATOM   2750  N1    A  1043     -41.540  41.221 -73.770  1.00  0.00           N  
ATOM   2751  C2    A  1043     -41.198  40.390 -74.763  1.00  0.00           C  
ATOM   2752  N3    A  1043     -41.522  40.442 -76.053  1.00  0.00           N  
ATOM   2753  C4    A  1043     -42.301  41.509 -76.304  1.00  0.00           C  
ATOM   2754  C5    A  1043     -42.736  42.451 -75.390  1.00  0.00           C  
ATOM   2755  C6    A  1043     -42.324  42.283 -74.056  1.00  0.00           C  
ATOM   2756  N6    A  1043     -42.665  43.111 -73.066  1.00  0.00           N  
ATOM   2757  N7    A  1043     -43.524  43.410 -76.012  1.00  0.00           N  
ATOM   2758  C8    A  1043     -43.548  43.032 -77.266  1.00  0.00           C  
ATOM   2759  N9    A  1043     -42.828  41.889 -77.514  1.00  0.00           N  
ATOM   2760  H5'   A  1043     -44.799  42.925 -81.552  1.00  0.00           H  
ATOM   2761 H5''   A  1043     -45.845  41.727 -81.677  1.00  0.00           H  
ATOM   2762  H4'   A  1043     -43.805  40.769 -81.304  1.00  0.00           H  
ATOM   2763  H3'   A  1043     -45.253  40.705 -78.851  1.00  0.00           H  
ATOM   2764  H1'   A  1043     -41.688  41.056 -78.966  1.00  0.00           H  
ATOM   2765  H2'   A  1043     -43.512  39.490 -77.940  1.00  0.00           H  
ATOM   2766 HO2'   A  1043     -43.243  38.526 -80.296  1.00  0.00           H  
ATOM   2767  H2    A  1043     -40.629  39.635 -74.502  1.00  0.00           H  
ATOM   2768  H61   A  1043     -42.347  42.942 -72.155  1.00  0.00           H  
ATOM   2769  H62   A  1043     -43.232  43.888 -73.251  1.00  0.00           H  
ATOM   2770  H8    A  1043     -44.035  43.521 -77.963  1.00  0.00           H  
ATOM   2771  P     U  1044     -46.334  38.230 -79.179  1.00  0.00           P  
ATOM   2772  OP2   U  1044     -47.332  39.143 -78.568  1.00  0.00           O  
ATOM   2773  OP1   U  1044     -46.795  37.087 -80.008  1.00  0.00           O  
ATOM   2774  O5'   U  1044     -45.413  37.654 -78.014  1.00  0.00           O  
ATOM   2775  C5'   U  1044     -44.572  36.533 -78.235  1.00  0.00           C  
ATOM   2776  C4'   U  1044     -43.808  36.155 -76.990  1.00  0.00           C  
ATOM   2777  O4'   U  1044     -43.224  37.335 -76.387  1.00  0.00           O  
ATOM   2778  C3'   U  1044     -44.620  35.519 -75.872  1.00  0.00           C  
ATOM   2779  O3'   U  1044     -44.829  34.130 -76.061  1.00  0.00           O  
ATOM   2780  C1'   U  1044     -43.161  37.161 -74.985  1.00  0.00           C  
ATOM   2781  C2'   U  1044     -43.780  35.810 -74.633  1.00  0.00           C  
ATOM   2782  O2'   U  1044     -42.740  34.854 -74.481  1.00  0.00           O  
ATOM   2783  N1    U  1044     -43.862  38.290 -74.326  1.00  0.00           N  
ATOM   2784  C2    U  1044     -43.577  38.517 -72.992  1.00  0.00           C  
ATOM   2785  O2    U  1044     -42.789  37.840 -72.356  1.00  0.00           O  
ATOM   2786  N3    U  1044     -44.248  39.572 -72.425  1.00  0.00           N  
ATOM   2787  C4    U  1044     -45.158  40.407 -73.038  1.00  0.00           C  
ATOM   2788  O4    U  1044     -45.679  41.314 -72.389  1.00  0.00           O  
ATOM   2789  C5    U  1044     -45.403  40.112 -74.417  1.00  0.00           C  
ATOM   2790  C6    U  1044     -44.762  39.092 -74.996  1.00  0.00           C  
ATOM   2791  H5'   U  1044     -43.934  36.748 -78.947  1.00  0.00           H  
ATOM   2792 H5''   U  1044     -45.120  35.771 -78.516  1.00  0.00           H  
ATOM   2793  H4'   U  1044     -43.088  35.538 -77.236  1.00  0.00           H  
ATOM   2794  H3'   U  1044     -45.478  35.986 -75.791  1.00  0.00           H  
ATOM   2795  H1'   U  1044     -42.218  37.164 -74.717  1.00  0.00           H  
ATOM   2796  H2'   U  1044     -44.336  35.871 -73.828  1.00  0.00           H  
ATOM   2797 HO2'   U  1044     -42.651  34.628 -73.531  1.00  0.00           H  
ATOM   2798  H3    U  1044     -44.061  39.750 -71.480  1.00  0.00           H  
ATOM   2799  H5    U  1044     -46.036  40.656 -74.933  1.00  0.00           H  
ATOM   2800  H6    U  1044     -44.948  38.910 -75.940  1.00  0.00           H  
ATOM   2801  P     G  1045     -46.266  33.584 -76.528  1.00  0.00           P  
ATOM   2802  OP2   G  1045     -46.343  33.698 -78.006  1.00  0.00           O  
ATOM   2803  OP1   G  1045     -46.491  32.266 -75.880  1.00  0.00           O  
ATOM   2804  O5'   G  1045     -47.298  34.624 -75.899  1.00  0.00           O  
ATOM   2805  C5'   G  1045     -47.858  34.408 -74.613  1.00  0.00           C  
ATOM   2806  C4'   G  1045     -46.933  34.882 -73.519  1.00  0.00           C  
ATOM   2807  O4'   G  1045     -46.881  36.330 -73.542  1.00  0.00           O  
ATOM   2808  C3'   G  1045     -47.351  34.539 -72.097  1.00  0.00           C  
ATOM   2809  O3'   G  1045     -47.043  33.203 -71.737  1.00  0.00           O  
ATOM   2810  C1'   G  1045     -46.743  36.822 -72.218  1.00  0.00           C  
ATOM   2811  C2'   G  1045     -46.663  35.622 -71.270  1.00  0.00           C  
ATOM   2812  O2'   G  1045     -45.297  35.305 -71.040  1.00  0.00           O  
ATOM   2813  N1    G  1045     -48.897  39.977 -68.853  1.00  0.00           N  
ATOM   2814  C2    G  1045     -47.707  39.295 -68.774  1.00  0.00           C  
ATOM   2815  N2    G  1045     -46.992  39.473 -67.654  1.00  0.00           N  
ATOM   2816  N3    G  1045     -47.249  38.496 -69.725  1.00  0.00           N  
ATOM   2817  C4    G  1045     -48.090  38.431 -70.778  1.00  0.00           C  
ATOM   2818  C5    G  1045     -49.299  39.071 -70.956  1.00  0.00           C  
ATOM   2819  C6    G  1045     -49.779  39.924 -69.928  1.00  0.00           C  
ATOM   2820  O6    G  1045     -50.826  40.579 -69.898  1.00  0.00           O  
ATOM   2821  N7    G  1045     -49.857  38.739 -72.182  1.00  0.00           N  
ATOM   2822  C8    G  1045     -48.994  37.919 -72.718  1.00  0.00           C  
ATOM   2823  N9    G  1045     -47.899  37.689 -71.920  1.00  0.00           N  
ATOM   2824  H5'   G  1045     -48.028  33.450 -74.494  1.00  0.00           H  
ATOM   2825 H5''   G  1045     -48.707  34.893 -74.548  1.00  0.00           H  
ATOM   2826  H4'   G  1045     -46.036  34.523 -73.684  1.00  0.00           H  
ATOM   2827  H3'   G  1045     -48.321  34.643 -72.013  1.00  0.00           H  
ATOM   2828  H1'   G  1045     -45.917  37.346 -72.152  1.00  0.00           H  
ATOM   2829  H2'   G  1045     -47.142  35.793 -70.432  1.00  0.00           H  
ATOM   2830 HO2'   G  1045     -45.064  35.550 -70.120  1.00  0.00           H  
ATOM   2831  H1    G  1045     -49.147  40.544 -68.094  1.00  0.00           H  
ATOM   2832  H22   G  1045     -46.134  39.012 -67.542  1.00  0.00           H  
ATOM   2833  H21   G  1045     -47.324  40.063 -66.945  1.00  0.00           H  
ATOM   2834  H8    G  1045     -49.115  37.510 -73.600  1.00  0.00           H  
ATOM   2835  P     A  1046     -48.130  32.316 -70.967  1.00  0.00           P  
ATOM   2836  OP2   A  1046     -49.450  32.748 -71.491  1.00  0.00           O  
ATOM   2837  OP1   A  1046     -47.698  30.907 -71.138  1.00  0.00           O  
ATOM   2838  O5'   A  1046     -48.081  32.663 -69.413  1.00  0.00           O  
ATOM   2839  C5'   A  1046     -46.850  32.957 -68.770  1.00  0.00           C  
ATOM   2840  C4'   A  1046     -47.061  33.739 -67.498  1.00  0.00           C  
ATOM   2841  O4'   A  1046     -47.164  35.150 -67.825  1.00  0.00           O  
ATOM   2842  C3'   A  1046     -48.346  33.443 -66.739  1.00  0.00           C  
ATOM   2843  O3'   A  1046     -48.225  32.346 -65.850  1.00  0.00           O  
ATOM   2844  C1'   A  1046     -48.182  35.769 -67.086  1.00  0.00           C  
ATOM   2845  C2'   A  1046     -48.585  34.759 -66.009  1.00  0.00           C  
ATOM   2846  O2'   A  1046     -47.717  34.895 -64.893  1.00  0.00           O  
ATOM   2847  N1    A  1046     -52.372  38.622 -68.012  1.00  0.00           N  
ATOM   2848  C2    A  1046     -51.509  38.595 -66.988  1.00  0.00           C  
ATOM   2849  N3    A  1046     -50.438  37.825 -66.811  1.00  0.00           N  
ATOM   2850  C4    A  1046     -50.276  36.990 -67.852  1.00  0.00           C  
ATOM   2851  C5    A  1046     -51.077  36.900 -68.975  1.00  0.00           C  
ATOM   2852  C6    A  1046     -52.180  37.770 -69.042  1.00  0.00           C  
ATOM   2853  N6    A  1046     -53.040  37.797 -70.063  1.00  0.00           N  
ATOM   2854  N7    A  1046     -50.602  35.924 -69.840  1.00  0.00           N  
ATOM   2855  C8    A  1046     -49.541  35.454 -69.231  1.00  0.00           C  
ATOM   2856  N9    A  1046     -49.285  36.053 -68.023  1.00  0.00           N  
ATOM   2857  H5'   A  1046     -46.289  33.482 -69.378  1.00  0.00           H  
ATOM   2858 H5''   A  1046     -46.391  32.118 -68.557  1.00  0.00           H  
ATOM   2859  H4'   A  1046     -46.299  33.606 -66.896  1.00  0.00           H  
ATOM   2860  H3'   A  1046     -49.083  33.272 -67.362  1.00  0.00           H  
ATOM   2861  H1'   A  1046     -47.893  36.603 -66.658  1.00  0.00           H  
ATOM   2862  H2'   A  1046     -49.526  34.861 -65.752  1.00  0.00           H  
ATOM   2863 HO2'   A  1046     -46.968  35.475 -65.142  1.00  0.00           H  
ATOM   2864  H2    A  1046     -51.693  39.233 -66.267  1.00  0.00           H  
ATOM   2865  H61   A  1046     -53.791  38.427 -70.054  1.00  0.00           H  
ATOM   2866  H62   A  1046     -52.921  37.188 -70.821  1.00  0.00           H  
ATOM   2867  H8    A  1046     -48.983  34.739 -69.604  1.00  0.00           H  
ATOM   2868  P     C  1047     -49.520  31.483 -65.451  1.00  0.00           P  
ATOM   2869  OP2   C  1047     -50.011  30.797 -66.673  1.00  0.00           O  
ATOM   2870  OP1   C  1047     -49.186  30.683 -64.245  1.00  0.00           O  
ATOM   2871  O5'   C  1047     -50.599  32.577 -65.032  1.00  0.00           O  
ATOM   2872  C5'   C  1047     -50.678  33.049 -63.695  1.00  0.00           C  
ATOM   2873  C4'   C  1047     -51.662  34.186 -63.563  1.00  0.00           C  
ATOM   2874  O4'   C  1047     -51.518  35.097 -64.688  1.00  0.00           O  
ATOM   2875  C3'   C  1047     -53.134  33.810 -63.625  1.00  0.00           C  
ATOM   2876  O3'   C  1047     -53.617  33.266 -62.409  1.00  0.00           O  
ATOM   2877  C1'   C  1047     -52.751  35.661 -65.000  1.00  0.00           C  
ATOM   2878  C2'   C  1047     -53.754  35.160 -63.965  1.00  0.00           C  
ATOM   2879  O2'   C  1047     -53.752  36.025 -62.839  1.00  0.00           O  
ATOM   2880  N1    C  1047     -53.117  35.258 -66.380  1.00  0.00           N  
ATOM   2881  C2    C  1047     -54.238  35.853 -66.972  1.00  0.00           C  
ATOM   2882  O2    C  1047     -54.889  36.692 -66.329  1.00  0.00           O  
ATOM   2883  N3    C  1047     -54.593  35.503 -68.230  1.00  0.00           N  
ATOM   2884  C4    C  1047     -53.877  34.599 -68.898  1.00  0.00           C  
ATOM   2885  N4    C  1047     -54.265  34.285 -70.137  1.00  0.00           N  
ATOM   2886  C5    C  1047     -52.733  33.976 -68.326  1.00  0.00           C  
ATOM   2887  C6    C  1047     -52.391  34.331 -67.081  1.00  0.00           C  
ATOM   2888  H5'   C  1047     -49.792  33.359 -63.413  1.00  0.00           H  
ATOM   2889 H5''   C  1047     -50.960  32.313 -63.113  1.00  0.00           H  
ATOM   2890  H4'   C  1047     -51.493  34.670 -62.728  1.00  0.00           H  
ATOM   2891  H3'   C  1047     -53.312  33.178 -64.352  1.00  0.00           H  
ATOM   2892  H1'   C  1047     -52.697  36.638 -64.949  1.00  0.00           H  
ATOM   2893  H2'   C  1047     -54.653  35.056 -64.341  1.00  0.00           H  
ATOM   2894 HO2'   C  1047     -54.579  36.551 -62.839  1.00  0.00           H  
ATOM   2895  H42   C  1047     -53.760  33.624 -70.655  1.00  0.00           H  
ATOM   2896  H41   C  1047     -55.054  34.716 -70.528  1.00  0.00           H  
ATOM   2897  H5    C  1047     -52.213  33.313 -68.826  1.00  0.00           H  
ATOM   2898  H6    C  1047     -51.606  33.913 -66.669  1.00  0.00           H  
ATOM   2899  P     U  1048     -54.080  31.728 -62.338  1.00  0.00           P  
ATOM   2900  OP2   U  1048     -53.422  30.999 -63.451  1.00  0.00           O  
ATOM   2901  OP1   U  1048     -53.899  31.256 -60.942  1.00  0.00           O  
ATOM   2902  O5'   U  1048     -55.643  31.783 -62.641  1.00  0.00           O  
ATOM   2903  C5'   U  1048     -56.521  32.533 -61.814  1.00  0.00           C  
ATOM   2904  C4'   U  1048     -57.567  33.257 -62.625  1.00  0.00           C  
ATOM   2905  O4'   U  1048     -56.924  34.064 -63.636  1.00  0.00           O  
ATOM   2906  C3'   U  1048     -58.551  32.382 -63.385  1.00  0.00           C  
ATOM   2907  O3'   U  1048     -59.650  31.968 -62.594  1.00  0.00           O  
ATOM   2908  C1'   U  1048     -57.663  34.027 -64.836  1.00  0.00           C  
ATOM   2909  C2'   U  1048     -58.977  33.309 -64.512  1.00  0.00           C  
ATOM   2910  O2'   U  1048     -59.926  34.265 -64.061  1.00  0.00           O  
ATOM   2911  N1    U  1048     -56.858  33.299 -65.847  1.00  0.00           N  
ATOM   2912  C2    U  1048     -57.251  33.413 -67.167  1.00  0.00           C  
ATOM   2913  O2    U  1048     -58.211  34.074 -67.522  1.00  0.00           O  
ATOM   2914  N3    U  1048     -56.476  32.722 -68.067  1.00  0.00           N  
ATOM   2915  C4    U  1048     -55.372  31.945 -67.790  1.00  0.00           C  
ATOM   2916  O4    U  1048     -54.779  31.385 -68.713  1.00  0.00           O  
ATOM   2917  C5    U  1048     -55.024  31.874 -66.403  1.00  0.00           C  
ATOM   2918  C6    U  1048     -55.760  32.537 -65.506  1.00  0.00           C  
ATOM   2919  H5'   U  1048     -55.999  33.189 -61.307  1.00  0.00           H  
ATOM   2920 H5''   U  1048     -56.967  31.925 -61.188  1.00  0.00           H  
ATOM   2921  H4'   U  1048     -58.067  33.851 -62.028  1.00  0.00           H  
ATOM   2922  H3'   U  1048     -58.105  31.592 -63.755  1.00  0.00           H  
ATOM   2923  H1'   U  1048     -57.861  34.929 -65.167  1.00  0.00           H  
ATOM   2924  H2'   U  1048     -59.310  32.806 -65.284  1.00  0.00           H  
ATOM   2925 HO2'   U  1048     -60.611  34.385 -64.751  1.00  0.00           H  
ATOM   2926  H3    U  1048     -56.738  32.789 -69.009  1.00  0.00           H  
ATOM   2927  H5    U  1048     -54.251  31.344 -66.115  1.00  0.00           H  
ATOM   2928  H6    U  1048     -55.502  32.472 -64.564  1.00  0.00           H  
ATOM   2929  P     G  1049     -59.852  30.413 -62.240  1.00  0.00           P  
ATOM   2930  OP2   G  1049     -58.607  29.922 -61.598  1.00  0.00           O  
ATOM   2931  OP1   G  1049     -61.150  30.267 -61.532  1.00  0.00           O  
ATOM   2932  O5'   G  1049     -59.986  29.708 -63.663  1.00  0.00           O  
ATOM   2933  C5'   G  1049     -60.432  28.365 -63.771  1.00  0.00           C  
ATOM   2934  C4'   G  1049     -60.673  27.975 -65.208  1.00  0.00           C  
ATOM   2935  O4'   G  1049     -59.948  28.870 -66.090  1.00  0.00           O  
ATOM   2936  C3'   G  1049     -60.178  26.596 -65.619  1.00  0.00           C  
ATOM   2937  O3'   G  1049     -61.062  25.555 -65.239  1.00  0.00           O  
ATOM   2938  C1'   G  1049     -59.533  28.164 -67.244  1.00  0.00           C  
ATOM   2939  C2'   G  1049     -60.074  26.739 -67.129  1.00  0.00           C  
ATOM   2940  O2'   G  1049     -61.354  26.672 -67.742  1.00  0.00           O  
ATOM   2941  N1    G  1049     -55.379  27.249 -70.041  1.00  0.00           N  
ATOM   2942  C2    G  1049     -56.704  27.082 -70.363  1.00  0.00           C  
ATOM   2943  N2    G  1049     -56.963  26.608 -71.591  1.00  0.00           N  
ATOM   2944  N3    G  1049     -57.704  27.358 -69.542  1.00  0.00           N  
ATOM   2945  C4    G  1049     -57.268  27.822 -68.353  1.00  0.00           C  
ATOM   2946  C5    G  1049     -55.971  28.027 -67.931  1.00  0.00           C  
ATOM   2947  C6    G  1049     -54.908  27.726 -68.821  1.00  0.00           C  
ATOM   2948  O6    G  1049     -53.691  27.839 -68.634  1.00  0.00           O  
ATOM   2949  N7    G  1049     -55.946  28.519 -66.634  1.00  0.00           N  
ATOM   2950  C8    G  1049     -57.204  28.602 -66.296  1.00  0.00           C  
ATOM   2951  N9    G  1049     -58.059  28.196 -67.292  1.00  0.00           N  
ATOM   2952  H5'   G  1049     -61.266  28.263 -63.268  1.00  0.00           H  
ATOM   2953 H5''   G  1049     -59.753  27.770 -63.388  1.00  0.00           H  
ATOM   2954  H4'   G  1049     -61.632  28.039 -65.402  1.00  0.00           H  
ATOM   2955  H3'   G  1049     -59.293  26.420 -65.239  1.00  0.00           H  
ATOM   2956  H1'   G  1049     -59.895  28.586 -68.051  1.00  0.00           H  
ATOM   2957  H2'   G  1049     -59.454  26.083 -67.510  1.00  0.00           H  
ATOM   2958 HO2'   G  1049     -61.284  26.151 -68.569  1.00  0.00           H  
ATOM   2959  H1    G  1049     -54.713  27.015 -70.720  1.00  0.00           H  
ATOM   2960  H22   G  1049     -57.890  26.468 -71.876  1.00  0.00           H  
ATOM   2961  H21   G  1049     -56.228  26.401 -72.204  1.00  0.00           H  
ATOM   2962  H8    G  1049     -57.506  28.923 -65.421  1.00  0.00           H  
ATOM   2963  P     C  1050     -60.486  24.097 -64.885  1.00  0.00           P  
ATOM   2964  OP2   C  1050     -59.225  24.272 -64.122  1.00  0.00           O  
ATOM   2965  OP1   C  1050     -61.592  23.296 -64.300  1.00  0.00           O  
ATOM   2966  O5'   C  1050     -60.123  23.470 -66.303  1.00  0.00           O  
ATOM   2967  C5'   C  1050     -61.123  23.265 -67.289  1.00  0.00           C  
ATOM   2968  C4'   C  1050     -60.549  22.672 -68.552  1.00  0.00           C  
ATOM   2969  O4'   C  1050     -59.742  23.678 -69.225  1.00  0.00           O  
ATOM   2970  C3'   C  1050     -59.584  21.511 -68.369  1.00  0.00           C  
ATOM   2971  O3'   C  1050     -60.242  20.267 -68.199  1.00  0.00           O  
ATOM   2972  C1'   C  1050     -58.630  23.076 -69.834  1.00  0.00           C  
ATOM   2973  C2'   C  1050     -58.801  21.565 -69.669  1.00  0.00           C  
ATOM   2974  O2'   C  1050     -59.566  21.057 -70.752  1.00  0.00           O  
ATOM   2975  N1    C  1050     -57.409  23.582 -69.158  1.00  0.00           N  
ATOM   2976  C2    C  1050     -56.187  23.487 -69.835  1.00  0.00           C  
ATOM   2977  O2    C  1050     -56.160  22.986 -70.970  1.00  0.00           O  
ATOM   2978  N3    C  1050     -55.059  23.941 -69.241  1.00  0.00           N  
ATOM   2979  C4    C  1050     -55.115  24.474 -68.021  1.00  0.00           C  
ATOM   2980  N4    C  1050     -53.977  24.910 -67.474  1.00  0.00           N  
ATOM   2981  C5    C  1050     -56.342  24.585 -67.307  1.00  0.00           C  
ATOM   2982  C6    C  1050     -57.451  24.133 -67.905  1.00  0.00           C  
ATOM   2983  H5'   C  1050     -61.543  24.125 -67.501  1.00  0.00           H  
ATOM   2984 H5''   C  1050     -61.803  22.657 -66.931  1.00  0.00           H  
ATOM   2985  H4'   C  1050     -61.273  22.391 -69.148  1.00  0.00           H  
ATOM   2986  H3'   C  1050     -58.983  21.662 -67.610  1.00  0.00           H  
ATOM   2987  H1'   C  1050     -58.588  23.292 -70.788  1.00  0.00           H  
ATOM   2988  H2'   C  1050     -57.939  21.107 -69.587  1.00  0.00           H  
ATOM   2989 HO2'   C  1050     -58.984  20.523 -71.331  1.00  0.00           H  
ATOM   2990  H42   C  1050     -53.985  25.307 -66.579  1.00  0.00           H  
ATOM   2991  H41   C  1050     -53.135  24.831 -67.969  1.00  0.00           H  
ATOM   2992  H5    C  1050     -56.373  24.979 -66.410  1.00  0.00           H  
ATOM   2993  H6    C  1050     -58.304  24.200 -67.429  1.00  0.00           H  
ATOM   2994  P     A  1051     -59.494  19.051 -67.460  1.00  0.00           P  
ATOM   2995  OP2   A  1051     -58.826  19.590 -66.249  1.00  0.00           O  
ATOM   2996  OP1   A  1051     -60.458  17.930 -67.330  1.00  0.00           O  
ATOM   2997  O5'   A  1051     -58.362  18.611 -68.492  1.00  0.00           O  
ATOM   2998  C5'   A  1051     -58.685  17.854 -69.649  1.00  0.00           C  
ATOM   2999  C4'   A  1051     -57.446  17.439 -70.403  1.00  0.00           C  
ATOM   3000  O4'   A  1051     -56.747  18.619 -70.873  1.00  0.00           O  
ATOM   3001  C3'   A  1051     -56.404  16.674 -69.602  1.00  0.00           C  
ATOM   3002  O3'   A  1051     -56.657  15.281 -69.550  1.00  0.00           O  
ATOM   3003  C1'   A  1051     -55.354  18.441 -70.776  1.00  0.00           C  
ATOM   3004  C2'   A  1051     -55.130  16.978 -70.378  1.00  0.00           C  
ATOM   3005  O2'   A  1051     -55.043  16.189 -71.556  1.00  0.00           O  
ATOM   3006  N1    A  1051     -51.262  20.894 -68.828  1.00  0.00           N  
ATOM   3007  C2    A  1051     -51.397  20.039 -69.849  1.00  0.00           C  
ATOM   3008  N3    A  1051     -52.494  19.436 -70.303  1.00  0.00           N  
ATOM   3009  C4    A  1051     -53.567  19.794 -69.576  1.00  0.00           C  
ATOM   3010  C5    A  1051     -53.587  20.661 -68.499  1.00  0.00           C  
ATOM   3011  C6    A  1051     -52.360  21.233 -68.119  1.00  0.00           C  
ATOM   3012  N6    A  1051     -52.226  22.085 -67.100  1.00  0.00           N  
ATOM   3013  N7    A  1051     -54.875  20.791 -67.998  1.00  0.00           N  
ATOM   3014  C8    A  1051     -55.593  20.012 -68.770  1.00  0.00           C  
ATOM   3015  N9    A  1051     -54.866  19.378 -69.747  1.00  0.00           N  
ATOM   3016  H5'   A  1051     -59.251  18.396 -70.238  1.00  0.00           H  
ATOM   3017 H5''   A  1051     -59.180  17.053 -69.380  1.00  0.00           H  
ATOM   3018  H4'   A  1051     -57.711  16.899 -71.177  1.00  0.00           H  
ATOM   3019  H3'   A  1051     -56.335  17.022 -68.688  1.00  0.00           H  
ATOM   3020  H1'   A  1051     -54.897  18.621 -71.625  1.00  0.00           H  
ATOM   3021  H2'   A  1051     -54.334  16.879 -69.815  1.00  0.00           H  
ATOM   3022 HO2'   A  1051     -54.117  15.894 -71.674  1.00  0.00           H  
ATOM   3023  H2    A  1051     -50.570  19.826 -70.332  1.00  0.00           H  
ATOM   3024  H61   A  1051     -51.343  22.452 -66.882  1.00  0.00           H  
ATOM   3025  H62   A  1051     -53.008  22.345 -66.571  1.00  0.00           H  
ATOM   3026  H8    A  1051     -56.560  19.894 -68.660  1.00  0.00           H  
ATOM   3027  P     A  1052     -56.310  14.446 -68.221  1.00  0.00           P  
ATOM   3028  OP2   A  1052     -56.592  15.311 -67.048  1.00  0.00           O  
ATOM   3029  OP1   A  1052     -56.964  13.118 -68.328  1.00  0.00           O  
ATOM   3030  O5'   A  1052     -54.734  14.228 -68.305  1.00  0.00           O  
ATOM   3031  C5'   A  1052     -54.170  13.342 -69.261  1.00  0.00           C  
ATOM   3032  C4'   A  1052     -52.663  13.371 -69.221  1.00  0.00           C  
ATOM   3033  O4'   A  1052     -52.184  14.688 -69.602  1.00  0.00           O  
ATOM   3034  C3'   A  1052     -52.027  13.158 -67.856  1.00  0.00           C  
ATOM   3035  O3'   A  1052     -51.901  11.789 -67.510  1.00  0.00           O  
ATOM   3036  C1'   A  1052     -51.040  15.053 -68.862  1.00  0.00           C  
ATOM   3037  C2'   A  1052     -50.666  13.822 -68.034  1.00  0.00           C  
ATOM   3038  O2'   A  1052     -49.788  13.002 -68.791  1.00  0.00           O  
ATOM   3039  N1    A  1052     -49.384  18.964 -65.945  1.00  0.00           N  
ATOM   3040  C2    A  1052     -48.734  18.022 -66.641  1.00  0.00           C  
ATOM   3041  N3    A  1052     -49.229  17.031 -67.380  1.00  0.00           N  
ATOM   3042  C4    A  1052     -50.574  17.057 -67.370  1.00  0.00           C  
ATOM   3043  C5    A  1052     -51.380  17.961 -66.704  1.00  0.00           C  
ATOM   3044  C6    A  1052     -50.734  18.962 -65.957  1.00  0.00           C  
ATOM   3045  N6    A  1052     -51.381  19.901 -65.263  1.00  0.00           N  
ATOM   3046  N7    A  1052     -52.721  17.677 -66.924  1.00  0.00           N  
ATOM   3047  C8    A  1052     -52.695  16.625 -67.705  1.00  0.00           C  
ATOM   3048  N9    A  1052     -51.428  16.196 -68.015  1.00  0.00           N  
ATOM   3049  H5'   A  1052     -54.471  13.604 -70.156  1.00  0.00           H  
ATOM   3050 H5''   A  1052     -54.477  12.431 -69.074  1.00  0.00           H  
ATOM   3051  H4'   A  1052     -52.308  12.702 -69.844  1.00  0.00           H  
ATOM   3052  H3'   A  1052     -52.538  13.620 -67.158  1.00  0.00           H  
ATOM   3053  H1'   A  1052     -50.280  15.308 -69.427  1.00  0.00           H  
ATOM   3054  H2'   A  1052     -50.275  14.074 -67.171  1.00  0.00           H  
ATOM   3055 HO2'   A  1052     -48.891  13.051 -68.401  1.00  0.00           H  
ATOM   3056  H2    A  1052     -47.756  18.068 -66.600  1.00  0.00           H  
ATOM   3057  H61   A  1052     -50.875  20.574 -64.760  1.00  0.00           H  
ATOM   3058  H62   A  1052     -52.361  19.919 -65.257  1.00  0.00           H  
ATOM   3059  H8    A  1052     -53.506  16.185 -68.037  1.00  0.00           H  
ATOM   3060  P     A  1053     -51.851  11.348 -65.965  1.00  0.00           P  
ATOM   3061  OP2   A  1053     -52.985  12.001 -65.264  1.00  0.00           O  
ATOM   3062  OP1   A  1053     -51.708   9.871 -65.913  1.00  0.00           O  
ATOM   3063  O5'   A  1053     -50.499  11.994 -65.424  1.00  0.00           O  
ATOM   3064  C5'   A  1053     -49.246  11.371 -65.665  1.00  0.00           C  
ATOM   3065  C4'   A  1053     -48.113  12.144 -65.037  1.00  0.00           C  
ATOM   3066  O4'   A  1053     -48.192  13.527 -65.447  1.00  0.00           O  
ATOM   3067  C3'   A  1053     -48.153  12.274 -63.522  1.00  0.00           C  
ATOM   3068  O3'   A  1053     -47.665  11.124 -62.853  1.00  0.00           O  
ATOM   3069  C1'   A  1053     -47.686  14.395 -64.448  1.00  0.00           C  
ATOM   3070  C2'   A  1053     -47.262  13.488 -63.296  1.00  0.00           C  
ATOM   3071  O2'   A  1053     -45.890  13.156 -63.451  1.00  0.00           O  
ATOM   3072  N1    A  1053     -48.991  18.714 -61.959  1.00  0.00           N  
ATOM   3073  C2    A  1053     -47.814  18.101 -62.142  1.00  0.00           C  
ATOM   3074  N3    A  1053     -47.546  16.976 -62.802  1.00  0.00           N  
ATOM   3075  C4    A  1053     -48.669  16.452 -63.324  1.00  0.00           C  
ATOM   3076  C5    A  1053     -49.948  16.965 -63.222  1.00  0.00           C  
ATOM   3077  C6    A  1053     -50.099  18.161 -62.497  1.00  0.00           C  
ATOM   3078  N6    A  1053     -51.272  18.772 -62.314  1.00  0.00           N  
ATOM   3079  N7    A  1053     -50.857  16.154 -63.887  1.00  0.00           N  
ATOM   3080  C8    A  1053     -50.119  15.185 -64.370  1.00  0.00           C  
ATOM   3081  N9    A  1053     -48.785  15.302 -64.067  1.00  0.00           N  
ATOM   3082  H5'   A  1053     -49.097  11.315 -66.632  1.00  0.00           H  
ATOM   3083 H5''   A  1053     -49.261  10.466 -65.291  1.00  0.00           H  
ATOM   3084  H4'   A  1053     -47.249  11.764 -65.299  1.00  0.00           H  
ATOM   3085  H3'   A  1053     -49.063  12.465 -63.209  1.00  0.00           H  
ATOM   3086  H1'   A  1053     -46.916  14.923 -64.748  1.00  0.00           H  
ATOM   3087  H2'   A  1053     -47.438  13.907 -62.427  1.00  0.00           H  
ATOM   3088 HO2'   A  1053     -45.370  13.622 -62.764  1.00  0.00           H  
ATOM   3089  H2    A  1053     -47.041  18.543 -61.732  1.00  0.00           H  
ATOM   3090  H61   A  1053     -51.314  19.605 -61.799  1.00  0.00           H  
ATOM   3091  H62   A  1053     -52.089  18.390 -62.695  1.00  0.00           H  
ATOM   3092  H8    A  1053     -50.486  14.445 -64.897  1.00  0.00           H  
ATOM   3093  P     A  1054     -48.129  10.807 -61.347  1.00  0.00           P  
ATOM   3094  OP2   A  1054     -49.609  10.908 -61.291  1.00  0.00           O  
ATOM   3095  OP1   A  1054     -47.461   9.554 -60.914  1.00  0.00           O  
ATOM   3096  O5'   A  1054     -47.521  12.009 -60.496  1.00  0.00           O  
ATOM   3097  C5'   A  1054     -46.121  12.114 -60.279  1.00  0.00           C  
ATOM   3098  C4'   A  1054     -45.784  13.286 -59.392  1.00  0.00           C  
ATOM   3099  O4'   A  1054     -46.186  14.524 -60.036  1.00  0.00           O  
ATOM   3100  C3'   A  1054     -46.509  13.341 -58.055  1.00  0.00           C  
ATOM   3101  O3'   A  1054     -45.926  12.501 -57.073  1.00  0.00           O  
ATOM   3102  C1'   A  1054     -46.568  15.469 -59.053  1.00  0.00           C  
ATOM   3103  C2'   A  1054     -46.363  14.814 -57.693  1.00  0.00           C  
ATOM   3104  O2'   A  1054     -45.052  15.109 -57.232  1.00  0.00           O  
ATOM   3105  N1    A  1054     -50.229  18.966 -58.095  1.00  0.00           N  
ATOM   3106  C2    A  1054     -48.946  18.882 -57.722  1.00  0.00           C  
ATOM   3107  N3    A  1054     -48.048  17.941 -58.008  1.00  0.00           N  
ATOM   3108  C4    A  1054     -48.591  16.985 -58.781  1.00  0.00           C  
ATOM   3109  C5    A  1054     -49.892  16.934 -59.245  1.00  0.00           C  
ATOM   3110  C6    A  1054     -50.743  17.989 -58.872  1.00  0.00           C  
ATOM   3111  N6    A  1054     -52.023  18.074 -59.243  1.00  0.00           N  
ATOM   3112  N7    A  1054     -50.094  15.797 -60.017  1.00  0.00           N  
ATOM   3113  C8    A  1054     -48.929  15.198 -60.003  1.00  0.00           C  
ATOM   3114  N9    A  1054     -47.973  15.861 -59.275  1.00  0.00           N  
ATOM   3115  H5'   A  1054     -45.671  12.227 -61.142  1.00  0.00           H  
ATOM   3116 H5''   A  1054     -45.800  11.290 -59.857  1.00  0.00           H  
ATOM   3117  H4'   A  1054     -44.818  13.302 -59.229  1.00  0.00           H  
ATOM   3118  H3'   A  1054     -47.461  13.129 -58.159  1.00  0.00           H  
ATOM   3119  H1'   A  1054     -45.993  16.260 -59.124  1.00  0.00           H  
ATOM   3120  H2'   A  1054     -47.046  15.100 -57.051  1.00  0.00           H  
ATOM   3121 HO2'   A  1054     -45.112  15.734 -56.480  1.00  0.00           H  
ATOM   3122  H2    A  1054     -48.622  19.616 -57.159  1.00  0.00           H  
ATOM   3123  H61   A  1054     -52.568  18.835 -58.952  1.00  0.00           H  
ATOM   3124  H62   A  1054     -52.418  17.377 -59.807  1.00  0.00           H  
ATOM   3125  H8    A  1054     -48.757  14.353 -60.470  1.00  0.00           H  
ATOM   3126  P     C  1055     -44.337  12.263 -57.054  1.00  0.00           P  
ATOM   3127  OP2   C  1055     -44.043  11.050 -57.856  1.00  0.00           O  
ATOM   3128  OP1   C  1055     -43.676  13.548 -57.397  1.00  0.00           O  
ATOM   3129  O5'   C  1055     -44.014  11.937 -55.528  1.00  0.00           O  
ATOM   3130  C5'   C  1055     -44.250  12.898 -54.511  1.00  0.00           C  
ATOM   3131  C4'   C  1055     -43.376  12.658 -53.304  1.00  0.00           C  
ATOM   3132  O4'   C  1055     -43.152  11.237 -53.125  1.00  0.00           O  
ATOM   3133  C3'   C  1055     -41.966  13.224 -53.375  1.00  0.00           C  
ATOM   3134  O3'   C  1055     -41.910  14.608 -53.075  1.00  0.00           O  
ATOM   3135  C1'   C  1055     -41.884  11.022 -52.548  1.00  0.00           C  
ATOM   3136  C2'   C  1055     -41.249  12.392 -52.323  1.00  0.00           C  
ATOM   3137  O2'   C  1055     -41.559  12.841 -51.012  1.00  0.00           O  
ATOM   3138  N1    C  1055     -41.089  10.177 -53.473  1.00  0.00           N  
ATOM   3139  C2    C  1055     -40.042   9.414 -52.942  1.00  0.00           C  
ATOM   3140  O2    C  1055     -39.811   9.466 -51.724  1.00  0.00           O  
ATOM   3141  N3    C  1055     -39.301   8.635 -53.763  1.00  0.00           N  
ATOM   3142  C4    C  1055     -39.569   8.596 -55.068  1.00  0.00           C  
ATOM   3143  N4    C  1055     -38.812   7.813 -55.841  1.00  0.00           N  
ATOM   3144  C5    C  1055     -40.626   9.360 -55.639  1.00  0.00           C  
ATOM   3145  C6    C  1055     -41.352  10.126 -54.817  1.00  0.00           C  
ATOM   3146  H5'   C  1055     -45.191  12.850 -54.239  1.00  0.00           H  
ATOM   3147 H5''   C  1055     -44.065  13.792 -54.867  1.00  0.00           H  
ATOM   3148  H4'   C  1055     -43.832  13.008 -52.510  1.00  0.00           H  
ATOM   3149  H3'   C  1055     -41.585  13.033 -54.258  1.00  0.00           H  
ATOM   3150  H1'   C  1055     -41.977  10.564 -51.687  1.00  0.00           H  
ATOM   3151  H2'   C  1055     -40.282  12.373 -52.479  1.00  0.00           H  
ATOM   3152 HO2'   C  1055     -42.532  12.831 -50.892  1.00  0.00           H  
ATOM   3153  H42   C  1055     -38.984   7.763 -56.804  1.00  0.00           H  
ATOM   3154  H41   C  1055     -38.085   7.289 -55.444  1.00  0.00           H  
ATOM   3155  H5    C  1055     -40.816   9.325 -56.600  1.00  0.00           H  
ATOM   3156  H6    C  1055     -42.084  10.660 -55.190  1.00  0.00           H  
ATOM   3157  P     A  1056     -41.358  15.629 -54.175  1.00  0.00           P  
ATOM   3158  OP2   A  1056     -40.305  14.896 -54.922  1.00  0.00           O  
ATOM   3159  OP1   A  1056     -42.552  16.136 -54.897  1.00  0.00           O  
ATOM   3160  O5'   A  1056     -40.669  16.861 -53.436  1.00  0.00           O  
ATOM   3161  C5'   A  1056     -41.309  17.507 -52.345  1.00  0.00           C  
ATOM   3162  C4'   A  1056     -41.304  19.007 -52.509  1.00  0.00           C  
ATOM   3163  O4'   A  1056     -40.605  19.329 -53.706  1.00  0.00           O  
ATOM   3164  C3'   A  1056     -42.666  19.665 -52.666  1.00  0.00           C  
ATOM   3165  O3'   A  1056     -43.300  19.931 -51.426  1.00  0.00           O  
ATOM   3166  C1'   A  1056     -41.158  20.498 -54.264  1.00  0.00           C  
ATOM   3167  C2'   A  1056     -42.290  20.969 -53.351  1.00  0.00           C  
ATOM   3168  O2'   A  1056     -41.778  21.911 -52.420  1.00  0.00           O  
ATOM   3169  N1    A  1056     -42.506  22.435 -58.846  1.00  0.00           N  
ATOM   3170  C2    A  1056     -42.084  23.012 -57.713  1.00  0.00           C  
ATOM   3171  N3    A  1056     -41.750  22.447 -56.555  1.00  0.00           N  
ATOM   3172  C4    A  1056     -41.885  21.110 -56.622  1.00  0.00           C  
ATOM   3173  C5    A  1056     -42.307  20.374 -57.714  1.00  0.00           C  
ATOM   3174  C6    A  1056     -42.630  21.090 -58.880  1.00  0.00           C  
ATOM   3175  N6    A  1056     -43.051  20.516 -60.009  1.00  0.00           N  
ATOM   3176  N7    A  1056     -42.322  19.018 -57.415  1.00  0.00           N  
ATOM   3177  C8    A  1056     -41.916  18.966 -56.170  1.00  0.00           C  
ATOM   3178  N9    A  1056     -41.634  20.196 -55.628  1.00  0.00           N  
ATOM   3179  H5'   A  1056     -40.841  17.275 -51.516  1.00  0.00           H  
ATOM   3180 H5''   A  1056     -42.236  17.195 -52.287  1.00  0.00           H  
ATOM   3181  H4'   A  1056     -40.837  19.420 -51.753  1.00  0.00           H  
ATOM   3182  H3'   A  1056     -43.270  19.136 -53.228  1.00  0.00           H  
ATOM   3183  H1'   A  1056     -40.464  21.190 -54.306  1.00  0.00           H  
ATOM   3184  H2'   A  1056     -43.041  21.335 -53.864  1.00  0.00           H  
ATOM   3185 HO2'   A  1056     -42.125  22.800 -52.644  1.00  0.00           H  
ATOM   3186  H2    A  1056     -42.012  23.989 -57.741  1.00  0.00           H  
ATOM   3187  H61   A  1056     -43.262  21.069 -60.791  1.00  0.00           H  
ATOM   3188  H62   A  1056     -43.148  19.542 -60.057  1.00  0.00           H  
ATOM   3189  H8    A  1056     -41.822  18.127 -55.672  1.00  0.00           H  
ATOM   3190  P     C  1057     -44.860  19.602 -51.229  1.00  0.00           P  
ATOM   3191  OP2   C  1057     -45.374  20.448 -50.124  1.00  0.00           O  
ATOM   3192  OP1   C  1057     -45.514  19.660 -52.562  1.00  0.00           O  
ATOM   3193  O5'   C  1057     -44.876  18.086 -50.739  1.00  0.00           O  
ATOM   3194  C5'   C  1057     -45.214  17.035 -51.631  1.00  0.00           C  
ATOM   3195  C4'   C  1057     -44.892  15.681 -51.045  1.00  0.00           C  
ATOM   3196  O4'   C  1057     -43.827  15.799 -50.063  1.00  0.00           O  
ATOM   3197  C3'   C  1057     -46.002  15.017 -50.245  1.00  0.00           C  
ATOM   3198  O3'   C  1057     -47.026  14.478 -51.062  1.00  0.00           O  
ATOM   3199  C1'   C  1057     -43.977  14.783 -49.114  1.00  0.00           C  
ATOM   3200  C2'   C  1057     -45.189  13.949 -49.519  1.00  0.00           C  
ATOM   3201  O2'   C  1057     -44.766  12.914 -50.394  1.00  0.00           O  
ATOM   3202  N1    C  1057     -44.141  15.400 -47.775  1.00  0.00           N  
ATOM   3203  C2    C  1057     -44.373  14.560 -46.679  1.00  0.00           C  
ATOM   3204  O2    C  1057     -44.436  13.334 -46.858  1.00  0.00           O  
ATOM   3205  N3    C  1057     -44.525  15.098 -45.447  1.00  0.00           N  
ATOM   3206  C4    C  1057     -44.453  16.418 -45.281  1.00  0.00           C  
ATOM   3207  N4    C  1057     -44.610  16.905 -44.047  1.00  0.00           N  
ATOM   3208  C5    C  1057     -44.219  17.300 -46.374  1.00  0.00           C  
ATOM   3209  C6    C  1057     -44.069  16.756 -47.588  1.00  0.00           C  
ATOM   3210  H5'   C  1057     -44.713  17.149 -52.465  1.00  0.00           H  
ATOM   3211 H5''   C  1057     -46.174  17.078 -51.826  1.00  0.00           H  
ATOM   3212  H4'   C  1057     -44.612  15.076 -51.762  1.00  0.00           H  
ATOM   3213  H3'   C  1057     -46.398  15.622 -49.583  1.00  0.00           H  
ATOM   3214  H1'   C  1057     -43.180  14.213 -49.116  1.00  0.00           H  
ATOM   3215  H2'   C  1057     -45.657  13.593 -48.736  1.00  0.00           H  
ATOM   3216 HO2'   C  1057     -43.792  12.958 -50.495  1.00  0.00           H  
ATOM   3217  H42   C  1057     -44.563  17.871 -43.892  1.00  0.00           H  
ATOM   3218  H41   C  1057     -44.772  16.295 -43.297  1.00  0.00           H  
ATOM   3219  H5    C  1057     -44.168  18.269 -46.242  1.00  0.00           H  
ATOM   3220  H6    C  1057     -43.907  17.346 -48.353  1.00  0.00           H  
ATOM   3221  P     C  1058     -48.470  15.184 -51.120  1.00  0.00           P  
ATOM   3222  OP2   C  1058     -48.396  16.447 -50.343  1.00  0.00           O  
ATOM   3223  OP1   C  1058     -48.907  15.220 -52.538  1.00  0.00           O  
ATOM   3224  O5'   C  1058     -49.423  14.178 -50.336  1.00  0.00           O  
ATOM   3225  C5'   C  1058     -49.347  12.778 -50.559  1.00  0.00           C  
ATOM   3226  C4'   C  1058     -49.785  11.995 -49.344  1.00  0.00           C  
ATOM   3227  O4'   C  1058     -48.728  11.997 -48.350  1.00  0.00           O  
ATOM   3228  C3'   C  1058     -50.951  12.574 -48.559  1.00  0.00           C  
ATOM   3229  O3'   C  1058     -52.199  12.389 -49.205  1.00  0.00           O  
ATOM   3230  C1'   C  1058     -49.293  11.884 -47.071  1.00  0.00           C  
ATOM   3231  C2'   C  1058     -50.808  11.795 -47.255  1.00  0.00           C  
ATOM   3232  O2'   C  1058     -51.196  10.439 -47.421  1.00  0.00           O  
ATOM   3233  N1    C  1058     -48.891  13.074 -46.280  1.00  0.00           N  
ATOM   3234  C2    C  1058     -48.969  13.001 -44.883  1.00  0.00           C  
ATOM   3235  O2    C  1058     -49.370  11.953 -44.353  1.00  0.00           O  
ATOM   3236  N3    C  1058     -48.608  14.071 -44.138  1.00  0.00           N  
ATOM   3237  C4    C  1058     -48.181  15.185 -44.733  1.00  0.00           C  
ATOM   3238  N4    C  1058     -47.835  16.216 -43.957  1.00  0.00           N  
ATOM   3239  C5    C  1058     -48.091  15.291 -46.149  1.00  0.00           C  
ATOM   3240  C6    C  1058     -48.450  14.226 -46.876  1.00  0.00           C  
ATOM   3241  H5'   C  1058     -48.422  12.539 -50.776  1.00  0.00           H  
ATOM   3242 H5''   C  1058     -49.925  12.543 -51.315  1.00  0.00           H  
ATOM   3243  H4'   C  1058     -49.966  11.071 -49.613  1.00  0.00           H  
ATOM   3244  H3'   C  1058     -50.793  13.528 -48.401  1.00  0.00           H  
ATOM   3245  H1'   C  1058     -48.975  11.073 -46.625  1.00  0.00           H  
ATOM   3246  H2'   C  1058     -51.299  12.226 -46.525  1.00  0.00           H  
ATOM   3247 HO2'   C  1058     -51.694  10.150 -46.628  1.00  0.00           H  
ATOM   3248  H42   C  1058     -47.517  17.048 -44.364  1.00  0.00           H  
ATOM   3249  H41   C  1058     -47.900  16.139 -42.982  1.00  0.00           H  
ATOM   3250  H5    C  1058     -47.775  16.114 -46.577  1.00  0.00           H  
ATOM   3251  H6    C  1058     -48.394  14.279 -47.852  1.00  0.00           H  
ATOM   3252  P     G  1059     -53.426  13.378 -48.891  1.00  0.00           P  
ATOM   3253  OP2   G  1059     -52.905  14.769 -48.879  1.00  0.00           O  
ATOM   3254  OP1   G  1059     -54.548  13.023 -49.798  1.00  0.00           O  
ATOM   3255  O5'   G  1059     -53.856  13.000 -47.404  1.00  0.00           O  
ATOM   3256  C5'   G  1059     -54.344  11.703 -47.094  1.00  0.00           C  
ATOM   3257  C4'   G  1059     -54.782  11.606 -45.654  1.00  0.00           C  
ATOM   3258  O4'   G  1059     -53.615  11.586 -44.784  1.00  0.00           O  
ATOM   3259  C3'   G  1059     -55.587  12.782 -45.120  1.00  0.00           C  
ATOM   3260  O3'   G  1059     -56.943  12.757 -45.532  1.00  0.00           O  
ATOM   3261  C1'   G  1059     -53.893  12.279 -43.599  1.00  0.00           C  
ATOM   3262  C2'   G  1059     -55.387  12.579 -43.617  1.00  0.00           C  
ATOM   3263  O2'   G  1059     -56.110  11.450 -43.149  1.00  0.00           O  
ATOM   3264  N1    G  1059     -51.760  15.928 -40.761  1.00  0.00           N  
ATOM   3265  C2    G  1059     -52.514  14.847 -40.373  1.00  0.00           C  
ATOM   3266  N2    G  1059     -52.731  14.715 -39.056  1.00  0.00           N  
ATOM   3267  N3    G  1059     -53.018  13.958 -41.213  1.00  0.00           N  
ATOM   3268  C4    G  1059     -52.705  14.241 -42.495  1.00  0.00           C  
ATOM   3269  C5    G  1059     -51.961  15.291 -42.988  1.00  0.00           C  
ATOM   3270  C6    G  1059     -51.426  16.238 -42.076  1.00  0.00           C  
ATOM   3271  O6    G  1059     -50.740  17.238 -42.317  1.00  0.00           O  
ATOM   3272  N7    G  1059     -51.869  15.224 -44.371  1.00  0.00           N  
ATOM   3273  C8    G  1059     -52.546  14.154 -44.688  1.00  0.00           C  
ATOM   3274  N9    G  1059     -53.080  13.510 -43.598  1.00  0.00           N  
ATOM   3275  H5'   G  1059     -53.635  11.047 -47.257  1.00  0.00           H  
ATOM   3276 H5''   G  1059     -55.106  11.501 -47.675  1.00  0.00           H  
ATOM   3277  H4'   G  1059     -55.285  10.773 -45.531  1.00  0.00           H  
ATOM   3278  H3'   G  1059     -55.164  13.617 -45.408  1.00  0.00           H  
ATOM   3279  H1'   G  1059     -53.677  11.745 -42.806  1.00  0.00           H  
ATOM   3280  H2'   G  1059     -55.611  13.388 -43.112  1.00  0.00           H  
ATOM   3281 HO2'   G  1059     -56.504  11.662 -42.277  1.00  0.00           H  
ATOM   3282  H1    G  1059     -51.432  16.529 -40.060  1.00  0.00           H  
ATOM   3283  H22   G  1059     -53.262  13.962 -38.720  1.00  0.00           H  
ATOM   3284  H21   G  1059     -52.361  15.369 -38.427  1.00  0.00           H  
ATOM   3285  H8    G  1059     -52.661  13.843 -45.610  1.00  0.00           H  
ATOM   3286  P     G  1060     -57.818  14.106 -45.511  1.00  0.00           P  
ATOM   3287  OP2   G  1060     -57.067  15.152 -46.251  1.00  0.00           O  
ATOM   3288  OP1   G  1060     -59.202  13.763 -45.926  1.00  0.00           O  
ATOM   3289  O5'   G  1060     -57.853  14.519 -43.972  1.00  0.00           O  
ATOM   3290  C5'   G  1060     -58.776  13.917 -43.077  1.00  0.00           C  
ATOM   3291  C4'   G  1060     -58.737  14.572 -41.718  1.00  0.00           C  
ATOM   3292  O4'   G  1060     -57.374  14.618 -41.222  1.00  0.00           O  
ATOM   3293  C3'   G  1060     -59.180  16.026 -41.665  1.00  0.00           C  
ATOM   3294  O3'   G  1060     -60.588  16.174 -41.599  1.00  0.00           O  
ATOM   3295  C1'   G  1060     -57.152  15.787 -40.488  1.00  0.00           C  
ATOM   3296  C2'   G  1060     -58.501  16.503 -40.389  1.00  0.00           C  
ATOM   3297  O2'   G  1060     -59.189  16.040 -39.235  1.00  0.00           O  
ATOM   3298  N1    G  1060     -53.836  19.640 -40.203  1.00  0.00           N  
ATOM   3299  C2    G  1060     -54.673  19.133 -39.238  1.00  0.00           C  
ATOM   3300  N2    G  1060     -54.624  19.727 -38.037  1.00  0.00           N  
ATOM   3301  N3    G  1060     -55.498  18.118 -39.435  1.00  0.00           N  
ATOM   3302  C4    G  1060     -55.420  17.641 -40.695  1.00  0.00           C  
ATOM   3303  C5    G  1060     -54.620  18.073 -41.732  1.00  0.00           C  
ATOM   3304  C6    G  1060     -53.740  19.163 -41.507  1.00  0.00           C  
ATOM   3305  O6    G  1060     -52.952  19.693 -42.299  1.00  0.00           O  
ATOM   3306  N7    G  1060     -54.839  17.315 -42.873  1.00  0.00           N  
ATOM   3307  C8    G  1060     -55.752  16.451 -42.516  1.00  0.00           C  
ATOM   3308  N9    G  1060     -56.148  16.593 -41.208  1.00  0.00           N  
ATOM   3309  H5'   G  1060     -58.556  12.968 -42.981  1.00  0.00           H  
ATOM   3310 H5''   G  1060     -59.680  14.000 -43.446  1.00  0.00           H  
ATOM   3311  H4'   G  1060     -59.280  14.044 -41.096  1.00  0.00           H  
ATOM   3312  H3'   G  1060     -58.806  16.505 -42.434  1.00  0.00           H  
ATOM   3313  H1'   G  1060     -56.823  15.585 -39.587  1.00  0.00           H  
ATOM   3314  H2'   G  1060     -58.394  17.477 -40.381  1.00  0.00           H  
ATOM   3315 HO2'   G  1060     -59.460  16.811 -38.695  1.00  0.00           H  
ATOM   3316  H1    G  1060     -53.263  20.395 -39.956  1.00  0.00           H  
ATOM   3317  H22   G  1060     -55.198  19.408 -37.309  1.00  0.00           H  
ATOM   3318  H21   G  1060     -54.016  20.480 -37.883  1.00  0.00           H  
ATOM   3319  H8    G  1060     -56.115  15.771 -43.121  1.00  0.00           H  
ATOM   3320  P     G  1061     -61.348  17.140 -42.634  1.00  0.00           P  
ATOM   3321  OP2   G  1061     -61.606  16.371 -43.878  1.00  0.00           O  
ATOM   3322  OP1   G  1061     -62.482  17.781 -41.919  1.00  0.00           O  
ATOM   3323  O5'   G  1061     -60.275  18.270 -42.967  1.00  0.00           O  
ATOM   3324  C5'   G  1061     -59.850  19.188 -41.971  1.00  0.00           C  
ATOM   3325  C4'   G  1061     -59.184  20.397 -42.580  1.00  0.00           C  
ATOM   3326  O4'   G  1061     -58.144  19.906 -43.457  1.00  0.00           O  
ATOM   3327  C3'   G  1061     -60.066  21.273 -43.457  1.00  0.00           C  
ATOM   3328  O3'   G  1061     -60.708  22.311 -42.736  1.00  0.00           O  
ATOM   3329  C1'   G  1061     -58.108  20.686 -44.644  1.00  0.00           C  
ATOM   3330  C2'   G  1061     -59.094  21.851 -44.470  1.00  0.00           C  
ATOM   3331  O2'   G  1061     -58.398  22.969 -43.937  1.00  0.00           O  
ATOM   3332  N1    G  1061     -58.605  20.365 -49.700  1.00  0.00           N  
ATOM   3333  C2    G  1061     -58.215  21.430 -48.926  1.00  0.00           C  
ATOM   3334  N2    G  1061     -57.917  22.563 -49.580  1.00  0.00           N  
ATOM   3335  N3    G  1061     -58.123  21.391 -47.607  1.00  0.00           N  
ATOM   3336  C4    G  1061     -58.459  20.180 -47.114  1.00  0.00           C  
ATOM   3337  C5    G  1061     -58.861  19.053 -47.798  1.00  0.00           C  
ATOM   3338  C6    G  1061     -58.955  19.109 -49.213  1.00  0.00           C  
ATOM   3339  O6    G  1061     -59.293  18.216 -49.999  1.00  0.00           O  
ATOM   3340  N7    G  1061     -59.114  18.008 -46.921  1.00  0.00           N  
ATOM   3341  C8    G  1061     -58.867  18.509 -45.741  1.00  0.00           C  
ATOM   3342  N9    G  1061     -58.465  19.822 -45.786  1.00  0.00           N  
ATOM   3343  H5'   G  1061     -59.216  18.740 -41.373  1.00  0.00           H  
ATOM   3344 H5''   G  1061     -60.628  19.478 -41.451  1.00  0.00           H  
ATOM   3345  H4'   G  1061     -58.769  20.955 -41.889  1.00  0.00           H  
ATOM   3346  H3'   G  1061     -60.744  20.724 -43.901  1.00  0.00           H  
ATOM   3347  H1'   G  1061     -57.203  21.040 -44.773  1.00  0.00           H  
ATOM   3348  H2'   G  1061     -59.542  22.071 -45.313  1.00  0.00           H  
ATOM   3349 HO2'   G  1061     -58.317  23.655 -44.632  1.00  0.00           H  
ATOM   3350  H1    G  1061     -58.641  20.497 -50.671  1.00  0.00           H  
ATOM   3351  H22   G  1061     -57.632  23.357 -49.079  1.00  0.00           H  
ATOM   3352  H21   G  1061     -57.982  22.600 -50.556  1.00  0.00           H  
ATOM   3353  H8    G  1061     -58.959  18.000 -44.910  1.00  0.00           H  
ATOM   3354  P     C  1062     -62.208  22.748 -43.112  1.00  0.00           P  
ATOM   3355  OP2   C  1062     -62.979  21.520 -43.429  1.00  0.00           O  
ATOM   3356  OP1   C  1062     -62.697  23.669 -42.055  1.00  0.00           O  
ATOM   3357  O5'   C  1062     -62.040  23.586 -44.456  1.00  0.00           O  
ATOM   3358  C5'   C  1062     -61.314  24.805 -44.470  1.00  0.00           C  
ATOM   3359  C4'   C  1062     -61.222  25.384 -45.861  1.00  0.00           C  
ATOM   3360  O4'   C  1062     -60.278  24.668 -46.706  1.00  0.00           O  
ATOM   3361  C3'   C  1062     -62.510  25.391 -46.670  1.00  0.00           C  
ATOM   3362  O3'   C  1062     -63.400  26.424 -46.283  1.00  0.00           O  
ATOM   3363  C1'   C  1062     -60.744  24.714 -48.037  1.00  0.00           C  
ATOM   3364  C2'   C  1062     -61.928  25.692 -48.056  1.00  0.00           C  
ATOM   3365  O2'   C  1062     -61.456  27.029 -48.137  1.00  0.00           O  
ATOM   3366  N1    C  1062     -61.136  23.346 -48.458  1.00  0.00           N  
ATOM   3367  C2    C  1062     -61.267  23.084 -49.827  1.00  0.00           C  
ATOM   3368  O2    C  1062     -61.054  23.995 -50.642  1.00  0.00           O  
ATOM   3369  N3    C  1062     -61.623  21.845 -50.237  1.00  0.00           N  
ATOM   3370  C4    C  1062     -61.847  20.883 -49.342  1.00  0.00           C  
ATOM   3371  N4    C  1062     -62.196  19.676 -49.793  1.00  0.00           N  
ATOM   3372  C5    C  1062     -61.723  21.118 -47.944  1.00  0.00           C  
ATOM   3373  C6    C  1062     -61.369  22.347 -47.549  1.00  0.00           C  
ATOM   3374  H5'   C  1062     -60.409  24.642 -44.132  1.00  0.00           H  
ATOM   3375 H5''   C  1062     -61.763  25.451 -43.885  1.00  0.00           H  
ATOM   3376  H4'   C  1062     -60.912  26.307 -45.751  1.00  0.00           H  
ATOM   3377  H3'   C  1062     -62.990  24.537 -46.670  1.00  0.00           H  
ATOM   3378  H1'   C  1062     -60.040  25.049 -48.630  1.00  0.00           H  
ATOM   3379  H2'   C  1062     -62.572  25.491 -48.766  1.00  0.00           H  
ATOM   3380 HO2'   C  1062     -61.686  27.396 -49.015  1.00  0.00           H  
ATOM   3381  H42   C  1062     -62.368  18.948 -49.160  1.00  0.00           H  
ATOM   3382  H41   C  1062     -62.281  19.518 -50.757  1.00  0.00           H  
ATOM   3383  H5    C  1062     -61.889  20.404 -47.293  1.00  0.00           H  
ATOM   3384  H6    C  1062     -61.279  22.528 -46.591  1.00  0.00           H  
ATOM   3385  P     C  1063     -64.986  26.160 -46.266  1.00  0.00           P  
ATOM   3386  OP2   C  1063     -65.214  24.750 -45.862  1.00  0.00           O  
ATOM   3387  OP1   C  1063     -65.625  27.257 -45.495  1.00  0.00           O  
ATOM   3388  O5'   C  1063     -65.419  26.313 -47.791  1.00  0.00           O  
ATOM   3389  C5'   C  1063     -65.387  27.578 -48.435  1.00  0.00           C  
ATOM   3390  C4'   C  1063     -65.390  27.438 -49.938  1.00  0.00           C  
ATOM   3391  O4'   C  1063     -64.404  26.477 -50.390  1.00  0.00           O  
ATOM   3392  C3'   C  1063     -66.696  26.977 -50.566  1.00  0.00           C  
ATOM   3393  O3'   C  1063     -67.647  28.020 -50.690  1.00  0.00           O  
ATOM   3394  C1'   C  1063     -64.861  25.850 -51.578  1.00  0.00           C  
ATOM   3395  C2'   C  1063     -66.225  26.459 -51.921  1.00  0.00           C  
ATOM   3396  O2'   C  1063     -66.031  27.524 -52.840  1.00  0.00           O  
ATOM   3397  N1    C  1063     -64.937  24.385 -51.356  1.00  0.00           N  
ATOM   3398  C2    C  1063     -65.135  23.554 -52.466  1.00  0.00           C  
ATOM   3399  O2    C  1063     -65.240  24.062 -53.593  1.00  0.00           O  
ATOM   3400  N3    C  1063     -65.208  22.214 -52.291  1.00  0.00           N  
ATOM   3401  C4    C  1063     -65.092  21.693 -51.070  1.00  0.00           C  
ATOM   3402  N4    C  1063     -65.170  20.365 -50.945  1.00  0.00           N  
ATOM   3403  C5    C  1063     -64.891  22.510 -49.922  1.00  0.00           C  
ATOM   3404  C6    C  1063     -64.819  23.834 -50.107  1.00  0.00           C  
ATOM   3405  H5'   C  1063     -64.578  28.056 -48.160  1.00  0.00           H  
ATOM   3406 H5''   C  1063     -66.173  28.095 -48.162  1.00  0.00           H  
ATOM   3407  H4'   C  1063     -65.156  28.317 -50.301  1.00  0.00           H  
ATOM   3408  H3'   C  1063     -67.089  26.243 -50.049  1.00  0.00           H  
ATOM   3409  H1'   C  1063     -64.233  26.038 -52.306  1.00  0.00           H  
ATOM   3410  H2'   C  1063     -66.836  25.781 -52.277  1.00  0.00           H  
ATOM   3411 HO2'   C  1063     -66.356  27.249 -53.722  1.00  0.00           H  
ATOM   3412  H42   C  1063     -65.089  19.952 -50.061  1.00  0.00           H  
ATOM   3413  H41   C  1063     -65.309  19.806 -51.738  1.00  0.00           H  
ATOM   3414  H5    C  1063     -64.806  22.117 -49.028  1.00  0.00           H  
ATOM   3415  H6    C  1063     -64.682  24.413 -49.330  1.00  0.00           H  
ATOM   3416  P     A  1064     -69.114  27.856 -50.053  1.00  0.00           P  
ATOM   3417  OP2   A  1064     -69.045  26.807 -49.005  1.00  0.00           O  
ATOM   3418  OP1   A  1064     -69.620  29.208 -49.707  1.00  0.00           O  
ATOM   3419  O5'   A  1064     -69.995  27.292 -51.255  1.00  0.00           O  
ATOM   3420  C5'   A  1064     -71.337  27.720 -51.439  1.00  0.00           C  
ATOM   3421  C4'   A  1064     -72.132  26.722 -52.242  1.00  0.00           C  
ATOM   3422  O4'   A  1064     -71.224  25.975 -53.091  1.00  0.00           O  
ATOM   3423  C3'   A  1064     -72.840  25.637 -51.444  1.00  0.00           C  
ATOM   3424  O3'   A  1064     -74.038  26.089 -50.836  1.00  0.00           O  
ATOM   3425  C1'   A  1064     -71.757  24.668 -53.254  1.00  0.00           C  
ATOM   3426  C2'   A  1064     -73.097  24.609 -52.534  1.00  0.00           C  
ATOM   3427  O2'   A  1064     -74.133  25.032 -53.408  1.00  0.00           O  
ATOM   3428  N1    A  1064     -70.298  19.726 -53.354  1.00  0.00           N  
ATOM   3429  C2    A  1064     -71.280  20.388 -53.980  1.00  0.00           C  
ATOM   3430  N3    A  1064     -71.604  21.677 -53.908  1.00  0.00           N  
ATOM   3431  C4    A  1064     -70.780  22.328 -53.068  1.00  0.00           C  
ATOM   3432  C5    A  1064     -69.728  21.786 -52.353  1.00  0.00           C  
ATOM   3433  C6    A  1064     -69.488  20.410 -52.517  1.00  0.00           C  
ATOM   3434  N6    A  1064     -68.510  19.750 -51.893  1.00  0.00           N  
ATOM   3435  N7    A  1064     -69.100  22.760 -51.589  1.00  0.00           N  
ATOM   3436  C8    A  1064     -69.775  23.851 -51.855  1.00  0.00           C  
ATOM   3437  N9    A  1064     -70.806  23.663 -52.742  1.00  0.00           N  
ATOM   3438  H5'   A  1064     -71.336  28.580 -51.909  1.00  0.00           H  
ATOM   3439 H5''   A  1064     -71.759  27.836 -50.563  1.00  0.00           H  
ATOM   3440  H4'   A  1064     -72.791  27.185 -52.801  1.00  0.00           H  
ATOM   3441  H3'   A  1064     -72.256  25.253 -50.757  1.00  0.00           H  
ATOM   3442  H1'   A  1064     -71.896  24.526 -54.214  1.00  0.00           H  
ATOM   3443  H2'   A  1064     -73.279  23.723 -52.156  1.00  0.00           H  
ATOM   3444 HO2'   A  1064     -74.695  24.262 -53.632  1.00  0.00           H  
ATOM   3445  H2    A  1064     -71.839  19.846 -54.576  1.00  0.00           H  
ATOM   3446  H61   A  1064     -68.392  18.789 -52.047  1.00  0.00           H  
ATOM   3447  H62   A  1064     -67.910  20.225 -51.281  1.00  0.00           H  
ATOM   3448  H8    A  1064     -69.564  24.722 -51.456  1.00  0.00           H  
ATOM   3449  P     U  1065     -74.699  25.251 -49.634  1.00  0.00           P  
ATOM   3450  OP2   U  1065     -73.610  24.818 -48.723  1.00  0.00           O  
ATOM   3451  OP1   U  1065     -75.837  26.039 -49.095  1.00  0.00           O  
ATOM   3452  O5'   U  1065     -75.290  23.955 -50.347  1.00  0.00           O  
ATOM   3453  C5'   U  1065     -76.547  23.994 -51.005  1.00  0.00           C  
ATOM   3454  C4'   U  1065     -77.121  22.611 -51.192  1.00  0.00           C  
ATOM   3455  O4'   U  1065     -76.262  21.831 -52.066  1.00  0.00           O  
ATOM   3456  C3'   U  1065     -77.224  21.753 -49.940  1.00  0.00           C  
ATOM   3457  O3'   U  1065     -78.353  22.066 -49.145  1.00  0.00           O  
ATOM   3458  C1'   U  1065     -76.276  20.486 -51.677  1.00  0.00           C  
ATOM   3459  C2'   U  1065     -77.304  20.362 -50.556  1.00  0.00           C  
ATOM   3460  O2'   U  1065     -78.581  20.117 -51.128  1.00  0.00           O  
ATOM   3461  N1    U  1065     -74.906  20.144 -51.224  1.00  0.00           N  
ATOM   3462  C2    U  1065     -74.523  18.819 -51.316  1.00  0.00           C  
ATOM   3463  O2    U  1065     -75.254  17.943 -51.746  1.00  0.00           O  
ATOM   3464  N3    U  1065     -73.247  18.550 -50.886  1.00  0.00           N  
ATOM   3465  C4    U  1065     -72.332  19.449 -50.382  1.00  0.00           C  
ATOM   3466  O4    U  1065     -71.219  19.050 -50.035  1.00  0.00           O  
ATOM   3467  C5    U  1065     -72.796  20.801 -50.317  1.00  0.00           C  
ATOM   3468  C6    U  1065     -74.034  21.092 -50.730  1.00  0.00           C  
ATOM   3469  H5'   U  1065     -76.435  24.414 -51.883  1.00  0.00           H  
ATOM   3470 H5''   U  1065     -77.171  24.529 -50.472  1.00  0.00           H  
ATOM   3471  H4'   U  1065     -78.009  22.685 -51.598  1.00  0.00           H  
ATOM   3472  H3'   U  1065     -76.411  21.814 -49.396  1.00  0.00           H  
ATOM   3473  H1'   U  1065     -76.531  19.894 -52.416  1.00  0.00           H  
ATOM   3474  H2'   U  1065     -77.054  19.664 -49.916  1.00  0.00           H  
ATOM   3475 HO2'   U  1065     -78.847  19.194 -50.932  1.00  0.00           H  
ATOM   3476  H3    U  1065     -72.956  17.616 -50.942  1.00  0.00           H  
ATOM   3477  H5    U  1065     -72.211  21.508 -49.972  1.00  0.00           H  
ATOM   3478  H6    U  1065     -74.329  22.024 -50.674  1.00  0.00           H  
ATOM   3479  P     U  1066     -78.341  21.765 -47.567  1.00  0.00           P  
ATOM   3480  OP2   U  1066     -77.022  22.185 -47.030  1.00  0.00           O  
ATOM   3481  OP1   U  1066     -79.585  22.328 -46.981  1.00  0.00           O  
ATOM   3482  O5'   U  1066     -78.428  20.177 -47.477  1.00  0.00           O  
ATOM   3483  C5'   U  1066     -78.737  19.532 -46.251  1.00  0.00           C  
ATOM   3484  C4'   U  1066     -78.444  18.053 -46.311  1.00  0.00           C  
ATOM   3485  O4'   U  1066     -77.689  17.732 -47.508  1.00  0.00           O  
ATOM   3486  C3'   U  1066     -77.573  17.496 -45.195  1.00  0.00           C  
ATOM   3487  O3'   U  1066     -78.316  17.118 -44.049  1.00  0.00           O  
ATOM   3488  C1'   U  1066     -76.675  16.801 -47.269  1.00  0.00           C  
ATOM   3489  C2'   U  1066     -76.963  16.269 -45.863  1.00  0.00           C  
ATOM   3490  O2'   U  1066     -77.905  15.209 -45.953  1.00  0.00           O  
ATOM   3491  N1    U  1066     -75.401  17.557 -47.335  1.00  0.00           N  
ATOM   3492  C2    U  1066     -74.232  16.821 -47.389  1.00  0.00           C  
ATOM   3493  O2    U  1066     -74.212  15.603 -47.385  1.00  0.00           O  
ATOM   3494  N3    U  1066     -73.078  17.563 -47.449  1.00  0.00           N  
ATOM   3495  C4    U  1066     -72.973  18.938 -47.459  1.00  0.00           C  
ATOM   3496  O4    U  1066     -71.858  19.459 -47.515  1.00  0.00           O  
ATOM   3497  C5    U  1066     -74.222  19.634 -47.401  1.00  0.00           C  
ATOM   3498  C6    U  1066     -75.361  18.936 -47.343  1.00  0.00           C  
ATOM   3499  H5'   U  1066     -79.688  19.661 -46.053  1.00  0.00           H  
ATOM   3500 H5''   U  1066     -78.203  19.933 -45.534  1.00  0.00           H  
ATOM   3501  H4'   U  1066     -79.292  17.564 -46.338  1.00  0.00           H  
ATOM   3502  H3'   U  1066     -76.865  18.139 -44.987  1.00  0.00           H  
ATOM   3503  H1'   U  1066     -76.638  16.049 -47.898  1.00  0.00           H  
ATOM   3504  H2'   U  1066     -76.141  15.985 -45.411  1.00  0.00           H  
ATOM   3505 HO2'   U  1066     -77.452  14.362 -45.757  1.00  0.00           H  
ATOM   3506  H3    U  1066     -72.238  17.061 -47.487  1.00  0.00           H  
ATOM   3507  H5    U  1066     -74.242  20.614 -47.405  1.00  0.00           H  
ATOM   3508  H6    U  1066     -76.203  19.435 -47.304  1.00  0.00           H  
ATOM   3509  P     A  1067     -77.957  17.738 -42.611  1.00  0.00           P  
ATOM   3510  OP2   A  1067     -77.221  19.009 -42.829  1.00  0.00           O  
ATOM   3511  OP1   A  1067     -79.191  17.736 -41.787  1.00  0.00           O  
ATOM   3512  O5'   A  1067     -76.941  16.684 -41.981  1.00  0.00           O  
ATOM   3513  C5'   A  1067     -75.596  17.044 -41.703  1.00  0.00           C  
ATOM   3514  C4'   A  1067     -75.204  16.676 -40.294  1.00  0.00           C  
ATOM   3515  O4'   A  1067     -76.261  15.869 -39.718  1.00  0.00           O  
ATOM   3516  C3'   A  1067     -73.951  15.826 -40.151  1.00  0.00           C  
ATOM   3517  O3'   A  1067     -72.766  16.596 -40.042  1.00  0.00           O  
ATOM   3518  C1'   A  1067     -75.739  14.737 -39.052  1.00  0.00           C  
ATOM   3519  C2'   A  1067     -74.241  15.001 -38.902  1.00  0.00           C  
ATOM   3520  O2'   A  1067     -74.022  15.760 -37.722  1.00  0.00           O  
ATOM   3521  N1    A  1067     -74.596   9.809 -40.030  1.00  0.00           N  
ATOM   3522  C2    A  1067     -74.138  10.675 -39.117  1.00  0.00           C  
ATOM   3523  N3    A  1067     -74.480  11.946 -38.918  1.00  0.00           N  
ATOM   3524  C4    A  1067     -75.420  12.329 -39.801  1.00  0.00           C  
ATOM   3525  C5    A  1067     -75.987  11.554 -40.795  1.00  0.00           C  
ATOM   3526  C6    A  1067     -75.540  10.225 -40.901  1.00  0.00           C  
ATOM   3527  N6    A  1067     -75.995   9.362 -41.811  1.00  0.00           N  
ATOM   3528  N7    A  1067     -76.924  12.286 -41.512  1.00  0.00           N  
ATOM   3529  C8    A  1067     -76.903  13.466 -40.945  1.00  0.00           C  
ATOM   3530  N9    A  1067     -76.015  13.564 -39.902  1.00  0.00           N  
ATOM   3531  H5'   A  1067     -75.493  18.012 -41.821  1.00  0.00           H  
ATOM   3532 H5''   A  1067     -75.004  16.581 -42.331  1.00  0.00           H  
ATOM   3533  H4'   A  1067     -75.095  17.498 -39.770  1.00  0.00           H  
ATOM   3534  H3'   A  1067     -73.882  15.223 -40.921  1.00  0.00           H  
ATOM   3535  H1'   A  1067     -76.136  14.599 -38.166  1.00  0.00           H  
ATOM   3536  H2'   A  1067     -73.729  14.165 -38.897  1.00  0.00           H  
ATOM   3537 HO2'   A  1067     -73.594  16.608 -37.963  1.00  0.00           H  
ATOM   3538  H2    A  1067     -73.454  10.324 -38.510  1.00  0.00           H  
ATOM   3539  H61   A  1067     -75.645   8.446 -41.836  1.00  0.00           H  
ATOM   3540  H62   A  1067     -76.681   9.641 -42.453  1.00  0.00           H  
ATOM   3541  H8    A  1067     -77.468  14.212 -41.239  1.00  0.00           H  
ATOM   3542  P     A  1068     -71.425  16.107 -40.782  1.00  0.00           P  
ATOM   3543  OP2   A  1068     -71.194  14.716 -40.318  1.00  0.00           O  
ATOM   3544  OP1   A  1068     -71.641  16.373 -42.226  1.00  0.00           O  
ATOM   3545  O5'   A  1068     -70.197  16.998 -40.295  1.00  0.00           O  
ATOM   3546  C5'   A  1068     -69.168  16.443 -39.489  1.00  0.00           C  
ATOM   3547  C4'   A  1068     -67.830  16.498 -40.184  1.00  0.00           C  
ATOM   3548  O4'   A  1068     -67.601  17.857 -40.616  1.00  0.00           O  
ATOM   3549  C3'   A  1068     -66.622  16.133 -39.335  1.00  0.00           C  
ATOM   3550  O3'   A  1068     -66.334  14.746 -39.347  1.00  0.00           O  
ATOM   3551  C1'   A  1068     -66.269  18.258 -40.309  1.00  0.00           C  
ATOM   3552  C2'   A  1068     -65.507  16.984 -39.928  1.00  0.00           C  
ATOM   3553  O2'   A  1068     -64.978  16.392 -41.105  1.00  0.00           O  
ATOM   3554  N1    A  1068     -64.109  22.387 -38.110  1.00  0.00           N  
ATOM   3555  C2    A  1068     -63.796  21.684 -39.205  1.00  0.00           C  
ATOM   3556  N3    A  1068     -64.403  20.617 -39.721  1.00  0.00           N  
ATOM   3557  C4    A  1068     -65.466  20.267 -38.975  1.00  0.00           C  
ATOM   3558  C5    A  1068     -65.912  20.892 -37.825  1.00  0.00           C  
ATOM   3559  C6    A  1068     -65.183  22.010 -37.383  1.00  0.00           C  
ATOM   3560  N6    A  1068     -65.494  22.712 -36.291  1.00  0.00           N  
ATOM   3561  N7    A  1068     -67.039  20.253 -37.326  1.00  0.00           N  
ATOM   3562  C8    A  1068     -67.245  19.274 -38.171  1.00  0.00           C  
ATOM   3563  N9    A  1068     -66.331  19.223 -39.195  1.00  0.00           N  
ATOM   3564  H5'   A  1068     -69.386  15.508 -39.291  1.00  0.00           H  
ATOM   3565 H5''   A  1068     -69.113  16.943 -38.649  1.00  0.00           H  
ATOM   3566  H4'   A  1068     -67.847  15.921 -40.976  1.00  0.00           H  
ATOM   3567  H3'   A  1068     -66.791  16.418 -38.412  1.00  0.00           H  
ATOM   3568  H1'   A  1068     -65.836  18.678 -41.081  1.00  0.00           H  
ATOM   3569  H2'   A  1068     -64.807  17.169 -39.267  1.00  0.00           H  
ATOM   3570 HO2'   A  1068     -64.146  16.850 -41.346  1.00  0.00           H  
ATOM   3571  H2    A  1068     -63.008  21.998 -39.697  1.00  0.00           H  
ATOM   3572  H61   A  1068     -64.947  23.484 -36.032  1.00  0.00           H  
ATOM   3573  H62   A  1068     -66.269  22.457 -35.748  1.00  0.00           H  
ATOM   3574  H8    A  1068     -67.985  18.636 -38.081  1.00  0.00           H  
ATOM   3575  P     U  1069     -65.301  14.125 -38.284  1.00  0.00           P  
ATOM   3576  OP2   U  1069     -66.030  13.909 -37.009  1.00  0.00           O  
ATOM   3577  OP1   U  1069     -64.601  12.987 -38.932  1.00  0.00           O  
ATOM   3578  O5'   U  1069     -64.240  15.291 -38.053  1.00  0.00           O  
ATOM   3579  C5'   U  1069     -63.002  15.299 -38.749  1.00  0.00           C  
ATOM   3580  C4'   U  1069     -62.149  16.479 -38.355  1.00  0.00           C  
ATOM   3581  O4'   U  1069     -62.986  17.654 -38.183  1.00  0.00           O  
ATOM   3582  C3'   U  1069     -61.422  16.364 -37.024  1.00  0.00           C  
ATOM   3583  O3'   U  1069     -60.187  15.678 -37.124  1.00  0.00           O  
ATOM   3584  C1'   U  1069     -62.488  18.458 -37.141  1.00  0.00           C  
ATOM   3585  C2'   U  1069     -61.174  17.827 -36.687  1.00  0.00           C  
ATOM   3586  O2'   U  1069     -60.109  18.360 -37.460  1.00  0.00           O  
ATOM   3587  N1    U  1069     -63.505  18.480 -36.061  1.00  0.00           N  
ATOM   3588  C2    U  1069     -63.591  19.630 -35.299  1.00  0.00           C  
ATOM   3589  O2    U  1069     -62.880  20.603 -35.479  1.00  0.00           O  
ATOM   3590  N3    U  1069     -64.546  19.605 -34.312  1.00  0.00           N  
ATOM   3591  C4    U  1069     -65.406  18.569 -34.013  1.00  0.00           C  
ATOM   3592  O4    U  1069     -66.212  18.700 -33.090  1.00  0.00           O  
ATOM   3593  C5    U  1069     -65.260  17.412 -34.842  1.00  0.00           C  
ATOM   3594  C6    U  1069     -64.339  17.410 -35.812  1.00  0.00           C  
ATOM   3595  H5'   U  1069     -63.178  15.340 -39.713  1.00  0.00           H  
ATOM   3596 H5''   U  1069     -62.517  14.472 -38.548  1.00  0.00           H  
ATOM   3597  H4'   U  1069     -61.492  16.654 -39.060  1.00  0.00           H  
ATOM   3598  H3'   U  1069     -61.973  15.935 -36.337  1.00  0.00           H  
ATOM   3599  H1'   U  1069     -62.318  19.375 -37.444  1.00  0.00           H  
ATOM   3600  H2'   U  1069     -61.024  17.954 -35.727  1.00  0.00           H  
ATOM   3601 HO2'   U  1069     -59.258  18.151 -37.019  1.00  0.00           H  
ATOM   3602  H3    U  1069     -64.624  20.410 -33.760  1.00  0.00           H  
ATOM   3603  H5    U  1069     -65.831  16.629 -34.701  1.00  0.00           H  
ATOM   3604  H6    U  1069     -64.258  16.607 -36.365  1.00  0.00           H  
ATOM   3605  P     A  1070     -59.406  15.218 -35.797  1.00  0.00           P  
ATOM   3606  OP2   A  1070     -60.347  15.316 -34.653  1.00  0.00           O  
ATOM   3607  OP1   A  1070     -58.731  13.927 -36.084  1.00  0.00           O  
ATOM   3608  O5'   A  1070     -58.282  16.331 -35.607  1.00  0.00           O  
ATOM   3609  C5'   A  1070     -56.994  16.172 -36.183  1.00  0.00           C  
ATOM   3610  C4'   A  1070     -56.036  17.231 -35.698  1.00  0.00           C  
ATOM   3611  O4'   A  1070     -56.591  18.532 -35.992  1.00  0.00           O  
ATOM   3612  C3'   A  1070     -55.746  17.235 -34.205  1.00  0.00           C  
ATOM   3613  O3'   A  1070     -54.669  16.386 -33.847  1.00  0.00           O  
ATOM   3614  C1'   A  1070     -56.382  19.414 -34.893  1.00  0.00           C  
ATOM   3615  C2'   A  1070     -55.415  18.692 -33.949  1.00  0.00           C  
ATOM   3616  O2'   A  1070     -54.085  18.995 -34.344  1.00  0.00           O  
ATOM   3617  N1    A  1070     -58.872  22.252 -31.386  1.00  0.00           N  
ATOM   3618  C2    A  1070     -57.590  22.220 -31.773  1.00  0.00           C  
ATOM   3619  N3    A  1070     -57.008  21.454 -32.694  1.00  0.00           N  
ATOM   3620  C4    A  1070     -57.906  20.630 -33.262  1.00  0.00           C  
ATOM   3621  C5    A  1070     -59.255  20.547 -32.971  1.00  0.00           C  
ATOM   3622  C6    A  1070     -59.748  21.411 -31.978  1.00  0.00           C  
ATOM   3623  N6    A  1070     -61.025  21.443 -31.591  1.00  0.00           N  
ATOM   3624  N7    A  1070     -59.868  19.582 -33.759  1.00  0.00           N  
ATOM   3625  C8    A  1070     -58.892  19.112 -34.496  1.00  0.00           C  
ATOM   3626  N9    A  1070     -57.677  19.701 -34.248  1.00  0.00           N  
ATOM   3627  H5'   A  1070     -57.070  16.233 -37.159  1.00  0.00           H  
ATOM   3628 H5''   A  1070     -56.643  15.289 -35.945  1.00  0.00           H  
ATOM   3629  H4'   A  1070     -55.190  17.141 -36.185  1.00  0.00           H  
ATOM   3630  H3'   A  1070     -56.543  16.975 -33.697  1.00  0.00           H  
ATOM   3631  H1'   A  1070     -55.975  20.253 -35.197  1.00  0.00           H  
ATOM   3632  H2'   A  1070     -55.582  18.940 -33.016  1.00  0.00           H  
ATOM   3633 HO2'   A  1070     -53.702  19.634 -33.709  1.00  0.00           H  
ATOM   3634  H2    A  1070     -56.996  22.850 -31.313  1.00  0.00           H  
ATOM   3635  H61   A  1070     -61.310  22.069 -30.892  1.00  0.00           H  
ATOM   3636  H62   A  1070     -61.678  20.843 -32.006  1.00  0.00           H  
ATOM   3637  H8    A  1070     -59.018  18.404 -35.163  1.00  0.00           H  
ATOM   3638  P     G  1071     -54.726  15.543 -32.479  1.00  0.00           P  
ATOM   3639  OP2   G  1071     -56.115  15.048 -32.302  1.00  0.00           O  
ATOM   3640  OP1   G  1071     -53.597  14.577 -32.487  1.00  0.00           O  
ATOM   3641  O5'   G  1071     -54.440  16.626 -31.346  1.00  0.00           O  
ATOM   3642  C5'   G  1071     -53.414  17.595 -31.506  1.00  0.00           C  
ATOM   3643  C4'   G  1071     -53.535  18.704 -30.490  1.00  0.00           C  
ATOM   3644  O4'   G  1071     -54.626  19.585 -30.846  1.00  0.00           O  
ATOM   3645  C3'   G  1071     -53.845  18.272 -29.064  1.00  0.00           C  
ATOM   3646  O3'   G  1071     -52.688  17.891 -28.339  1.00  0.00           O  
ATOM   3647  C1'   G  1071     -55.355  19.967 -29.710  1.00  0.00           C  
ATOM   3648  C2'   G  1071     -54.545  19.495 -28.499  1.00  0.00           C  
ATOM   3649  O2'   G  1071     -53.612  20.505 -28.144  1.00  0.00           O  
ATOM   3650  N1    G  1071     -60.152  19.911 -28.008  1.00  0.00           N  
ATOM   3651  C2    G  1071     -59.116  20.748 -27.673  1.00  0.00           C  
ATOM   3652  N2    G  1071     -59.387  21.698 -26.766  1.00  0.00           N  
ATOM   3653  N3    G  1071     -57.901  20.663 -28.190  1.00  0.00           N  
ATOM   3654  C4    G  1071     -57.801  19.655 -29.083  1.00  0.00           C  
ATOM   3655  C5    G  1071     -58.773  18.764 -29.487  1.00  0.00           C  
ATOM   3656  C6    G  1071     -60.072  18.867 -28.925  1.00  0.00           C  
ATOM   3657  O6    G  1071     -61.068  18.171 -29.154  1.00  0.00           O  
ATOM   3658  N7    G  1071     -58.268  17.877 -30.427  1.00  0.00           N  
ATOM   3659  C8    G  1071     -57.022  18.237 -30.574  1.00  0.00           C  
ATOM   3660  N9    G  1071     -56.673  19.310 -29.789  1.00  0.00           N  
ATOM   3661  H5'   G  1071     -53.472  17.977 -32.406  1.00  0.00           H  
ATOM   3662 H5''   G  1071     -52.542  17.158 -31.400  1.00  0.00           H  
ATOM   3663  H4'   G  1071     -52.701  19.219 -30.493  1.00  0.00           H  
ATOM   3664  H3'   G  1071     -54.474  17.522 -29.082  1.00  0.00           H  
ATOM   3665  H1'   G  1071     -55.477  20.939 -29.662  1.00  0.00           H  
ATOM   3666  H2'   G  1071     -55.128  19.259 -27.747  1.00  0.00           H  
ATOM   3667 HO2'   G  1071     -53.895  20.919 -27.302  1.00  0.00           H  
ATOM   3668  H1    G  1071     -61.015  20.058 -27.568  1.00  0.00           H  
ATOM   3669  H22   G  1071     -58.686  22.325 -26.489  1.00  0.00           H  
ATOM   3670  H21   G  1071     -60.284  21.768 -26.379  1.00  0.00           H  
ATOM   3671  H8    G  1071     -56.399  17.788 -31.183  1.00  0.00           H  
ATOM   3672  P     C  1072     -52.832  17.220 -26.885  1.00  0.00           P  
ATOM   3673  OP2   C  1072     -54.250  17.337 -26.462  1.00  0.00           O  
ATOM   3674  OP1   C  1072     -52.188  15.883 -26.931  1.00  0.00           O  
ATOM   3675  O5'   C  1072     -51.955  18.156 -25.940  1.00  0.00           O  
ATOM   3676  C5'   C  1072     -51.943  17.966 -24.533  1.00  0.00           C  
ATOM   3677  C4'   C  1072     -51.889  19.280 -23.793  1.00  0.00           C  
ATOM   3678  O4'   C  1072     -52.725  20.218 -24.489  1.00  0.00           O  
ATOM   3679  C3'   C  1072     -52.427  19.271 -22.371  1.00  0.00           C  
ATOM   3680  O3'   C  1072     -51.472  18.827 -21.422  1.00  0.00           O  
ATOM   3681  C1'   C  1072     -53.456  20.991 -23.575  1.00  0.00           C  
ATOM   3682  C2'   C  1072     -52.931  20.686 -22.172  1.00  0.00           C  
ATOM   3683  O2'   C  1072     -51.866  21.573 -21.861  1.00  0.00           O  
ATOM   3684  N1    C  1072     -54.895  20.659 -23.722  1.00  0.00           N  
ATOM   3685  C2    C  1072     -55.797  21.180 -22.787  1.00  0.00           C  
ATOM   3686  O2    C  1072     -55.371  21.898 -21.869  1.00  0.00           O  
ATOM   3687  N3    C  1072     -57.114  20.893 -22.899  1.00  0.00           N  
ATOM   3688  C4    C  1072     -57.546  20.118 -23.894  1.00  0.00           C  
ATOM   3689  N4    C  1072     -58.855  19.861 -23.965  1.00  0.00           N  
ATOM   3690  C5    C  1072     -56.655  19.572 -24.860  1.00  0.00           C  
ATOM   3691  C6    C  1072     -55.354  19.864 -24.740  1.00  0.00           C  
ATOM   3692  H5'   C  1072     -51.159  17.430 -24.290  1.00  0.00           H  
ATOM   3693 H5''   C  1072     -52.754  17.484 -24.269  1.00  0.00           H  
ATOM   3694  H4'   C  1072     -50.972  19.626 -23.784  1.00  0.00           H  
ATOM   3695  H3'   C  1072     -53.198  18.668 -22.356  1.00  0.00           H  
ATOM   3696  H1'   C  1072     -53.319  21.941 -23.770  1.00  0.00           H  
ATOM   3697  H2'   C  1072     -53.641  20.722 -21.498  1.00  0.00           H  
ATOM   3698 HO2'   C  1072     -51.872  21.754 -20.898  1.00  0.00           H  
ATOM   3699  H42   C  1072     -59.204  19.295 -24.685  1.00  0.00           H  
ATOM   3700  H41   C  1072     -59.465  20.238 -23.298  1.00  0.00           H  
ATOM   3701  H5    C  1072     -56.982  19.004 -25.589  1.00  0.00           H  
ATOM   3702  H6    C  1072     -54.725  19.498 -25.395  1.00  0.00           H  
ATOM   3703  P     G  1073     -51.676  17.424 -20.666  1.00  0.00           P  
ATOM   3704  OP2   G  1073     -51.514  16.336 -21.664  1.00  0.00           O  
ATOM   3705  OP1   G  1073     -50.831  17.431 -19.444  1.00  0.00           O  
ATOM   3706  O5'   G  1073     -53.203  17.450 -20.208  1.00  0.00           O  
ATOM   3707  C5'   G  1073     -53.550  17.536 -18.834  1.00  0.00           C  
ATOM   3708  C4'   G  1073     -55.029  17.769 -18.651  1.00  0.00           C  
ATOM   3709  O4'   G  1073     -55.531  18.509 -19.794  1.00  0.00           O  
ATOM   3710  C3'   G  1073     -55.899  16.522 -18.593  1.00  0.00           C  
ATOM   3711  O3'   G  1073     -55.955  15.947 -17.298  1.00  0.00           O  
ATOM   3712  C1'   G  1073     -56.828  18.061 -20.115  1.00  0.00           C  
ATOM   3713  C2'   G  1073     -57.251  17.040 -19.053  1.00  0.00           C  
ATOM   3714  O2'   G  1073     -57.930  17.714 -18.004  1.00  0.00           O  
ATOM   3715  N1    G  1073     -59.570  16.498 -24.109  1.00  0.00           N  
ATOM   3716  C2    G  1073     -59.990  17.038 -22.918  1.00  0.00           C  
ATOM   3717  N2    G  1073     -61.315  17.183 -22.765  1.00  0.00           N  
ATOM   3718  N3    G  1073     -59.173  17.410 -21.946  1.00  0.00           N  
ATOM   3719  C4    G  1073     -57.879  17.194 -22.265  1.00  0.00           C  
ATOM   3720  C5    G  1073     -57.355  16.662 -23.424  1.00  0.00           C  
ATOM   3721  C6    G  1073     -58.243  16.267 -24.458  1.00  0.00           C  
ATOM   3722  O6    G  1073     -57.972  15.775 -25.559  1.00  0.00           O  
ATOM   3723  N7    G  1073     -55.970  16.608 -23.359  1.00  0.00           N  
ATOM   3724  C8    G  1073     -55.683  17.098 -22.183  1.00  0.00           C  
ATOM   3725  N9    G  1073     -56.794  17.474 -21.468  1.00  0.00           N  
ATOM   3726  H5'   G  1073     -53.056  18.276 -18.425  1.00  0.00           H  
ATOM   3727 H5''   G  1073     -53.300  16.699 -18.388  1.00  0.00           H  
ATOM   3728  H4'   G  1073     -55.181  18.301 -17.841  1.00  0.00           H  
ATOM   3729  H3'   G  1073     -55.566  15.855 -19.227  1.00  0.00           H  
ATOM   3730  H1'   G  1073     -57.449  18.820 -20.104  1.00  0.00           H  
ATOM   3731  H2'   G  1073     -57.799  16.324 -19.438  1.00  0.00           H  
ATOM   3732 HO2'   G  1073     -57.549  17.435 -17.145  1.00  0.00           H  
ATOM   3733  H1    G  1073     -60.257  16.255 -24.765  1.00  0.00           H  
ATOM   3734  H22   G  1073     -61.673  17.563 -21.935  1.00  0.00           H  
ATOM   3735  H21   G  1073     -61.927  16.910 -23.480  1.00  0.00           H  
ATOM   3736  H8    G  1073     -54.767  17.189 -21.847  1.00  0.00           H  
ATOM   3737  P     U  1074     -56.086  14.354 -17.129  1.00  0.00           P  
ATOM   3738  OP2   U  1074     -54.999  13.717 -17.914  1.00  0.00           O  
ATOM   3739  OP1   U  1074     -56.217  14.055 -15.680  1.00  0.00           O  
ATOM   3740  O5'   U  1074     -57.472  14.004 -17.831  1.00  0.00           O  
ATOM   3741  C5'   U  1074     -58.697  14.513 -17.323  1.00  0.00           C  
ATOM   3742  C4'   U  1074     -59.885  13.941 -18.056  1.00  0.00           C  
ATOM   3743  O4'   U  1074     -60.034  14.609 -19.346  1.00  0.00           O  
ATOM   3744  C3'   U  1074     -59.796  12.469 -18.431  1.00  0.00           C  
ATOM   3745  O3'   U  1074     -60.118  11.604 -17.357  1.00  0.00           O  
ATOM   3746  C1'   U  1074     -60.596  13.704 -20.265  1.00  0.00           C  
ATOM   3747  C2'   U  1074     -60.929  12.412 -19.483  1.00  0.00           C  
ATOM   3748  O2'   U  1074     -62.206  12.525 -18.871  1.00  0.00           O  
ATOM   3749  N1    U  1074     -59.627  13.465 -21.361  1.00  0.00           N  
ATOM   3750  C2    U  1074     -60.137  13.029 -22.570  1.00  0.00           C  
ATOM   3751  O2    U  1074     -61.325  12.840 -22.762  1.00  0.00           O  
ATOM   3752  N3    U  1074     -59.203  12.822 -23.556  1.00  0.00           N  
ATOM   3753  C4    U  1074     -57.839  13.000 -23.460  1.00  0.00           C  
ATOM   3754  O4    U  1074     -57.129  12.769 -24.440  1.00  0.00           O  
ATOM   3755  C5    U  1074     -57.384  13.452 -22.181  1.00  0.00           C  
ATOM   3756  C6    U  1074     -58.271  13.664 -21.204  1.00  0.00           C  
ATOM   3757  H5'   U  1074     -58.702  15.488 -17.419  1.00  0.00           H  
ATOM   3758 H5''   U  1074     -58.768  14.284 -16.373  1.00  0.00           H  
ATOM   3759  H4'   U  1074     -60.695  14.084 -17.525  1.00  0.00           H  
ATOM   3760  H3'   U  1074     -58.937  12.198 -18.816  1.00  0.00           H  
ATOM   3761  H1'   U  1074     -61.423  14.077 -20.638  1.00  0.00           H  
ATOM   3762  H2'   U  1074     -60.863  11.607 -20.038  1.00  0.00           H  
ATOM   3763 HO2'   U  1074     -62.829  11.914 -19.318  1.00  0.00           H  
ATOM   3764  H3    U  1074     -59.544  12.512 -24.421  1.00  0.00           H  
ATOM   3765  H5    U  1074     -56.429  13.607 -22.024  1.00  0.00           H  
ATOM   3766  H6    U  1074     -57.934  13.972 -20.338  1.00  0.00           H  
ATOM   3767  P     G  1075     -59.529  10.110 -17.317  1.00  0.00           P  
ATOM   3768  OP2   G  1075     -58.128  10.155 -17.808  1.00  0.00           O  
ATOM   3769  OP1   G  1075     -59.820   9.536 -15.978  1.00  0.00           O  
ATOM   3770  O5'   G  1075     -60.402   9.321 -18.391  1.00  0.00           O  
ATOM   3771  C5'   G  1075     -61.811   9.218 -18.251  1.00  0.00           C  
ATOM   3772  C4'   G  1075     -62.419   8.391 -19.357  1.00  0.00           C  
ATOM   3773  O4'   G  1075     -62.370   9.163 -20.576  1.00  0.00           O  
ATOM   3774  C3'   G  1075     -61.675   7.115 -19.722  1.00  0.00           C  
ATOM   3775  O3'   G  1075     -62.040   6.011 -18.912  1.00  0.00           O  
ATOM   3776  C1'   G  1075     -62.125   8.318 -21.688  1.00  0.00           C  
ATOM   3777  C2'   G  1075     -62.093   6.888 -21.156  1.00  0.00           C  
ATOM   3778  O2'   G  1075     -63.399   6.337 -21.231  1.00  0.00           O  
ATOM   3779  N1    G  1075     -59.257   8.274 -25.894  1.00  0.00           N  
ATOM   3780  C2    G  1075     -60.514   7.760 -25.687  1.00  0.00           C  
ATOM   3781  N2    G  1075     -61.088   7.152 -26.736  1.00  0.00           N  
ATOM   3782  N3    G  1075     -61.163   7.835 -24.537  1.00  0.00           N  
ATOM   3783  C4    G  1075     -60.443   8.475 -23.592  1.00  0.00           C  
ATOM   3784  C5    G  1075     -59.183   9.025 -23.694  1.00  0.00           C  
ATOM   3785  C6    G  1075     -58.498   8.937 -24.934  1.00  0.00           C  
ATOM   3786  O6    G  1075     -57.374   9.362 -25.225  1.00  0.00           O  
ATOM   3787  N7    G  1075     -58.795   9.597 -22.491  1.00  0.00           N  
ATOM   3788  C8    G  1075     -59.807   9.388 -21.693  1.00  0.00           C  
ATOM   3789  N9    G  1075     -60.841   8.713 -22.297  1.00  0.00           N  
ATOM   3790  H5'   G  1075     -62.202  10.116 -18.272  1.00  0.00           H  
ATOM   3791 H5''   G  1075     -62.017   8.800 -17.388  1.00  0.00           H  
ATOM   3792  H4'   G  1075     -63.352   8.168 -19.153  1.00  0.00           H  
ATOM   3793  H3'   G  1075     -60.707   7.252 -19.662  1.00  0.00           H  
ATOM   3794  H1'   G  1075     -62.841   8.404 -22.352  1.00  0.00           H  
ATOM   3795  H2'   G  1075     -61.439   6.339 -21.638  1.00  0.00           H  
ATOM   3796 HO2'   G  1075     -63.419   5.657 -21.936  1.00  0.00           H  
ATOM   3797  H1    G  1075     -58.862   8.166 -26.784  1.00  0.00           H  
ATOM   3798  H22   G  1075     -61.985   6.766 -26.648  1.00  0.00           H  
ATOM   3799  H21   G  1075     -60.614   7.093 -27.591  1.00  0.00           H  
ATOM   3800  H8    G  1075     -59.826   9.684 -20.760  1.00  0.00           H  
ATOM   3801  P     C  1076     -61.003   4.805 -18.677  1.00  0.00           P  
ATOM   3802  OP2   C  1076     -59.690   5.392 -18.308  1.00  0.00           O  
ATOM   3803  OP1   C  1076     -61.645   3.817 -17.773  1.00  0.00           O  
ATOM   3804  O5'   C  1076     -60.858   4.134 -20.115  1.00  0.00           O  
ATOM   3805  C5'   C  1076     -61.886   3.310 -20.642  1.00  0.00           C  
ATOM   3806  C4'   C  1076     -61.488   2.700 -21.965  1.00  0.00           C  
ATOM   3807  O4'   C  1076     -61.327   3.721 -22.971  1.00  0.00           O  
ATOM   3808  C3'   C  1076     -60.131   2.016 -22.006  1.00  0.00           C  
ATOM   3809  O3'   C  1076     -60.132   0.747 -21.375  1.00  0.00           O  
ATOM   3810  C1'   C  1076     -60.368   3.305 -23.919  1.00  0.00           C  
ATOM   3811  C2'   C  1076     -59.928   1.917 -23.514  1.00  0.00           C  
ATOM   3812  O2'   C  1076     -60.795   0.949 -24.087  1.00  0.00           O  
ATOM   3813  N1    C  1076     -59.247   4.277 -23.907  1.00  0.00           N  
ATOM   3814  C2    C  1076     -58.454   4.392 -25.055  1.00  0.00           C  
ATOM   3815  O2    C  1076     -58.709   3.683 -26.041  1.00  0.00           O  
ATOM   3816  N3    C  1076     -57.426   5.272 -25.071  1.00  0.00           N  
ATOM   3817  C4    C  1076     -57.173   6.022 -23.998  1.00  0.00           C  
ATOM   3818  N4    C  1076     -56.148   6.876 -24.059  1.00  0.00           N  
ATOM   3819  C5    C  1076     -57.959   5.929 -22.816  1.00  0.00           C  
ATOM   3820  C6    C  1076     -58.975   5.056 -22.813  1.00  0.00           C  
ATOM   3821  H5'   C  1076     -62.694   3.849 -20.769  1.00  0.00           H  
ATOM   3822 H5''   C  1076     -62.077   2.591 -20.004  1.00  0.00           H  
ATOM   3823  H4'   C  1076     -62.174   2.060 -22.245  1.00  0.00           H  
ATOM   3824  H3'   C  1076     -59.423   2.568 -21.613  1.00  0.00           H  
ATOM   3825  H1'   C  1076     -60.760   3.270 -24.816  1.00  0.00           H  
ATOM   3826  H2'   C  1076     -58.991   1.742 -23.738  1.00  0.00           H  
ATOM   3827 HO2'   C  1076     -60.307   0.450 -24.774  1.00  0.00           H  
ATOM   3828  H42   C  1076     -55.936   7.441 -23.287  1.00  0.00           H  
ATOM   3829  H41   C  1076     -55.608   6.936 -24.875  1.00  0.00           H  
ATOM   3830  H5    C  1076     -57.766   6.485 -22.032  1.00  0.00           H  
ATOM   3831  H6    C  1076     -59.528   4.977 -22.008  1.00  0.00           H  
ATOM   3832  P     G  1077     -58.750   0.081 -20.896  1.00  0.00           P  
ATOM   3833  OP2   G  1077     -57.930   1.137 -20.250  1.00  0.00           O  
ATOM   3834  OP1   G  1077     -59.073  -1.160 -20.144  1.00  0.00           O  
ATOM   3835  O5'   G  1077     -58.032  -0.340 -22.254  1.00  0.00           O  
ATOM   3836  C5'   G  1077     -58.501  -1.442 -23.017  1.00  0.00           C  
ATOM   3837  C4'   G  1077     -57.596  -1.731 -24.188  1.00  0.00           C  
ATOM   3838  O4'   G  1077     -57.598  -0.640 -25.151  1.00  0.00           O  
ATOM   3839  C3'   G  1077     -56.120  -1.907 -23.864  1.00  0.00           C  
ATOM   3840  O3'   G  1077     -55.826  -3.169 -23.290  1.00  0.00           O  
ATOM   3841  C1'   G  1077     -56.319  -0.557 -25.742  1.00  0.00           C  
ATOM   3842  C2'   G  1077     -55.515  -1.744 -25.245  1.00  0.00           C  
ATOM   3843  O2'   G  1077     -55.778  -2.876 -26.060  1.00  0.00           O  
ATOM   3844  N1    G  1077     -52.693   2.854 -26.807  1.00  0.00           N  
ATOM   3845  C2    G  1077     -52.989   1.668 -27.435  1.00  0.00           C  
ATOM   3846  N2    G  1077     -52.222   1.343 -28.486  1.00  0.00           N  
ATOM   3847  N3    G  1077     -53.967   0.859 -27.061  1.00  0.00           N  
ATOM   3848  C4    G  1077     -54.636   1.336 -25.991  1.00  0.00           C  
ATOM   3849  C5    G  1077     -54.421   2.506 -25.292  1.00  0.00           C  
ATOM   3850  C6    G  1077     -53.369   3.364 -25.703  1.00  0.00           C  
ATOM   3851  O6    G  1077     -53.020   4.444 -25.213  1.00  0.00           O  
ATOM   3852  N7    G  1077     -55.330   2.632 -24.251  1.00  0.00           N  
ATOM   3853  C8    G  1077     -56.067   1.558 -24.334  1.00  0.00           C  
ATOM   3854  N9    G  1077     -55.701   0.729 -25.367  1.00  0.00           N  
ATOM   3855  H5'   G  1077     -59.401  -1.241 -23.349  1.00  0.00           H  
ATOM   3856 H5''   G  1077     -58.543  -2.234 -22.441  1.00  0.00           H  
ATOM   3857  H4'   G  1077     -57.926  -2.546 -24.622  1.00  0.00           H  
ATOM   3858  H3'   G  1077     -55.790  -1.200 -23.272  1.00  0.00           H  
ATOM   3859  H1'   G  1077     -56.404  -0.606 -26.717  1.00  0.00           H  
ATOM   3860  H2'   G  1077     -54.555  -1.547 -25.195  1.00  0.00           H  
ATOM   3861 HO2'   G  1077     -54.979  -3.083 -26.587  1.00  0.00           H  
ATOM   3862  H1    G  1077     -51.948   3.382 -27.163  1.00  0.00           H  
ATOM   3863  H22   G  1077     -52.388   0.508 -28.973  1.00  0.00           H  
ATOM   3864  H21   G  1077     -51.497   1.937 -28.769  1.00  0.00           H  
ATOM   3865  H8    G  1077     -56.807   1.364 -23.721  1.00  0.00           H  
ATOM   3866  P     G  1078     -54.466  -3.381 -22.460  1.00  0.00           P  
ATOM   3867  OP2   G  1078     -54.313  -2.236 -21.528  1.00  0.00           O  
ATOM   3868  OP1   G  1078     -54.464  -4.768 -21.927  1.00  0.00           O  
ATOM   3869  O5'   G  1078     -53.321  -3.276 -23.563  1.00  0.00           O  
ATOM   3870  C5'   G  1078     -53.078  -4.344 -24.466  1.00  0.00           C  
ATOM   3871  C4'   G  1078     -51.871  -4.076 -25.331  1.00  0.00           C  
ATOM   3872  O4'   G  1078     -52.041  -2.838 -26.067  1.00  0.00           O  
ATOM   3873  C3'   G  1078     -50.551  -3.896 -24.596  1.00  0.00           C  
ATOM   3874  O3'   G  1078     -49.932  -5.127 -24.261  1.00  0.00           O  
ATOM   3875  C1'   G  1078     -50.793  -2.169 -26.191  1.00  0.00           C  
ATOM   3876  C2'   G  1078     -49.727  -3.088 -25.596  1.00  0.00           C  
ATOM   3877  O2'   G  1078     -49.205  -3.918 -26.624  1.00  0.00           O  
ATOM   3878  N1    G  1078     -48.664   2.385 -25.388  1.00  0.00           N  
ATOM   3879  C2    G  1078     -48.253   1.359 -26.205  1.00  0.00           C  
ATOM   3880  N2    G  1078     -47.126   1.568 -26.902  1.00  0.00           N  
ATOM   3881  N3    G  1078     -48.898   0.211 -26.330  1.00  0.00           N  
ATOM   3882  C4    G  1078     -50.006   0.167 -25.561  1.00  0.00           C  
ATOM   3883  C5    G  1078     -50.504   1.134 -24.713  1.00  0.00           C  
ATOM   3884  C6    G  1078     -49.802   2.361 -24.587  1.00  0.00           C  
ATOM   3885  O6    G  1078     -50.082   3.341 -23.888  1.00  0.00           O  
ATOM   3886  N7    G  1078     -51.671   0.700 -24.101  1.00  0.00           N  
ATOM   3887  C8    G  1078     -51.859  -0.501 -24.579  1.00  0.00           C  
ATOM   3888  N9    G  1078     -50.886  -0.886 -25.470  1.00  0.00           N  
ATOM   3889  H5'   G  1078     -53.863  -4.462 -25.041  1.00  0.00           H  
ATOM   3890 H5''   G  1078     -52.929  -5.168 -23.955  1.00  0.00           H  
ATOM   3891  H4'   G  1078     -51.782  -4.815 -25.969  1.00  0.00           H  
ATOM   3892  H3'   G  1078     -50.689  -3.374 -23.779  1.00  0.00           H  
ATOM   3893  H1'   G  1078     -50.589  -2.000 -27.134  1.00  0.00           H  
ATOM   3894  H2'   G  1078     -49.020  -2.576 -25.149  1.00  0.00           H  
ATOM   3895 HO2'   G  1078     -48.289  -3.635 -26.828  1.00  0.00           H  
ATOM   3896  H1    G  1078     -48.115   3.196 -25.366  1.00  0.00           H  
ATOM   3897  H22   G  1078     -46.785   0.871 -27.501  1.00  0.00           H  
ATOM   3898  H21   G  1078     -46.643   2.416 -26.814  1.00  0.00           H  
ATOM   3899  H8    G  1078     -52.617  -1.068 -24.327  1.00  0.00           H  
ATOM   3900  P     A  1079     -48.936  -5.213 -23.003  1.00  0.00           P  
ATOM   3901  OP2   A  1079     -49.628  -4.630 -21.826  1.00  0.00           O  
ATOM   3902  OP1   A  1079     -48.404  -6.597 -22.930  1.00  0.00           O  
ATOM   3903  O5'   A  1079     -47.734  -4.243 -23.397  1.00  0.00           O  
ATOM   3904  C5'   A  1079     -46.694  -4.684 -24.257  1.00  0.00           C  
ATOM   3905  C4'   A  1079     -45.638  -3.623 -24.438  1.00  0.00           C  
ATOM   3906  O4'   A  1079     -46.264  -2.410 -24.924  1.00  0.00           O  
ATOM   3907  C3'   A  1079     -44.911  -3.182 -23.177  1.00  0.00           C  
ATOM   3908  O3'   A  1079     -43.824  -4.025 -22.840  1.00  0.00           O  
ATOM   3909  C1'   A  1079     -45.642  -1.274 -24.353  1.00  0.00           C  
ATOM   3910  C2'   A  1079     -44.448  -1.779 -23.548  1.00  0.00           C  
ATOM   3911  O2'   A  1079     -43.305  -1.820 -24.390  1.00  0.00           O  
ATOM   3912  N1    A  1079     -46.731   3.016 -21.715  1.00  0.00           N  
ATOM   3913  C2    A  1079     -45.666   2.651 -22.440  1.00  0.00           C  
ATOM   3914  N3    A  1079     -45.448   1.517 -23.101  1.00  0.00           N  
ATOM   3915  C4    A  1079     -46.493   0.680 -22.968  1.00  0.00           C  
ATOM   3916  C5    A  1079     -47.655   0.914 -22.257  1.00  0.00           C  
ATOM   3917  C6    A  1079     -47.764   2.153 -21.602  1.00  0.00           C  
ATOM   3918  N6    A  1079     -48.825   2.517 -20.878  1.00  0.00           N  
ATOM   3919  N7    A  1079     -48.511  -0.176 -22.345  1.00  0.00           N  
ATOM   3920  C8    A  1079     -47.857  -1.029 -23.094  1.00  0.00           C  
ATOM   3921  N9    A  1079     -46.629  -0.576 -23.507  1.00  0.00           N  
ATOM   3922  H5'   A  1079     -47.075  -4.908 -25.132  1.00  0.00           H  
ATOM   3923 H5''   A  1079     -46.279  -5.485 -23.875  1.00  0.00           H  
ATOM   3924  H4'   A  1079     -44.977  -3.925 -25.096  1.00  0.00           H  
ATOM   3925  H3'   A  1079     -45.532  -3.140 -22.420  1.00  0.00           H  
ATOM   3926  H1'   A  1079     -45.327  -0.667 -25.057  1.00  0.00           H  
ATOM   3927  H2'   A  1079     -44.294  -1.229 -22.751  1.00  0.00           H  
ATOM   3928 HO2'   A  1079     -42.686  -1.109 -24.121  1.00  0.00           H  
ATOM   3929  H2    A  1079     -44.945   3.313 -22.490  1.00  0.00           H  
ATOM   3930  H61   A  1079     -48.843   3.396 -20.444  1.00  0.00           H  
ATOM   3931  H62   A  1079     -49.586   1.908 -20.782  1.00  0.00           H  
ATOM   3932  H8    A  1079     -48.213  -1.910 -23.338  1.00  0.00           H  
ATOM   3933  P     G  1080     -43.347  -4.156 -21.310  1.00  0.00           P  
ATOM   3934  OP2   G  1080     -44.550  -4.395 -20.473  1.00  0.00           O  
ATOM   3935  OP1   G  1080     -42.215  -5.117 -21.261  1.00  0.00           O  
ATOM   3936  O5'   G  1080     -42.779  -2.709 -20.958  1.00  0.00           O  
ATOM   3937  C5'   G  1080     -41.490  -2.552 -20.384  1.00  0.00           C  
ATOM   3938  C4'   G  1080     -41.091  -1.099 -20.308  1.00  0.00           C  
ATOM   3939  O4'   G  1080     -42.088  -0.294 -20.996  1.00  0.00           O  
ATOM   3940  C3'   G  1080     -41.033  -0.494 -18.914  1.00  0.00           C  
ATOM   3941  O3'   G  1080     -39.804  -0.743 -18.253  1.00  0.00           O  
ATOM   3942  C1'   G  1080     -42.262   0.926 -20.324  1.00  0.00           C  
ATOM   3943  C2'   G  1080     -41.233   0.985 -19.194  1.00  0.00           C  
ATOM   3944  O2'   G  1080     -40.044   1.589 -19.684  1.00  0.00           O  
ATOM   3945  N1    G  1080     -45.670   3.608 -17.658  1.00  0.00           N  
ATOM   3946  C2    G  1080     -44.358   3.899 -17.942  1.00  0.00           C  
ATOM   3947  N2    G  1080     -43.885   5.056 -17.455  1.00  0.00           N  
ATOM   3948  N3    G  1080     -43.565   3.114 -18.653  1.00  0.00           N  
ATOM   3949  C4    G  1080     -44.197   1.995 -19.064  1.00  0.00           C  
ATOM   3950  C5    G  1080     -45.502   1.610 -18.836  1.00  0.00           C  
ATOM   3951  C6    G  1080     -46.342   2.461 -18.072  1.00  0.00           C  
ATOM   3952  O6    G  1080     -47.527   2.297 -17.760  1.00  0.00           O  
ATOM   3953  N7    G  1080     -45.766   0.386 -19.433  1.00  0.00           N  
ATOM   3954  C8    G  1080     -44.639   0.054 -20.002  1.00  0.00           C  
ATOM   3955  N9    G  1080     -43.646   0.986 -19.818  1.00  0.00           N  
ATOM   3956  H5'   G  1080     -40.836  -3.036 -20.930  1.00  0.00           H  
ATOM   3957 H5''   G  1080     -41.494  -2.930 -19.480  1.00  0.00           H  
ATOM   3958  H4'   G  1080     -40.222  -0.974 -20.746  1.00  0.00           H  
ATOM   3959  H3'   G  1080     -41.780  -0.821 -18.370  1.00  0.00           H  
ATOM   3960  H1'   G  1080     -42.108   1.669 -20.944  1.00  0.00           H  
ATOM   3961  H2'   G  1080     -41.586   1.460 -18.413  1.00  0.00           H  
ATOM   3962 HO2'   G  1080     -39.947   2.477 -19.281  1.00  0.00           H  
ATOM   3963  H1    G  1080     -46.173   4.256 -17.123  1.00  0.00           H  
ATOM   3964  H22   G  1080     -42.955   5.316 -17.626  1.00  0.00           H  
ATOM   3965  H21   G  1080     -44.466   5.642 -16.928  1.00  0.00           H  
ATOM   3966  H8    G  1080     -44.516  -0.775 -20.509  1.00  0.00           H  
ATOM   3967  P     U  1081     -39.796  -1.323 -16.754  1.00  0.00           P  
ATOM   3968  OP2   U  1081     -40.937  -2.264 -16.620  1.00  0.00           O  
ATOM   3969  OP1   U  1081     -38.420  -1.791 -16.449  1.00  0.00           O  
ATOM   3970  O5'   U  1081     -40.097  -0.049 -15.847  1.00  0.00           O  
ATOM   3971  C5'   U  1081     -39.581   1.228 -16.189  1.00  0.00           C  
ATOM   3972  C4'   U  1081     -40.190   2.320 -15.344  1.00  0.00           C  
ATOM   3973  O4'   U  1081     -41.616   2.434 -15.615  1.00  0.00           O  
ATOM   3974  C3'   U  1081     -40.063   2.151 -13.838  1.00  0.00           C  
ATOM   3975  O3'   U  1081     -39.944   3.384 -13.151  1.00  0.00           O  
ATOM   3976  C1'   U  1081     -42.275   2.422 -14.376  1.00  0.00           C  
ATOM   3977  C2'   U  1081     -41.413   1.559 -13.467  1.00  0.00           C  
ATOM   3978  O2'   U  1081     -41.724   1.802 -12.103  1.00  0.00           O  
ATOM   3979  N1    U  1081     -43.635   1.859 -14.561  1.00  0.00           N  
ATOM   3980  C2    U  1081     -43.767   0.810 -15.452  1.00  0.00           C  
ATOM   3981  O2    U  1081     -42.829   0.342 -16.073  1.00  0.00           O  
ATOM   3982  N3    U  1081     -45.043   0.321 -15.591  1.00  0.00           N  
ATOM   3983  C4    U  1081     -46.178   0.764 -14.946  1.00  0.00           C  
ATOM   3984  O4    U  1081     -47.258   0.219 -15.180  1.00  0.00           O  
ATOM   3985  C5    U  1081     -45.966   1.851 -14.040  1.00  0.00           C  
ATOM   3986  C6    U  1081     -44.733   2.346 -13.885  1.00  0.00           C  
ATOM   3987  H5'   U  1081     -39.776   1.409 -17.132  1.00  0.00           H  
ATOM   3988 H5''   U  1081     -38.610   1.227 -16.057  1.00  0.00           H  
ATOM   3989  H4'   U  1081     -39.765   3.162 -15.605  1.00  0.00           H  
ATOM   3990  H3'   U  1081     -39.318   1.568 -13.583  1.00  0.00           H  
ATOM   3991  H1'   U  1081     -42.346   3.322 -13.994  1.00  0.00           H  
ATOM   3992  H2'   U  1081     -41.458   0.605 -13.684  1.00  0.00           H  
ATOM   3993 HO2'   U  1081     -42.144   1.002 -11.723  1.00  0.00           H  
ATOM   3994  H3    U  1081     -45.159  -0.423 -16.218  1.00  0.00           H  
ATOM   3995  H5    U  1081     -46.718   2.229 -13.538  1.00  0.00           H  
ATOM   3996  H6    U  1081     -44.614   3.090 -13.260  1.00  0.00           H  
ATOM   3997  P     G  1082     -38.511   3.881 -12.621  1.00  0.00           P  
ATOM   3998  OP2   G  1082     -38.738   4.900 -11.565  1.00  0.00           O  
ATOM   3999  OP1   G  1082     -37.690   2.680 -12.319  1.00  0.00           O  
ATOM   4000  O5'   G  1082     -37.866   4.613 -13.882  1.00  0.00           O  
ATOM   4001  C5'   G  1082     -36.460   4.784 -13.985  1.00  0.00           C  
ATOM   4002  C4'   G  1082     -35.995   4.695 -15.417  1.00  0.00           C  
ATOM   4003  O4'   G  1082     -37.145   4.353 -16.229  1.00  0.00           O  
ATOM   4004  C3'   G  1082     -35.408   5.967 -16.009  1.00  0.00           C  
ATOM   4005  O3'   G  1082     -34.493   5.717 -17.063  1.00  0.00           O  
ATOM   4006  C1'   G  1082     -37.437   5.460 -17.064  1.00  0.00           C  
ATOM   4007  C2'   G  1082     -36.665   6.655 -16.526  1.00  0.00           C  
ATOM   4008  O2'   G  1082     -36.365   7.541 -17.594  1.00  0.00           O  
ATOM   4009  N1    G  1082     -41.306   7.302 -14.316  1.00  0.00           N  
ATOM   4010  C2    G  1082     -39.961   7.294 -14.036  1.00  0.00           C  
ATOM   4011  N2    G  1082     -39.592   7.849 -12.872  1.00  0.00           N  
ATOM   4012  N3    G  1082     -39.043   6.781 -14.838  1.00  0.00           N  
ATOM   4013  C4    G  1082     -39.585   6.266 -15.962  1.00  0.00           C  
ATOM   4014  C5    G  1082     -40.911   6.223 -16.337  1.00  0.00           C  
ATOM   4015  C6    G  1082     -41.886   6.777 -15.467  1.00  0.00           C  
ATOM   4016  O6    G  1082     -43.111   6.837 -15.621  1.00  0.00           O  
ATOM   4017  N7    G  1082     -41.055   5.608 -17.572  1.00  0.00           N  
ATOM   4018  C8    G  1082     -39.836   5.292 -17.919  1.00  0.00           C  
ATOM   4019  N9    G  1082     -38.896   5.663 -16.988  1.00  0.00           N  
ATOM   4020  H5'   G  1082     -36.014   4.088 -13.460  1.00  0.00           H  
ATOM   4021 H5''   G  1082     -36.218   5.662 -13.624  1.00  0.00           H  
ATOM   4022  H4'   G  1082     -35.340   3.970 -15.506  1.00  0.00           H  
ATOM   4023  H3'   G  1082     -34.970   6.520 -15.329  1.00  0.00           H  
ATOM   4024  H1'   G  1082     -37.178   5.297 -17.995  1.00  0.00           H  
ATOM   4025  H2'   G  1082     -37.149   7.107 -15.804  1.00  0.00           H  
ATOM   4026 HO2'   G  1082     -36.903   8.354 -17.495  1.00  0.00           H  
ATOM   4027  H1    G  1082     -41.905   7.708 -13.655  1.00  0.00           H  
ATOM   4028  H22   G  1082     -38.645   7.872 -12.619  1.00  0.00           H  
ATOM   4029  H21   G  1082     -40.266   8.231 -12.272  1.00  0.00           H  
ATOM   4030  H8    G  1082     -39.616   4.838 -18.759  1.00  0.00           H  
ATOM   4031  P     A  1083     -32.963   5.349 -16.734  1.00  0.00           P  
ATOM   4032  OP2   A  1083     -32.942   4.022 -16.068  1.00  0.00           O  
ATOM   4033  OP1   A  1083     -32.163   5.566 -17.965  1.00  0.00           O  
ATOM   4034  O5'   A  1083     -32.526   6.444 -15.662  1.00  0.00           O  
ATOM   4035  C5'   A  1083     -31.165   6.595 -15.287  1.00  0.00           C  
ATOM   4036  C4'   A  1083     -30.892   7.970 -14.731  1.00  0.00           C  
ATOM   4037  O4'   A  1083     -32.157   8.581 -14.384  1.00  0.00           O  
ATOM   4038  C3'   A  1083     -30.077   8.021 -13.448  1.00  0.00           C  
ATOM   4039  O3'   A  1083     -28.679   8.035 -13.679  1.00  0.00           O  
ATOM   4040  C1'   A  1083     -31.943   9.476 -13.335  1.00  0.00           C  
ATOM   4041  C2'   A  1083     -30.507   9.349 -12.834  1.00  0.00           C  
ATOM   4042  O2'   A  1083     -29.744  10.428 -13.356  1.00  0.00           O  
ATOM   4043  N1    A  1083     -36.745   8.002 -12.184  1.00  0.00           N  
ATOM   4044  C2    A  1083     -36.092   8.112 -13.348  1.00  0.00           C  
ATOM   4045  N3    A  1083     -34.840   8.503 -13.576  1.00  0.00           N  
ATOM   4046  C4    A  1083     -34.221   8.810 -12.422  1.00  0.00           C  
ATOM   4047  C5    A  1083     -34.759   8.746 -11.150  1.00  0.00           C  
ATOM   4048  C6    A  1083     -36.094   8.317 -11.044  1.00  0.00           C  
ATOM   4049  N6    A  1083     -36.746   8.207  -9.884  1.00  0.00           N  
ATOM   4050  N7    A  1083     -33.824   9.138 -10.201  1.00  0.00           N  
ATOM   4051  C8    A  1083     -32.760   9.424 -10.909  1.00  0.00           C  
ATOM   4052  N9    A  1083     -32.928   9.248 -12.260  1.00  0.00           N  
ATOM   4053  H5'   A  1083     -30.599   6.451 -16.075  1.00  0.00           H  
ATOM   4054 H5''   A  1083     -30.943   5.925 -14.608  1.00  0.00           H  
ATOM   4055  H4'   A  1083     -30.451   8.523 -15.409  1.00  0.00           H  
ATOM   4056  H3'   A  1083     -30.297   7.270 -12.857  1.00  0.00           H  
ATOM   4057  H1'   A  1083     -32.078  10.368 -13.717  1.00  0.00           H  
ATOM   4058  H2'   A  1083     -30.473   9.321 -11.855  1.00  0.00           H  
ATOM   4059 HO2'   A  1083     -29.536  11.052 -12.630  1.00  0.00           H  
ATOM   4060  H2    A  1083     -36.609   7.872 -14.145  1.00  0.00           H  
ATOM   4061  H61   A  1083     -37.677   7.901  -9.873  1.00  0.00           H  
ATOM   4062  H62   A  1083     -36.294   8.430  -9.044  1.00  0.00           H  
ATOM   4063  H8    A  1083     -31.920   9.736 -10.510  1.00  0.00           H  
ATOM   4064  P     U  1084     -28.000   6.901 -14.594  1.00  0.00           P  
ATOM   4065  OP2   U  1084     -26.533   6.954 -14.377  1.00  0.00           O  
ATOM   4066  OP1   U  1084     -28.731   5.628 -14.367  1.00  0.00           O  
ATOM   4067  O5'   U  1084     -28.296   7.381 -16.084  1.00  0.00           O  
ATOM   4068  C5'   U  1084     -27.767   6.676 -17.196  1.00  0.00           C  
ATOM   4069  C4'   U  1084     -28.412   7.110 -18.489  1.00  0.00           C  
ATOM   4070  O4'   U  1084     -29.445   8.091 -18.229  1.00  0.00           O  
ATOM   4071  C3'   U  1084     -27.496   7.775 -19.505  1.00  0.00           C  
ATOM   4072  O3'   U  1084     -26.849   6.848 -20.358  1.00  0.00           O  
ATOM   4073  C1'   U  1084     -29.451   9.109 -19.224  1.00  0.00           C  
ATOM   4074  C2'   U  1084     -28.409   8.730 -20.271  1.00  0.00           C  
ATOM   4075  O2'   U  1084     -29.067   8.065 -21.340  1.00  0.00           O  
ATOM   4076  N1    U  1084     -29.130  10.389 -18.548  1.00  0.00           N  
ATOM   4077  C2    U  1084     -29.087  11.525 -19.336  1.00  0.00           C  
ATOM   4078  O2    U  1084     -29.299  11.511 -20.536  1.00  0.00           O  
ATOM   4079  N3    U  1084     -28.787  12.686 -18.667  1.00  0.00           N  
ATOM   4080  C4    U  1084     -28.529  12.828 -17.320  1.00  0.00           C  
ATOM   4081  O4    U  1084     -28.272  13.944 -16.868  1.00  0.00           O  
ATOM   4082  C5    U  1084     -28.591  11.611 -16.568  1.00  0.00           C  
ATOM   4083  C6    U  1084     -28.883  10.466 -17.194  1.00  0.00           C  
ATOM   4084  H5'   U  1084     -27.921   5.716 -17.069  1.00  0.00           H  
ATOM   4085 H5''   U  1084     -26.803   6.840 -17.250  1.00  0.00           H  
ATOM   4086  H4'   U  1084     -28.826   6.325 -18.904  1.00  0.00           H  
ATOM   4087  H3'   U  1084     -26.819   8.287 -19.015  1.00  0.00           H  
ATOM   4088  H1'   U  1084     -30.329   9.180 -19.655  1.00  0.00           H  
ATOM   4089  H2'   U  1084     -27.921   9.521 -20.582  1.00  0.00           H  
ATOM   4090 HO2'   U  1084     -29.091   8.660 -22.119  1.00  0.00           H  
ATOM   4091  H3    U  1084     -28.751  13.503 -19.206  1.00  0.00           H  
ATOM   4092  H5    U  1084     -28.422  11.619 -15.603  1.00  0.00           H  
ATOM   4093  H6    U  1084     -28.918   9.648 -16.658  1.00  0.00           H  
ATOM   4094  P     U  1085     -25.248   6.857 -20.498  1.00  0.00           P  
ATOM   4095  OP2   U  1085     -24.686   6.056 -19.383  1.00  0.00           O  
ATOM   4096  OP1   U  1085     -24.907   6.506 -21.900  1.00  0.00           O  
ATOM   4097  O5'   U  1085     -24.850   8.381 -20.261  1.00  0.00           O  
ATOM   4098  C5'   U  1085     -25.122   9.368 -21.244  1.00  0.00           C  
ATOM   4099  C4'   U  1085     -24.566  10.715 -20.851  1.00  0.00           C  
ATOM   4100  O4'   U  1085     -25.430  11.356 -19.880  1.00  0.00           O  
ATOM   4101  C3'   U  1085     -23.207  10.705 -20.169  1.00  0.00           C  
ATOM   4102  O3'   U  1085     -22.129  10.606 -21.082  1.00  0.00           O  
ATOM   4103  C1'   U  1085     -24.656  12.175 -19.037  1.00  0.00           C  
ATOM   4104  C2'   U  1085     -23.186  12.009 -19.388  1.00  0.00           C  
ATOM   4105  O2'   U  1085     -22.781  13.094 -20.209  1.00  0.00           O  
ATOM   4106  N1    U  1085     -24.943  11.814 -17.628  1.00  0.00           N  
ATOM   4107  C2    U  1085     -24.843  12.822 -16.686  1.00  0.00           C  
ATOM   4108  O2    U  1085     -24.536  13.967 -16.967  1.00  0.00           O  
ATOM   4109  N3    U  1085     -25.118  12.442 -15.395  1.00  0.00           N  
ATOM   4110  C4    U  1085     -25.474  11.185 -14.956  1.00  0.00           C  
ATOM   4111  O4    U  1085     -25.689  11.002 -13.757  1.00  0.00           O  
ATOM   4112  C5    U  1085     -25.558  10.193 -15.985  1.00  0.00           C  
ATOM   4113  C6    U  1085     -25.297  10.536 -17.250  1.00  0.00           C  
ATOM   4114  H5'   U  1085     -26.093   9.445 -21.359  1.00  0.00           H  
ATOM   4115 H5''   U  1085     -24.720   9.093 -22.094  1.00  0.00           H  
ATOM   4116  H4'   U  1085     -24.514  11.276 -21.652  1.00  0.00           H  
ATOM   4117  H3'   U  1085     -23.172   9.948 -19.547  1.00  0.00           H  
ATOM   4118  H1'   U  1085     -24.923  13.105 -19.195  1.00  0.00           H  
ATOM   4119  H2'   U  1085     -22.632  11.937 -18.583  1.00  0.00           H  
ATOM   4120 HO2'   U  1085     -22.190  13.682 -19.693  1.00  0.00           H  
ATOM   4121  H3    U  1085     -25.053  13.141 -14.712  1.00  0.00           H  
ATOM   4122  H5    U  1085     -25.806   9.271 -15.763  1.00  0.00           H  
ATOM   4123  H6    U  1085     -25.360   9.840 -17.936  1.00  0.00           H  
ATOM   4124  P     U  1086     -20.866   9.671 -20.746  1.00  0.00           P  
ATOM   4125  OP2   U  1086     -21.329   8.260 -20.735  1.00  0.00           O  
ATOM   4126  OP1   U  1086     -19.747  10.071 -21.637  1.00  0.00           O  
ATOM   4127  O5'   U  1086     -20.476  10.074 -19.254  1.00  0.00           O  
ATOM   4128  C5'   U  1086     -19.453  11.024 -18.999  1.00  0.00           C  
ATOM   4129  C4'   U  1086     -19.061  11.042 -17.542  1.00  0.00           C  
ATOM   4130  O4'   U  1086     -20.259  11.210 -16.743  1.00  0.00           O  
ATOM   4131  C3'   U  1086     -18.409   9.776 -17.008  1.00  0.00           C  
ATOM   4132  O3'   U  1086     -17.009   9.742 -17.222  1.00  0.00           O  
ATOM   4133  C1'   U  1086     -20.150  10.464 -15.543  1.00  0.00           C  
ATOM   4134  C2'   U  1086     -18.760   9.816 -15.520  1.00  0.00           C  
ATOM   4135  O2'   U  1086     -17.871  10.663 -14.804  1.00  0.00           O  
ATOM   4136  N1    U  1086     -21.240   9.459 -15.499  1.00  0.00           N  
ATOM   4137  C2    U  1086     -21.798   9.187 -14.264  1.00  0.00           C  
ATOM   4138  O2    U  1086     -21.435   9.730 -13.235  1.00  0.00           O  
ATOM   4139  N3    U  1086     -22.803   8.251 -14.272  1.00  0.00           N  
ATOM   4140  C4    U  1086     -23.298   7.571 -15.365  1.00  0.00           C  
ATOM   4141  O4    U  1086     -24.208   6.756 -15.208  1.00  0.00           O  
ATOM   4142  C5    U  1086     -22.673   7.904 -16.609  1.00  0.00           C  
ATOM   4143  C6    U  1086     -21.693   8.813 -16.630  1.00  0.00           C  
ATOM   4144  H5'   U  1086     -19.774  11.914 -19.254  1.00  0.00           H  
ATOM   4145 H5''   U  1086     -18.667  10.800 -19.538  1.00  0.00           H  
ATOM   4146  H4'   U  1086     -18.466  11.801 -17.371  1.00  0.00           H  
ATOM   4147  H3'   U  1086     -18.817   8.989 -17.425  1.00  0.00           H  
ATOM   4148  H1'   U  1086     -20.237  11.070 -14.777  1.00  0.00           H  
ATOM   4149  H2'   U  1086     -18.792   8.917 -15.134  1.00  0.00           H  
ATOM   4150 HO2'   U  1086     -17.953  10.474 -13.845  1.00  0.00           H  
ATOM   4151  H3    U  1086     -23.212   8.043 -13.407  1.00  0.00           H  
ATOM   4152  H5    U  1086     -22.963   7.469 -17.438  1.00  0.00           H  
ATOM   4153  H6    U  1086     -21.281   9.022 -17.493  1.00  0.00           H  
ATOM   4154  P     A  1087     -16.349   8.549 -18.073  1.00  0.00           P  
ATOM   4155  OP2   A  1087     -17.439   7.837 -18.788  1.00  0.00           O  
ATOM   4156  OP1   A  1087     -15.210   9.108 -18.842  1.00  0.00           O  
ATOM   4157  O5'   A  1087     -15.762   7.565 -16.966  1.00  0.00           O  
ATOM   4158  C5'   A  1087     -14.537   6.879 -17.177  1.00  0.00           C  
ATOM   4159  C4'   A  1087     -13.356   7.701 -16.725  1.00  0.00           C  
ATOM   4160  O4'   A  1087     -12.959   7.261 -15.398  1.00  0.00           O  
ATOM   4161  C3'   A  1087     -12.100   7.588 -17.575  1.00  0.00           C  
ATOM   4162  O3'   A  1087     -12.065   8.522 -18.640  1.00  0.00           O  
ATOM   4163  C1'   A  1087     -11.559   7.126 -15.325  1.00  0.00           C  
ATOM   4164  C2'   A  1087     -10.980   7.809 -16.569  1.00  0.00           C  
ATOM   4165  O2'   A  1087     -10.797   9.191 -16.297  1.00  0.00           O  
ATOM   4166  N1    A  1087      -7.884   3.527 -15.011  1.00  0.00           N  
ATOM   4167  C2    A  1087      -7.836   4.865 -15.013  1.00  0.00           C  
ATOM   4168  N3    A  1087      -8.834   5.743 -15.098  1.00  0.00           N  
ATOM   4169  C4    A  1087     -10.016   5.110 -15.192  1.00  0.00           C  
ATOM   4170  C5    A  1087     -10.226   3.744 -15.204  1.00  0.00           C  
ATOM   4171  C6    A  1087      -9.088   2.923 -15.107  1.00  0.00           C  
ATOM   4172  N6    A  1087      -9.136   1.589 -15.106  1.00  0.00           N  
ATOM   4173  N7    A  1087     -11.580   3.456 -15.313  1.00  0.00           N  
ATOM   4174  C8    A  1087     -12.148   4.635 -15.364  1.00  0.00           C  
ATOM   4175  N9    A  1087     -11.262   5.681 -15.296  1.00  0.00           N  
ATOM   4176  H5'   A  1087     -14.441   6.681 -18.132  1.00  0.00           H  
ATOM   4177 H5''   A  1087     -14.551   6.037 -16.676  1.00  0.00           H  
ATOM   4178  H4'   A  1087     -13.621   8.644 -16.673  1.00  0.00           H  
ATOM   4179  H3'   A  1087     -12.040   6.681 -17.941  1.00  0.00           H  
ATOM   4180  H1'   A  1087     -11.195   7.551 -14.520  1.00  0.00           H  
ATOM   4181  H2'   A  1087     -10.147   7.383 -16.859  1.00  0.00           H  
ATOM   4182 HO2'   A  1087     -11.194   9.714 -17.024  1.00  0.00           H  
ATOM   4183  H2    A  1087      -6.939   5.254 -14.941  1.00  0.00           H  
ATOM   4184  H61   A  1087      -8.307   1.069 -15.036  1.00  0.00           H  
ATOM   4185  H62   A  1087      -9.998   1.129 -15.175  1.00  0.00           H  
ATOM   4186  H8    A  1087     -13.118   4.759 -15.444  1.00  0.00           H  
ATOM   4187  P     C  1088     -11.379   8.127 -20.038  1.00  0.00           P  
ATOM   4188  OP2   C  1088     -11.804   6.749 -20.388  1.00  0.00           O  
ATOM   4189  OP1   C  1088     -11.621   9.235 -20.998  1.00  0.00           O  
ATOM   4190  O5'   C  1088      -9.821   8.094 -19.708  1.00  0.00           O  
ATOM   4191  C5'   C  1088      -9.138   9.268 -19.294  1.00  0.00           C  
ATOM   4192  C4'   C  1088      -7.664   9.012 -19.090  1.00  0.00           C  
ATOM   4193  O4'   C  1088      -7.500   8.117 -17.954  1.00  0.00           O  
ATOM   4194  C3'   C  1088      -6.944   8.299 -20.224  1.00  0.00           C  
ATOM   4195  O3'   C  1088      -6.537   9.177 -21.259  1.00  0.00           O  
ATOM   4196  C1'   C  1088      -6.412   7.255 -18.182  1.00  0.00           C  
ATOM   4197  C2'   C  1088      -5.755   7.704 -19.492  1.00  0.00           C  
ATOM   4198  O2'   C  1088      -4.776   8.691 -19.202  1.00  0.00           O  
ATOM   4199  N1    C  1088      -6.928   5.866 -18.258  1.00  0.00           N  
ATOM   4200  C2    C  1088      -6.020   4.810 -18.106  1.00  0.00           C  
ATOM   4201  O2    C  1088      -4.821   5.065 -17.914  1.00  0.00           O  
ATOM   4202  N3    C  1088      -6.464   3.534 -18.170  1.00  0.00           N  
ATOM   4203  C4    C  1088      -7.758   3.287 -18.377  1.00  0.00           C  
ATOM   4204  N4    C  1088      -8.151   2.012 -18.434  1.00  0.00           N  
ATOM   4205  C5    C  1088      -8.705   4.337 -18.536  1.00  0.00           C  
ATOM   4206  C6    C  1088      -8.254   5.595 -18.469  1.00  0.00           C  
ATOM   4207  H5'   C  1088      -9.527   9.584 -18.452  1.00  0.00           H  
ATOM   4208 H5''   C  1088      -9.250   9.961 -19.978  1.00  0.00           H  
ATOM   4209  H4'   C  1088      -7.201   9.854 -18.900  1.00  0.00           H  
ATOM   4210  H3'   C  1088      -7.489   7.573 -20.593  1.00  0.00           H  
ATOM   4211  H1'   C  1088      -5.758   7.321 -17.455  1.00  0.00           H  
ATOM   4212  H2'   C  1088      -5.372   6.946 -19.979  1.00  0.00           H  
ATOM   4213 HO2'   C  1088      -4.871   8.972 -18.269  1.00  0.00           H  
ATOM   4214  H42   C  1088      -9.095   1.797 -18.584  1.00  0.00           H  
ATOM   4215  H41   C  1088      -7.495   1.291 -18.324  1.00  0.00           H  
ATOM   4216  H5    C  1088      -9.655   4.145 -18.688  1.00  0.00           H  
ATOM   4217  H6    C  1088      -8.891   6.332 -18.576  1.00  0.00           H  
ATOM   4218  P     G  1089      -6.475   8.661 -22.780  1.00  0.00           P  
ATOM   4219  OP2   G  1089      -7.609   7.726 -22.994  1.00  0.00           O  
ATOM   4220  OP1   G  1089      -6.324   9.846 -23.663  1.00  0.00           O  
ATOM   4221  O5'   G  1089      -5.123   7.820 -22.848  1.00  0.00           O  
ATOM   4222  C5'   G  1089      -3.874   8.422 -22.542  1.00  0.00           C  
ATOM   4223  C4'   G  1089      -2.743   7.428 -22.632  1.00  0.00           C  
ATOM   4224  O4'   G  1089      -2.807   6.523 -21.507  1.00  0.00           O  
ATOM   4225  C3'   G  1089      -2.775   6.488 -23.828  1.00  0.00           C  
ATOM   4226  O3'   G  1089      -2.323   7.099 -25.024  1.00  0.00           O  
ATOM   4227  C1'   G  1089      -2.344   5.244 -21.875  1.00  0.00           C  
ATOM   4228  C2'   G  1089      -1.897   5.348 -23.331  1.00  0.00           C  
ATOM   4229  O2'   G  1089      -0.522   5.701 -23.371  1.00  0.00           O  
ATOM   4230  N1    G  1089      -3.715   0.373 -21.317  1.00  0.00           N  
ATOM   4231  C2    G  1089      -2.462   0.918 -21.461  1.00  0.00           C  
ATOM   4232  N2    G  1089      -1.435   0.056 -21.456  1.00  0.00           N  
ATOM   4233  N3    G  1089      -2.231   2.213 -21.599  1.00  0.00           N  
ATOM   4234  C4    G  1089      -3.372   2.934 -21.583  1.00  0.00           C  
ATOM   4235  C5    G  1089      -4.670   2.489 -21.445  1.00  0.00           C  
ATOM   4236  C6    G  1089      -4.904   1.097 -21.299  1.00  0.00           C  
ATOM   4237  O6    G  1089      -5.982   0.507 -21.164  1.00  0.00           O  
ATOM   4238  N7    G  1089      -5.561   3.552 -21.479  1.00  0.00           N  
ATOM   4239  C8    G  1089      -4.804   4.604 -21.635  1.00  0.00           C  
ATOM   4240  N9    G  1089      -3.466   4.301 -21.705  1.00  0.00           N  
ATOM   4241  H5'   G  1089      -3.909   8.787 -21.633  1.00  0.00           H  
ATOM   4242 H5''   G  1089      -3.709   9.154 -23.173  1.00  0.00           H  
ATOM   4243  H4'   G  1089      -1.892   7.913 -22.605  1.00  0.00           H  
ATOM   4244  H3'   G  1089      -3.690   6.166 -23.959  1.00  0.00           H  
ATOM   4245  H1'   G  1089      -1.589   4.956 -21.321  1.00  0.00           H  
ATOM   4246  H2'   G  1089      -2.072   4.518 -23.823  1.00  0.00           H  
ATOM   4247 HO2'   G  1089      -0.404   6.455 -23.987  1.00  0.00           H  
ATOM   4248  H1    G  1089      -3.780  -0.600 -21.222  1.00  0.00           H  
ATOM   4249  H22   G  1089      -0.517   0.387 -21.554  1.00  0.00           H  
ATOM   4250  H21   G  1089      -1.598  -0.905 -21.354  1.00  0.00           H  
ATOM   4251  H8    G  1089      -5.155   5.516 -21.694  1.00  0.00           H  
ATOM   4252  P     C  1090      -2.789   6.523 -26.451  1.00  0.00           P  
ATOM   4253  OP2   C  1090      -4.268   6.390 -26.433  1.00  0.00           O  
ATOM   4254  OP1   C  1090      -2.139   7.337 -27.509  1.00  0.00           O  
ATOM   4255  O5'   C  1090      -2.162   5.060 -26.500  1.00  0.00           O  
ATOM   4256  C5'   C  1090      -0.762   4.870 -26.636  1.00  0.00           C  
ATOM   4257  C4'   C  1090      -0.412   3.414 -26.821  1.00  0.00           C  
ATOM   4258  O4'   C  1090      -0.723   2.660 -25.616  1.00  0.00           O  
ATOM   4259  C3'   C  1090      -1.164   2.679 -27.920  1.00  0.00           C  
ATOM   4260  O3'   C  1090      -0.639   2.929 -29.212  1.00  0.00           O  
ATOM   4261  C1'   C  1090      -1.145   1.358 -25.951  1.00  0.00           C  
ATOM   4262  C2'   C  1090      -1.031   1.230 -27.473  1.00  0.00           C  
ATOM   4263  O2'   C  1090       0.250   0.708 -27.794  1.00  0.00           O  
ATOM   4264  N1    C  1090      -2.540   1.185 -25.475  1.00  0.00           N  
ATOM   4265  C2    C  1090      -3.004  -0.114 -25.234  1.00  0.00           C  
ATOM   4266  O2    C  1090      -2.243  -1.075 -25.426  1.00  0.00           O  
ATOM   4267  N3    C  1090      -4.271  -0.299 -24.799  1.00  0.00           N  
ATOM   4268  C4    C  1090      -5.070   0.750 -24.601  1.00  0.00           C  
ATOM   4269  N4    C  1090      -6.313   0.519 -24.170  1.00  0.00           N  
ATOM   4270  C5    C  1090      -4.628   2.083 -24.836  1.00  0.00           C  
ATOM   4271  C6    C  1090      -3.372   2.253 -25.266  1.00  0.00           C  
ATOM   4272  H5'   C  1090      -0.315   5.206 -25.831  1.00  0.00           H  
ATOM   4273 H5''   C  1090      -0.445   5.376 -27.413  1.00  0.00           H  
ATOM   4274  H4'   C  1090       0.549   3.340 -26.997  1.00  0.00           H  
ATOM   4275  H3'   C  1090      -2.108   2.941 -27.896  1.00  0.00           H  
ATOM   4276  H1'   C  1090      -0.570   0.688 -25.528  1.00  0.00           H  
ATOM   4277  H2'   C  1090      -1.750   0.675 -27.838  1.00  0.00           H  
ATOM   4278 HO2'   C  1090       0.150  -0.214 -28.108  1.00  0.00           H  
ATOM   4279  H42   C  1090      -6.924   1.269 -24.015  1.00  0.00           H  
ATOM   4280  H41   C  1090      -6.613  -0.400 -24.010  1.00  0.00           H  
ATOM   4281  H5    C  1090      -5.223   2.848 -24.687  1.00  0.00           H  
ATOM   4282  H6    C  1090      -3.050   3.163 -25.433  1.00  0.00           H  
ATOM   4283  P     G  1091      -1.621   2.997 -30.484  1.00  0.00           P  
ATOM   4284  OP2   G  1091      -2.986   3.314 -29.994  1.00  0.00           O  
ATOM   4285  OP1   G  1091      -0.987   3.867 -31.508  1.00  0.00           O  
ATOM   4286  O5'   G  1091      -1.631   1.505 -31.043  1.00  0.00           O  
ATOM   4287  C5'   G  1091      -2.785   0.973 -31.676  1.00  0.00           C  
ATOM   4288  C4'   G  1091      -2.926  -0.507 -31.417  1.00  0.00           C  
ATOM   4289  O4'   G  1091      -2.918  -0.809 -29.990  1.00  0.00           O  
ATOM   4290  C3'   G  1091      -4.216  -1.150 -31.904  1.00  0.00           C  
ATOM   4291  O3'   G  1091      -4.222  -1.388 -33.301  1.00  0.00           O  
ATOM   4292  C1'   G  1091      -3.770  -1.896 -29.723  1.00  0.00           C  
ATOM   4293  C2'   G  1091      -4.243  -2.428 -31.081  1.00  0.00           C  
ATOM   4294  O2'   G  1091      -3.305  -3.376 -31.570  1.00  0.00           O  
ATOM   4295  N1    G  1091      -7.954  -3.132 -27.100  1.00  0.00           N  
ATOM   4296  C2    G  1091      -7.090  -3.939 -27.799  1.00  0.00           C  
ATOM   4297  N2    G  1091      -7.372  -5.251 -27.802  1.00  0.00           N  
ATOM   4298  N3    G  1091      -6.025  -3.496 -28.447  1.00  0.00           N  
ATOM   4299  C4    G  1091      -5.890  -2.157 -28.341  1.00  0.00           C  
ATOM   4300  C5    G  1091      -6.695  -1.262 -27.669  1.00  0.00           C  
ATOM   4301  C6    G  1091      -7.834  -1.751 -26.978  1.00  0.00           C  
ATOM   4302  O6    G  1091      -8.670  -1.116 -26.324  1.00  0.00           O  
ATOM   4303  N7    G  1091      -6.212   0.032 -27.803  1.00  0.00           N  
ATOM   4304  C8    G  1091      -5.142  -0.098 -28.540  1.00  0.00           C  
ATOM   4305  N9    G  1091      -4.889  -1.399 -28.901  1.00  0.00           N  
ATOM   4306  H5'   G  1091      -2.720   1.124 -32.641  1.00  0.00           H  
ATOM   4307 H5''   G  1091      -3.579   1.434 -31.333  1.00  0.00           H  
ATOM   4308  H4'   G  1091      -2.169  -0.974 -31.828  1.00  0.00           H  
ATOM   4309  H3'   G  1091      -4.973  -0.582 -31.653  1.00  0.00           H  
ATOM   4310  H1'   G  1091      -3.300  -2.607 -29.240  1.00  0.00           H  
ATOM   4311  H2'   G  1091      -5.147  -2.804 -31.032  1.00  0.00           H  
ATOM   4312 HO2'   G  1091      -3.706  -4.269 -31.535  1.00  0.00           H  
ATOM   4313  H1    G  1091      -8.714  -3.559 -26.653  1.00  0.00           H  
ATOM   4314  H22   G  1091      -6.790  -5.876 -28.284  1.00  0.00           H  
ATOM   4315  H21   G  1091      -8.158  -5.587 -27.325  1.00  0.00           H  
ATOM   4316  H8    G  1091      -4.577   0.657 -28.807  1.00  0.00           H  
ATOM   4317  P     U  1092      -5.615  -1.504 -34.094  1.00  0.00           P  
ATOM   4318  OP2   U  1092      -6.436  -0.313 -33.757  1.00  0.00           O  
ATOM   4319  OP1   U  1092      -5.312  -1.808 -35.516  1.00  0.00           O  
ATOM   4320  O5'   U  1092      -6.317  -2.783 -33.455  1.00  0.00           O  
ATOM   4321  C5'   U  1092      -5.882  -4.094 -33.784  1.00  0.00           C  
ATOM   4322  C4'   U  1092      -6.811  -5.145 -33.227  1.00  0.00           C  
ATOM   4323  O4'   U  1092      -6.920  -4.963 -31.796  1.00  0.00           O  
ATOM   4324  C3'   U  1092      -8.257  -5.076 -33.691  1.00  0.00           C  
ATOM   4325  O3'   U  1092      -8.463  -5.684 -34.954  1.00  0.00           O  
ATOM   4326  C1'   U  1092      -8.211  -5.334 -31.354  1.00  0.00           C  
ATOM   4327  C2'   U  1092      -8.985  -5.818 -32.580  1.00  0.00           C  
ATOM   4328  O2'   U  1092      -8.825  -7.223 -32.710  1.00  0.00           O  
ATOM   4329  N1    U  1092      -8.839  -4.148 -30.723  1.00  0.00           N  
ATOM   4330  C2    U  1092      -9.989  -4.361 -29.986  1.00  0.00           C  
ATOM   4331  O2    U  1092     -10.492  -5.462 -29.838  1.00  0.00           O  
ATOM   4332  N3    U  1092     -10.536  -3.235 -29.420  1.00  0.00           N  
ATOM   4333  C4    U  1092     -10.063  -1.944 -29.515  1.00  0.00           C  
ATOM   4334  O4    U  1092     -10.670  -1.034 -28.947  1.00  0.00           O  
ATOM   4335  C5    U  1092      -8.870  -1.799 -30.293  1.00  0.00           C  
ATOM   4336  C6    U  1092      -8.316  -2.879 -30.853  1.00  0.00           C  
ATOM   4337  H5'   U  1092      -4.984  -4.235 -33.417  1.00  0.00           H  
ATOM   4338 H5''   U  1092      -5.848  -4.184 -34.759  1.00  0.00           H  
ATOM   4339  H4'   U  1092      -6.434  -6.030 -33.413  1.00  0.00           H  
ATOM   4340  H3'   U  1092      -8.549  -4.141 -33.699  1.00  0.00           H  
ATOM   4341  H1'   U  1092      -8.159  -6.061 -30.698  1.00  0.00           H  
ATOM   4342  H2'   U  1092      -9.930  -5.563 -32.537  1.00  0.00           H  
ATOM   4343 HO2'   U  1092      -9.675  -7.662 -32.495  1.00  0.00           H  
ATOM   4344  H3    U  1092     -11.352  -3.364 -28.894  1.00  0.00           H  
ATOM   4345  H5    U  1092      -8.463  -0.916 -30.412  1.00  0.00           H  
ATOM   4346  H6    U  1092      -7.501  -2.754 -31.381  1.00  0.00           H  
ATOM   4347  P     U  1093      -9.698  -5.233 -35.878  1.00  0.00           P  
ATOM   4348  OP2   U  1093      -9.692  -3.750 -35.958  1.00  0.00           O  
ATOM   4349  OP1   U  1093      -9.656  -6.036 -37.126  1.00  0.00           O  
ATOM   4350  O5'   U  1093     -10.983  -5.677 -35.048  1.00  0.00           O  
ATOM   4351  C5'   U  1093     -11.397  -7.035 -35.017  1.00  0.00           C  
ATOM   4352  C4'   U  1093     -12.677  -7.208 -34.237  1.00  0.00           C  
ATOM   4353  O4'   U  1093     -12.490  -6.693 -32.896  1.00  0.00           O  
ATOM   4354  C3'   U  1093     -13.880  -6.425 -34.740  1.00  0.00           C  
ATOM   4355  O3'   U  1093     -14.570  -7.082 -35.788  1.00  0.00           O  
ATOM   4356  C1'   U  1093     -13.683  -6.088 -32.412  1.00  0.00           C  
ATOM   4357  C2'   U  1093     -14.744  -6.313 -33.490  1.00  0.00           C  
ATOM   4358  O2'   U  1093     -15.425  -7.531 -33.224  1.00  0.00           O  
ATOM   4359  N1    U  1093     -13.393  -4.649 -32.200  1.00  0.00           N  
ATOM   4360  C2    U  1093     -14.245  -3.951 -31.363  1.00  0.00           C  
ATOM   4361  O2    U  1093     -15.201  -4.464 -30.808  1.00  0.00           O  
ATOM   4362  N3    U  1093     -13.938  -2.623 -31.196  1.00  0.00           N  
ATOM   4363  C4    U  1093     -12.890  -1.933 -31.767  1.00  0.00           C  
ATOM   4364  O4    U  1093     -12.747  -0.735 -31.517  1.00  0.00           O  
ATOM   4365  C5    U  1093     -12.051  -2.719 -32.620  1.00  0.00           C  
ATOM   4366  C6    U  1093     -12.326  -4.015 -32.799  1.00  0.00           C  
ATOM   4367  H5'   U  1093     -10.694  -7.574 -34.600  1.00  0.00           H  
ATOM   4368 H5''   U  1093     -11.538  -7.347 -35.935  1.00  0.00           H  
ATOM   4369  H4'   U  1093     -12.890  -8.163 -34.189  1.00  0.00           H  
ATOM   4370  H3'   U  1093     -13.591  -5.529 -35.011  1.00  0.00           H  
ATOM   4371  H1'   U  1093     -13.989  -6.485 -31.570  1.00  0.00           H  
ATOM   4372  H2'   U  1093     -15.364  -5.557 -33.548  1.00  0.00           H  
ATOM   4373 HO2'   U  1093     -16.336  -7.329 -32.924  1.00  0.00           H  
ATOM   4374  H3    U  1093     -14.529  -2.110 -30.607  1.00  0.00           H  
ATOM   4375  H5    U  1093     -11.281  -2.310 -33.067  1.00  0.00           H  
ATOM   4376  H6    U  1093     -11.738  -4.530 -33.388  1.00  0.00           H  
ATOM   4377  P     A  1094     -15.445  -6.236 -36.837  1.00  0.00           P  
ATOM   4378  OP2   A  1094     -14.687  -5.008 -37.182  1.00  0.00           O  
ATOM   4379  OP1   A  1094     -15.886  -7.155 -37.916  1.00  0.00           O  
ATOM   4380  O5'   A  1094     -16.732  -5.802 -36.002  1.00  0.00           O  
ATOM   4381  C5'   A  1094     -17.787  -6.719 -35.760  1.00  0.00           C  
ATOM   4382  C4'   A  1094     -18.957  -6.052 -35.081  1.00  0.00           C  
ATOM   4383  O4'   A  1094     -18.535  -5.568 -33.780  1.00  0.00           O  
ATOM   4384  C3'   A  1094     -19.497  -4.802 -35.759  1.00  0.00           C  
ATOM   4385  O3'   A  1094     -20.374  -5.089 -36.835  1.00  0.00           O  
ATOM   4386  C1'   A  1094     -19.197  -4.361 -33.472  1.00  0.00           C  
ATOM   4387  C2'   A  1094     -20.193  -4.104 -34.604  1.00  0.00           C  
ATOM   4388  O2'   A  1094     -21.428  -4.732 -34.292  1.00  0.00           O  
ATOM   4389  N1    A  1094     -17.972   0.230 -31.478  1.00  0.00           N  
ATOM   4390  C2    A  1094     -19.065  -0.536 -31.368  1.00  0.00           C  
ATOM   4391  N3    A  1094     -19.318  -1.723 -31.916  1.00  0.00           N  
ATOM   4392  C4    A  1094     -18.279  -2.132 -32.666  1.00  0.00           C  
ATOM   4393  C5    A  1094     -17.091  -1.456 -32.873  1.00  0.00           C  
ATOM   4394  C6    A  1094     -16.946  -0.210 -32.238  1.00  0.00           C  
ATOM   4395  N6    A  1094     -15.858   0.555 -32.347  1.00  0.00           N  
ATOM   4396  N7    A  1094     -16.251  -2.185 -33.705  1.00  0.00           N  
ATOM   4397  C8    A  1094     -16.938  -3.267 -33.976  1.00  0.00           C  
ATOM   4398  N9    A  1094     -18.175  -3.301 -33.380  1.00  0.00           N  
ATOM   4399  H5'   A  1094     -17.457  -7.443 -35.188  1.00  0.00           H  
ATOM   4400 H5''   A  1094     -18.086  -7.098 -36.613  1.00  0.00           H  
ATOM   4401  H4'   A  1094     -19.675  -6.710 -34.966  1.00  0.00           H  
ATOM   4402  H3'   A  1094     -18.746  -4.253 -36.068  1.00  0.00           H  
ATOM   4403  H1'   A  1094     -19.680  -4.424 -32.621  1.00  0.00           H  
ATOM   4404  H2'   A  1094     -20.306  -3.146 -34.778  1.00  0.00           H  
ATOM   4405 HO2'   A  1094     -22.065  -4.051 -33.993  1.00  0.00           H  
ATOM   4406  H2    A  1094     -19.780  -0.172 -30.806  1.00  0.00           H  
ATOM   4407  H61   A  1094     -15.815   1.415 -31.879  1.00  0.00           H  
ATOM   4408  H62   A  1094     -15.101   0.256 -32.892  1.00  0.00           H  
ATOM   4409  H8    A  1094     -16.601  -3.985 -34.551  1.00  0.00           H  
ATOM   4410  P     U  1095     -20.832  -3.920 -37.838  1.00  0.00           P  
ATOM   4411  OP2   U  1095     -19.643  -3.489 -38.615  1.00  0.00           O  
ATOM   4412  OP1   U  1095     -22.050  -4.378 -38.553  1.00  0.00           O  
ATOM   4413  O5'   U  1095     -21.249  -2.725 -36.870  1.00  0.00           O  
ATOM   4414  C5'   U  1095     -22.594  -2.564 -36.446  1.00  0.00           C  
ATOM   4415  C4'   U  1095     -22.815  -1.225 -35.788  1.00  0.00           C  
ATOM   4416  O4'   U  1095     -21.797  -1.028 -34.780  1.00  0.00           O  
ATOM   4417  C3'   U  1095     -22.624  -0.003 -36.673  1.00  0.00           C  
ATOM   4418  O3'   U  1095     -23.762   0.290 -37.465  1.00  0.00           O  
ATOM   4419  C1'   U  1095     -21.508   0.346 -34.647  1.00  0.00           C  
ATOM   4420  C2'   U  1095     -22.406   1.081 -35.636  1.00  0.00           C  
ATOM   4421  O2'   U  1095     -23.624   1.433 -34.996  1.00  0.00           O  
ATOM   4422  N1    U  1095     -20.068   0.543 -34.940  1.00  0.00           N  
ATOM   4423  C2    U  1095     -19.456   1.649 -34.378  1.00  0.00           C  
ATOM   4424  O2    U  1095     -20.043   2.446 -33.668  1.00  0.00           O  
ATOM   4425  N3    U  1095     -18.123   1.791 -34.676  1.00  0.00           N  
ATOM   4426  C4    U  1095     -17.353   0.960 -35.462  1.00  0.00           C  
ATOM   4427  O4    U  1095     -16.162   1.224 -35.636  1.00  0.00           O  
ATOM   4428  C5    U  1095     -18.052  -0.163 -36.009  1.00  0.00           C  
ATOM   4429  C6    U  1095     -19.351  -0.326 -35.734  1.00  0.00           C  
ATOM   4430  H5'   U  1095     -22.814  -3.274 -35.808  1.00  0.00           H  
ATOM   4431 H5''   U  1095     -23.186  -2.638 -37.224  1.00  0.00           H  
ATOM   4432  H4'   U  1095     -23.697  -1.223 -35.363  1.00  0.00           H  
ATOM   4433  H3'   U  1095     -21.811  -0.115 -37.207  1.00  0.00           H  
ATOM   4434  H1'   U  1095     -21.701   0.663 -33.739  1.00  0.00           H  
ATOM   4435  H2'   U  1095     -21.960   1.863 -36.023  1.00  0.00           H  
ATOM   4436 HO2'   U  1095     -23.670   0.982 -34.127  1.00  0.00           H  
ATOM   4437  H3    U  1095     -17.669   2.568 -34.288  1.00  0.00           H  
ATOM   4438  H5    U  1095     -17.583  -0.806 -36.580  1.00  0.00           H  
ATOM   4439  H6    U  1095     -19.807  -1.101 -36.121  1.00  0.00           H  
ATOM   4440  P     U  1096     -23.809   1.632 -38.348  1.00  0.00           P  
ATOM   4441  OP2   U  1096     -22.419   1.968 -38.747  1.00  0.00           O  
ATOM   4442  OP1   U  1096     -24.852   1.459 -39.391  1.00  0.00           O  
ATOM   4443  O5'   U  1096     -24.313   2.747 -37.328  1.00  0.00           O  
ATOM   4444  C5'   U  1096     -23.987   4.114 -37.522  1.00  0.00           C  
ATOM   4445  C4'   U  1096     -23.249   4.686 -36.337  1.00  0.00           C  
ATOM   4446  O4'   U  1096     -22.137   5.499 -36.797  1.00  0.00           O  
ATOM   4447  C3'   U  1096     -24.039   5.634 -35.448  1.00  0.00           C  
ATOM   4448  O3'   U  1096     -24.889   4.961 -34.537  1.00  0.00           O  
ATOM   4449  C1'   U  1096     -21.931   6.583 -35.902  1.00  0.00           C  
ATOM   4450  C2'   U  1096     -22.926   6.408 -34.755  1.00  0.00           C  
ATOM   4451  O2'   U  1096     -22.317   5.636 -33.730  1.00  0.00           O  
ATOM   4452  N1    U  1096     -22.141   7.852 -36.641  1.00  0.00           N  
ATOM   4453  C2    U  1096     -21.697   9.014 -36.038  1.00  0.00           C  
ATOM   4454  O2    U  1096     -21.152   9.032 -34.948  1.00  0.00           O  
ATOM   4455  N3    U  1096     -21.912  10.163 -36.758  1.00  0.00           N  
ATOM   4456  C4    U  1096     -22.514  10.270 -37.993  1.00  0.00           C  
ATOM   4457  O4    U  1096     -22.635  11.381 -38.513  1.00  0.00           O  
ATOM   4458  C5    U  1096     -22.948   9.028 -38.557  1.00  0.00           C  
ATOM   4459  C6    U  1096     -22.750   7.894 -37.877  1.00  0.00           C  
ATOM   4460  H5'   U  1096     -24.813   4.623 -37.659  1.00  0.00           H  
ATOM   4461 H5''   U  1096     -23.424   4.199 -38.319  1.00  0.00           H  
ATOM   4462  H4'   U  1096     -22.902   3.953 -35.787  1.00  0.00           H  
ATOM   4463  H3'   U  1096     -24.567   6.254 -35.993  1.00  0.00           H  
ATOM   4464  H1'   U  1096     -21.018   6.563 -35.544  1.00  0.00           H  
ATOM   4465  H2'   U  1096     -23.240   7.273 -34.418  1.00  0.00           H  
ATOM   4466 HO2'   U  1096     -22.272   6.172 -32.910  1.00  0.00           H  
ATOM   4467  H3    U  1096     -21.605  10.998 -36.348  1.00  0.00           H  
ATOM   4468  H5    U  1096     -23.386   9.010 -39.433  1.00  0.00           H  
ATOM   4469  H6    U  1096     -23.057   7.057 -38.284  1.00  0.00           H  
ATOM   4470  P     G  1097     -26.323   5.581 -34.159  1.00  0.00           P  
ATOM   4471  OP2   G  1097     -26.834   6.315 -35.344  1.00  0.00           O  
ATOM   4472  OP1   G  1097     -27.145   4.502 -33.553  1.00  0.00           O  
ATOM   4473  O5'   G  1097     -25.994   6.648 -33.022  1.00  0.00           O  
ATOM   4474  C5'   G  1097     -25.519   6.234 -31.749  1.00  0.00           C  
ATOM   4475  C4'   G  1097     -25.102   7.412 -30.904  1.00  0.00           C  
ATOM   4476  O4'   G  1097     -23.983   8.088 -31.535  1.00  0.00           O  
ATOM   4477  C3'   G  1097     -26.132   8.520 -30.748  1.00  0.00           C  
ATOM   4478  O3'   G  1097     -27.081   8.254 -29.728  1.00  0.00           O  
ATOM   4479  C1'   G  1097     -24.074   9.486 -31.354  1.00  0.00           C  
ATOM   4480  C2'   G  1097     -25.258   9.721 -30.419  1.00  0.00           C  
ATOM   4481  O2'   G  1097     -24.805   9.676 -29.073  1.00  0.00           O  
ATOM   4482  N1    G  1097     -24.028  13.792 -34.070  1.00  0.00           N  
ATOM   4483  C2    G  1097     -23.753  13.595 -32.738  1.00  0.00           C  
ATOM   4484  N2    G  1097     -23.422  14.686 -32.031  1.00  0.00           N  
ATOM   4485  N3    G  1097     -23.799  12.415 -32.141  1.00  0.00           N  
ATOM   4486  C4    G  1097     -24.149  11.430 -32.995  1.00  0.00           C  
ATOM   4487  C5    G  1097     -24.443  11.520 -34.339  1.00  0.00           C  
ATOM   4488  C6    G  1097     -24.390  12.791 -34.967  1.00  0.00           C  
ATOM   4489  O6    G  1097     -24.616  13.077 -36.148  1.00  0.00           O  
ATOM   4490  N7    G  1097     -24.756  10.272 -34.859  1.00  0.00           N  
ATOM   4491  C8    G  1097     -24.649   9.462 -33.841  1.00  0.00           C  
ATOM   4492  N9    G  1097     -24.284  10.098 -32.680  1.00  0.00           N  
ATOM   4493  H5'   G  1097     -24.750   5.640 -31.873  1.00  0.00           H  
ATOM   4494 H5''   G  1097     -26.231   5.744 -31.286  1.00  0.00           H  
ATOM   4495  H4'   G  1097     -24.823   7.086 -30.022  1.00  0.00           H  
ATOM   4496  H3'   G  1097     -26.577   8.668 -31.607  1.00  0.00           H  
ATOM   4497  H1'   G  1097     -23.261   9.854 -30.949  1.00  0.00           H  
ATOM   4498  H2'   G  1097     -25.716  10.564 -30.619  1.00  0.00           H  
ATOM   4499 HO2'   G  1097     -24.836  10.579 -28.696  1.00  0.00           H  
ATOM   4500  H1    G  1097     -23.966  14.706 -34.416  1.00  0.00           H  
ATOM   4501  H22   G  1097     -23.215  14.606 -31.076  1.00  0.00           H  
ATOM   4502  H21   G  1097     -23.385  15.563 -32.466  1.00  0.00           H  
ATOM   4503  H8    G  1097     -24.812   8.498 -33.901  1.00  0.00           H  
ATOM   4504  P     U  1098     -28.525   8.958 -29.765  1.00  0.00           P  
ATOM   4505  OP2   U  1098     -29.094   8.768 -31.123  1.00  0.00           O  
ATOM   4506  OP1   U  1098     -29.291   8.501 -28.578  1.00  0.00           O  
ATOM   4507  O5'   U  1098     -28.203  10.507 -29.578  1.00  0.00           O  
ATOM   4508  C5'   U  1098     -27.819  11.024 -28.313  1.00  0.00           C  
ATOM   4509  C4'   U  1098     -27.610  12.518 -28.362  1.00  0.00           C  
ATOM   4510  O4'   U  1098     -26.672  12.867 -29.417  1.00  0.00           O  
ATOM   4511  C3'   U  1098     -28.840  13.357 -28.672  1.00  0.00           C  
ATOM   4512  O3'   U  1098     -29.667  13.565 -27.542  1.00  0.00           O  
ATOM   4513  C1'   U  1098     -26.985  14.142 -29.933  1.00  0.00           C  
ATOM   4514  C2'   U  1098     -28.232  14.652 -29.201  1.00  0.00           C  
ATOM   4515  O2'   U  1098     -27.823  15.500 -28.137  1.00  0.00           O  
ATOM   4516  N1    U  1098     -27.198  14.030 -31.396  1.00  0.00           N  
ATOM   4517  C2    U  1098     -27.136  15.198 -32.134  1.00  0.00           C  
ATOM   4518  O2    U  1098     -26.918  16.289 -31.636  1.00  0.00           O  
ATOM   4519  N3    U  1098     -27.338  15.046 -33.483  1.00  0.00           N  
ATOM   4520  C4    U  1098     -27.592  13.872 -34.159  1.00  0.00           C  
ATOM   4521  O4    U  1098     -27.753  13.899 -35.380  1.00  0.00           O  
ATOM   4522  C5    U  1098     -27.641  12.704 -33.332  1.00  0.00           C  
ATOM   4523  C6    U  1098     -27.447  12.824 -32.015  1.00  0.00           C  
ATOM   4524  H5'   U  1098     -26.984  10.594 -28.032  1.00  0.00           H  
ATOM   4525 H5''   U  1098     -28.519  10.822 -27.659  1.00  0.00           H  
ATOM   4526  H4'   U  1098     -27.239  12.813 -27.505  1.00  0.00           H  
ATOM   4527  H3'   U  1098     -29.350  12.928 -29.390  1.00  0.00           H  
ATOM   4528  H1'   U  1098     -26.237  14.752 -29.759  1.00  0.00           H  
ATOM   4529  H2'   U  1098     -28.842  15.110 -29.815  1.00  0.00           H  
ATOM   4530 HO2'   U  1098     -28.331  16.338 -28.184  1.00  0.00           H  
ATOM   4531  H3    U  1098     -27.299  15.862 -34.025  1.00  0.00           H  
ATOM   4532  H5    U  1098     -27.816  11.825 -33.730  1.00  0.00           H  
ATOM   4533  H6    U  1098     -27.486  12.011 -31.471  1.00  0.00           H  
ATOM   4534  P     U  1099     -31.245  13.809 -27.727  1.00  0.00           P  
ATOM   4535  OP2   U  1099     -31.793  12.682 -28.523  1.00  0.00           O  
ATOM   4536  OP1   U  1099     -31.822  14.116 -26.394  1.00  0.00           O  
ATOM   4537  O5'   U  1099     -31.328  15.128 -28.616  1.00  0.00           O  
ATOM   4538  C5'   U  1099     -31.693  16.373 -28.041  1.00  0.00           C  
ATOM   4539  C4'   U  1099     -31.044  17.530 -28.760  1.00  0.00           C  
ATOM   4540  O4'   U  1099     -29.978  17.032 -29.610  1.00  0.00           O  
ATOM   4541  C3'   U  1099     -31.941  18.328 -29.694  1.00  0.00           C  
ATOM   4542  O3'   U  1099     -32.661  19.351 -29.031  1.00  0.00           O  
ATOM   4543  C1'   U  1099     -29.959  17.719 -30.845  1.00  0.00           C  
ATOM   4544  C2'   U  1099     -30.957  18.877 -30.712  1.00  0.00           C  
ATOM   4545  O2'   U  1099     -30.273  20.014 -30.205  1.00  0.00           O  
ATOM   4546  N1    U  1099     -30.353  16.756 -31.902  1.00  0.00           N  
ATOM   4547  C2    U  1099     -30.457  17.243 -33.192  1.00  0.00           C  
ATOM   4548  O2    U  1099     -30.242  18.406 -33.483  1.00  0.00           O  
ATOM   4549  N3    U  1099     -30.823  16.316 -34.137  1.00  0.00           N  
ATOM   4550  C4    U  1099     -31.092  14.980 -33.931  1.00  0.00           C  
ATOM   4551  O4    U  1099     -31.411  14.273 -34.888  1.00  0.00           O  
ATOM   4552  C5    U  1099     -30.964  14.546 -32.573  1.00  0.00           C  
ATOM   4553  C6    U  1099     -30.608  15.428 -31.633  1.00  0.00           C  
ATOM   4554  H5'   U  1099     -31.415  16.385 -27.102  1.00  0.00           H  
ATOM   4555 H5''   U  1099     -32.666  16.475 -28.088  1.00  0.00           H  
ATOM   4556  H4'   U  1099     -30.664  18.142 -28.096  1.00  0.00           H  
ATOM   4557  H3'   U  1099     -32.559  17.717 -30.147  1.00  0.00           H  
ATOM   4558  H1'   U  1099     -29.071  18.080 -31.049  1.00  0.00           H  
ATOM   4559  H2'   U  1099     -31.394  19.069 -31.567  1.00  0.00           H  
ATOM   4560 HO2'   U  1099     -30.184  20.678 -30.920  1.00  0.00           H  
ATOM   4561  H3    U  1099     -30.903  16.641 -35.058  1.00  0.00           H  
ATOM   4562  H5    U  1099     -31.136  13.611 -32.335  1.00  0.00           H  
ATOM   4563  H6    U  1099     -30.528  15.107 -30.711  1.00  0.00           H  
ATOM   4564  P     C  1100     -34.264  19.285 -28.942  1.00  0.00           P  
ATOM   4565  OP2   C  1100     -34.696  17.941 -29.400  1.00  0.00           O  
ATOM   4566  OP1   C  1100     -34.669  19.766 -27.596  1.00  0.00           O  
ATOM   4567  O5'   C  1100     -34.755  20.354 -30.015  1.00  0.00           O  
ATOM   4568  C5'   C  1100     -34.446  21.732 -29.867  1.00  0.00           C  
ATOM   4569  C4'   C  1100     -34.227  22.400 -31.203  1.00  0.00           C  
ATOM   4570  O4'   C  1100     -33.186  21.701 -31.928  1.00  0.00           O  
ATOM   4571  C3'   C  1100     -35.405  22.379 -32.164  1.00  0.00           C  
ATOM   4572  O3'   C  1100     -36.345  23.409 -31.908  1.00  0.00           O  
ATOM   4573  C1'   C  1100     -33.464  21.710 -33.314  1.00  0.00           C  
ATOM   4574  C2'   C  1100     -34.721  22.559 -33.512  1.00  0.00           C  
ATOM   4575  O2'   C  1100     -34.345  23.912 -33.722  1.00  0.00           O  
ATOM   4576  N1    C  1100     -33.657  20.306 -33.754  1.00  0.00           N  
ATOM   4577  C2    C  1100     -33.842  20.056 -35.119  1.00  0.00           C  
ATOM   4578  O2    C  1100     -33.840  21.008 -35.915  1.00  0.00           O  
ATOM   4579  N3    C  1100     -34.020  18.785 -35.546  1.00  0.00           N  
ATOM   4580  C4    C  1100     -34.019  17.780 -34.671  1.00  0.00           C  
ATOM   4581  N4    C  1100     -34.198  16.542 -35.138  1.00  0.00           N  
ATOM   4582  C5    C  1100     -33.834  18.000 -33.277  1.00  0.00           C  
ATOM   4583  C6    C  1100     -33.658  19.262 -32.866  1.00  0.00           C  
ATOM   4584  H5'   C  1100     -33.632  21.820 -29.329  1.00  0.00           H  
ATOM   4585 H5''   C  1100     -35.186  22.177 -29.405  1.00  0.00           H  
ATOM   4586  H4'   C  1100     -33.944  23.325 -31.050  1.00  0.00           H  
ATOM   4587  H3'   C  1100     -35.832  21.498 -32.133  1.00  0.00           H  
ATOM   4588  H1'   C  1100     -32.724  22.110 -33.815  1.00  0.00           H  
ATOM   4589  H2'   C  1100     -35.277  22.219 -34.243  1.00  0.00           H  
ATOM   4590 HO2'   C  1100     -34.514  24.149 -34.657  1.00  0.00           H  
ATOM   4591  H42   C  1100     -34.203  15.781 -34.520  1.00  0.00           H  
ATOM   4592  H41   C  1100     -34.326  16.394 -36.099  1.00  0.00           H  
ATOM   4593  H5    C  1100     -33.834  17.254 -32.641  1.00  0.00           H  
ATOM   4594  H6    C  1100     -33.529  19.434 -31.911  1.00  0.00           H  
ATOM   4595  P     U  1101     -37.841  23.299 -32.487  1.00  0.00           P  
ATOM   4596  OP2   U  1101     -38.428  22.024 -32.004  1.00  0.00           O  
ATOM   4597  OP1   U  1101     -38.537  24.581 -32.206  1.00  0.00           O  
ATOM   4598  O5'   U  1101     -37.637  23.183 -34.062  1.00  0.00           O  
ATOM   4599  C5'   U  1101     -37.535  24.344 -34.872  1.00  0.00           C  
ATOM   4600  C4'   U  1101     -37.645  24.011 -36.340  1.00  0.00           C  
ATOM   4601  O4'   U  1101     -36.813  22.854 -36.670  1.00  0.00           O  
ATOM   4602  C3'   U  1101     -38.993  23.484 -36.808  1.00  0.00           C  
ATOM   4603  O3'   U  1101     -39.993  24.485 -36.855  1.00  0.00           O  
ATOM   4604  C1'   U  1101     -37.261  22.293 -37.869  1.00  0.00           C  
ATOM   4605  C2'   U  1101     -38.565  23.023 -38.208  1.00  0.00           C  
ATOM   4606  O2'   U  1101     -38.283  24.132 -39.051  1.00  0.00           O  
ATOM   4607  N1    U  1101     -37.474  20.846 -37.624  1.00  0.00           N  
ATOM   4608  C2    U  1101     -37.678  20.042 -38.730  1.00  0.00           C  
ATOM   4609  O2    U  1101     -37.688  20.470 -39.871  1.00  0.00           O  
ATOM   4610  N3    U  1101     -37.870  18.710 -38.455  1.00  0.00           N  
ATOM   4611  C4    U  1101     -37.880  18.110 -37.213  1.00  0.00           C  
ATOM   4612  O4    U  1101     -38.068  16.896 -37.130  1.00  0.00           O  
ATOM   4613  C5    U  1101     -37.662  19.003 -36.116  1.00  0.00           C  
ATOM   4614  C6    U  1101     -37.471  20.304 -36.356  1.00  0.00           C  
ATOM   4615  H5'   U  1101     -36.670  24.774 -34.707  1.00  0.00           H  
ATOM   4616 H5''   U  1101     -38.253  24.966 -34.632  1.00  0.00           H  
ATOM   4617  H4'   U  1101     -37.331  24.778 -36.862  1.00  0.00           H  
ATOM   4618  H3'   U  1101     -39.251  22.720 -36.252  1.00  0.00           H  
ATOM   4619  H1'   U  1101     -36.626  22.407 -38.607  1.00  0.00           H  
ATOM   4620  H2'   U  1101     -39.229  22.424 -38.608  1.00  0.00           H  
ATOM   4621 HO2'   U  1101     -38.631  23.947 -39.949  1.00  0.00           H  
ATOM   4622  H3    U  1101     -38.017  18.123 -39.225  1.00  0.00           H  
ATOM   4623  H5    U  1101     -37.652  18.662 -35.197  1.00  0.00           H  
ATOM   4624  H6    U  1101     -37.325  20.895 -35.588  1.00  0.00           H  
ATOM   4625  P     G  1102     -41.450  24.117 -37.399  1.00  0.00           P  
ATOM   4626  OP2   G  1102     -41.433  22.655 -37.654  1.00  0.00           O  
ATOM   4627  OP1   G  1102     -42.408  24.679 -36.412  1.00  0.00           O  
ATOM   4628  O5'   G  1102     -41.685  24.858 -38.790  1.00  0.00           O  
ATOM   4629  C5'   G  1102     -42.609  25.931 -38.898  1.00  0.00           C  
ATOM   4630  C4'   G  1102     -43.869  25.508 -39.610  1.00  0.00           C  
ATOM   4631  O4'   G  1102     -43.514  25.188 -40.973  1.00  0.00           O  
ATOM   4632  C3'   G  1102     -44.560  24.267 -39.065  1.00  0.00           C  
ATOM   4633  O3'   G  1102     -45.497  24.560 -38.042  1.00  0.00           O  
ATOM   4634  C1'   G  1102     -44.192  24.003 -41.393  1.00  0.00           C  
ATOM   4635  C2'   G  1102     -45.170  23.598 -40.290  1.00  0.00           C  
ATOM   4636  O2'   G  1102     -46.448  24.141 -40.591  1.00  0.00           O  
ATOM   4637  N1    G  1102     -42.915  20.137 -44.449  1.00  0.00           N  
ATOM   4638  C2    G  1102     -44.007  20.968 -44.501  1.00  0.00           C  
ATOM   4639  N2    G  1102     -44.878  20.745 -45.496  1.00  0.00           N  
ATOM   4640  N3    G  1102     -44.231  21.948 -43.641  1.00  0.00           N  
ATOM   4641  C4    G  1102     -43.260  22.033 -42.707  1.00  0.00           C  
ATOM   4642  C5    G  1102     -42.131  21.254 -42.566  1.00  0.00           C  
ATOM   4643  C6    G  1102     -41.903  20.206 -43.496  1.00  0.00           C  
ATOM   4644  O6    G  1102     -40.961  19.407 -43.539  1.00  0.00           O  
ATOM   4645  N7    G  1102     -41.382  21.665 -41.473  1.00  0.00           N  
ATOM   4646  C8    G  1102     -42.056  22.667 -40.978  1.00  0.00           C  
ATOM   4647  N9    G  1102     -43.206  22.944 -41.678  1.00  0.00           N  
ATOM   4648  H5'   G  1102     -42.191  26.665 -39.395  1.00  0.00           H  
ATOM   4649 H5''   G  1102     -42.839  26.246 -37.998  1.00  0.00           H  
ATOM   4650  H4'   G  1102     -44.512  26.248 -39.627  1.00  0.00           H  
ATOM   4651  H3'   G  1102     -43.859  23.687 -38.701  1.00  0.00           H  
ATOM   4652  H1'   G  1102     -44.690  24.214 -42.210  1.00  0.00           H  
ATOM   4653  H2'   G  1102     -45.205  22.623 -40.187  1.00  0.00           H  
ATOM   4654 HO2'   G  1102     -47.139  23.502 -40.316  1.00  0.00           H  
ATOM   4655  H1    G  1102     -42.841  19.441 -45.134  1.00  0.00           H  
ATOM   4656  H22   G  1102     -45.677  21.308 -45.584  1.00  0.00           H  
ATOM   4657  H21   G  1102     -44.719  20.022 -46.137  1.00  0.00           H  
ATOM   4658  H8    G  1102     -41.770  23.171 -40.188  1.00  0.00           H  
ATOM   4659  P     C  1103     -46.446  25.851 -38.163  1.00  0.00           P  
ATOM   4660  OP2   C  1103     -45.835  26.948 -37.371  1.00  0.00           O  
ATOM   4661  OP1   C  1103     -46.749  26.066 -39.601  1.00  0.00           O  
ATOM   4662  O5'   C  1103     -47.794  25.409 -37.437  1.00  0.00           O  
ATOM   4663  C5'   C  1103     -47.947  25.551 -36.033  1.00  0.00           C  
ATOM   4664  C4'   C  1103     -49.084  24.709 -35.508  1.00  0.00           C  
ATOM   4665  O4'   C  1103     -50.245  24.829 -36.387  1.00  0.00           O  
ATOM   4666  C3'   C  1103     -48.848  23.207 -35.479  1.00  0.00           C  
ATOM   4667  O3'   C  1103     -48.061  22.793 -34.376  1.00  0.00           O  
ATOM   4668  C1'   C  1103     -50.968  23.622 -36.408  1.00  0.00           C  
ATOM   4669  C2'   C  1103     -50.278  22.680 -35.423  1.00  0.00           C  
ATOM   4670  O2'   C  1103     -50.841  22.854 -34.132  1.00  0.00           O  
ATOM   4671  N1    C  1103     -50.930  23.109 -37.800  1.00  0.00           N  
ATOM   4672  C2    C  1103     -51.921  22.205 -38.203  1.00  0.00           C  
ATOM   4673  O2    C  1103     -52.794  21.862 -37.391  1.00  0.00           O  
ATOM   4674  N3    C  1103     -51.909  21.722 -39.467  1.00  0.00           N  
ATOM   4675  C4    C  1103     -50.960  22.106 -40.320  1.00  0.00           C  
ATOM   4676  N4    C  1103     -50.988  21.604 -41.557  1.00  0.00           N  
ATOM   4677  C5    C  1103     -49.939  23.023 -39.942  1.00  0.00           C  
ATOM   4678  C6    C  1103     -49.961  23.495 -38.689  1.00  0.00           C  
ATOM   4679  H5'   C  1103     -48.123  26.492 -35.825  1.00  0.00           H  
ATOM   4680 H5''   C  1103     -47.116  25.275 -35.592  1.00  0.00           H  
ATOM   4681  H4'   C  1103     -49.323  25.010 -34.608  1.00  0.00           H  
ATOM   4682  H3'   C  1103     -48.422  22.905 -36.308  1.00  0.00           H  
ATOM   4683  H1'   C  1103     -51.899  23.750 -36.133  1.00  0.00           H  
ATOM   4684  H2'   C  1103     -50.327  21.746 -35.717  1.00  0.00           H  
ATOM   4685 HO2'   C  1103     -51.369  22.061 -33.903  1.00  0.00           H  
ATOM   4686  H42   C  1103     -50.304  21.867 -42.207  1.00  0.00           H  
ATOM   4687  H41   C  1103     -51.693  20.972 -41.813  1.00  0.00           H  
ATOM   4688  H5    C  1103     -49.245  23.300 -40.576  1.00  0.00           H  
ATOM   4689  H6    C  1103     -49.267  24.126 -38.410  1.00  0.00           H  
ATOM   4690  P     C  1104     -46.923  21.673 -34.569  1.00  0.00           P  
ATOM   4691  OP2   C  1104     -46.493  21.694 -35.989  1.00  0.00           O  
ATOM   4692  OP1   C  1104     -45.915  21.853 -33.494  1.00  0.00           O  
ATOM   4693  O5'   C  1104     -47.685  20.300 -34.304  1.00  0.00           O  
ATOM   4694  C5'   C  1104     -48.555  20.150 -33.192  1.00  0.00           C  
ATOM   4695  C4'   C  1104     -49.378  18.889 -33.294  1.00  0.00           C  
ATOM   4696  O4'   C  1104     -50.488  19.100 -34.204  1.00  0.00           O  
ATOM   4697  C3'   C  1104     -48.669  17.670 -33.864  1.00  0.00           C  
ATOM   4698  O3'   C  1104     -47.897  16.978 -32.898  1.00  0.00           O  
ATOM   4699  C1'   C  1104     -50.729  17.939 -34.975  1.00  0.00           C  
ATOM   4700  C2'   C  1104     -49.818  16.842 -34.417  1.00  0.00           C  
ATOM   4701  O2'   C  1104     -50.499  16.151 -33.381  1.00  0.00           O  
ATOM   4702  N1    C  1104     -50.422  18.260 -36.391  1.00  0.00           N  
ATOM   4703  C2    C  1104     -50.975  17.451 -37.392  1.00  0.00           C  
ATOM   4704  O2    C  1104     -51.699  16.497 -37.068  1.00  0.00           O  
ATOM   4705  N3    C  1104     -50.711  17.723 -38.690  1.00  0.00           N  
ATOM   4706  C4    C  1104     -49.930  18.754 -39.012  1.00  0.00           C  
ATOM   4707  N4    C  1104     -49.697  18.984 -40.307  1.00  0.00           N  
ATOM   4708  C5    C  1104     -49.352  19.595 -38.019  1.00  0.00           C  
ATOM   4709  C6    C  1104     -49.621  19.317 -36.738  1.00  0.00           C  
ATOM   4710  H5'   C  1104     -49.157  20.922 -33.153  1.00  0.00           H  
ATOM   4711 H5''   C  1104     -48.021  20.118 -32.371  1.00  0.00           H  
ATOM   4712  H4'   C  1104     -49.731  18.665 -32.408  1.00  0.00           H  
ATOM   4713  H3'   C  1104     -48.086  17.949 -34.601  1.00  0.00           H  
ATOM   4714  H1'   C  1104     -51.662  17.651 -34.901  1.00  0.00           H  
ATOM   4715  H2'   C  1104     -49.513  16.232 -35.120  1.00  0.00           H  
ATOM   4716 HO2'   C  1104     -50.728  15.251 -33.693  1.00  0.00           H  
ATOM   4717  H42   C  1104     -49.127  19.734 -40.575  1.00  0.00           H  
ATOM   4718  H41   C  1104     -50.096  18.402 -40.987  1.00  0.00           H  
ATOM   4719  H5    C  1104     -48.779  20.351 -38.265  1.00  0.00           H  
ATOM   4720  H6    C  1104     -49.233  19.884 -36.040  1.00  0.00           H  
ATOM   4721  P     G  1105     -46.545  16.225 -33.331  1.00  0.00           P  
ATOM   4722  OP2   G  1105     -45.874  17.047 -34.371  1.00  0.00           O  
ATOM   4723  OP1   G  1105     -45.806  15.857 -32.096  1.00  0.00           O  
ATOM   4724  O5'   G  1105     -47.055  14.881 -34.019  1.00  0.00           O  
ATOM   4725  C5'   G  1105     -47.788  13.917 -33.278  1.00  0.00           C  
ATOM   4726  C4'   G  1105     -48.141  12.719 -34.125  1.00  0.00           C  
ATOM   4727  O4'   G  1105     -49.189  13.101 -35.059  1.00  0.00           O  
ATOM   4728  C3'   G  1105     -47.035  12.190 -35.027  1.00  0.00           C  
ATOM   4729  O3'   G  1105     -46.166  11.287 -34.365  1.00  0.00           O  
ATOM   4730  C1'   G  1105     -48.989  12.495 -36.318  1.00  0.00           C  
ATOM   4731  C2'   G  1105     -47.823  11.519 -36.144  1.00  0.00           C  
ATOM   4732  O2'   G  1105     -48.332  10.259 -35.731  1.00  0.00           O  
ATOM   4733  N1    G  1105     -48.700  13.839 -41.220  1.00  0.00           N  
ATOM   4734  C2    G  1105     -49.066  12.638 -40.663  1.00  0.00           C  
ATOM   4735  N2    G  1105     -49.401  11.662 -41.520  1.00  0.00           N  
ATOM   4736  N3    G  1105     -49.103  12.408 -39.360  1.00  0.00           N  
ATOM   4737  C4    G  1105     -48.737  13.493 -38.646  1.00  0.00           C  
ATOM   4738  C5    G  1105     -48.355  14.736 -39.103  1.00  0.00           C  
ATOM   4739  C6    G  1105     -48.320  14.969 -40.502  1.00  0.00           C  
ATOM   4740  O6    G  1105     -48.009  16.004 -41.103  1.00  0.00           O  
ATOM   4741  N7    G  1105     -48.057  15.581 -38.043  1.00  0.00           N  
ATOM   4742  C8    G  1105     -48.258  14.850 -36.981  1.00  0.00           C  
ATOM   4743  N9    G  1105     -48.673  13.573 -37.274  1.00  0.00           N  
ATOM   4744  H5'   G  1105     -48.613  14.328 -32.947  1.00  0.00           H  
ATOM   4745 H5''   G  1105     -47.249  13.622 -32.515  1.00  0.00           H  
ATOM   4746  H4'   G  1105     -48.466  11.987 -33.559  1.00  0.00           H  
ATOM   4747  H3'   G  1105     -46.510  12.933 -35.390  1.00  0.00           H  
ATOM   4748  H1'   G  1105     -49.780  12.006 -36.627  1.00  0.00           H  
ATOM   4749  H2'   G  1105     -47.291  11.445 -36.964  1.00  0.00           H  
ATOM   4750 HO2'   G  1105     -48.244   9.622 -36.470  1.00  0.00           H  
ATOM   4751  H1    G  1105     -48.706  13.907 -42.197  1.00  0.00           H  
ATOM   4752  H22   G  1105     -49.671  10.782 -41.180  1.00  0.00           H  
ATOM   4753  H21   G  1105     -49.376  11.824 -42.486  1.00  0.00           H  
ATOM   4754  H8    G  1105     -48.128  15.179 -36.067  1.00  0.00           H  
ATOM   4755  P     G  1106     -44.665  11.074 -34.899  1.00  0.00           P  
ATOM   4756  OP2   G  1106     -44.067  12.413 -35.137  1.00  0.00           O  
ATOM   4757  OP1   G  1106     -43.984  10.118 -33.989  1.00  0.00           O  
ATOM   4758  O5'   G  1106     -44.854  10.361 -36.311  1.00  0.00           O  
ATOM   4759  C5'   G  1106     -45.139   8.972 -36.393  1.00  0.00           C  
ATOM   4760  C4'   G  1106     -45.133   8.489 -37.823  1.00  0.00           C  
ATOM   4761  O4'   G  1106     -46.120   9.235 -38.585  1.00  0.00           O  
ATOM   4762  C3'   G  1106     -43.847   8.722 -38.601  1.00  0.00           C  
ATOM   4763  O3'   G  1106     -42.886   7.700 -38.399  1.00  0.00           O  
ATOM   4764  C1'   G  1106     -45.659   9.473 -39.900  1.00  0.00           C  
ATOM   4765  C2'   G  1106     -44.334   8.729 -40.041  1.00  0.00           C  
ATOM   4766  O2'   G  1106     -44.592   7.413 -40.508  1.00  0.00           O  
ATOM   4767  N1    G  1106     -44.966  13.300 -43.185  1.00  0.00           N  
ATOM   4768  C2    G  1106     -45.077  11.952 -43.424  1.00  0.00           C  
ATOM   4769  N2    G  1106     -44.994  11.566 -44.706  1.00  0.00           N  
ATOM   4770  N3    G  1106     -45.258  11.046 -42.477  1.00  0.00           N  
ATOM   4771  C4    G  1106     -45.318  11.604 -41.250  1.00  0.00           C  
ATOM   4772  C5    G  1106     -45.219  12.935 -40.903  1.00  0.00           C  
ATOM   4773  C6    G  1106     -45.025  13.896 -41.928  1.00  0.00           C  
ATOM   4774  O6    G  1106     -44.913  15.123 -41.823  1.00  0.00           O  
ATOM   4775  N7    G  1106     -45.334  13.096 -39.529  1.00  0.00           N  
ATOM   4776  C8    G  1106     -45.497  11.883 -39.074  1.00  0.00           C  
ATOM   4777  N9    G  1106     -45.498  10.930 -40.064  1.00  0.00           N  
ATOM   4778  H5'   G  1106     -46.020   8.802 -36.001  1.00  0.00           H  
ATOM   4779 H5''   G  1106     -44.462   8.477 -35.886  1.00  0.00           H  
ATOM   4780  H4'   G  1106     -45.355   7.535 -37.852  1.00  0.00           H  
ATOM   4781  H3'   G  1106     -43.468   9.599 -38.387  1.00  0.00           H  
ATOM   4782  H1'   G  1106     -46.294   9.138 -40.567  1.00  0.00           H  
ATOM   4783  H2'   G  1106     -43.715   9.208 -40.630  1.00  0.00           H  
ATOM   4784 HO2'   G  1106     -44.282   7.336 -41.434  1.00  0.00           H  
ATOM   4785  H1    G  1106     -44.834  13.890 -43.956  1.00  0.00           H  
ATOM   4786  H22   G  1106     -45.067  10.616 -44.937  1.00  0.00           H  
ATOM   4787  H21   G  1106     -44.860  12.231 -45.413  1.00  0.00           H  
ATOM   4788  H8    G  1106     -45.608  11.675 -38.123  1.00  0.00           H  
ATOM   4789  P     G  1107     -41.319   8.022 -38.559  1.00  0.00           P  
ATOM   4790  OP2   G  1107     -40.985   9.144 -37.645  1.00  0.00           O  
ATOM   4791  OP1   G  1107     -40.573   6.742 -38.454  1.00  0.00           O  
ATOM   4792  O5'   G  1107     -41.184   8.550 -40.056  1.00  0.00           O  
ATOM   4793  C5'   G  1107     -41.169   7.644 -41.150  1.00  0.00           C  
ATOM   4794  C4'   G  1107     -41.089   8.370 -42.470  1.00  0.00           C  
ATOM   4795  O4'   G  1107     -42.187   9.320 -42.565  1.00  0.00           O  
ATOM   4796  C3'   G  1107     -39.859   9.240 -42.680  1.00  0.00           C  
ATOM   4797  O3'   G  1107     -38.731   8.505 -43.126  1.00  0.00           O  
ATOM   4798  C1'   G  1107     -41.769  10.497 -43.228  1.00  0.00           C  
ATOM   4799  C2'   G  1107     -40.357  10.206 -43.743  1.00  0.00           C  
ATOM   4800  O2'   G  1107     -40.443   9.576 -45.013  1.00  0.00           O  
ATOM   4801  N1    G  1107     -41.610  15.531 -42.485  1.00  0.00           N  
ATOM   4802  C2    G  1107     -41.568  14.819 -43.659  1.00  0.00           C  
ATOM   4803  N2    G  1107     -41.471  15.537 -44.787  1.00  0.00           N  
ATOM   4804  N3    G  1107     -41.618  13.498 -43.724  1.00  0.00           N  
ATOM   4805  C4    G  1107     -41.714  12.936 -42.501  1.00  0.00           C  
ATOM   4806  C5    G  1107     -41.764  13.555 -41.270  1.00  0.00           C  
ATOM   4807  C6    G  1107     -41.709  14.972 -41.214  1.00  0.00           C  
ATOM   4808  O6    G  1107     -41.740  15.705 -40.220  1.00  0.00           O  
ATOM   4809  N7    G  1107     -41.864  12.618 -40.251  1.00  0.00           N  
ATOM   4810  C8    G  1107     -41.872  11.468 -40.869  1.00  0.00           C  
ATOM   4811  N9    G  1107     -41.785  11.588 -42.235  1.00  0.00           N  
ATOM   4812  H5'   G  1107     -41.986   7.105 -41.130  1.00  0.00           H  
ATOM   4813 H5''   G  1107     -40.392   7.052 -41.063  1.00  0.00           H  
ATOM   4814  H4'   G  1107     -41.153   7.726 -43.206  1.00  0.00           H  
ATOM   4815  H3'   G  1107     -39.621   9.729 -41.865  1.00  0.00           H  
ATOM   4816  H1'   G  1107     -42.349  10.734 -43.981  1.00  0.00           H  
ATOM   4817  H2'   G  1107     -39.808  11.018 -43.776  1.00  0.00           H  
ATOM   4818 HO2'   G  1107     -40.136  10.203 -45.701  1.00  0.00           H  
ATOM   4819  H1    G  1107     -41.567  16.508 -42.544  1.00  0.00           H  
ATOM   4820  H22   G  1107     -41.437  15.083 -45.656  1.00  0.00           H  
ATOM   4821  H21   G  1107     -41.433  16.515 -44.747  1.00  0.00           H  
ATOM   4822  H8    G  1107     -41.935  10.608 -40.405  1.00  0.00           H  
ATOM   4823  P     C  1108     -37.247   9.017 -42.783  1.00  0.00           P  
ATOM   4824  OP2   C  1108     -37.133   9.148 -41.309  1.00  0.00           O  
ATOM   4825  OP1   C  1108     -36.284   8.159 -43.520  1.00  0.00           O  
ATOM   4826  O5'   C  1108     -37.187  10.478 -43.415  1.00  0.00           O  
ATOM   4827  C5'   C  1108     -36.939  10.665 -44.800  1.00  0.00           C  
ATOM   4828  C4'   C  1108     -37.168  12.096 -45.220  1.00  0.00           C  
ATOM   4829  O4'   C  1108     -38.376  12.599 -44.586  1.00  0.00           O  
ATOM   4830  C3'   C  1108     -36.104  13.097 -44.796  1.00  0.00           C  
ATOM   4831  O3'   C  1108     -34.983  13.112 -45.664  1.00  0.00           O  
ATOM   4832  C1'   C  1108     -38.222  13.966 -44.251  1.00  0.00           C  
ATOM   4833  C2'   C  1108     -36.882  14.404 -44.847  1.00  0.00           C  
ATOM   4834  O2'   C  1108     -37.082  14.832 -46.186  1.00  0.00           O  
ATOM   4835  N1    C  1108     -38.241  14.070 -42.771  1.00  0.00           N  
ATOM   4836  C2    C  1108     -38.203  15.346 -42.193  1.00  0.00           C  
ATOM   4837  O2    C  1108     -38.155  16.343 -42.930  1.00  0.00           O  
ATOM   4838  N3    C  1108     -38.220  15.468 -40.846  1.00  0.00           N  
ATOM   4839  C4    C  1108     -38.272  14.381 -40.077  1.00  0.00           C  
ATOM   4840  N4    C  1108     -38.286  14.551 -38.752  1.00  0.00           N  
ATOM   4841  C5    C  1108     -38.310  13.071 -40.632  1.00  0.00           C  
ATOM   4842  C6    C  1108     -38.294  12.962 -41.966  1.00  0.00           C  
ATOM   4843  H5'   C  1108     -37.538  10.082 -45.313  1.00  0.00           H  
ATOM   4844 H5''   C  1108     -36.011  10.419 -44.995  1.00  0.00           H  
ATOM   4845  H4'   C  1108     -37.275  12.140 -46.192  1.00  0.00           H  
ATOM   4846  H3'   C  1108     -35.799  12.925 -43.881  1.00  0.00           H  
ATOM   4847  H1'   C  1108     -38.937  14.519 -44.626  1.00  0.00           H  
ATOM   4848  H2'   C  1108     -36.453  15.098 -44.305  1.00  0.00           H  
ATOM   4849 HO2'   C  1108     -36.967  15.804 -46.232  1.00  0.00           H  
ATOM   4850  H42   C  1108     -38.324  13.772 -38.160  1.00  0.00           H  
ATOM   4851  H41   C  1108     -38.259  15.454 -38.374  1.00  0.00           H  
ATOM   4852  H5    C  1108     -38.349  12.278 -40.058  1.00  0.00           H  
ATOM   4853  H6    C  1108     -38.320  12.069 -42.368  1.00  0.00           H  
ATOM   4854  P     G  1109     -33.580  13.715 -45.162  1.00  0.00           P  
ATOM   4855  OP2   G  1109     -33.250  13.086 -43.858  1.00  0.00           O  
ATOM   4856  OP1   G  1109     -32.613  13.628 -46.286  1.00  0.00           O  
ATOM   4857  O5'   G  1109     -33.894  15.256 -44.900  1.00  0.00           O  
ATOM   4858  C5'   G  1109     -33.928  16.185 -45.973  1.00  0.00           C  
ATOM   4859  C4'   G  1109     -34.142  17.594 -45.479  1.00  0.00           C  
ATOM   4860  O4'   G  1109     -35.282  17.612 -44.587  1.00  0.00           O  
ATOM   4861  C3'   G  1109     -33.004  18.197 -44.668  1.00  0.00           C  
ATOM   4862  O3'   G  1109     -32.024  18.827 -45.475  1.00  0.00           O  
ATOM   4863  C1'   G  1109     -35.016  18.449 -43.455  1.00  0.00           C  
ATOM   4864  C2'   G  1109     -33.705  19.175 -43.737  1.00  0.00           C  
ATOM   4865  O2'   G  1109     -33.992  20.399 -44.397  1.00  0.00           O  
ATOM   4866  N1    G  1109     -34.438  18.321 -38.399  1.00  0.00           N  
ATOM   4867  C2    G  1109     -34.467  19.400 -39.248  1.00  0.00           C  
ATOM   4868  N2    G  1109     -34.323  20.608 -38.682  1.00  0.00           N  
ATOM   4869  N3    G  1109     -34.625  19.305 -40.558  1.00  0.00           N  
ATOM   4870  C4    G  1109     -34.754  18.023 -40.959  1.00  0.00           C  
ATOM   4871  C5    G  1109     -34.740  16.876 -40.195  1.00  0.00           C  
ATOM   4872  C6    G  1109     -34.568  16.992 -38.791  1.00  0.00           C  
ATOM   4873  O6    G  1109     -34.528  16.093 -37.943  1.00  0.00           O  
ATOM   4874  N7    G  1109     -34.904  15.751 -40.990  1.00  0.00           N  
ATOM   4875  C8    G  1109     -35.014  16.225 -42.201  1.00  0.00           C  
ATOM   4876  N9    G  1109     -34.932  17.596 -42.255  1.00  0.00           N  
ATOM   4877  H5'   G  1109     -34.658  15.945 -46.581  1.00  0.00           H  
ATOM   4878 H5''   G  1109     -33.079  16.142 -46.461  1.00  0.00           H  
ATOM   4879  H4'   G  1109     -34.333  18.179 -46.242  1.00  0.00           H  
ATOM   4880  H3'   G  1109     -32.580  17.487 -44.144  1.00  0.00           H  
ATOM   4881  H1'   G  1109     -35.734  19.106 -43.338  1.00  0.00           H  
ATOM   4882  H2'   G  1109     -33.192  19.318 -42.914  1.00  0.00           H  
ATOM   4883 HO2'   G  1109     -33.823  21.142 -43.780  1.00  0.00           H  
ATOM   4884  H1    G  1109     -34.315  18.498 -37.443  1.00  0.00           H  
ATOM   4885  H22   G  1109     -34.336  21.414 -39.239  1.00  0.00           H  
ATOM   4886  H21   G  1109     -34.205  20.686 -37.712  1.00  0.00           H  
ATOM   4887  H8    G  1109     -35.142  15.660 -42.991  1.00  0.00           H  
ATOM   4888  P     G  1110     -30.497  18.907 -44.976  1.00  0.00           P  
ATOM   4889  OP2   G  1110     -30.134  17.588 -44.397  1.00  0.00           O  
ATOM   4890  OP1   G  1110     -29.681  19.474 -46.080  1.00  0.00           O  
ATOM   4891  O5'   G  1110     -30.533  19.972 -43.792  1.00  0.00           O  
ATOM   4892  C5'   G  1110     -30.624  21.363 -44.065  1.00  0.00           C  
ATOM   4893  C4'   G  1110     -30.568  22.181 -42.799  1.00  0.00           C  
ATOM   4894  O4'   G  1110     -31.621  21.766 -41.894  1.00  0.00           O  
ATOM   4895  C3'   G  1110     -29.304  22.034 -41.966  1.00  0.00           C  
ATOM   4896  O3'   G  1110     -28.217  22.791 -42.471  1.00  0.00           O  
ATOM   4897  C1'   G  1110     -31.163  21.897 -40.558  1.00  0.00           C  
ATOM   4898  C2'   G  1110     -29.766  22.503 -40.599  1.00  0.00           C  
ATOM   4899  O2'   G  1110     -29.864  23.919 -40.546  1.00  0.00           O  
ATOM   4900  N1    G  1110     -30.697  19.300 -36.204  1.00  0.00           N  
ATOM   4901  C2    G  1110     -30.620  20.653 -36.427  1.00  0.00           C  
ATOM   4902  N2    G  1110     -30.390  21.422 -35.352  1.00  0.00           N  
ATOM   4903  N3    G  1110     -30.760  21.215 -37.617  1.00  0.00           N  
ATOM   4904  C4    G  1110     -30.985  20.300 -38.583  1.00  0.00           C  
ATOM   4905  C5    G  1110     -31.080  18.930 -38.467  1.00  0.00           C  
ATOM   4906  C6    G  1110     -30.928  18.340 -37.185  1.00  0.00           C  
ATOM   4907  O6    G  1110     -30.978  17.144 -36.876  1.00  0.00           O  
ATOM   4908  N7    G  1110     -31.321  18.345 -39.702  1.00  0.00           N  
ATOM   4909  C8    G  1110     -31.367  19.352 -40.532  1.00  0.00           C  
ATOM   4910  N9    G  1110     -31.172  20.567 -39.920  1.00  0.00           N  
ATOM   4911  H5'   G  1110     -31.470  21.543 -44.526  1.00  0.00           H  
ATOM   4912 H5''   G  1110     -29.881  21.623 -44.649  1.00  0.00           H  
ATOM   4913  H4'   G  1110     -30.692  23.127 -43.025  1.00  0.00           H  
ATOM   4914  H3'   G  1110     -29.043  21.092 -41.917  1.00  0.00           H  
ATOM   4915  H1'   G  1110     -31.765  22.497 -40.070  1.00  0.00           H  
ATOM   4916  H2'   G  1110     -29.192  22.152 -39.886  1.00  0.00           H  
ATOM   4917 HO2'   G  1110     -29.535  24.230 -39.677  1.00  0.00           H  
ATOM   4918  H1    G  1110     -30.579  18.984 -35.284  1.00  0.00           H  
ATOM   4919  H22   G  1110     -30.325  22.395 -35.451  1.00  0.00           H  
ATOM   4920  H21   G  1110     -30.285  21.014 -34.468  1.00  0.00           H  
ATOM   4921  H8    G  1110     -31.526  19.251 -41.494  1.00  0.00           H  
ATOM   4922  P     A  1111     -26.706  22.315 -42.199  1.00  0.00           P  
ATOM   4923  OP2   A  1111     -26.621  20.862 -42.491  1.00  0.00           O  
ATOM   4924  OP1   A  1111     -25.794  23.258 -42.893  1.00  0.00           O  
ATOM   4925  O5'   A  1111     -26.517  22.512 -40.628  1.00  0.00           O  
ATOM   4926  C5'   A  1111     -26.548  23.808 -40.048  1.00  0.00           C  
ATOM   4927  C4'   A  1111     -26.313  23.754 -38.559  1.00  0.00           C  
ATOM   4928  O4'   A  1111     -27.432  23.101 -37.902  1.00  0.00           O  
ATOM   4929  C3'   A  1111     -25.104  22.950 -38.104  1.00  0.00           C  
ATOM   4930  O3'   A  1111     -23.890  23.676 -38.194  1.00  0.00           O  
ATOM   4931  C1'   A  1111     -26.977  22.323 -36.812  1.00  0.00           C  
ATOM   4932  C2'   A  1111     -25.494  22.647 -36.660  1.00  0.00           C  
ATOM   4933  O2'   A  1111     -25.354  23.796 -35.836  1.00  0.00           O  
ATOM   4934  N1    A  1111     -27.238  17.492 -35.037  1.00  0.00           N  
ATOM   4935  C2    A  1111     -26.994  18.662 -34.432  1.00  0.00           C  
ATOM   4936  N3    A  1111     -26.941  19.885 -34.956  1.00  0.00           N  
ATOM   4937  C4    A  1111     -27.176  19.845 -36.279  1.00  0.00           C  
ATOM   4938  C5    A  1111     -27.441  18.722 -37.040  1.00  0.00           C
[truncated: 56,134 more chars]
