# Supplementary material for: Consistent global structures of complex RNA states through multidimensional chemical mapping
Source: eLife. 2015 Jun 2;4:e07600. doi: 10.7554/eLife.07600 (PMC4495719; doi:10.7554/eLife.07600)
Supplement: Source code 1. — Models of HoxA9 5′-UTR 957–1132 IRES domain generated by MCM. DOI: http://dx.doi.org/10.7554/eLife.07600.025 [file elife07600s003.zip › Supplementary File 3/HoxA9_IRES_models/No_explicit_pk34/c.0.0.pdb]

ATOM      1  C5'   C   957      12.072  -6.487  13.890  1.00  0.00           C  
ATOM      2  C4'   C   957      12.338  -7.864  13.332  1.00  0.00           C  
ATOM      3  O4'   C   957      12.634  -8.812  14.391  1.00  0.00           O  
ATOM      4  C3'   C   957      11.180  -8.525  12.600  1.00  0.00           C  
ATOM      5  O3'   C   957      11.006  -8.032  11.282  1.00  0.00           O  
ATOM      6  C1'   C   957      12.220 -10.102  14.012  1.00  0.00           C  
ATOM      7  C2'   C   957      11.603  -9.990  12.618  1.00  0.00           C  
ATOM      8  O2'   C   957      12.603 -10.249  11.643  1.00  0.00           O  
ATOM      9  N1    C   957      11.247 -10.589  15.021  1.00  0.00           N  
ATOM     10  C2    C   957      10.844 -11.929  14.964  1.00  0.00           C  
ATOM     11  O2    C   957      11.307 -12.664  14.078  1.00  0.00           O  
ATOM     12  N3    C   957       9.958 -12.398  15.872  1.00  0.00           N  
ATOM     13  C4    C   957       9.474 -11.588  16.813  1.00  0.00           C  
ATOM     14  N4    C   957       8.602 -12.095  17.689  1.00  0.00           N  
ATOM     15  C5    C   957       9.863 -10.222  16.899  1.00  0.00           C  
ATOM     16  C6    C   957      10.741  -9.769  15.995  1.00  0.00           C  
ATOM     17  H4'   C   957      13.104  -7.805  12.725  1.00  0.00           H  
ATOM     18  H3'   C   957      10.343  -8.416  13.097  1.00  0.00           H  
ATOM     19  H1'   C   957      12.986 -10.711  13.977  1.00  0.00           H  
ATOM     20  H2'   C   957      10.833 -10.586  12.513  1.00  0.00           H  
ATOM     21 HO2'   C   957      12.423 -11.115  11.222  1.00  0.00           H  
ATOM     22  H42   C   957       8.228 -11.525  18.393  1.00  0.00           H  
ATOM     23  H41   C   957       8.336 -13.036  17.626  1.00  0.00           H  
ATOM     24  H5    C   957       9.502  -9.634  17.595  1.00  0.00           H  
ATOM     25  H6    C   957      11.021  -8.831  16.037  1.00  0.00           H  
ATOM     26  P     U   958       9.585  -7.436  10.824  1.00  0.00           P  
ATOM     27  OP2   U   958       9.458  -6.068  11.387  1.00  0.00           O  
ATOM     28  OP1   U   958       9.450  -7.643   9.359  1.00  0.00           O  
ATOM     29  O5'   U   958       8.522  -8.371  11.554  1.00  0.00           O  
ATOM     30  C5'   U   958       8.079  -9.579  10.954  1.00  0.00           C  
ATOM     31  C4'   U   958       7.337 -10.450  11.937  1.00  0.00           C  
ATOM     32  O4'   U   958       7.998 -10.430  13.227  1.00  0.00           O  
ATOM     33  C3'   U   958       5.909 -10.033  12.257  1.00  0.00           C  
ATOM     34  O3'   U   958       4.974 -10.473  11.290  1.00  0.00           O  
ATOM     35  C1'   U   958       7.053 -10.556  14.257  1.00  0.00           C  
ATOM     36  C2'   U   958       5.676 -10.707  13.605  1.00  0.00           C  
ATOM     37  O2'   U   958       5.387 -12.089  13.446  1.00  0.00           O  
ATOM     38  N1    U   958       7.134  -9.360  15.130  1.00  0.00           N  
ATOM     39  C2    U   958       6.476  -9.420  16.344  1.00  0.00           C  
ATOM     40  O2    U   958       5.848 -10.397  16.714  1.00  0.00           O  
ATOM     41  N3    U   958       6.579  -8.290  17.119  1.00  0.00           N  
ATOM     42  C4    U   958       7.257  -7.130  16.811  1.00  0.00           C  
ATOM     43  O4    U   958       7.255  -6.197  17.616  1.00  0.00           O  
ATOM     44  C5    U   958       7.913  -7.140  15.540  1.00  0.00           C  
ATOM     45  C6    U   958       7.830  -8.227  14.766  1.00  0.00           C  
ATOM     46  H5'   U   958       8.857 -10.071  10.616  1.00  0.00           H  
ATOM     47 H5''   U   958       7.485  -9.366  10.205  1.00  0.00           H  
ATOM     48  H4'   U   958       7.329 -11.369  11.598  1.00  0.00           H  
ATOM     49  H3'   U   958       5.842  -9.060  12.351  1.00  0.00           H  
ATOM     50  H1'   U   958       7.250 -11.358  14.786  1.00  0.00           H  
ATOM     51  H2'   U   958       4.981 -10.249  14.121  1.00  0.00           H  
ATOM     52 HO2'   U   958       4.681 -12.342  14.077  1.00  0.00           H  
ATOM     53  H3    U   958       6.120  -8.311  17.984  1.00  0.00           H  
ATOM     54  H5    U   958       8.420  -6.356  15.240  1.00  0.00           H  
ATOM     55  H6    U   958       8.287  -8.209  13.900  1.00  0.00           H  
ATOM     56  P     U   959       4.138  -9.405  10.427  1.00  0.00           P  
ATOM     57  OP2   U   959       5.104  -8.570   9.671  1.00  0.00           O  
ATOM     58  OP1   U   959       3.071 -10.137   9.698  1.00  0.00           O  
ATOM     59  O5'   U   959       3.443  -8.484  11.525  1.00  0.00           O  
ATOM     60  C5'   U   959       2.150  -8.793  12.024  1.00  0.00           C  
ATOM     61  C4'   U   959       1.802  -7.951  13.227  1.00  0.00           C  
ATOM     62  O4'   U   959       2.949  -7.879  14.115  1.00  0.00           O  
ATOM     63  C3'   U   959       1.473  -6.492  12.952  1.00  0.00           C  
ATOM     64  O3'   U   959       0.134  -6.295  12.535  1.00  0.00           O  
ATOM     65  C1'   U   959       2.959  -6.634  14.773  1.00  0.00           C  
ATOM     66  C2'   U   959       1.713  -5.870  14.320  1.00  0.00           C  
ATOM     67  O2'   U   959       0.642  -6.153  15.209  1.00  0.00           O  
ATOM     68  N1    U   959       4.213  -5.928  14.415  1.00  0.00           N  
ATOM     69  C2    U   959       4.447  -4.709  15.026  1.00  0.00           C  
ATOM     70  O2    U   959       3.678  -4.208  15.827  1.00  0.00           O  
ATOM     71  N3    U   959       5.620  -4.092  14.665  1.00  0.00           N  
ATOM     72  C4    U   959       6.564  -4.557  13.774  1.00  0.00           C  
ATOM     73  O4    U   959       7.571  -3.882  13.554  1.00  0.00           O  
ATOM     74  C5    U   959       6.256  -5.823  13.182  1.00  0.00           C  
ATOM     75  C6    U   959       5.122  -6.446  13.517  1.00  0.00           C  
ATOM     76  H5'   U   959       2.124  -9.739  12.279  1.00  0.00           H  
ATOM     77 H5''   U   959       1.488  -8.632  11.320  1.00  0.00           H  
ATOM     78  H4'   U   959       1.052  -8.359  13.707  1.00  0.00           H  
ATOM     79  H3'   U   959       2.077  -6.101  12.288  1.00  0.00           H  
ATOM     80  H1'   U   959       2.924  -6.762  15.744  1.00  0.00           H  
ATOM     81  H2'   U   959       1.882  -4.907  14.252  1.00  0.00           H  
ATOM     82 HO2'   U   959       0.451  -5.354  15.744  1.00  0.00           H  
ATOM     83  H3    U   959       5.804  -3.227  15.086  1.00  0.00           H  
ATOM     84  H5    U   959       6.873  -6.229  12.538  1.00  0.00           H  
ATOM     85  H6    U   959       4.933  -7.310  13.097  1.00  0.00           H  
ATOM     86  P     C   960      -0.180  -5.690  11.080  1.00  0.00           P  
ATOM     87  OP2   C   960       0.567  -6.491  10.077  1.00  0.00           O  
ATOM     88  OP1   C   960      -1.652  -5.543  10.952  1.00  0.00           O  
ATOM     89  O5'   C   960       0.459  -4.231  11.122  1.00  0.00           O  
ATOM     90  C5'   C   960       0.150  -3.330  12.174  1.00  0.00           C  
ATOM     91  C4'   C   960       1.071  -2.134  12.171  1.00  0.00           C  
ATOM     92  O4'   C   960       2.351  -2.491  12.789  1.00  0.00           O  
ATOM     93  C3'   C   960       1.481  -1.607  10.805  1.00  0.00           C  
ATOM     94  O3'   C   960       0.561  -0.669  10.275  1.00  0.00           O  
ATOM     95  C1'   C   960       3.391  -1.810  12.121  1.00  0.00           C  
ATOM     96  C2'   C   960       2.757  -0.840  11.146  1.00  0.00           C  
ATOM     97  O2'   C   960       2.462   0.381  11.808  1.00  0.00           O  
ATOM     98  N1    C   960       4.257  -2.806  11.441  1.00  0.00           N  
ATOM     99  C2    C   960       5.572  -2.440  11.129  1.00  0.00           C  
ATOM    100  O2    C   960       5.972  -1.304  11.426  1.00  0.00           O  
ATOM    101  N3    C   960       6.383  -3.330  10.511  1.00  0.00           N  
ATOM    102  C4    C   960       5.929  -4.544  10.202  1.00  0.00           C  
ATOM    103  N4    C   960       6.764  -5.389   9.592  1.00  0.00           N  
ATOM    104  C5    C   960       4.597  -4.946  10.505  1.00  0.00           C  
ATOM    105  C6    C   960       3.805  -4.059  11.118  1.00  0.00           C  
ATOM    106  H5'   C   960       0.236  -3.798  13.031  1.00  0.00           H  
ATOM    107 H5''   C   960      -0.774  -3.021  12.069  1.00  0.00           H  
ATOM    108  H4'   C   960       0.659  -1.406  12.681  1.00  0.00           H  
ATOM    109  H3'   C   960       1.635  -2.314  10.145  1.00  0.00           H  
ATOM    110  H1'   C   960       3.921  -1.310  12.775  1.00  0.00           H  
ATOM    111  H2'   C   960       3.311  -0.696  10.351  1.00  0.00           H  
ATOM    112 HO2'   C   960       3.061   1.080  11.472  1.00  0.00           H  
ATOM    113  H42   C   960       6.461  -6.289   9.351  1.00  0.00           H  
ATOM    114  H41   C   960       7.680  -5.108   9.384  1.00  0.00           H  
ATOM    115  H5    C   960       4.273  -5.842  10.274  1.00  0.00           H  
ATOM    116  H6    C   960       2.886  -4.316  11.335  1.00  0.00           H  
ATOM    117  P     G   961       0.423  -0.481   8.684  1.00  0.00           P  
ATOM    118  OP2   G   961       0.584  -1.814   8.049  1.00  0.00           O  
ATOM    119  OP1   G   961      -0.801   0.316   8.419  1.00  0.00           O  
ATOM    120  O5'   G   961       1.685   0.408   8.290  1.00  0.00           O  
ATOM    121  C5'   G   961       2.162   0.445   6.953  1.00  0.00           C  
ATOM    122  C4'   G   961       3.642   0.731   6.900  1.00  0.00           C  
ATOM    123  O4'   G   961       4.307   0.058   8.003  1.00  0.00           O  
ATOM    124  C3'   G   961       4.371   0.248   5.655  1.00  0.00           C  
ATOM    125  O3'   G   961       4.406   1.218   4.623  1.00  0.00           O  
ATOM    126  C1'   G   961       5.337  -0.761   7.540  1.00  0.00           C  
ATOM    127  C2'   G   961       5.742  -0.163   6.196  1.00  0.00           C  
ATOM    128  O2'   G   961       6.578   0.963   6.426  1.00  0.00           O  
ATOM    129  N1    G   961       6.373  -5.648   6.562  1.00  0.00           N  
ATOM    130  C2    G   961       7.220  -4.567   6.609  1.00  0.00           C  
ATOM    131  N2    G   961       8.515  -4.815   6.363  1.00  0.00           N  
ATOM    132  N3    G   961       6.827  -3.333   6.877  1.00  0.00           N  
ATOM    133  C4    G   961       5.498  -3.262   7.098  1.00  0.00           C  
ATOM    134  C5    G   961       4.566  -4.278   7.076  1.00  0.00           C  
ATOM    135  C6    G   961       5.000  -5.598   6.786  1.00  0.00           C  
ATOM    136  O6    G   961       4.328  -6.633   6.720  1.00  0.00           O  
ATOM    137  N7    G   961       3.298  -3.791   7.357  1.00  0.00           N  
ATOM    138  C8    G   961       3.478  -2.511   7.541  1.00  0.00           C  
ATOM    139  N9    G   961       4.788  -2.123   7.399  1.00  0.00           N  
ATOM    140  H5'   G   961       1.683   1.145   6.462  1.00  0.00           H  
ATOM    141 H5''   G   961       1.987  -0.421   6.528  1.00  0.00           H  
ATOM    142  H4'   G   961       3.780   1.697   6.994  1.00  0.00           H  
ATOM    143  H3'   G   961       3.908  -0.547   5.320  1.00  0.00           H  
ATOM    144  H1'   G   961       6.114  -0.782   8.136  1.00  0.00           H  
ATOM    145  H2'   G   961       6.180  -0.829   5.625  1.00  0.00           H  
ATOM    146 HO2'   G   961       7.491   0.745   6.145  1.00  0.00           H  
ATOM    147  H1    G   961       6.763  -6.523   6.355  1.00  0.00           H  
ATOM    148  H22   G   961       9.166  -4.082   6.383  1.00  0.00           H  
ATOM    149  H21   G   961       8.813  -5.726   6.164  1.00  0.00           H  
ATOM    150  H8    G   961       2.751  -1.891   7.759  1.00  0.00           H  
ATOM    151  P     U   962       4.417   0.758   3.083  1.00  0.00           P  
ATOM    152  OP2   U   962       3.146   0.040   2.809  1.00  0.00           O  
ATOM    153  OP1   U   962       4.789   1.933   2.254  1.00  0.00           O  
ATOM    154  O5'   U   962       5.607  -0.298   3.005  1.00  0.00           O  
ATOM    155  C5'   U   962       6.959   0.130   2.944  1.00  0.00           C  
ATOM    156  C4'   U   962       7.898  -1.026   2.701  1.00  0.00           C  
ATOM    157  O4'   U   962       7.708  -2.054   3.697  1.00  0.00           O  
ATOM    158  C3'   U   962       7.710  -1.779   1.393  1.00  0.00           C  
ATOM    159  O3'   U   962       8.294  -1.119   0.285  1.00  0.00           O  
ATOM    160  C1'   U   962       7.918  -3.342   3.148  1.00  0.00           C  
ATOM    161  C2'   U   962       8.342  -3.129   1.699  1.00  0.00           C  
ATOM    162  O2'   U   962       9.759  -3.060   1.637  1.00  0.00           O  
ATOM    163  N1    U   962       6.642  -4.091   3.257  1.00  0.00           N  
ATOM    164  C2    U   962       6.690  -5.454   3.029  1.00  0.00           C  
ATOM    165  O2    U   962       7.717  -6.047   2.749  1.00  0.00           O  
ATOM    166  N3    U   962       5.486  -6.105   3.141  1.00  0.00           N  
ATOM    167  C4    U   962       4.264  -5.547   3.451  1.00  0.00           C  
ATOM    168  O4    U   962       3.268  -6.270   3.514  1.00  0.00           O  
ATOM    169  C5    U   962       4.291  -4.134   3.674  1.00  0.00           C  
ATOM    170  C6    U   962       5.450  -3.475   3.572  1.00  0.00           C  
ATOM    171  H5'   U   962       7.196   0.561   3.792  1.00  0.00           H  
ATOM    172 H5''   U   962       7.057   0.779   2.217  1.00  0.00           H  
ATOM    173  H4'   U   962       8.821  -0.701   2.762  1.00  0.00           H  
ATOM    174  H3'   U   962       6.753  -1.904   1.228  1.00  0.00           H  
ATOM    175  H1'   U   962       8.623  -3.831   3.622  1.00  0.00           H  
ATOM    176  H2'   U   962       7.988  -3.832   1.115  1.00  0.00           H  
ATOM    177 HO2'   U   962      10.101  -3.873   1.209  1.00  0.00           H  
ATOM    178  H3    U   962       5.497  -7.072   2.983  1.00  0.00           H  
ATOM    179  H5    U   962       3.467  -3.654   3.901  1.00  0.00           H  
ATOM    180  H6    U   962       5.442  -2.508   3.729  1.00  0.00           H  
ATOM    181  P     U   963       7.735  -1.381  -1.199  1.00  0.00           P  
ATOM    182  OP2   U   963       6.254  -1.294  -1.154  1.00  0.00           O  
ATOM    183  OP1   U   963       8.494  -0.513  -2.136  1.00  0.00           O  
ATOM    184  O5'   U   963       8.132  -2.894  -1.499  1.00  0.00           O  
ATOM    185  C5'   U   963       9.466  -3.246  -1.832  1.00  0.00           C  
ATOM    186  C4'   U   963       9.582  -4.704  -2.202  1.00  0.00           C  
ATOM    187  O4'   U   963       9.164  -5.527  -1.083  1.00  0.00           O  
ATOM    188  C3'   U   963       8.690  -5.181  -3.337  1.00  0.00           C  
ATOM    189  O3'   U   963       9.207  -4.867  -4.618  1.00  0.00           O  
ATOM    190  C1'   U   963       8.541  -6.705  -1.547  1.00  0.00           C  
ATOM    191  C2'   U   963       8.647  -6.682  -3.070  1.00  0.00           C  
ATOM    192  O2'   U   963       9.860  -7.309  -3.463  1.00  0.00           O  
ATOM    193  N1    U   963       7.133  -6.682  -1.081  1.00  0.00           N  
ATOM    194  C2    U   963       6.452  -7.886  -1.072  1.00  0.00           C  
ATOM    195  O2    U   963       6.956  -8.938  -1.424  1.00  0.00           O  
ATOM    196  N3    U   963       5.153  -7.816  -0.632  1.00  0.00           N  
ATOM    197  C4    U   963       4.476  -6.692  -0.210  1.00  0.00           C  
ATOM    198  O4    U   963       3.304  -6.793   0.156  1.00  0.00           O  
ATOM    199  C5    U   963       5.243  -5.484  -0.246  1.00  0.00           C  
ATOM    200  C6    U   963       6.511  -5.523  -0.669  1.00  0.00           C  
ATOM    201  H5'   U   963      10.047  -3.065  -1.064  1.00  0.00           H  
ATOM    202 H5''   U   963       9.761  -2.701  -2.591  1.00  0.00           H  
ATOM    203  H4'   U   963      10.518  -4.904  -2.410  1.00  0.00           H  
ATOM    204  H3'   U   963       7.794  -4.802  -3.224  1.00  0.00           H  
ATOM    205  H1'   U   963       8.983  -7.510  -1.205  1.00  0.00           H  
ATOM    206  H2'   U   963       7.869  -7.100  -3.494  1.00  0.00           H  
ATOM    207 HO2'   U   963       9.652  -8.168  -3.887  1.00  0.00           H  
ATOM    208  H3    U   963       4.652  -8.658  -0.618  1.00  0.00           H  
ATOM    209  H5    U   963       4.842  -4.636   0.037  1.00  0.00           H  
ATOM    210  H6    U   963       7.014  -4.683  -0.685  1.00  0.00           H  
ATOM    211  P     G   964       8.228  -4.787  -5.889  1.00  0.00           P  
ATOM    212  OP2   G   964       7.036  -3.990  -5.503  1.00  0.00           O  
ATOM    213  OP1   G   964       9.035  -4.378  -7.067  1.00  0.00           O  
ATOM    214  O5'   G   964       7.761  -6.295  -6.112  1.00  0.00           O  
ATOM    215  C5'   G   964       8.612  -7.234  -6.752  1.00  0.00           C  
ATOM    216  C4'   G   964       7.917  -8.556  -6.965  1.00  0.00           C  
ATOM    217  O4'   G   964       7.551  -9.158  -5.698  1.00  0.00           O  
ATOM    218  C3'   G   964       6.590  -8.500  -7.708  1.00  0.00           C  
ATOM    219  O3'   G   964       6.747  -8.355  -9.110  1.00  0.00           O  
ATOM    220  C1'   G   964       6.332  -9.839  -5.827  1.00  0.00           C  
ATOM    221  C2'   G   964       5.997  -9.849  -7.317  1.00  0.00           C  
ATOM    222  O2'   G   964       6.677 -10.917  -7.961  1.00  0.00           O  
ATOM    223  N1    G   964       1.742 -10.039  -3.635  1.00  0.00           N  
ATOM    224  C2    G   964       2.410 -11.001  -4.353  1.00  0.00           C  
ATOM    225  N2    G   964       1.778 -12.173  -4.511  1.00  0.00           N  
ATOM    226  N3    G   964       3.612 -10.828  -4.878  1.00  0.00           N  
ATOM    227  C4    G   964       4.102  -9.596  -4.626  1.00  0.00           C  
ATOM    228  C5    G   964       3.517  -8.565  -3.921  1.00  0.00           C  
ATOM    229  C6    G   964       2.227  -8.763  -3.364  1.00  0.00           C  
ATOM    230  O6    G   964       1.543  -7.972  -2.706  1.00  0.00           O  
ATOM    231  N7    G   964       4.350  -7.456  -3.888  1.00  0.00           N  
ATOM    232  C8    G   964       5.407  -7.826  -4.560  1.00  0.00           C  
ATOM    233  N9    G   964       5.322  -9.112  -5.036  1.00  0.00           N  
ATOM    234  H5'   G   964       9.407  -7.376  -6.197  1.00  0.00           H  
ATOM    235 H5''   G   964       8.889  -6.874  -7.620  1.00  0.00           H  
ATOM    236  H4'   G   964       8.528  -9.164  -7.431  1.00  0.00           H  
ATOM    237  H3'   G   964       6.046  -7.775  -7.340  1.00  0.00           H  
ATOM    238  H1'   G   964       6.400 -10.762  -5.502  1.00  0.00           H  
ATOM    239  H2'   G   964       5.032  -9.879  -7.485  1.00  0.00           H  
ATOM    240 HO2'   G   964       6.021 -11.589  -8.241  1.00  0.00           H  
ATOM    241  H1    G   964       0.854 -10.266  -3.288  1.00  0.00           H  
ATOM    242  H22   G   964       2.206 -12.897  -5.015  1.00  0.00           H  
ATOM    243  H21   G   964       0.887 -12.308  -4.126  1.00  0.00           H  
ATOM    244  H8    G   964       6.181  -7.244  -4.709  1.00  0.00           H  
ATOM    245  P     G   965       5.518  -7.846 -10.011  1.00  0.00           P  
ATOM    246  OP2   G   965       4.979  -6.606  -9.396  1.00  0.00           O  
ATOM    247  OP1   G   965       5.961  -7.830 -11.429  1.00  0.00           O  
ATOM    248  O5'   G   965       4.421  -8.991  -9.852  1.00  0.00           O  
ATOM    249  C5'   G   965       4.540 -10.217 -10.557  1.00  0.00           C  
ATOM    250  C4'   G   965       3.329 -11.093 -10.355  1.00  0.00           C  
ATOM    251  O4'   G   965       3.121 -11.352  -8.940  1.00  0.00           O  
ATOM    252  C3'   G   965       2.000 -10.512 -10.815  1.00  0.00           C  
ATOM    253  O3'   G   965       1.787 -10.655 -12.209  1.00  0.00           O  
ATOM    254  C1'   G   965       1.742 -11.362  -8.649  1.00  0.00           C  
ATOM    255  C2'   G   965       1.016 -11.336  -9.991  1.00  0.00           C  
ATOM    256  O2'   G   965       0.902 -12.659 -10.496  1.00  0.00           O  
ATOM    257  N1    G   965      -1.665  -9.047  -5.657  1.00  0.00           N  
ATOM    258  C2    G   965      -1.745 -10.259  -6.298  1.00  0.00           C  
ATOM    259  N2    G   965      -2.881 -10.951  -6.123  1.00  0.00           N  
ATOM    260  N3    G   965      -0.783 -10.760  -7.056  1.00  0.00           N  
ATOM    261  C4    G   965       0.285  -9.937  -7.125  1.00  0.00           C  
ATOM    262  C5    G   965       0.466  -8.709  -6.525  1.00  0.00           C  
ATOM    263  C6    G   965      -0.574  -8.184  -5.714  1.00  0.00           C  
ATOM    264  O6    G   965      -0.604  -7.113  -5.097  1.00  0.00           O  
ATOM    265  N7    G   965       1.708  -8.182  -6.845  1.00  0.00           N  
ATOM    266  C8    G   965       2.250  -9.081  -7.621  1.00  0.00           C  
ATOM    267  N9    G   965       1.441 -10.172  -7.832  1.00  0.00           N  
ATOM    268  H5'   G   965       5.336 -10.693 -10.241  1.00  0.00           H  
ATOM    269 H5''   G   965       4.641 -10.027 -11.514  1.00  0.00           H  
ATOM    270  H4'   G   965       3.476 -11.949 -10.810  1.00  0.00           H  
ATOM    271  H3'   G   965       1.950  -9.572 -10.546  1.00  0.00           H  
ATOM    272  H1'   G   965       1.488 -12.170  -8.156  1.00  0.00           H  
ATOM    273  H2'   G   965       0.142 -10.895  -9.929  1.00  0.00           H  
ATOM    274 HO2'   G   965      -0.037 -12.936 -10.456  1.00  0.00           H  
ATOM    275  H1    G   965      -2.433  -8.766  -5.118  1.00  0.00           H  
ATOM    276  H22   G   965      -2.995 -11.824  -6.556  1.00  0.00           H  
ATOM    277  H21   G   965      -3.598 -10.588  -5.563  1.00  0.00           H  
ATOM    278  H8    G   965       3.144  -8.988  -8.012  1.00  0.00           H  
ATOM    279  P     C   966       0.755  -9.687 -12.971  1.00  0.00           P  
ATOM    280  OP2   C   966       1.067  -8.287 -12.589  1.00  0.00           O  
ATOM    281  OP1   C   966       0.741 -10.070 -14.406  1.00  0.00           O  
ATOM    282  O5'   C   966      -0.661 -10.066 -12.348  1.00  0.00           O  
ATOM    283  C5'   C   966      -1.366 -11.219 -12.783  1.00  0.00           C  
ATOM    284  C4'   C   966      -2.717 -11.330 -12.119  1.00  0.00           C  
ATOM    285  O4'   C   966      -2.528 -11.248 -10.682  1.00  0.00           O  
ATOM    286  C3'   C   966      -3.706 -10.215 -12.421  1.00  0.00           C  
ATOM    287  O3'   C   966      -4.391 -10.400 -13.648  1.00  0.00           O  
ATOM    288  C1'   C   966      -3.597 -10.525 -10.094  1.00  0.00           C  
ATOM    289  C2'   C   966      -4.613 -10.244 -11.204  1.00  0.00           C  
ATOM    290  O2'   C   966      -5.538 -11.318 -11.277  1.00  0.00           O  
ATOM    291  N1    C   966      -3.053  -9.279  -9.499  1.00  0.00           N  
ATOM    292  C2    C   966      -3.860  -8.560  -8.609  1.00  0.00           C  
ATOM    293  O2    C   966      -4.997  -8.981  -8.346  1.00  0.00           O  
ATOM    294  N3    C   966      -3.388  -7.421  -8.052  1.00  0.00           N  
ATOM    295  C4    C   966      -2.163  -6.989  -8.351  1.00  0.00           C  
ATOM    296  N4    C   966      -1.739  -5.860  -7.777  1.00  0.00           N  
ATOM    297  C5    C   966      -1.318  -7.696  -9.252  1.00  0.00           C  
ATOM    298  C6    C   966      -1.796  -8.822  -9.796  1.00  0.00           C  
ATOM    299  H5'   C   966      -0.837 -12.015 -12.568  1.00  0.00           H  
ATOM    300 H5''   C   966      -1.490 -11.170 -13.754  1.00  0.00           H  
ATOM    301  H4'   C   966      -3.111 -12.196 -12.350  1.00  0.00           H  
ATOM    302  H3'   C   966      -3.229  -9.358 -12.446  1.00  0.00           H  
ATOM    303  H1'   C   966      -4.024 -11.061  -9.395  1.00  0.00           H  
ATOM    304  H2'   C   966      -5.065  -9.384 -11.074  1.00  0.00           H  
ATOM    305 HO2'   C   966      -6.410 -11.013 -10.950  1.00  0.00           H  
ATOM    306  H42   C   966      -0.844  -5.517  -7.976  1.00  0.00           H  
ATOM    307  H41   C   966      -2.324  -5.376  -7.158  1.00  0.00           H  
ATOM    308  H5    C   966      -0.419  -7.371  -9.465  1.00  0.00           H  
ATOM    309  H6    C   966      -1.229  -9.323 -10.418  1.00  0.00           H  
ATOM    310  P     C   967      -5.036  -9.142 -14.412  1.00  0.00           P  
ATOM    311  OP2   C   967      -4.001  -8.081 -14.508  1.00  0.00           O  
ATOM    312  OP1   C   967      -5.690  -9.641 -15.649  1.00  0.00           O  
ATOM    313  O5'   C   967      -6.176  -8.632 -13.424  1.00  0.00           O  
ATOM    314  C5'   C   967      -7.435  -9.285 -13.364  1.00  0.00           C  
ATOM    315  C4'   C   967      -8.405  -8.545 -12.475  1.00  0.00           C  
ATOM    316  O4'   C   967      -7.837  -8.426 -11.138  1.00  0.00           O  
ATOM    317  C3'   C   967      -8.704  -7.105 -12.862  1.00  0.00           C  
ATOM    318  O3'   C   967      -9.678  -6.999 -13.886  1.00  0.00           O  
ATOM    319  C1'   C   967      -8.214  -7.190 -10.570  1.00  0.00           C  
ATOM    320  C2'   C   967      -9.186  -6.526 -11.529  1.00  0.00           C  
ATOM    321  O2'   C   967     -10.508  -6.950 -11.232  1.00  0.00           O  
ATOM    322  N1    C   967      -6.995  -6.374 -10.348  1.00  0.00           N  
ATOM    323  C2    C   967      -7.081  -5.270  -9.491  1.00  0.00           C  
ATOM    324  O2    C   967      -8.165  -5.008  -8.947  1.00  0.00           O  
ATOM    325  N3    C   967      -5.984  -4.509  -9.271  1.00  0.00           N  
ATOM    326  C4    C   967      -4.832  -4.811  -9.867  1.00  0.00           C  
ATOM    327  N4    C   967      -3.775  -4.033  -9.620  1.00  0.00           N  
ATOM    328  C5    C   967      -4.711  -5.926 -10.744  1.00  0.00           C  
ATOM    329  C6    C   967      -5.803  -6.672 -10.954  1.00  0.00           C  
ATOM    330  H5'   C   967      -7.308 -10.192 -13.014  1.00  0.00           H  
ATOM    331 H5''   C   967      -7.809  -9.341 -14.268  1.00  0.00           H  
ATOM    332  H4'   C   967      -9.240  -9.056 -12.426  1.00  0.00           H  
ATOM    333  H3'   C   967      -7.871  -6.663 -13.130  1.00  0.00           H  
ATOM    334  H1'   C   967      -8.663  -7.346  -9.714  1.00  0.00           H  
ATOM    335  H2'   C   967      -9.106  -5.550 -11.514  1.00  0.00           H  
ATOM    336 HO2'   C   967     -11.005  -6.200 -10.845  1.00  0.00           H  
ATOM    337  H42   C   967      -2.914  -4.228 -10.044  1.00  0.00           H  
ATOM    338  H41   C   967      -3.862  -3.266  -9.016  1.00  0.00           H  
ATOM    339  H5    C   967      -3.859  -6.141 -11.178  1.00  0.00           H  
ATOM    340  H6    C   967      -5.740  -7.443 -11.554  1.00  0.00           H  
ATOM    341  P     A   968      -9.782  -5.658 -14.766  1.00  0.00           P  
ATOM    342  OP2   A   968      -8.421  -5.322 -15.255  1.00  0.00           O  
ATOM    343  OP1   A   968     -10.890  -5.830 -15.738  1.00  0.00           O  
ATOM    344  O5'   A   968     -10.216  -4.541 -13.716  1.00  0.00           O  
ATOM    345  C5'   A   968     -11.573  -4.401 -13.320  1.00  0.00           C  
ATOM    346  C4'   A   968     -11.778  -3.174 -12.468  1.00  0.00           C  
ATOM    347  O4'   A   968     -10.991  -3.265 -11.243  1.00  0.00           O  
ATOM    348  C3'   A   968     -11.349  -1.852 -13.087  1.00  0.00           C  
ATOM    349  O3'   A   968     -12.319  -1.312 -13.967  1.00  0.00           O  
ATOM    350  C1'   A   968     -10.566  -1.988 -10.866  1.00  0.00           C  
ATOM    351  C2'   A   968     -11.296  -1.029 -11.808  1.00  0.00           C  
ATOM    352  O2'   A   968     -12.600  -0.782 -11.300  1.00  0.00           O  
ATOM    353  N1    A   968      -6.193   0.501  -9.752  1.00  0.00           N  
ATOM    354  C2    A   968      -7.468   0.722  -9.406  1.00  0.00           C  
ATOM    355  N3    A   968      -8.560   0.033  -9.733  1.00  0.00           N  
ATOM    356  C4    A   968      -8.245  -1.012 -10.519  1.00  0.00           C  
ATOM    357  C5    A   968      -6.983  -1.367 -10.958  1.00  0.00           C  
ATOM    358  C6    A   968      -5.911  -0.557 -10.542  1.00  0.00           C  
ATOM    359  N6    A   968      -4.640  -0.777 -10.887  1.00  0.00           N  
ATOM    360  N7    A   968      -7.042  -2.504 -11.753  1.00  0.00           N  
ATOM    361  C8    A   968      -8.317  -2.804 -11.777  1.00  0.00           C  
ATOM    362  N9    A   968      -9.103  -1.944 -11.051  1.00  0.00           N  
ATOM    363  H5'   A   968     -11.840  -5.193 -12.808  1.00  0.00           H  
ATOM    364 H5''   A   968     -12.135  -4.333 -14.119  1.00  0.00           H  
ATOM    365  H4'   A   968     -12.725  -3.110 -12.226  1.00  0.00           H  
ATOM    366  H3'   A   968     -10.455  -1.955 -13.476  1.00  0.00           H  
ATOM    367  H1'   A   968     -10.784  -1.763  -9.937  1.00  0.00           H  
ATOM    368  H2'   A   968     -10.793  -0.197 -11.936  1.00  0.00           H  
ATOM    369 HO2'   A   968     -13.251  -0.906 -12.021  1.00  0.00           H  
ATOM    370  H2    A   968      -7.619   1.502  -8.832  1.00  0.00           H  
ATOM    371  H61   A   968      -3.935  -0.176 -10.565  1.00  0.00           H  
ATOM    372  H62   A   968      -4.412  -1.538 -11.459  1.00  0.00           H  
ATOM    373  H8    A   968      -8.677  -3.573 -12.268  1.00  0.00           H  
ATOM    374  P     C   969     -11.963  -0.034 -14.875  1.00  0.00           P  
ATOM    375  OP2   C   969     -10.806  -0.388 -15.735  1.00  0.00           O  
ATOM    376  OP1   C   969     -13.220   0.449 -15.501  1.00  0.00           O  
ATOM    377  O5'   C   969     -11.482   1.064 -13.826  1.00  0.00           O  
ATOM    378  C5'   C   969     -12.415   1.926 -13.193  1.00  0.00           C  
ATOM    379  C4'   C   969     -11.733   3.107 -12.546  1.00  0.00           C  
ATOM    380  O4'   C   969     -10.674   2.632 -11.673  1.00  0.00           O  
ATOM    381  C3'   C   969     -11.027   4.071 -13.486  1.00  0.00           C  
ATOM    382  O3'   C   969     -11.911   4.997 -14.094  1.00  0.00           O  
ATOM    383  C1'   C   969      -9.627   3.572 -11.653  1.00  0.00           C  
ATOM    384  C2'   C   969     -10.053   4.749 -12.530  1.00  0.00           C  
ATOM    385  O2'   C   969     -10.711   5.715 -11.724  1.00  0.00           O  
ATOM    386  N1    C   969      -8.392   2.916 -12.151  1.00  0.00           N  
ATOM    387  C2    C   969      -7.158   3.501 -11.842  1.00  0.00           C  
ATOM    388  O2    C   969      -7.132   4.542 -11.168  1.00  0.00           O  
ATOM    389  N3    C   969      -6.017   2.923 -12.284  1.00  0.00           N  
ATOM    390  C4    C   969      -6.072   1.805 -13.007  1.00  0.00           C  
ATOM    391  N4    C   969      -4.921   1.269 -13.422  1.00  0.00           N  
ATOM    392  C5    C   969      -7.310   1.186 -13.338  1.00  0.00           C  
ATOM    393  C6    C   969      -8.432   1.766 -12.895  1.00  0.00           C  
ATOM    394  H5'   C   969     -12.902   1.423 -12.508  1.00  0.00           H  
ATOM    395 H5''   C   969     -13.052   2.253 -13.862  1.00  0.00           H  
ATOM    396  H4'   C   969     -12.392   3.598 -12.013  1.00  0.00           H  
ATOM    397  H3'   C   969     -10.529   3.561 -14.159  1.00  0.00           H  
ATOM    398  H1'   C   969      -9.481   3.889 -10.737  1.00  0.00           H  
ATOM    399  H2'   C   969      -9.291   5.136 -13.009  1.00  0.00           H  
ATOM    400 HO2'   C   969     -10.134   6.501 -11.631  1.00  0.00           H  
ATOM    401  H42   C   969      -4.927   0.447 -13.955  1.00  0.00           H  
ATOM    402  H41   C   969      -4.070   1.699 -13.192  1.00  0.00           H  
ATOM    403  H5    C   969      -7.340   0.363 -13.870  1.00  0.00           H  
ATOM    404  H6    C   969      -9.294   1.355 -13.112  1.00  0.00           H  
ATOM    405  P     A   970     -11.778   5.333 -15.660  1.00  0.00           P  
ATOM    406  OP2   A   970     -11.594   6.799 -15.802  1.00  0.00           O  
ATOM    407  OP1   A   970     -10.777   4.407 -16.247  1.00  0.00           O  
ATOM    408  O5'   A   970     -13.207   4.957 -16.257  1.00  0.00           O  
ATOM    409  C5'   A   970     -13.699   5.594 -17.427  1.00  0.00           C  
ATOM    410  C4'   A   970     -15.038   5.037 -17.840  1.00  0.00           C  
ATOM    411  O4'   A   970     -15.894   4.934 -16.670  1.00  0.00           O  
ATOM    412  C3'   A   970     -15.823   5.863 -18.848  1.00  0.00           C  
ATOM    413  O3'   A   970     -15.486   5.564 -20.191  1.00  0.00           O  
ATOM    414  C1'   A   970     -17.204   5.291 -17.021  1.00  0.00           C  
ATOM    415  C2'   A   970     -17.259   5.448 -18.545  1.00  0.00           C  
ATOM    416  O2'   A   970     -17.566   4.192 -19.132  1.00  0.00           O  
ATOM    417  N1    A   970     -20.924   8.695 -15.960  1.00  0.00           N  
ATOM    418  C2    A   970     -20.914   7.569 -16.685  1.00  0.00           C  
ATOM    419  N3    A   970     -19.909   6.729 -16.920  1.00  0.00           N  
ATOM    420  C4    A   970     -18.787   7.147 -16.307  1.00  0.00           C  
ATOM    421  C5    A   970     -18.641   8.281 -15.530  1.00  0.00           C  
ATOM    422  C6    A   970     -19.781   9.087 -15.357  1.00  0.00           C  
ATOM    423  N6    A   970     -19.791  10.210 -14.635  1.00  0.00           N  
ATOM    424  N7    A   970     -17.339   8.390 -15.060  1.00  0.00           N  
ATOM    425  C8    A   970     -16.737   7.338 -15.556  1.00  0.00           C  
ATOM    426  N9    A   970     -17.554   6.541 -16.321  1.00  0.00           N  
ATOM    427  H5'   A   970     -13.059   5.460 -18.157  1.00  0.00           H  
ATOM    428 H5''   A   970     -13.791   6.554 -17.255  1.00  0.00           H  
ATOM    429  H4'   A   970     -14.906   4.144 -18.222  1.00  0.00           H  
ATOM    430  H3'   A   970     -15.709   6.814 -18.642  1.00  0.00           H  
ATOM    431  H1'   A   970     -17.819   4.579 -16.745  1.00  0.00           H  
ATOM    432  H2'   A   970     -17.897   6.141 -18.814  1.00  0.00           H  
ATOM    433 HO2'   A   970     -18.477   4.224 -19.492  1.00  0.00           H  
ATOM    434  H2    A   970     -21.769   7.330 -17.101  1.00  0.00           H  
ATOM    435  H61   A   970     -20.618  10.730 -14.551  1.00  0.00           H  
ATOM    436  H62   A   970     -18.974  10.513 -14.188  1.00  0.00           H  
ATOM    437  H8    A   970     -15.791   7.137 -15.397  1.00  0.00           H  
ATOM    438  P     A   971     -15.465   6.730 -21.298  1.00  0.00           P  
ATOM    439  OP2   A   971     -14.366   7.668 -20.957  1.00  0.00           O  
ATOM    440  OP1   A   971     -15.498   6.094 -22.638  1.00  0.00           O  
ATOM    441  O5'   A   971     -16.848   7.492 -21.079  1.00  0.00           O  
ATOM    442  C5'   A   971     -17.993   7.160 -21.850  1.00  0.00           C  
ATOM    443  C4'   A   971     -19.142   8.095 -21.567  1.00  0.00           C  
ATOM    444  O4'   A   971     -19.413   8.154 -20.138  1.00  0.00           O  
ATOM    445  C3'   A   971     -18.914   9.557 -21.921  1.00  0.00           C  
ATOM    446  O3'   A   971     -19.120   9.834 -23.295  1.00  0.00           O  
ATOM    447  C1'   A   971     -19.878   9.432 -19.772  1.00  0.00           C  
ATOM    448  C2'   A   971     -19.984  10.229 -21.076  1.00  0.00           C  
ATOM    449  O2'   A   971     -21.276  10.037 -21.634  1.00  0.00           O  
ATOM    450  N1    A   971     -19.041  13.007 -16.156  1.00  0.00           N  
ATOM    451  C2    A   971     -20.124  12.694 -16.879  1.00  0.00           C  
ATOM    452  N3    A   971     -20.272  11.749 -17.806  1.00  0.00           N  
ATOM    453  C4    A   971     -19.127  11.065 -17.974  1.00  0.00           C  
ATOM    454  C5    A   971     -17.934  11.269 -17.306  1.00  0.00           C  
ATOM    455  C6    A   971     -17.907  12.299 -16.349  1.00  0.00           C  
ATOM    456  N6    A   971     -16.828  12.613 -15.629  1.00  0.00           N  
ATOM    457  N7    A   971     -16.969  10.371 -17.741  1.00  0.00           N  
ATOM    458  C8    A   971     -17.589   9.656 -18.646  1.00  0.00           C  
ATOM    459  N9    A   971     -18.899  10.021 -18.838  1.00  0.00           N  
ATOM    460  H5'   A   971     -18.267   6.243 -21.636  1.00  0.00           H  
ATOM    461 H5''   A   971     -17.765   7.211 -22.801  1.00  0.00           H  
ATOM    462  H4'   A   971     -19.942   7.761 -22.024  1.00  0.00           H  
ATOM    463  H3'   A   971     -18.026   9.829 -21.607  1.00  0.00           H  
ATOM    464  H1'   A   971     -20.758   9.392 -19.341  1.00  0.00           H  
ATOM    465  H2'   A   971     -19.787  11.179 -20.935  1.00  0.00           H  
ATOM    466 HO2'   A   971     -21.791  10.865 -21.536  1.00  0.00           H  
ATOM    467  H2    A   971     -20.920  13.237 -16.701  1.00  0.00           H  
ATOM    468  H61   A   971     -16.870  13.343 -14.976  1.00  0.00           H  
ATOM    469  H62   A   971     -15.994  12.113 -15.752  1.00  0.00           H  
ATOM    470  H8    A   971     -17.158   8.928 -19.141  1.00  0.00           H  
ATOM    471  P     U   972     -18.350  11.058 -23.996  1.00  0.00           P  
ATOM    472  OP2   U   972     -16.969  11.103 -23.454  1.00  0.00           O  
ATOM    473  OP1   U   972     -18.561  10.954 -25.463  1.00  0.00           O  
ATOM    474  O5'   U   972     -19.127  12.349 -23.477  1.00  0.00           O  
ATOM    475  C5'   U   972     -20.492  12.560 -23.803  1.00  0.00           C  
ATOM    476  C4'   U   972     -21.019  13.837 -23.197  1.00  0.00           C  
ATOM    477  O4'   U   972     -20.851  13.851 -21.761  1.00  0.00           O  
ATOM    478  C3'   U   972     -20.347  15.123 -23.653  1.00  0.00           C  
ATOM    479  O3'   U   972     -20.819  15.580 -24.907  1.00  0.00           O  
ATOM    480  C1'   U   972     -20.648  15.177 -21.311  1.00  0.00           C  
ATOM    481  C2'   U   972     -20.692  16.092 -22.531  1.00  0.00           C  
ATOM    482  O2'   U   972     -22.011  16.601 -22.678  1.00  0.00           O  
ATOM    483  N1    U   972     -19.337  15.227 -20.618  1.00  0.00           N  
ATOM    484  C2    U   972     -18.644  16.422 -20.666  1.00  0.00           C  
ATOM    485  O2    U   972     -19.061  17.411 -21.242  1.00  0.00           O  
ATOM    486  N3    U   972     -17.437  16.421 -20.010  1.00  0.00           N  
ATOM    487  C4    U   972     -16.862  15.371 -19.327  1.00  0.00           C  
ATOM    488  O4    U   972     -15.765  15.529 -18.788  1.00  0.00           O  
ATOM    489  C5    U   972     -17.636  14.168 -19.319  1.00  0.00           C  
ATOM    490  C6    U   972     -18.815  14.141 -19.948  1.00  0.00           C  
ATOM    491  H5'   U   972     -21.020  11.805 -23.468  1.00  0.00           H  
ATOM    492 H5''   U   972     -20.584  12.608 -24.778  1.00  0.00           H  
ATOM    493  H4'   U   972     -21.976  13.907 -23.391  1.00  0.00           H  
ATOM    494  H3'   U   972     -19.376  14.990 -23.672  1.00  0.00           H  
ATOM    495  H1'   U   972     -21.356  15.439 -20.685  1.00  0.00           H  
ATOM    496  H2'   U   972     -20.032  16.813 -22.462  1.00  0.00           H  
ATOM    497 HO2'   U   972     -22.297  16.482 -23.608  1.00  0.00           H  
ATOM    498  H3    U   972     -16.928  17.259 -20.032  1.00  0.00           H  
ATOM    499  H5    U   972     -17.304  13.370 -18.855  1.00  0.00           H  
ATOM    500  H6    U   972     -19.325  13.305 -19.929  1.00  0.00           H  
ATOM    501  P     U   973     -19.781  15.982 -26.066  1.00  0.00           P  
ATOM    502  OP2   U   973     -18.698  14.967 -26.084  1.00  0.00           O  
ATOM    503  OP1   U   973     -20.556  16.252 -27.304  1.00  0.00           O  
ATOM    504  O5'   U   973     -19.158  17.360 -25.563  1.00  0.00           O  
ATOM    505  C5'   U   973     -17.808  17.436 -25.135  1.00  0.00           C  
ATOM    506  C4'   U   973     -16.920  18.041 -26.194  1.00  0.00           C  
ATOM    507  O4'   U   973     -15.611  17.421 -26.086  1.00  0.00           O  
ATOM    508  C3'   U   973     -17.363  17.839 -27.635  1.00  0.00           C  
ATOM    509  O3'   U   973     -16.872  18.839 -28.510  1.00  0.00           O  
ATOM    510  C1'   U   973     -15.353  16.654 -27.254  1.00  0.00           C  
ATOM    511  C2'   U   973     -16.659  16.552 -28.034  1.00  0.00           C  
ATOM    512  O2'   U   973     -16.364  16.536 -29.423  1.00  0.00           O  
ATOM    513  N1    U   973     -14.862  15.330 -26.802  1.00  0.00           N  
ATOM    514  C2    U   973     -13.495  15.178 -26.663  1.00  0.00           C  
ATOM    515  O2    U   973     -12.699  16.072 -26.892  1.00  0.00           O  
ATOM    516  N3    U   973     -13.087  13.936 -26.241  1.00  0.00           N  
ATOM    517  C4    U   973     -13.887  12.852 -25.952  1.00  0.00           C  
ATOM    518  O4    U   973     -13.367  11.797 -25.583  1.00  0.00           O  
ATOM    519  C5    U   973     -15.290  13.082 -26.118  1.00  0.00           C  
ATOM    520  C6    U   973     -15.715  14.282 -26.526  1.00  0.00           C  
ATOM    521  H5'   U   973     -17.487  16.534 -24.927  1.00  0.00           H  
ATOM    522 H5''   U   973     -17.759  17.987 -24.326  1.00  0.00           H  
ATOM    523  H4'   U   973     -16.846  19.005 -26.031  1.00  0.00           H  
ATOM    524  H3'   U   973     -18.331  17.690 -27.657  1.00  0.00           H  
ATOM    525  H1'   U   973     -14.672  17.077 -27.819  1.00  0.00           H  
ATOM    526  H2'   U   973     -17.174  15.763 -27.764  1.00  0.00           H  
ATOM    527 HO2'   U   973     -16.530  15.636 -29.775  1.00  0.00           H  
ATOM    528  H3    U   973     -12.122  13.807 -26.136  1.00  0.00           H  
ATOM    529  H5    U   973     -15.933  12.366 -25.933  1.00  0.00           H  
ATOM    530  H6    U   973     -16.679  14.414 -26.633  1.00  0.00           H  
ATOM    531  P     A   974     -17.894  19.767 -29.333  1.00  0.00           P  
ATOM    532  OP2   A   974     -17.371  19.915 -30.714  1.00  0.00           O  
ATOM    533  OP1   A   974     -19.266  19.244 -29.118  1.00  0.00           O  
ATOM    534  O5'   A   974     -17.789  21.186 -28.613  1.00  0.00           O  
ATOM    535  C5'   A   974     -18.906  21.745 -27.938  1.00  0.00           C  
ATOM    536  C4'   A   974     -18.489  22.838 -26.987  1.00  0.00           C  
ATOM    537  O4'   A   974     -17.795  22.213 -25.862  1.00  0.00           O  
ATOM    538  C3'   A   974     -17.581  23.913 -27.564  1.00  0.00           C  
ATOM    539  O3'   A   974     -18.083  25.224 -27.373  1.00  0.00           O  
ATOM    540  C1'   A   974     -16.665  23.002 -25.524  1.00  0.00           C  
ATOM    541  C2'   A   974     -16.278  23.757 -26.791  1.00  0.00           C  
ATOM    542  O2'   A   974     -15.761  25.018 -26.392  1.00  0.00           O  
ATOM    543  N1    A   974     -15.443  18.952 -22.581  1.00  0.00           N  
ATOM    544  C2    A   974     -16.605  19.574 -22.820  1.00  0.00           C  
ATOM    545  N3    A   974     -16.852  20.625 -23.598  1.00  0.00           N  
ATOM    546  C4    A   974     -15.722  21.056 -24.187  1.00  0.00           C  
ATOM    547  C5    A   974     -14.456  20.522 -24.040  1.00  0.00           C  
ATOM    548  C6    A   974     -14.327  19.411 -23.188  1.00  0.00           C  
ATOM    549  N6    A   974     -13.169  18.792 -22.949  1.00  0.00           N  
ATOM    550  N7    A   974     -13.534  21.229 -24.801  1.00  0.00           N  
ATOM    551  C8    A   974     -14.253  22.158 -25.381  1.00  0.00           C  
ATOM    552  N9    A   974     -15.585  22.113 -25.054  1.00  0.00           N  
ATOM    553  H5'   A   974     -19.362  21.038 -27.433  1.00  0.00           H  
ATOM    554 H5''   A   974     -19.527  22.115 -28.599  1.00  0.00           H  
ATOM    555  H4'   A   974     -19.290  23.303 -26.667  1.00  0.00           H  
ATOM    556  H3'   A   974     -17.405  23.714 -28.508  1.00  0.00           H  
ATOM    557  H1'   A   974     -16.890  23.644 -24.818  1.00  0.00           H  
ATOM    558  H2'   A   974     -15.619  23.237 -27.298  1.00  0.00           H  
ATOM    559 HO2'   A   974     -14.785  25.002 -26.475  1.00  0.00           H  
ATOM    560  H2    A   974     -17.384  19.202 -22.355  1.00  0.00           H  
ATOM    561  H61   A   974     -13.142  18.020 -22.344  1.00  0.00           H  
ATOM    562  H62   A   974     -12.347  19.106 -23.378  1.00  0.00           H  
ATOM    563  H8    A   974     -13.873  22.825 -25.992  1.00  0.00           H  
ATOM    564  P     A   975     -17.958  26.836 -27.931  1.00  0.00           P  
ATOM    565  OP2   A   975     -19.383  27.038 -28.292  1.00  0.00           O  
ATOM    566  OP1   A   975     -17.422  27.442 -26.687  1.00  0.00           O  
ATOM    567  O5'   A   975     -17.065  27.342 -29.151  1.00  0.00           O  
ATOM    568  C5'   A   975     -17.537  27.251 -30.487  1.00  0.00           C  
ATOM    569  C4'   A   975     -18.882  27.916 -30.645  1.00  0.00           C  
ATOM    570  O4'   A   975     -19.442  28.262 -29.352  1.00  0.00           O  
ATOM    571  C3'   A   975     -18.888  29.237 -31.399  1.00  0.00           C  
ATOM    572  O3'   A   975     -18.811  29.074 -32.805  1.00  0.00           O  
ATOM    573  C1'   A   975     -20.268  29.390 -29.495  1.00  0.00           C  
ATOM    574  C2'   A   975     -20.193  29.873 -30.940  1.00  0.00           C  
ATOM    575  O2'   A   975     -21.301  29.353 -31.661  1.00  0.00           O  
ATOM    576  N1    A   975     -21.119  34.139 -27.686  1.00  0.00           N  
ATOM    577  C2    A   975     -21.725  33.415 -28.636  1.00  0.00           C  
ATOM    578  N3    A   975     -21.451  32.182 -29.057  1.00  0.00           N  
ATOM    579  C4    A   975     -20.408  31.670 -28.381  1.00  0.00           C  
ATOM    580  C5    A   975     -19.684  32.291 -27.380  1.00  0.00           C  
ATOM    581  C6    A   975     -20.075  33.595 -27.026  1.00  0.00           C  
ATOM    582  N6    A   975     -19.471  34.317 -26.079  1.00  0.00           N  
ATOM    583  N7    A   975     -18.678  31.456 -26.913  1.00  0.00           N  
ATOM    584  C8    A   975     -18.814  30.368 -27.630  1.00  0.00           C  
ATOM    585  N9    A   975     -19.841  30.428 -28.538  1.00  0.00           N  
ATOM    586  H5'   A   975     -17.617  26.306 -30.735  1.00  0.00           H  
ATOM    587 H5''   A   975     -16.894  27.684 -31.084  1.00  0.00           H  
ATOM    588  H4'   A   975     -19.482  27.289 -31.100  1.00  0.00           H  
ATOM    589  H3'   A   975     -18.135  29.789 -31.098  1.00  0.00           H  
ATOM    590  H1'   A   975     -21.187  29.115 -29.291  1.00  0.00           H  
ATOM    591  H2'   A   975     -20.153  30.851 -30.991  1.00  0.00           H  
ATOM    592 HO2'   A   975     -21.921  30.084 -31.862  1.00  0.00           H  
ATOM    593  H2    A   975     -22.477  33.856 -29.085  1.00  0.00           H  
ATOM    594  H61   A   975     -19.788  35.222 -25.876  1.00  0.00           H  
ATOM    595  H62   A   975     -18.711  33.942 -25.587  1.00  0.00           H  
ATOM    596  H8    A   975     -18.234  29.584 -27.527  1.00  0.00           H  
ATOM    597  P     A   976     -18.132  30.212 -33.714  1.00  0.00           P  
ATOM    598  OP2   A   976     -16.778  30.489 -33.171  1.00  0.00           O  
ATOM    599  OP1   A   976     -18.285  29.817 -35.137  1.00  0.00           O  
ATOM    600  O5'   A   976     -19.036  31.499 -33.459  1.00  0.00           O  
ATOM    601  C5'   A   976     -19.533  32.268 -34.545  1.00  0.00           C  
ATOM    602  C4'   A   976     -20.361  33.433 -34.066  1.00  0.00           C  
ATOM    603  O4'   A   976     -20.744  33.207 -32.681  1.00  0.00           O  
ATOM    604  C3'   A   976     -19.660  34.782 -34.035  1.00  0.00           C  
ATOM    605  O3'   A   976     -19.746  35.480 -35.266  1.00  0.00           O  
ATOM    606  C1'   A   976     -20.610  34.374 -31.922  1.00  0.00           C  
ATOM    607  C2'   A   976     -20.430  35.503 -32.938  1.00  0.00           C  
ATOM    608  O2'   A   976     -21.706  35.926 -33.398  1.00  0.00           O  
ATOM    609  N1    A   976     -17.638  36.449 -28.260  1.00  0.00           N  
ATOM    610  C2    A   976     -18.740  36.889 -28.881  1.00  0.00           C  
ATOM    611  N3    A   976     -19.465  36.296 -29.828  1.00  0.00           N  
ATOM    612  C4    A   976     -18.946  35.095 -30.141  1.00  0.00           C  
ATOM    613  C5    A   976     -17.822  34.509 -29.590  1.00  0.00           C  
ATOM    614  C6    A   976     -17.144  35.239 -28.598  1.00  0.00           C  
ATOM    615  N6    A   976     -16.045  34.802 -27.978  1.00  0.00           N  
ATOM    616  N7    A   976     -17.588  33.265 -30.160  1.00  0.00           N  
ATOM    617  C8    A   976     -18.561  33.129 -31.027  1.00  0.00           C  
ATOM    618  N9    A   976     -19.420  34.199 -31.069  1.00  0.00           N  
ATOM    619  H5'   A   976     -20.088  31.695 -35.115  1.00  0.00           H  
ATOM    620 H5''   A   976     -18.779  32.606 -35.070  1.00  0.00           H  
ATOM    621  H4'   A   976     -21.171  33.510 -34.612  1.00  0.00           H  
ATOM    622  H3'   A   976     -18.717  34.689 -33.785  1.00  0.00           H  
ATOM    623  H1'   A   976     -21.391  34.563 -31.360  1.00  0.00           H  
ATOM    624  H2'   A   976     -19.913  36.247 -32.565  1.00  0.00           H  
ATOM    625 HO2'   A   976     -21.793  36.891 -33.251  1.00  0.00           H  
ATOM    626  H2    A   976     -19.058  37.772 -28.600  1.00  0.00           H  
ATOM    627  H61   A   976     -15.616  35.356 -27.293  1.00  0.00           H  
ATOM    628  H62   A   976     -15.668  33.927 -28.207  1.00  0.00           H  
ATOM    629  H8    A   976     -18.665  32.336 -31.595  1.00  0.00           H  
ATOM    630  P     A   977     -18.687  36.638 -35.614  1.00  0.00           P  
ATOM    631  OP2   A   977     -17.357  36.209 -35.114  1.00  0.00           O  
ATOM    632  OP1   A   977     -18.852  36.998 -37.044  1.00  0.00           O  
ATOM    633  O5'   A   977     -19.167  37.877 -34.734  1.00  0.00           O  
ATOM    634  C5'   A   977     -18.575  39.157 -34.895  1.00  0.00           C  
ATOM    635  C4'   A   977     -18.221  39.774 -33.565  1.00  0.00           C  
ATOM    636  O4'   A   977     -18.548  38.825 -32.520  1.00  0.00           O  
ATOM    637  C3'   A   977     -16.750  40.099 -33.351  1.00  0.00           C  
ATOM    638  O3'   A   977     -16.401  41.402 -33.784  1.00  0.00           O  
ATOM    639  C1'   A   977     -17.492  38.715 -31.578  1.00  0.00           C  
ATOM    640  C2'   A   977     -16.575  39.911 -31.847  1.00  0.00           C  
ATOM    641  O2'   A   977     -17.062  41.035 -31.128  1.00  0.00           O  
ATOM    642  N1    A   977     -13.621  35.573 -30.277  1.00  0.00           N  
ATOM    643  C2    A   977     -14.001  36.772 -29.817  1.00  0.00           C  
ATOM    644  N3    A   977     -15.021  37.536 -30.202  1.00  0.00           N  
ATOM    645  C4    A   977     -15.709  36.944 -31.194  1.00  0.00           C  
ATOM    646  C5    A   977     -15.441  35.717 -31.771  1.00  0.00           C  
ATOM    647  C6    A   977     -14.335  35.007 -31.274  1.00  0.00           C  
ATOM    648  N6    A   977     -13.955  33.812 -31.733  1.00  0.00           N  
ATOM    649  N7    A   977     -16.366  35.431 -32.767  1.00  0.00           N  
ATOM    650  C8    A   977     -17.159  36.474 -32.769  1.00  0.00           C  
ATOM    651  N9    A   977     -16.820  37.429 -31.842  1.00  0.00           N  
ATOM    652  H5'   A   977     -19.206  39.745 -35.362  1.00  0.00           H  
ATOM    653 H5''   A   977     -17.762  39.070 -35.434  1.00  0.00           H  
ATOM    654  H4'   A   977     -18.748  40.589 -33.425  1.00  0.00           H  
ATOM    655  H3'   A   977     -16.200  39.443 -33.830  1.00  0.00           H  
ATOM    656  H1'   A   977     -17.795  38.740 -30.646  1.00  0.00           H  
ATOM    657  H2'   A   977     -15.645  39.707 -31.616  1.00  0.00           H  
ATOM    658 HO2'   A   977     -17.188  41.781 -31.751  1.00  0.00           H  
ATOM    659  H2    A   977     -13.450  37.139 -29.094  1.00  0.00           H  
ATOM    660  H61   A   977     -13.173  33.364 -31.346  1.00  0.00           H  
ATOM    661  H62   A   977     -14.457  33.382 -32.455  1.00  0.00           H  
ATOM    662  H8    A   977     -17.923  36.564 -33.376  1.00  0.00           H  
ATOM    663  P     C   978     -15.215  41.608 -34.848  1.00  0.00           P  
ATOM    664  OP2   C   978     -15.118  40.379 -35.675  1.00  0.00           O  
ATOM    665  OP1   C   978     -15.415  42.923 -35.510  1.00  0.00           O  
ATOM    666  O5'   C   978     -13.902  41.705 -33.951  1.00  0.00           O  
ATOM    667  C5'   C   978     -13.489  42.943 -33.393  1.00  0.00           C  
ATOM    668  C4'   C   978     -12.772  42.751 -32.079  1.00  0.00           C  
ATOM    669  O4'   C   978     -13.309  41.612 -31.369  1.00  0.00           O  
ATOM    670  C3'   C   978     -11.282  42.457 -32.165  1.00  0.00           C  
ATOM    671  O3'   C   978     -10.490  43.630 -32.225  1.00  0.00           O  
ATOM    672  C1'   C   978     -12.290  40.812 -30.786  1.00  0.00           C  
ATOM    673  C2'   C   978     -10.990  41.595 -30.945  1.00  0.00           C  
ATOM    674  O2'   C   978     -10.796  42.393 -29.786  1.00  0.00           O  
ATOM    675  N1    C   978     -12.267  39.527 -31.528  1.00  0.00           N  
ATOM    676  C2    C   978     -11.277  38.590 -31.205  1.00  0.00           C  
ATOM    677  O2    C   978     -10.455  38.859 -30.316  1.00  0.00           O  
ATOM    678  N3    C   978     -11.234  37.410 -31.866  1.00  0.00           N  
ATOM    679  C4    C   978     -12.129  37.145 -32.817  1.00  0.00           C  
ATOM    680  N4    C   978     -12.048  35.968 -33.443  1.00  0.00           N  
ATOM    681  C5    C   978     -13.146  38.076 -33.170  1.00  0.00           C  
ATOM    682  C6    C   978     -13.180  39.239 -32.509  1.00  0.00           C  
ATOM    683  H5'   C   978     -14.278  43.506 -33.247  1.00  0.00           H  
ATOM    684 H5''   C   978     -12.887  43.392 -34.023  1.00  0.00           H  
ATOM    685  H4'   C   978     -12.906  43.555 -31.536  1.00  0.00           H  
ATOM    686  H3'   C   978     -11.134  41.928 -32.977  1.00  0.00           H  
ATOM    687  H1'   C   978     -12.446  40.636 -29.835  1.00  0.00           H  
ATOM    688  H2'   C   978     -10.232  40.996 -31.103  1.00  0.00           H  
ATOM    689 HO2'   C   978     -10.061  42.017 -29.258  1.00  0.00           H  
ATOM    690  H42   C   978     -12.691  35.743 -34.148  1.00  0.00           H  
ATOM    691  H41   C   978     -11.346  35.330 -33.198  1.00  0.00           H  
ATOM    692  H5    C   978     -13.801  37.872 -33.871  1.00  0.00           H  
ATOM    693  H6    C   978     -13.872  39.893 -32.737  1.00  0.00           H  
ATOM    694  P     A   979      -9.592  43.935 -33.523  1.00  0.00           P  
ATOM    695  OP2   A   979     -10.454  43.788 -34.723  1.00  0.00           O  
ATOM    696  OP1   A   979      -8.865  45.208 -33.292  1.00  0.00           O  
ATOM    697  O5'   A   979      -8.524  42.753 -33.537  1.00  0.00           O  
ATOM    698  C5'   A   979      -7.677  42.549 -34.659  1.00  0.00           C  
ATOM    699  C4'   A   979      -6.220  42.619 -34.273  1.00  0.00           C  
ATOM    700  O4'   A   979      -5.985  43.869 -33.590  1.00  0.00           O  
ATOM    701  C3'   A   979      -5.739  41.563 -33.290  1.00  0.00           C  
ATOM    702  O3'   A   979      -5.343  40.357 -33.921  1.00  0.00           O  
ATOM    703  C1'   A   979      -5.016  43.692 -32.570  1.00  0.00           C  
ATOM    704  C2'   A   979      -4.528  42.250 -32.680  1.00  0.00           C  
ATOM    705  O2'   A   979      -3.414  42.208 -33.560  1.00  0.00           O  
ATOM    706  N1    A   979      -4.318  44.299 -27.500  1.00  0.00           N  
ATOM    707  C2    A   979      -3.467  44.040 -28.501  1.00  0.00           C  
ATOM    708  N3    A   979      -3.717  43.894 -29.801  1.00  0.00           N  
ATOM    709  C4    A   979      -5.030  44.044 -30.052  1.00  0.00           C  
ATOM    710  C5    A   979      -6.024  44.312 -29.130  1.00  0.00           C  
ATOM    711  C6    A   979      -5.630  44.444 -27.787  1.00  0.00           C  
ATOM    712  N6    A   979      -6.477  44.701 -26.788  1.00  0.00           N  
ATOM    713  N7    A   979      -7.261  44.399 -29.754  1.00  0.00           N  
ATOM    714  C8    A   979      -6.991  44.186 -31.018  1.00  0.00           C  
ATOM    715  N9    A   979      -5.660  43.963 -31.270  1.00  0.00           N  
ATOM    716  H5'   A   979      -7.863  43.239 -35.330  1.00  0.00           H  
ATOM    717 H5''   A   979      -7.863  41.669 -35.046  1.00  0.00           H  
ATOM    718  H4'   A   979      -5.659  42.584 -35.076  1.00  0.00           H  
ATOM    719  H3'   A   979      -6.411  41.361 -32.605  1.00  0.00           H  
ATOM    720  H1'   A   979      -4.258  44.303 -32.692  1.00  0.00           H  
ATOM    721  H2'   A   979      -4.309  41.879 -31.799  1.00  0.00           H  
ATOM    722 HO2'   A   979      -2.603  42.035 -33.039  1.00  0.00           H  
ATOM    723  H2    A   979      -2.527  43.944 -28.240  1.00  0.00           H  
ATOM    724  H61   A   979      -6.143  44.782 -25.870  1.00  0.00           H  
ATOM    725  H62   A   979      -7.433  44.810 -26.972  1.00  0.00           H  
ATOM    726  H8    A   979      -7.677  44.184 -31.719  1.00  0.00           H  
ATOM    727  P     A   980      -6.042  38.967 -33.518  1.00  0.00           P  
ATOM    728  OP2   A   980      -7.293  39.278 -32.781  1.00  0.00           O  
ATOM    729  OP1   A   980      -6.097  38.112 -34.729  1.00  0.00           O  
ATOM    730  O5'   A   980      -5.019  38.305 -32.492  1.00  0.00           O  
ATOM    731  C5'   A   980      -3.617  38.402 -32.695  1.00  0.00           C  
ATOM    732  C4'   A   980      -2.866  38.401 -31.387  1.00  0.00           C  
ATOM    733  O4'   A   980      -2.916  39.729 -30.815  1.00  0.00           O  
ATOM    734  C3'   A   980      -3.414  37.484 -30.304  1.00  0.00           C  
ATOM    735  O3'   A   980      -2.890  36.170 -30.372  1.00  0.00           O  
ATOM    736  C1'   A   980      -3.121  39.654 -29.418  1.00  0.00           C  
ATOM    737  C2'   A   980      -2.951  38.189 -29.043  1.00  0.00           C  
ATOM    738  O2'   A   980      -1.576  37.940 -28.789  1.00  0.00           O  
ATOM    739  N1    A   980      -6.327  41.454 -25.808  1.00  0.00           N  
ATOM    740  C2    A   980      -5.049  41.057 -25.760  1.00  0.00           C  
ATOM    741  N3    A   980      -4.273  40.598 -26.740  1.00  0.00           N  
ATOM    742  C4    A   980      -4.948  40.562 -27.903  1.00  0.00           C  
ATOM    743  C5    A   980      -6.263  40.936 -28.109  1.00  0.00           C  
ATOM    744  C6    A   980      -6.976  41.405 -26.992  1.00  0.00           C  
ATOM    745  N6    A   980      -8.250  41.799 -27.039  1.00  0.00           N  
ATOM    746  N7    A   980      -6.619  40.762 -29.440  1.00  0.00           N  
ATOM    747  C8    A   980      -5.530  40.295 -29.998  1.00  0.00           C  
ATOM    748  N9    A   980      -4.479  40.149 -29.126  1.00  0.00           N  
ATOM    749  H5'   A   980      -3.420  39.234 -33.175  1.00  0.00           H  
ATOM    750 H5''   A   980      -3.318  37.643 -33.236  1.00  0.00           H  
ATOM    751  H4'   A   980      -1.929  38.168 -31.554  1.00  0.00           H  
ATOM    752  H3'   A   980      -4.393  37.442 -30.333  1.00  0.00           H  
ATOM    753  H1'   A   980      -2.464  40.193 -28.929  1.00  0.00           H  
ATOM    754  H2'   A   980      -3.511  37.954 -28.273  1.00  0.00           H  
ATOM    755 HO2'   A   980      -1.449  37.807 -27.827  1.00  0.00           H  
ATOM    756  H2    A   980      -4.624  41.112 -24.878  1.00  0.00           H  
ATOM    757  H61   A   980      -8.695  42.117 -26.225  1.00  0.00           H  
ATOM    758  H62   A   980      -8.741  41.773 -27.886  1.00  0.00           H  
ATOM    759  H8    A   980      -5.471  40.070 -30.951  1.00  0.00           H  
ATOM    760  P     A   981      -3.833  34.907 -30.056  1.00  0.00           P  
ATOM    761  OP2   A   981      -5.208  35.234 -30.509  1.00  0.00           O  
ATOM    762  OP1   A   981      -3.160  33.689 -30.573  1.00  0.00           O  
ATOM    763  O5'   A   981      -3.846  34.825 -28.464  1.00  0.00           O  
ATOM    764  C5'   A   981      -2.636  34.868 -27.722  1.00  0.00           C  
ATOM    765  C4'   A   981      -2.897  34.929 -26.239  1.00  0.00           C  
ATOM    766  O4'   A   981      -3.104  36.306 -25.831  1.00  0.00           O  
ATOM    767  C3'   A   981      -4.147  34.212 -25.751  1.00  0.00           C  
ATOM    768  O3'   A   981      -3.960  32.817 -25.593  1.00  0.00           O  
ATOM    769  C1'   A   981      -4.144  36.385 -24.891  1.00  0.00           C  
ATOM    770  C2'   A   981      -4.368  34.948 -24.437  1.00  0.00           C  
ATOM    771  O2'   A   981      -3.383  34.594 -23.477  1.00  0.00           O  
ATOM    772  N1    A   981      -8.713  38.683 -24.262  1.00  0.00           N  
ATOM    773  C2    A   981      -7.791  38.260 -23.389  1.00  0.00           C  
ATOM    774  N3    A   981      -6.621  37.668 -23.622  1.00  0.00           N  
ATOM    775  C4    A   981      -6.421  37.514 -24.942  1.00  0.00           C  
ATOM    776  C5    A   981      -7.275  37.897 -25.960  1.00  0.00           C  
ATOM    777  C6    A   981      -8.481  38.513 -25.582  1.00  0.00           C  
ATOM    778  N6    A   981      -9.402  38.935 -26.452  1.00  0.00           N  
ATOM    779  N7    A   981      -6.736  37.578 -27.199  1.00  0.00           N  
ATOM    780  C8    A   981      -5.588  37.019 -26.908  1.00  0.00           C  
ATOM    781  N9    A   981      -5.332  36.948 -25.560  1.00  0.00           N  
ATOM    782  H5'   A   981      -2.124  35.660 -27.990  1.00  0.00           H  
ATOM    783 H5''   A   981      -2.109  34.066 -27.921  1.00  0.00           H  
ATOM    784  H4'   A   981      -2.120  34.569 -25.764  1.00  0.00           H  
ATOM    785  H3'   A   981      -4.915  34.369 -26.340  1.00  0.00           H  
ATOM    786  H1'   A   981      -3.913  36.939 -24.116  1.00  0.00           H  
ATOM    787  H2'   A   981      -5.276  34.807 -24.095  1.00  0.00           H  
ATOM    788 HO2'   A   981      -3.828  34.362 -22.636  1.00  0.00           H  
ATOM    789  H2    A   981      -8.007  38.406 -22.444  1.00  0.00           H  
ATOM    790  H61   A   981     -10.225  39.358 -26.128  1.00  0.00           H  
ATOM    791  H62   A   981      -9.255  38.822 -27.414  1.00  0.00           H  
ATOM    792  H8    A   981      -4.968  36.683 -27.589  1.00  0.00           H  
ATOM    793  P     C   982      -5.229  31.832 -25.544  1.00  0.00           P  
ATOM    794  OP2   C   982      -6.159  32.224 -26.633  1.00  0.00           O  
ATOM    795  OP1   C   982      -4.725  30.436 -25.477  1.00  0.00           O  
ATOM    796  O5'   C   982      -5.927  32.170 -24.153  1.00  0.00           O  
ATOM    797  C5'   C   982      -7.303  31.892 -23.940  1.00  0.00           C  
ATOM    798  C4'   C   982      -8.052  33.115 -23.470  1.00  0.00           C  
ATOM    799  O4'   C   982      -7.837  34.195 -24.406  1.00  0.00           O  
ATOM    800  C3'   C   982      -9.563  32.977 -23.367  1.00  0.00           C  
ATOM    801  O3'   C   982      -9.982  32.399 -22.142  1.00  0.00           O  
ATOM    802  C1'   C   982      -9.031  34.930 -24.553  1.00  0.00           C  
ATOM    803  C2'   C   982      -9.995  34.428 -23.482  1.00  0.00           C  
ATOM    804  O2'   C   982      -9.761  35.132 -22.271  1.00  0.00           O  
ATOM    805  N1    C   982      -9.546  34.704 -25.926  1.00  0.00           N  
ATOM    806  C2    C   982     -10.719  35.364 -26.313  1.00  0.00           C  
ATOM    807  O2    C   982     -11.289  36.111 -25.503  1.00  0.00           O  
ATOM    808  N3    C   982     -11.211  35.175 -27.559  1.00  0.00           N  
ATOM    809  C4    C   982     -10.580  34.366 -28.410  1.00  0.00           C  
ATOM    810  N4    C   982     -11.101  34.210 -29.630  1.00  0.00           N  
ATOM    811  C5    C   982      -9.386  33.680 -28.048  1.00  0.00           C  
ATOM    812  C6    C   982      -8.909  33.876 -26.813  1.00  0.00           C  
ATOM    813  H5'   C   982      -7.385  31.187 -23.265  1.00  0.00           H  
ATOM    814 H5''   C   982      -7.698  31.578 -24.780  1.00  0.00           H  
ATOM    815  H4'   C   982      -7.698  33.386 -22.598  1.00  0.00           H  
ATOM    816  H3'   C   982      -9.932  32.456 -24.110  1.00  0.00           H  
ATOM    817  H1'   C   982      -8.870  35.887 -24.419  1.00  0.00           H  
ATOM    818  H2'   C   982     -10.929  34.502 -23.768  1.00  0.00           H  
ATOM    819 HO2'   C   982     -10.514  35.734 -22.100  1.00  0.00           H  
ATOM    820  H42   C   982     -10.661  33.622 -30.278  1.00  0.00           H  
ATOM    821  H41   C   982     -11.924  34.683 -29.875  1.00  0.00           H  
ATOM    822  H5    C   982      -8.929  33.088 -28.681  1.00  0.00           H  
ATOM    823  H6    C   982      -8.089  33.413 -26.544  1.00  0.00           H  
ATOM    824  P     C   983     -10.682  30.952 -22.129  1.00  0.00           P  
ATOM    825  OP2   C   983     -10.876  30.521 -23.536  1.00  0.00           O  
ATOM    826  OP1   C   983      -9.924  30.083 -21.193  1.00  0.00           O  
ATOM    827  O5'   C   983     -12.118  31.223 -21.493  1.00  0.00           O  
ATOM    828  C5'   C   983     -13.044  30.164 -21.305  1.00  0.00           C  
ATOM    829  C4'   C   983     -14.446  30.682 -21.091  1.00  0.00           C  
ATOM    830  O4'   C   983     -15.140  29.676 -20.302  1.00  0.00           O  
ATOM    831  C3'   C   983     -14.571  31.962 -20.281  1.00  0.00           C  
ATOM    832  O3'   C   983     -14.555  33.129 -21.085  1.00  0.00           O  
ATOM    833  C1'   C   983     -15.872  30.282 -19.258  1.00  0.00           C  
ATOM    834  C2'   C   983     -15.903  31.778 -19.572  1.00  0.00           C  
ATOM    835  O2'   C   983     -16.991  32.046 -20.444  1.00  0.00           O  
ATOM    836  N1    C   983     -15.152  29.988 -17.994  1.00  0.00           N  
ATOM    837  C2    C   983     -15.906  29.667 -16.858  1.00  0.00           C  
ATOM    838  O2    C   983     -17.144  29.640 -16.940  1.00  0.00           O  
ATOM    839  N3    C   983     -15.275  29.394 -15.694  1.00  0.00           N  
ATOM    840  C4    C   983     -13.944  29.430 -15.631  1.00  0.00           C  
ATOM    841  N4    C   983     -13.363  29.153 -14.461  1.00  0.00           N  
ATOM    842  C5    C   983     -13.149  29.753 -16.767  1.00  0.00           C  
ATOM    843  C6    C   983     -13.785  30.020 -17.914  1.00  0.00           C  
ATOM    844  H5'   C   983     -12.774  29.640 -20.522  1.00  0.00           H  
ATOM    845 H5''   C   983     -13.034  29.587 -22.096  1.00  0.00           H  
ATOM    846  H4'   C   983     -14.922  30.795 -21.939  1.00  0.00           H  
ATOM    847  H3'   C   983     -13.847  32.017 -19.623  1.00  0.00           H  
ATOM    848  H1'   C   983     -16.790  29.947 -19.196  1.00  0.00           H  
ATOM    849  H2'   C   983     -15.952  32.317 -18.756  1.00  0.00           H  
ATOM    850 HO2'   C   983     -16.673  32.589 -21.196  1.00  0.00           H  
ATOM    851  H42   C   983     -12.387  29.171 -14.382  1.00  0.00           H  
ATOM    852  H41   C   983     -13.914  28.932 -13.681  1.00  0.00           H  
ATOM    853  H5    C   983     -12.170  29.777 -16.711  1.00  0.00           H  
ATOM    854  H6    C   983     -13.255  30.245 -18.707  1.00  0.00           H  
ATOM    855  P     A   984     -14.128  34.543 -20.451  1.00  0.00           P  
ATOM    856  OP2   A   984     -12.926  34.324 -19.608  1.00  0.00           O  
ATOM    857  OP1   A   984     -14.085  35.544 -21.546  1.00  0.00           O  
ATOM    858  O5'   A   984     -15.343  34.916 -19.489  1.00  0.00           O  
ATOM    859  C5'   A   984     -16.495  35.575 -19.993  1.00  0.00           C  
ATOM    860  C4'   A   984     -17.142  36.441 -18.941  1.00  0.00           C  
ATOM    861  O4'   A   984     -17.859  35.579 -18.018  1.00  0.00           O  
ATOM    862  C3'   A   984     -16.195  37.235 -18.055  1.00  0.00           C  
ATOM    863  O3'   A   984     -15.817  38.478 -18.621  1.00  0.00           O  
ATOM    864  C1'   A   984     -17.682  36.007 -16.683  1.00  0.00           C  
ATOM    865  C2'   A   984     -16.960  37.360 -16.742  1.00  0.00           C  
ATOM    866  O2'   A   984     -17.927  38.398 -16.806  1.00  0.00           O  
ATOM    867  N1    A   984     -17.463  32.698 -12.739  1.00  0.00           N  
ATOM    868  C2    A   984     -18.402  33.568 -13.132  1.00  0.00           C  
ATOM    869  N3    A   984     -18.393  34.401 -14.171  1.00  0.00           N  
ATOM    870  C4    A   984     -17.247  34.285 -14.864  1.00  0.00           C  
ATOM    871  C5    A   984     -16.192  33.437 -14.584  1.00  0.00           C  
ATOM    872  C6    A   984     -16.324  32.605 -13.457  1.00  0.00           C  
ATOM    873  N6    A   984     -15.389  31.738 -13.064  1.00  0.00           N  
ATOM    874  N7    A   984     -15.176  33.591 -15.518  1.00  0.00           N  
ATOM    875  C8    A   984     -15.633  34.514 -16.329  1.00  0.00           C  
ATOM    876  N9    A   984     -16.881  34.978 -15.993  1.00  0.00           N  
ATOM    877  H5'   A   984     -17.142  34.903 -20.295  1.00  0.00           H  
ATOM    878 H5''   A   984     -16.237  36.136 -20.753  1.00  0.00           H  
ATOM    879  H4'   A   984     -17.779  37.058 -19.357  1.00  0.00           H  
ATOM    880  H3'   A   984     -15.391  36.694 -17.904  1.00  0.00           H  
ATOM    881  H1'   A   984     -18.541  36.116 -16.222  1.00  0.00           H  
ATOM    882  H2'   A   984     -16.352  37.475 -15.982  1.00  0.00           H  
ATOM    883 HO2'   A   984     -17.927  38.885 -15.957  1.00  0.00           H  
ATOM    884  H2    A   984     -19.209  33.597 -12.577  1.00  0.00           H  
ATOM    885  H61   A   984     -15.538  31.184 -12.269  1.00  0.00           H  
ATOM    886  H62   A   984     -14.554  31.653 -13.570  1.00  0.00           H  
ATOM    887  H8    A   984     -15.130  34.842 -17.104  1.00  0.00           H  
ATOM    888  P     G   985     -14.379  39.114 -18.289  1.00  0.00           P  
ATOM    889  OP2   G   985     -13.480  38.015 -17.854  1.00  0.00           O  
ATOM    890  OP1   G   985     -13.983  39.979 -19.429  1.00  0.00           O  
ATOM    891  O5'   G   985     -14.653  40.053 -17.031  1.00  0.00           O  
ATOM    892  C5'   G   985     -13.709  40.153 -15.976  1.00  0.00           C  
ATOM    893  C4'   G   985     -14.330  40.730 -14.728  1.00  0.00           C  
ATOM    894  O4'   G   985     -15.499  39.934 -14.366  1.00  0.00           O  
ATOM    895  C3'   G   985     -13.487  40.651 -13.464  1.00  0.00           C  
ATOM    896  O3'   G   985     -12.535  41.698 -13.368  1.00  0.00           O  
ATOM    897  C1'   G   985     -15.633  39.867 -12.959  1.00  0.00           C  
ATOM    898  C2'   G   985     -14.532  40.726 -12.366  1.00  0.00           C  
ATOM    899  O2'   G   985     -15.019  42.050 -12.199  1.00  0.00           O  
ATOM    900  N1    G   985     -16.803  36.349  -9.471  1.00  0.00           N  
ATOM    901  C2    G   985     -17.120  37.685  -9.505  1.00  0.00           C  
ATOM    902  N2    G   985     -17.845  38.152  -8.478  1.00  0.00           N  
ATOM    903  N3    G   985     -16.755  38.506 -10.477  1.00  0.00           N  
ATOM    904  C4    G   985     -16.034  37.875 -11.427  1.00  0.00           C  
ATOM    905  C5    G   985     -15.663  36.549 -11.488  1.00  0.00           C  
ATOM    906  C6    G   985     -16.061  35.679 -10.439  1.00  0.00           C  
ATOM    907  O6    G   985     -15.831  34.471 -10.311  1.00  0.00           O  
ATOM    908  N7    G   985     -14.923  36.295 -12.633  1.00  0.00           N  
ATOM    909  C8    G   985     -14.858  37.451 -13.237  1.00  0.00           C  
ATOM    910  N9    G   985     -15.511  38.452 -12.560  1.00  0.00           N  
ATOM    911  H5'   G   985     -12.969  40.729 -16.261  1.00  0.00           H  
ATOM    912 H5''   G   985     -13.358  39.259 -15.775  1.00  0.00           H  
ATOM    913  H4'   G   985     -14.596  41.662 -14.875  1.00  0.00           H  
ATOM    914  H3'   G   985     -13.035  39.783 -13.418  1.00  0.00           H  
ATOM    915  H1'   G   985     -16.506  40.212 -12.675  1.00  0.00           H  
ATOM    916  H2'   G   985     -14.201  40.352 -11.522  1.00  0.00           H  
ATOM    917 HO2'   G   985     -15.129  42.231 -11.242  1.00  0.00           H  
ATOM    918  H1    G   985     -17.122  35.826  -8.706  1.00  0.00           H  
ATOM    919  H22   G   985     -18.102  39.097  -8.449  1.00  0.00           H  
ATOM    920  H21   G   985     -18.119  37.550  -7.755  1.00  0.00           H  
ATOM    921  H8    G   985     -14.391  37.589 -14.088  1.00  0.00           H  
ATOM    922  P     A   986     -11.059  41.398 -12.807  1.00  0.00           P  
ATOM    923  OP2   A   986     -10.699  40.007 -13.181  1.00  0.00           O  
ATOM    924  OP1   A   986     -10.176  42.520 -13.211  1.00  0.00           O  
ATOM    925  O5'   A   986     -11.231  41.452 -11.223  1.00  0.00           O  
ATOM    926  C5'   A   986     -11.617  42.653 -10.572  1.00  0.00           C  
ATOM    927  C4'   A   986     -11.925  42.419  -9.115  1.00  0.00           C  
ATOM    928  O4'   A   986     -13.127  41.604  -8.986  1.00  0.00           O  
ATOM    929  C3'   A   986     -10.886  41.633  -8.330  1.00  0.00           C  
ATOM    930  O3'   A   986      -9.820  42.439  -7.860  1.00  0.00           O  
ATOM    931  C1'   A   986     -13.018  40.720  -7.891  1.00  0.00           C  
ATOM    932  C2'   A   986     -11.713  41.068  -7.181  1.00  0.00           C  
ATOM    933  O2'   A   986     -11.972  42.059  -6.197  1.00  0.00           O  
ATOM    934  N1    A   986     -13.754  35.724  -6.864  1.00  0.00           N  
ATOM    935  C2    A   986     -13.846  36.823  -6.104  1.00  0.00           C  
ATOM    936  N3    A   986     -13.640  38.095  -6.436  1.00  0.00           N  
ATOM    937  C4    A   986     -13.296  38.198  -7.732  1.00  0.00           C  
ATOM    938  C5    A   986     -13.160  37.163  -8.638  1.00  0.00           C  
ATOM    939  C6    A   986     -13.407  35.863  -8.162  1.00  0.00           C  
ATOM    940  N6    A   986     -13.314  34.767  -8.919  1.00  0.00           N  
ATOM    941  N7    A   986     -12.793  37.648  -9.886  1.00  0.00           N  
ATOM    942  C8    A   986     -12.716  38.944  -9.709  1.00  0.00           C  
ATOM    943  N9    A   986     -13.008  39.347  -8.429  1.00  0.00           N  
ATOM    944  H5'   A   986     -12.414  43.015 -11.014  1.00  0.00           H  
ATOM    945 H5''   A   986     -10.889  43.305 -10.645  1.00  0.00           H  
ATOM    946  H4'   A   986     -12.081  43.284  -8.681  1.00  0.00           H  
ATOM    947  H3'   A   986     -10.556  40.895  -8.884  1.00  0.00           H  
ATOM    948  H1'   A   986     -13.766  40.820  -7.265  1.00  0.00           H  
ATOM    949  H2'   A   986     -11.292  40.272  -6.793  1.00  0.00           H  
ATOM    950 HO2'   A   986     -11.892  41.655  -5.308  1.00  0.00           H  
ATOM    951  H2    A   986     -14.101  36.668  -5.170  1.00  0.00           H  
ATOM    952  H61   A   986     -13.498  33.886  -8.530  1.00  0.00           H  
ATOM    953  H62   A   986     -13.064  34.844  -9.863  1.00  0.00           H  
ATOM    954  H8    A   986     -12.473  39.568 -10.425  1.00  0.00           H  
ATOM    955  P     U   987      -8.352  41.811  -7.677  1.00  0.00           P  
ATOM    956  OP2   U   987      -8.095  40.903  -8.824  1.00  0.00           O  
ATOM    957  OP1   U   987      -7.408  42.922  -7.394  1.00  0.00           O  
ATOM    958  O5'   U   987      -8.475  40.921  -6.362  1.00  0.00           O  
ATOM    959  C5'   U   987      -8.689  41.520  -5.093  1.00  0.00           C  
ATOM    960  C4'   U   987      -8.761  40.489  -3.994  1.00  0.00           C  
ATOM    961  O4'   U   987      -9.962  39.687  -4.163  1.00  0.00           O  
ATOM    962  C3'   U   987      -7.639  39.462  -3.965  1.00  0.00           C  
ATOM    963  O3'   U   987      -6.467  39.939  -3.329  1.00  0.00           O  
ATOM    964  C1'   U   987      -9.702  38.342  -3.806  1.00  0.00           C  
ATOM    965  C2'   U   987      -8.287  38.303  -3.224  1.00  0.00           C  
ATOM    966  O2'   U   987      -8.349  38.556  -1.827  1.00  0.00           O  
ATOM    967  N1    U   987      -9.832  37.505  -5.023  1.00  0.00           N  
ATOM    968  C2    U   987     -10.017  36.147  -4.838  1.00  0.00           C  
ATOM    969  O2    U   987     -10.076  35.627  -3.737  1.00  0.00           O  
ATOM    970  N3    U   987     -10.133  35.412  -5.992  1.00  0.00           N  
ATOM    971  C4    U   987     -10.084  35.882  -7.287  1.00  0.00           C  
ATOM    972  O4    U   987     -10.204  35.091  -8.223  1.00  0.00           O  
ATOM    973  C5    U   987      -9.890  37.296  -7.402  1.00  0.00           C  
ATOM    974  C6    U   987      -9.775  38.036  -6.294  1.00  0.00           C  
ATOM    975  H5'   U   987      -9.531  42.022  -5.115  1.00  0.00           H  
ATOM    976 H5''   U   987      -7.953  42.138  -4.903  1.00  0.00           H  
ATOM    977  H4'   U   987      -8.801  40.949  -3.131  1.00  0.00           H  
ATOM    978  H3'   U   987      -7.433  39.183  -4.881  1.00  0.00           H  
ATOM    979  H1'   U   987     -10.338  38.032  -3.129  1.00  0.00           H  
ATOM    980  H2'   U   987      -7.837  37.455  -3.419  1.00  0.00           H  
ATOM    981 HO2'   U   987      -8.141  37.729  -1.344  1.00  0.00           H  
ATOM    982  H3    U   987     -10.265  34.447  -5.883  1.00  0.00           H  
ATOM    983  H5    U   987      -9.843  37.717  -8.286  1.00  0.00           H  
ATOM    984  H6    U   987      -9.642  39.000  -6.400  1.00  0.00           H  
ATOM    985  P     C   988      -5.038  39.291  -3.672  1.00  0.00           P  
ATOM    986  OP2   C   988      -4.922  39.186  -5.149  1.00  0.00           O  
ATOM    987  OP1   C   988      -4.002  40.029  -2.906  1.00  0.00           O  
ATOM    988  O5'   C   988      -5.130  37.815  -3.078  1.00  0.00           O  
ATOM    989  C5'   C   988      -4.981  37.579  -1.687  1.00  0.00           C  
ATOM    990  C4'   C   988      -4.986  36.103  -1.369  1.00  0.00           C  
ATOM    991  O4'   C   988      -6.252  35.502  -1.754  1.00  0.00           O  
ATOM    992  C3'   C   988      -3.952  35.257  -2.096  1.00  0.00           C  
ATOM    993  O3'   C   988      -2.671  35.311  -1.493  1.00  0.00           O  
ATOM    994  C1'   C   988      -6.047  34.186  -2.231  1.00  0.00           C  
ATOM    995  C2'   C   988      -4.570  33.867  -2.001  1.00  0.00           C  
ATOM    996  O2'   C   988      -4.406  33.318  -0.702  1.00  0.00           O  
ATOM    997  N1    C   988      -6.412  34.163  -3.669  1.00  0.00           N  
ATOM    998  C2    C   988      -6.675  32.925  -4.268  1.00  0.00           C  
ATOM    999  O2    C   988      -6.596  31.892  -3.585  1.00  0.00           O  
ATOM   1000  N3    C   988      -7.011  32.876  -5.577  1.00  0.00           N  
ATOM   1001  C4    C   988      -7.089  34.000  -6.289  1.00  0.00           C  
ATOM   1002  N4    C   988      -7.424  33.903  -7.579  1.00  0.00           N  
ATOM   1003  C5    C   988      -6.827  35.273  -5.711  1.00  0.00           C  
ATOM   1004  C6    C   988      -6.497  35.310  -4.414  1.00  0.00           C  
ATOM   1005  H5'   C   988      -5.718  38.011  -1.208  1.00  0.00           H  
ATOM   1006 H5''   C   988      -4.133  37.967  -1.386  1.00  0.00           H  
ATOM   1007  H4'   C   988      -4.868  35.989  -0.403  1.00  0.00           H  
ATOM   1008  H3'   C   988      -3.912  35.533  -3.036  1.00  0.00           H  
ATOM   1009  H1'   C   988      -6.596  33.537  -1.744  1.00  0.00           H  
ATOM   1010  H2'   C   988      -4.216  33.270  -2.694  1.00  0.00           H  
ATOM   1011 HO2'   C   988      -4.191  32.366  -0.781  1.00  0.00           H  
ATOM   1012  H42   C   988      -7.490  34.711  -8.129  1.00  0.00           H  
ATOM   1013  H41   C   988      -7.603  33.024  -7.974  1.00  0.00           H  
ATOM   1014  H5    C   988      -6.888  36.095  -6.242  1.00  0.00           H  
ATOM   1015  H6    C   988      -6.313  36.177  -3.997  1.00  0.00           H  
ATOM   1016  P     G   989      -1.357  34.971  -2.355  1.00  0.00           P  
ATOM   1017  OP2   G   989      -1.470  35.671  -3.660  1.00  0.00           O  
ATOM   1018  OP1   G   989      -0.169  35.207  -1.496  1.00  0.00           O  
ATOM   1019  O5'   G   989      -1.466  33.405  -2.625  1.00  0.00           O  
ATOM   1020  C5'   G   989      -1.105  32.466  -1.624  1.00  0.00           C  
ATOM   1021  C4'   G   989      -1.157  31.051  -2.145  1.00  0.00           C  
ATOM   1022  O4'   G   989      -2.505  30.808  -2.626  1.00  0.00           O  
ATOM   1023  C3'   G   989      -0.323  30.766  -3.386  1.00  0.00           C  
ATOM   1024  O3'   G   989       1.032  30.477  -3.087  1.00  0.00           O  
ATOM   1025  C1'   G   989      -2.496  30.009  -3.801  1.00  0.00           C  
ATOM   1026  C2'   G   989      -1.052  29.591  -4.024  1.00  0.00           C  
ATOM   1027  O2'   G   989      -0.796  28.383  -3.321  1.00  0.00           O  
ATOM   1028  N1    G   989      -4.341  30.001  -8.546  1.00  0.00           N  
ATOM   1029  C2    G   989      -3.926  28.948  -7.768  1.00  0.00           C  
ATOM   1030  N2    G   989      -4.011  27.729  -8.321  1.00  0.00           N  
ATOM   1031  N3    G   989      -3.461  29.078  -6.536  1.00  0.00           N  
ATOM   1032  C4    G   989      -3.442  30.367  -6.136  1.00  0.00           C  
ATOM   1033  C5    G   989      -3.833  31.490  -6.834  1.00  0.00           C  
ATOM   1034  C6    G   989      -4.330  31.337  -8.154  1.00  0.00           C  
ATOM   1035  O6    G   989      -4.727  32.210  -8.934  1.00  0.00           O  
ATOM   1036  N7    G   989      -3.657  32.633  -6.067  1.00  0.00           N  
ATOM   1037  C8    G   989      -3.170  32.193  -4.938  1.00  0.00           C  
ATOM   1038  N9    G   989      -3.015  30.828  -4.913  1.00  0.00           N  
ATOM   1039  H5'   G   989      -1.722  32.551  -0.867  1.00  0.00           H  
ATOM   1040 H5''   G   989      -0.194  32.660  -1.316  1.00  0.00           H  
ATOM   1041  H4'   G   989      -0.948  30.435  -1.412  1.00  0.00           H  
ATOM   1042  H3'   G   989      -0.372  31.536  -3.989  1.00  0.00           H  
ATOM   1043  H1'   G   989      -3.054  29.210  -3.696  1.00  0.00           H  
ATOM   1044  H2'   G   989      -0.837  29.510  -4.977  1.00  0.00           H  
ATOM   1045 HO2'   G   989      -0.682  27.656  -3.969  1.00  0.00           H  
ATOM   1046  H1    G   989      -4.669  29.799  -9.446  1.00  0.00           H  
ATOM   1047  H22   G   989      -3.730  26.940  -7.812  1.00  0.00           H  
ATOM   1048  H21   G   989      -4.355  27.625  -9.232  1.00  0.00           H  
ATOM   1049  H8    G   989      -2.940  32.777  -4.186  1.00  0.00           H  
ATOM   1050  P     U   990       2.160  30.638  -4.220  1.00  0.00           P  
ATOM   1051  OP2   U   990       2.186  32.060  -4.645  1.00  0.00           O  
ATOM   1052  OP1   U   990       3.405  29.997  -3.724  1.00  0.00           O  
ATOM   1053  O5'   U   990       1.610  29.769  -5.437  1.00  0.00           O  
ATOM   1054  C5'   U   990       1.858  28.374  -5.509  1.00  0.00           C  
ATOM   1055  C4'   U   990       1.253  27.763  -6.749  1.00  0.00           C  
ATOM   1056  O4'   U   990      -0.100  28.257  -6.915  1.00  0.00           O  
ATOM   1057  C3'   U   990       1.901  28.146  -8.070  1.00  0.00           C  
ATOM   1058  O3'   U   990       3.119  27.464  -8.308  1.00  0.00           O  
ATOM   1059  C1'   U   990      -0.422  28.352  -8.288  1.00  0.00           C  
ATOM   1060  C2'   U   990       0.782  27.810  -9.048  1.00  0.00           C  
ATOM   1061  O2'   U   990       0.645  26.405  -9.211  1.00  0.00           O  
ATOM   1062  N1    U   990      -0.688  29.777  -8.600  1.00  0.00           N  
ATOM   1063  C2    U   990      -1.245  30.059  -9.833  1.00  0.00           C  
ATOM   1064  O2    U   990      -1.518  29.200 -10.653  1.00  0.00           O  
ATOM   1065  N3    U   990      -1.475  31.391 -10.078  1.00  0.00           N  
ATOM   1066  C4    U   990      -1.211  32.449  -9.234  1.00  0.00           C  
ATOM   1067  O4    U   990      -1.475  33.595  -9.601  1.00  0.00           O  
ATOM   1068  C5    U   990      -0.636  32.082  -7.976  1.00  0.00           C  
ATOM   1069  C6    U   990      -0.403  30.793  -7.712  1.00  0.00           C  
ATOM   1070  H5'   U   990       1.473  27.940  -4.719  1.00  0.00           H  
ATOM   1071 H5''   U   990       2.826  28.221  -5.518  1.00  0.00           H  
ATOM   1072  H4'   U   990       1.227  26.790  -6.641  1.00  0.00           H  
ATOM   1073  H3'   U   990       2.069  29.111  -8.079  1.00  0.00           H  
ATOM   1074  H1'   U   990      -1.212  27.817  -8.512  1.00  0.00           H  
ATOM   1075  H2'   U   990       0.907  28.263  -9.907  1.00  0.00           H  
ATOM   1076 HO2'   U   990       0.471  26.209 -10.155  1.00  0.00           H  
ATOM   1077  H3    U   990      -1.868  31.613 -10.947  1.00  0.00           H  
ATOM   1078  H5    U   990      -0.417  32.771  -7.314  1.00  0.00           H  
ATOM   1079  H6    U   990      -0.008  30.567  -6.844  1.00  0.00           H  
ATOM   1080  P     G   991       4.165  28.028  -9.389  1.00  0.00           P  
ATOM   1081  OP2   G   991       4.319  29.488  -9.161  1.00  0.00           O  
ATOM   1082  OP1   G   991       5.365  27.152  -9.370  1.00  0.00           O  
ATOM   1083  O5'   G   991       3.427  27.822 -10.785  1.00  0.00           O  
ATOM   1084  C5'   G   991       3.342  26.537 -11.382  1.00  0.00           C  
ATOM   1085  C4'   G   991       2.739  26.606 -12.763  1.00  0.00           C  
ATOM   1086  O4'   G   991       1.451  27.274 -12.708  1.00  0.00           O  
ATOM   1087  C3'   G   991       3.512  27.420 -13.790  1.00  0.00           C  
ATOM   1088  O3'   G   991       4.570  26.693 -14.390  1.00  0.00           O  
ATOM   1089  C1'   G   991       1.233  28.004 -13.897  1.00  0.00           C  
ATOM   1090  C2'   G   991       2.443  27.782 -14.805  1.00  0.00           C  
ATOM   1091  O2'   G   991       2.173  26.695 -15.679  1.00  0.00           O  
ATOM   1092  N1    G   991      -0.543  32.531 -15.404  1.00  0.00           N  
ATOM   1093  C2    G   991      -0.557  31.324 -16.060  1.00  0.00           C  
ATOM   1094  N2    G   991      -1.116  31.315 -17.279  1.00  0.00           N  
ATOM   1095  N3    G   991      -0.059  30.205 -15.559  1.00  0.00           N  
ATOM   1096  C4    G   991       0.464  30.392 -14.329  1.00  0.00           C  
ATOM   1097  C5    G   991       0.528  31.552 -13.587  1.00  0.00           C  
ATOM   1098  C6    G   991      -0.010  32.745 -14.137  1.00  0.00           C  
ATOM   1099  O6    G   991      -0.049  33.875 -13.636  1.00  0.00           O  
ATOM   1100  N7    G   991       1.145  31.324 -12.366  1.00  0.00           N  
ATOM   1101  C8    G   991       1.440  30.052 -12.386  1.00  0.00           C  
ATOM   1102  N9    G   991       1.055  29.426 -13.547  1.00  0.00           N  
ATOM   1103  H5'   G   991       2.788  25.958 -10.819  1.00  0.00           H  
ATOM   1104 H5''   G   991       4.242  26.154 -11.445  1.00  0.00           H  
ATOM   1105  H4'   G   991       2.607  25.694 -13.098  1.00  0.00           H  
ATOM   1106  H3'   G   991       3.841  28.240 -13.368  1.00  0.00           H  
ATOM   1107  H1'   G   991       0.425  27.674 -14.342  1.00  0.00           H  
ATOM   1108  H2'   G   991       2.677  28.596 -15.299  1.00  0.00           H  
ATOM   1109 HO2'   G   991       2.041  27.041 -16.586  1.00  0.00           H  
ATOM   1110  H1    G   991      -0.938  33.301 -15.863  1.00  0.00           H  
ATOM   1111  H22   G   991      -1.155  30.482 -17.794  1.00  0.00           H  
ATOM   1112  H21   G   991      -1.487  32.139 -17.657  1.00  0.00           H  
ATOM   1113  H8    G   991       1.890  29.592 -11.648  1.00  0.00           H  
ATOM   1114  P     G   992       5.733  27.467 -15.184  1.00  0.00           P  
ATOM   1115  OP2   G   992       6.501  28.275 -14.203  1.00  0.00           O  
ATOM   1116  OP1   G   992       6.442  26.481 -16.039  1.00  0.00           O  
ATOM   1117  O5'   G   992       4.946  28.470 -16.140  1.00  0.00           O  
ATOM   1118  C5'   G   992       4.554  28.076 -17.447  1.00  0.00           C  
ATOM   1119  C4'   G   992       3.976  29.232 -18.224  1.00  0.00           C  
ATOM   1120  O4'   G   992       2.865  29.811 -17.486  1.00  0.00           O  
ATOM   1121  C3'   G   992       4.904  30.417 -18.447  1.00  0.00           C  
ATOM   1122  O3'   G   992       5.806  30.219 -19.522  1.00  0.00           O  
ATOM   1123  C1'   G   992       2.844  31.209 -17.650  1.00  0.00           C  
ATOM   1124  C2'   G   992       3.906  31.532 -18.703  1.00  0.00           C  
ATOM   1125  O2'   G   992       3.332  31.422 -19.998  1.00  0.00           O  
ATOM   1126  N1    G   992       2.658  35.442 -14.828  1.00  0.00           N  
ATOM   1127  C2    G   992       2.238  35.233 -16.119  1.00  0.00           C  
ATOM   1128  N2    G   992       1.695  36.287 -16.747  1.00  0.00           N  
ATOM   1129  N3    G   992       2.340  34.075 -16.751  1.00  0.00           N  
ATOM   1130  C4    G   992       2.907  33.126 -15.977  1.00  0.00           C  
ATOM   1131  C5    G   992       3.360  33.231 -14.679  1.00  0.00           C  
ATOM   1132  C6    G   992       3.244  34.479 -14.013  1.00  0.00           C  
ATOM   1133  O6    G   992       3.587  34.772 -12.862  1.00  0.00           O  
ATOM   1134  N7    G   992       3.878  32.022 -14.238  1.00  0.00           N  
ATOM   1135  C8    G   992       3.734  31.218 -15.257  1.00  0.00           C  
ATOM   1136  N9    G   992       3.151  31.823 -16.344  1.00  0.00           N  
ATOM   1137  H5'   G   992       3.880  27.367 -17.379  1.00  0.00           H  
ATOM   1138 H5''   G   992       5.336  27.728 -17.924  1.00  0.00           H  
ATOM   1139  H4'   G   992       3.648  28.901 -19.087  1.00  0.00           H  
ATOM   1140  H3'   G   992       5.396  30.599 -17.620  1.00  0.00           H  
ATOM   1141  H1'   G   992       1.969  31.524 -17.961  1.00  0.00           H  
ATOM   1142  H2'   G   992       4.307  32.414 -18.558  1.00  0.00           H  
ATOM   1143 HO2'   G   992       3.249  32.318 -20.387  1.00  0.00           H  
ATOM   1144  H1    G   992       2.537  36.338 -14.450  1.00  0.00           H  
ATOM   1145  H22   G   992       1.377  36.197 -17.670  1.00  0.00           H  
ATOM   1146  H21   G   992       1.616  37.148 -16.286  1.00  0.00           H  
ATOM   1147  H8    G   992       4.012  30.279 -15.246  1.00  0.00           H  
ATOM   1148  P     A   993       7.156  31.087 -19.615  1.00  0.00           P  
ATOM   1149  OP2   A   993       7.806  31.070 -18.280  1.00  0.00           O  
ATOM   1150  OP1   A   993       7.914  30.634 -20.807  1.00  0.00           O  
ATOM   1151  O5'   A   993       6.641  32.570 -19.891  1.00  0.00           O  
ATOM   1152  C5'   A   993       6.207  32.962 -21.185  1.00  0.00           C  
ATOM   1153  C4'   A   993       5.926  34.442 -21.251  1.00  0.00           C  
ATOM   1154  O4'   A   993       4.888  34.776 -20.292  1.00  0.00           O  
ATOM   1155  C3'   A   993       7.075  35.358 -20.859  1.00  0.00           C  
ATOM   1156  O3'   A   993       8.014  35.548 -21.902  1.00  0.00           O  
ATOM   1157  C1'   A   993       5.137  36.031 -19.713  1.00  0.00           C  
ATOM   1158  C2'   A   993       6.338  36.624 -20.455  1.00  0.00           C  
ATOM   1159  O2'   A   993       5.879  37.338 -21.594  1.00  0.00           O  
ATOM   1160  N1    A   993       5.110  38.115 -15.000  1.00  0.00           N  
ATOM   1161  C2    A   993       4.769  38.600 -16.201  1.00  0.00           C  
ATOM   1162  N3    A   993       4.801  38.001 -17.390  1.00  0.00           N  
ATOM   1163  C4    A   993       5.251  36.739 -17.274  1.00  0.00           C  
ATOM   1164  C5    A   993       5.639  36.101 -16.111  1.00  0.00           C  
ATOM   1165  C6    A   993       5.557  36.843 -14.919  1.00  0.00           C  
ATOM   1166  N6    A   993       5.898  36.360 -13.722  1.00  0.00           N  
ATOM   1167  N7    A   993       6.045  34.800 -16.377  1.00  0.00           N  
ATOM   1168  C8    A   993       5.896  34.684 -17.673  1.00  0.00           C  
ATOM   1169  N9    A   993       5.419  35.819 -18.281  1.00  0.00           N  
ATOM   1170  H5'   A   993       5.390  32.470 -21.411  1.00  0.00           H  
ATOM   1171 H5''   A   993       6.903  32.739 -21.838  1.00  0.00           H  
ATOM   1172  H4'   A   993       5.615  34.666 -22.153  1.00  0.00           H  
ATOM   1173  H3'   A   993       7.531  34.983 -20.076  1.00  0.00           H  
ATOM   1174  H1'   A   993       4.367  36.630 -19.810  1.00  0.00           H  
ATOM   1175  H2'   A   993       6.886  37.188 -19.869  1.00  0.00           H  
ATOM   1176 HO2'   A   993       6.393  37.051 -22.378  1.00  0.00           H  
ATOM   1177  H2    A   993       4.451  39.527 -16.205  1.00  0.00           H  
ATOM   1178  H61   A   993       5.819  36.926 -12.925  1.00  0.00           H  
ATOM   1179  H62   A   993       6.224  35.440 -13.639  1.00  0.00           H  
ATOM   1180  H8    A   993       6.106  33.861 -18.165  1.00  0.00           H  
ATOM   1181  P     G   994       9.581  35.677 -21.566  1.00  0.00           P  
ATOM   1182  OP2   G   994      10.011  34.424 -20.894  1.00  0.00           O  
ATOM   1183  OP1   G   994      10.280  36.129 -22.796  1.00  0.00           O  
ATOM   1184  O5'   G   994       9.650  36.858 -20.498  1.00  0.00           O  
ATOM   1185  C5'   G   994      10.821  37.073 -19.724  1.00  0.00           C  
ATOM   1186  C4'   G   994      11.240  38.522 -19.743  1.00  0.00           C  
ATOM   1187  O4'   G   994      11.339  38.924 -21.132  1.00  0.00           O  
ATOM   1188  C3'   G   994      10.252  39.510 -19.141  1.00  0.00           C  
ATOM   1189  O3'   G   994      10.411  39.667 -17.741  1.00  0.00           O  
ATOM   1190  C1'   G   994      10.943  40.270 -21.263  1.00  0.00           C  
ATOM   1191  C2'   G   994      10.571  40.791 -19.876  1.00  0.00           C  
ATOM   1192  O2'   G   994      11.700  41.442 -19.313  1.00  0.00           O  
ATOM   1193  N1    G   994       7.861  43.337 -23.911  1.00  0.00           N  
ATOM   1194  C2    G   994       8.890  43.656 -23.058  1.00  0.00           C  
ATOM   1195  N2    G   994       9.135  44.963 -22.885  1.00  0.00           N  
ATOM   1196  N3    G   994       9.627  42.760 -22.422  1.00  0.00           N  
ATOM   1197  C4    G   994       9.246  41.497 -22.709  1.00  0.00           C  
ATOM   1198  C5    G   994       8.235  41.071 -23.544  1.00  0.00           C  
ATOM   1199  C6    G   994       7.452  42.043 -24.220  1.00  0.00           C  
ATOM   1200  O6    G   994       6.511  41.865 -25.002  1.00  0.00           O  
ATOM   1201  N7    G   994       8.166  39.686 -23.568  1.00  0.00           N  
ATOM   1202  C8    G   994       9.119  39.301 -22.762  1.00  0.00           C  
ATOM   1203  N9    G   994       9.813  40.349 -22.208  1.00  0.00           N  
ATOM   1204  H5'   G   994      11.548  36.524 -20.085  1.00  0.00           H  
ATOM   1205 H5''   G   994      10.646  36.802 -18.798  1.00  0.00           H  
ATOM   1206  H4'   G   994      12.113  38.605 -19.305  1.00  0.00           H  
ATOM   1207  H3'   G   994       9.341  39.231 -19.365  1.00  0.00           H  
ATOM   1208  H1'   G   994      11.699  40.787 -21.613  1.00  0.00           H  
ATOM   1209  H2'   G   994       9.792  41.385 -19.917  1.00  0.00           H  
ATOM   1210 HO2'   G   994      11.537  42.408 -19.298  1.00  0.00           H  
ATOM   1211  H1    G   994       7.375  44.075 -24.333  1.00  0.00           H  
ATOM   1212  H22   G   994       9.858  45.251 -22.288  1.00  0.00           H  
ATOM   1213  H21   G   994       8.594  45.632 -23.352  1.00  0.00           H  
ATOM   1214  H8    G   994       9.318  38.361 -22.574  1.00  0.00           H  
ATOM   1215  P     C   995       9.254  39.179 -16.737  1.00  0.00           P  
ATOM   1216  OP2   C   995       8.461  38.129 -17.425  1.00  0.00           O  
ATOM   1217  OP1   C   995       9.880  38.882 -15.424  1.00  0.00           O  
ATOM   1218  O5'   C   995       8.328  40.463 -16.562  1.00  0.00           O  
ATOM   1219  C5'   C   995       8.832  41.651 -15.973  1.00  0.00           C  
ATOM   1220  C4'   C   995       8.008  42.856 -16.355  1.00  0.00           C  
ATOM   1221  O4'   C   995       8.211  43.186 -17.759  1.00  0.00           O  
ATOM   1222  C3'   C   995       6.499  42.695 -16.257  1.00  0.00           C  
ATOM   1223  O3'   C   995       6.016  42.818 -14.930  1.00  0.00           O  
ATOM   1224  C1'   C   995       7.032  43.770 -18.254  1.00  0.00           C  
ATOM   1225  C2'   C   995       6.053  43.878 -17.090  1.00  0.00           C  
ATOM   1226  O2'   C   995       6.263  45.102 -16.401  1.00  0.00           O  
ATOM   1227  N1    C   995       6.505  42.930 -19.358  1.00  0.00           N  
ATOM   1228  C2    C   995       5.639  43.521 -20.287  1.00  0.00           C  
ATOM   1229  O2    C   995       5.339  44.718 -20.160  1.00  0.00           O  
ATOM   1230  N3    C   995       5.144  42.778 -21.303  1.00  0.00           N  
ATOM   1231  C4    C   995       5.480  41.493 -21.417  1.00  0.00           C  
ATOM   1232  N4    C   995       4.968  40.799 -22.436  1.00  0.00           N  
ATOM   1233  C5    C   995       6.357  40.863 -20.490  1.00  0.00           C  
ATOM   1234  C6    C   995       6.842  41.609 -19.489  1.00  0.00           C  
ATOM   1235  H5'   C   995       9.756  41.788 -16.270  1.00  0.00           H  
ATOM   1236 H5''   C   995       8.821  41.554 -14.998  1.00  0.00           H  
ATOM   1237  H4'   C   995       8.293  43.619 -15.811  1.00  0.00           H  
ATOM   1238  H3'   C   995       6.234  41.857 -16.690  1.00  0.00           H  
ATOM   1239  H1'   C   995       7.231  44.667 -18.593  1.00  0.00           H  
ATOM   1240  H2'   C   995       5.122  43.781 -17.380  1.00  0.00           H  
ATOM   1241 HO2'   C   995       5.920  45.839 -16.946  1.00  0.00           H  
ATOM   1242  H42   C   995       5.196  39.853 -22.547  1.00  0.00           H  
ATOM   1243  H41   C   995       4.363  41.236 -23.072  1.00  0.00           H  
ATOM   1244  H5    C   995       6.600  39.918 -20.582  1.00  0.00           H  
ATOM   1245  H6    C   995       7.447  41.193 -18.840  1.00  0.00           H  
ATOM   1246  P     U   996       4.466  42.586 -14.624  1.00  0.00           P  
ATOM   1247  OP2   U   996       4.414  41.599 -13.516  1.00  0.00           O  
ATOM   1248  OP1   U   996       3.881  43.937 -14.432  1.00  0.00           O  
ATOM   1249  O5'   U   996       3.778  41.929 -15.903  1.00  0.00           O  
ATOM   1250  C5'   U   996       2.367  41.924 -16.050  1.00  0.00           C  
ATOM   1251  C4'   U   996       1.924  42.788 -17.205  1.00  0.00           C  
ATOM   1252  O4'   U   996       2.795  42.548 -18.337  1.00  0.00           O  
ATOM   1253  C3'   U   996       0.533  42.511 -17.755  1.00  0.00           C  
ATOM   1254  O3'   U   996      -0.492  43.155 -17.020  1.00  0.00           O  
ATOM   1255  C1'   U   996       2.067  42.675 -19.538  1.00  0.00           C  
ATOM   1256  C2'   U   996       0.631  43.057 -19.173  1.00  0.00           C  
ATOM   1257  O2'   U   996       0.507  44.472 -19.189  1.00  0.00           O  
ATOM   1258  N1    U   996       2.137  41.389 -20.272  1.00  0.00           N  
ATOM   1259  C2    U   996       1.598  41.358 -21.545  1.00  0.00           C  
ATOM   1260  O2    U   996       1.080  42.328 -22.072  1.00  0.00           O  
ATOM   1261  N3    U   996       1.687  40.147 -22.187  1.00  0.00           N  
ATOM   1262  C4    U   996       2.246  38.986 -21.698  1.00  0.00           C  
ATOM   1263  O4    U   996       2.248  37.974 -22.400  1.00  0.00           O  
ATOM   1264  C5    U   996       2.784  39.092 -20.376  1.00  0.00           C  
ATOM   1265  C6    U   996       2.712  40.260 -19.729  1.00  0.00           C  
ATOM   1266  H5'   U   996       1.958  42.259 -15.225  1.00  0.00           H  
ATOM   1267 H5''   U   996       2.064  41.005 -16.206  1.00  0.00           H  
ATOM   1268  H4'   U   996       1.982  43.733 -16.953  1.00  0.00           H  
ATOM   1269  H3'   U   996       0.357  41.548 -17.777  1.00  0.00           H  
ATOM   1270  H1'   U   996       2.459  43.385 -20.089  1.00  0.00           H  
ATOM   1271  H2'   U   996      -0.019  42.629 -19.768  1.00  0.00           H  
ATOM   1272 HO2'   U   996      -0.038  44.735 -19.961  1.00  0.00           H  
ATOM   1273  H3    U   996       1.310  40.104 -23.090  1.00  0.00           H  
ATOM   1274  H5    U   996       3.202  38.315 -19.950  1.00  0.00           H  
ATOM   1275  H6    U   996       3.087  40.306 -18.825  1.00  0.00           H  
ATOM   1276  P     G   997      -1.691  42.296 -16.382  1.00  0.00           P  
ATOM   1277  OP2   G   997      -1.119  41.037 -15.843  1.00  0.00           O  
ATOM   1278  OP1   G   997      -2.473  43.189 -15.489  1.00  0.00           O  
ATOM   1279  O5'   G   997      -2.608  41.926 -17.632  1.00  0.00           O  
ATOM   1280  C5'   G   997      -2.870  42.879 -18.652  1.00  0.00           C  
ATOM   1281  C4'   G   997      -3.333  42.215 -19.925  1.00  0.00           C  
ATOM   1282  O4'   G   997      -2.145  41.821 -20.677  1.00  0.00           O  
ATOM   1283  C3'   G   997      -4.103  40.914 -19.757  1.00  0.00           C  
ATOM   1284  O3'   G   997      -5.491  41.116 -19.551  1.00  0.00           O  
ATOM   1285  C1'   G   997      -2.357  40.593 -21.302  1.00  0.00           C  
ATOM   1286  C2'   G   997      -3.836  40.321 -21.138  1.00  0.00           C  
ATOM   1287  O2'   G   997      -4.548  41.023 -22.147  1.00  0.00           O  
ATOM   1288  N1    G   997      -0.318  35.930 -21.432  1.00  0.00           N  
ATOM   1289  C2    G   997      -1.105  36.567 -22.361  1.00  0.00           C  
ATOM   1290  N2    G   997      -1.389  35.875 -23.474  1.00  0.00           N  
ATOM   1291  N3    G   997      -1.579  37.793 -22.212  1.00  0.00           N  
ATOM   1292  C4    G   997      -1.199  38.342 -21.039  1.00  0.00           C  
ATOM   1293  C5    G   997      -0.417  37.794 -20.045  1.00  0.00           C  
ATOM   1294  C6    G   997       0.085  36.478 -20.217  1.00  0.00           C  
ATOM   1295  O6    G   997       0.795  35.817 -19.451  1.00  0.00           O  
ATOM   1296  N7    G   997      -0.257  38.686 -18.995  1.00  0.00           N  
ATOM   1297  C8    G   997      -0.932  39.742 -19.362  1.00  0.00           C  
ATOM   1298  N9    G   997      -1.528  39.601 -20.592  1.00  0.00           N  
ATOM   1299  H5'   G   997      -2.051  43.385 -18.834  1.00  0.00           H  
ATOM   1300 H5''   G   997      -3.565  43.496 -18.341  1.00  0.00           H  
ATOM   1301  H4'   G   997      -3.865  42.832 -20.469  1.00  0.00           H  
ATOM   1302  H3'   G   997      -3.758  40.322 -19.057  1.00  0.00           H  
ATOM   1303  H1'   G   997      -2.127  40.589 -22.254  1.00  0.00           H  
ATOM   1304  H2'   G   997      -4.028  39.360 -21.161  1.00  0.00           H  
ATOM   1305 HO2'   G   997      -5.288  41.514 -21.732  1.00  0.00           H  
ATOM   1306  H1    G   997      -0.017  35.021 -21.638  1.00  0.00           H  
ATOM   1307  H22   G   997      -1.946  36.278 -24.173  1.00  0.00           H  
ATOM   1308  H21   G   997      -1.042  34.966 -23.592  1.00  0.00           H  
ATOM   1309  H8    G   997      -1.005  40.552 -18.816  1.00  0.00           H  
ATOM   1310  P     C   998      -6.341  40.060 -18.686  1.00  0.00           P  
ATOM   1311  OP2   C   998      -6.002  40.258 -17.255  1.00  0.00           O  
ATOM   1312  OP1   C   998      -7.758  40.144 -19.122  1.00  0.00           O  
ATOM   1313  O5'   C   998      -5.771  38.643 -19.138  1.00  0.00           O  
ATOM   1314  C5'   C   998      -6.602  37.698 -19.794  1.00  0.00           C  
ATOM   1315  C4'   C   998      -5.828  36.470 -20.211  1.00  0.00           C  
ATOM   1316  O4'   C   998      -4.399  36.727 -20.159  1.00  0.00           O  
ATOM   1317  C3'   C   998      -6.001  35.240 -19.334  1.00  0.00           C  
ATOM   1318  O3'   C   998      -7.190  34.523 -19.616  1.00  0.00           O  
ATOM   1319  C1'   C   998      -3.709  35.535 -19.798  1.00  0.00           C  
ATOM   1320  C2'   C   998      -4.764  34.431 -19.705  1.00  0.00           C  
ATOM   1321  O2'   C   998      -4.912  33.819 -20.978  1.00  0.00           O  
ATOM   1322  N1    C   998      -3.017  35.764 -18.505  1.00  0.00           N  
ATOM   1323  C2    C   998      -2.368  34.682 -17.898  1.00  0.00           C  
ATOM   1324  O2    C   998      -2.391  33.572 -18.453  1.00  0.00           O  
ATOM   1325  N3    C   998      -1.730  34.863 -16.719  1.00  0.00           N  
ATOM   1326  C4    C   998      -1.721  36.065 -16.143  1.00  0.00           C  
ATOM   1327  N4    C   998      -1.078  36.198 -14.979  1.00  0.00           N  
ATOM   1328  C5    C   998      -2.371  37.185 -16.734  1.00  0.00           C  
ATOM   1329  C6    C   998      -2.999  36.993 -17.900  1.00  0.00           C  
ATOM   1330  H5'   C   998      -6.993  38.114 -20.589  1.00  0.00           H  
ATOM   1331 H5''   C   998      -7.322  37.430 -19.185  1.00  0.00           H  
ATOM   1332  H4'   C   998      -6.080  36.243 -21.130  1.00  0.00           H  
ATOM   1333  H3'   C   998      -5.982  35.469 -18.382  1.00  0.00           H  
ATOM   1334  H1'   C   998      -3.050  35.295 -20.482  1.00  0.00           H  
ATOM   1335  H2'   C   998      -4.543  33.776 -19.012  1.00  0.00           H  
ATOM   1336 HO2'   C   998      -4.535  32.915 -20.944  1.00  0.00           H  
ATOM   1337  H42   C   998      -1.054  37.068 -14.530  1.00  0.00           H  
ATOM   1338  H41   C   998      -0.632  35.424 -14.575  1.00  0.00           H  
ATOM   1339  H5    C   998      -2.359  38.065 -16.302  1.00  0.00           H  
ATOM   1340  H6    C   998      -3.452  37.752 -18.323  1.00  0.00           H  
ATOM   1341  P     G   999      -8.140  34.030 -18.417  1.00  0.00           P  
ATOM   1342  OP2   G   999      -7.568  34.531 -17.141  1.00  0.00           O  
ATOM   1343  OP1   G   999      -9.543  34.364 -18.773  1.00  0.00           O  
ATOM   1344  O5'   G   999      -7.993  32.443 -18.433  1.00  0.00           O  
ATOM   1345  C5'   G   999      -7.408  31.778 -19.543  1.00  0.00           C  
ATOM   1346  C4'   G   999      -6.665  30.536 -19.116  1.00  0.00           C  
ATOM   1347  O4'   G   999      -5.291  30.851 -18.766  1.00  0.00           O  
ATOM   1348  C3'   G   999      -7.173  29.855 -17.854  1.00  0.00           C  
ATOM   1349  O3'   G   999      -8.318  29.050 -18.083  1.00  0.00           O  
ATOM   1350  C1'   G   999      -4.823  29.956 -17.797  1.00  0.00           C  
ATOM   1351  C2'   G   999      -5.972  28.992 -17.495  1.00  0.00           C  
ATOM   1352  O2'   G   999      -5.874  27.864 -18.353  1.00  0.00           O  
ATOM   1353  N1    G   999      -2.621  29.900 -13.207  1.00  0.00           N  
ATOM   1354  C2    G   999      -2.812  28.871 -14.098  1.00  0.00           C  
ATOM   1355  N2    G   999      -2.360  27.666 -13.722  1.00  0.00           N  
ATOM   1356  N3    G   999      -3.404  29.012 -15.273  1.00  0.00           N  
ATOM   1357  C4    G   999      -3.797  30.284 -15.491  1.00  0.00           C  
ATOM   1358  C5    G   999      -3.654  31.383 -14.670  1.00  0.00           C  
ATOM   1359  C6    G   999      -3.018  31.218 -13.412  1.00  0.00           C  
ATOM   1360  O6    G   999      -2.796  32.069 -12.543  1.00  0.00           O  
ATOM   1361  N7    G   999      -4.194  32.515 -15.262  1.00  0.00           N  
ATOM   1362  C8    G   999      -4.647  32.093 -16.412  1.00  0.00           C  
ATOM   1363  N9    G   999      -4.439  30.750 -16.615  1.00  0.00           N  
ATOM   1364  H5'   G   999      -6.784  32.387 -19.989  1.00  0.00           H  
ATOM   1365 H5''   G   999      -8.115  31.526 -20.174  1.00  0.00           H  
ATOM   1366  H4'   G   999      -6.678  29.891 -19.853  1.00  0.00           H  
ATOM   1367  H3'   G   999      -7.368  30.492 -17.137  1.00  0.00           H  
ATOM   1368  H1'   G   999      -4.047  29.450 -18.116  1.00  0.00           H  
ATOM   1369  H2'   G   999      -5.988  28.729 -16.551  1.00  0.00           H  
ATOM   1370 HO2'   G   999      -6.746  27.703 -18.771  1.00  0.00           H  
ATOM   1371  H1    G   999      -2.170  29.691 -12.362  1.00  0.00           H  
ATOM   1372  H22   G   999      -2.468  26.894 -14.317  1.00  0.00           H  
ATOM   1373  H21   G   999      -1.920  27.554 -12.853  1.00  0.00           H  
ATOM   1374  H8    G   999      -5.090  32.676 -17.063  1.00  0.00           H  
ATOM   1375  P     C  1000      -9.296  28.673 -16.865  1.00  0.00           P  
ATOM   1376  OP2   C  1000      -9.654  29.927 -16.156  1.00  0.00           O  
ATOM   1377  OP1   C  1000     -10.373  27.797 -17.395  1.00  0.00           O  
ATOM   1378  O5'   C  1000      -8.385  27.799 -15.894  1.00  0.00           O  
ATOM   1379  C5'   C  1000      -8.085  26.445 -16.197  1.00  0.00           C  
ATOM   1380  C4'   C  1000      -7.372  25.762 -15.055  1.00  0.00           C  
ATOM   1381  O4'   C  1000      -6.122  26.441 -14.778  1.00  0.00           O  
ATOM   1382  C3'   C  1000      -8.096  25.760 -13.718  1.00  0.00           C  
ATOM   1383  O3'   C  1000      -9.008  24.684 -13.585  1.00  0.00           O  
ATOM   1384  C1'   C  1000      -5.855  26.450 -13.387  1.00  0.00           C  
ATOM   1385  C2'   C  1000      -6.948  25.606 -12.727  1.00  0.00           C  
ATOM   1386  O2'   C  1000      -6.509  24.257 -12.654  1.00  0.00           O  
ATOM   1387  N1    C  1000      -5.879  27.861 -12.927  1.00  0.00           N  
ATOM   1388  C2    C  1000      -5.332  28.161 -11.673  1.00  0.00           C  
ATOM   1389  O2    C  1000      -4.849  27.246 -10.988  1.00  0.00           O  
ATOM   1390  N3    C  1000      -5.340  29.439 -11.231  1.00  0.00           N  
ATOM   1391  C4    C  1000      -5.866  30.404 -11.986  1.00  0.00           C  
ATOM   1392  N4    C  1000      -5.852  31.651 -11.509  1.00  0.00           N  
ATOM   1393  C5    C  1000      -6.429  30.132 -13.264  1.00  0.00           C  
ATOM   1394  C6    C  1000      -6.415  28.863 -13.692  1.00  0.00           C  
ATOM   1395  H5'   C  1000      -7.515  26.414 -16.994  1.00  0.00           H  
ATOM   1396 H5''   C  1000      -8.920  25.967 -16.383  1.00  0.00           H  
ATOM   1397  H4'   C  1000      -7.179  24.837 -15.313  1.00  0.00           H  
ATOM   1398  H3'   C  1000      -8.572  26.604 -13.571  1.00  0.00           H  
ATOM   1399  H1'   C  1000      -4.980  26.057 -13.188  1.00  0.00           H  
ATOM   1400  H2'   C  1000      -7.188  25.957 -11.844  1.00  0.00           H  
ATOM   1401 HO2'   C  1000      -6.313  24.034 -11.721  1.00  0.00           H  
ATOM   1402  H42   C  1000      -6.231  32.382 -12.040  1.00  0.00           H  
ATOM   1403  H41   C  1000      -5.464  31.834 -10.628  1.00  0.00           H  
ATOM   1404  H5    C  1000      -6.813  30.848 -13.813  1.00  0.00           H  
ATOM   1405  H6    C  1000      -6.798  28.656 -14.569  1.00  0.00           H  
ATOM   1406  P     G  1001     -10.459  24.929 -12.938  1.00  0.00           P  
ATOM   1407  OP2   G  1001     -10.849  26.337 -13.201  1.00  0.00           O  
ATOM   1408  OP1   G  1001     -11.352  23.826 -13.378  1.00  0.00           O  
ATOM   1409  O5'   G  1001     -10.215  24.769 -11.371  1.00  0.00           O  
ATOM   1410  C5'   G  1001      -9.616  23.596 -10.843  1.00  0.00           C  
ATOM   1411  C4'   G  1001      -9.259  23.764  -9.387  1.00  0.00           C  
ATOM   1412  O4'   G  1001      -8.061  24.570  -9.261  1.00  0.00           O  
ATOM   1413  C3'   G  1001     -10.271  24.513  -8.533  1.00  0.00           C  
ATOM   1414  O3'   G  1001     -11.346  23.695  -8.104  1.00  0.00           O  
ATOM   1415  C1'   G  1001      -8.124  25.382  -8.110  1.00  0.00           C  
ATOM   1416  C2'   G  1001      -9.402  24.980  -7.373  1.00  0.00           C  
ATOM   1417  O2'   G  1001      -9.112  23.911  -6.484  1.00  0.00           O  
ATOM   1418  N1    G  1001      -7.507  30.266  -6.815  1.00  0.00           N  
ATOM   1419  C2    G  1001      -7.371  29.135  -6.048  1.00  0.00           C  
ATOM   1420  N2    G  1001      -7.025  29.322  -4.766  1.00  0.00           N  
ATOM   1421  N3    G  1001      -7.559  27.907  -6.503  1.00  0.00           N  
ATOM   1422  C4    G  1001      -7.902  27.899  -7.808  1.00  0.00           C  
ATOM   1423  C5    G  1001      -8.064  28.970  -8.662  1.00  0.00           C  
ATOM   1424  C6    G  1001      -7.859  30.281  -8.161  1.00  0.00           C  
ATOM   1425  O6    G  1001      -7.954  31.358  -8.760  1.00  0.00           O  
ATOM   1426  N7    G  1001      -8.421  28.538  -9.932  1.00  0.00           N  
ATOM   1427  C8    G  1001      -8.469  27.237  -9.829  1.00  0.00           C  
ATOM   1428  N9    G  1001      -8.165  26.783  -8.568  1.00  0.00           N  
ATOM   1429  H5'   G  1001      -8.803  23.395 -11.351  1.00  0.00           H  
ATOM   1430 H5''   G  1001     -10.243  22.848 -10.934  1.00  0.00           H  
ATOM   1431  H4'   G  1001      -9.099  22.882  -8.990  1.00  0.00           H  
ATOM   1432  H3'   G  1001     -10.629  25.288  -9.013  1.00  0.00           H  
ATOM   1433  H1'   G  1001      -7.353  25.254  -7.519  1.00  0.00           H  
ATOM   1434  H2'   G  1001      -9.805  25.741  -6.905  1.00  0.00           H  
ATOM   1435 HO2'   G  1001      -9.771  23.198  -6.616  1.00  0.00           H  
ATOM   1436  H1    G  1001      -7.345  31.130  -6.382  1.00  0.00           H  
ATOM   1437  H22   G  1001      -6.913  28.551  -4.171  1.00  0.00           H  
ATOM   1438  H21   G  1001      -6.883  30.229  -4.421  1.00  0.00           H  
ATOM   1439  H8    G  1001      -8.698  26.646 -10.576  1.00  0.00           H  
ATOM   1440  P     A  1002     -12.761  24.356  -7.722  1.00  0.00           P  
ATOM   1441  OP2   A  1002     -13.142  25.288  -8.813  1.00  0.00           O  
ATOM   1442  OP1   A  1002     -13.688  23.265  -7.331  1.00  0.00           O  
ATOM   1443  O5'   A  1002     -12.442  25.223  -6.423  1.00  0.00           O  
ATOM   1444  C5'   A  1002     -12.169  24.597  -5.178  1.00  0.00           C  
ATOM   1445  C4'   A  1002     -12.069  25.605  -4.061  1.00  0.00           C  
ATOM   1446  O4'   A  1002     -10.906  26.443  -4.286  1.00  0.00           O  
ATOM   1447  C3'   A  1002     -13.217  26.597  -3.953  1.00  0.00           C  
ATOM   1448  O3'   A  1002     -14.306  26.105  -3.192  1.00  0.00           O  
ATOM   1449  C1'   A  1002     -11.168  27.768  -3.871  1.00  0.00           C  
ATOM   1450  C2'   A  1002     -12.557  27.766  -3.232  1.00  0.00           C  
ATOM   1451  O2'   A  1002     -12.427  27.507  -1.842  1.00  0.00           O  
ATOM   1452  N1    A  1002     -10.437  32.559  -5.623  1.00  0.00           N  
ATOM   1453  C2    A  1002     -10.433  32.042  -4.387  1.00  0.00           C  
ATOM   1454  N3    A  1002     -10.632  30.783  -4.002  1.00  0.00           N  
ATOM   1455  C4    A  1002     -10.859  29.991  -5.065  1.00  0.00           C  
ATOM   1456  C5    A  1002     -10.894  30.375  -6.392  1.00  0.00           C  
ATOM   1457  C6    A  1002     -10.668  31.736  -6.668  1.00  0.00           C  
ATOM   1458  N6    A  1002     -10.672  32.252  -7.899  1.00  0.00           N  
ATOM   1459  N7    A  1002     -11.155  29.286  -7.212  1.00  0.00           N  
ATOM   1460  C8    A  1002     -11.271  28.284  -6.376  1.00  0.00           C  
ATOM   1461  N9    A  1002     -11.103  28.639  -5.060  1.00  0.00           N  
ATOM   1462  H5'   A  1002     -11.321  24.109  -5.245  1.00  0.00           H  
ATOM   1463 H5''   A  1002     -12.886  23.963  -4.974  1.00  0.00           H  
ATOM   1464  H4'   A  1002     -11.969  25.142  -3.203  1.00  0.00           H  
ATOM   1465  H3'   A  1002     -13.540  26.871  -4.838  1.00  0.00           H  
ATOM   1466  H1'   A  1002     -10.506  28.067  -3.211  1.00  0.00           H  
ATOM   1467  H2'   A  1002     -13.031  28.607  -3.402  1.00  0.00           H  
ATOM   1468 HO2'   A  1002     -12.628  28.326  -1.345  1.00  0.00           H  
ATOM   1469  H2    A  1002     -10.261  32.681  -3.664  1.00  0.00           H  
ATOM   1470  H61   A  1002     -10.507  33.209  -8.029  1.00  0.00           H  
ATOM   1471  H62   A  1002     -10.837  31.674  -8.673  1.00  0.00           H  
ATOM   1472  H8    A  1002     -11.460  27.366  -6.663  1.00  0.00           H  
ATOM   1473  P     U  1003     -15.803  26.591  -3.516  1.00  0.00           P  
ATOM   1474  OP2   U  1003     -15.972  26.605  -4.991  1.00  0.00           O  
ATOM   1475  OP1   U  1003     -16.736  25.797  -2.677  1.00  0.00           O  
ATOM   1476  O5'   U  1003     -15.838  28.098  -3.001  1.00  0.00           O  
ATOM   1477  C5'   U  1003     -15.751  28.399  -1.617  1.00  0.00           C  
ATOM   1478  C4'   U  1003     -15.857  29.882  -1.361  1.00  0.00           C  
ATOM   1479  O4'   U  1003     -14.656  30.546  -1.841  1.00  0.00           O  
ATOM   1480  C3'   U  1003     -16.979  30.609  -2.087  1.00  0.00           C  
ATOM   1481  O3'   U  1003     -18.226  30.507  -1.424  1.00  0.00           O  
ATOM   1482  C1'   U  1003     -14.980  31.828  -2.331  1.00  0.00           C  
ATOM   1483  C2'   U  1003     -16.469  32.044  -2.067  1.00  0.00           C  
ATOM   1484  O2'   U  1003     -16.637  32.631  -0.784  1.00  0.00           O  
ATOM   1485  N1    U  1003     -14.653  31.875  -3.777  1.00  0.00           N  
ATOM   1486  C2    U  1003     -14.447  33.123  -4.336  1.00  0.00           C  
ATOM   1487  O2    U  1003     -14.521  34.159  -3.699  1.00  0.00           O  
ATOM   1488  N3    U  1003     -14.145  33.117  -5.676  1.00  0.00           N  
ATOM   1489  C4    U  1003     -14.033  32.017  -6.499  1.00  0.00           C  
ATOM   1490  O4    U  1003     -13.755  32.177  -7.689  1.00  0.00           O  
ATOM   1491  C5    U  1003     -14.259  30.761  -5.852  1.00  0.00           C  
ATOM   1492  C6    U  1003     -14.553  30.737  -4.548  1.00  0.00           C  
ATOM   1493  H5'   U  1003     -14.892  28.076  -1.273  1.00  0.00           H  
ATOM   1494 H5''   U  1003     -16.477  27.941  -1.144  1.00  0.00           H  
ATOM   1495  H4'   U  1003     -15.948  30.042  -0.399  1.00  0.00           H  
ATOM   1496  H3'   U  1003     -17.079  30.294  -3.009  1.00  0.00           H  
ATOM   1497  H1'   U  1003     -14.466  32.517  -1.859  1.00  0.00           H  
ATOM   1498  H2'   U  1003     -16.888  32.584  -2.769  1.00  0.00           H  
ATOM   1499 HO2'   U  1003     -16.927  33.561  -0.894  1.00  0.00           H  
ATOM   1500  H3    U  1003     -13.996  33.991  -6.093  1.00  0.00           H  
ATOM   1501  H5    U  1003     -14.198  29.925  -6.361  1.00  0.00           H  
ATOM   1502  H6    U  1003     -14.704  29.865  -4.128  1.00  0.00           H  
ATOM   1503  P     C  1004     -19.596  30.669  -2.247  1.00  0.00           P  
ATOM   1504  OP2   C  1004     -19.269  30.650  -3.695  1.00  0.00           O  
ATOM   1505  OP1   C  1004     -20.576  29.694  -1.703  1.00  0.00           O  
ATOM   1506  O5'   C  1004     -20.101  32.133  -1.874  1.00  0.00           O  
ATOM   1507  C5'   C  1004     -21.293  32.659  -2.436  1.00  0.00           C  
ATOM   1508  C4'   C  1004     -21.139  34.112  -2.812  1.00  0.00           C  
ATOM   1509  O4'   C  1004     -19.727  34.419  -2.939  1.00  0.00           O  
ATOM   1510  C3'   C  1004     -21.739  34.526  -4.147  1.00  0.00           C  
ATOM   1511  O3'   C  1004     -23.115  34.854  -4.056  1.00  0.00           O  
ATOM   1512  C1'   C  1004     -19.521  35.326  -4.001  1.00  0.00           C  
ATOM   1513  C2'   C  1004     -20.902  35.746  -4.509  1.00  0.00           C  
ATOM   1514  O2'   C  1004     -21.327  36.896  -3.794  1.00  0.00           O  
ATOM   1515  N1    C  1004     -18.721  34.639  -5.046  1.00  0.00           N  
ATOM   1516  C2    C  1004     -18.390  35.352  -6.205  1.00  0.00           C  
ATOM   1517  O2    C  1004     -18.772  36.526  -6.325  1.00  0.00           O  
ATOM   1518  N3    C  1004     -17.661  34.749  -7.172  1.00  0.00           N  
ATOM   1519  C4    C  1004     -17.263  33.487  -7.020  1.00  0.00           C  
ATOM   1520  N4    C  1004     -16.545  32.933  -8.001  1.00  0.00           N  
ATOM   1521  C5    C  1004     -17.584  32.735  -5.854  1.00  0.00           C  
ATOM   1522  C6    C  1004     -18.304  33.342  -4.904  1.00  0.00           C  
ATOM   1523  H5'   C  1004     -22.019  32.573  -1.782  1.00  0.00           H  
ATOM   1524 H5''   C  1004     -21.523  32.144  -3.237  1.00  0.00           H  
ATOM   1525  H4'   C  1004     -21.519  34.674  -2.106  1.00  0.00           H  
ATOM   1526  H3'   C  1004     -21.599  33.830  -4.822  1.00  0.00           H  
ATOM   1527  H1'   C  1004     -19.038  36.119  -3.689  1.00  0.00           H  
ATOM   1528  H2'   C  1004     -20.895  35.903  -5.476  1.00  0.00           H  
ATOM   1529 HO2'   C  1004     -21.303  37.672  -4.391  1.00  0.00           H  
ATOM   1530  H42   C  1004     -16.238  32.006  -7.919  1.00  0.00           H  
ATOM   1531  H41   C  1004     -16.327  33.453  -8.802  1.00  0.00           H  
ATOM   1532  H5    C  1004     -17.286  31.807  -5.751  1.00  0.00           H  
ATOM   1533  H6    C  1004     -18.535  32.842  -4.094  1.00  0.00           H  
ATOM   1534  P     C  1005     -24.184  34.129  -5.013  1.00  0.00           P  
ATOM   1535  OP2   C  1005     -25.083  33.310  -4.162  1.00  0.00           O  
ATOM   1536  OP1   C  1005     -24.763  35.157  -5.916  1.00  0.00           O  
ATOM   1537  O5'   C  1005     -23.302  33.140  -5.897  1.00  0.00           O  
ATOM   1538  C5'   C  1005     -22.808  33.539  -7.166  1.00  0.00           C  
ATOM   1539  C4'   C  1005     -21.720  32.615  -7.656  1.00  0.00           C  
ATOM   1540  O4'   C  1005     -21.200  31.840  -6.552  1.00  0.00           O  
ATOM   1541  C3'   C  1005     -22.138  31.571  -8.680  1.00  0.00           C  
ATOM   1542  O3'   C  1005     -22.249  32.097  -9.992  1.00  0.00           O  
ATOM   1543  C1'   C  1005     -20.834  30.563  -7.015  1.00  0.00           C  
ATOM   1544  C2'   C  1005     -21.015  30.568  -8.524  1.00  0.00           C  
ATOM   1545  O2'   C  1005     -19.821  31.033  -9.136  1.00  0.00           O  
ATOM   1546  N1    C  1005     -21.701  29.561  -6.347  1.00  0.00           N  
ATOM   1547  C2    C  1005     -21.445  28.203  -6.575  1.00  0.00           C  
ATOM   1548  O2    C  1005     -20.510  27.880  -7.324  1.00  0.00           O  
ATOM   1549  N3    C  1005     -22.220  27.269  -5.978  1.00  0.00           N  
ATOM   1550  C4    C  1005     -23.218  27.641  -5.178  1.00  0.00           C  
ATOM   1551  N4    C  1005     -23.957  26.685  -4.610  1.00  0.00           N  
ATOM   1552  C5    C  1005     -23.505  29.013  -4.926  1.00  0.00           C  
ATOM   1553  C6    C  1005     -22.731  29.928  -5.521  1.00  0.00           C  
ATOM   1554  H5'   C  1005     -22.448  34.448  -7.097  1.00  0.00           H  
ATOM   1555 H5''   C  1005     -23.545  33.535  -7.811  1.00  0.00           H  
ATOM   1556  H4'   C  1005     -20.994  33.154  -8.032  1.00  0.00           H  
ATOM   1557  H3'   C  1005     -22.985  31.146  -8.433  1.00  0.00           H  
ATOM   1558  H1'   C  1005     -19.896  30.376  -6.804  1.00  0.00           H  
ATOM   1559  H2'   C  1005     -21.274  29.685  -8.860  1.00  0.00           H  
ATOM   1560 HO2'   C  1005     -19.379  30.283  -9.586  1.00  0.00           H  
ATOM   1561  H42   C  1005     -24.698  26.926  -4.017  1.00  0.00           H  
ATOM   1562  H41   C  1005     -23.757  25.742  -4.787  1.00  0.00           H  
ATOM   1563  H5    C  1005     -24.241  29.277  -4.335  1.00  0.00           H  
ATOM   1564  H6    C  1005     -22.912  30.877  -5.360  1.00  0.00           H  
ATOM   1565  P     C  1006     -23.375  31.538 -10.994  1.00  0.00           P  
ATOM   1566  OP2   C  1006     -23.831  30.220 -10.487  1.00  0.00           O  
ATOM   1567  OP1   C  1006     -24.366  32.620 -11.220  1.00  0.00           O  
ATOM   1568  O5'   C  1006     -22.590  31.298 -12.360  1.00  0.00           O  
ATOM   1569  C5'   C  1006     -21.242  31.716 -12.510  1.00  0.00           C  
ATOM   1570  C4'   C  1006     -20.374  30.611 -13.062  1.00  0.00           C  
ATOM   1571  O4'   C  1006     -20.586  29.391 -12.305  1.00  0.00           O  
ATOM   1572  C3'   C  1006     -20.628  30.219 -14.510  1.00  0.00           C  
ATOM   1573  O3'   C  1006     -19.965  31.064 -15.435  1.00  0.00           O  
ATOM   1574  C1'   C  1006     -20.554  28.260 -13.192  1.00  0.00           C  
ATOM   1575  C2'   C  1006     -20.106  28.789 -14.557  1.00  0.00           C  
ATOM   1576  O2'   C  1006     -18.688  28.758 -14.620  1.00  0.00           O  
ATOM   1577  N1    C  1006     -21.923  27.689 -13.232  1.00  0.00           N  
ATOM   1578  C2    C  1006     -22.156  26.577 -14.051  1.00  0.00           C  
ATOM   1579  O2    C  1006     -21.220  26.106 -14.715  1.00  0.00           O  
ATOM   1580  N3    C  1006     -23.396  26.037 -14.104  1.00  0.00           N  
ATOM   1581  C4    C  1006     -24.385  26.561 -13.381  1.00  0.00           C  
ATOM   1582  N4    C  1006     -25.591  25.995 -13.466  1.00  0.00           N  
ATOM   1583  C5    C  1006     -24.180  27.691 -12.540  1.00  0.00           C  
ATOM   1584  C6    C  1006     -22.950  28.216 -12.494  1.00  0.00           C  
ATOM   1585  H5'   C  1006     -20.893  31.990 -11.636  1.00  0.00           H  
ATOM   1586 H5''   C  1006     -21.212  32.481 -13.121  1.00  0.00           H  
ATOM   1587  H4'   C  1006     -19.437  30.878 -12.965  1.00  0.00           H  
ATOM   1588  H3'   C  1006     -21.590  30.215 -14.694  1.00  0.00           H  
ATOM   1589  H1'   C  1006     -19.923  27.574 -12.890  1.00  0.00           H  
ATOM   1590  H2'   C  1006     -20.512  28.282 -15.289  1.00  0.00           H  
ATOM   1591 HO2'   C  1006     -18.400  29.075 -15.502  1.00  0.00           H  
ATOM   1592  H42   C  1006     -26.339  26.357 -12.947  1.00  0.00           H  
ATOM   1593  H41   C  1006     -25.728  25.218 -14.047  1.00  0.00           H  
ATOM   1594  H5    C  1006     -24.914  28.069 -12.011  1.00  0.00           H  
ATOM   1595  H6    C  1006     -22.789  28.993 -11.920  1.00  0.00           H  
ATOM   1596  P     U  1007     -20.800  31.819 -16.583  1.00  0.00           P  
ATOM   1597  OP2   U  1007     -22.181  32.029 -16.082  1.00  0.00           O  
ATOM   1598  OP1   U  1007     -20.000  32.982 -17.043  1.00  0.00           O  
ATOM   1599  O5'   U  1007     -20.861  30.761 -17.772  1.00  0.00           O  
ATOM   1600  C5'   U  1007     -19.691  30.402 -18.491  1.00  0.00           C  
ATOM   1601  C4'   U  1007     -19.845  29.067 -19.177  1.00  0.00           C  
ATOM   1602  O4'   U  1007     -20.324  28.048 -18.259  1.00  0.00           O  
ATOM   1603  C3'   U  1007     -20.840  29.015 -20.326  1.00  0.00           C  
ATOM   1604  O3'   U  1007     -20.315  29.529 -21.537  1.00  0.00           O  
ATOM   1605  C1'   U  1007     -21.120  27.111 -18.947  1.00  0.00           C  
ATOM   1606  C2'   U  1007     -21.155  27.527 -20.417  1.00  0.00           C  
ATOM   1607  O2'   U  1007     -20.136  26.827 -21.116  1.00  0.00           O  
ATOM   1608  N1    U  1007     -22.469  27.112 -18.330  1.00  0.00           N  
ATOM   1609  C2    U  1007     -23.402  26.235 -18.851  1.00  0.00           C  
ATOM   1610  O2    U  1007     -23.161  25.479 -19.776  1.00  0.00           O  
ATOM   1611  N3    U  1007     -24.635  26.270 -18.248  1.00  0.00           N  
ATOM   1612  C4    U  1007     -25.026  27.076 -17.201  1.00  0.00           C  
ATOM   1613  O4    U  1007     -26.176  26.991 -16.768  1.00  0.00           O  
ATOM   1614  C5    U  1007     -24.010  27.958 -16.713  1.00  0.00           C  
ATOM   1615  C6    U  1007     -22.799  27.943 -17.280  1.00  0.00           C  
ATOM   1616  H5'   U  1007     -18.935  30.356 -17.868  1.00  0.00           H  
ATOM   1617 H5''   U  1007     -19.507  31.088 -19.166  1.00  0.00           H  
ATOM   1618  H4'   U  1007     -18.971  28.784 -19.516  1.00  0.00           H  
ATOM   1619  H3'   U  1007     -21.652  29.500 -20.071  1.00  0.00           H  
ATOM   1620  H1'   U  1007     -20.731  26.214 -18.874  1.00  0.00           H  
ATOM   1621  H2'   U  1007     -22.038  27.370 -20.811  1.00  0.00           H  
ATOM   1622 HO2'   U  1007     -20.551  26.154 -21.696  1.00  0.00           H  
ATOM   1623  H3    U  1007     -25.311  25.656 -18.603  1.00  0.00           H  
ATOM   1624  H5    U  1007     -24.200  28.567 -15.968  1.00  0.00           H  
ATOM   1625  H6    U  1007     -22.122  28.557 -16.930  1.00  0.00           H  
ATOM   1626  P     U  1008     -21.228  30.443 -22.492  1.00  0.00           P  
ATOM   1627  OP2   U  1008     -22.106  31.273 -21.630  1.00  0.00           O  
ATOM   1628  OP1   U  1008     -20.341  31.099 -23.486  1.00  0.00           O  
ATOM   1629  O5'   U  1008     -22.145  29.394 -23.266  1.00  0.00           O  
ATOM   1630  C5'   U  1008     -21.570  28.321 -23.995  1.00  0.00           C  
ATOM   1631  C4'   U  1008     -22.623  27.374 -24.515  1.00  0.00           C  
ATOM   1632  O4'   U  1008     -23.142  26.576 -23.422  1.00  0.00           O  
ATOM   1633  C3'   U  1008     -23.865  28.016 -25.115  1.00  0.00           C  
ATOM   1634  O3'   U  1008     -23.714  28.337 -26.486  1.00  0.00           O  
ATOM   1635  C1'   U  1008     -24.517  26.328 -23.580  1.00  0.00           C  
ATOM   1636  C2'   U  1008     -24.905  26.912 -24.942  1.00  0.00           C  
ATOM   1637  O2'   U  1008     -24.757  25.905 -25.933  1.00  0.00           O  
ATOM   1638  N1    U  1008     -25.211  27.005 -22.458  1.00  0.00           N  
ATOM   1639  C2    U  1008     -26.523  26.641 -22.218  1.00  0.00           C  
ATOM   1640  O2    U  1008     -27.114  25.804 -22.877  1.00  0.00           O  
ATOM   1641  N3    U  1008     -27.126  27.293 -21.170  1.00  0.00           N  
ATOM   1642  C4    U  1008     -26.565  28.253 -20.354  1.00  0.00           C  
ATOM   1643  O4    U  1008     -27.240  28.749 -19.451  1.00  0.00           O  
ATOM   1644  C5    U  1008     -25.206  28.579 -20.662  1.00  0.00           C  
ATOM   1645  C6    U  1008     -24.594  27.958 -21.676  1.00  0.00           C  
ATOM   1646  H5'   U  1008     -20.959  27.827 -23.408  1.00  0.00           H  
ATOM   1647 H5''   U  1008     -21.064  28.682 -24.752  1.00  0.00           H  
ATOM   1648  H4'   U  1008     -22.214  26.779 -25.177  1.00  0.00           H  
ATOM   1649  H3'   U  1008     -24.121  28.790 -24.573  1.00  0.00           H  
ATOM   1650  H1'   U  1008     -24.733  25.371 -23.566  1.00  0.00           H  
ATOM   1651  H2'   U  1008     -25.815  27.275 -24.928  1.00  0.00           H  
ATOM   1652 HO2'   U  1008     -25.645  25.620 -26.234  1.00  0.00           H  
ATOM   1653  H3    U  1008     -28.056  27.051 -20.982  1.00  0.00           H  
ATOM   1654  H5    U  1008     -24.727  29.251 -20.133  1.00  0.00           H  
ATOM   1655  H6    U  1008     -23.665  28.199 -21.867  1.00  0.00           H  
ATOM   1656  P     U  1009     -24.547  29.551 -27.129  1.00  0.00           P  
ATOM   1657  OP2   U  1009     -24.555  30.670 -26.153  1.00  0.00           O  
ATOM   1658  OP1   U  1009     -24.038  29.781 -28.505  1.00  0.00           O  
ATOM   1659  O5'   U  1009     -26.031  28.983 -27.241  1.00  0.00           O  
ATOM   1660  C5'   U  1009     -26.383  28.058 -28.258  1.00  0.00           C  
ATOM   1661  C4'   U  1009     -27.854  27.721 -28.220  1.00  0.00           C  
ATOM   1662  O4'   U  1009     -28.155  27.035 -26.977  1.00  0.00           O  
ATOM   1663  C3'   U  1009     -28.812  28.901 -28.214  1.00  0.00           C  
ATOM   1664  O3'   U  1009     -29.029  29.445 -29.504  1.00  0.00           O  
ATOM   1665  C1'   U  1009     -29.441  27.415 -26.507  1.00  0.00           C  
ATOM   1666  C2'   U  1009     -30.060  28.266 -27.618  1.00  0.00           C  
ATOM   1667  O2'   U  1009     -30.705  27.418 -28.557  1.00  0.00           O  
ATOM   1668  N1    U  1009     -29.245  28.183 -25.254  1.00  0.00           N  
ATOM   1669  C2    U  1009     -30.288  28.187 -24.347  1.00  0.00           C  
ATOM   1670  O2    U  1009     -31.338  27.596 -24.536  1.00  0.00           O  
ATOM   1671  N3    U  1009     -30.061  28.909 -23.201  1.00  0.00           N  
ATOM   1672  C4    U  1009     -28.923  29.615 -22.874  1.00  0.00           C  
ATOM   1673  O4    U  1009     -28.872  30.217 -21.801  1.00  0.00           O  
ATOM   1674  C5    U  1009     -27.886  29.565 -23.859  1.00  0.00           C  
ATOM   1675  C6    U  1009     -28.079  28.868 -24.983  1.00  0.00           C  
ATOM   1676  H5'   U  1009     -25.864  27.236 -28.135  1.00  0.00           H  
ATOM   1677 H5''   U  1009     -26.168  28.445 -29.132  1.00  0.00           H  
ATOM   1678  H4'   U  1009     -28.062  27.128 -28.972  1.00  0.00           H  
ATOM   1679  H3'   U  1009     -28.472  29.591 -27.607  1.00  0.00           H  
ATOM   1680  H1'   U  1009     -30.022  26.645 -26.329  1.00  0.00           H  
ATOM   1681  H2'   U  1009     -30.672  28.943 -27.261  1.00  0.00           H  
ATOM   1682 HO2'   U  1009     -31.675  27.540 -28.483  1.00  0.00           H  
ATOM   1683  H3    U  1009     -30.789  28.926 -22.545  1.00  0.00           H  
ATOM   1684  H5    U  1009     -27.040  30.038 -23.709  1.00  0.00           H  
ATOM   1685  H6    U  1009     -27.355  28.851 -25.641  1.00  0.00           H  
ATOM   1686  P     G  1010     -29.323  31.014 -29.682  1.00  0.00           P  
ATOM   1687  OP2   G  1010     -28.551  31.747 -28.647  1.00  0.00           O  
ATOM   1688  OP1   G  1010     -29.139  31.358 -31.116  1.00  0.00           O  
ATOM   1689  O5'   G  1010     -30.872  31.158 -29.337  1.00  0.00           O  
ATOM   1690  C5'   G  1010     -31.866  30.666 -30.223  1.00  0.00           C  
ATOM   1691  C4'   G  1010     -33.250  30.812 -29.641  1.00  0.00           C  
ATOM   1692  O4'   G  1010     -33.357  29.995 -28.444  1.00  0.00           O  
ATOM   1693  C3'   G  1010     -33.629  32.205 -29.161  1.00  0.00           C  
ATOM   1694  O3'   G  1010     -34.068  33.051 -30.210  1.00  0.00           O  
ATOM   1695  C1'   G  1010     -34.163  30.651 -27.472  1.00  0.00           C  
ATOM   1696  C2'   G  1010     -34.733  31.893 -28.164  1.00  0.00           C  
ATOM   1697  O2'   G  1010     -35.941  31.545 -28.825  1.00  0.00           O  
ATOM   1698  N1    G  1010     -33.941  31.765 -22.510  1.00  0.00           N  
ATOM   1699  C2    G  1010     -35.032  31.471 -23.292  1.00  0.00           C  
ATOM   1700  N2    G  1010     -36.224  31.472 -22.677  1.00  0.00           N  
ATOM   1701  N3    G  1010     -34.961  31.194 -24.584  1.00  0.00           N  
ATOM   1702  C4    G  1010     -33.692  31.238 -25.041  1.00  0.00           C  
ATOM   1703  C5    G  1010     -32.536  31.520 -24.346  1.00  0.00           C  
ATOM   1704  C6    G  1010     -32.626  31.815 -22.961  1.00  0.00           C  
ATOM   1705  O6    G  1010     -31.715  32.091 -22.171  1.00  0.00           O  
ATOM   1706  N7    G  1010     -31.430  31.461 -25.182  1.00  0.00           N  
ATOM   1707  C8    G  1010     -31.925  31.150 -26.350  1.00  0.00           C  
ATOM   1708  N9    G  1010     -33.291  30.999 -26.335  1.00  0.00           N  
ATOM   1709  H5'   G  1010     -31.693  29.719 -30.404  1.00  0.00           H  
ATOM   1710 H5''   G  1010     -31.818  31.166 -31.065  1.00  0.00           H  
ATOM   1711  H4'   G  1010     -33.906  30.502 -30.301  1.00  0.00           H  
ATOM   1712  H3'   G  1010     -32.867  32.602 -28.692  1.00  0.00           H  
ATOM   1713  H1'   G  1010     -34.899  30.085 -27.158  1.00  0.00           H  
ATOM   1714  H2'   G  1010     -34.865  32.631 -27.532  1.00  0.00           H  
ATOM   1715 HO2'   G  1010     -36.695  31.951 -28.348  1.00  0.00           H  
ATOM   1716  H1    G  1010     -34.100  31.956 -21.562  1.00  0.00           H  
ATOM   1717  H22   G  1010     -37.037  31.268 -23.184  1.00  0.00           H  
ATOM   1718  H21   G  1010     -36.284  31.675 -21.720  1.00  0.00           H  
ATOM   1719  H8    G  1010     -31.377  31.035 -27.154  1.00  0.00           H  
ATOM   1720  P     C  1011     -33.999  34.648 -30.043  1.00  0.00           P  
ATOM   1721  OP2   C  1011     -32.646  35.000 -29.544  1.00  0.00           O  
ATOM   1722  OP1   C  1011     -34.502  35.263 -31.297  1.00  0.00           O  
ATOM   1723  O5'   C  1011     -35.049  34.960 -28.886  1.00  0.00           O  
ATOM   1724  C5'   C  1011     -36.445  34.941 -29.144  1.00  0.00           C  
ATOM   1725  C4'   C  1011     -37.246  35.210 -27.893  1.00  0.00           C  
ATOM   1726  O4'   C  1011     -36.876  34.260 -26.868  1.00  0.00           O  
ATOM   1727  C3'   C  1011     -37.029  36.565 -27.237  1.00  0.00           C  
ATOM   1728  O3'   C  1011     -37.803  37.595 -27.826  1.00  0.00           O  
ATOM   1729  C1'   C  1011     -36.917  34.895 -25.593  1.00  0.00           C  
ATOM   1730  C2'   C  1011     -37.474  36.304 -25.816  1.00  0.00           C  
ATOM   1731  O2'   C  1011     -38.890  36.270 -25.718  1.00  0.00           O  
ATOM   1732  N1    C  1011     -35.545  34.914 -25.030  1.00  0.00           N  
ATOM   1733  C2    C  1011     -35.393  35.126 -23.654  1.00  0.00           C  
ATOM   1734  O2    C  1011     -36.403  35.291 -22.952  1.00  0.00           O  
ATOM   1735  N3    C  1011     -34.153  35.147 -23.115  1.00  0.00           N  
ATOM   1736  C4    C  1011     -33.084  34.967 -23.891  1.00  0.00           C  
ATOM   1737  N4    C  1011     -31.879  34.996 -23.315  1.00  0.00           N  
ATOM   1738  C5    C  1011     -33.204  34.750 -25.293  1.00  0.00           C  
ATOM   1739  C6    C  1011     -34.436  34.730 -25.814  1.00  0.00           C  
ATOM   1740  H5'   C  1011     -36.692  34.061 -29.498  1.00  0.00           H  
ATOM   1741 H5''   C  1011     -36.656  35.626 -29.812  1.00  0.00           H  
ATOM   1742  H4'   C  1011     -38.198  35.103 -28.099  1.00  0.00           H  
ATOM   1743  H3'   C  1011     -36.072  36.777 -27.242  1.00  0.00           H  
ATOM   1744  H1'   C  1011     -37.512  34.406 -24.988  1.00  0.00           H  
ATOM   1745  H2'   C  1011     -37.083  36.952 -25.194  1.00  0.00           H  
ATOM   1746 HO2'   C  1011     -39.165  36.724 -24.895  1.00  0.00           H  
ATOM   1747  H42   C  1011     -31.075  34.867 -23.859  1.00  0.00           H  
ATOM   1748  H41   C  1011     -31.801  35.147 -22.350  1.00  0.00           H  
ATOM   1749  H5    C  1011     -32.412  34.618 -25.855  1.00  0.00           H  
ATOM   1750  H6    C  1011     -34.540  34.582 -26.777  1.00  0.00           H  
ATOM   1751  P     A  1012     -37.339  39.129 -27.699  1.00  0.00           P  
ATOM   1752  OP2   A  1012     -35.880  39.191 -27.963  1.00  0.00           O  
ATOM   1753  OP1   A  1012     -38.267  39.959 -28.506  1.00  0.00           O  
ATOM   1754  O5'   A  1012     -37.576  39.477 -26.162  1.00  0.00           O  
ATOM   1755  C5'   A  1012     -38.872  39.793 -25.678  1.00  0.00           C  
ATOM   1756  C4'   A  1012     -38.836  40.213 -24.230  1.00  0.00           C  
ATOM   1757  O4'   A  1012     -38.292  39.122 -23.451  1.00  0.00           O  
ATOM   1758  C3'   A  1012     -37.925  41.385 -23.898  1.00  0.00           C  
ATOM   1759  O3'   A  1012     -38.528  42.643 -24.141  1.00  0.00           O  
ATOM   1760  C1'   A  1012     -37.494  39.636 -22.399  1.00  0.00           C  
ATOM   1761  C2'   A  1012     -37.660  41.153 -22.421  1.00  0.00           C  
ATOM   1762  O2'   A  1012     -38.785  41.515 -21.633  1.00  0.00           O  
ATOM   1763  N1    A  1012     -32.810  39.035 -20.336  1.00  0.00           N  
ATOM   1764  C2    A  1012     -33.972  39.462 -19.824  1.00  0.00           C  
ATOM   1765  N3    A  1012     -35.155  39.594 -20.419  1.00  0.00           N  
ATOM   1766  C4    A  1012     -35.082  39.226 -21.710  1.00  0.00           C  
ATOM   1767  C5    A  1012     -33.962  38.766 -22.378  1.00  0.00           C  
ATOM   1768  C6    A  1012     -32.771  38.672 -21.636  1.00  0.00           C  
ATOM   1769  N6    A  1012     -31.613  38.247 -22.147  1.00  0.00           N  
ATOM   1770  N7    A  1012     -34.264  38.481 -23.703  1.00  0.00           N  
ATOM   1771  C8    A  1012     -35.538  38.769 -23.804  1.00  0.00           C  
ATOM   1772  N9    A  1012     -36.097  39.225 -22.636  1.00  0.00           N  
ATOM   1773  H5'   A  1012     -39.449  39.005 -25.767  1.00  0.00           H  
ATOM   1774 H5''   A  1012     -39.245  40.523 -26.213  1.00  0.00           H  
ATOM   1775  H4'   A  1012     -39.750  40.406 -23.932  1.00  0.00           H  
ATOM   1776  H3'   A  1012     -37.087  41.293 -24.399  1.00  0.00           H  
ATOM   1777  H1'   A  1012     -37.794  39.288 -21.533  1.00  0.00           H  
ATOM   1778  H2'   A  1012     -36.846  41.613 -22.126  1.00  0.00           H  
ATOM   1779 HO2'   A  1012     -38.472  41.952 -20.814  1.00  0.00           H  
ATOM   1780  H2    A  1012     -33.946  39.713 -18.877  1.00  0.00           H  
ATOM   1781  H61   A  1012     -30.815  38.203 -21.579  1.00  0.00           H  
ATOM   1782  H62   A  1012     -31.561  37.978 -23.087  1.00  0.00           H  
ATOM   1783  H8    A  1012     -36.045  38.669 -24.637  1.00  0.00           H  
ATOM   1784  P     U  1013     -37.616  43.941 -24.395  1.00  0.00           P  
ATOM   1785  OP2   U  1013     -36.668  43.628 -25.494  1.00  0.00           O  
ATOM   1786  OP1   U  1013     -38.513  45.119 -24.513  1.00  0.00           O  
ATOM   1787  O5'   U  1013     -36.778  44.092 -23.049  1.00  0.00           O  
ATOM   1788  C5'   U  1013     -37.386  44.576 -21.861  1.00  0.00           C  
ATOM   1789  C4'   U  1013     -36.489  44.393 -20.662  1.00  0.00           C  
ATOM   1790  O4'   U  1013     -35.962  43.041 -20.667  1.00  0.00           O  
ATOM   1791  C3'   U  1013     -35.273  45.304 -20.589  1.00  0.00           C  
ATOM   1792  O3'   U  1013     -35.543  46.539 -19.950  1.00  0.00           O  
ATOM   1793  C1'   U  1013     -34.631  43.063 -20.218  1.00  0.00           C  
ATOM   1794  C2'   U  1013     -34.302  44.486 -19.759  1.00  0.00           C  
ATOM   1795  O2'   U  1013     -34.586  44.602 -18.372  1.00  0.00           O  
ATOM   1796  N1    U  1013     -33.734  42.600 -21.304  1.00  0.00           N  
ATOM   1797  C2    U  1013     -32.416  42.351 -20.970  1.00  0.00           C  
ATOM   1798  O2    U  1013     -31.976  42.493 -19.842  1.00  0.00           O  
ATOM   1799  N3    U  1013     -31.623  41.924 -22.006  1.00  0.00           N  
ATOM   1800  C4    U  1013     -32.002  41.725 -23.317  1.00  0.00           C  
ATOM   1801  O4    U  1013     -31.168  41.338 -24.136  1.00  0.00           O  
ATOM   1802  C5    U  1013     -33.380  42.003 -23.589  1.00  0.00           C  
ATOM   1803  C6    U  1013     -34.175  42.418 -22.598  1.00  0.00           C  
ATOM   1804  H5'   U  1013     -38.223  44.089 -21.710  1.00  0.00           H  
ATOM   1805 H5''   U  1013     -37.585  45.529 -21.969  1.00  0.00           H  
ATOM   1806  H4'   U  1013     -37.017  44.531 -19.848  1.00  0.00           H  
ATOM   1807  H3'   U  1013     -34.904  45.422 -21.489  1.00  0.00           H  
ATOM   1808  H1'   U  1013     -34.558  42.453 -19.454  1.00  0.00           H  
ATOM   1809  H2'   U  1013     -33.372  44.722 -19.959  1.00  0.00           H  
ATOM   1810 HO2'   U  1013     -33.742  44.665 -17.877  1.00  0.00           H  
ATOM   1811  H3    U  1013     -30.684  41.742 -21.791  1.00  0.00           H  
ATOM   1812  H5    U  1013     -33.736  41.888 -24.495  1.00  0.00           H  
ATOM   1813  H6    U  1013     -35.112  42.603 -22.810  1.00  0.00           H  
ATOM   1814  P     A  1014     -34.505  47.759 -20.075  1.00  0.00           P  
ATOM   1815  OP2   A  1014     -33.242  47.231 -20.649  1.00  0.00           O  
ATOM   1816  OP1   A  1014     -35.199  48.888 -20.742  1.00  0.00           O  
ATOM   1817  O5'   A  1014     -34.221  48.178 -18.564  1.00  0.00           O  
ATOM   1818  C5'   A  1014     -32.901  48.170 -18.041  1.00  0.00           C  
ATOM   1819  C4'   A  1014     -32.883  48.527 -16.576  1.00  0.00           C  
ATOM   1820  O4'   A  1014     -32.722  47.316 -15.794  1.00  0.00           O  
ATOM   1821  C3'   A  1014     -31.746  49.429 -16.122  1.00  0.00           C  
ATOM   1822  O3'   A  1014     -32.014  50.805 -16.330  1.00  0.00           O  
ATOM   1823  C1'   A  1014     -31.964  47.598 -14.635  1.00  0.00           C  
ATOM   1824  C2'   A  1014     -31.592  49.082 -14.644  1.00  0.00           C  
ATOM   1825  O2'   A  1014     -32.526  49.795 -13.847  1.00  0.00           O  
ATOM   1826  N1    A  1014     -27.248  46.829 -12.707  1.00  0.00           N  
ATOM   1827  C2    A  1014     -28.156  47.792 -12.506  1.00  0.00           C  
ATOM   1828  N3    A  1014     -29.367  47.931 -13.042  1.00  0.00           N  
ATOM   1829  C4    A  1014     -29.630  46.921 -13.890  1.00  0.00           C  
ATOM   1830  C5    A  1014     -28.798  45.861 -14.199  1.00  0.00           C  
ATOM   1831  C6    A  1014     -27.544  45.829 -13.564  1.00  0.00           C  
ATOM   1832  N6    A  1014     -26.637  44.870 -13.765  1.00  0.00           N  
ATOM   1833  N7    A  1014     -29.405  45.012 -15.114  1.00  0.00           N  
ATOM   1834  C8    A  1014     -30.571  45.568 -15.333  1.00  0.00           C  
ATOM   1835  N9    A  1014     -30.774  46.726 -14.625  1.00  0.00           N  
ATOM   1836  H5'   A  1014     -32.357  48.820 -18.534  1.00  0.00           H  
ATOM   1837 H5''   A  1014     -32.515  47.277 -18.158  1.00  0.00           H  
ATOM   1838  H4'   A  1014     -33.735  48.951 -16.342  1.00  0.00           H  
ATOM   1839  H3'   A  1014     -30.925  49.174 -16.594  1.00  0.00           H  
ATOM   1840  H1'   A  1014     -32.517  47.406 -13.848  1.00  0.00           H  
ATOM   1841  H2'   A  1014     -30.671  49.220 -14.337  1.00  0.00           H  
ATOM   1842 HO2'   A  1014     -32.085  50.086 -13.023  1.00  0.00           H  
ATOM   1843  H2    A  1014     -27.893  48.494 -11.874  1.00  0.00           H  
ATOM   1844  H61   A  1014     -25.778  44.901 -13.293  1.00  0.00           H  
ATOM   1845  H62   A  1014     -26.830  44.134 -14.383  1.00  0.00           H  
ATOM   1846  H8    A  1014     -31.237  45.191 -15.947  1.00  0.00           H  
ATOM   1847  P     A  1015     -30.901  51.753 -16.998  1.00  0.00           P  
ATOM   1848  OP2   A  1015     -30.476  51.131 -18.277  1.00  0.00           O  
ATOM   1849  OP1   A  1015     -31.419  53.144 -16.994  1.00  0.00           O  
ATOM   1850  O5'   A  1015     -29.674  51.680 -15.984  1.00  0.00           O  
ATOM   1851  C5'   A  1015     -28.372  52.082 -16.385  1.00  0.00           C  
ATOM   1852  C4'   A  1015     -27.344  51.761 -15.330  1.00  0.00           C  
ATOM   1853  O4'   A  1015     -27.639  50.449 -14.790  1.00  0.00           O  
ATOM   1854  C3'   A  1015     -25.901  51.687 -15.805  1.00  0.00           C  
ATOM   1855  O3'   A  1015     -25.239  52.939 -15.769  1.00  0.00           O  
ATOM   1856  C1'   A  1015     -26.458  49.684 -14.666  1.00  0.00           C  
ATOM   1857  C2'   A  1015     -25.289  50.656 -14.862  1.00  0.00           C  
ATOM   1858  O2'   A  1015     -24.959  51.238 -13.609  1.00  0.00           O  
ATOM   1859  N1    A  1015     -24.110  45.569 -16.691  1.00  0.00           N  
ATOM   1860  C2    A  1015     -23.802  46.363 -15.658  1.00  0.00           C  
ATOM   1861  N3    A  1015     -24.459  47.420 -15.184  1.00  0.00           N  
ATOM   1862  C4    A  1015     -25.573  47.648 -15.903  1.00  0.00           C  
ATOM   1863  C5    A  1015     -26.021  46.920 -16.989  1.00  0.00           C  
ATOM   1864  C6    A  1015     -25.236  45.825 -17.391  1.00  0.00           C  
ATOM   1865  N6    A  1015     -25.542  45.033 -18.421  1.00  0.00           N  
ATOM   1866  N7    A  1015     -27.209  47.448 -17.477  1.00  0.00           N  
ATOM   1867  C8    A  1015     -27.448  48.465 -16.687  1.00  0.00           C  
ATOM   1868  N9    A  1015     -26.499  48.645 -15.712  1.00  0.00           N  
ATOM   1869  H5'   A  1015     -28.372  53.048 -16.549  1.00  0.00           H  
ATOM   1870 H5''   A  1015     -28.135  51.618 -17.215  1.00  0.00           H  
ATOM   1871  H4'   A  1015     -27.401  52.432 -14.617  1.00  0.00           H  
ATOM   1872  H3'   A  1015     -25.882  51.333 -16.720  1.00  0.00           H  
ATOM   1873  H1'   A  1015     -26.384  49.259 -13.785  1.00  0.00           H  
ATOM   1874  H2'   A  1015     -24.518  50.210 -15.269  1.00  0.00           H  
ATOM   1875 HO2'   A  1015     -24.101  50.875 -13.305  1.00  0.00           H  
ATOM   1876  H2    A  1015     -22.975  46.135 -15.183  1.00  0.00           H  
ATOM   1877  H61   A  1015     -24.954  44.283 -18.654  1.00  0.00           H  
ATOM   1878  H62   A  1015     -26.354  45.199 -18.943  1.00  0.00           H  
ATOM   1879  H8    A  1015     -28.233  49.046 -16.785  1.00  0.00           H  
ATOM   1880  P     A  1016     -24.975  53.753 -17.130  1.00  0.00           P  
ATOM   1881  OP2   A  1016     -25.309  52.862 -18.270  1.00  0.00           O  
ATOM   1882  OP1   A  1016     -25.639  55.075 -17.012  1.00  0.00           O  
ATOM   1883  O5'   A  1016     -23.400  53.990 -17.137  1.00  0.00           O  
ATOM   1884  C5'   A  1016     -22.575  53.379 -18.118  1.00  0.00           C  
ATOM   1885  C4'   A  1016     -21.416  52.647 -17.489  1.00  0.00           C  
ATOM   1886  O4'   A  1016     -21.903  51.428 -16.871  1.00  0.00           O  
ATOM   1887  C3'   A  1016     -20.327  52.177 -18.442  1.00  0.00           C  
ATOM   1888  O3'   A  1016     -19.364  53.178 -18.721  1.00  0.00           O  
ATOM   1889  C1'   A  1016     -20.954  50.408 -17.004  1.00  0.00           C  
ATOM   1890  C2'   A  1016     -19.730  50.972 -17.725  1.00  0.00           C  
ATOM   1891  O2'   A  1016     -18.770  51.373 -16.758  1.00  0.00           O  
ATOM   1892  N1    A  1016     -20.359  45.601 -18.765  1.00  0.00           N  
ATOM   1893  C2    A  1016     -19.552  46.411 -18.067  1.00  0.00           C  
ATOM   1894  N3    A  1016     -19.771  47.653 -17.641  1.00  0.00           N  
ATOM   1895  C4    A  1016     -20.995  48.072 -18.007  1.00  0.00           C  
ATOM   1896  C5    A  1016     -21.936  47.356 -18.723  1.00  0.00           C  
ATOM   1897  C6    A  1016     -21.583  46.052 -19.115  1.00  0.00           C  
ATOM   1898  N6    A  1016     -22.386  45.245 -19.811  1.00  0.00           N  
ATOM   1899  N7    A  1016     -23.086  48.110 -18.914  1.00  0.00           N  
ATOM   1900  C8    A  1016     -22.819  49.246 -18.318  1.00  0.00           C  
ATOM   1901  N9    A  1016     -21.571  49.292 -17.747  1.00  0.00           N  
ATOM   1902  H5'   A  1016     -22.227  54.071 -18.719  1.00  0.00           H  
ATOM   1903 H5''   A  1016     -23.110  52.744 -18.637  1.00  0.00           H  
ATOM   1904  H4'   A  1016     -21.014  53.219 -16.803  1.00  0.00           H  
ATOM   1905  H3'   A  1016     -20.741  51.873 -19.278  1.00  0.00           H  
ATOM   1906  H1'   A  1016     -20.693  50.100 -16.110  1.00  0.00           H  
ATOM   1907  H2'   A  1016     -19.358  50.325 -18.360  1.00  0.00           H  
ATOM   1908 HO2'   A  1016     -18.014  50.750 -16.783  1.00  0.00           H  
ATOM   1909  H2    A  1016     -18.676  46.036 -17.838  1.00  0.00           H  
ATOM   1910  H61   A  1016     -22.084  44.345 -20.055  1.00  0.00           H  
ATOM   1911  H62   A  1016     -23.278  45.551 -20.076  1.00  0.00           H  
ATOM   1912  H8    A  1016     -23.452  49.994 -18.283  1.00  0.00           H  
ATOM   1913  P     A  1017     -19.236  53.786 -20.203  1.00  0.00           P  
ATOM   1914  OP2   A  1017     -20.602  53.900 -20.773  1.00  0.00           O  
ATOM   1915  OP1   A  1017     -18.367  54.987 -20.134  1.00  0.00           O  
ATOM   1916  O5'   A  1017     -18.456  52.659 -21.016  1.00  0.00           O  
ATOM   1917  C5'   A  1017     -17.064  52.776 -21.272  1.00  0.00           C  
ATOM   1918  C4'   A  1017     -16.365  51.445 -21.155  1.00  0.00           C  
ATOM   1919  O4'   A  1017     -17.135  50.582 -20.273  1.00  0.00           O  
ATOM   1920  C3'   A  1017     -16.244  50.639 -22.439  1.00  0.00           C  
ATOM   1921  O3'   A  1017     -15.115  50.999 -23.215  1.00  0.00           O  
ATOM   1922  C1'   A  1017     -17.095  49.262 -20.727  1.00  0.00           C  
ATOM   1923  C2'   A  1017     -16.121  49.219 -21.906  1.00  0.00           C  
ATOM   1924  O2'   A  1017     -14.812  48.963 -21.420  1.00  0.00           O  
ATOM   1925  N1    A  1017     -20.176  45.423 -22.254  1.00  0.00           N  
ATOM   1926  C2    A  1017     -18.872  45.465 -21.949  1.00  0.00           C  
ATOM   1927  N3    A  1017     -18.132  46.500 -21.558  1.00  0.00           N  
ATOM   1928  C4    A  1017     -18.878  47.617 -21.487  1.00  0.00           C  
ATOM   1929  C5    A  1017     -20.227  47.732 -21.768  1.00  0.00           C  
ATOM   1930  C6    A  1017     -20.896  46.562 -22.171  1.00  0.00           C  
ATOM   1931  N6    A  1017     -22.195  46.521 -22.476  1.00  0.00           N  
ATOM   1932  N7    A  1017     -20.657  49.039 -21.584  1.00  0.00           N  
ATOM   1933  C8    A  1017     -19.577  49.674 -21.202  1.00  0.00           C  
ATOM   1934  N9    A  1017     -18.463  48.875 -21.121  1.00  0.00           N  
ATOM   1935  H5'   A  1017     -16.672  53.401 -20.628  1.00  0.00           H  
ATOM   1936 H5''   A  1017     -16.934  53.127 -22.178  1.00  0.00           H  
ATOM   1937  H4'   A  1017     -15.474  51.588 -20.772  1.00  0.00           H  
ATOM   1938  H3'   A  1017     -17.076  50.723 -22.951  1.00  0.00           H  
ATOM   1939  H1'   A  1017     -16.777  48.662 -20.019  1.00  0.00           H  
ATOM   1940  H2'   A  1017     -16.395  48.558 -22.577  1.00  0.00           H  
ATOM   1941 HO2'   A  1017     -14.194  49.615 -21.809  1.00  0.00           H  
ATOM   1942  H2    A  1017     -18.395  44.611 -22.025  1.00  0.00           H  
ATOM   1943  H61   A  1017     -22.606  45.674 -22.751  1.00  0.00           H  
ATOM   1944  H62   A  1017     -22.738  47.335 -22.423  1.00  0.00           H  
ATOM   1945  H8    A  1017     -19.565  50.632 -20.993  1.00  0.00           H  
ATOM   1946  P     A  1018     -15.271  51.271 -24.792  1.00  0.00           P  
ATOM   1947  OP2   A  1018     -16.690  51.618 -25.059  1.00  0.00           O  
ATOM   1948  OP1   A  1018     -14.196  52.206 -25.207  1.00  0.00           O  
ATOM   1949  O5'   A  1018     -14.977  49.854 -25.458  1.00  0.00           O  
ATOM   1950  C5'   A  1018     -14.018  48.970 -24.898  1.00  0.00           C  
ATOM   1951  C4'   A  1018     -14.191  47.564 -25.416  1.00  0.00           C  
ATOM   1952  O4'   A  1018     -15.110  46.825 -24.577  1.00  0.00           O  
ATOM   1953  C3'   A  1018     -14.762  47.435 -26.819  1.00  0.00           C  
ATOM   1954  O3'   A  1018     -13.767  47.457 -27.828  1.00  0.00           O  
ATOM   1955  C1'   A  1018     -16.051  46.111 -25.360  1.00  0.00           C  
ATOM   1956  C2'   A  1018     -15.492  46.105 -26.775  1.00  0.00           C  
ATOM   1957  O2'   A  1018     -14.589  45.018 -26.909  1.00  0.00           O  
ATOM   1958  N1    A  1018     -21.182  45.669 -25.533  1.00  0.00           N  
ATOM   1959  C2    A  1018     -20.196  44.770 -25.654  1.00  0.00           C  
ATOM   1960  N3    A  1018     -18.879  44.955 -25.599  1.00  0.00           N  
ATOM   1961  C4    A  1018     -18.589  46.251 -25.390  1.00  0.00           C  
ATOM   1962  C5    A  1018     -19.491  47.289 -25.245  1.00  0.00           C  
ATOM   1963  C6    A  1018     -20.856  46.962 -25.323  1.00  0.00           C  
ATOM   1964  N6    A  1018     -21.839  47.857 -25.203  1.00  0.00           N  
ATOM   1965  N7    A  1018     -18.827  48.491 -25.043  1.00  0.00           N  
ATOM   1966  C8    A  1018     -17.560  48.159 -25.069  1.00  0.00           C  
ATOM   1967  N9    A  1018     -17.343  46.818 -25.275  1.00  0.00           N  
ATOM   1968  H5'   A  1018     -14.118  48.965 -23.923  1.00  0.00           H  
ATOM   1969 H5''   A  1018     -13.119  49.286 -25.125  1.00  0.00           H  
ATOM   1970  H4'   A  1018     -13.321  47.111 -25.400  1.00  0.00           H  
ATOM   1971  H3'   A  1018     -15.417  48.150 -26.966  1.00  0.00           H  
ATOM   1972  H1'   A  1018     -16.163  45.188 -25.050  1.00  0.00           H  
ATOM   1973  H2'   A  1018     -16.209  46.067 -27.443  1.00  0.00           H  
ATOM   1974 HO2'   A  1018     -14.994  44.337 -27.485  1.00  0.00           H  
ATOM   1975  H2    A  1018     -20.486  43.846 -25.805  1.00  0.00           H  
ATOM   1976  H61   A  1018     -22.774  47.569 -25.267  1.00  0.00           H  
ATOM   1977  H62   A  1018     -21.627  48.801 -25.051  1.00  0.00           H  
ATOM   1978  H8    A  1018     -16.834  48.807 -24.953  1.00  0.00           H  
ATOM   1979  P     C  1019     -14.095  48.079 -29.273  1.00  0.00           P  
ATOM   1980  OP2   C  1019     -14.866  49.332 -29.071  1.00  0.00           O  
ATOM   1981  OP1   C  1019     -12.834  48.112 -30.056  1.00  0.00           O  
ATOM   1982  O5'   C  1019     -15.063  47.007 -29.944  1.00  0.00           O  
ATOM   1983  C5'   C  1019     -14.584  45.725 -30.319  1.00  0.00           C  
ATOM   1984  C4'   C  1019     -15.663  44.894 -30.970  1.00  0.00           C  
ATOM   1985  O4'   C  1019     -16.653  44.551 -29.977  1.00  0.00           O  
ATOM   1986  C3'   C  1019     -16.482  45.586 -32.049  1.00  0.00           C  
ATOM   1987  O3'   C  1019     -15.818  45.635 -33.300  1.00  0.00           O  
ATOM   1988  C1'   C  1019     -17.912  44.382 -30.630  1.00  0.00           C  
ATOM   1989  C2'   C  1019     -17.731  44.738 -32.109  1.00  0.00           C  
ATOM   1990  O2'   C  1019     -17.511  43.550 -32.854  1.00  0.00           O  
ATOM   1991  N1    C  1019     -18.964  45.201 -29.978  1.00  0.00           N  
ATOM   1992  C2    C  1019     -20.295  44.774 -30.076  1.00  0.00           C  
ATOM   1993  O2    C  1019     -20.553  43.733 -30.700  1.00  0.00           O  
ATOM   1994  N3    C  1019     -21.273  45.502 -29.490  1.00  0.00           N  
ATOM   1995  C4    C  1019     -20.970  46.616 -28.825  1.00  0.00           C  
ATOM   1996  N4    C  1019     -21.968  47.302 -28.263  1.00  0.00           N  
ATOM   1997  C5    C  1019     -19.628  47.077 -28.707  1.00  0.00           C  
ATOM   1998  C6    C  1019     -18.668  46.348 -29.290  1.00  0.00           C  
ATOM   1999  H5'   C  1019     -14.260  45.259 -29.520  1.00  0.00           H  
ATOM   2000 H5''   C  1019     -13.841  45.833 -30.949  1.00  0.00           H  
ATOM   2001  H4'   C  1019     -15.260  44.074 -31.323  1.00  0.00           H  
ATOM   2002  H3'   C  1019     -16.720  46.487 -31.746  1.00  0.00           H  
ATOM   2003  H1'   C  1019     -18.142  43.433 -30.553  1.00  0.00           H  
ATOM   2004  H2'   C  1019     -18.493  45.248 -32.456  1.00  0.00           H  
ATOM   2005 HO2'   C  1019     -18.300  43.367 -33.405  1.00  0.00           H  
ATOM   2006  H42   C  1019     -21.778  48.125 -27.767  1.00  0.00           H  
ATOM   2007  H41   C  1019     -22.891  46.982 -28.347  1.00  0.00           H  
ATOM   2008  H5    C  1019     -19.415  47.898 -28.216  1.00  0.00           H  
ATOM   2009  H6    C  1019     -17.739  46.649 -29.220  1.00  0.00           H  
ATOM   2010  P     A  1020     -16.164  46.799 -34.354  1.00  0.00           P  
ATOM   2011  OP2   A  1020     -16.240  48.083 -33.612  1.00  0.00           O  
ATOM   2012  OP1   A  1020     -15.235  46.670 -35.504  1.00  0.00           O  
ATOM   2013  O5'   A  1020     -17.630  46.436 -34.860  1.00  0.00           O  
ATOM   2014  C5'   A  1020     -17.832  45.444 -35.856  1.00  0.00           C  
ATOM   2015  C4'   A  1020     -19.257  45.439 -36.352  1.00  0.00           C  
ATOM   2016  O4'   A  1020     -20.148  45.019 -35.292  1.00  0.00           O  
ATOM   2017  C3'   A  1020     -19.826  46.789 -36.761  1.00  0.00           C  
ATOM   2018  O3'   A  1020     -19.410  47.198 -38.052  1.00  0.00           O  
ATOM   2019  C1'   A  1020     -21.405  45.651 -35.440  1.00  0.00           C  
ATOM   2020  C2'   A  1020     -21.325  46.544 -36.679  1.00  0.00           C  
ATOM   2021  O2'   A  1020     -21.791  45.820 -37.808  1.00  0.00           O  
ATOM   2022  N1    A  1020     -24.984  47.922 -32.509  1.00  0.00           N  
ATOM   2023  C2    A  1020     -25.061  47.243 -33.661  1.00  0.00           C  
ATOM   2024  N3    A  1020     -24.087  46.677 -34.371  1.00  0.00           N  
ATOM   2025  C4    A  1020     -22.896  46.863 -33.776  1.00  0.00           C  
ATOM   2026  C5    A  1020     -22.657  47.538 -32.593  1.00  0.00           C  
ATOM   2027  C6    A  1020     -23.772  48.090 -31.938  1.00  0.00           C  
ATOM   2028  N6    A  1020     -23.695  48.768 -30.790  1.00  0.00           N  
ATOM   2029  N7    A  1020     -21.303  47.527 -32.287  1.00  0.00           N  
ATOM   2030  C8    A  1020     -20.763  46.857 -33.275  1.00  0.00           C  
ATOM   2031  N9    A  1020     -21.669  46.425 -34.212  1.00  0.00           N  
ATOM   2032  H5'   A  1020     -17.622  44.564 -35.479  1.00  0.00           H  
ATOM   2033 H5''   A  1020     -17.232  45.620 -36.610  1.00  0.00           H  
ATOM   2034  H4'   A  1020     -19.331  44.806 -37.097  1.00  0.00           H  
ATOM   2035  H3'   A  1020     -19.571  47.461 -36.094  1.00  0.00           H  
ATOM   2036  H1'   A  1020     -22.113  44.983 -35.564  1.00  0.00           H  
ATOM   2037  H2'   A  1020     -21.820  47.381 -36.555  1.00  0.00           H  
ATOM   2038 HO2'   A  1020     -22.655  46.188 -38.088  1.00  0.00           H  
ATOM   2039  H2    A  1020     -25.963  47.149 -34.034  1.00  0.00           H  
ATOM   2040  H61   A  1020     -24.508  49.130 -30.380  1.00  0.00           H  
ATOM   2041  H62   A  1020     -22.826  48.902 -30.357  1.00  0.00           H  
ATOM   2042  H8    A  1020     -19.801  46.680 -33.339  1.00  0.00           H  
ATOM   2043  P     U  1021     -19.586  48.725 -38.495  1.00  0.00           P  
ATOM   2044  OP2   U  1021     -19.000  49.536 -37.398  1.00  0.00           O  
ATOM   2045  OP1   U  1021     -19.017  48.820 -39.864  1.00  0.00           O  
ATOM   2046  O5'   U  1021     -21.140  49.063 -38.583  1.00  0.00           O  
ATOM   2047  C5'   U  1021     -21.609  50.392 -38.410  1.00  0.00           C  
ATOM   2048  C4'   U  1021     -22.747  50.708 -39.348  1.00  0.00           C  
ATOM   2049  O4'   U  1021     -23.859  49.819 -39.074  1.00  0.00           O  
ATOM   2050  C3'   U  1021     -23.367  52.089 -39.209  1.00  0.00           C  
ATOM   2051  O3'   U  1021     -22.634  53.096 -39.885  1.00  0.00           O  
ATOM   2052  C1'   U  1021     -25.074  50.482 -39.357  1.00  0.00           C  
ATOM   2053  C2'   U  1021     -24.721  51.873 -39.870  1.00  0.00           C  
ATOM   2054  O2'   U  1021     -24.603  51.834 -41.285  1.00  0.00           O  
ATOM   2055  N1    U  1021     -25.886  50.529 -38.117  1.00  0.00           N  
ATOM   2056  C2    U  1021     -27.260  50.471 -38.260  1.00  0.00           C  
ATOM   2057  O2    U  1021     -27.814  50.384 -39.342  1.00  0.00           O  
ATOM   2058  N3    U  1021     -27.971  50.517 -37.085  1.00  0.00           N  
ATOM   2059  C4    U  1021     -27.461  50.614 -35.808  1.00  0.00           C  
ATOM   2060  O4    U  1021     -28.234  50.646 -34.849  1.00  0.00           O  
ATOM   2061  C5    U  1021     -26.033  50.670 -35.737  1.00  0.00           C  
ATOM   2062  C6    U  1021     -25.316  50.626 -36.865  1.00  0.00           C  
ATOM   2063  H5'   U  1021     -20.872  51.015 -38.582  1.00  0.00           H  
ATOM   2064 H5''   U  1021     -21.915  50.506 -37.487  1.00  0.00           H  
ATOM   2065  H4'   U  1021     -22.456  50.583 -40.275  1.00  0.00           H  
ATOM   2066  H3'   U  1021     -23.480  52.350 -38.272  1.00  0.00           H  
ATOM   2067  H1'   U  1021     -25.570  49.998 -40.051  1.00  0.00           H  
ATOM   2068  H2'   U  1021     -25.374  52.544 -39.579  1.00  0.00           H  
ATOM   2069 HO2'   U  1021     -25.360  52.314 -41.682  1.00  0.00           H  
ATOM   2070  H3    U  1021     -28.947  50.477 -37.164  1.00  0.00           H  
ATOM   2071  H5    U  1021     -25.584  50.739 -34.868  1.00  0.00           H  
ATOM   2072  H6    U  1021     -24.341  50.666 -36.790  1.00  0.00           H  
ATOM   2073  P     A  1022     -22.785  54.636 -39.452  1.00  0.00           P  
ATOM   2074  OP2   A  1022     -22.634  54.715 -37.977  1.00  0.00           O  
ATOM   2075  OP1   A  1022     -21.902  55.448 -40.325  1.00  0.00           O  
ATOM   2076  O5'   A  1022     -24.296  54.991 -39.811  1.00  0.00           O  
ATOM   2077  C5'   A  1022     -24.664  55.361 -41.132  1.00  0.00           C  
ATOM   2078  C4'   A  1022     -26.092  55.840 -41.196  1.00  0.00           C  
ATOM   2079  O4'   A  1022     -26.952  54.806 -40.673  1.00  0.00           O  
ATOM   2080  C3'   A  1022     -26.427  57.055 -40.344  1.00  0.00           C  
ATOM   2081  O3'   A  1022     -26.162  58.283 -41.001  1.00  0.00           O  
ATOM   2082  C1'   A  1022     -28.056  55.368 -39.989  1.00  0.00           C  
ATOM   2083  C2'   A  1022     -27.930  56.890 -40.125  1.00  0.00           C  
ATOM   2084  O2'   A  1022     -28.665  57.313 -41.265  1.00  0.00           O  
ATOM   2085  N1    A  1022     -30.477  55.130 -35.446  1.00  0.00           N  
ATOM   2086  C2    A  1022     -30.838  55.633 -36.633  1.00  0.00           C  
ATOM   2087  N3    A  1022     -30.157  55.661 -37.777  1.00  0.00           N  
ATOM   2088  C4    A  1022     -28.952  55.084 -37.627  1.00  0.00           C  
ATOM   2089  C5    A  1022     -28.440  54.523 -36.471  1.00  0.00           C  
ATOM   2090  C6    A  1022     -29.260  54.556 -35.329  1.00  0.00           C  
ATOM   2091  N6    A  1022     -28.900  54.056 -34.145  1.00  0.00           N  
ATOM   2092  N7    A  1022     -27.164  54.022 -36.693  1.00  0.00           N  
ATOM   2093  C8    A  1022     -26.938  54.286 -37.956  1.00  0.00           C  
ATOM   2094  N9    A  1022     -27.978  54.927 -38.583  1.00  0.00           N  
ATOM   2095  H5'   A  1022     -24.560  54.585 -41.722  1.00  0.00           H  
ATOM   2096 H5''   A  1022     -24.072  56.077 -41.441  1.00  0.00           H  
ATOM   2097  H4'   A  1022     -26.343  56.025 -42.125  1.00  0.00           H  
ATOM   2098  H3'   A  1022     -25.971  57.016 -39.477  1.00  0.00           H  
ATOM   2099  H1'   A  1022     -28.908  55.075 -40.376  1.00  0.00           H  
ATOM   2100  H2'   A  1022     -28.226  57.348 -39.311  1.00  0.00           H  
ATOM   2101 HO2'   A  1022     -29.464  57.794 -40.967  1.00  0.00           H  
ATOM   2102  H2    A  1022     -31.731  56.037 -36.665  1.00  0.00           H  
ATOM   2103  H61   A  1022     -29.515  54.108 -33.384  1.00  0.00           H  
ATOM   2104  H62   A  1022     -28.022  53.635 -34.037  1.00  0.00           H  
ATOM   2105  H8    A  1022     -26.103  54.047 -38.411  1.00  0.00           H  
ATOM   2106  P     U  1023     -25.162  59.353 -40.341  1.00  0.00           P  
ATOM   2107  OP2   U  1023     -24.331  58.645 -39.335  1.00  0.00           O  
ATOM   2108  OP1   U  1023     -24.503  60.106 -41.439  1.00  0.00           O  
ATOM   2109  O5'   U  1023     -26.127  60.356 -39.567  1.00  0.00           O  
ATOM   2110  C5'   U  1023     -27.024  61.198 -40.275  1.00  0.00           C  
ATOM   2111  C4'   U  1023     -28.203  61.599 -39.422  1.00  0.00           C  
ATOM   2112  O4'   U  1023     -28.892  60.393 -38.978  1.00  0.00           O  
ATOM   2113  C3'   U  1023     -27.875  62.291 -38.108  1.00  0.00           C  
ATOM   2114  O3'   U  1023     -27.620  63.676 -38.259  1.00  0.00           O  
ATOM   2115  C1'   U  1023     -29.449  60.587 -37.698  1.00  0.00           C  
ATOM   2116  C2'   U  1023     -29.127  62.024 -37.284  1.00  0.00           C  
ATOM   2117  O2'   U  1023     -30.193  62.875 -37.680  1.00  0.00           O  
ATOM   2118  N1    U  1023     -28.837  59.589 -36.788  1.00  0.00           N  
ATOM   2119  C2    U  1023     -29.364  59.490 -35.514  1.00  0.00           C  
ATOM   2120  O2    U  1023     -30.292  60.177 -35.122  1.00  0.00           O  
ATOM   2121  N3    U  1023     -28.767  58.553 -34.707  1.00  0.00           N  
ATOM   2122  C4    U  1023     -27.717  57.721 -35.035  1.00  0.00           C  
ATOM   2123  O4    U  1023     -27.289  56.928 -34.194  1.00  0.00           O  
ATOM   2124  C5    U  1023     -27.223  57.879 -36.369  1.00  0.00           C  
ATOM   2125  C6    U  1023     -27.787  58.783 -37.176  1.00  0.00           C  
ATOM   2126  H5'   U  1023     -27.350  60.723 -41.067  1.00  0.00           H  
ATOM   2127 H5''   U  1023     -26.547  62.006 -40.559  1.00  0.00           H  
ATOM   2128  H4'   U  1023     -28.813  62.142 -39.963  1.00  0.00           H  
ATOM   2129  H3'   U  1023     -27.113  61.841 -37.688  1.00  0.00           H  
ATOM   2130  H1'   U  1023     -30.422  60.464 -37.707  1.00  0.00           H  
ATOM   2131  H2'   U  1023     -28.946  62.093 -36.324  1.00  0.00           H  
ATOM   2132 HO2'   U  1023     -30.677  63.174 -36.880  1.00  0.00           H  
ATOM   2133  H3    U  1023     -29.125  58.467 -33.799  1.00  0.00           H  
ATOM   2134  H5    U  1023     -26.478  57.327 -36.687  1.00  0.00           H  
ATOM   2135  H6    U  1023     -27.431  58.872 -38.083  1.00  0.00           H  
ATOM   2136  P     G  1024     -26.326  64.340 -37.576  1.00  0.00           P  
ATOM   2137  OP2   G  1024     -25.346  63.259 -37.301  1.00  0.00           O  
ATOM   2138  OP1   G  1024     -25.919  65.507 -38.400  1.00  0.00           O  
ATOM   2139  O5'   G  1024     -26.863  64.886 -36.179  1.00  0.00           O  
ATOM   2140  C5'   G  1024     -27.788  65.961 -36.124  1.00  0.00           C  
ATOM   2141  C4'   G  1024     -28.323  66.160 -34.727  1.00  0.00           C  
ATOM   2142  O4'   G  1024     -29.176  65.038 -34.374  1.00  0.00           O  
ATOM   2143  C3'   G  1024     -27.287  66.200 -33.615  1.00  0.00           C  
ATOM   2144  O3'   G  1024     -26.747  67.494 -33.407  1.00  0.00           O  
ATOM   2145  C1'   G  1024     -28.968  64.666 -33.030  1.00  0.00           C  
ATOM   2146  C2'   G  1024     -28.104  65.764 -32.412  1.00  0.00           C  
ATOM   2147  O2'   G  1024     -28.943  66.814 -31.951  1.00  0.00           O  
ATOM   2148  N1    G  1024     -27.527  60.639 -30.269  1.00  0.00           N  
ATOM   2149  C2    G  1024     -28.208  61.767 -29.880  1.00  0.00           C  
ATOM   2150  N2    G  1024     -28.554  61.837 -28.586  1.00  0.00           N  
ATOM   2151  N3    G  1024     -28.529  62.755 -30.699  1.00  0.00           N  
ATOM   2152  C4    G  1024     -28.106  62.524 -31.960  1.00  0.00           C  
ATOM   2153  C5    G  1024     -27.420  61.433 -32.452  1.00  0.00           C  
ATOM   2154  C6    G  1024     -27.082  60.380 -31.562  1.00  0.00           C  
ATOM   2155  O6    G  1024     -26.476  59.331 -31.806  1.00  0.00           O  
ATOM   2156  N7    G  1024     -27.171  61.578 -33.809  1.00  0.00           N  
ATOM   2157  C8    G  1024     -27.700  62.733 -34.112  1.00  0.00           C  
ATOM   2158  N9    G  1024     -28.284  63.359 -33.038  1.00  0.00           N  
ATOM   2159  H5'   G  1024     -28.535  65.772 -36.729  1.00  0.00           H  
ATOM   2160 H5''   G  1024     -27.341  66.783 -36.415  1.00  0.00           H  
ATOM   2161  H4'   G  1024     -28.853  66.985 -34.706  1.00  0.00           H  
ATOM   2162  H3'   G  1024     -26.594  65.532 -33.797  1.00  0.00           H  
ATOM   2163  H1'   G  1024     -29.808  64.592 -32.530  1.00  0.00           H  
ATOM   2164  H2'   G  1024     -27.532  65.415 -31.696  1.00  0.00           H  
ATOM   2165 HO2'   G  1024     -28.944  66.814 -30.971  1.00  0.00           H  
ATOM   2166  H1    G  1024     -27.338  59.963 -29.585  1.00  0.00           H  
ATOM   2167  H22   G  1024     -29.042  62.618 -28.251  1.00  0.00           H  
ATOM   2168  H21   G  1024     -28.320  61.109 -27.974  1.00  0.00           H  
ATOM   2169  H8    G  1024     -27.683  63.113 -35.015  1.00  0.00           H  
ATOM   2170  P     G  1025     -25.306  67.667 -32.717  1.00  0.00           P  
ATOM   2171  OP2   G  1025     -24.368  66.716 -33.367  1.00  0.00           O  
ATOM   2172  OP1   G  1025     -24.979  69.116 -32.689  1.00  0.00           O  
ATOM   2173  O5'   G  1025     -25.535  67.185 -31.216  1.00  0.00           O  
ATOM   2174  C5'   G  1025     -26.131  68.046 -30.257  1.00  0.00           C  
ATOM   2175  C4'   G  1025     -26.110  67.436 -28.877  1.00  0.00           C  
ATOM   2176  O4'   G  1025     -26.780  66.150 -28.911  1.00  0.00           O  
ATOM   2177  C3'   G  1025     -24.736  67.123 -28.306  1.00  0.00           C  
ATOM   2178  O3'   G  1025     -24.125  68.243 -27.688  1.00  0.00           O  
ATOM   2179  C1'   G  1025     -26.127  65.238 -28.052  1.00  0.00           C  
ATOM   2180  C2'   G  1025     -25.048  66.021 -27.303  1.00  0.00           C  
ATOM   2181  O2'   G  1025     -25.603  66.553 -26.109  1.00  0.00           O  
ATOM   2182  N1    G  1025     -24.066  60.583 -28.068  1.00  0.00           N  
ATOM   2183  C2    G  1025     -24.515  61.337 -27.011  1.00  0.00           C  
ATOM   2184  N2    G  1025     -24.403  60.782 -25.794  1.00  0.00           N  
ATOM   2185  N3    G  1025     -25.037  62.546 -27.135  1.00  0.00           N  
ATOM   2186  C4    G  1025     -25.074  62.951 -28.422  1.00  0.00           C  
ATOM   2187  C5    G  1025     -24.653  62.277 -29.549  1.00  0.00           C  
ATOM   2188  C6    G  1025     -24.095  60.981 -29.401  1.00  0.00           C  
ATOM   2189  O6    G  1025     -23.664  60.223 -30.279  1.00  0.00           O  
ATOM   2190  N7    G  1025     -24.866  63.040 -30.688  1.00  0.00           N  
ATOM   2191  C8    G  1025     -25.402  64.144 -30.241  1.00  0.00           C  
ATOM   2192  N9    G  1025     -25.557  64.156 -28.876  1.00  0.00           N  
ATOM   2193  H5'   G  1025     -27.059  68.220 -30.516  1.00  0.00           H  
ATOM   2194 H5''   G  1025     -25.639  68.894 -30.240  1.00  0.00           H  
ATOM   2195  H4'   G  1025     -26.588  68.031 -28.261  1.00  0.00           H  
ATOM   2196  H3'   G  1025     -24.167  66.761 -29.017  1.00  0.00           H  
ATOM   2197  H1'   G  1025     -26.761  64.858 -27.408  1.00  0.00           H  
ATOM   2198  H2'   G  1025     -24.260  65.466 -27.121  1.00  0.00           H  
ATOM   2199 HO2'   G  1025     -25.229  66.072 -25.341  1.00  0.00           H  
ATOM   2200  H1    G  1025     -23.696  59.698 -27.870  1.00  0.00           H  
ATOM   2201  H22   G  1025     -24.708  61.273 -25.002  1.00  0.00           H  
ATOM   2202  H21   G  1025     -24.018  59.887 -25.695  1.00  0.00           H  
ATOM   2203  H8    G  1025     -25.668  64.887 -30.822  1.00  0.00           H  
ATOM   2204  P     C  1026     -22.524  68.321 -27.560  1.00  0.00           P  
ATOM   2205  OP2   C  1026     -21.939  67.986 -28.882  1.00  0.00           O  
ATOM   2206  OP1   C  1026     -22.178  69.611 -26.909  1.00  0.00           O  
ATOM   2207  O5'   C  1026     -22.160  67.146 -26.547  1.00  0.00           O  
ATOM   2208  C5'   C  1026     -22.304  67.321 -25.146  1.00  0.00           C  
ATOM   2209  C4'   C  1026     -21.789  66.126 -24.380  1.00  0.00           C  
ATOM   2210  O4'   C  1026     -22.511  64.930 -24.778  1.00  0.00           O  
ATOM   2211  C3'   C  1026     -20.334  65.753 -24.617  1.00  0.00           C  
ATOM   2212  O3'   C  1026     -19.432  66.541 -23.860  1.00  0.00           O  
ATOM   2213  C1'   C  1026     -21.662  63.807 -24.747  1.00  0.00           C  
ATOM   2214  C2'   C  1026     -20.334  64.296 -24.170  1.00  0.00           C  
ATOM   2215  O2'   C  1026     -20.376  64.192 -22.755  1.00  0.00           O  
ATOM   2216  N1    C  1026     -21.523  63.314 -26.140  1.00  0.00           N  
ATOM   2217  C2    C  1026     -21.033  62.018 -26.342  1.00  0.00           C  
ATOM   2218  O2    C  1026     -20.730  61.325 -25.358  1.00  0.00           O  
ATOM   2219  N3    C  1026     -20.897  61.545 -27.602  1.00  0.00           N  
ATOM   2220  C4    C  1026     -21.229  62.310 -28.641  1.00  0.00           C  
ATOM   2221  N4    C  1026     -21.079  61.801 -29.867  1.00  0.00           N  
ATOM   2222  C5    C  1026     -21.730  63.631 -28.471  1.00  0.00           C  
ATOM   2223  C6    C  1026     -21.861  64.088 -27.219  1.00  0.00           C  
ATOM   2224  H5'   C  1026     -23.252  67.451 -24.935  1.00  0.00           H  
ATOM   2225 H5''   C  1026     -21.802  68.116 -24.870  1.00  0.00           H  
ATOM   2226  H4'   C  1026     -21.935  66.278 -23.423  1.00  0.00           H  
ATOM   2227  H3'   C  1026     -20.139  65.806 -25.576  1.00  0.00           H  
ATOM   2228  H1'   C  1026     -22.013  63.089 -24.181  1.00  0.00           H  
ATOM   2229  H2'   C  1026     -19.575  63.806 -24.547  1.00  0.00           H  
ATOM   2230 HO2'   C  1026     -19.791  63.460 -22.470  1.00  0.00           H  
ATOM   2231  H42   C  1026     -21.314  62.338 -30.652  1.00  0.00           H  
ATOM   2232  H41   C  1026     -20.733  60.891 -29.981  1.00  0.00           H  
ATOM   2233  H5    C  1026     -21.972  64.186 -29.242  1.00  0.00           H  
ATOM   2234  H6    C  1026     -22.204  64.995 -27.081  1.00  0.00           H  
ATOM   2235  P     U  1027     -17.878  66.606 -24.266  1.00  0.00           P  
ATOM   2236  OP2   U  1027     -17.789  67.113 -25.659  1.00  0.00           O  
ATOM   2237  OP1   U  1027     -17.147  67.308 -23.180  1.00  0.00           O  
ATOM   2238  O5'   U  1027     -17.415  65.082 -24.266  1.00  0.00           O  
ATOM   2239  C5'   U  1027     -17.017  64.440 -23.064  1.00  0.00           C  
ATOM   2240  C4'   U  1027     -16.535  63.033 -23.316  1.00  0.00           C  
ATOM   2241  O4'   U  1027     -17.540  62.278 -24.052  1.00  0.00           O  
ATOM   2242  C3'   U  1027     -15.277  62.896 -24.160  1.00  0.00           C  
ATOM   2243  O3'   U  1027     -14.088  63.110 -23.420  1.00  0.00           O  
ATOM   2244  C1'   U  1027     -16.907  61.384 -24.952  1.00  0.00           C  
ATOM   2245  C2'   U  1027     -15.405  61.460 -24.646  1.00  0.00           C  
ATOM   2246  O2'   U  1027     -15.093  60.538 -23.612  1.00  0.00           O  
ATOM   2247  N1    U  1027     -17.223  61.830 -26.331  1.00  0.00           N  
ATOM   2248  C2    U  1027     -16.961  60.940 -27.357  1.00  0.00           C  
ATOM   2249  O2    U  1027     -16.492  59.831 -27.172  1.00  0.00           O  
ATOM   2250  N3    U  1027     -17.270  61.395 -28.615  1.00  0.00           N  
ATOM   2251  C4    U  1027     -17.802  62.622 -28.949  1.00  0.00           C  
ATOM   2252  O4    U  1027     -18.024  62.884 -30.132  1.00  0.00           O  
ATOM   2253  C5    U  1027     -18.047  63.490 -27.837  1.00  0.00           C  
ATOM   2254  C6    U  1027     -17.757  63.072 -26.601  1.00  0.00           C  
ATOM   2255  H5'   U  1027     -17.780  64.411 -22.449  1.00  0.00           H  
ATOM   2256 H5''   U  1027     -16.293  64.956 -22.651  1.00  0.00           H  
ATOM   2257  H4'   U  1027     -16.382  62.592 -22.455  1.00  0.00           H  
ATOM   2258  H3'   U  1027     -15.333  63.508 -24.923  1.00  0.00           H  
ATOM   2259  H1'   U  1027     -17.215  60.461 -24.831  1.00  0.00           H  
ATOM   2260  H2'   U  1027     -14.864  61.303 -25.447  1.00  0.00           H  
ATOM   2261 HO2'   U  1027     -14.576  59.796 -23.991  1.00  0.00           H  
ATOM   2262  H3    U  1027     -17.092  60.780 -29.357  1.00  0.00           H  
ATOM   2263  H5    U  1027     -18.425  64.382 -27.982  1.00  0.00           H  
ATOM   2264  H6    U  1027     -17.933  63.684 -25.858  1.00  0.00           H  
ATOM   2265  P     U  1028     -12.736  63.547 -24.170  1.00  0.00           P  
ATOM   2266  OP2   U  1028     -13.088  64.556 -25.200  1.00  0.00           O  
ATOM   2267  OP1   U  1028     -11.722  63.875 -23.136  1.00  0.00           O  
ATOM   2268  O5'   U  1028     -12.265  62.221 -24.918  1.00  0.00           O  
ATOM   2269  C5'   U  1028     -11.652  61.159 -24.204  1.00  0.00           C  
ATOM   2270  C4'   U  1028     -11.180  60.065 -25.130  1.00  0.00           C  
ATOM   2271  O4'   U  1028     -12.322  59.498 -25.820  1.00  0.00           O  
ATOM   2272  C3'   U  1028     -10.271  60.498 -26.270  1.00  0.00           C  
ATOM   2273  O3'   U  1028      -8.919  60.649 -25.874  1.00  0.00           O  
ATOM   2274  C1'   U  1028     -11.950  59.141 -27.137  1.00  0.00           C  
ATOM   2275  C2'   U  1028     -10.440  59.330 -27.232  1.00  0.00           C  
ATOM   2276  O2'   U  1028      -9.776  58.169 -26.753  1.00  0.00           O  
ATOM   2277  N1    U  1028     -12.686  60.003 -28.092  1.00  0.00           N  
ATOM   2278  C2    U  1028     -12.775  59.563 -29.400  1.00  0.00           C  
ATOM   2279  O2    U  1028     -12.283  58.517 -29.785  1.00  0.00           O  
ATOM   2280  N3    U  1028     -13.466  60.393 -30.248  1.00  0.00           N  
ATOM   2281  C4    U  1028     -14.065  61.594 -29.932  1.00  0.00           C  
ATOM   2282  O4    U  1028     -14.651  62.228 -30.811  1.00  0.00           O  
ATOM   2283  C5    U  1028     -13.933  61.986 -28.562  1.00  0.00           C  
ATOM   2284  C6    U  1028     -13.266  61.196 -27.714  1.00  0.00           C  
ATOM   2285  H5'   U  1028     -12.300  60.783 -23.572  1.00  0.00           H  
ATOM   2286 H5''   U  1028     -10.885  61.509 -23.706  1.00  0.00           H  
ATOM   2287  H4'   U  1028     -10.746  59.366 -24.598  1.00  0.00           H  
ATOM   2288  H3'   U  1028     -10.629  61.315 -26.676  1.00  0.00           H  
ATOM   2289  H1'   U  1028     -12.169  58.201 -27.312  1.00  0.00           H  
ATOM   2290  H2'   U  1028     -10.149  59.566 -28.137  1.00  0.00           H  
ATOM   2291 HO2'   U  1028      -9.345  57.714 -27.507  1.00  0.00           H  
ATOM   2292  H3    U  1028     -13.541  60.100 -31.180  1.00  0.00           H  
ATOM   2293  H5    U  1028     -14.328  62.826 -28.248  1.00  0.00           H  
ATOM   2294  H6    U  1028     -13.188  61.487 -26.782  1.00  0.00           H  
ATOM   2295  P     U  1029      -7.788  60.976 -26.967  1.00  0.00           P  
ATOM   2296  OP2   U  1029      -6.666  60.024 -26.765  1.00  0.00           O  
ATOM   2297  OP1   U  1029      -8.444  61.066 -28.296  1.00  0.00           O  
ATOM   2298  O5'   U  1029      -7.278  62.431 -26.568  1.00  0.00           O  
ATOM   2299  C5'   U  1029      -5.915  62.795 -26.725  1.00  0.00           C  
ATOM   2300  C4'   U  1029      -5.643  64.181 -26.192  1.00  0.00           C  
ATOM   2301  O4'   U  1029      -6.868  64.782 -25.690  1.00  0.00           O  
ATOM   2302  C3'   U  1029      -4.705  64.268 -24.998  1.00  0.00           C  
ATOM   2303  O3'   U  1029      -3.337  64.224 -25.364  1.00  0.00           O  
ATOM   2304  C1'   U  1029      -6.633  65.530 -24.499  1.00  0.00           C  
ATOM   2305  C2'   U  1029      -5.107  65.594 -24.375  1.00  0.00           C  
ATOM   2306  O2'   U  1029      -4.629  66.693 -25.138  1.00  0.00           O  
ATOM   2307  N1    U  1029      -7.253  64.740 -23.409  1.00  0.00           N  
ATOM   2308  C2    U  1029      -7.397  65.362 -22.182  1.00  0.00           C  
ATOM   2309  O2    U  1029      -7.041  66.508 -21.971  1.00  0.00           O  
ATOM   2310  N3    U  1029      -7.977  64.593 -21.203  1.00  0.00           N  
ATOM   2311  C4    U  1029      -8.418  63.292 -21.320  1.00  0.00           C  
ATOM   2312  O4    U  1029      -8.919  62.733 -20.343  1.00  0.00           O  
ATOM   2313  C5    U  1029      -8.238  62.713 -22.616  1.00  0.00           C  
ATOM   2314  C6    U  1029      -7.677  63.440 -23.588  1.00  0.00           C  
ATOM   2315  H5'   U  1029      -5.685  62.769 -27.678  1.00  0.00           H  
ATOM   2316 H5''   U  1029      -5.354  62.153 -26.243  1.00  0.00           H  
ATOM   2317  H4'   U  1029      -5.285  64.734 -26.917  1.00  0.00           H  
ATOM   2318  H3'   U  1029      -4.898  63.546 -24.364  1.00  0.00           H  
ATOM   2319  H1'   U  1029      -6.996  66.441 -24.488  1.00  0.00           H  
ATOM   2320  H2'   U  1029      -4.827  65.655 -23.438  1.00  0.00           H  
ATOM   2321 HO2'   U  1029      -4.892  67.527 -24.696  1.00  0.00           H  
ATOM   2322  H3    U  1029      -8.087  65.014 -20.326  1.00  0.00           H  
ATOM   2323  H5    U  1029      -8.524  61.792 -22.790  1.00  0.00           H  
ATOM   2324  H6    U  1029      -7.564  63.021 -24.466  1.00  0.00           H  
ATOM   2325  P     U  1030      -2.245  63.635 -24.343  1.00  0.00           P  
ATOM   2326  OP2   U  1030      -2.821  62.427 -23.701  1.00  0.00           O  
ATOM   2327  OP1   U  1030      -0.949  63.538 -25.061  1.00  0.00           O  
ATOM   2328  O5'   U  1030      -2.109  64.767 -23.230  1.00  0.00           O  
ATOM   2329  C5'   U  1030      -1.863  66.118 -23.590  1.00  0.00           C  
ATOM   2330  C4'   U  1030      -1.847  67.023 -22.383  1.00  0.00           C  
ATOM   2331  O4'   U  1030      -3.202  67.159 -21.868  1.00  0.00           O  
ATOM   2332  C3'   U  1030      -1.061  66.521 -21.180  1.00  0.00           C  
ATOM   2333  O3'   U  1030       0.327  66.789 -21.275  1.00  0.00           O  
ATOM   2334  C1'   U  1030      -3.172  67.271 -20.449  1.00  0.00           C  
ATOM   2335  C2'   U  1030      -1.703  67.286 -20.032  1.00  0.00           C  
ATOM   2336  O2'   U  1030      -1.246  68.630 -19.989  1.00  0.00           O  
ATOM   2337  N1    U  1030      -3.894  66.086 -19.925  1.00  0.00           N  
ATOM   2338  C2    U  1030      -4.472  66.201 -18.674  1.00  0.00           C  
ATOM   2339  O2    U  1030      -4.411  67.218 -18.004  1.00  0.00           O  
ATOM   2340  N3    U  1030      -5.129  65.080 -18.231  1.00  0.00           N  
ATOM   2341  C4    U  1030      -5.265  63.879 -18.894  1.00  0.00           C  
ATOM   2342  O4    U  1030      -5.889  62.961 -18.359  1.00  0.00           O  
ATOM   2343  C5    U  1030      -4.642  63.833 -20.181  1.00  0.00           C  
ATOM   2344  C6    U  1030      -3.997  64.910 -20.638  1.00  0.00           C  
ATOM   2345  H5'   U  1030      -2.566  66.418 -24.204  1.00  0.00           H  
ATOM   2346 H5''   U  1030      -0.996  66.176 -24.044  1.00  0.00           H  
ATOM   2347  H4'   U  1030      -1.515  67.904 -22.652  1.00  0.00           H  
ATOM   2348  H3'   U  1030      -1.229  65.564 -21.062  1.00  0.00           H  
ATOM   2349  H1'   U  1030      -3.608  68.087 -20.124  1.00  0.00           H  
ATOM   2350  H2'   U  1030      -1.566  66.830 -19.176  1.00  0.00           H  
ATOM   2351 HO2'   U  1030      -0.401  68.696 -20.483  1.00  0.00           H  
ATOM   2352  H3    U  1030      -5.546  65.141 -17.346  1.00  0.00           H  
ATOM   2353  H5    U  1030      -4.690  63.017 -20.723  1.00  0.00           H  
ATOM   2354  H6    U  1030      -3.578  64.853 -21.521  1.00  0.00           H  
ATOM   2355  P     G  1031       1.381  65.889 -20.463  1.00  0.00           P  
ATOM   2356  OP2   G  1031       1.013  64.463 -20.655  1.00  0.00           O  
ATOM   2357  OP1   G  1031       2.749  66.348 -20.818  1.00  0.00           O  
ATOM   2358  O5'   G  1031       1.116  66.265 -18.938  1.00  0.00           O  
ATOM   2359  C5'   G  1031       1.632  67.466 -18.383  1.00  0.00           C  
ATOM   2360  C4'   G  1031       1.321  67.574 -16.911  1.00  0.00           C  
ATOM   2361  O4'   G  1031      -0.109  67.575 -16.666  1.00  0.00           O  
ATOM   2362  C3'   G  1031       1.840  66.445 -16.033  1.00  0.00           C  
ATOM   2363  O3'   G  1031       3.178  66.642 -15.611  1.00  0.00           O  
ATOM   2364  C1'   G  1031      -0.419  66.878 -15.474  1.00  0.00           C  
ATOM   2365  C2'   G  1031       0.920  66.536 -14.826  1.00  0.00           C  
ATOM   2366  O2'   G  1031       1.299  67.604 -13.969  1.00  0.00           O  
ATOM   2367  N1    G  1031      -3.480  63.144 -13.862  1.00  0.00           N  
ATOM   2368  C2    G  1031      -2.922  64.182 -13.157  1.00  0.00           C  
ATOM   2369  N2    G  1031      -3.215  64.239 -11.849  1.00  0.00           N  
ATOM   2370  N3    G  1031      -2.135  65.100 -13.693  1.00  0.00           N  
ATOM   2371  C4    G  1031      -1.944  64.894 -15.013  1.00  0.00           C  
ATOM   2372  C5    G  1031      -2.454  63.890 -15.810  1.00  0.00           C  
ATOM   2373  C6    G  1031      -3.297  62.912 -15.222  1.00  0.00           C  
ATOM   2374  O6    G  1031      -3.846  61.944 -15.761  1.00  0.00           O  
ATOM   2375  N7    G  1031      -2.019  64.033 -17.120  1.00  0.00           N  
ATOM   2376  C8    G  1031      -1.267  65.100 -17.096  1.00  0.00           C  
ATOM   2377  N9    G  1031      -1.179  65.672 -15.850  1.00  0.00           N  
ATOM   2378  H5'   G  1031       1.237  68.230 -18.851  1.00  0.00           H  
ATOM   2379 H5''   G  1031       2.605  67.483 -18.507  1.00  0.00           H  
ATOM   2380  H4'   G  1031       1.687  68.418 -16.570  1.00  0.00           H  
ATOM   2381  H3'   G  1031       1.693  65.591 -16.489  1.00  0.00           H  
ATOM   2382  H1'   G  1031      -0.952  67.420 -14.854  1.00  0.00           H  
ATOM   2383  H2'   G  1031       0.874  65.683 -14.345  1.00  0.00           H  
ATOM   2384 HO2'   G  1031       1.208  67.313 -13.038  1.00  0.00           H  
ATOM   2385  H1    G  1031      -4.050  62.516 -13.371  1.00  0.00           H  
ATOM   2386  H22   G  1031      -2.846  64.959 -11.295  1.00  0.00           H  
ATOM   2387  H21   G  1031      -3.798  63.563 -11.445  1.00  0.00           H  
ATOM   2388  H8    G  1031      -0.813  65.456 -17.888  1.00  0.00           H  
ATOM   2389  P     C  1032       4.094  65.382 -15.215  1.00  0.00           P  
ATOM   2390  OP2   C  1032       3.942  64.352 -16.272  1.00  0.00           O  
ATOM   2391  OP1   C  1032       5.448  65.888 -14.873  1.00  0.00           O  
ATOM   2392  O5'   C  1032       3.427  64.824 -13.881  1.00  0.00           O  
ATOM   2393  C5'   C  1032       3.680  65.437 -12.626  1.00  0.00           C  
ATOM   2394  C4'   C  1032       2.972  64.720 -11.502  1.00  0.00           C  
ATOM   2395  O4'   C  1032       1.546  64.670 -11.751  1.00  0.00           O  
ATOM   2396  C3'   C  1032       3.342  63.259 -11.301  1.00  0.00           C  
ATOM   2397  O3'   C  1032       4.541  63.089 -10.566  1.00  0.00           O  
ATOM   2398  C1'   C  1032       1.007  63.489 -11.228  1.00  0.00           C  
ATOM   2399  C2'   C  1032       2.145  62.762 -10.514  1.00  0.00           C  
ATOM   2400  O2'   C  1032       2.203  63.194  -9.162  1.00  0.00           O  
ATOM   2401  N1    C  1032       0.453  62.698 -12.354  1.00  0.00           N  
ATOM   2402  C2    C  1032      -0.468  61.683 -12.065  1.00  0.00           C  
ATOM   2403  O2    C  1032      -0.790  61.476 -10.885  1.00  0.00           O  
ATOM   2404  N3    C  1032      -0.988  60.947 -13.074  1.00  0.00           N  
ATOM   2405  C4    C  1032      -0.625  61.189 -14.333  1.00  0.00           C  
ATOM   2406  N4    C  1032      -1.165  60.438 -15.296  1.00  0.00           N  
ATOM   2407  C5    C  1032       0.308  62.213 -14.660  1.00  0.00           C  
ATOM   2408  C6    C  1032       0.816  62.935 -13.654  1.00  0.00           C  
ATOM   2409  H5'   C  1032       3.372  66.367 -12.657  1.00  0.00           H  
ATOM   2410 H5''   C  1032       4.645  65.425 -12.454  1.00  0.00           H  
ATOM   2411  H4'   C  1032       3.126  65.212 -10.669  1.00  0.00           H  
ATOM   2412  H3'   C  1032       3.374  62.811 -12.171  1.00  0.00           H  
ATOM   2413  H1'   C  1032       0.295  63.683 -10.584  1.00  0.00           H  
ATOM   2414  H2'   C  1032       2.053  61.789 -10.579  1.00  0.00           H  
ATOM   2415 HO2'   C  1032       1.904  62.465  -8.580  1.00  0.00           H  
ATOM   2416  H42   C  1032      -0.919  60.591 -16.232  1.00  0.00           H  
ATOM   2417  H41   C  1032      -1.807  59.734 -15.067  1.00  0.00           H  
ATOM   2418  H5    C  1032       0.569  62.384 -15.590  1.00  0.00           H  
ATOM   2419  H6    C  1032       1.460  63.643 -13.859  1.00  0.00           H  
ATOM   2420  P     U  1033       5.519  61.854 -10.889  1.00  0.00           P  
ATOM   2421  OP2   U  1033       5.910  61.940 -12.319  1.00  0.00           O  
ATOM   2422  OP1   U  1033       6.571  61.813  -9.841  1.00  0.00           O  
ATOM   2423  O5'   U  1033       4.592  60.572 -10.707  1.00  0.00           O  
ATOM   2424  C5'   U  1033       4.071  60.222  -9.433  1.00  0.00           C  
ATOM   2425  C4'   U  1033       3.184  59.004  -9.509  1.00  0.00           C  
ATOM   2426  O4'   U  1033       1.980  59.339 -10.256  1.00  0.00           O  
ATOM   2427  C3'   U  1033       3.752  57.806 -10.254  1.00  0.00           C  
ATOM   2428  O3'   U  1033       4.567  56.983  -9.439  1.00  0.00           O  
ATOM   2429  C1'   U  1033       1.585  58.252 -11.069  1.00  0.00           C  
ATOM   2430  C2'   U  1033       2.488  57.080 -10.691  1.00  0.00           C  
ATOM   2431  O2'   U  1033       1.896  56.373  -9.609  1.00  0.00           O  
ATOM   2432  N1    U  1033       1.762  58.665 -12.483  1.00  0.00           N  
ATOM   2433  C2    U  1033       0.986  58.023 -13.430  1.00  0.00           C  
ATOM   2434  O2    U  1033       0.181  57.152 -13.151  1.00  0.00           O  
ATOM   2435  N3    U  1033       1.184  58.438 -14.724  1.00  0.00           N  
ATOM   2436  C4    U  1033       2.060  59.409 -15.161  1.00  0.00           C  
ATOM   2437  O4    U  1033       2.122  59.669 -16.364  1.00  0.00           O  
ATOM   2438  C5    U  1033       2.829  60.030 -14.127  1.00  0.00           C  
ATOM   2439  C6    U  1033       2.656  59.646 -12.858  1.00  0.00           C  
ATOM   2440  H5'   U  1033       3.550  60.975  -9.084  1.00  0.00           H  
ATOM   2441 H5''   U  1033       4.815  60.037  -8.823  1.00  0.00           H  
ATOM   2442  H4'   U  1033       2.930  58.724  -8.606  1.00  0.00           H  
ATOM   2443  H3'   U  1033       4.247  58.092 -11.050  1.00  0.00           H  
ATOM   2444  H1'   U  1033       0.649  58.000 -10.920  1.00  0.00           H  
ATOM   2445  H2'   U  1033       2.654  56.494 -11.458  1.00  0.00           H  
ATOM   2446 HO2'   U  1033       1.570  55.508  -9.934  1.00  0.00           H  
ATOM   2447  H3    U  1033       0.644  57.996 -15.411  1.00  0.00           H  
ATOM   2448  H5    U  1033       3.477  60.732 -14.347  1.00  0.00           H  
ATOM   2449  H6    U  1033       3.195  60.085 -12.169  1.00  0.00           H  
ATOM   2450  P     A  1034       5.753  56.117 -10.092  1.00  0.00           P  
ATOM   2451  OP2   A  1034       6.408  56.948 -11.133  1.00  0.00           O  
ATOM   2452  OP1   A  1034       6.566  55.545  -8.990  1.00  0.00           O  
ATOM   2453  O5'   A  1034       4.998  54.918 -10.821  1.00  0.00           O  
ATOM   2454  C5'   A  1034       4.451  53.840 -10.076  1.00  0.00           C  
ATOM   2455  C4'   A  1034       3.830  52.803 -10.977  1.00  0.00           C  
ATOM   2456  O4'   A  1034       2.666  53.342 -11.641  1.00  0.00           O  
ATOM   2457  C3'   A  1034       4.694  52.319 -12.132  1.00  0.00           C  
ATOM   2458  O3'   A  1034       5.656  51.355 -11.739  1.00  0.00           O  
ATOM   2459  C1'   A  1034       2.541  52.791 -12.920  1.00  0.00           C  
ATOM   2460  C2'   A  1034       3.616  51.712 -13.023  1.00  0.00           C  
ATOM   2461  O2'   A  1034       3.123  50.496 -12.479  1.00  0.00           O  
ATOM   2462  N1    A  1034       1.706  54.455 -17.724  1.00  0.00           N  
ATOM   2463  C2    A  1034       1.359  53.328 -17.089  1.00  0.00           C  
ATOM   2464  N3    A  1034       1.610  52.959 -15.835  1.00  0.00           N  
ATOM   2465  C4    A  1034       2.313  53.908 -15.192  1.00  0.00           C  
ATOM   2466  C5    A  1034       2.741  55.116 -15.710  1.00  0.00           C  
ATOM   2467  C6    A  1034       2.411  55.388 -17.049  1.00  0.00           C  
ATOM   2468  N6    A  1034       2.756  56.511 -17.684  1.00  0.00           N  
ATOM   2469  N7    A  1034       3.440  55.840 -14.753  1.00  0.00           N  
ATOM   2470  C8    A  1034       3.418  55.067 -13.696  1.00  0.00           C  
ATOM   2471  N9    A  1034       2.753  53.881 -13.890  1.00  0.00           N  
ATOM   2472  H5'   A  1034       3.765  54.187  -9.468  1.00  0.00           H  
ATOM   2473 H5''   A  1034       5.163  53.422  -9.549  1.00  0.00           H  
ATOM   2474  H4'   A  1034       3.553  52.036 -10.434  1.00  0.00           H  
ATOM   2475  H3'   A  1034       5.103  53.092 -12.574  1.00  0.00           H  
ATOM   2476  H1'   A  1034       1.659  52.387 -13.069  1.00  0.00           H  
ATOM   2477  H2'   A  1034       3.934  51.596 -13.943  1.00  0.00           H  
ATOM   2478 HO2'   A  1034       3.778  50.144 -11.840  1.00  0.00           H  
ATOM   2479  H2    A  1034       0.848  52.684 -17.623  1.00  0.00           H  
ATOM   2480  H61   A  1034       2.497  56.644 -18.619  1.00  0.00           H  
ATOM   2481  H62   A  1034       3.268  57.202 -17.214  1.00  0.00           H  
ATOM   2482  H8    A  1034       3.838  55.312 -12.845  1.00  0.00           H  
ATOM   2483  P     U  1035       6.952  51.089 -12.652  1.00  0.00           P  
ATOM   2484  OP2   U  1035       7.562  52.403 -12.976  1.00  0.00           O  
ATOM   2485  OP1   U  1035       7.772  50.041 -11.993  1.00  0.00           O  
ATOM   2486  O5'   U  1035       6.356  50.477 -13.997  1.00  0.00           O  
ATOM   2487  C5'   U  1035       5.852  49.150 -14.033  1.00  0.00           C  
ATOM   2488  C4'   U  1035       5.438  48.750 -15.428  1.00  0.00           C  
ATOM   2489  O4'   U  1035       4.389  49.639 -15.887  1.00  0.00           O  
ATOM   2490  C3'   U  1035       6.500  48.887 -16.508  1.00  0.00           C  
ATOM   2491  O3'   U  1035       7.402  47.795 -16.540  1.00  0.00           O  
ATOM   2492  C1'   U  1035       4.530  49.860 -17.271  1.00  0.00           C  
ATOM   2493  C2'   U  1035       5.635  48.929 -17.759  1.00  0.00           C  
ATOM   2494  O2'   U  1035       5.093  47.649 -18.053  1.00  0.00           O  
ATOM   2495  N1    U  1035       4.857  51.288 -17.498  1.00  0.00           N  
ATOM   2496  C2    U  1035       4.659  51.786 -18.773  1.00  0.00           C  
ATOM   2497  O2    U  1035       4.235  51.109 -19.694  1.00  0.00           O  
ATOM   2498  N3    U  1035       4.974  53.113 -18.936  1.00  0.00           N  
ATOM   2499  C4    U  1035       5.459  53.977 -17.977  1.00  0.00           C  
ATOM   2500  O4    U  1035       5.696  55.147 -18.281  1.00  0.00           O  
ATOM   2501  C5    U  1035       5.638  53.393 -16.682  1.00  0.00           C  
ATOM   2502  C6    U  1035       5.338  52.104 -16.495  1.00  0.00           C  
ATOM   2503  H5'   U  1035       5.075  49.088 -13.440  1.00  0.00           H  
ATOM   2504 H5''   U  1035       6.546  48.535 -13.718  1.00  0.00           H  
ATOM   2505  H4'   U  1035       5.096  47.833 -15.405  1.00  0.00           H  
ATOM   2506  H3'   U  1035       6.964  49.743 -16.398  1.00  0.00           H  
ATOM   2507  H1'   U  1035       3.695  49.640 -17.736  1.00  0.00           H  
ATOM   2508  H2'   U  1035       6.125  49.299 -18.523  1.00  0.00           H  
ATOM   2509 HO2'   U  1035       5.513  46.983 -17.469  1.00  0.00           H  
ATOM   2510  H3    U  1035       4.842  53.486 -19.832  1.00  0.00           H  
ATOM   2511  H5    U  1035       5.978  53.935 -15.940  1.00  0.00           H  
ATOM   2512  H6    U  1035       5.471  51.727 -15.601  1.00  0.00           H  
ATOM   2513  P     A  1036       8.895  47.994 -17.099  1.00  0.00           P  
ATOM   2514  OP2   A  1036       9.385  49.318 -16.639  1.00  0.00           O  
ATOM   2515  OP1   A  1036       9.673  46.771 -16.779  1.00  0.00           O  
ATOM   2516  O5'   A  1036       8.709  48.061 -18.680  1.00  0.00           O  
ATOM   2517  C5'   A  1036       8.235  46.936 -19.406  1.00  0.00           C  
ATOM   2518  C4'   A  1036       8.154  47.225 -20.884  1.00  0.00           C  
ATOM   2519  O4'   A  1036       7.096  48.181 -21.125  1.00  0.00           O  
ATOM   2520  C3'   A  1036       9.382  47.873 -21.505  1.00  0.00           C  
ATOM   2521  O3'   A  1036      10.367  46.932 -21.899  1.00  0.00           O  
ATOM   2522  C1'   A  1036       7.490  49.115 -22.116  1.00  0.00           C  
ATOM   2523  C2'   A  1036       8.780  48.574 -22.715  1.00  0.00           C  
ATOM   2524  O2'   A  1036       8.467  47.647 -23.745  1.00  0.00           O  
ATOM   2525  N1    A  1036       7.933  54.205 -22.786  1.00  0.00           N  
ATOM   2526  C2    A  1036       7.746  53.197 -23.647  1.00  0.00           C  
ATOM   2527  N3    A  1036       7.640  51.892 -23.404  1.00  0.00           N  
ATOM   2528  C4    A  1036       7.747  51.644 -22.086  1.00  0.00           C  
ATOM   2529  C5    A  1036       7.940  52.573 -21.082  1.00  0.00           C  
ATOM   2530  C6    A  1036       8.036  53.921 -21.470  1.00  0.00           C  
ATOM   2531  N6    A  1036       8.223  54.927 -20.612  1.00  0.00           N  
ATOM   2532  N7    A  1036       8.001  51.950 -19.842  1.00  0.00           N  
ATOM   2533  C8    A  1036       7.846  50.680 -20.121  1.00  0.00           C  
ATOM   2534  N9    A  1036       7.686  50.422 -21.461  1.00  0.00           N  
ATOM   2535  H5'   A  1036       7.342  46.697 -19.079  1.00  0.00           H  
ATOM   2536 H5''   A  1036       8.841  46.181 -19.260  1.00  0.00           H  
ATOM   2537  H4'   A  1036       7.951  46.392 -21.359  1.00  0.00           H  
ATOM   2538  H3'   A  1036       9.741  48.542 -20.885  1.00  0.00           H  
ATOM   2539  H1'   A  1036       6.814  49.201 -22.821  1.00  0.00           H  
ATOM   2540  H2'   A  1036       9.361  49.294 -23.039  1.00  0.00           H  
ATOM   2541 HO2'   A  1036       8.659  48.059 -24.613  1.00  0.00           H  
ATOM   2542  H2    A  1036       7.679  53.456 -24.590  1.00  0.00           H  
ATOM   2543  H61   A  1036       8.281  55.848 -20.942  1.00  0.00           H  
ATOM   2544  H62   A  1036       8.300  54.745 -19.652  1.00  0.00           H  
ATOM   2545  H8    A  1036       7.844  49.978 -19.437  1.00  0.00           H  
ATOM   2546  P     A  1037      11.888  47.400 -22.119  1.00  0.00           P  
ATOM   2547  OP2   A  1037      12.333  48.110 -20.894  1.00  0.00           O  
ATOM   2548  OP1   A  1037      12.662  46.233 -22.613  1.00  0.00           O  
ATOM   2549  O5'   A  1037      11.796  48.467 -23.299  1.00  0.00           O  
ATOM   2550  C5'   A  1037      11.710  48.049 -24.654  1.00  0.00           C  
ATOM   2551  C4'   A  1037      11.865  49.211 -25.603  1.00  0.00           C  
ATOM   2552  O4'   A  1037      10.892  50.220 -25.279  1.00  0.00           O  
ATOM   2553  C3'   A  1037      13.147  50.018 -25.465  1.00  0.00           C  
ATOM   2554  O3'   A  1037      14.230  49.469 -26.196  1.00  0.00           O  
ATOM   2555  C1'   A  1037      11.394  51.501 -25.564  1.00  0.00           C  
ATOM   2556  C2'   A  1037      12.800  51.339 -26.108  1.00  0.00           C  
ATOM   2557  O2'   A  1037      12.767  51.230 -27.524  1.00  0.00           O  
ATOM   2558  N1    A  1037      11.397  56.222 -23.499  1.00  0.00           N  
ATOM   2559  C2    A  1037      11.431  55.794 -24.768  1.00  0.00           C  
ATOM   2560  N3    A  1037      11.427  54.548 -25.235  1.00  0.00           N  
ATOM   2561  C4    A  1037      11.384  53.661 -24.225  1.00  0.00           C  
ATOM   2562  C5    A  1037      11.346  53.947 -22.873  1.00  0.00           C  
ATOM   2563  C6    A  1037      11.354  55.305 -22.508  1.00  0.00           C  
ATOM   2564  N6    A  1037      11.321  55.732 -21.244  1.00  0.00           N  
ATOM   2565  N7    A  1037      11.307  52.778 -22.125  1.00  0.00           N  
ATOM   2566  C8    A  1037      11.321  51.828 -23.027  1.00  0.00           C  
ATOM   2567  N9    A  1037      11.367  52.290 -24.319  1.00  0.00           N  
ATOM   2568  H5'   A  1037      10.838  47.628 -24.804  1.00  0.00           H  
ATOM   2569 H5''   A  1037      12.416  47.394 -24.833  1.00  0.00           H  
ATOM   2570  H4'   A  1037      11.711  48.896 -26.518  1.00  0.00           H  
ATOM   2571  H3'   A  1037      13.331  50.170 -24.514  1.00  0.00           H  
ATOM   2572  H1'   A  1037      10.832  51.936 -26.240  1.00  0.00           H  
ATOM   2573  H2'   A  1037      13.404  52.053 -25.812  1.00  0.00           H  
ATOM   2574 HO2'   A  1037      13.170  52.034 -27.914  1.00  0.00           H  
ATOM   2575  H2    A  1037      11.462  56.499 -25.449  1.00  0.00           H  
ATOM   2576  H61   A  1037      11.328  56.693 -21.051  1.00  0.00           H  
ATOM   2577  H62   A  1037      11.289  55.086 -20.508  1.00  0.00           H  
ATOM   2578  H8    A  1037      11.301  50.874 -22.800  1.00  0.00           H  
ATOM   2579  P     A  1038      15.560  48.989 -25.432  1.00  0.00           P  
ATOM   2580  OP2   A  1038      15.149  48.169 -24.265  1.00  0.00           O  
ATOM   2581  OP1   A  1038      16.490  48.420 -26.439  1.00  0.00           O  
ATOM   2582  O5'   A  1038      16.197  50.343 -24.883  1.00  0.00           O  
ATOM   2583  C5'   A  1038      17.586  50.434 -24.605  1.00  0.00           C  
ATOM   2584  C4'   A  1038      18.204  51.646 -25.257  1.00  0.00           C  
ATOM   2585  O4'   A  1038      18.729  51.248 -26.543  1.00  0.00           O  
ATOM   2586  C3'   A  1038      17.254  52.793 -25.567  1.00  0.00           C  
ATOM   2587  O3'   A  1038      17.062  53.667 -24.469  1.00  0.00           O  
ATOM   2588  C1'   A  1038      18.528  52.282 -27.486  1.00  0.00           C  
ATOM   2589  C2'   A  1038      17.942  53.479 -26.740  1.00  0.00           C  
ATOM   2590  O2'   A  1038      19.002  54.314 -26.299  1.00  0.00           O  
ATOM   2591  N1    A  1038      17.279  52.418 -32.483  1.00  0.00           N  
ATOM   2592  C2    A  1038      18.233  53.037 -31.777  1.00  0.00           C  
ATOM   2593  N3    A  1038      18.503  52.956 -30.476  1.00  0.00           N  
ATOM   2594  C4    A  1038      17.649  52.115 -29.865  1.00  0.00           C  
ATOM   2595  C5    A  1038      16.619  51.407 -30.456  1.00  0.00           C  
ATOM   2596  C6    A  1038      16.438  51.579 -31.840  1.00  0.00           C  
ATOM   2597  N6    A  1038      15.487  50.963 -32.545  1.00  0.00           N  
ATOM   2598  N7    A  1038      15.948  50.638 -29.514  1.00  0.00           N  
ATOM   2599  C8    A  1038      16.578  50.894 -28.394  1.00  0.00           C  
ATOM   2600  N9    A  1038      17.618  51.780 -28.533  1.00  0.00           N  
ATOM   2601  H5'   A  1038      18.034  49.629 -24.940  1.00  0.00           H  
ATOM   2602 H5''   A  1038      17.716  50.491 -23.635  1.00  0.00           H  
ATOM   2603  H4'   A  1038      18.932  51.975 -24.689  1.00  0.00           H  
ATOM   2604  H3'   A  1038      16.395  52.427 -25.867  1.00  0.00           H  
ATOM   2605  H1'   A  1038      19.383  52.538 -27.891  1.00  0.00           H  
ATOM   2606  H2'   A  1038      17.300  53.969 -27.296  1.00  0.00           H  
ATOM   2607 HO2'   A  1038      18.999  55.139 -26.827  1.00  0.00           H  
ATOM   2608  H2    A  1038      18.817  53.634 -32.291  1.00  0.00           H  
ATOM   2609  H61   A  1038      15.410  51.123 -33.509  1.00  0.00           H  
ATOM   2610  H62   A  1038      14.865  50.350 -32.099  1.00  0.00           H  
ATOM   2611  H8    A  1038      16.328  50.491 -27.536  1.00  0.00           H  
ATOM   2612  P     A  1039      16.006  54.863 -24.570  1.00  0.00           P  
ATOM   2613  OP2   A  1039      15.858  55.154 -26.018  1.00  0.00           O  
ATOM   2614  OP1   A  1039      14.824  54.431 -23.784  1.00  0.00           O  
ATOM   2615  O5'   A  1039      16.620  56.155 -23.868  1.00  0.00           O  
ATOM   2616  C5'   A  1039      17.295  57.146 -24.629  1.00  0.00           C  
ATOM   2617  C4'   A  1039      18.289  57.908 -23.788  1.00  0.00           C  
ATOM   2618  O4'   A  1039      19.302  58.494 -24.645  1.00  0.00           O  
ATOM   2619  C3'   A  1039      17.734  59.085 -23.001  1.00  0.00           C  
ATOM   2620  O3'   A  1039      17.212  58.711 -21.738  1.00  0.00           O  
ATOM   2621  C1'   A  1039      19.688  59.768 -24.155  1.00  0.00           C  
ATOM   2622  C2'   A  1039      18.916  60.033 -22.866  1.00  0.00           C  
ATOM   2623  O2'   A  1039      19.737  59.678 -21.763  1.00  0.00           O  
ATOM   2624  N1    A  1039      19.466  64.796 -25.260  1.00  0.00           N  
ATOM   2625  C2    A  1039      19.779  64.134 -24.139  1.00  0.00           C  
ATOM   2626  N3    A  1039      19.817  62.821 -23.921  1.00  0.00           N  
ATOM   2627  C4    A  1039      19.479  62.145 -25.033  1.00  0.00           C  
ATOM   2628  C5    A  1039      19.133  62.684 -26.258  1.00  0.00           C  
ATOM   2629  C6    A  1039      19.133  64.087 -26.360  1.00  0.00           C  
ATOM   2630  N6    A  1039      18.820  64.748 -27.477  1.00  0.00           N  
ATOM   2631  N7    A  1039      18.847  61.680 -27.173  1.00  0.00           N  
ATOM   2632  C8    A  1039      19.024  60.575 -26.492  1.00  0.00           C  
ATOM   2633  N9    A  1039      19.407  60.782 -25.190  1.00  0.00           N  
ATOM   2634  H5'   A  1039      16.636  57.775 -24.992  1.00  0.00           H  
ATOM   2635 H5''   A  1039      17.767  56.715 -25.370  1.00  0.00           H  
ATOM   2636  H4'   A  1039      18.722  57.286 -23.166  1.00  0.00           H  
ATOM   2637  H3'   A  1039      17.024  59.507 -23.529  1.00  0.00           H  
ATOM   2638  H1'   A  1039      20.649  59.756 -23.963  1.00  0.00           H  
ATOM   2639  H2'   A  1039      18.623  60.967 -22.815  1.00  0.00           H  
ATOM   2640 HO2'   A  1039      20.030  60.494 -21.308  1.00  0.00           H  
ATOM   2641  H2    A  1039      20.014  64.695 -23.371  1.00  0.00           H  
ATOM   2642  H61   A  1039      18.837  65.728 -27.487  1.00  0.00           H  
ATOM   2643  H62   A  1039      18.575  64.254 -28.287  1.00  0.00           H  
ATOM   2644  H8    A  1039      18.894  59.682 -26.877  1.00  0.00           H  
ATOM   2645  P     A  1040      15.935  59.476 -21.132  1.00  0.00           P  
ATOM   2646  OP2   A  1040      14.901  59.555 -22.194  1.00  0.00           O  
ATOM   2647  OP1   A  1040      15.601  58.853 -19.827  1.00  0.00           O  
ATOM   2648  O5'   A  1040      16.467  60.952 -20.853  1.00  0.00           O  
ATOM   2649  C5'   A  1040      15.618  61.938 -20.285  1.00  0.00           C  
ATOM   2650  C4'   A  1040      15.864  63.297 -20.890  1.00  0.00           C  
ATOM   2651  O4'   A  1040      16.818  63.147 -21.963  1.00  0.00           O  
ATOM   2652  C3'   A  1040      14.663  63.965 -21.542  1.00  0.00           C  
ATOM   2653  O3'   A  1040      13.868  64.694 -20.624  1.00  0.00           O  
ATOM   2654  C1'   A  1040      16.462  63.952 -23.063  1.00  0.00           C  
ATOM   2655  C2'   A  1040      15.296  64.828 -22.616  1.00  0.00           C  
ATOM   2656  O2'   A  1040      15.808  66.036 -22.071  1.00  0.00           O  
ATOM   2657  N1    A  1040      15.335  63.555 -28.075  1.00  0.00           N  
ATOM   2658  C2    A  1040      15.662  64.601 -27.306  1.00  0.00           C  
ATOM   2659  N3    A  1040      15.943  64.634 -26.005  1.00  0.00           N  
ATOM   2660  C4    A  1040      15.864  63.402 -25.471  1.00  0.00           C  
ATOM   2661  C5    A  1040      15.541  62.232 -26.132  1.00  0.00           C  
ATOM   2662  C6    A  1040      15.265  62.331 -27.508  1.00  0.00           C  
ATOM   2663  N6    A  1040      14.939  61.289 -28.275  1.00  0.00           N  
ATOM   2664  N7    A  1040      15.559  61.153 -25.258  1.00  0.00           N  
ATOM   2665  C8    A  1040      15.887  61.687 -24.107  1.00  0.00           C  
ATOM   2666  N9    A  1040      16.087  63.045 -24.163  1.00  0.00           N  
ATOM   2667  H5'   A  1040      15.782  61.984 -19.319  1.00  0.00           H  
ATOM   2668 H5''   A  1040      14.684  61.684 -20.438  1.00  0.00           H  
ATOM   2669  H4'   A  1040      16.238  63.904 -20.217  1.00  0.00           H  
ATOM   2670  H3'   A  1040      14.111  63.275 -21.968  1.00  0.00           H  
ATOM   2671  H1'   A  1040      17.207  64.522 -23.349  1.00  0.00           H  
ATOM   2672  H2'   A  1040      14.672  64.998 -23.354  1.00  0.00           H  
ATOM   2673 HO2'   A  1040      15.616  66.771 -22.690  1.00  0.00           H  
ATOM   2674  H2    A  1040      15.698  65.466 -27.766  1.00  0.00           H  
ATOM   2675  H61   A  1040      14.758  61.420 -29.229  1.00  0.00           H  
ATOM   2676  H62   A  1040      14.883  60.391 -27.885  1.00  0.00           H  
ATOM   2677  H8    A  1040      15.981  61.166 -23.282  1.00  0.00           H  
ATOM   2678  P     U  1041      12.381  65.151 -21.029  1.00  0.00           P  
ATOM   2679  OP2   U  1041      11.441  64.081 -20.607  1.00  0.00           O  
ATOM   2680  OP1   U  1041      12.178  66.540 -20.543  1.00  0.00           O  
ATOM   2681  O5'   U  1041      12.408  65.184 -22.621  1.00  0.00           O  
ATOM   2682  C5'   U  1041      11.204  65.255 -23.370  1.00  0.00           C  
ATOM   2683  C4'   U  1041      11.248  64.354 -24.580  1.00  0.00           C  
ATOM   2684  O4'   U  1041      12.326  63.387 -24.468  1.00  0.00           O  
ATOM   2685  C3'   U  1041      10.043  63.448 -24.785  1.00  0.00           C  
ATOM   2686  O3'   U  1041       8.937  64.120 -25.362  1.00  0.00           O  
ATOM   2687  C1'   U  1041      11.929  62.130 -24.953  1.00  0.00           C  
ATOM   2688  C2'   U  1041      10.592  62.342 -25.681  1.00  0.00           C  
ATOM   2689  O2'   U  1041      10.810  62.811 -27.004  1.00  0.00           O  
ATOM   2690  N1    U  1041      11.799  61.215 -23.793  1.00  0.00           N  
ATOM   2691  C2    U  1041      11.690  59.864 -24.065  1.00  0.00           C  
ATOM   2692  O2    U  1041      11.696  59.410 -25.196  1.00  0.00           O  
ATOM   2693  N3    U  1041      11.573  59.055 -22.961  1.00  0.00           N  
ATOM   2694  C4    U  1041      11.553  59.449 -21.640  1.00  0.00           C  
ATOM   2695  O4    U  1041      11.440  58.597 -20.757  1.00  0.00           O  
ATOM   2696  C5    U  1041      11.671  60.860 -21.435  1.00  0.00           C  
ATOM   2697  C6    U  1041      11.788  61.670 -22.491  1.00  0.00           C  
ATOM   2698  H5'   U  1041      11.065  66.179 -23.665  1.00  0.00           H  
ATOM   2699 H5''   U  1041      10.456  64.985 -22.799  1.00  0.00           H  
ATOM   2700  H4'   U  1041      11.373  64.900 -25.383  1.00  0.00           H  
ATOM   2701  H3'   U  1041       9.774  63.068 -23.923  1.00  0.00           H  
ATOM   2702  H1'   U  1041      12.586  61.765 -25.583  1.00  0.00           H  
ATOM   2703  H2'   U  1041      10.016  61.550 -25.668  1.00  0.00           H  
ATOM   2704 HO2'   U  1041      10.536  62.116 -27.638  1.00  0.00           H  
ATOM   2705  H3    U  1041      11.493  58.094 -23.132  1.00  0.00           H  
ATOM   2706  H5    U  1041      11.667  61.228 -20.526  1.00  0.00           H  
ATOM   2707  H6    U  1041      11.866  62.632 -22.325  1.00  0.00           H  
ATOM   2708  P     U  1042       7.439  63.631 -25.047  1.00  0.00           P  
ATOM   2709  OP2   U  1042       7.347  63.342 -23.593  1.00  0.00           O  
ATOM   2710  OP1   U  1042       6.499  64.601 -25.664  1.00  0.00           O  
ATOM   2711  O5'   U  1042       7.312  62.251 -25.833  1.00  0.00           O  
ATOM   2712  C5'   U  1042       7.554  62.182 -27.230  1.00  0.00           C  
ATOM   2713  C4'   U  1042       7.389  60.778 -27.755  1.00  0.00           C  
ATOM   2714  O4'   U  1042       8.456  59.917 -27.291  1.00  0.00           O  
ATOM   2715  C3'   U  1042       6.118  60.052 -27.339  1.00  0.00           C  
ATOM   2716  O3'   U  1042       4.999  60.392 -28.138  1.00  0.00           O  
ATOM   2717  C1'   U  1042       7.966  58.617 -27.025  1.00  0.00           C  
ATOM   2718  C2'   U  1042       6.521  58.598 -27.520  1.00  0.00           C  
ATOM   2719  O2'   U  1042       6.507  58.227 -28.891  1.00  0.00           O  
ATOM   2720  N1    U  1042       8.062  58.396 -25.562  1.00  0.00           N  
ATOM   2721  C2    U  1042       8.025  57.087 -25.118  1.00  0.00           C  
ATOM   2722  O2    U  1042       7.918  56.133 -25.868  1.00  0.00           O  
ATOM   2723  N3    U  1042       8.118  56.931 -23.757  1.00  0.00           N  
ATOM   2724  C4    U  1042       8.241  57.927 -22.812  1.00  0.00           C  
ATOM   2725  O4    U  1042       8.313  57.624 -21.620  1.00  0.00           O  
ATOM   2726  C5    U  1042       8.274  59.255 -23.344  1.00  0.00           C  
ATOM   2727  C6    U  1042       8.186  59.436 -24.665  1.00  0.00           C  
ATOM   2728  H5'   U  1042       8.469  62.484 -27.410  1.00  0.00           H  
ATOM   2729 H5''   U  1042       6.925  62.773 -27.693  1.00  0.00           H  
ATOM   2730  H4'   U  1042       7.422  60.821 -28.733  1.00  0.00           H  
ATOM   2731  H3'   U  1042       5.906  60.225 -26.399  1.00  0.00           H  
ATOM   2732  H1'   U  1042       8.476  57.923 -27.493  1.00  0.00           H  
ATOM   2733  H2'   U  1042       5.964  58.001 -26.978  1.00  0.00           H  
ATOM   2734 HO2'   U  1042       6.138  57.322 -28.974  1.00  0.00           H  
ATOM   2735  H3    U  1042       8.093  56.011 -23.421  1.00  0.00           H  
ATOM   2736  H5    U  1042       8.360  60.025 -22.743  1.00  0.00           H  
ATOM   2737  H6    U  1042       8.209  60.355 -25.004  1.00  0.00           H  
ATOM   2738  P     A  1043       3.510  60.228 -27.557  1.00  0.00           P  
ATOM   2739  OP2   A  1043       3.490  60.784 -26.181  1.00  0.00           O  
ATOM   2740  OP1   A  1043       2.560  60.746 -28.572  1.00  0.00           O  
ATOM   2741  O5'   A  1043       3.309  58.650 -27.453  1.00  0.00           O  
ATOM   2742  C5'   A  1043       3.008  57.877 -28.605  1.00  0.00           C  
ATOM   2743  C4'   A  1043       2.750  56.434 -28.252  1.00  0.00           C  
ATOM   2744  O4'   A  1043       3.935  55.872 -27.630  1.00  0.00           O  
ATOM   2745  C3'   A  1043       1.661  56.184 -27.220  1.00  0.00           C  
ATOM   2746  O3'   A  1043       0.362  56.132 -27.785  1.00  0.00           O  
ATOM   2747  C1'   A  1043       3.579  54.981 -26.590  1.00  0.00           C  
ATOM   2748  C2'   A  1043       2.062  54.835 -26.652  1.00  0.00           C  
ATOM   2749  O2'   A  1043       1.732  53.782 -27.546  1.00  0.00           O  
ATOM   2750  N1    A  1043       4.626  54.147 -21.614  1.00  0.00           N  
ATOM   2751  C2    A  1043       4.201  53.338 -22.593  1.00  0.00           C  
ATOM   2752  N3    A  1043       3.948  53.622 -23.869  1.00  0.00           N  
ATOM   2753  C4    A  1043       4.178  54.922 -24.121  1.00  0.00           C  
ATOM   2754  C5    A  1043       4.616  55.876 -23.220  1.00  0.00           C  
ATOM   2755  C6    A  1043       4.848  55.448 -21.901  1.00  0.00           C  
ATOM   2756  N6    A  1043       5.271  56.254 -20.925  1.00  0.00           N  
ATOM   2757  N7    A  1043       4.741  57.113 -23.838  1.00  0.00           N  
ATOM   2758  C8    A  1043       4.383  56.883 -25.077  1.00  0.00           C  
ATOM   2759  N9    A  1043       4.029  55.578 -25.318  1.00  0.00           N  
ATOM   2760  H5'   A  1043       3.764  57.923 -29.228  1.00  0.00           H  
ATOM   2761 H5''   A  1043       2.213  58.247 -29.041  1.00  0.00           H  
ATOM   2762  H4'   A  1043       2.539  55.927 -29.064  1.00  0.00           H  
ATOM   2763  H3'   A  1043       1.679  56.870 -26.519  1.00  0.00           H  
ATOM   2764  H1'   A  1043       3.996  54.101 -26.703  1.00  0.00           H  
ATOM   2765  H2'   A  1043       1.677  54.691 -25.762  1.00  0.00           H  
ATOM   2766 HO2'   A  1043       1.389  53.023 -27.030  1.00  0.00           H  
ATOM   2767  H2    A  1043       4.055  52.404 -22.333  1.00  0.00           H  
ATOM   2768  H61   A  1043       5.415  55.898 -20.023  1.00  0.00           H  
ATOM   2769  H62   A  1043       5.439  57.202 -21.110  1.00  0.00           H  
ATOM   2770  H8    A  1043       4.368  57.579 -25.767  1.00  0.00           H  
ATOM   2771  P     U  1044      -0.928  56.433 -26.875  1.00  0.00           P  
ATOM   2772  OP2   U  1044      -0.654  57.658 -26.082  1.00  0.00           O  
ATOM   2773  OP1   U  1044      -2.129  56.376 -27.746  1.00  0.00           O  
ATOM   2774  O5'   U  1044      -0.987  55.198 -25.871  1.00  0.00           O  
ATOM   2775  C5'   U  1044      -1.513  53.946 -26.284  1.00  0.00           C  
ATOM   2776  C4'   U  1044      -1.578  52.964 -25.141  1.00  0.00           C  
ATOM   2777  O4'   U  1044      -0.254  52.827 -24.559  1.00  0.00           O  
ATOM   2778  C3'   U  1044      -2.433  53.375 -23.952  1.00  0.00           C  
ATOM   2779  O3'   U  1044      -3.812  53.118 -24.147  1.00  0.00           O  
ATOM   2780  C1'   U  1044      -0.355  52.630 -23.162  1.00  0.00           C  
ATOM   2781  C2'   U  1044      -1.846  52.517 -22.847  1.00  0.00           C  
ATOM   2782  O2'   U  1044      -2.254  51.163 -22.975  1.00  0.00           O  
ATOM   2783  N1    U  1044       0.279  53.783 -22.477  1.00  0.00           N  
ATOM   2784  C2    U  1044       0.563  53.639 -21.131  1.00  0.00           C  
ATOM   2785  O2    U  1044       0.317  52.623 -20.504  1.00  0.00           O  
ATOM   2786  N3    U  1044       1.150  54.730 -20.540  1.00  0.00           N  
ATOM   2787  C4    U  1044       1.475  55.928 -21.141  1.00  0.00           C  
ATOM   2788  O4    U  1044       2.001  56.818 -20.471  1.00  0.00           O  
ATOM   2789  C5    U  1044       1.153  56.005 -22.533  1.00  0.00           C  
ATOM   2790  C6    U  1044       0.582  54.956 -23.135  1.00  0.00           C  
ATOM   2791  H5'   U  1044      -0.942  53.577 -26.990  1.00  0.00           H  
ATOM   2792 H5''   U  1044      -2.416  54.081 -26.641  1.00  0.00           H  
ATOM   2793  H4'   U  1044      -1.882  52.090 -25.462  1.00  0.00           H  
ATOM   2794  H3'   U  1044      -2.310  54.323 -23.739  1.00  0.00           H  
ATOM   2795  H1'   U  1044       0.095  51.803 -22.889  1.00  0.00           H  
ATOM   2796  H2'   U  1044      -2.060  52.877 -21.961  1.00  0.00           H  
ATOM   2797 HO2'   U  1044      -2.448  50.802 -22.085  1.00  0.00           H  
ATOM   2798  H3    U  1044       1.359  54.650 -19.586  1.00  0.00           H  
ATOM   2799  H5    U  1044       1.351  56.819 -23.041  1.00  0.00           H  
ATOM   2800  H6    U  1044       0.371  55.034 -24.088  1.00  0.00           H  
ATOM   2801  P     G  1045      -4.911  53.880 -23.255  1.00  0.00           P  
ATOM   2802  OP2   G  1045      -4.562  55.323 -23.229  1.00  0.00           O  
ATOM   2803  OP1   G  1045      -6.256  53.458 -23.722  1.00  0.00           O  
ATOM   2804  O5'   G  1045      -4.693  53.294 -21.789  1.00  0.00           O  
ATOM   2805  C5'   G  1045      -5.258  52.048 -21.411  1.00  0.00           C  
ATOM   2806  C4'   G  1045      -5.060  51.773 -19.941  1.00  0.00           C  
ATOM   2807  O4'   G  1045      -3.658  51.949 -19.603  1.00  0.00           O  
ATOM   2808  C3'   G  1045      -5.753  52.731 -18.983  1.00  0.00           C  
ATOM   2809  O3'   G  1045      -7.127  52.434 -18.801  1.00  0.00           O  
ATOM   2810  C1'   G  1045      -3.550  52.342 -18.263  1.00  0.00           C  
ATOM   2811  C2'   G  1045      -4.966  52.482 -17.707  1.00  0.00           C  
ATOM   2812  O2'   G  1045      -5.344  51.258 -17.092  1.00  0.00           O  
ATOM   2813  N1    G  1045      -1.058  55.654 -15.307  1.00  0.00           N  
ATOM   2814  C2    G  1045      -1.676  54.474 -14.970  1.00  0.00           C  
ATOM   2815  N2    G  1045      -1.627  54.125 -13.675  1.00  0.00           N  
ATOM   2816  N3    G  1045      -2.297  53.691 -15.837  1.00  0.00           N  
ATOM   2817  C4    G  1045      -2.252  54.190 -17.090  1.00  0.00           C  
ATOM   2818  C5    G  1045      -1.663  55.356 -17.532  1.00  0.00           C  
ATOM   2819  C6    G  1045      -1.000  56.187 -16.591  1.00  0.00           C  
ATOM   2820  O6    G  1045      -0.417  57.259 -16.786  1.00  0.00           O  
ATOM   2821  N7    G  1045      -1.839  55.510 -18.899  1.00  0.00           N  
ATOM   2822  C8    G  1045      -2.520  54.455 -19.258  1.00  0.00           C  
ATOM   2823  N9    G  1045      -2.804  53.613 -18.210  1.00  0.00           N  
ATOM   2824  H5'   G  1045      -4.835  51.333 -21.930  1.00  0.00           H  
ATOM   2825 H5''   G  1045      -6.219  52.060 -21.608  1.00  0.00           H  
ATOM   2826  H4'   G  1045      -5.337  50.856 -19.729  1.00  0.00           H  
ATOM   2827  H3'   G  1045      -5.637  53.665 -19.254  1.00  0.00           H  
ATOM   2828  H1'   G  1045      -3.065  51.658 -17.754  1.00  0.00           H  
ATOM   2829  H2'   G  1045      -5.034  53.236 -17.084  1.00  0.00           H  
ATOM   2830 HO2'   G  1045      -5.377  51.385 -16.121  1.00  0.00           H  
ATOM   2831  H1    G  1045      -0.626  56.161 -14.589  1.00  0.00           H  
ATOM   2832  H22   G  1045      -2.050  53.292 -13.376  1.00  0.00           H  
ATOM   2833  H21   G  1045      -1.169  54.699 -13.027  1.00  0.00           H  
ATOM   2834  H8    G  1045      -2.799  54.283 -20.181  1.00  0.00           H  
ATOM   2835  P     A  1046      -8.229  53.537 -19.159  1.00  0.00           P  
ATOM   2836  OP2   A  1046      -7.862  54.746 -18.379  1.00  0.00           O  
ATOM   2837  OP1   A  1046      -8.272  53.604 -20.641  1.00  0.00           O  
ATOM   2838  O5'   A  1046      -9.652  53.034 -18.646  1.00  0.00           O  
ATOM   2839  C5'   A  1046     -10.237  53.577 -17.472  1.00  0.00           C  
ATOM   2840  C4'   A  1046     -11.743  53.547 -17.540  1.00  0.00           C  
ATOM   2841  O4'   A  1046     -12.221  54.729 -18.236  1.00  0.00           O  
ATOM   2842  C3'   A  1046     -12.355  52.383 -18.305  1.00  0.00           C  
ATOM   2843  O3'   A  1046     -12.444  51.198 -17.533  1.00  0.00           O  
ATOM   2844  C1'   A  1046     -13.454  54.425 -18.828  1.00  0.00           C  
ATOM   2845  C2'   A  1046     -13.750  52.937 -18.585  1.00  0.00           C  
ATOM   2846  O2'   A  1046     -14.590  52.818 -17.446  1.00  0.00           O  
ATOM   2847  N1    A  1046     -12.695  58.119 -22.340  1.00  0.00           N  
ATOM   2848  C2    A  1046     -12.662  58.129 -21.001  1.00  0.00           C  
ATOM   2849  N3    A  1046     -12.870  57.129 -20.147  1.00  0.00           N  
ATOM   2850  C4    A  1046     -13.144  55.990 -20.807  1.00  0.00           C  
ATOM   2851  C5    A  1046     -13.212  55.823 -22.178  1.00  0.00           C  
ATOM   2852  C6    A  1046     -12.972  56.958 -22.971  1.00  0.00           C  
ATOM   2853  N6    A  1046     -13.005  56.949 -24.306  1.00  0.00           N  
ATOM   2854  N7    A  1046     -13.518  54.507 -22.497  1.00  0.00           N  
ATOM   2855  C8    A  1046     -13.625  53.918 -21.331  1.00  0.00           C  
ATOM   2856  N9    A  1046     -13.411  54.756 -20.265  1.00  0.00           N  
ATOM   2857  H5'   A  1046      -9.940  54.505 -17.366  1.00  0.00           H  
ATOM   2858 H5''   A  1046      -9.942  53.056 -16.697  1.00  0.00           H  
ATOM   2859  H4'   A  1046     -12.103  53.551 -16.628  1.00  0.00           H  
ATOM   2860  H3'   A  1046     -11.883  52.187 -19.141  1.00  0.00           H  
ATOM   2861  H1'   A  1046     -14.140  54.970 -18.388  1.00  0.00           H  
ATOM   2862  H2'   A  1046     -14.149  52.520 -19.377  1.00  0.00           H  
ATOM   2863 HO2'   A  1046     -14.218  52.138 -16.847  1.00  0.00           H  
ATOM   2864  H2    A  1046     -12.457  58.996 -20.591  1.00  0.00           H  
ATOM   2865  H61   A  1046     -12.828  57.774 -24.806  1.00  0.00           H  
ATOM   2866  H62   A  1046     -13.203  56.119 -24.786  1.00  0.00           H  
ATOM   2867  H8    A  1046     -13.839  52.966 -21.230  1.00  0.00           H  
ATOM   2868  P     C  1047     -12.063  49.779 -18.184  1.00  0.00           P  
ATOM   2869  OP2   C  1047     -11.873  49.978 -19.643  1.00  0.00           O  
ATOM   2870  OP1   C  1047     -10.969  49.183 -17.376  1.00  0.00           O  
ATOM   2871  O5'   C  1047     -13.370  48.894 -17.973  1.00  0.00           O  
ATOM   2872  C5'   C  1047     -14.292  49.190 -16.935  1.00  0.00           C  
ATOM   2873  C4'   C  1047     -15.093  47.974 -16.537  1.00  0.00           C  
ATOM   2874  O4'   C  1047     -15.774  47.480 -17.723  1.00  0.00           O  
ATOM   2875  C3'   C  1047     -14.297  46.791 -16.009  1.00  0.00           C  
ATOM   2876  O3'   C  1047     -14.027  46.882 -14.621  1.00  0.00           O  
ATOM   2877  C1'   C  1047     -15.844  46.069 -17.659  1.00  0.00           C  
ATOM   2878  C2'   C  1047     -15.173  45.597 -16.360  1.00  0.00           C  
ATOM   2879  O2'   C  1047     -16.176  45.387 -15.377  1.00  0.00           O  
ATOM   2880  N1    C  1047     -15.201  45.493 -18.866  1.00  0.00           N  
ATOM   2881  C2    C  1047     -15.868  44.469 -19.551  1.00  0.00           C  
ATOM   2882  O2    C  1047     -16.968  44.076 -19.131  1.00  0.00           O  
ATOM   2883  N3    C  1047     -15.304  43.927 -20.655  1.00  0.00           N  
ATOM   2884  C4    C  1047     -14.122  44.367 -21.085  1.00  0.00           C  
ATOM   2885  N4    C  1047     -13.603  43.802 -22.178  1.00  0.00           N  
ATOM   2886  C5    C  1047     -13.418  45.405 -20.411  1.00  0.00           C  
ATOM   2887  C6    C  1047     -13.986  45.934 -19.321  1.00  0.00           C  
ATOM   2888  H5'   C  1047     -14.905  49.890 -17.243  1.00  0.00           H  
ATOM   2889 H5''   C  1047     -13.799  49.517 -16.154  1.00  0.00           H  
ATOM   2890  H4'   C  1047     -15.771  48.221 -15.875  1.00  0.00           H  
ATOM   2891  H3'   C  1047     -13.450  46.730 -16.497  1.00  0.00           H  
ATOM   2892  H1'   C  1047     -16.790  45.817 -17.642  1.00  0.00           H  
ATOM   2893  H2'   C  1047     -14.637  44.791 -16.509  1.00  0.00           H  
ATOM   2894 HO2'   C  1047     -16.276  44.425 -15.223  1.00  0.00           H  
ATOM   2895  H42   C  1047     -12.736  44.103 -22.520  1.00  0.00           H  
ATOM   2896  H41   C  1047     -14.091  43.087 -22.639  1.00  0.00           H  
ATOM   2897  H5    C  1047     -12.549  45.722 -20.736  1.00  0.00           H  
ATOM   2898  H6    C  1047     -13.518  46.649 -18.844  1.00  0.00           H  
ATOM   2899  P     U  1048     -12.661  46.283 -14.022  1.00  0.00           P  
ATOM   2900  OP2   U  1048     -13.003  45.452 -12.840  1.00  0.00           O  
ATOM   2901  OP1   U  1048     -11.891  45.684 -15.142  1.00  0.00           O  
ATOM   2902  O5'   U  1048     -11.869  47.566 -13.510  1.00  0.00           O  
ATOM   2903  C5'   U  1048     -12.085  48.840 -14.098  1.00  0.00           C  
ATOM   2904  C4'   U  1048     -12.244  49.917 -13.053  1.00  0.00           C  
ATOM   2905  O4'   U  1048     -13.319  49.535 -12.149  1.00  0.00           O  
ATOM   2906  C3'   U  1048     -11.045  50.154 -12.148  1.00  0.00           C  
ATOM   2907  O3'   U  1048     -10.099  51.048 -12.705  1.00  0.00           O  
ATOM   2908  C1'   U  1048     -13.009  49.963 -10.838  1.00  0.00           C  
ATOM   2909  C2'   U  1048     -11.697  50.751 -10.903  1.00  0.00           C  
ATOM   2910  O2'   U  1048     -11.994  52.128 -11.087  1.00  0.00           O  
ATOM   2911  N1    U  1048     -12.905  48.769  -9.965  1.00  0.00           N  
ATOM   2912  C2    U  1048     -12.840  48.989  -8.601  1.00  0.00           C  
ATOM   2913  O2    U  1048     -12.865  50.101  -8.104  1.00  0.00           O  
ATOM   2914  N3    U  1048     -12.746  47.855  -7.832  1.00  0.00           N  
ATOM   2915  C4    U  1048     -12.709  46.550  -8.276  1.00  0.00           C  
ATOM   2916  O4    U  1048     -12.621  45.635  -7.456  1.00  0.00           O  
ATOM   2917  C5    U  1048     -12.781  46.399  -9.697  1.00  0.00           C  
ATOM   2918  C6    U  1048     -12.874  47.486 -10.470  1.00  0.00           C  
ATOM   2919  H5'   U  1048     -12.897  48.805 -14.646  1.00  0.00           H  
ATOM   2920 H5''   U  1048     -11.322  49.062 -14.671  1.00  0.00           H  
ATOM   2921  H4'   U  1048     -12.486  50.762 -13.485  1.00  0.00           H  
ATOM   2922  H3'   U  1048     -10.599  49.310 -11.927  1.00  0.00           H  
ATOM   2923  H1'   U  1048     -13.721  50.549 -10.504  1.00  0.00           H  
ATOM   2924  H2'   U  1048     -11.150  50.602 -10.104  1.00  0.00           H  
ATOM   2925 HO2'   U  1048     -11.791  52.612 -10.259  1.00  0.00           H  
ATOM   2926  H3    U  1048     -12.698  47.988  -6.863  1.00  0.00           H  
ATOM   2927  H5    U  1048     -12.762  45.506 -10.100  1.00  0.00           H  
ATOM   2928  H6    U  1048     -12.921  47.357 -11.439  1.00  0.00           H  
ATOM   2929  P     G  1049      -8.526  50.751 -12.567  1.00  0.00           P  
ATOM   2930  OP2   G  1049      -8.362  49.359 -12.077  1.00  0.00           O  
ATOM   2931  OP1   G  1049      -7.865  51.166 -13.831  1.00  0.00           O  
ATOM   2932  O5'   G  1049      -8.046  51.739 -11.413  1.00  0.00           O  
ATOM   2933  C5'   G  1049      -8.408  53.112 -11.432  1.00  0.00           C  
ATOM   2934  C4'   G  1049      -7.689  53.889 -10.357  1.00  0.00           C  
ATOM   2935  O4'   G  1049      -6.265  53.846 -10.627  1.00  0.00           O  
ATOM   2936  C3'   G  1049      -8.021  55.372 -10.271  1.00  0.00           C  
ATOM   2937  O3'   G  1049      -9.158  55.639  -9.468  1.00  0.00           O  
ATOM   2938  C1'   G  1049      -5.670  55.100 -10.324  1.00  0.00           C  
ATOM   2939  C2'   G  1049      -6.754  55.976  -9.687  1.00  0.00           C  
ATOM   2940  O2'   G  1049      -6.707  55.812  -8.277  1.00  0.00           O  
ATOM   2941  N1    G  1049      -2.786  58.740 -12.410  1.00  0.00           N  
ATOM   2942  C2    G  1049      -3.059  58.492 -11.087  1.00  0.00           C  
ATOM   2943  N2    G  1049      -2.491  59.319 -10.197  1.00  0.00           N  
ATOM   2944  N3    G  1049      -3.831  57.504 -10.664  1.00  0.00           N  
ATOM   2945  C4    G  1049      -4.320  56.772 -11.687  1.00  0.00           C  
ATOM   2946  C5    G  1049      -4.109  56.935 -13.040  1.00  0.00           C  
ATOM   2947  C6    G  1049      -3.279  57.998 -13.480  1.00  0.00           C  
ATOM   2948  O6    G  1049      -2.970  58.307 -14.636  1.00  0.00           O  
ATOM   2949  N7    G  1049      -4.793  55.969 -13.765  1.00  0.00           N  
ATOM   2950  C8    G  1049      -5.395  55.250 -12.857  1.00  0.00           C  
ATOM   2951  N9    G  1049      -5.151  55.682 -11.576  1.00  0.00           N  
ATOM   2952  H5'   G  1049      -9.375  53.190 -11.291  1.00  0.00           H  
ATOM   2953 H5''   G  1049      -8.182  53.491 -12.307  1.00  0.00           H  
ATOM   2954  H4'   G  1049      -7.856  53.475  -9.484  1.00  0.00           H  
ATOM   2955  H3'   G  1049      -8.175  55.724 -11.172  1.00  0.00           H  
ATOM   2956  H1'   G  1049      -4.933  54.980  -9.689  1.00  0.00           H  
ATOM   2957  H2'   G  1049      -6.652  56.916  -9.946  1.00  0.00           H  
ATOM   2958 HO2'   G  1049      -6.352  56.630  -7.872  1.00  0.00           H  
ATOM   2959  H1    G  1049      -2.200  59.497 -12.619  1.00  0.00           H  
ATOM   2960  H22   G  1049      -2.649  59.190  -9.238  1.00  0.00           H  
ATOM   2961  H21   G  1049      -1.917  60.052 -10.502  1.00  0.00           H  
ATOM   2962  H8    G  1049      -5.963  54.480 -13.069  1.00  0.00           H  
ATOM   2963  P     C  1050     -10.120  56.879  -9.816  1.00  0.00           P  
ATOM   2964  OP2   C  1050     -10.307  56.917 -11.288  1.00  0.00           O  
ATOM   2965  OP1   C  1050     -11.307  56.803  -8.928  1.00  0.00           O  
ATOM   2966  O5'   C  1050      -9.269  58.157  -9.393  1.00  0.00           O  
ATOM   2967  C5'   C  1050      -9.039  58.461  -8.025  1.00  0.00           C  
ATOM   2968  C4'   C  1050      -8.239  59.730  -7.863  1.00  0.00           C  
ATOM   2969  O4'   C  1050      -6.917  59.528  -8.425  1.00  0.00           O  
ATOM   2970  C3'   C  1050      -8.746  60.944  -8.625  1.00  0.00           C  
ATOM   2971  O3'   C  1050      -9.836  61.583  -7.984  1.00  0.00           O  
ATOM   2972  C1'   C  1050      -6.437  60.740  -8.981  1.00  0.00           C  
ATOM   2973  C2'   C  1050      -7.492  61.804  -8.689  1.00  0.00           C  
ATOM   2974  O2'   C  1050      -7.218  62.409  -7.434  1.00  0.00           O  
ATOM   2975  N1    C  1050      -6.237  60.528 -10.436  1.00  0.00           N  
ATOM   2976  C2    C  1050      -5.400  61.412 -11.128  1.00  0.00           C  
ATOM   2977  O2    C  1050      -4.855  62.340 -10.510  1.00  0.00           O  
ATOM   2978  N3    C  1050      -5.201  61.241 -12.455  1.00  0.00           N  
ATOM   2979  C4    C  1050      -5.799  60.236 -13.096  1.00  0.00           C  
ATOM   2980  N4    C  1050      -5.573  60.106 -14.406  1.00  0.00           N  
ATOM   2981  C5    C  1050      -6.655  59.321 -12.422  1.00  0.00           C  
ATOM   2982  C6    C  1050      -6.844  59.500 -11.108  1.00  0.00           C  
ATOM   2983  H5'   C  1050      -8.550  57.719  -7.612  1.00  0.00           H  
ATOM   2984 H5''   C  1050      -9.902  58.567  -7.573  1.00  0.00           H  
ATOM   2985  H4'   C  1050      -8.157  59.962  -6.915  1.00  0.00           H  
ATOM   2986  H3'   C  1050      -9.010  60.693  -9.535  1.00  0.00           H  
ATOM   2987  H1'   C  1050      -5.588  61.007  -8.570  1.00  0.00           H  
ATOM   2988  H2'   C  1050      -7.549  62.468  -9.407  1.00  0.00           H  
ATOM   2989 HO2'   C  1050      -6.912  63.328  -7.582  1.00  0.00           H  
ATOM   2990  H42   C  1050      -5.998  59.378 -14.905  1.00  0.00           H  
ATOM   2991  H41   C  1050      -4.983  60.739 -14.867  1.00  0.00           H  
ATOM   2992  H5    C  1050      -7.090  58.585 -12.901  1.00  0.00           H  
ATOM   2993  H6    C  1050      -7.430  58.880 -10.627  1.00  0.00           H  
ATOM   2994  P     A  1051     -10.906  62.417  -8.848  1.00  0.00           P  
ATOM   2995  OP2   A  1051     -11.193  61.652 -10.087  1.00  0.00           O  
ATOM   2996  OP1   A  1051     -12.021  62.805  -7.949  1.00  0.00           O  
ATOM   2997  O5'   A  1051     -10.120  63.741  -9.258  1.00  0.00           O  
ATOM   2998  C5'   A  1051      -9.673  64.659  -8.272  1.00  0.00           C  
ATOM   2999  C4'   A  1051      -9.035  65.875  -8.895  1.00  0.00           C  
ATOM   3000  O4'   A  1051      -7.728  65.509  -9.404  1.00  0.00           O  
ATOM   3001  C3'   A  1051      -9.741  66.447 -10.115  1.00  0.00           C  
ATOM   3002  O3'   A  1051     -10.838  67.280  -9.782  1.00  0.00           O  
ATOM   3003  C1'   A  1051      -7.489  66.192 -10.619  1.00  0.00           C  
ATOM   3004  C2'   A  1051      -8.602  67.220 -10.761  1.00  0.00           C  
ATOM   3005  O2'   A  1051      -8.282  68.385 -10.015  1.00  0.00           O  
ATOM   3006  N1    A  1051      -6.113  65.128 -15.470  1.00  0.00           N  
ATOM   3007  C2    A  1051      -5.935  66.210 -14.700  1.00  0.00           C  
ATOM   3008  N3    A  1051      -6.320  66.420 -13.443  1.00  0.00           N  
ATOM   3009  C4    A  1051      -6.970  65.347 -12.959  1.00  0.00           C  
ATOM   3010  C5    A  1051      -7.230  64.165 -13.628  1.00  0.00           C  
ATOM   3011  C6    A  1051      -6.770  64.067 -14.953  1.00  0.00           C  
ATOM   3012  N6    A  1051      -6.948  62.990 -15.721  1.00  0.00           N  
ATOM   3013  N7    A  1051      -7.924  63.282 -12.812  1.00  0.00           N  
ATOM   3014  C8    A  1051      -8.064  63.938 -11.687  1.00  0.00           C  
ATOM   3015  N9    A  1051      -7.511  65.195 -11.705  1.00  0.00           N  
ATOM   3016  H5'   A  1051      -9.016  64.214  -7.695  1.00  0.00           H  
ATOM   3017 H5''   A  1051     -10.436  64.941  -7.727  1.00  0.00           H  
ATOM   3018  H4'   A  1051      -8.935  66.585  -8.226  1.00  0.00           H  
ATOM   3019  H3'   A  1051     -10.047  65.740 -10.721  1.00  0.00           H  
ATOM   3020  H1'   A  1051      -6.621  66.650 -10.613  1.00  0.00           H  
ATOM   3021  H2'   A  1051      -8.798  67.432 -11.698  1.00  0.00           H  
ATOM   3022 HO2'   A  1051      -8.090  69.119 -10.635  1.00  0.00           H  
ATOM   3023  H2    A  1051      -5.453  66.952 -15.122  1.00  0.00           H  
ATOM   3024  H61   A  1051      -6.603  62.981 -16.639  1.00  0.00           H  
ATOM   3025  H62   A  1051      -7.421  62.209 -15.368  1.00  0.00           H  
ATOM   3026  H8    A  1051      -8.523  63.566 -10.904  1.00  0.00           H  
ATOM   3027  P     A  1052     -12.007  67.543 -10.853  1.00  0.00           P  
ATOM   3028  OP2   A  1052     -12.441  66.230 -11.391  1.00  0.00           O  
ATOM   3029  OP1   A  1052     -13.006  68.448 -10.231  1.00  0.00           O  
ATOM   3030  O5'   A  1052     -11.282  68.340 -12.027  1.00  0.00           O  
ATOM   3031  C5'   A  1052     -10.803  69.661 -11.823  1.00  0.00           C  
ATOM   3032  C4'   A  1052      -9.841  70.076 -12.908  1.00  0.00           C  
ATOM   3033  O4'   A  1052      -8.865  69.033 -13.173  1.00  0.00           O  
ATOM   3034  C3'   A  1052     -10.454  70.348 -14.274  1.00  0.00           C  
ATOM   3035  O3'   A  1052     -11.061  71.625 -14.364  1.00  0.00           O  
ATOM   3036  C1'   A  1052      -8.524  69.005 -14.542  1.00  0.00           C  
ATOM   3037  C2'   A  1052      -9.260  70.165 -15.209  1.00  0.00           C  
ATOM   3038  O2'   A  1052      -8.420  71.310 -15.202  1.00  0.00           O  
ATOM   3039  N1    A  1052      -8.312  65.842 -18.604  1.00  0.00           N  
ATOM   3040  C2    A  1052      -7.806  67.062 -18.386  1.00  0.00           C  
ATOM   3041  N3    A  1052      -7.900  67.830 -17.303  1.00  0.00           N  
ATOM   3042  C4    A  1052      -8.619  67.217 -16.346  1.00  0.00           C  
ATOM   3043  C5    A  1052      -9.202  65.966 -16.422  1.00  0.00           C  
ATOM   3044  C6    A  1052      -9.029  65.254 -17.622  1.00  0.00           C  
ATOM   3045  N6    A  1052      -9.533  64.037 -17.841  1.00  0.00           N  
ATOM   3046  N7    A  1052      -9.866  65.661 -15.242  1.00  0.00           N  
ATOM   3047  C8    A  1052      -9.672  66.718 -14.491  1.00  0.00           C  
ATOM   3048  N9    A  1052      -8.926  67.698 -15.096  1.00  0.00           N  
ATOM   3049  H5'   A  1052     -10.345  69.706 -10.957  1.00  0.00           H  
ATOM   3050 H5''   A  1052     -11.562  70.280 -11.815  1.00  0.00           H  
ATOM   3051  H4'   A  1052      -9.375  70.882 -12.603  1.00  0.00           H  
ATOM   3052  H3'   A  1052     -11.124  69.660 -14.472  1.00  0.00           H  
ATOM   3053  H1'   A  1052      -7.557  69.124 -14.654  1.00  0.00           H  
ATOM   3054  H2'   A  1052      -9.549  69.932 -16.117  1.00  0.00           H  
ATOM   3055 HO2'   A  1052      -8.929  72.076 -14.862  1.00  0.00           H  
ATOM   3056  H2    A  1052      -7.294  67.445 -19.130  1.00  0.00           H  
ATOM   3057  H61   A  1052      -9.379  63.590 -18.699  1.00  0.00           H  
ATOM   3058  H62   A  1052     -10.057  63.591 -17.143  1.00  0.00           H  
ATOM   3059  H8    A  1052     -10.028  66.800 -13.581  1.00  0.00           H  
ATOM   3060  P     A  1053     -11.970  71.999 -15.636  1.00  0.00           P  
ATOM   3061  OP2   A  1053     -11.977  70.833 -16.555  1.00  0.00           O  
ATOM   3062  OP1   A  1053     -13.255  72.549 -15.138  1.00  0.00           O  
ATOM   3063  O5'   A  1053     -11.171  73.180 -16.346  1.00  0.00           O  
ATOM   3064  C5'   A  1053     -10.533  72.979 -17.599  1.00  0.00           C  
ATOM   3065  C4'   A  1053      -9.857  74.236 -18.086  1.00  0.00           C  
ATOM   3066  O4'   A  1053      -8.545  74.282 -17.456  1.00  0.00           O  
ATOM   3067  C3'   A  1053      -9.627  74.332 -19.586  1.00  0.00           C  
ATOM   3068  O3'   A  1053     -10.435  75.315 -20.210  1.00  0.00           O  
ATOM   3069  C1'   A  1053      -7.487  74.407 -18.433  1.00  0.00           C  
ATOM   3070  C2'   A  1053      -8.150  74.667 -19.775  1.00  0.00           C  
ATOM   3071  O2'   A  1053      -7.967  76.045 -20.064  1.00  0.00           O  
ATOM   3072  N1    A  1053      -3.098  72.103 -19.839  1.00  0.00           N  
ATOM   3073  C2    A  1053      -3.549  73.354 -19.997  1.00  0.00           C  
ATOM   3074  N3    A  1053      -4.704  73.888 -19.606  1.00  0.00           N  
ATOM   3075  C4    A  1053      -5.459  72.973 -18.973  1.00  0.00           C  
ATOM   3076  C5    A  1053      -5.133  71.651 -18.734  1.00  0.00           C  
ATOM   3077  C6    A  1053      -3.881  71.209 -19.198  1.00  0.00           C  
ATOM   3078  N6    A  1053      -3.431  69.962 -19.041  1.00  0.00           N  
ATOM   3079  N7    A  1053      -6.158  71.008 -18.052  1.00  0.00           N  
ATOM   3080  C8    A  1053      -7.065  71.940 -17.898  1.00  0.00           C  
ATOM   3081  N9    A  1053      -6.709  73.154 -18.431  1.00  0.00           N  
ATOM   3082  H5'   A  1053     -11.204  72.701 -18.258  1.00  0.00           H  
ATOM   3083 H5''   A  1053      -9.863  72.270 -17.508  1.00  0.00           H  
ATOM   3084  H4'   A  1053     -10.393  75.010 -17.813  1.00  0.00           H  
ATOM   3085  H3'   A  1053      -9.783  73.453 -19.992  1.00  0.00           H  
ATOM   3086  H1'   A  1053      -6.898  75.159 -18.210  1.00  0.00           H  
ATOM   3087  H2'   A  1053      -7.736  74.094 -20.455  1.00  0.00           H  
ATOM   3088 HO2'   A  1053      -7.273  76.137 -20.749  1.00  0.00           H  
ATOM   3089  H2    A  1053      -2.942  73.963 -20.469  1.00  0.00           H  
ATOM   3090  H61   A  1053      -2.548  69.713 -19.386  1.00  0.00           H  
ATOM   3091  H62   A  1053      -3.982  69.297 -18.579  1.00  0.00           H  
ATOM   3092  H8    A  1053      -7.920  71.785 -17.444  1.00  0.00           H  
ATOM   3093  P     A  1054     -11.607  74.876 -21.219  1.00  0.00           P  
ATOM   3094  OP2   A  1054     -12.235  73.642 -20.685  1.00  0.00           O  
ATOM   3095  OP1   A  1054     -12.448  76.068 -21.494  1.00  0.00           O  
ATOM   3096  O5'   A  1054     -10.836  74.496 -22.561  1.00  0.00           O  
ATOM   3097  C5'   A  1054     -11.179  75.106 -23.796  1.00  0.00           C  
ATOM   3098  C4'   A  1054     -10.270  74.650 -24.910  1.00  0.00           C  
ATOM   3099  O4'   A  1054      -8.884  74.671 -24.478  1.00  0.00           O  
ATOM   3100  C3'   A  1054     -10.451  73.212 -25.372  1.00  0.00           C  
ATOM   3101  O3'   A  1054     -11.541  73.048 -26.262  1.00  0.00           O  
ATOM   3102  C1'   A  1054      -8.153  73.699 -25.161  1.00  0.00           C  
ATOM   3103  C2'   A  1054      -9.127  72.956 -26.078  1.00  0.00           C  
ATOM   3104  O2'   A  1054      -9.105  73.558 -27.364  1.00  0.00           O  
ATOM   3105  N1    A  1054      -5.185  69.564 -24.361  1.00  0.00           N  
ATOM   3106  C2    A  1054      -5.589  70.179 -25.480  1.00  0.00           C  
ATOM   3107  N3    A  1054      -6.363  71.254 -25.616  1.00  0.00           N  
ATOM   3108  C4    A  1054      -6.746  71.719 -24.413  1.00  0.00           C  
ATOM   3109  C5    A  1054      -6.413  71.195 -23.178  1.00  0.00           C  
ATOM   3110  C6    A  1054      -5.587  70.057 -23.170  1.00  0.00           C  
ATOM   3111  N6    A  1054      -5.185  69.443 -22.055  1.00  0.00           N  
ATOM   3112  N7    A  1054      -6.991  71.939 -22.158  1.00  0.00           N  
ATOM   3113  C8    A  1054      -7.649  72.880 -22.789  1.00  0.00           C  
ATOM   3114  N9    A  1054      -7.545  72.807 -24.156  1.00  0.00           N  
ATOM   3115  H5'   A  1054     -11.106  76.079 -23.703  1.00  0.00           H  
ATOM   3116 H5''   A  1054     -12.103  74.875 -24.022  1.00  0.00           H  
ATOM   3117  H4'   A  1054     -10.370  75.260 -25.671  1.00  0.00           H  
ATOM   3118  H3'   A  1054     -10.523  72.629 -24.587  1.00  0.00           H  
ATOM   3119  H1'   A  1054      -7.447  74.112 -25.702  1.00  0.00           H  
ATOM   3120  H2'   A  1054      -8.922  71.999 -26.120  1.00  0.00           H  
ATOM   3121 HO2'   A  1054      -8.659  72.952 -27.991  1.00  0.00           H  
ATOM   3122  H2    A  1054      -5.269  69.782 -26.317  1.00  0.00           H  
ATOM   3123  H61   A  1054      -4.608  68.652 -22.112  1.00  0.00           H  
ATOM   3124  H62   A  1054      -5.464  69.783 -21.179  1.00  0.00           H  
ATOM   3125  H8    A  1054      -8.168  73.571 -22.328  1.00  0.00           H  
ATOM   3126  P     C  1055     -12.524  71.785 -26.112  1.00  0.00           P  
ATOM   3127  OP2   C  1055     -11.831  70.756 -25.298  1.00  0.00           O  
ATOM   3128  OP1   C  1055     -13.854  72.287 -25.682  1.00  0.00           O  
ATOM   3129  O5'   C  1055     -12.666  71.227 -27.597  1.00  0.00           O  
ATOM   3130  C5'   C  1055     -12.625  72.104 -28.713  1.00  0.00           C  
ATOM   3131  C4'   C  1055     -12.206  71.385 -29.972  1.00  0.00           C  
ATOM   3132  O4'   C  1055     -10.758  71.349 -30.000  1.00  0.00           O  
ATOM   3133  C3'   C  1055     -12.567  69.910 -30.053  1.00  0.00           C  
ATOM   3134  O3'   C  1055     -13.865  69.687 -30.576  1.00  0.00           O  
ATOM   3135  C1'   C  1055     -10.286  70.113 -30.448  1.00  0.00           C  
ATOM   3136  C2'   C  1055     -11.510  69.407 -31.009  1.00  0.00           C  
ATOM   3137  O2'   C  1055     -11.757  69.859 -32.332  1.00  0.00           O  
ATOM   3138  N1    C  1055      -9.748  69.435 -29.242  1.00  0.00           N  
ATOM   3139  C2    C  1055      -9.038  68.240 -29.412  1.00  0.00           C  
ATOM   3140  O2    C  1055      -8.882  67.785 -30.556  1.00  0.00           O  
ATOM   3141  N3    C  1055      -8.537  67.602 -28.330  1.00  0.00           N  
ATOM   3142  C4    C  1055      -8.719  68.111 -27.111  1.00  0.00           C  
ATOM   3143  N4    C  1055      -8.207  67.447 -26.072  1.00  0.00           N  
ATOM   3144  C5    C  1055      -9.436  69.323 -26.905  1.00  0.00           C  
ATOM   3145  C6    C  1055      -9.927  69.946 -27.983  1.00  0.00           C  
ATOM   3146  H5'   C  1055     -11.986  72.825 -28.529  1.00  0.00           H  
ATOM   3147 H5''   C  1055     -13.514  72.491 -28.848  1.00  0.00           H  
ATOM   3148  H4'   C  1055     -12.541  71.882 -30.746  1.00  0.00           H  
ATOM   3149  H3'   C  1055     -12.441  69.497 -29.173  1.00  0.00           H  
ATOM   3150  H1'   C  1055      -9.592  70.151 -31.138  1.00  0.00           H  
ATOM   3151  H2'   C  1055     -11.426  68.432 -30.969  1.00  0.00           H  
ATOM   3152 HO2'   C  1055     -11.181  70.629 -32.520  1.00  0.00           H  
ATOM   3153  H42   C  1055      -8.324  67.795 -25.164  1.00  0.00           H  
ATOM   3154  H41   C  1055      -7.715  66.612 -26.218  1.00  0.00           H  
ATOM   3155  H5    C  1055      -9.565  69.690 -26.005  1.00  0.00           H  
ATOM   3156  H6    C  1055     -10.423  70.781 -27.862  1.00  0.00           H  
ATOM   3157  P     A  1056     -14.419  68.196 -30.680  1.00  0.00           P  
ATOM   3158  OP2   A  1056     -13.465  67.352 -29.919  1.00  0.00           O  
ATOM   3159  OP1   A  1056     -15.841  68.259 -30.259  1.00  0.00           O  
ATOM   3160  O5'   A  1056     -14.376  67.735 -32.205  1.00  0.00           O  
ATOM   3161  C5'   A  1056     -15.535  67.222 -32.844  1.00  0.00           C  
ATOM   3162  C4'   A  1056     -15.888  68.019 -34.075  1.00  0.00           C  
ATOM   3163  O4'   A  1056     -14.804  68.908 -34.416  1.00  0.00           O  
ATOM   3164  C3'   A  1056     -16.096  67.218 -35.352  1.00  0.00           C  
ATOM   3165  O3'   A  1056     -17.381  66.625 -35.431  1.00  0.00           O  
ATOM   3166  C1'   A  1056     -14.802  69.129 -35.803  1.00  0.00           C  
ATOM   3167  C2'   A  1056     -15.916  68.284 -36.416  1.00  0.00           C  
ATOM   3168  O2'   A  1056     -17.085  69.081 -36.549  1.00  0.00           O  
ATOM   3169  N1    A  1056     -11.783  68.823 -39.967  1.00  0.00           N  
ATOM   3170  C2    A  1056     -13.047  69.232 -39.800  1.00  0.00           C  
ATOM   3171  N3    A  1056     -13.773  69.285 -38.685  1.00  0.00           N  
ATOM   3172  C4    A  1056     -13.060  68.849 -37.632  1.00  0.00           C  
ATOM   3173  C5    A  1056     -11.753  68.398 -37.646  1.00  0.00           C  
ATOM   3174  C6    A  1056     -11.094  68.392 -38.889  1.00  0.00           C  
ATOM   3175  N6    A  1056      -9.835  67.983 -39.056  1.00  0.00           N  
ATOM   3176  N7    A  1056     -11.347  68.030 -36.371  1.00  0.00           N  
ATOM   3177  C8    A  1056     -12.400  68.263 -35.627  1.00  0.00           C  
ATOM   3178  N9    A  1056     -13.473  68.760 -36.325  1.00  0.00           N  
ATOM   3179  H5'   A  1056     -16.288  67.254 -32.217  1.00  0.00           H  
ATOM   3180 H5''   A  1056     -15.374  66.290 -33.102  1.00  0.00           H  
ATOM   3181  H4'   A  1056     -16.695  68.545 -33.897  1.00  0.00           H  
ATOM   3182  H3'   A  1056     -15.414  66.520 -35.450  1.00  0.00           H  
ATOM   3183  H1'   A  1056     -14.974  70.077 -35.986  1.00  0.00           H  
ATOM   3184  H2'   A  1056     -15.643  67.894 -37.273  1.00  0.00           H  
ATOM   3185 HO2'   A  1056     -17.239  69.264 -37.499  1.00  0.00           H  
ATOM   3186  H2    A  1056     -13.502  69.535 -40.613  1.00  0.00           H  
ATOM   3187  H61   A  1056      -9.428  68.001 -39.948  1.00  0.00           H  
ATOM   3188  H62   A  1056      -9.315  67.666 -38.288  1.00  0.00           H  
ATOM   3189  H8    A  1056     -12.420  68.097 -34.660  1.00  0.00           H  
ATOM   3190  P     C  1057     -17.566  65.190 -36.132  1.00  0.00           P  
ATOM   3191  OP2   C  1057     -16.726  64.208 -35.402  1.00  0.00           O  
ATOM   3192  OP1   C  1057     -19.022  64.939 -36.286  1.00  0.00           O  
ATOM   3193  O5'   C  1057     -16.945  65.387 -37.586  1.00  0.00           O  
ATOM   3194  C5'   C  1057     -17.749  65.832 -38.668  1.00  0.00           C  
ATOM   3195  C4'   C  1057     -16.976  65.853 -39.964  1.00  0.00           C  
ATOM   3196  O4'   C  1057     -15.752  66.623 -39.791  1.00  0.00           O  
ATOM   3197  C3'   C  1057     -16.477  64.508 -40.469  1.00  0.00           C  
ATOM   3198  O3'   C  1057     -17.445  63.811 -41.233  1.00  0.00           O  
ATOM   3199  C1'   C  1057     -14.719  66.082 -40.577  1.00  0.00           C  
ATOM   3200  C2'   C  1057     -15.317  64.911 -41.362  1.00  0.00           C  
ATOM   3201  O2'   C  1057     -15.775  65.384 -42.620  1.00  0.00           O  
ATOM   3202  N1    C  1057     -13.628  65.653 -39.667  1.00  0.00           N  
ATOM   3203  C2    C  1057     -12.391  65.310 -40.228  1.00  0.00           C  
ATOM   3204  O2    C  1057     -12.245  65.374 -41.458  1.00  0.00           O  
ATOM   3205  N3    C  1057     -11.380  64.916 -39.420  1.00  0.00           N  
ATOM   3206  C4    C  1057     -11.563  64.855 -38.102  1.00  0.00           C  
ATOM   3207  N4    C  1057     -10.536  64.460 -37.344  1.00  0.00           N  
ATOM   3208  C5    C  1057     -12.808  65.196 -37.501  1.00  0.00           C  
ATOM   3209  C6    C  1057     -13.800  65.586 -38.309  1.00  0.00           C  
ATOM   3210  H5'   C  1057     -18.073  66.737 -38.475  1.00  0.00           H  
ATOM   3211 H5''   C  1057     -18.516  65.231 -38.764  1.00  0.00           H  
ATOM   3212  H4'   C  1057     -17.521  66.271 -40.662  1.00  0.00           H  
ATOM   3213  H3'   C  1057     -16.175  63.935 -39.734  1.00  0.00           H  
ATOM   3214  H1'   C  1057     -14.375  66.750 -41.206  1.00  0.00           H  
ATOM   3215  H2'   C  1057     -14.672  64.181 -41.462  1.00  0.00           H  
ATOM   3216 HO2'   C  1057     -15.183  65.047 -43.323  1.00  0.00           H  
ATOM   3217  H42   C  1057     -10.639  64.405 -36.371  1.00  0.00           H  
ATOM   3218  H41   C  1057      -9.681  64.225 -37.761  1.00  0.00           H  
ATOM   3219  H5    C  1057     -12.932  65.148 -36.530  1.00  0.00           H  
ATOM   3220  H6    C  1057     -14.665  65.824 -37.915  1.00  0.00           H  
ATOM   3221  P     C  1058     -17.420  62.205 -41.298  1.00  0.00           P  
ATOM   3222  OP2   C  1058     -18.184  61.684 -40.137  1.00  0.00           O  
ATOM   3223  OP1   C  1058     -17.805  61.795 -42.673  1.00  0.00           O  
ATOM   3224  O5'   C  1058     -15.885  61.834 -41.087  1.00  0.00           O  
ATOM   3225  C5'   C  1058     -15.042  61.557 -42.195  1.00  0.00           C  
ATOM   3226  C4'   C  1058     -13.792  60.822 -41.774  1.00  0.00           C  
ATOM   3227  O4'   C  1058     -12.941  61.671 -40.960  1.00  0.00           O  
ATOM   3228  C3'   C  1058     -13.998  59.602 -40.890  1.00  0.00           C  
ATOM   3229  O3'   C  1058     -14.385  58.450 -41.619  1.00  0.00           O  
ATOM   3230  C1'   C  1058     -12.220  60.889 -40.040  1.00  0.00           C  
ATOM   3231  C2'   C  1058     -12.612  59.434 -40.290  1.00  0.00           C  
ATOM   3232  O2'   C  1058     -11.711  58.863 -41.227  1.00  0.00           O  
ATOM   3233  N1    C  1058     -12.582  61.343 -38.674  1.00  0.00           N  
ATOM   3234  C2    C  1058     -11.608  61.274 -37.670  1.00  0.00           C  
ATOM   3235  O2    C  1058     -10.480  60.838 -37.949  1.00  0.00           O  
ATOM   3236  N3    C  1058     -11.912  61.682 -36.417  1.00  0.00           N  
ATOM   3237  C4    C  1058     -13.131  62.146 -36.143  1.00  0.00           C  
ATOM   3238  N4    C  1058     -13.385  62.537 -34.891  1.00  0.00           N  
ATOM   3239  C5    C  1058     -14.143  62.229 -37.140  1.00  0.00           C  
ATOM   3240  C6    C  1058     -13.830  61.823 -38.376  1.00  0.00           C  
ATOM   3241  H5'   C  1058     -14.788  62.401 -42.622  1.00  0.00           H  
ATOM   3242 H5''   C  1058     -15.534  61.007 -42.840  1.00  0.00           H  
ATOM   3243  H4'   C  1058     -13.306  60.551 -42.580  1.00  0.00           H  
ATOM   3244  H3'   C  1058     -14.656  59.771 -40.184  1.00  0.00           H  
ATOM   3245  H1'   C  1058     -11.255  60.990 -40.172  1.00  0.00           H  
ATOM   3246  H2'   C  1058     -12.643  58.919 -39.457  1.00  0.00           H  
ATOM   3247 HO2'   C  1058     -11.137  58.216 -40.766  1.00  0.00           H  
ATOM   3248  H42   C  1058     -14.272  62.883 -34.658  1.00  0.00           H  
ATOM   3249  H41   C  1058     -12.686  62.478 -34.207  1.00  0.00           H  
ATOM   3250  H5    C  1058     -15.036  62.572 -36.929  1.00  0.00           H  
ATOM   3251  H6    C  1058     -14.513  61.872 -39.077  1.00  0.00           H  
ATOM   3252  P     G  1059     -15.323  57.338 -40.936  1.00  0.00           P  
ATOM   3253  OP2   G  1059     -16.358  58.039 -40.135  1.00  0.00           O  
ATOM   3254  OP1   G  1059     -15.737  56.375 -41.988  1.00  0.00           O  
ATOM   3255  O5'   G  1059     -14.351  56.578 -39.928  1.00  0.00           O  
ATOM   3256  C5'   G  1059     -13.203  55.890 -40.402  1.00  0.00           C  
ATOM   3257  C4'   G  1059     -12.530  55.110 -39.300  1.00  0.00           C  
ATOM   3258  O4'   G  1059     -11.751  56.032 -38.506  1.00  0.00           O  
ATOM   3259  C3'   G  1059     -13.454  54.466 -38.277  1.00  0.00           C  
ATOM   3260  O3'   G  1059     -13.922  53.190 -38.681  1.00  0.00           O  
ATOM   3261  C1'   G  1059     -11.769  55.646 -37.147  1.00  0.00           C  
ATOM   3262  C2'   G  1059     -12.570  54.350 -37.059  1.00  0.00           C  
ATOM   3263  O2'   G  1059     -11.681  53.248 -37.169  1.00  0.00           O  
ATOM   3264  N1    G  1059     -12.348  57.775 -32.559  1.00  0.00           N  
ATOM   3265  C2    G  1059     -11.627  56.663 -32.922  1.00  0.00           C  
ATOM   3266  N2    G  1059     -10.972  56.031 -31.937  1.00  0.00           N  
ATOM   3267  N3    G  1059     -11.552  56.204 -34.160  1.00  0.00           N  
ATOM   3268  C4    G  1059     -12.269  56.955 -35.022  1.00  0.00           C  
ATOM   3269  C5    G  1059     -13.021  58.082 -34.763  1.00  0.00           C  
ATOM   3270  C6    G  1059     -13.093  58.564 -33.430  1.00  0.00           C  
ATOM   3271  O6    G  1059     -13.707  59.547 -32.999  1.00  0.00           O  
ATOM   3272  N7    G  1059     -13.604  58.563 -35.926  1.00  0.00           N  
ATOM   3273  C8    G  1059     -13.205  57.737 -36.854  1.00  0.00           C  
ATOM   3274  N9    G  1059     -12.392  56.738 -36.375  1.00  0.00           N  
ATOM   3275  H5'   G  1059     -12.568  56.540 -40.768  1.00  0.00           H  
ATOM   3276 H5''   G  1059     -13.472  55.271 -41.113  1.00  0.00           H  
ATOM   3277  H4'   G  1059     -11.937  54.422 -39.671  1.00  0.00           H  
ATOM   3278  H3'   G  1059     -14.222  55.045 -38.093  1.00  0.00           H  
ATOM   3279  H1'   G  1059     -10.859  55.491 -36.817  1.00  0.00           H  
ATOM   3280  H2'   G  1059     -13.098  54.309 -36.234  1.00  0.00           H  
ATOM   3281 HO2'   G  1059     -11.612  52.805 -36.298  1.00  0.00           H  
ATOM   3282  H1    G  1059     -12.339  58.034 -31.614  1.00  0.00           H  
ATOM   3283  H22   G  1059     -10.441  55.231 -32.137  1.00  0.00           H  
ATOM   3284  H21   G  1059     -11.023  56.365 -31.018  1.00  0.00           H  
ATOM   3285  H8    G  1059     -13.459  57.821 -37.797  1.00  0.00           H  
ATOM   3286  P     G  1060     -15.318  52.627 -38.117  1.00  0.00           P  
ATOM   3287  OP2   G  1060     -16.339  53.694 -38.270  1.00  0.00           O  
ATOM   3288  OP1   G  1060     -15.554  51.292 -38.724  1.00  0.00           O  
ATOM   3289  O5'   G  1060     -15.050  52.419 -36.560  1.00  0.00           O  
ATOM   3290  C5'   G  1060     -15.867  53.055 -35.589  1.00  0.00           C  
ATOM   3291  C4'   G  1060     -15.330  52.853 -34.194  1.00  0.00           C  
ATOM   3292  O4'   G  1060     -14.492  53.984 -33.876  1.00  0.00           O  
ATOM   3293  C3'   G  1060     -16.360  52.858 -33.075  1.00  0.00           C  
ATOM   3294  O3'   G  1060     -17.009  51.608 -32.913  1.00  0.00           O  
ATOM   3295  C1'   G  1060     -14.600  54.293 -32.507  1.00  0.00           C  
ATOM   3296  C2'   G  1060     -15.485  53.202 -31.893  1.00  0.00           C  
ATOM   3297  O2'   G  1060     -14.676  52.099 -31.512  1.00  0.00           O  
ATOM   3298  N1    G  1060     -15.884  58.121 -29.406  1.00  0.00           N  
ATOM   3299  C2    G  1060     -15.271  56.927 -29.114  1.00  0.00           C  
ATOM   3300  N2    G  1060     -14.955  56.720 -27.827  1.00  0.00           N  
ATOM   3301  N3    G  1060     -14.986  56.002 -30.016  1.00  0.00           N  
ATOM   3302  C4    G  1060     -15.371  56.371 -31.256  1.00  0.00           C  
ATOM   3303  C5    G  1060     -15.988  57.537 -31.655  1.00  0.00           C  
ATOM   3304  C6    G  1060     -16.289  58.521 -30.677  1.00  0.00           C  
ATOM   3305  O6    G  1060     -16.833  59.620 -30.831  1.00  0.00           O  
ATOM   3306  N7    G  1060     -16.217  57.531 -33.023  1.00  0.00           N  
ATOM   3307  C8    G  1060     -15.743  56.383 -33.424  1.00  0.00           C  
ATOM   3308  N9    G  1060     -15.215  55.630 -32.404  1.00  0.00           N  
ATOM   3309  H5'   G  1060     -16.773  52.685 -35.640  1.00  0.00           H  
ATOM   3310 H5''   G  1060     -15.904  54.016 -35.782  1.00  0.00           H  
ATOM   3311  H4'   G  1060     -14.800  52.030 -34.134  1.00  0.00           H  
ATOM   3312  H3'   G  1060     -17.035  53.555 -33.203  1.00  0.00           H  
ATOM   3313  H1'   G  1060     -13.730  54.298 -32.057  1.00  0.00           H  
ATOM   3314  H2'   G  1060     -16.014  53.541 -31.141  1.00  0.00           H  
ATOM   3315 HO2'   G  1060     -14.637  52.054 -30.534  1.00  0.00           H  
ATOM   3316  H1    G  1060     -16.051  58.740 -28.665  1.00  0.00           H  
ATOM   3317  H22   G  1060     -14.516  55.886 -27.558  1.00  0.00           H  
ATOM   3318  H21   G  1060     -15.163  57.400 -27.153  1.00  0.00           H  
ATOM   3319  H8    G  1060     -15.762  56.089 -34.359  1.00  0.00           H  
ATOM   3320  P     G  1061     -18.470  51.536 -32.249  1.00  0.00           P  
ATOM   3321  OP2   G  1061     -19.355  52.476 -32.982  1.00  0.00           O  
ATOM   3322  OP1   G  1061     -18.854  50.106 -32.133  1.00  0.00           O  
ATOM   3323  O5'   G  1061     -18.254  52.109 -30.777  1.00  0.00           O  
ATOM   3324  C5'   G  1061     -17.795  51.269 -29.729  1.00  0.00           C  
ATOM   3325  C4'   G  1061     -17.813  51.982 -28.399  1.00  0.00           C  
ATOM   3326  O4'   G  1061     -17.113  53.249 -28.503  1.00  0.00           O  
ATOM   3327  C3'   G  1061     -19.185  52.374 -27.872  1.00  0.00           C  
ATOM   3328  O3'   G  1061     -19.857  51.304 -27.229  1.00  0.00           O  
ATOM   3329  C1'   G  1061     -17.735  54.216 -27.697  1.00  0.00           C  
ATOM   3330  C2'   G  1061     -18.832  53.499 -26.911  1.00  0.00           C  
ATOM   3331  O2'   G  1061     -18.286  52.992 -25.702  1.00  0.00           O  
ATOM   3332  N1    G  1061     -19.789  58.865 -27.981  1.00  0.00           N  
ATOM   3333  C2    G  1061     -19.371  58.160 -26.879  1.00  0.00           C  
ATOM   3334  N2    G  1061     -19.517  58.769 -25.693  1.00  0.00           N  
ATOM   3335  N3    G  1061     -18.847  56.947 -26.933  1.00  0.00           N  
ATOM   3336  C4    G  1061     -18.774  56.484 -28.199  1.00  0.00           C  
ATOM   3337  C5    G  1061     -19.162  57.107 -29.367  1.00  0.00           C  
ATOM   3338  C6    G  1061     -19.722  58.408 -29.294  1.00  0.00           C  
ATOM   3339  O6    G  1061     -20.127  59.125 -30.216  1.00  0.00           O  
ATOM   3340  N7    G  1061     -18.918  56.293 -30.464  1.00  0.00           N  
ATOM   3341  C8    G  1061     -18.396  55.211 -29.953  1.00  0.00           C  
ATOM   3342  N9    G  1061     -18.279  55.260 -28.585  1.00  0.00           N  
ATOM   3343  H5'   G  1061     -16.878  50.983 -29.925  1.00  0.00           H  
ATOM   3344 H5''   G  1061     -18.372  50.478 -29.676  1.00  0.00           H  
ATOM   3345  H4'   G  1061     -17.365  51.420 -27.732  1.00  0.00           H  
ATOM   3346  H3'   G  1061     -19.750  52.720 -28.593  1.00  0.00           H  
ATOM   3347  H1'   G  1061     -17.096  54.619 -27.073  1.00  0.00           H  
ATOM   3348  H2'   G  1061     -19.601  54.084 -26.744  1.00  0.00           H  
ATOM   3349 HO2'   G  1061     -18.640  53.511 -24.949  1.00  0.00           H  
ATOM   3350  H1    G  1061     -20.163  59.759 -27.834  1.00  0.00           H  
ATOM   3351  H22   G  1061     -19.235  58.314 -24.871  1.00  0.00           H  
ATOM   3352  H21   G  1061     -19.903  59.667 -25.644  1.00  0.00           H  
ATOM   3353  H8    G  1061     -18.115  54.442 -30.492  1.00  0.00           H  
ATOM   3354  P     C  1062     -21.459  51.190 -27.311  1.00  0.00           P  
ATOM   3355  OP2   C  1062     -21.879  51.584 -28.680  1.00  0.00           O  
ATOM   3356  OP1   C  1062     -21.853  49.862 -26.777  1.00  0.00           O  
ATOM   3357  O5'   C  1062     -21.978  52.303 -26.296  1.00  0.00           O  
ATOM   3358  C5'   C  1062     -21.572  52.295 -24.936  1.00  0.00           C  
ATOM   3359  C4'   C  1062     -22.146  53.467 -24.177  1.00  0.00           C  
ATOM   3360  O4'   C  1062     -21.430  54.674 -24.543  1.00  0.00           O  
ATOM   3361  C3'   C  1062     -23.590  53.827 -24.491  1.00  0.00           C  
ATOM   3362  O3'   C  1062     -24.524  53.016 -23.799  1.00  0.00           O  
ATOM   3363  C1'   C  1062     -22.299  55.771 -24.577  1.00  0.00           C  
ATOM   3364  C2'   C  1062     -23.631  55.273 -24.017  1.00  0.00           C  
ATOM   3365  O2'   C  1062     -23.615  55.351 -22.599  1.00  0.00           O  
ATOM   3366  N1    C  1062     -22.409  56.202 -25.992  1.00  0.00           N  
ATOM   3367  C2    C  1062     -22.873  57.496 -26.260  1.00  0.00           C  
ATOM   3368  O2    C  1062     -23.179  58.238 -25.314  1.00  0.00           O  
ATOM   3369  N3    C  1062     -22.982  57.913 -27.542  1.00  0.00           N  
ATOM   3370  C4    C  1062     -22.648  57.096 -28.541  1.00  0.00           C  
ATOM   3371  N4    C  1062     -22.772  57.551 -29.791  1.00  0.00           N  
ATOM   3372  C5    C  1062     -22.173  55.776 -28.303  1.00  0.00           C  
ATOM   3373  C6    C  1062     -22.069  55.374 -27.030  1.00  0.00           C  
ATOM   3374  H5'   C  1062     -20.594  52.335 -24.894  1.00  0.00           H  
ATOM   3375 H5''   C  1062     -21.877  51.464 -24.517  1.00  0.00           H  
ATOM   3376  H4'   C  1062     -22.059  53.317 -23.213  1.00  0.00           H  
ATOM   3377  H3'   C  1062     -23.778  53.784 -25.451  1.00  0.00           H  
ATOM   3378  H1'   C  1062     -21.981  56.520 -24.031  1.00  0.00           H  
ATOM   3379  H2'   C  1062     -24.396  55.753 -24.397  1.00  0.00           H  
ATOM   3380 HO2'   C  1062     -23.899  54.490 -22.228  1.00  0.00           H  
ATOM   3381  H42   C  1062     -22.535  56.975 -30.547  1.00  0.00           H  
ATOM   3382  H41   C  1062     -23.100  58.461 -29.951  1.00  0.00           H  
ATOM   3383  H5    C  1062     -21.930  55.183 -29.044  1.00  0.00           H  
ATOM   3384  H6    C  1062     -21.744  54.469 -26.846  1.00  0.00           H  
ATOM   3385  P     C  1063     -26.038  52.897 -24.327  1.00  0.00           P  
ATOM   3386  OP2   C  1063     -25.998  52.507 -25.758  1.00  0.00           O  
ATOM   3387  OP1   C  1063     -26.797  52.063 -23.360  1.00  0.00           O  
ATOM   3388  O5'   C  1063     -26.597  54.386 -24.236  1.00  0.00           O  
ATOM   3389  C5'   C  1063     -27.003  54.939 -22.994  1.00  0.00           C  
ATOM   3390  C4'   C  1063     -27.697  56.267 -23.174  1.00  0.00           C  
ATOM   3391  O4'   C  1063     -26.800  57.185 -23.792  1.00  0.00           O  
ATOM   3392  C3'   C  1063     -28.877  56.282 -24.133  1.00  0.00           C  
ATOM   3393  O3'   C  1063     -30.063  55.763 -23.558  1.00  0.00           O  
ATOM   3394  C1'   C  1063     -27.499  58.070 -24.627  1.00  0.00           C  
ATOM   3395  C2'   C  1063     -28.976  57.766 -24.445  1.00  0.00           C  
ATOM   3396  O2'   C  1063     -29.492  58.492 -23.339  1.00  0.00           O  
ATOM   3397  N1    C  1063     -27.041  57.826 -26.017  1.00  0.00           N  
ATOM   3398  C2    C  1063     -27.318  58.796 -26.989  1.00  0.00           C  
ATOM   3399  O2    C  1063     -27.934  59.822 -26.662  1.00  0.00           O  
ATOM   3400  N3    C  1063     -26.911  58.599 -28.264  1.00  0.00           N  
ATOM   3401  C4    C  1063     -26.251  57.488 -28.589  1.00  0.00           C  
ATOM   3402  N4    C  1063     -25.868  57.336 -29.860  1.00  0.00           N  
ATOM   3403  C5    C  1063     -25.954  56.483 -27.626  1.00  0.00           C  
ATOM   3404  C6    C  1063     -26.361  56.690 -26.368  1.00  0.00           C  
ATOM   3405  H5'   C  1063     -26.214  55.065 -22.426  1.00  0.00           H  
ATOM   3406 H5''   C  1063     -27.618  54.315 -22.553  1.00  0.00           H  
ATOM   3407  H4'   C  1063     -27.987  56.621 -22.308  1.00  0.00           H  
ATOM   3408  H3'   C  1063     -28.675  55.787 -24.955  1.00  0.00           H  
ATOM   3409  H1'   C  1063     -27.330  59.005 -24.387  1.00  0.00           H  
ATOM   3410  H2'   C  1063     -29.498  57.927 -25.259  1.00  0.00           H  
ATOM   3411 HO2'   C  1063     -30.110  59.177 -23.666  1.00  0.00           H  
ATOM   3412  H42   C  1063     -25.381  56.530 -30.131  1.00  0.00           H  
ATOM   3413  H41   C  1063     -26.075  58.030 -30.520  1.00  0.00           H  
ATOM   3414  H5    C  1063     -25.467  55.669 -27.875  1.00  0.00           H  
ATOM   3415  H6    C  1063     -26.166  56.010 -25.691  1.00  0.00           H  
ATOM   3416  P     A  1064     -31.039  54.825 -24.425  1.00  0.00           P  
ATOM   3417  OP2   A  1064     -30.209  54.075 -25.400  1.00  0.00           O  
ATOM   3418  OP1   A  1064     -31.920  54.085 -23.487  1.00  0.00           O  
ATOM   3419  O5'   A  1064     -31.942  55.857 -25.238  1.00  0.00           O  
ATOM   3420  C5'   A  1064     -32.546  56.966 -24.589  1.00  0.00           C  
ATOM   3421  C4'   A  1064     -33.135  57.936 -25.582  1.00  0.00           C  
ATOM   3422  O4'   A  1064     -32.083  58.740 -26.170  1.00  0.00           O  
ATOM   3423  C3'   A  1064     -33.832  57.318 -26.785  1.00  0.00           C  
ATOM   3424  O3'   A  1064     -35.181  56.969 -26.526  1.00  0.00           O  
ATOM   3425  C1'   A  1064     -32.309  58.956 -27.541  1.00  0.00           C  
ATOM   3426  C2'   A  1064     -33.718  58.426 -27.823  1.00  0.00           C  
ATOM   3427  O2'   A  1064     -34.660  59.461 -27.578  1.00  0.00           O  
ATOM   3428  N1    A  1064     -29.798  58.405 -32.007  1.00  0.00           N  
ATOM   3429  C2    A  1064     -30.764  59.246 -31.615  1.00  0.00           C  
ATOM   3430  N3    A  1064     -31.374  59.335 -30.435  1.00  0.00           N  
ATOM   3431  C4    A  1064     -30.891  58.415 -29.581  1.00  0.00           C  
ATOM   3432  C5    A  1064     -29.902  57.485 -29.837  1.00  0.00           C  
ATOM   3433  C6    A  1064     -29.336  57.494 -31.124  1.00  0.00           C  
ATOM   3434  N6    A  1064     -28.374  56.656 -31.516  1.00  0.00           N  
ATOM   3435  N7    A  1064     -29.664  56.700 -28.717  1.00  0.00           N  
ATOM   3436  C8    A  1064     -30.501  57.167 -27.823  1.00  0.00           C  
ATOM   3437  N9    A  1064     -31.275  58.206 -28.278  1.00  0.00           N  
ATOM   3438  H5'   A  1064     -31.870  57.430 -24.052  1.00  0.00           H  
ATOM   3439 H5''   A  1064     -33.256  56.643 -23.997  1.00  0.00           H  
ATOM   3440  H4'   A  1064     -33.767  58.524 -25.117  1.00  0.00           H  
ATOM   3441  H3'   A  1064     -33.348  56.522 -27.091  1.00  0.00           H  
ATOM   3442  H1'   A  1064     -32.262  59.904 -27.787  1.00  0.00           H  
ATOM   3443  H2'   A  1064     -33.794  58.074 -28.735  1.00  0.00           H  
ATOM   3444 HO2'   A  1064     -35.377  59.110 -27.011  1.00  0.00           H  
ATOM   3445  H2    A  1064     -31.065  59.887 -32.293  1.00  0.00           H  
ATOM   3446  H61   A  1064     -28.017  56.711 -32.428  1.00  0.00           H  
ATOM   3447  H62   A  1064     -28.022  55.987 -30.892  1.00  0.00           H  
ATOM   3448  H8    A  1064     -30.568  56.807 -26.914  1.00  0.00           H  
ATOM   3449  P     U  1065     -35.884  55.787 -27.358  1.00  0.00           P  
ATOM   3450  OP2   U  1065     -34.984  54.607 -27.329  1.00  0.00           O  
ATOM   3451  OP1   U  1065     -37.283  55.655 -26.877  1.00  0.00           O  
ATOM   3452  O5'   U  1065     -35.926  56.340 -28.851  1.00  0.00           O  
ATOM   3453  C5'   U  1065     -36.780  57.417 -29.206  1.00  0.00           C  
ATOM   3454  C4'   U  1065     -36.767  57.670 -30.694  1.00  0.00           C  
ATOM   3455  O4'   U  1065     -35.469  58.155 -31.094  1.00  0.00           O  
ATOM   3456  C3'   U  1065     -37.006  56.459 -31.582  1.00  0.00           C  
ATOM   3457  O3'   U  1065     -38.380  56.203 -31.812  1.00  0.00           O  
ATOM   3458  C1'   U  1065     -35.116  57.629 -32.362  1.00  0.00           C  
ATOM   3459  C2'   U  1065     -36.329  56.861 -32.880  1.00  0.00           C  
ATOM   3460  O2'   U  1065     -37.145  57.743 -33.637  1.00  0.00           O  
ATOM   3461  N1    U  1065     -33.930  56.757 -32.187  1.00  0.00           N  
ATOM   3462  C2    U  1065     -33.167  56.497 -33.311  1.00  0.00           C  
ATOM   3463  O2    U  1065     -33.428  56.949 -34.412  1.00  0.00           O  
ATOM   3464  N3    U  1065     -32.079  55.686 -33.101  1.00  0.00           N  
ATOM   3465  C4    U  1065     -31.683  55.117 -31.909  1.00  0.00           C  
ATOM   3466  O4    U  1065     -30.676  54.407 -31.883  1.00  0.00           O  
ATOM   3467  C5    U  1065     -32.519  55.429 -30.791  1.00  0.00           C  
ATOM   3468  C6    U  1065     -33.584  56.218 -30.966  1.00  0.00           C  
ATOM   3469  H5'   U  1065     -36.481  58.228 -28.742  1.00  0.00           H  
ATOM   3470 H5''   U  1065     -37.695  57.207 -28.926  1.00  0.00           H  
ATOM   3471  H4'   U  1065     -37.436  58.354 -30.905  1.00  0.00           H  
ATOM   3472  H3'   U  1065     -36.557  55.668 -31.220  1.00  0.00           H  
ATOM   3473  H1'   U  1065     -34.899  58.351 -32.990  1.00  0.00           H  
ATOM   3474  H2'   U  1065     -36.060  56.078 -33.404  1.00  0.00           H  
ATOM   3475 HO2'   U  1065     -37.079  57.505 -34.586  1.00  0.00           H  
ATOM   3476  H3    U  1065     -31.524  55.489 -33.884  1.00  0.00           H  
ATOM   3477  H5    U  1065     -32.311  55.068 -29.903  1.00  0.00           H  
ATOM   3478  H6    U  1065     -34.141  56.416 -30.186  1.00  0.00           H  
ATOM   3479  P     U  1066     -38.891  54.703 -32.075  1.00  0.00           P  
ATOM   3480  OP2   U  1066     -38.155  53.799 -31.155  1.00  0.00           O  
ATOM   3481  OP1   U  1066     -40.376  54.713 -32.062  1.00  0.00           O  
ATOM   3482  O5'   U  1066     -38.413  54.389 -33.562  1.00  0.00           O  
ATOM   3483  C5'   U  1066     -39.084  54.952 -34.678  1.00  0.00           C  
ATOM   3484  C4'   U  1066     -38.515  54.450 -35.982  1.00  0.00           C  
ATOM   3485  O4'   U  1066     -37.175  54.975 -36.163  1.00  0.00           O  
ATOM   3486  C3'   U  1066     -38.284  52.950 -36.079  1.00  0.00           C  
ATOM   3487  O3'   U  1066     -39.476  52.220 -36.309  1.00  0.00           O  
ATOM   3488  C1'   U  1066     -36.418  54.031 -36.871  1.00  0.00           C  
ATOM   3489  C2'   U  1066     -37.356  52.911 -37.280  1.00  0.00           C  
ATOM   3490  O2'   U  1066     -38.046  53.253 -38.474  1.00  0.00           O  
ATOM   3491  N1    U  1066     -35.311  53.551 -36.009  1.00  0.00           N  
ATOM   3492  C2    U  1066     -34.088  53.334 -36.615  1.00  0.00           C  
ATOM   3493  O2    U  1066     -33.892  53.518 -37.804  1.00  0.00           O  
ATOM   3494  N3    U  1066     -33.093  52.891 -35.778  1.00  0.00           N  
ATOM   3495  C4    U  1066     -33.192  52.647 -34.425  1.00  0.00           C  
ATOM   3496  O4    U  1066     -32.202  52.249 -33.809  1.00  0.00           O  
ATOM   3497  C5    U  1066     -34.486  52.894 -33.866  1.00  0.00           C  
ATOM   3498  C6    U  1066     -35.473  53.327 -34.658  1.00  0.00           C  
ATOM   3499  H5'   U  1066     -38.994  55.928 -34.646  1.00  0.00           H  
ATOM   3500 H5''   U  1066     -40.034  54.717 -34.633  1.00  0.00           H  
ATOM   3501  H4'   U  1066     -39.083  54.731 -36.729  1.00  0.00           H  
ATOM   3502  H3'   U  1066     -37.828  52.583 -35.293  1.00  0.00           H  
ATOM   3503  H1'   U  1066     -36.045  54.449 -37.675  1.00  0.00           H  
ATOM   3504  H2'   U  1066     -36.906  52.044 -37.357  1.00  0.00           H  
ATOM   3505 HO2'   U  1066     -37.737  52.670 -39.199  1.00  0.00           H  
ATOM   3506  H3    U  1066     -32.218  52.730 -36.188  1.00  0.00           H  
ATOM   3507  H5    U  1066     -34.647  52.748 -32.910  1.00  0.00           H  
ATOM   3508  H6    U  1066     -36.349  53.487 -34.251  1.00  0.00           H  
ATOM   3509  P     A  1067     -39.599  50.695 -35.815  1.00  0.00           P  
ATOM   3510  OP2   A  1067     -39.133  50.629 -34.407  1.00  0.00           O  
ATOM   3511  OP1   A  1067     -40.956  50.207 -36.163  1.00  0.00           O  
ATOM   3512  O5'   A  1067     -38.545  49.912 -36.718  1.00  0.00           O  
ATOM   3513  C5'   A  1067     -38.937  48.776 -37.476  1.00  0.00           C  
ATOM   3514  C4'   A  1067     -37.873  48.378 -38.468  1.00  0.00           C  
ATOM   3515  O4'   A  1067     -36.857  49.411 -38.558  1.00  0.00           O  
ATOM   3516  C3'   A  1067     -37.040  47.160 -38.100  1.00  0.00           C  
ATOM   3517  O3'   A  1067     -37.703  45.935 -38.362  1.00  0.00           O  
ATOM   3518  C1'   A  1067     -35.598  48.869 -38.883  1.00  0.00           C  
ATOM   3519  C2'   A  1067     -35.849  47.373 -39.032  1.00  0.00           C  
ATOM   3520  O2'   A  1067     -36.197  47.101 -40.382  1.00  0.00           O  
ATOM   3521  N1    A  1067     -30.848  50.166 -37.366  1.00  0.00           N  
ATOM   3522  C2    A  1067     -31.377  49.942 -38.575  1.00  0.00           C  
ATOM   3523  N3    A  1067     -32.624  49.607 -38.899  1.00  0.00           N  
ATOM   3524  C4    A  1067     -33.388  49.500 -37.797  1.00  0.00           C  
ATOM   3525  C5    A  1067     -32.988  49.699 -36.489  1.00  0.00           C  
ATOM   3526  C6    A  1067     -31.643  50.050 -36.280  1.00  0.00           C  
ATOM   3527  N6    A  1067     -31.114  50.272 -35.075  1.00  0.00           N  
ATOM   3528  N7    A  1067     -34.049  49.501 -35.616  1.00  0.00           N  
ATOM   3529  C8    A  1067     -35.050  49.193 -36.403  1.00  0.00           C  
ATOM   3530  N9    A  1067     -34.721  49.173 -37.736  1.00  0.00           N  
ATOM   3531  H5'   A  1067     -39.764  48.984 -37.960  1.00  0.00           H  
ATOM   3532 H5''   A  1067     -39.104  48.027 -36.867  1.00  0.00           H  
ATOM   3533  H4'   A  1067     -38.280  48.230 -39.347  1.00  0.00           H  
ATOM   3534  H3'   A  1067     -36.741  47.170 -37.166  1.00  0.00           H  
ATOM   3535  H1'   A  1067     -35.192  49.215 -39.706  1.00  0.00           H  
ATOM   3536  H2'   A  1067     -35.070  46.852 -38.745  1.00  0.00           H  
ATOM   3537 HO2'   A  1067     -35.453  46.630 -40.813  1.00  0.00           H  
ATOM   3538  H2    A  1067     -30.758  50.039 -39.330  1.00  0.00           H  
ATOM   3539  H61   A  1067     -30.168  50.515 -34.992  1.00  0.00           H  
ATOM   3540  H62   A  1067     -31.672  50.195 -34.273  1.00  0.00           H  
ATOM   3541  H8    A  1067     -35.951  48.993 -36.071  1.00  0.00           H  
ATOM   3542  P     A  1068     -37.246  44.591 -37.609  1.00  0.00           P  
ATOM   3543  OP2   A  1068     -37.017  44.921 -36.180  1.00  0.00           O  
ATOM   3544  OP1   A  1068     -38.200  43.513 -37.970  1.00  0.00           O  
ATOM   3545  O5'   A  1068     -35.836  44.243 -38.265  1.00  0.00           O  
ATOM   3546  C5'   A  1068     -35.754  43.737 -39.589  1.00  0.00           C  
ATOM   3547  C4'   A  1068     -34.340  43.354 -39.950  1.00  0.00           C  
ATOM   3548  O4'   A  1068     -33.508  44.537 -40.119  1.00  0.00           O  
ATOM   3549  C3'   A  1068     -33.583  42.542 -38.910  1.00  0.00           C  
ATOM   3550  O3'   A  1068     -33.946  41.172 -38.905  1.00  0.00           O  
ATOM   3551  C1'   A  1068     -32.185  44.240 -39.727  1.00  0.00           C  
ATOM   3552  C2'   A  1068     -32.154  42.748 -39.383  1.00  0.00           C  
ATOM   3553  O2'   A  1068     -31.888  41.999 -40.560  1.00  0.00           O  
ATOM   3554  N1    A  1068     -28.458  46.815 -37.270  1.00  0.00           N  
ATOM   3555  C2    A  1068     -28.459  46.084 -38.392  1.00  0.00           C  
ATOM   3556  N3    A  1068     -29.467  45.440 -38.976  1.00  0.00           N  
ATOM   3557  C4    A  1068     -30.603  45.599 -38.274  1.00  0.00           C  
ATOM   3558  C5    A  1068     -30.760  46.320 -37.105  1.00  0.00           C  
ATOM   3559  C6    A  1068     -29.616  46.956 -36.590  1.00  0.00           C  
ATOM   3560  N6    A  1068     -29.615  47.684 -35.471  1.00  0.00           N  
ATOM   3561  N7    A  1068     -32.076  46.262 -36.666  1.00  0.00           N  
ATOM   3562  C8    A  1068     -32.674  45.521 -37.565  1.00  0.00           C  
ATOM   3563  N9    A  1068     -31.843  45.085 -38.567  1.00  0.00           N  
ATOM   3564  H5'   A  1068     -36.067  44.424 -40.214  1.00  0.00           H  
ATOM   3565 H5''   A  1068     -36.329  42.948 -39.668  1.00  0.00           H  
ATOM   3566  H4'   A  1068     -34.363  42.851 -40.790  1.00  0.00           H  
ATOM   3567  H3'   A  1068     -33.693  42.906 -38.006  1.00  0.00           H  
ATOM   3568  H1'   A  1068     -31.557  44.420 -40.459  1.00  0.00           H  
ATOM   3569  H2'   A  1068     -31.508  42.551 -38.673  1.00  0.00           H  
ATOM   3570 HO2'   A  1068     -30.987  41.620 -40.499  1.00  0.00           H  
ATOM   3571  H2    A  1068     -27.594  46.013 -38.848  1.00  0.00           H  
ATOM   3572  H61   A  1068     -28.786  48.104 -35.160  1.00  0.00           H  
ATOM   3573  H62   A  1068     -30.444  47.801 -34.961  1.00  0.00           H  
ATOM   3574  H8    A  1068     -33.628  45.297 -37.525  1.00  0.00           H  
ATOM   3575  P     U  1069     -33.622  40.255 -37.626  1.00  0.00           P  
ATOM   3576  OP2   U  1069     -33.849  41.070 -36.406  1.00  0.00           O  
ATOM   3577  OP1   U  1069     -34.339  38.965 -37.791  1.00  0.00           O  
ATOM   3578  O5'   U  1069     -32.059  39.969 -37.744  1.00  0.00           O  
ATOM   3579  C5'   U  1069     -31.174  40.307 -36.687  1.00  0.00           C  
ATOM   3580  C4'   U  1069     -29.750  40.432 -37.171  1.00  0.00           C  
ATOM   3581  O4'   U  1069     -29.480  41.816 -37.499  1.00  0.00           O  
ATOM   3582  C3'   U  1069     -28.666  40.073 -36.166  1.00  0.00           C  
ATOM   3583  O3'   U  1069     -28.395  38.684 -36.117  1.00  0.00           O  
ATOM   3584  C1'   U  1069     -28.153  42.178 -37.129  1.00  0.00           C  
ATOM   3585  C2'   U  1069     -27.474  40.894 -36.641  1.00  0.00           C  
ATOM   3586  O2'   U  1069     -26.826  40.271 -37.741  1.00  0.00           O  
ATOM   3587  N1    U  1069     -28.259  43.199 -36.059  1.00  0.00           N  
ATOM   3588  C2    U  1069     -27.111  43.901 -35.740  1.00  0.00           C  
ATOM   3589  O2    U  1069     -26.041  43.714 -36.294  1.00  0.00           O  
ATOM   3590  N3    U  1069     -27.257  44.836 -34.746  1.00  0.00           N  
ATOM   3591  C4    U  1069     -28.408  45.137 -34.049  1.00  0.00           C  
ATOM   3592  O4    U  1069     -28.377  46.007 -33.178  1.00  0.00           O  
ATOM   3593  C5    U  1069     -29.556  44.372 -34.432  1.00  0.00           C  
ATOM   3594  C6    U  1069     -29.442  43.456 -35.399  1.00  0.00           C  
ATOM   3595  H5'   U  1069     -31.217  39.610 -35.999  1.00  0.00           H  
ATOM   3596 H5''   U  1069     -31.454  41.160 -36.295  1.00  0.00           H  
ATOM   3597  H4'   U  1069     -29.628  39.887 -37.976  1.00  0.00           H  
ATOM   3598  H3'   U  1069     -28.938  40.380 -35.276  1.00  0.00           H  
ATOM   3599  H1'   U  1069     -27.642  42.547 -37.881  1.00  0.00           H  
ATOM   3600  H2'   U  1069     -26.850  41.077 -35.909  1.00  0.00           H  
ATOM   3601 HO2'   U  1069     -25.856  40.366 -37.635  1.00  0.00           H  
ATOM   3602  H3    U  1069     -26.455  45.344 -34.504  1.00  0.00           H  
ATOM   3603  H5    U  1069     -30.417  44.521 -33.989  1.00  0.00           H  
ATOM   3604  H6    U  1069     -30.241  42.945 -35.642  1.00  0.00           H  
ATOM   3605  P     A  1070     -28.526  37.883 -34.730  1.00  0.00           P  
ATOM   3606  OP2   A  1070     -29.467  38.628 -33.856  1.00  0.00           O  
ATOM   3607  OP1   A  1070     -28.790  36.457 -35.045  1.00  0.00           O  
ATOM   3608  O5'   A  1070     -27.071  37.985 -34.087  1.00  0.00           O  
ATOM   3609  C5'   A  1070     -25.949  37.397 -34.728  1.00  0.00           C  
ATOM   3610  C4'   A  1070     -24.658  38.035 -34.278  1.00  0.00           C  
ATOM   3611  O4'   A  1070     -24.647  39.415 -34.751  1.00  0.00           O  
ATOM   3612  C3'   A  1070     -24.485  38.206 -32.777  1.00  0.00           C  
ATOM   3613  O3'   A  1070     -23.906  37.073 -32.152  1.00  0.00           O  
ATOM   3614  C1'   A  1070     -24.073  40.271 -33.765  1.00  0.00           C  
ATOM   3615  C2'   A  1070     -23.504  39.357 -32.693  1.00  0.00           C  
ATOM   3616  O2'   A  1070     -22.196  38.946 -33.063  1.00  0.00           O  
ATOM   3617  N1    A  1070     -25.172  44.587 -31.173  1.00  0.00           N  
ATOM   3618  C2    A  1070     -24.011  44.013 -31.515  1.00  0.00           C  
ATOM   3619  N3    A  1070     -23.797  42.887 -32.192  1.00  0.00           N  
ATOM   3620  C4    A  1070     -24.963  42.312 -32.539  1.00  0.00           C  
ATOM   3621  C5    A  1070     -26.233  42.781 -32.261  1.00  0.00           C  
ATOM   3622  C6    A  1070     -26.324  43.984 -31.539  1.00  0.00           C  
ATOM   3623  N6    A  1070     -27.481  44.556 -31.197  1.00  0.00           N  
ATOM   3624  N7    A  1070     -27.196  41.925 -32.777  1.00  0.00           N  
ATOM   3625  C8    A  1070     -26.498  40.974 -33.347  1.00  0.00           C  
ATOM   3626  N9    A  1070     -25.140  41.145 -33.242  1.00  0.00           N  
ATOM   3627  H5'   A  1070     -26.039  37.508 -35.697  1.00  0.00           H  
ATOM   3628 H5''   A  1070     -25.924  36.441 -34.517  1.00  0.00           H  
ATOM   3629  H4'   A  1070     -23.880  37.557 -34.634  1.00  0.00           H  
ATOM   3630  H3'   A  1070     -25.333  38.419 -32.332  1.00  0.00           H  
ATOM   3631  H1'   A  1070     -23.353  40.822 -34.138  1.00  0.00           H  
ATOM   3632  H2'   A  1070     -23.517  39.776 -31.807  1.00  0.00           H  
ATOM   3633 HO2'   A  1070     -22.027  39.218 -33.989  1.00  0.00           H  
ATOM   3634  H2    A  1070     -23.205  44.490 -31.227  1.00  0.00           H  
ATOM   3635  H61   A  1070     -27.481  45.397 -30.692  1.00  0.00           H  
ATOM   3636  H62   A  1070     -28.329  44.138 -31.451  1.00  0.00           H  
ATOM   3637  H8    A  1070     -26.908  40.211 -33.807  1.00  0.00           H  
ATOM   3638  P     G  1071     -24.214  36.757 -30.607  1.00  0.00           P  
ATOM   3639  OP2   G  1071     -25.667  36.961 -30.377  1.00  0.00           O  
ATOM   3640  OP1   G  1071     -23.594  35.450 -30.272  1.00  0.00           O  
ATOM   3641  O5'   G  1071     -23.425  37.893 -29.816  1.00  0.00           O  
ATOM   3642  C5'   G  1071     -22.016  38.018 -29.932  1.00  0.00           C  
ATOM   3643  C4'   G  1071     -21.507  39.244 -29.216  1.00  0.00           C  
ATOM   3644  O4'   G  1071     -22.121  40.431 -29.785  1.00  0.00           O  
ATOM   3645  C3'   G  1071     -21.842  39.340 -27.735  1.00  0.00           C  
ATOM   3646  O3'   G  1071     -20.975  38.569 -26.921  1.00  0.00           O  
ATOM   3647  C1'   G  1071     -22.307  41.397 -28.792  1.00  0.00           C  
ATOM   3648  C2'   G  1071     -21.732  40.843 -27.488  1.00  0.00           C  
ATOM   3649  O2'   G  1071     -20.376  41.247 -27.368  1.00  0.00           O  
ATOM   3650  N1    G  1071     -25.908  44.413 -26.829  1.00  0.00           N  
ATOM   3651  C2    G  1071     -24.542  44.476 -26.689  1.00  0.00           C  
ATOM   3652  N2    G  1071     -24.067  45.473 -25.928  1.00  0.00           N  
ATOM   3653  N3    G  1071     -23.702  43.626 -27.256  1.00  0.00           N  
ATOM   3654  C4    G  1071     -24.345  42.689 -27.984  1.00  0.00           C  
ATOM   3655  C5    G  1071     -25.700  42.537 -28.187  1.00  0.00           C  
ATOM   3656  C6    G  1071     -26.591  43.456 -27.574  1.00  0.00           C  
ATOM   3657  O6    G  1071     -27.825  43.489 -27.634  1.00  0.00           O  
ATOM   3658  N7    G  1071     -25.957  41.445 -29.004  1.00  0.00           N  
ATOM   3659  C8    G  1071     -24.775  40.962 -29.277  1.00  0.00           C  
ATOM   3660  N9    G  1071     -23.753  41.668 -28.691  1.00  0.00           N  
ATOM   3661  H5'   G  1071     -21.777  38.079 -30.881  1.00  0.00           H  
ATOM   3662 H5''   G  1071     -21.591  37.223 -29.547  1.00  0.00           H  
ATOM   3663  H4'   G  1071     -20.534  39.303 -29.327  1.00  0.00           H  
ATOM   3664  H3'   G  1071     -22.766  39.055 -27.580  1.00  0.00           H  
ATOM   3665  H1'   G  1071     -21.836  42.222 -29.032  1.00  0.00           H  
ATOM   3666  H2'   G  1071     -22.264  41.119 -26.712  1.00  0.00           H  
ATOM   3667 HO2'   G  1071     -20.304  41.914 -26.653  1.00  0.00           H  
ATOM   3668  H1    G  1071     -26.443  45.091 -26.368  1.00  0.00           H  
ATOM   3669  H22   G  1071     -23.101  45.568 -25.793  1.00  0.00           H  
ATOM   3670  H21   G  1071     -24.684  46.107 -25.505  1.00  0.00           H  
ATOM   3671  H8    G  1071     -24.633  40.175 -29.844  1.00  0.00           H  
ATOM   3672  P     C  1072     -21.541  37.838 -25.606  1.00  0.00           P  
ATOM   3673  OP2   C  1072     -22.915  37.359 -25.899  1.00  0.00           O  
ATOM   3674  OP1   C  1072     -20.512  36.875 -25.138  1.00  0.00           O  
ATOM   3675  O5'   C  1072     -21.645  39.008 -24.529  1.00  0.00           O  
ATOM   3676  C5'   C  1072     -20.479  39.567 -23.943  1.00  0.00           C  
ATOM   3677  C4'   C  1072     -20.816  40.690 -22.993  1.00  0.00           C  
ATOM   3678  O4'   C  1072     -21.496  41.756 -23.712  1.00  0.00           O  
ATOM   3679  C3'   C  1072     -21.753  40.340 -21.847  1.00  0.00           C  
ATOM   3680  O3'   C  1072     -21.080  39.767 -20.739  1.00  0.00           O  
ATOM   3681  C1'   C  1072     -22.481  42.355 -22.869  1.00  0.00           C  
ATOM   3682  C2'   C  1072     -22.377  41.689 -21.497  1.00  0.00           C  
ATOM   3683  O2'   C  1072     -21.510  42.460 -20.679  1.00  0.00           O  
ATOM   3684  N1    C  1072     -23.813  42.154 -23.493  1.00  0.00           N  
ATOM   3685  C2    C  1072     -24.876  42.958 -23.064  1.00  0.00           C  
ATOM   3686  O2    C  1072     -24.676  43.808 -22.182  1.00  0.00           O  
ATOM   3687  N3    C  1072     -26.100  42.796 -23.617  1.00  0.00           N  
ATOM   3688  C4    C  1072     -26.289  41.876 -24.563  1.00  0.00           C  
ATOM   3689  N4    C  1072     -27.514  41.751 -25.080  1.00  0.00           N  
ATOM   3690  C5    C  1072     -25.229  41.043 -25.021  1.00  0.00           C  
ATOM   3691  C6    C  1072     -24.022  41.214 -24.467  1.00  0.00           C  
ATOM   3692  H5'   C  1072     -19.899  39.912 -24.654  1.00  0.00           H  
ATOM   3693 H5''   C  1072     -20.001  38.866 -23.453  1.00  0.00           H  
ATOM   3694  H4'   C  1072     -19.982  41.046 -22.624  1.00  0.00           H  
ATOM   3695  H3'   C  1072     -22.445  39.720 -22.158  1.00  0.00           H  
ATOM   3696  H1'   C  1072     -22.306  43.315 -22.775  1.00  0.00           H  
ATOM   3697  H2'   C  1072     -23.260  41.579 -21.087  1.00  0.00           H  
ATOM   3698 HO2'   C  1072     -20.857  41.866 -20.254  1.00  0.00           H  
ATOM   3699  H42   C  1072     -27.685  41.084 -25.777  1.00  0.00           H  
ATOM   3700  H41   C  1072     -28.241  42.326 -24.762  1.00  0.00           H  
ATOM   3701  H5    C  1072     -25.377  40.370 -25.717  1.00  0.00           H  
ATOM   3702  H6    C  1072     -23.280  40.650 -24.768  1.00  0.00           H  
ATOM   3703  P     G  1073     -21.751  38.554 -19.925  1.00  0.00           P  
ATOM   3704  OP2   G  1073     -22.773  37.924 -20.798  1.00  0.00           O  
ATOM   3705  OP1   G  1073     -20.660  37.723 -19.354  1.00  0.00           O  
ATOM   3706  O5'   G  1073     -22.507  39.271 -18.719  1.00  0.00           O  
ATOM   3707  C5'   G  1073     -21.784  39.976 -17.721  1.00  0.00           C  
ATOM   3708  C4'   G  1073     -22.708  40.713 -16.783  1.00  0.00           C  
ATOM   3709  O4'   G  1073     -23.273  41.876 -17.432  1.00  0.00           O  
ATOM   3710  C3'   G  1073     -23.926  39.939 -16.302  1.00  0.00           C  
ATOM   3711  O3'   G  1073     -23.642  39.089 -15.203  1.00  0.00           O  
ATOM   3712  C1'   G  1073     -24.639  42.036 -17.096  1.00  0.00           C  
ATOM   3713  C2'   G  1073     -24.903  41.053 -15.960  1.00  0.00           C  
ATOM   3714  O2'   G  1073     -24.571  41.669 -14.724  1.00  0.00           O  
ATOM   3715  N1    G  1073     -29.213  42.310 -19.313  1.00  0.00           N  
ATOM   3716  C2    G  1073     -28.815  42.747 -18.073  1.00  0.00           C  
ATOM   3717  N2    G  1073     -29.756  43.335 -17.319  1.00  0.00           N  
ATOM   3718  N3    G  1073     -27.585  42.618 -17.604  1.00  0.00           N  
ATOM   3719  C4    G  1073     -26.769  42.006 -18.488  1.00  0.00           C  
ATOM   3720  C5    G  1073     -27.065  41.533 -19.749  1.00  0.00           C  
ATOM   3721  C6    G  1073     -28.389  41.677 -20.239  1.00  0.00           C  
ATOM   3722  O6    G  1073     -28.849  41.324 -21.331  1.00  0.00           O  
ATOM   3723  N7    G  1073     -25.944  40.967 -20.339  1.00  0.00           N  
ATOM   3724  C8    G  1073     -25.004  41.103 -19.444  1.00  0.00           C  
ATOM   3725  N9    G  1073     -25.436  41.725 -18.297  1.00  0.00           N  
ATOM   3726  H5'   G  1073     -21.186  40.620 -18.154  1.00  0.00           H  
ATOM   3727 H5''   G  1073     -21.246  39.338 -17.206  1.00  0.00           H  
ATOM   3728  H4'   G  1073     -22.186  41.002 -16.005  1.00  0.00           H  
ATOM   3729  H3'   G  1073     -24.288  39.403 -17.036  1.00  0.00           H  
ATOM   3730  H1'   G  1073     -24.844  42.946 -16.794  1.00  0.00           H  
ATOM   3731  H2'   G  1073     -25.830  40.733 -15.968  1.00  0.00           H  
ATOM   3732 HO2'   G  1073     -24.000  41.062 -14.208  1.00  0.00           H  
ATOM   3733  H1    G  1073     -30.148  42.454 -19.567  1.00  0.00           H  
ATOM   3734  H22   G  1073     -29.530  43.667 -16.424  1.00  0.00           H  
ATOM   3735  H21   G  1073     -30.669  43.435 -17.659  1.00  0.00           H  
ATOM   3736  H8    G  1073     -24.084  40.794 -19.577  1.00  0.00           H  
ATOM   3737  P     U  1074     -24.695  37.956 -14.766  1.00  0.00           P  
ATOM   3738  OP2   U  1074     -24.757  36.945 -15.851  1.00  0.00           O  
ATOM   3739  OP1   U  1074     -24.364  37.529 -13.383  1.00  0.00           O  
ATOM   3740  O5'   U  1074     -26.091  38.722 -14.725  1.00  0.00           O  
ATOM   3741  C5'   U  1074     -26.535  39.367 -13.541  1.00  0.00           C  
ATOM   3742  C4'   U  1074     -27.997  39.731 -13.619  1.00  0.00           C  
ATOM   3743  O4'   U  1074     -28.218  40.493 -14.832  1.00  0.00           O  
ATOM   3744  C3'   U  1074     -28.968  38.572 -13.786  1.00  0.00           C  
ATOM   3745  O3'   U  1074     -29.260  37.914 -12.566  1.00  0.00           O  
ATOM   3746  C1'   U  1074     -29.517  40.217 -15.319  1.00  0.00           C  
ATOM   3747  C2'   U  1074     -30.202  39.267 -14.338  1.00  0.00           C  
ATOM   3748  O2'   U  1074     -30.872  40.007 -13.326  1.00  0.00           O  
ATOM   3749  N1    U  1074     -29.412  39.639 -16.681  1.00  0.00           N  
ATOM   3750  C2    U  1074     -30.553  39.653 -17.462  1.00  0.00           C  
ATOM   3751  O2    U  1074     -31.615  40.114 -17.081  1.00  0.00           O  
ATOM   3752  N3    U  1074     -30.408  39.109 -18.714  1.00  0.00           N  
ATOM   3753  C4    U  1074     -29.265  38.561 -19.256  1.00  0.00           C  
ATOM   3754  O4    U  1074     -29.296  38.109 -20.402  1.00  0.00           O  
ATOM   3755  C5    U  1074     -28.125  38.580 -18.392  1.00  0.00           C  
ATOM   3756  C6    U  1074     -28.237  39.106 -17.167  1.00  0.00           C  
ATOM   3757  H5'   U  1074     -26.010  40.183 -13.405  1.00  0.00           H  
ATOM   3758 H5''   U  1074     -26.396  38.767 -12.779  1.00  0.00           H  
ATOM   3759  H4'   U  1074     -28.269  40.262 -12.843  1.00  0.00           H  
ATOM   3760  H3'   U  1074     -28.628  37.918 -14.430  1.00  0.00           H  
ATOM   3761  H1'   U  1074     -30.022  41.057 -15.361  1.00  0.00           H  
ATOM   3762  H2'   U  1074     -30.803  38.633 -14.781  1.00  0.00           H  
ATOM   3763 HO2'   U  1074     -31.840  39.901 -13.442  1.00  0.00           H  
ATOM   3764  H3    U  1074     -31.205  39.109 -19.284  1.00  0.00           H  
ATOM   3765  H5    U  1074     -27.269  38.212 -18.695  1.00  0.00           H  
ATOM   3766  H6    U  1074     -27.443  39.106 -16.595  1.00  0.00           H  
ATOM   3767  P     G  1075     -29.759  36.387 -12.569  1.00  0.00           P  
ATOM   3768  OP2   G  1075     -28.911  35.628 -13.524  1.00  0.00           O  
ATOM   3769  OP1   G  1075     -29.863  35.933 -11.159  1.00  0.00           O  
ATOM   3770  O5'   G  1075     -31.232  36.463 -13.172  1.00  0.00           O  
ATOM   3771  C5'   G  1075     -32.304  37.000 -12.411  1.00  0.00           C  
ATOM   3772  C4'   G  1075     -33.620  36.865 -13.135  1.00  0.00           C  
ATOM   3773  O4'   G  1075     -33.585  37.658 -14.354  1.00  0.00           O  
ATOM   3774  C3'   G  1075     -33.960  35.473 -13.647  1.00  0.00           C  
ATOM   3775  O3'   G  1075     -34.471  34.621 -12.636  1.00  0.00           O  
ATOM   3776  C1'   G  1075     -34.332  37.023 -15.357  1.00  0.00           C  
ATOM   3777  C2'   G  1075     -34.995  35.805 -14.711  1.00  0.00           C  
ATOM   3778  O2'   G  1075     -36.231  36.190 -14.126  1.00  0.00           O  
ATOM   3779  N1    G  1075     -33.874  35.729 -20.259  1.00  0.00           N  
ATOM   3780  C2    G  1075     -35.001  36.040 -19.539  1.00  0.00           C  
ATOM   3781  N2    G  1075     -36.164  36.003 -20.207  1.00  0.00           N  
ATOM   3782  N3    G  1075     -34.993  36.365 -18.256  1.00  0.00           N  
ATOM   3783  C4    G  1075     -33.746  36.352 -17.741  1.00  0.00           C  
ATOM   3784  C5    G  1075     -32.556  36.056 -18.372  1.00  0.00           C  
ATOM   3785  C6    G  1075     -32.580  35.709 -19.748  1.00  0.00           C  
ATOM   3786  O6    G  1075     -31.631  35.415 -20.484  1.00  0.00           O  
ATOM   3787  N7    G  1075     -31.490  36.158 -17.489  1.00  0.00           N  
ATOM   3788  C8    G  1075     -32.041  36.507 -16.358  1.00  0.00           C  
ATOM   3789  N9    G  1075     -33.406  36.643 -16.440  1.00  0.00           N  
ATOM   3790  H5'   G  1075     -32.130  37.948 -12.237  1.00  0.00           H  
ATOM   3791 H5''   G  1075     -32.358  36.524 -11.556  1.00  0.00           H  
ATOM   3792  H4'   G  1075     -34.350  37.180 -12.561  1.00  0.00           H  
ATOM   3793  H3'   G  1075     -33.184  35.046 -14.065  1.00  0.00           H  
ATOM   3794  H1'   G  1075     -35.023  37.620 -15.713  1.00  0.00           H  
ATOM   3795  H2'   G  1075     -35.108  35.067 -15.345  1.00  0.00           H  
ATOM   3796 HO2'   G  1075     -36.965  35.803 -14.647  1.00  0.00           H  
ATOM   3797  H1    G  1075     -33.987  35.502 -21.205  1.00  0.00           H  
ATOM   3798  H22   G  1075     -37.002  36.217 -19.745  1.00  0.00           H  
ATOM   3799  H21   G  1075     -36.178  35.764 -21.157  1.00  0.00           H  
ATOM   3800  H8    G  1075     -31.532  36.658 -15.535  1.00  0.00           H  
ATOM   3801  P     C  1076     -34.273  33.030 -12.745  1.00  0.00           P  
ATOM   3802  OP2   C  1076     -32.898  32.769 -13.238  1.00  0.00           O  
ATOM   3803  OP1   C  1076     -34.721  32.422 -11.466  1.00  0.00           O  
ATOM   3804  O5'   C  1076     -35.298  32.591 -13.883  1.00  0.00           O  
ATOM   3805  C5'   C  1076     -36.688  32.848 -13.753  1.00  0.00           C  
ATOM   3806  C4'   C  1076     -37.466  32.320 -14.933  1.00  0.00           C  
ATOM   3807  O4'   C  1076     -37.224  33.160 -16.095  1.00  0.00           O  
ATOM   3808  C3'   C  1076     -37.075  30.936 -15.428  1.00  0.00           C  
ATOM   3809  O3'   C  1076     -37.674  29.892 -14.679  1.00  0.00           O  
ATOM   3810  C1'   C  1076     -37.198  32.392 -17.278  1.00  0.00           C  
ATOM   3811  C2'   C  1076     -37.598  30.975 -16.857  1.00  0.00           C  
ATOM   3812  O2'   C  1076     -39.013  30.860 -16.891  1.00  0.00           O  
ATOM   3813  N1    C  1076     -35.808  32.455 -17.795  1.00  0.00           N  
ATOM   3814  C2    C  1076     -35.598  32.244 -19.164  1.00  0.00           C  
ATOM   3815  O2    C  1076     -36.572  32.012 -19.897  1.00  0.00           O  
ATOM   3816  N3    C  1076     -34.342  32.296 -19.661  1.00  0.00           N  
ATOM   3817  C4    C  1076     -33.313  32.547 -18.852  1.00  0.00           C  
ATOM   3818  N4    C  1076     -32.090  32.588 -19.387  1.00  0.00           N  
ATOM   3819  C5    C  1076     -33.492  32.765 -17.457  1.00  0.00           C  
ATOM   3820  C6    C  1076     -34.740  32.712 -16.976  1.00  0.00           C  
ATOM   3821  H5'   C  1076     -36.828  33.816 -13.685  1.00  0.00           H  
ATOM   3822 H5''   C  1076     -37.017  32.419 -12.935  1.00  0.00           H  
ATOM   3823  H4'   C  1076     -38.423  32.323 -14.724  1.00  0.00           H  
ATOM   3824  H3'   C  1076     -36.103  30.813 -15.428  1.00  0.00           H  
ATOM   3825  H1'   C  1076     -37.817  32.711 -17.966  1.00  0.00           H  
ATOM   3826  H2'   C  1076     -37.166  30.296 -17.415  1.00  0.00           H  
ATOM   3827 HO2'   C  1076     -39.269  30.285 -17.640  1.00  0.00           H  
ATOM   3828  H42   C  1076     -31.313  32.770 -18.819  1.00  0.00           H  
ATOM   3829  H41   C  1076     -31.970  32.437 -20.348  1.00  0.00           H  
ATOM   3830  H5    C  1076     -32.729  32.949 -16.870  1.00  0.00           H  
ATOM   3831  H6    C  1076     -34.884  32.859 -16.019  1.00  0.00           H  
ATOM   3832  P     G  1077     -36.985  28.441 -14.621  1.00  0.00           P  
ATOM   3833  OP2   G  1077     -35.515  28.632 -14.537  1.00  0.00           O  
ATOM   3834  OP1   G  1077     -37.682  27.641 -13.581  1.00  0.00           O  
ATOM   3835  O5'   G  1077     -37.318  27.798 -16.041  1.00  0.00           O  
ATOM   3836  C5'   G  1077     -38.625  27.334 -16.343  1.00  0.00           C  
ATOM   3837  C4'   G  1077     -38.679  26.669 -17.696  1.00  0.00           C  
ATOM   3838  O4'   G  1077     -38.371  27.633 -18.744  1.00  0.00           O  
ATOM   3839  C3'   G  1077     -37.669  25.555 -17.933  1.00  0.00           C  
ATOM   3840  O3'   G  1077     -38.086  24.309 -17.401  1.00  0.00           O  
ATOM   3841  C1'   G  1077     -37.640  27.007 -19.786  1.00  0.00           C  
ATOM   3842  C2'   G  1077     -37.571  25.521 -19.450  1.00  0.00           C  
ATOM   3843  O2'   G  1077     -38.692  24.863 -20.025  1.00  0.00           O  
ATOM   3844  N1    G  1077     -33.416  27.653 -22.552  1.00  0.00           N  
ATOM   3845  C2    G  1077     -34.556  26.947 -22.850  1.00  0.00           C  
ATOM   3846  N2    G  1077     -34.580  26.329 -24.040  1.00  0.00           N  
ATOM   3847  N3    G  1077     -35.599  26.852 -22.041  1.00  0.00           N  
ATOM   3848  C4    G  1077     -35.408  27.530 -20.889  1.00  0.00           C  
ATOM   3849  C5    G  1077     -34.310  28.266 -20.495  1.00  0.00           C  
ATOM   3850  C6    G  1077     -33.198  28.358 -21.373  1.00  0.00           C  
ATOM   3851  O6    G  1077     -32.133  28.962 -21.205  1.00  0.00           O  
ATOM   3852  N7    G  1077     -34.508  28.811 -19.235  1.00  0.00           N  
ATOM   3853  C8    G  1077     -35.700  28.405 -18.891  1.00  0.00           C  
ATOM   3854  N9    G  1077     -36.302  27.625 -19.849  1.00  0.00           N  
ATOM   3855  H5'   G  1077     -39.245  28.093 -16.335  1.00  0.00           H  
ATOM   3856 H5''   G  1077     -38.901  26.689 -15.658  1.00  0.00           H  
ATOM   3857  H4'   G  1077     -39.582  26.315 -17.838  1.00  0.00           H  
ATOM   3858  H3'   G  1077     -36.803  25.795 -17.546  1.00  0.00           H  
ATOM   3859  H1'   G  1077     -38.096  27.127 -20.645  1.00  0.00           H  
ATOM   3860  H2'   G  1077     -36.726  25.124 -19.747  1.00  0.00           H  
ATOM   3861 HO2'   G  1077     -39.117  24.303 -19.342  1.00  0.00           H  
ATOM   3862  H1    G  1077     -32.699  27.661 -23.221  1.00  0.00           H  
ATOM   3863  H22   G  1077     -35.369  25.810 -24.307  1.00  0.00           H  
ATOM   3864  H21   G  1077     -33.812  26.394 -24.645  1.00  0.00           H  
ATOM   3865  H8    G  1077     -36.122  28.634 -18.038  1.00  0.00           H  
ATOM   3866  P     G  1078     -36.995  23.209 -16.973  1.00  0.00           P  
ATOM   3867  OP2   G  1078     -36.016  23.860 -16.066  1.00  0.00           O  
ATOM   3868  OP1   G  1078     -37.719  21.994 -16.520  1.00  0.00           O  
ATOM   3869  O5'   G  1078     -36.247  22.857 -18.335  1.00  0.00           O  
ATOM   3870  C5'   G  1078     -36.840  21.989 -19.290  1.00  0.00           C  
ATOM   3871  C4'   G  1078     -35.921  21.743 -20.461  1.00  0.00           C  
ATOM   3872  O4'   G  1078     -35.594  22.963 -21.179  1.00  0.00           O  
ATOM   3873  C3'   G  1078     -34.543  21.194 -20.124  1.00  0.00           C  
ATOM   3874  O3'   G  1078     -34.574  19.844 -19.695  1.00  0.00           O  
ATOM   3875  C1'   G  1078     -34.349  22.803 -21.794  1.00  0.00           C  
ATOM   3876  C2'   G  1078     -33.908  21.369 -21.499  1.00  0.00           C  
ATOM   3877  O2'   G  1078     -34.481  20.481 -22.447  1.00  0.00           O  
ATOM   3878  N1    G  1078     -29.828  25.099 -22.243  1.00  0.00           N  
ATOM   3879  C2    G  1078     -30.401  24.135 -23.035  1.00  0.00           C  
ATOM   3880  N2    G  1078     -29.679  23.724 -24.089  1.00  0.00           N  
ATOM   3881  N3    G  1078     -31.595  23.610 -22.814  1.00  0.00           N  
ATOM   3882  C4    G  1078     -32.181  24.134 -21.717  1.00  0.00           C  
ATOM   3883  C5    G  1078     -31.697  25.099 -20.860  1.00  0.00           C  
ATOM   3884  C6    G  1078     -30.414  25.653 -21.108  1.00  0.00           C  
ATOM   3885  O6    G  1078     -29.810  26.518 -20.464  1.00  0.00           O  
ATOM   3886  N7    G  1078     -32.610  25.364 -19.849  1.00  0.00           N  
ATOM   3887  C8    G  1078     -33.614  24.571 -20.106  1.00  0.00           C  
ATOM   3888  N9    G  1078     -33.421  23.798 -21.225  1.00  0.00           N  
ATOM   3889  H5'   G  1078     -37.672  22.391 -19.614  1.00  0.00           H  
ATOM   3890 H5''   G  1078     -37.045  21.133 -18.858  1.00  0.00           H  
ATOM   3891  H4'   G  1078     -36.375  21.115 -21.062  1.00  0.00           H  
ATOM   3892  H3'   G  1078     -34.050  21.728 -19.468  1.00  0.00           H  
ATOM   3893  H1'   G  1078     -34.411  22.932 -22.764  1.00  0.00           H  
ATOM   3894  H2'   G  1078     -32.933  21.277 -21.458  1.00  0.00           H  
ATOM   3895 HO2'   G  1078     -34.917  19.743 -21.971  1.00  0.00           H  
ATOM   3896  H1    G  1078     -28.937  25.423 -22.493  1.00  0.00           H  
ATOM   3897  H22   G  1078     -30.037  23.037 -24.690  1.00  0.00           H  
ATOM   3898  H21   G  1078     -28.794  24.107 -24.259  1.00  0.00           H  
ATOM   3899  H8    G  1078     -34.424  24.532 -19.555  1.00  0.00           H  
ATOM   3900  P     A  1079     -33.344  19.233 -18.860  1.00  0.00           P  
ATOM   3901  OP2   A  1079     -33.149  20.072 -17.651  1.00  0.00           O  
ATOM   3902  OP1   A  1079     -33.567  17.773 -18.713  1.00  0.00           O  
ATOM   3903  O5'   A  1079     -32.086  19.446 -19.815  1.00  0.00           O  
ATOM   3904  C5'   A  1079     -31.890  18.624 -20.956  1.00  0.00           C  
ATOM   3905  C4'   A  1079     -30.568  18.909 -21.623  1.00  0.00           C  
ATOM   3906  O4'   A  1079     -30.502  20.301 -22.042  1.00  0.00           O  
ATOM   3907  C3'   A  1079     -29.331  18.741 -20.753  1.00  0.00           C  
ATOM   3908  O3'   A  1079     -28.917  17.391 -20.633  1.00  0.00           O  
ATOM   3909  C1'   A  1079     -29.199  20.796 -21.863  1.00  0.00           C  
ATOM   3910  C2'   A  1079     -28.327  19.588 -21.523  1.00  0.00           C  
ATOM   3911  O2'   A  1079     -27.921  18.943 -22.721  1.00  0.00           O  
ATOM   3912  N1    A  1079     -26.615  24.486 -19.361  1.00  0.00           N  
ATOM   3913  C2    A  1079     -26.291  23.707 -20.401  1.00  0.00           C  
ATOM   3914  N3    A  1079     -27.013  22.764 -21.003  1.00  0.00           N  
ATOM   3915  C4    A  1079     -28.220  22.646 -20.421  1.00  0.00           C  
ATOM   3916  C5    A  1079     -28.697  23.375 -19.348  1.00  0.00           C  
ATOM   3917  C6    A  1079     -27.836  24.343 -18.801  1.00  0.00           C  
ATOM   3918  N6    A  1079     -28.158  25.120 -17.765  1.00  0.00           N  
ATOM   3919  N7    A  1079     -29.987  22.980 -19.021  1.00  0.00           N  
ATOM   3920  C8    A  1079     -30.256  22.037 -19.890  1.00  0.00           C  
ATOM   3921  N9    A  1079     -29.231  21.784 -20.768  1.00  0.00           N  
ATOM   3922  H5'   A  1079     -32.613  18.789 -21.597  1.00  0.00           H  
ATOM   3923 H5''   A  1079     -31.914  17.684 -20.682  1.00  0.00           H  
ATOM   3924  H4'   A  1079     -30.482  18.331 -22.410  1.00  0.00           H  
ATOM   3925  H3'   A  1079     -29.464  19.116 -19.856  1.00  0.00           H  
ATOM   3926  H1'   A  1079     -28.860  21.223 -22.678  1.00  0.00           H  
ATOM   3927  H2'   A  1079     -27.560  19.833 -20.964  1.00  0.00           H  
ATOM   3928 HO2'   A  1079     -26.963  19.096 -22.857  1.00  0.00           H  
ATOM   3929  H2    A  1079     -25.394  23.850 -20.771  1.00  0.00           H  
ATOM   3930  H61   A  1079     -27.515  25.778 -17.427  1.00  0.00           H  
ATOM   3931  H62   A  1079     -29.038  25.034 -17.342  1.00  0.00           H  
ATOM   3932  H8    A  1079     -31.111  21.557 -19.911  1.00  0.00           H  
ATOM   3933  P     G  1080     -28.015  16.930 -19.385  1.00  0.00           P  
ATOM   3934  OP2   G  1080     -28.686  17.386 -18.141  1.00  0.00           O  
ATOM   3935  OP1   G  1080     -27.690  15.491 -19.558  1.00  0.00           O  
ATOM   3936  O5'   G  1080     -26.668  17.763 -19.553  1.00  0.00           O  
ATOM   3937  C5'   G  1080     -25.656  17.339 -20.455  1.00  0.00           C  
ATOM   3938  C4'   G  1080     -24.461  18.259 -20.420  1.00  0.00           C  
ATOM   3939  O4'   G  1080     -24.877  19.646 -20.514  1.00  0.00           O  
ATOM   3940  C3'   G  1080     -23.631  18.226 -19.146  1.00  0.00           C  
ATOM   3941  O3'   G  1080     -22.739  17.125 -19.095  1.00  0.00           O  
ATOM   3942  C1'   G  1080     -23.994  20.471 -19.795  1.00  0.00           C  
ATOM   3943  C2'   G  1080     -22.894  19.558 -19.249  1.00  0.00           C  
ATOM   3944  O2'   G  1080     -21.838  19.492 -20.197  1.00  0.00           O  
ATOM   3945  N1    G  1080     -23.922  23.894 -16.028  1.00  0.00           N  
ATOM   3946  C2    G  1080     -22.922  23.530 -16.897  1.00  0.00           C  
ATOM   3947  N2    G  1080     -21.746  24.157 -16.749  1.00  0.00           N  
ATOM   3948  N3    G  1080     -23.064  22.617 -17.845  1.00  0.00           N  
ATOM   3949  C4    G  1080     -24.305  22.088 -17.855  1.00  0.00           C  
ATOM   3950  C5    G  1080     -25.373  22.381 -17.033  1.00  0.00           C  
ATOM   3951  C6    G  1080     -25.207  23.362 -16.020  1.00  0.00           C  
ATOM   3952  O6    G  1080     -26.034  23.761 -15.192  1.00  0.00           O  
ATOM   3953  N7    G  1080     -26.480  21.615 -17.369  1.00  0.00           N  
ATOM   3954  C8    G  1080     -26.073  20.883 -18.371  1.00  0.00           C  
ATOM   3955  N9    G  1080     -24.764  21.119 -18.717  1.00  0.00           N  
ATOM   3956  H5'   G  1080     -26.023  17.325 -21.363  1.00  0.00           H  
ATOM   3957 H5''   G  1080     -25.370  16.434 -20.212  1.00  0.00           H  
ATOM   3958  H4'   G  1080     -23.884  18.044 -21.182  1.00  0.00           H  
ATOM   3959  H3'   G  1080     -24.196  18.235 -18.346  1.00  0.00           H  
ATOM   3960  H1'   G  1080     -23.595  21.157 -20.369  1.00  0.00           H  
ATOM   3961  H2'   G  1080     -22.577  19.864 -18.374  1.00  0.00           H  
ATOM   3962 HO2'   G  1080     -21.065  19.983 -19.848  1.00  0.00           H  
ATOM   3963  H1    G  1080     -23.715  24.582 -15.361  1.00  0.00           H  
ATOM   3964  H22   G  1080     -20.996  23.937 -17.341  1.00  0.00           H  
ATOM   3965  H21   G  1080     -21.633  24.833 -16.049  1.00  0.00           H  
ATOM   3966  H8    G  1080     -26.643  20.231 -18.829  1.00  0.00           H  
ATOM   3967  P     U  1081     -22.849  16.051 -17.904  1.00  0.00           P  
ATOM   3968  OP2   U  1081     -24.068  16.362 -17.117  1.00  0.00           O  
ATOM   3969  OP1   U  1081     -22.677  14.697 -18.489  1.00  0.00           O  
ATOM   3970  O5'   U  1081     -21.580  16.359 -16.991  1.00  0.00           O  
ATOM   3971  C5'   U  1081     -20.264  16.271 -17.516  1.00  0.00           C  
ATOM   3972  C4'   U  1081     -19.349  17.300 -16.901  1.00  0.00           C  
ATOM   3973  O4'   U  1081     -19.944  18.589 -17.138  1.00  0.00           O  
ATOM   3974  C3'   U  1081     -19.181  17.231 -15.391  1.00  0.00           C  
ATOM   3975  O3'   U  1081     -18.135  16.365 -14.989  1.00  0.00           O  
ATOM   3976  C1'   U  1081     -19.717  19.444 -16.041  1.00  0.00           C  
ATOM   3977  C2'   U  1081     -18.844  18.663 -15.041  1.00  0.00           C  
ATOM   3978  O2'   U  1081     -17.478  18.950 -15.304  1.00  0.00           O  
ATOM   3979  N1    U  1081     -21.028  19.828 -15.463  1.00  0.00           N  
ATOM   3980  C2    U  1081     -21.041  20.894 -14.582  1.00  0.00           C  
ATOM   3981  O2    U  1081     -20.039  21.514 -14.273  1.00  0.00           O  
ATOM   3982  N3    U  1081     -22.276  21.213 -14.073  1.00  0.00           N  
ATOM   3983  C4    U  1081     -23.475  20.590 -14.346  1.00  0.00           C  
ATOM   3984  O4    U  1081     -24.505  20.997 -13.805  1.00  0.00           O  
ATOM   3985  C5    U  1081     -23.385  19.497 -15.265  1.00  0.00           C  
ATOM   3986  C6    U  1081     -22.195  19.165 -15.777  1.00  0.00           C  
ATOM   3987  H5'   U  1081     -20.297  16.411 -18.485  1.00  0.00           H  
ATOM   3988 H5''   U  1081     -19.906  15.377 -17.334  1.00  0.00           H  
ATOM   3989  H4'   U  1081     -18.463  17.283 -17.319  1.00  0.00           H  
ATOM   3990  H3'   U  1081     -20.013  16.955 -14.953  1.00  0.00           H  
ATOM   3991  H1'   U  1081     -19.239  20.252 -16.325  1.00  0.00           H  
ATOM   3992  H2'   U  1081     -19.087  18.874 -14.116  1.00  0.00           H  
ATOM   3993 HO2'   U  1081     -17.125  19.511 -14.582  1.00  0.00           H  
ATOM   3994  H3    U  1081     -22.308  21.966 -13.447  1.00  0.00           H  
ATOM   3995  H5    U  1081     -24.189  18.996 -15.517  1.00  0.00           H  
ATOM   3996  H6    U  1081     -22.160  18.413 -16.403  1.00  0.00           H  
ATOM   3997  P     G  1082     -18.070  15.821 -13.479  1.00  0.00           P  
ATOM   3998  OP2   G  1082     -17.541  16.910 -12.620  1.00  0.00           O  
ATOM   3999  OP1   G  1082     -19.381  15.201 -13.156  1.00  0.00           O  
ATOM   4000  O5'   G  1082     -16.978  14.662 -13.533  1.00  0.00           O  
ATOM   4001  C5'   G  1082     -16.089  14.446 -12.447  1.00  0.00           C  
ATOM   4002  C4'   G  1082     -14.656  14.366 -12.910  1.00  0.00           C  
ATOM   4003  O4'   G  1082     -14.351  15.532 -13.716  1.00  0.00           O  
ATOM   4004  C3'   G  1082     -13.598  14.395 -11.817  1.00  0.00           C  
ATOM   4005  O3'   G  1082     -13.364  13.122 -11.239  1.00  0.00           O  
ATOM   4006  C1'   G  1082     -13.067  16.033 -13.420  1.00  0.00           C  
ATOM   4007  C2'   G  1082     -12.395  14.992 -12.527  1.00  0.00           C  
ATOM   4008  O2'   G  1082     -11.747  14.027 -13.343  1.00  0.00           O  
ATOM   4009  N1    G  1082     -10.827  20.309 -11.804  1.00  0.00           N  
ATOM   4010  C2    G  1082     -10.286  19.237 -12.470  1.00  0.00           C  
ATOM   4011  N2    G  1082      -8.974  19.307 -12.744  1.00  0.00           N  
ATOM   4012  N3    G  1082     -10.977  18.172 -12.841  1.00  0.00           N  
ATOM   4013  C4    G  1082     -12.276  18.265 -12.487  1.00  0.00           C  
ATOM   4014  C5    G  1082     -12.917  19.290 -11.822  1.00  0.00           C  
ATOM   4015  C6    G  1082     -12.163  20.426 -11.429  1.00  0.00           C  
ATOM   4016  O6    G  1082     -12.548  21.437 -10.832  1.00  0.00           O  
ATOM   4017  N7    G  1082     -14.263  19.000 -11.650  1.00  0.00           N  
ATOM   4018  C8    G  1082     -14.414  17.827 -12.202  1.00  0.00           C  
ATOM   4019  N9    G  1082     -13.249  17.323 -12.730  1.00  0.00           N  
ATOM   4020  H5'   G  1082     -16.328  13.607 -11.999  1.00  0.00           H  
ATOM   4021 H5''   G  1082     -16.179  15.185 -11.809  1.00  0.00           H  
ATOM   4022  H4'   G  1082     -14.530  13.560 -13.453  1.00  0.00           H  
ATOM   4023  H3'   G  1082     -13.891  15.016 -11.117  1.00  0.00           H  
ATOM   4024  H1'   G  1082     -12.527  16.168 -14.227  1.00  0.00           H  
ATOM   4025  H2'   G  1082     -11.773  15.407 -11.893  1.00  0.00           H  
ATOM   4026 HO2'   G  1082     -10.777  14.142 -13.265  1.00  0.00           H  
ATOM   4027  H1    G  1082     -10.229  21.050 -11.573  1.00  0.00           H  
ATOM   4028  H22   G  1082      -8.533  18.570 -13.218  1.00  0.00           H  
ATOM   4029  H21   G  1082      -8.455  20.092 -12.472  1.00  0.00           H  
ATOM   4030  H8    G  1082     -15.272  17.355 -12.237  1.00  0.00           H  
ATOM   4031  P     A  1083     -13.649  12.880  -9.676  1.00  0.00           P  
ATOM   4032  OP2   A  1083     -14.430  14.035  -9.166  1.00  0.00           O  
ATOM   4033  OP1   A  1083     -14.181  11.504  -9.513  1.00  0.00           O  
ATOM   4034  O5'   A  1083     -12.202  12.931  -9.009  1.00  0.00           O  
ATOM   4035  C5'   A  1083     -11.066  12.422  -9.692  1.00  0.00           C  
ATOM   4036  C4'   A  1083      -9.804  13.132  -9.273  1.00  0.00           C  
ATOM   4037  O4'   A  1083      -9.708  14.405  -9.967  1.00  0.00           O  
ATOM   4038  C3'   A  1083      -9.697  13.491  -7.799  1.00  0.00           C  
ATOM   4039  O3'   A  1083      -9.216  12.422  -7.002  1.00  0.00           O  
ATOM   4040  C1'   A  1083      -9.079  15.350  -9.138  1.00  0.00           C  
ATOM   4041  C2'   A  1083      -8.726  14.663  -7.815  1.00  0.00           C  
ATOM   4042  O2'   A  1083      -7.380  14.216  -7.880  1.00  0.00           O  
ATOM   4043  N1    A  1083      -9.426  20.479  -8.783  1.00  0.00           N  
ATOM   4044  C2    A  1083      -8.386  19.658  -8.978  1.00  0.00           C  
ATOM   4045  N3    A  1083      -8.367  18.330  -9.060  1.00  0.00           N  
ATOM   4046  C4    A  1083      -9.606  17.827  -8.915  1.00  0.00           C  
ATOM   4047  C5    A  1083     -10.771  18.542  -8.708  1.00  0.00           C  
ATOM   4048  C6    A  1083     -10.657  19.942  -8.642  1.00  0.00           C  
ATOM   4049  N6    A  1083     -11.693  20.760  -8.446  1.00  0.00           N  
ATOM   4050  N7    A  1083     -11.859  17.686  -8.606  1.00  0.00           N  
ATOM   4051  C8    A  1083     -11.337  16.494  -8.751  1.00  0.00           C  
ATOM   4052  N9    A  1083      -9.977  16.504  -8.942  1.00  0.00           N  
ATOM   4053  H5'   A  1083     -11.194  12.539 -10.657  1.00  0.00           H  
ATOM   4054 H5''   A  1083     -10.976  11.467  -9.496  1.00  0.00           H  
ATOM   4055  H4'   A  1083      -9.033  12.580  -9.521  1.00  0.00           H  
ATOM   4056  H3'   A  1083     -10.569  13.780  -7.455  1.00  0.00           H  
ATOM   4057  H1'   A  1083      -8.256  15.647  -9.580  1.00  0.00           H  
ATOM   4058  H2'   A  1083      -8.874  15.263  -7.054  1.00  0.00           H  
ATOM   4059 HO2'   A  1083      -6.793  14.923  -7.539  1.00  0.00           H  
ATOM   4060  H2    A  1083      -7.515  20.098  -9.074  1.00  0.00           H  
ATOM   4061  H61   A  1083     -11.551  21.730  -8.409  1.00  0.00           H  
ATOM   4062  H62   A  1083     -12.595  20.393  -8.342  1.00  0.00           H  
ATOM   4063  H8    A  1083     -11.868  15.670  -8.725  1.00  0.00           H  
ATOM   4064  P     U  1084      -9.547  12.375  -5.430  1.00  0.00           P  
ATOM   4065  OP2   U  1084     -10.754  13.204  -5.189  1.00  0.00           O  
ATOM   4066  OP1   U  1084      -9.534  10.953  -4.999  1.00  0.00           O  
ATOM   4067  O5'   U  1084      -8.304  13.106  -4.753  1.00  0.00           O  
ATOM   4068  C5'   U  1084      -8.433  14.410  -4.206  1.00  0.00           C  
ATOM   4069  C4'   U  1084      -7.214  14.802  -3.407  1.00  0.00           C  
ATOM   4070  O4'   U  1084      -6.602  13.657  -2.761  1.00  0.00           O  
ATOM   4071  C3'   U  1084      -6.081  15.450  -4.188  1.00  0.00           C  
ATOM   4072  O3'   U  1084      -6.268  16.841  -4.383  1.00  0.00           O  
ATOM   4073  C1'   U  1084      -5.204  13.805  -2.716  1.00  0.00           C  
ATOM   4074  C2'   U  1084      -4.862  15.173  -3.312  1.00  0.00           C  
ATOM   4075  O2'   U  1084      -4.760  16.119  -2.258  1.00  0.00           O  
ATOM   4076  N1    U  1084      -4.593  12.690  -3.478  1.00  0.00           N  
ATOM   4077  C2    U  1084      -3.353  12.244  -3.059  1.00  0.00           C  
ATOM   4078  O2    U  1084      -2.759  12.723  -2.109  1.00  0.00           O  
ATOM   4079  N3    U  1084      -2.827  11.210  -3.794  1.00  0.00           N  
ATOM   4080  C4    U  1084      -3.399  10.589  -4.884  1.00  0.00           C  
ATOM   4081  O4    U  1084      -2.796   9.669  -5.441  1.00  0.00           O  
ATOM   4082  C5    U  1084      -4.681  11.102  -5.260  1.00  0.00           C  
ATOM   4083  C6    U  1084      -5.217  12.107  -4.561  1.00  0.00           C  
ATOM   4084  H5'   U  1084      -9.219  14.434  -3.622  1.00  0.00           H  
ATOM   4085 H5''   U  1084      -8.556  15.052  -4.936  1.00  0.00           H  
ATOM   4086  H4'   U  1084      -7.519  15.425  -2.716  1.00  0.00           H  
ATOM   4087  H3'   U  1084      -5.979  15.014  -5.059  1.00  0.00           H  
ATOM   4088  H1'   U  1084      -4.893  13.772  -1.786  1.00  0.00           H  
ATOM   4089  H2'   U  1084      -4.040  15.133  -3.844  1.00  0.00           H  
ATOM   4090 HO2'   U  1084      -3.817  16.363  -2.137  1.00  0.00           H  
ATOM   4091  H3    U  1084      -1.948  10.879  -3.514  1.00  0.00           H  
ATOM   4092  H5    U  1084      -5.161  10.718  -6.023  1.00  0.00           H  
ATOM   4093  H6    U  1084      -6.094  12.441  -4.839  1.00  0.00           H  
ATOM   4094  P     U  1085      -6.763  17.399  -5.806  1.00  0.00           P  
ATOM   4095  OP2   U  1085      -6.050  16.646  -6.868  1.00  0.00           O  
ATOM   4096  OP1   U  1085      -8.248  17.428  -5.796  1.00  0.00           O  
ATOM   4097  O5'   U  1085      -6.241  18.904  -5.832  1.00  0.00           O  
ATOM   4098  C5'   U  1085      -7.152  19.992  -5.846  1.00  0.00           C  
ATOM   4099  C4'   U  1085      -6.436  21.319  -5.774  1.00  0.00           C  
ATOM   4100  O4'   U  1085      -5.817  21.416  -4.474  1.00  0.00           O  
ATOM   4101  C3'   U  1085      -5.259  21.498  -6.720  1.00  0.00           C  
ATOM   4102  O3'   U  1085      -5.654  21.842  -8.036  1.00  0.00           O  
ATOM   4103  C1'   U  1085      -4.650  22.176  -4.564  1.00  0.00           C  
ATOM   4104  C2'   U  1085      -4.569  22.650  -6.010  1.00  0.00           C  
ATOM   4105  O2'   U  1085      -5.303  23.857  -6.153  1.00  0.00           O  
ATOM   4106  N1    U  1085      -3.511  21.302  -4.193  1.00  0.00           N  
ATOM   4107  C2    U  1085      -2.300  21.918  -3.938  1.00  0.00           C  
ATOM   4108  O2    U  1085      -2.140  23.124  -4.004  1.00  0.00           O  
ATOM   4109  N3    U  1085      -1.275  21.069  -3.598  1.00  0.00           N  
ATOM   4110  C4    U  1085      -1.333  19.696  -3.490  1.00  0.00           C  
ATOM   4111  O4    U  1085      -0.319  19.071  -3.174  1.00  0.00           O  
ATOM   4112  C5    U  1085      -2.617  19.128  -3.769  1.00  0.00           C  
ATOM   4113  C6    U  1085      -3.633  19.931  -4.101  1.00  0.00           C  
ATOM   4114  H5'   U  1085      -7.756  19.913  -5.078  1.00  0.00           H  
ATOM   4115 H5''   U  1085      -7.678  19.958  -6.671  1.00  0.00           H  
ATOM   4116  H4'   U  1085      -7.056  22.067  -5.895  1.00  0.00           H  
ATOM   4117  H3'   U  1085      -4.660  20.723  -6.757  1.00  0.00           H  
ATOM   4118  H1'   U  1085      -4.668  22.955  -3.969  1.00  0.00           H  
ATOM   4119  H2'   U  1085      -3.641  22.753  -6.309  1.00  0.00           H  
ATOM   4120 HO2'   U  1085      -4.676  24.600  -6.275  1.00  0.00           H  
ATOM   4121  H3    U  1085      -0.408  21.486  -3.413  1.00  0.00           H  
ATOM   4122  H5    U  1085      -2.750  18.158  -3.715  1.00  0.00           H  
ATOM   4123  H6    U  1085      -4.501  19.518  -4.287  1.00  0.00           H  
ATOM   4124  P     U  1086      -4.994  21.101  -9.299  1.00  0.00           P  
ATOM   4125  OP2   U  1086      -4.788  19.675  -8.939  1.00  0.00           O  
ATOM   4126  OP1   U  1086      -5.792  21.446 -10.504  1.00  0.00           O  
ATOM   4127  O5'   U  1086      -3.563  21.785  -9.443  1.00  0.00           O  
ATOM   4128  C5'   U  1086      -3.401  23.184  -9.262  1.00  0.00           C  
ATOM   4129  C4'   U  1086      -1.986  23.536  -8.877  1.00  0.00           C  
ATOM   4130  O4'   U  1086      -1.720  23.091  -7.523  1.00  0.00           O  
ATOM   4131  C3'   U  1086      -0.885  22.866  -9.685  1.00  0.00           C  
ATOM   4132  O3'   U  1086      -0.618  23.525 -10.910  1.00  0.00           O  
ATOM   4133  C1'   U  1086      -0.402  22.639  -7.397  1.00  0.00           C  
ATOM   4134  C2'   U  1086       0.290  22.946  -8.726  1.00  0.00           C  
ATOM   4135  O2'   U  1086       0.830  24.260  -8.682  1.00  0.00           O  
ATOM   4136  N1    U  1086      -0.453  21.184  -7.113  1.00  0.00           N  
ATOM   4137  C2    U  1086       0.693  20.599  -6.607  1.00  0.00           C  
ATOM   4138  O2    U  1086       1.718  21.222  -6.391  1.00  0.00           O  
ATOM   4139  N3    U  1086       0.599  19.252  -6.359  1.00  0.00           N  
ATOM   4140  C4    U  1086      -0.500  18.444  -6.561  1.00  0.00           C  
ATOM   4141  O4    U  1086      -0.426  17.245  -6.288  1.00  0.00           O  
ATOM   4142  C5    U  1086      -1.648  19.117  -7.086  1.00  0.00           C  
ATOM   4143  C6    U  1086      -1.585  20.428  -7.336  1.00  0.00           C  
ATOM   4144  H5'   U  1086      -4.009  23.487  -8.555  1.00  0.00           H  
ATOM   4145 H5''   U  1086      -3.628  23.643 -10.098  1.00  0.00           H  
ATOM   4146  H4'   U  1086      -1.867  24.508  -8.926  1.00  0.00           H  
ATOM   4147  H3'   U  1086      -1.103  21.929  -9.866  1.00  0.00           H  
ATOM   4148  H1'   U  1086       0.076  23.094  -6.672  1.00  0.00           H  
ATOM   4149  H2'   U  1086       0.976  22.281  -8.942  1.00  0.00           H  
ATOM   4150 HO2'   U  1086       1.808  24.202  -8.644  1.00  0.00           H  
ATOM   4151  H3    U  1086       1.400  18.818  -6.000  1.00  0.00           H  
ATOM   4152  H5    U  1086      -2.475  18.619  -7.260  1.00  0.00           H  
ATOM   4153  H6    U  1086      -2.384  20.865  -7.696  1.00  0.00           H  
ATOM   4154  P     A  1087      -0.293  22.673 -12.233  1.00  0.00           P  
ATOM   4155  OP2   A  1087      -1.559  22.061 -12.709  1.00  0.00           O  
ATOM   4156  OP1   A  1087       0.498  23.531 -13.151  1.00  0.00           O  
ATOM   4157  O5'   A  1087       0.655  21.502 -11.714  1.00  0.00           O  
ATOM   4158  C5'   A  1087       2.038  21.729 -11.486  1.00  0.00           C  
ATOM   4159  C4'   A  1087       2.749  20.462 -11.084  1.00  0.00           C  
ATOM   4160  O4'   A  1087       2.133  19.921  -9.890  1.00  0.00           O  
ATOM   4161  C3'   A  1087       2.693  19.319 -12.086  1.00  0.00           C  
ATOM   4162  O3'   A  1087       3.698  19.403 -13.081  1.00  0.00           O  
ATOM   4163  C1'   A  1087       2.112  18.513  -9.925  1.00  0.00           C  
ATOM   4164  C2'   A  1087       2.854  18.088 -11.194  1.00  0.00           C  
ATOM   4165  O2'   A  1087       4.218  17.863 -10.868  1.00  0.00           O  
ATOM   4166  N1    A  1087      -1.207  14.704  -8.908  1.00  0.00           N  
ATOM   4167  C2    A  1087       0.123  14.797  -8.781  1.00  0.00           C  
ATOM   4168  N3    A  1087       0.925  15.821  -9.066  1.00  0.00           N  
ATOM   4169  C4    A  1087       0.218  16.861  -9.540  1.00  0.00           C  
ATOM   4170  C5    A  1087      -1.151  16.916  -9.727  1.00  0.00           C  
ATOM   4171  C6    A  1087      -1.887  15.768  -9.387  1.00  0.00           C  
ATOM   4172  N6    A  1087      -3.213  15.674  -9.514  1.00  0.00           N  
ATOM   4173  N7    A  1087      -1.528  18.153 -10.234  1.00  0.00           N  
ATOM   4174  C8    A  1087      -0.397  18.806 -10.340  1.00  0.00           C  
ATOM   4175  N9    A  1087       0.700  18.085  -9.937  1.00  0.00           N  
ATOM   4176  H5'   A  1087       2.139  22.393 -10.772  1.00  0.00           H  
ATOM   4177 H5''   A  1087       2.444  22.078 -12.306  1.00  0.00           H  
ATOM   4178  H4'   A  1087       3.688  20.668 -10.891  1.00  0.00           H  
ATOM   4179  H3'   A  1087       1.813  19.299 -12.519  1.00  0.00           H  
ATOM   4180  H1'   A  1087       2.561  18.132  -9.141  1.00  0.00           H  
ATOM   4181  H2'   A  1087       2.441  17.295 -11.596  1.00  0.00           H  
ATOM   4182 HO2'   A  1087       4.397  16.900 -10.897  1.00  0.00           H  
ATOM   4183  H2    A  1087       0.569  13.998  -8.429  1.00  0.00           H  
ATOM   4184  H61   A  1087      -3.672  14.846  -9.261  1.00  0.00           H  
ATOM   4185  H62   A  1087      -3.728  16.433  -9.859  1.00  0.00           H  
ATOM   4186  H8    A  1087      -0.340  19.726 -10.676  1.00  0.00           H  
ATOM   4187  P     C  1088       3.467  18.730 -14.522  1.00  0.00           P  
ATOM   4188  OP2   C  1088       2.125  18.096 -14.525  1.00  0.00           O  
ATOM   4189  OP1   C  1088       3.804  19.738 -15.559  1.00  0.00           O  
ATOM   4190  O5'   C  1088       4.560  17.573 -14.588  1.00  0.00           O  
ATOM   4191  C5'   C  1088       5.913  17.826 -14.237  1.00  0.00           C  
ATOM   4192  C4'   C  1088       6.826  16.718 -14.703  1.00  0.00           C  
ATOM   4193  O4'   C  1088       6.502  15.492 -13.993  1.00  0.00           O  
ATOM   4194  C3'   C  1088       6.712  16.327 -16.168  1.00  0.00           C  
ATOM   4195  O3'   C  1088       7.439  17.188 -17.028  1.00  0.00           O  
ATOM   4196  C1'   C  1088       6.676  14.382 -14.838  1.00  0.00           C  
ATOM   4197  C2'   C  1088       7.254  14.900 -16.156  1.00  0.00           C  
ATOM   4198  O2'   C  1088       8.672  14.882 -16.077  1.00  0.00           O  
ATOM   4199  N1    C  1088       5.353  13.734 -15.019  1.00  0.00           N  
ATOM   4200  C2    C  1088       5.311  12.455 -15.588  1.00  0.00           C  
ATOM   4201  O2    C  1088       6.372  11.906 -15.922  1.00  0.00           O  
ATOM   4202  N3    C  1088       4.118  11.842 -15.764  1.00  0.00           N  
ATOM   4203  C4    C  1088       2.992  12.454 -15.397  1.00  0.00           C  
ATOM   4204  N4    C  1088       1.838  11.811 -15.590  1.00  0.00           N  
ATOM   4205  C5    C  1088       3.000  13.754 -14.817  1.00  0.00           C  
ATOM   4206  C6    C  1088       4.187  14.350 -14.647  1.00  0.00           C  
ATOM   4207  H5'   C  1088       5.980  17.907 -13.263  1.00  0.00           H  
ATOM   4208 H5''   C  1088       6.197  18.668 -14.649  1.00  0.00           H  
ATOM   4209  H4'   C  1088       7.755  16.961 -14.511  1.00  0.00           H  
ATOM   4210  H3'   C  1088       5.771  16.310 -16.443  1.00  0.00           H  
ATOM   4211  H1'   C  1088       7.301  13.741 -14.442  1.00  0.00           H  
ATOM   4212  H2'   C  1088       6.927  14.381 -16.920  1.00  0.00           H  
ATOM   4213 HO2'   C  1088       9.016  14.176 -16.663  1.00  0.00           H  
ATOM   4214  H42   C  1088       0.993  12.234 -15.331  1.00  0.00           H  
ATOM   4215  H41   C  1088       1.836  10.917 -15.990  1.00  0.00           H  
ATOM   4216  H5    C  1088       2.167  14.196 -14.550  1.00  0.00           H  
ATOM   4217  H6    C  1088       4.213  15.245 -14.249  1.00  0.00           H  
ATOM   4218  P     G  1089       6.904  17.486 -18.515  1.00  0.00           P  
ATOM   4219  OP2   G  1089       5.428  17.638 -18.450  1.00  0.00           O  
ATOM   4220  OP1   G  1089       7.731  18.577 -19.091  1.00  0.00           O  
ATOM   4221  O5'   G  1089       7.227  16.147 -19.317  1.00  0.00           O  
ATOM   4222  C5'   G  1089       8.565  15.708 -19.494  1.00  0.00           C  
ATOM   4223  C4'   G  1089       8.626  14.404 -20.249  1.00  0.00           C  
ATOM   4224  O4'   G  1089       8.093  13.319 -19.430  1.00  0.00           O  
ATOM   4225  C3'   G  1089       7.768  14.319 -21.503  1.00  0.00           C  
ATOM   4226  O3'   G  1089       8.378  14.920 -22.633  1.00  0.00           O  
ATOM   4227  C1'   G  1089       7.457  12.361 -20.225  1.00  0.00           C  
ATOM   4228  C2'   G  1089       7.660  12.809 -21.676  1.00  0.00           C  
ATOM   4229  O2'   G  1089       8.874  12.258 -22.167  1.00  0.00           O  
ATOM   4230  N1    G  1089       3.029   9.854 -20.404  1.00  0.00           N  
ATOM   4231  C2    G  1089       4.251   9.508 -20.927  1.00  0.00           C  
ATOM   4232  N2    G  1089       4.308   8.341 -21.585  1.00  0.00           N  
ATOM   4233  N3    G  1089       5.341  10.250 -20.813  1.00  0.00           N  
ATOM   4234  C4    G  1089       5.107  11.387 -20.124  1.00  0.00           C  
ATOM   4235  C5    G  1089       3.928  11.826 -19.561  1.00  0.00           C  
ATOM   4236  C6    G  1089       2.767  11.020 -19.691  1.00  0.00           C  
ATOM   4237  O6    G  1089       1.627  11.236 -19.262  1.00  0.00           O  
ATOM   4238  N7    G  1089       4.106  13.051 -18.934  1.00  0.00           N  
ATOM   4239  C8    G  1089       5.367  13.330 -19.124  1.00  0.00           C  
ATOM   4240  N9    G  1089       6.033  12.363 -19.838  1.00  0.00           N  
ATOM   4241  H5'   G  1089       8.982  15.588 -18.615  1.00  0.00           H  
ATOM   4242 H5''   G  1089       9.062  16.390 -19.992  1.00  0.00           H  
ATOM   4243  H4'   G  1089       9.561  14.204 -20.464  1.00  0.00           H  
ATOM   4244  H3'   G  1089       6.884  14.695 -21.314  1.00  0.00           H  
ATOM   4245  H1'   G  1089       7.826  11.460 -20.107  1.00  0.00           H  
ATOM   4246  H2'   G  1089       6.897  12.565 -22.240  1.00  0.00           H  
ATOM   4247 HO2'   G  1089       8.666  11.563 -22.826  1.00  0.00           H  
ATOM   4248  H1    G  1089       2.283   9.234 -20.543  1.00  0.00           H  
ATOM   4249  H22   G  1089       5.154   8.042 -21.980  1.00  0.00           H  
ATOM   4250  H21   G  1089       3.506   7.786 -21.674  1.00  0.00           H  
ATOM   4251  H8    G  1089       5.795  14.146 -18.790  1.00  0.00           H  
ATOM   4252  P     C  1090       7.477  15.421 -23.865  1.00  0.00           P  
ATOM   4253  OP2   C  1090       6.336  16.197 -23.317  1.00  0.00           O  
ATOM   4254  OP1   C  1090       8.377  16.049 -24.867  1.00  0.00           O  
ATOM   4255  O5'   C  1090       6.902  14.076 -24.496  1.00  0.00           O  
ATOM   4256  C5'   C  1090       7.713  13.251 -25.318  1.00  0.00           C  
ATOM   4257  C4'   C  1090       6.924  12.109 -25.912  1.00  0.00           C  
ATOM   4258  O4'   C  1090       6.379  11.309 -24.827  1.00  0.00           O  
ATOM   4259  C3'   C  1090       5.679  12.491 -26.697  1.00  0.00           C  
ATOM   4260  O3'   C  1090       5.960  12.847 -28.040  1.00  0.00           O  
ATOM   4261  C1'   C  1090       5.110  10.797 -25.168  1.00  0.00           C  
ATOM   4262  C2'   C  1090       4.872  11.205 -26.622  1.00  0.00           C  
ATOM   4263  O2'   C  1090       5.409  10.210 -27.482  1.00  0.00           O  
ATOM   4264  N1    C  1090       4.126  11.410 -24.243  1.00  0.00           N  
ATOM   4265  C2    C  1090       2.885  10.781 -24.079  1.00  0.00           C  
ATOM   4266  O2    C  1090       2.647   9.739 -24.709  1.00  0.00           O  
ATOM   4267  N3    C  1090       1.970  11.320 -23.241  1.00  0.00           N  
ATOM   4268  C4    C  1090       2.250  12.441 -22.577  1.00  0.00           C  
ATOM   4269  N4    C  1090       1.317  12.936 -21.761  1.00  0.00           N  
ATOM   4270  C5    C  1090       3.501  13.105 -22.721  1.00  0.00           C  
ATOM   4271  C6    C  1090       4.399  12.562 -23.552  1.00  0.00           C  
ATOM   4272  H5'   C  1090       8.446  12.887 -24.780  1.00  0.00           H  
ATOM   4273 H5''   C  1090       8.086  13.792 -26.044  1.00  0.00           H  
ATOM   4274  H4'   C  1090       7.526  11.558 -26.453  1.00  0.00           H  
ATOM   4275  H3'   C  1090       5.204  13.205 -26.223  1.00  0.00           H  
ATOM   4276  H1'   C  1090       5.063   9.821 -25.096  1.00  0.00           H  
ATOM   4277  H2'   C  1090       3.923  11.367 -26.804  1.00  0.00           H  
ATOM   4278 HO2'   C  1090       4.673   9.729 -27.913  1.00  0.00           H  
ATOM   4279  H42   C  1090       1.492  13.758 -21.258  1.00  0.00           H  
ATOM   4280  H41   C  1090       0.456  12.476 -21.664  1.00  0.00           H  
ATOM   4281  H5    C  1090       3.699  13.928 -22.228  1.00  0.00           H  
ATOM   4282  H6    C  1090       5.266  13.004 -23.665  1.00  0.00           H  
ATOM   4283  P     G  1091       4.943  13.785 -28.857  1.00  0.00           P  
ATOM   4284  OP2   G  1091       4.341  14.752 -27.904  1.00  0.00           O  
ATOM   4285  OP1   G  1091       5.648  14.287 -30.065  1.00  0.00           O  
ATOM   4286  O5'   G  1091       3.797  12.787 -29.336  1.00  0.00           O  
ATOM   4287  C5'   G  1091       2.427  13.091 -29.118  1.00  0.00           C  
ATOM   4288  C4'   G  1091       1.562  11.859 -29.222  1.00  0.00           C  
ATOM   4289  O4'   G  1091       1.491  11.206 -27.932  1.00  0.00           O  
ATOM   4290  C3'   G  1091       0.108  12.095 -29.603  1.00  0.00           C  
ATOM   4291  O3'   G  1091      -0.091  12.171 -31.005  1.00  0.00           O  
ATOM   4292  C1'   G  1091       0.178  10.763 -27.653  1.00  0.00           C  
ATOM   4293  C2'   G  1091      -0.622  10.935 -28.944  1.00  0.00           C  
ATOM   4294  O2'   G  1091      -0.509   9.749 -29.717  1.00  0.00           O  
ATOM   4295  N1    G  1091      -3.832  11.818 -24.700  1.00  0.00           N  
ATOM   4296  C2    G  1091      -3.706  10.888 -25.703  1.00  0.00           C  
ATOM   4297  N2    G  1091      -4.787  10.136 -25.958  1.00  0.00           N  
ATOM   4298  N3    G  1091      -2.600  10.706 -26.406  1.00  0.00           N  
ATOM   4299  C4    G  1091      -1.613  11.542 -26.022  1.00  0.00           C  
ATOM   4300  C5    G  1091      -1.636  12.505 -25.034  1.00  0.00           C  
ATOM   4301  C6    G  1091      -2.829  12.690 -24.288  1.00  0.00           C  
ATOM   4302  O6    G  1091      -3.048  13.491 -23.372  1.00  0.00           O  
ATOM   4303  N7    G  1091      -0.413  13.154 -24.950  1.00  0.00           N  
ATOM   4304  C8    G  1091       0.318  12.586 -25.871  1.00  0.00           C  
ATOM   4305  N9    G  1091      -0.348  11.600 -26.558  1.00  0.00           N  
ATOM   4306  H5'   G  1091       2.134  13.745 -29.786  1.00  0.00           H  
ATOM   4307 H5''   G  1091       2.324  13.479 -28.224  1.00  0.00           H  
ATOM   4308  H4'   G  1091       1.965  11.243 -29.870  1.00  0.00           H  
ATOM   4309  H3'   G  1091      -0.199  12.931 -29.197  1.00  0.00           H  
ATOM   4310  H1'   G  1091       0.161   9.822 -27.382  1.00  0.00           H  
ATOM   4311  H2'   G  1091      -1.558  11.159 -28.758  1.00  0.00           H  
ATOM   4312 HO2'   G  1091      -1.368   9.277 -29.705  1.00  0.00           H  
ATOM   4313  H1    G  1091      -4.695  11.874 -24.239  1.00  0.00           H  
ATOM   4314  H22   G  1091      -4.756   9.456 -26.663  1.00  0.00           H  
ATOM   4315  H21   G  1091      -5.610  10.265 -25.442  1.00  0.00           H  
ATOM   4316  H8    G  1091       1.248  12.837 -26.052  1.00  0.00           H  
ATOM   4317  P     U  1092      -0.747  13.486 -31.657  1.00  0.00           P  
ATOM   4318  OP2   U  1092      -0.533  14.618 -30.720  1.00  0.00           O  
ATOM   4319  OP1   U  1092      -0.269  13.592 -33.059  1.00  0.00           O  
ATOM   4320  O5'   U  1092      -2.306  13.161 -31.691  1.00  0.00           O  
ATOM   4321  C5'   U  1092      -2.816  12.112 -32.500  1.00  0.00           C  
ATOM   4322  C4'   U  1092      -4.129  11.589 -31.972  1.00  0.00           C  
ATOM   4323  O4'   U  1092      -3.977  11.218 -30.581  1.00  0.00           O  
ATOM   4324  C3'   U  1092      -5.287  12.575 -31.962  1.00  0.00           C  
ATOM   4325  O3'   U  1092      -6.011  12.591 -33.179  1.00  0.00           O  
ATOM   4326  C1'   U  1092      -5.147  11.552 -29.847  1.00  0.00           C  
ATOM   4327  C2'   U  1092      -6.173  12.069 -30.849  1.00  0.00           C  
ATOM   4328  O2'   U  1092      -6.978  10.983 -31.285  1.00  0.00           O  
ATOM   4329  N1    U  1092      -4.786  12.573 -28.834  1.00  0.00           N  
ATOM   4330  C2    U  1092      -5.770  12.947 -27.938  1.00  0.00           C  
ATOM   4331  O2    U  1092      -6.895  12.479 -27.950  1.00  0.00           O  
ATOM   4332  N3    U  1092      -5.390  13.894 -27.018  1.00  0.00           N  
ATOM   4333  C4    U  1092      -4.154  14.494 -26.904  1.00  0.00           C  
ATOM   4334  O4    U  1092      -3.968  15.332 -26.020  1.00  0.00           O  
ATOM   4335  C5    U  1092      -3.187  14.057 -27.864  1.00  0.00           C  
ATOM   4336  C6    U  1092      -3.529  13.136 -28.770  1.00  0.00           C  
ATOM   4337  H5'   U  1092      -2.165  11.379 -32.519  1.00  0.00           H  
ATOM   4338 H5''   U  1092      -2.949  12.446 -33.411  1.00  0.00           H  
ATOM   4339  H4'   U  1092      -4.384  10.797 -32.488  1.00  0.00           H  
ATOM   4340  H3'   U  1092      -4.954  13.462 -31.716  1.00  0.00           H  
ATOM   4341  H1'   U  1092      -5.508  10.760 -29.396  1.00  0.00           H  
ATOM   4342  H2'   U  1092      -6.715  12.790 -30.466  1.00  0.00           H  
ATOM   4343 HO2'   U  1092      -7.876  11.078 -30.903  1.00  0.00           H  
ATOM   4344  H3    U  1092      -6.073  14.173 -26.373  1.00  0.00           H  
ATOM   4345  H5    U  1092      -2.281  14.431 -27.856  1.00  0.00           H  
ATOM   4346  H6    U  1092      -2.850  12.855 -29.416  1.00  0.00           H  
ATOM   4347  P     U  1093      -6.242  13.974 -33.965  1.00  0.00           P  
ATOM   4348  OP2   U  1093      -5.089  14.863 -33.678  1.00  0.00           O  
ATOM   4349  OP1   U  1093      -6.588  13.652 -35.373  1.00  0.00           O  
ATOM   4350  O5'   U  1093      -7.532  14.600 -33.271  1.00  0.00           O  
ATOM   4351  C5'   U  1093      -8.809  14.000 -33.429  1.00  0.00           C  
ATOM   4352  C4'   U  1093      -9.757  14.409 -32.328  1.00  0.00           C  
ATOM   4353  O4'   U  1093      -9.174  14.052 -31.042  1.00  0.00           O  
ATOM   4354  C3'   U  1093     -10.034  15.899 -32.200  1.00  0.00           C  
ATOM   4355  O3'   U  1093     -11.062  16.347 -33.065  1.00  0.00           O  
ATOM   4356  C1'   U  1093      -9.482  15.035 -30.076  1.00  0.00           C  
ATOM   4357  C2'   U  1093     -10.445  16.018 -30.739  1.00  0.00           C  
ATOM   4358  O2'   U  1093     -11.777  15.567 -30.541  1.00  0.00           O  
ATOM   4359  N1    U  1093      -8.213  15.682 -29.662  1.00  0.00           N  
ATOM   4360  C2    U  1093      -8.243  16.450 -28.512  1.00  0.00           C  
ATOM   4361  O2    U  1093      -9.250  16.609 -27.844  1.00  0.00           O  
ATOM   4362  N3    U  1093      -7.047  17.029 -28.167  1.00  0.00           N  
ATOM   4363  C4    U  1093      -5.847  16.924 -28.839  1.00  0.00           C  
ATOM   4364  O4    U  1093      -4.855  17.508 -28.400  1.00  0.00           O  
ATOM   4365  C5    U  1093      -5.892  16.114 -30.018  1.00  0.00           C  
ATOM   4366  C6    U  1093      -7.043  15.537 -30.377  1.00  0.00           C  
ATOM   4367  H5'   U  1093      -8.708  13.025 -33.417  1.00  0.00           H  
ATOM   4368 H5''   U  1093      -9.186  14.272 -34.291  1.00  0.00           H  
ATOM   4369  H4'   U  1093     -10.602  13.927 -32.444  1.00  0.00           H  
ATOM   4370  H3'   U  1093      -9.201  16.395 -32.343  1.00  0.00           H  
ATOM   4371  H1'   U  1093      -9.915  14.638 -29.291  1.00  0.00           H  
ATOM   4372  H2'   U  1093     -10.317  16.929 -30.403  1.00  0.00           H  
ATOM   4373 HO2'   U  1093     -12.225  16.164 -29.906  1.00  0.00           H  
ATOM   4374  H3    U  1093      -7.046  17.578 -27.356  1.00  0.00           H  
ATOM   4375  H5    U  1093      -5.084  15.983 -30.558  1.00  0.00           H  
ATOM   4376  H6    U  1093      -7.048  14.989 -31.188  1.00  0.00           H  
ATOM   4377  P     A  1094     -11.103  17.879 -33.547  1.00  0.00           P  
ATOM   4378  OP2   A  1094      -9.704  18.343 -33.725  1.00  0.00           O  
ATOM   4379  OP1   A  1094     -12.060  17.981 -34.677  1.00  0.00           O  
ATOM   4380  O5'   A  1094     -11.724  18.657 -32.303  1.00  0.00           O  
ATOM   4381  C5'   A  1094     -13.110  18.570 -32.006  1.00  0.00           C  
ATOM   4382  C4'   A  1094     -13.495  19.494 -30.878  1.00  0.00           C  
ATOM   4383  O4'   A  1094     -12.865  19.030 -29.646  1.00  0.00           O  
ATOM   4384  C3'   A  1094     -13.024  20.935 -31.006  1.00  0.00           C  
ATOM   4385  O3'   A  1094     -13.868  21.724 -31.827  1.00  0.00           O  
ATOM   4386  C1'   A  1094     -12.429  20.131 -28.885  1.00  0.00           C  
ATOM   4387  C2'   A  1094     -13.022  21.375 -29.548  1.00  0.00           C  
ATOM   4388  O2'   A  1094     -14.344  21.581 -29.070  1.00  0.00           O  
ATOM   4389  N1    A  1094      -8.123  21.843 -26.631  1.00  0.00           N  
ATOM   4390  C2    A  1094      -9.420  22.025 -26.350  1.00  0.00           C  
ATOM   4391  N3    A  1094     -10.492  21.549 -26.980  1.00  0.00           N  
ATOM   4392  C4    A  1094     -10.128  20.792 -28.030  1.00  0.00           C  
ATOM   4393  C5    A  1094      -8.839  20.512 -28.443  1.00  0.00           C  
ATOM   4394  C6    A  1094      -7.792  21.076 -27.692  1.00  0.00           C  
ATOM   4395  N6    A  1094      -6.500  20.895 -27.971  1.00  0.00           N  
ATOM   4396  N7    A  1094      -8.849  19.695 -29.566  1.00  0.00           N  
ATOM   4397  C8    A  1094     -10.123  19.502 -29.802  1.00  0.00           C  
ATOM   4398  N9    A  1094     -10.954  20.136 -28.911  1.00  0.00           N  
ATOM   4399  H5'   A  1094     -13.326  17.648 -31.752  1.00  0.00           H  
ATOM   4400 H5''   A  1094     -13.625  18.809 -32.805  1.00  0.00           H  
ATOM   4401  H4'   A  1094     -14.469  19.475 -30.771  1.00  0.00           H  
ATOM   4402  H3'   A  1094     -12.108  20.944 -31.355  1.00  0.00           H  
ATOM   4403  H1'   A  1094     -12.739  20.078 -27.956  1.00  0.00           H  
ATOM   4404  H2'   A  1094     -12.459  22.166 -29.412  1.00  0.00           H  
ATOM   4405 HO2'   A  1094     -14.942  21.709 -29.835  1.00  0.00           H  
ATOM   4406  H2    A  1094      -9.606  22.590 -25.571  1.00  0.00           H  
ATOM   4407  H61   A  1094      -5.814  21.314 -27.409  1.00  0.00           H  
ATOM   4408  H62   A  1094      -6.236  20.342 -28.736  1.00  0.00           H  
ATOM   4409  H8    A  1094     -10.453  18.955 -30.546  1.00  0.00           H  
ATOM   4410  P     U  1095     -13.411  23.198 -32.274  1.00  0.00           P  
ATOM   4411  OP2   U  1095     -12.240  23.061 -33.176  1.00  0.00           O  
ATOM   4412  OP1   U  1095     -14.616  23.931 -32.741  1.00  0.00           O  
ATOM   4413  O5'   U  1095     -12.915  23.875 -30.920  1.00  0.00           O  
ATOM   4414  C5'   U  1095     -13.810  24.618 -30.106  1.00  0.00           C  
ATOM   4415  C4'   U  1095     -13.088  25.317 -28.981  1.00  0.00           C  
ATOM   4416  O4'   U  1095     -12.160  24.393 -28.357  1.00  0.00           O  
ATOM   4417  C3'   U  1095     -12.207  26.492 -29.377  1.00  0.00           C  
ATOM   4418  O3'   U  1095     -12.929  27.701 -29.524  1.00  0.00           O  
ATOM   4419  C1'   U  1095     -11.021  25.075 -27.921  1.00  0.00           C  
ATOM   4420  C2'   U  1095     -11.252  26.561 -28.190  1.00  0.00           C  
ATOM   4421  O2'   U  1095     -11.879  27.151 -27.060  1.00  0.00           O  
ATOM   4422  N1    U  1095      -9.855  24.543 -28.667  1.00  0.00           N  
ATOM   4423  C2    U  1095      -8.599  24.866 -28.188  1.00  0.00           C  
ATOM   4424  O2    U  1095      -8.420  25.555 -27.199  1.00  0.00           O  
ATOM   4425  N3    U  1095      -7.550  24.352 -28.910  1.00  0.00           N  
ATOM   4426  C4    U  1095      -7.624  23.564 -30.040  1.00  0.00           C  
ATOM   4427  O4    U  1095      -6.585  23.180 -30.578  1.00  0.00           O  
ATOM   4428  C5    U  1095      -8.955  23.271 -30.477  1.00  0.00           C  
ATOM   4429  C6    U  1095      -9.994  23.758 -29.792  1.00  0.00           C  
ATOM   4430  H5'   U  1095     -14.477  24.008 -29.727  1.00  0.00           H  
ATOM   4431 H5''   U  1095     -14.265  25.287 -30.658  1.00  0.00           H  
ATOM   4432  H4'   U  1095     -13.746  25.608 -28.316  1.00  0.00           H  
ATOM   4433  H3'   U  1095     -11.707  26.261 -30.187  1.00  0.00           H  
ATOM   4434  H1'   U  1095     -10.881  24.939 -26.960  1.00  0.00           H  
ATOM   4435  H2'   U  1095     -10.421  27.023 -28.425  1.00  0.00           H  
ATOM   4436 HO2'   U  1095     -11.238  27.741 -26.611  1.00  0.00           H  
ATOM   4437  H3    U  1095      -6.650  24.569 -28.588  1.00  0.00           H  
ATOM   4438  H5    U  1095      -9.102  22.716 -31.272  1.00  0.00           H  
ATOM   4439  H6    U  1095     -10.894  23.544 -30.112  1.00  0.00           H  
ATOM   4440  P     U  1096     -13.055  28.399 -30.966  1.00  0.00           P  
ATOM   4441  OP2   U  1096     -12.769  27.373 -31.999  1.00  0.00           O  
ATOM   4442  OP1   U  1096     -14.340  29.143 -31.006  1.00  0.00           O  
ATOM   4443  O5'   U  1096     -11.869  29.462 -30.984  1.00  0.00           O  
ATOM   4444  C5'   U  1096     -11.531  30.199 -29.818  1.00  0.00           C  
ATOM   4445  C4'   U  1096     -10.082  30.619 -29.825  1.00  0.00           C  
ATOM   4446  O4'   U  1096      -9.250  29.522 -29.361  1.00  0.00           O  
ATOM   4447  C3'   U  1096      -9.498  30.989 -31.179  1.00  0.00           C  
ATOM   4448  O3'   U  1096      -9.716  32.345 -31.525  1.00  0.00           O  
ATOM   4449  C1'   U  1096      -8.056  29.448 -30.107  1.00  0.00           C  
ATOM   4450  C2'   U  1096      -8.014  30.704 -30.974  1.00  0.00           C  
ATOM   4451  O2'   U  1096      -7.387  31.748 -30.242  1.00  0.00           O  
ATOM   4452  N1    U  1096      -8.103  28.206 -30.917  1.00  0.00           N  
ATOM   4453  C2    U  1096      -6.900  27.717 -31.392  1.00  0.00           C  
ATOM   4454  O2    U  1096      -5.829  28.256 -31.174  1.00  0.00           O  
ATOM   4455  N3    U  1096      -6.992  26.567 -32.136  1.00  0.00           N  
ATOM   4456  C4    U  1096      -8.139  25.868 -32.450  1.00  0.00           C  
ATOM   4457  O4    U  1096      -8.057  24.846 -33.132  1.00  0.00           O  
ATOM   4458  C5    U  1096      -9.345  26.432 -31.924  1.00  0.00           C  
ATOM   4459  C6    U  1096      -9.284  27.551 -31.195  1.00  0.00           C  
ATOM   4460  H5'   U  1096     -11.698  29.642 -29.029  1.00  0.00           H  
ATOM   4461 H5''   U  1096     -12.095  30.999 -29.771  1.00  0.00           H  
ATOM   4462  H4'   U  1096      -9.970  31.377 -29.215  1.00  0.00           H  
ATOM   4463  H3'   U  1096      -9.842  30.398 -31.881  1.00  0.00           H  
ATOM   4464  H1'   U  1096      -7.264  29.428 -29.529  1.00  0.00           H  
ATOM   4465  H2'   U  1096      -7.560  30.536 -31.826  1.00  0.00           H  
ATOM   4466 HO2'   U  1096      -6.502  31.921 -30.627  1.00  0.00           H  
ATOM   4467  H3    U  1096      -6.151  26.203 -32.483  1.00  0.00           H  
ATOM   4468  H5    U  1096     -10.207  26.000 -32.097  1.00  0.00           H  
ATOM   4469  H6    U  1096     -10.123  27.918 -30.848  1.00  0.00           H  
ATOM   4470  P     G  1097      -9.653  32.809 -33.062  1.00  0.00           P  
ATOM   4471  OP2   G  1097     -10.582  31.950 -33.840  1.00  0.00           O  
ATOM   4472  OP1   G  1097      -9.808  34.285 -33.105  1.00  0.00           O  
ATOM   4473  O5'   G  1097      -8.164  32.458 -33.511  1.00  0.00           O  
ATOM   4474  C5'   G  1097      -7.109  33.390 -33.328  1.00  0.00           C  
ATOM   4475  C4'   G  1097      -5.848  32.943 -34.026  1.00  0.00           C  
ATOM   4476  O4'   G  1097      -5.484  31.609 -33.571  1.00  0.00           O  
ATOM   4477  C3'   G  1097      -5.946  32.769 -35.534  1.00  0.00           C  
ATOM   4478  O3'   G  1097      -5.876  33.998 -36.238  1.00  0.00           O  
ATOM   4479  C1'   G  1097      -4.826  30.926 -34.606  1.00  0.00           C  
ATOM   4480  C2'   G  1097      -4.746  31.875 -35.802  1.00  0.00           C  
ATOM   4481  O2'   G  1097      -3.532  32.609 -35.738  1.00  0.00           O  
ATOM   4482  N1    G  1097      -4.697  26.239 -36.588  1.00  0.00           N  
ATOM   4483  C2    G  1097      -3.688  27.163 -36.463  1.00  0.00           C  
ATOM   4484  N2    G  1097      -2.484  26.796 -36.926  1.00  0.00           N  
ATOM   4485  N3    G  1097      -3.847  28.361 -35.924  1.00  0.00           N  
ATOM   4486  C4    G  1097      -5.116  28.566 -35.513  1.00  0.00           C  
ATOM   4487  C5    G  1097      -6.195  27.711 -35.590  1.00  0.00           C  
ATOM   4488  C6    G  1097      -6.011  26.429 -36.171  1.00  0.00           C  
ATOM   4489  O6    G  1097      -6.844  25.529 -36.330  1.00  0.00           O  
ATOM   4490  N7    G  1097      -7.330  28.300 -35.053  1.00  0.00           N  
ATOM   4491  C8    G  1097      -6.929  29.481 -34.666  1.00  0.00           C  
ATOM   4492  N9    G  1097      -5.597  29.707 -34.915  1.00  0.00           N  
ATOM   4493  H5'   G  1097      -6.928  33.485 -32.370  1.00  0.00           H  
ATOM   4494 H5''   G  1097      -7.384  34.259 -33.689  1.00  0.00           H  
ATOM   4495  H4'   G  1097      -5.124  33.565 -33.802  1.00  0.00           H  
ATOM   4496  H3'   G  1097      -6.771  32.289 -35.750  1.00  0.00           H  
ATOM   4497  H1'   G  1097      -3.920  30.677 -34.326  1.00  0.00           H  
ATOM   4498  H2'   G  1097      -4.837  31.397 -36.653  1.00  0.00           H  
ATOM   4499 HO2'   G  1097      -2.935  32.302 -36.452  1.00  0.00           H  
ATOM   4500  H1    G  1097      -4.476  25.379 -37.002  1.00  0.00           H  
ATOM   4501  H22   G  1097      -1.726  27.415 -36.864  1.00  0.00           H  
ATOM   4502  H21   G  1097      -2.359  25.911 -37.327  1.00  0.00           H  
ATOM   4503  H8    G  1097      -7.519  30.137 -34.241  1.00  0.00           H  
ATOM   4504  P     U  1098      -7.116  34.470 -37.129  1.00  0.00           P  
ATOM   4505  OP2   U  1098      -7.550  33.271 -37.889  1.00  0.00           O  
ATOM   4506  OP1   U  1098      -8.062  35.130 -36.194  1.00  0.00           O  
ATOM   4507  O5'   U  1098      -6.615  35.562 -38.175  1.00  0.00           O  
ATOM   4508  C5'   U  1098      -7.099  35.570 -39.509  1.00  0.00           C  
ATOM   4509  C4'   U  1098      -6.561  34.406 -40.305  1.00  0.00           C  
ATOM   4510  O4'   U  1098      -7.253  34.266 -41.568  1.00  0.00           O  
ATOM   4511  C3'   U  1098      -5.091  34.476 -40.685  1.00  0.00           C  
ATOM   4512  O3'   U  1098      -4.227  34.073 -39.637  1.00  0.00           O  
ATOM   4513  C1'   U  1098      -6.354  33.726 -42.521  1.00  0.00           C  
ATOM   4514  C2'   U  1098      -5.011  33.495 -41.824  1.00  0.00           C  
ATOM   4515  O2'   U  1098      -4.961  32.158 -41.348  1.00  0.00           O  
ATOM   4516  N1    U  1098      -6.242  34.669 -43.660  1.00  0.00           N  
ATOM   4517  C2    U  1098      -5.831  34.148 -44.873  1.00  0.00           C  
ATOM   4518  O2    U  1098      -5.565  32.970 -45.035  1.00  0.00           O  
ATOM   4519  N3    U  1098      -5.743  35.057 -45.898  1.00  0.00           N  
ATOM   4520  C4    U  1098      -6.016  36.407 -45.838  1.00  0.00           C  
ATOM   4521  O4    U  1098      -5.888  37.096 -46.851  1.00  0.00           O  
ATOM   4522  C5    U  1098      -6.436  36.876 -44.552  1.00  0.00           C  
ATOM   4523  C6    U  1098      -6.532  36.012 -43.537  1.00  0.00           C  
ATOM   4524  H5'   U  1098      -6.826  36.406 -39.943  1.00  0.00           H  
ATOM   4525 H5''   U  1098      -8.077  35.522 -39.495  1.00  0.00           H  
ATOM   4526  H4'   U  1098      -6.712  33.597 -39.773  1.00  0.00           H  
ATOM   4527  H3'   U  1098      -4.839  35.376 -40.981  1.00  0.00           H  
ATOM   4528  H1'   U  1098      -6.702  32.867 -42.843  1.00  0.00           H  
ATOM   4529  H2'   U  1098      -4.259  33.696 -42.419  1.00  0.00           H  
ATOM   4530 HO2'   U  1098      -5.854  31.760 -41.421  1.00  0.00           H  
ATOM   4531  H3    U  1098      -5.453  34.709 -46.766  1.00  0.00           H  
ATOM   4532  H5    U  1098      -6.652  37.823 -44.419  1.00  0.00           H  
ATOM   4533  H6    U  1098      -6.820  36.357 -42.667  1.00  0.00           H  
ATOM   4534  P     U  1099      -2.665  34.448 -39.686  1.00  0.00           P  
ATOM   4535  OP2   U  1099      -2.416  35.214 -40.932  1.00  0.00           O  
ATOM   4536  OP1   U  1099      -2.293  35.036 -38.374  1.00  0.00           O  
ATOM   4537  O5'   U  1099      -1.936  33.038 -39.819  1.00  0.00           O  
ATOM   4538  C5'   U  1099      -0.519  32.950 -39.858  1.00  0.00           C  
ATOM   4539  C4'   U  1099      -0.057  31.568 -40.247  1.00  0.00           C  
ATOM   4540  O4'   U  1099      -0.542  30.658 -39.234  1.00  0.00           O  
ATOM   4541  C3'   U  1099      -0.665  30.990 -41.516  1.00  0.00           C  
ATOM   4542  O3'   U  1099       0.004  31.411 -42.691  1.00  0.00           O  
ATOM   4543  C1'   U  1099      -0.783  29.413 -39.812  1.00  0.00           C  
ATOM   4544  C2'   U  1099      -0.404  29.516 -41.278  1.00  0.00           C  
ATOM   4545  O2'   U  1099       0.972  29.191 -41.423  1.00  0.00           O  
ATOM   4546  N1    U  1099      -2.214  29.076 -39.623  1.00  0.00           N  
ATOM   4547  C2    U  1099      -2.627  27.822 -40.037  1.00  0.00           C  
ATOM   4548  O2    U  1099      -1.874  27.006 -40.538  1.00  0.00           O  
ATOM   4549  N3    U  1099      -3.959  27.554 -39.842  1.00  0.00           N  
ATOM   4550  C4    U  1099      -4.904  28.391 -39.288  1.00  0.00           C  
ATOM   4551  O4    U  1099      -6.069  28.003 -39.181  1.00  0.00           O  
ATOM   4552  C5    U  1099      -4.406  29.671 -38.883  1.00  0.00           C  
ATOM   4553  C6    U  1099      -3.112  29.958 -39.060  1.00  0.00           C  
ATOM   4554  H5'   U  1099      -0.162  33.169 -38.972  1.00  0.00           H  
ATOM   4555 H5''   U  1099      -0.177  33.596 -40.510  1.00  0.00           H  
ATOM   4556  H4'   U  1099       0.918  31.504 -40.306  1.00  0.00           H  
ATOM   4557  H3'   U  1099      -1.631  31.135 -41.587  1.00  0.00           H  
ATOM   4558  H1'   U  1099      -0.228  28.728 -39.382  1.00  0.00           H  
ATOM   4559  H2'   U  1099      -0.971  28.944 -41.836  1.00  0.00           H  
ATOM   4560 HO2'   U  1099       1.049  28.330 -41.886  1.00  0.00           H  
ATOM   4561  H3    U  1099      -4.273  26.671 -40.128  1.00  0.00           H  
ATOM   4562  H5    U  1099      -5.009  30.329 -38.479  1.00  0.00           H  
ATOM   4563  H6    U  1099      -2.796  30.840 -38.776  1.00  0.00           H  
ATOM   4564  P     C  1100      -0.830  32.020 -43.922  1.00  0.00           P  
ATOM   4565  OP2   C  1100      -2.181  32.385 -43.428  1.00  0.00           O  
ATOM   4566  OP1   C  1100       0.012  33.049 -44.583  1.00  0.00           O  
ATOM   4567  O5'   C  1100      -0.986  30.793 -44.927  1.00  0.00           O  
ATOM   4568  C5'   C  1100       0.133  29.998 -45.287  1.00  0.00           C  
ATOM   4569  C4'   C  1100      -0.287  28.628 -45.762  1.00  0.00           C  
ATOM   4570  O4'   C  1100      -0.728  27.813 -44.638  1.00  0.00           O  
ATOM   4571  C3'   C  1100      -1.482  28.580 -46.700  1.00  0.00           C  
ATOM   4572  O3'   C  1100      -1.145  28.889 -48.041  1.00  0.00           O  
ATOM   4573  C1'   C  1100      -1.751  26.932 -45.031  1.00  0.00           C  
ATOM   4574  C2'   C  1100      -1.882  27.117 -46.537  1.00  0.00           C  
ATOM   4575  O2'   C  1100      -0.961  26.257 -47.191  1.00  0.00           O  
ATOM   4576  N1    C  1100      -2.979  27.342 -44.305  1.00  0.00           N  
ATOM   4577  C2    C  1100      -4.070  26.465 -44.295  1.00  0.00           C  
ATOM   4578  O2    C  1100      -3.980  25.380 -44.889  1.00  0.00           O  
ATOM   4579  N3    C  1100      -5.201  26.814 -43.639  1.00  0.00           N  
ATOM   4580  C4    C  1100      -5.272  27.986 -43.009  1.00  0.00           C  
ATOM   4581  N4    C  1100      -6.408  28.289 -42.375  1.00  0.00           N  
ATOM   4582  C5    C  1100      -4.181  28.900 -43.000  1.00  0.00           C  
ATOM   4583  C6    C  1100      -3.067  28.543 -43.651  1.00  0.00           C  
ATOM   4584  H5'   C  1100       0.720  29.901 -44.509  1.00  0.00           H  
ATOM   4585 H5''   C  1100       0.626  30.447 -46.005  1.00  0.00           H  
ATOM   4586  H4'   C  1100       0.483  28.190 -46.181  1.00  0.00           H  
ATOM   4587  H3'   C  1100      -2.188  29.165 -46.354  1.00  0.00           H  
ATOM   4588  H1'   C  1100      -1.557  25.992 -44.838  1.00  0.00           H  
ATOM   4589  H2'   C  1100      -2.801  26.961 -46.840  1.00  0.00           H  
ATOM   4590 HO2'   C  1100      -1.453  25.522 -47.612  1.00  0.00           H  
ATOM   4591  H42   C  1100      -6.492  29.143 -41.902  1.00  0.00           H  
ATOM   4592  H41   C  1100      -7.157  27.657 -42.384  1.00  0.00           H  
ATOM   4593  H5    C  1100      -4.243  29.760 -42.533  1.00  0.00           H  
ATOM   4594  H6    C  1100      -2.306  29.159 -43.657  1.00  0.00           H  
ATOM   4595  P     U  1101      -2.230  29.570 -49.012  1.00  0.00           P  
ATOM   4596  OP2   U  1101      -2.812  30.737 -48.302  1.00  0.00           O  
ATOM   4597  OP1   U  1101      -1.601  29.761 -50.344  1.00  0.00           O  
ATOM   4598  O5'   U  1101      -3.366  28.463 -49.157  1.00  0.00           O  
ATOM   4599  C5'   U  1101      -3.177  27.328 -49.987  1.00  0.00           C  
ATOM   4600  C4'   U  1101      -4.215  26.265 -49.724  1.00  0.00           C  
ATOM   4601  O4'   U  1101      -4.401  26.089 -48.300  1.00  0.00           O  
ATOM   4602  C3'   U  1101      -5.613  26.548 -50.251  1.00  0.00           C  
ATOM   4603  O3'   U  1101      -5.791  26.140 -51.596  1.00  0.00           O  
ATOM   4604  C1'   U  1101      -5.759  25.816 -48.018  1.00  0.00           C  
ATOM   4605  C2'   U  1101      -6.487  25.698 -49.354  1.00  0.00           C  
ATOM   4606  O2'   U  1101      -6.478  24.338 -49.766  1.00  0.00           O  
ATOM   4607  N1    U  1101      -6.301  26.910 -47.176  1.00  0.00           N  
ATOM   4608  C2    U  1101      -7.577  26.742 -46.669  1.00  0.00           C  
ATOM   4609  O2    U  1101      -8.253  25.751 -46.882  1.00  0.00           O  
ATOM   4610  N3    U  1101      -8.037  27.779 -45.895  1.00  0.00           N  
ATOM   4611  C4    U  1101      -7.369  28.944 -45.583  1.00  0.00           C  
ATOM   4612  O4    U  1101      -7.922  29.786 -44.873  1.00  0.00           O  
ATOM   4613  C5    U  1101      -6.056  29.049 -46.142  1.00  0.00           C  
ATOM   4614  C6    U  1101      -5.582  28.053 -46.898  1.00  0.00           C  
ATOM   4615  H5'   U  1101      -2.287  26.953 -49.818  1.00  0.00           H  
ATOM   4616 H5''   U  1101      -3.235  27.604 -50.926  1.00  0.00           H  
ATOM   4617  H4'   U  1101      -3.904  25.418 -50.106  1.00  0.00           H  
ATOM   4618  H3'   U  1101      -5.829  27.492 -50.103  1.00  0.00           H  
ATOM   4619  H1'   U  1101      -5.833  24.966 -47.534  1.00  0.00           H  
ATOM   4620  H2'   U  1101      -7.398  26.054 -49.299  1.00  0.00           H  
ATOM   4621 HO2'   U  1101      -7.385  23.974 -49.683  1.00  0.00           H  
ATOM   4622  H3    U  1101      -8.939  27.681 -45.526  1.00  0.00           H  
ATOM   4623  H5    U  1101      -5.509  29.844 -45.971  1.00  0.00           H  
ATOM   4624  H6    U  1101      -4.682  28.149 -47.270  1.00  0.00           H  
ATOM   4625  P     G  1102      -6.155  27.220 -52.729  1.00  0.00           P  
ATOM   4626  OP2   G  1102      -6.337  28.536 -52.067  1.00  0.00           O  
ATOM   4627  OP1   G  1102      -5.169  27.082 -53.831  1.00  0.00           O  
ATOM   4628  O5'   G  1102      -7.574  26.742 -53.275  1.00  0.00           O  
ATOM   4629  C5'   G  1102      -7.792  25.392 -53.654  1.00  0.00           C  
ATOM   4630  C4'   G  1102      -9.222  24.974 -53.417  1.00  0.00           C  
ATOM   4631  O4'   G  1102      -9.433  24.581 -52.087  1.00  0.00           O  
ATOM   4632  C3'   G  1102     -10.283  26.023 -53.718  1.00  0.00           C  
ATOM   4633  O3'   G  1102     -10.613  26.096 -55.095  1.00  0.00           O  
ATOM   4634  C1'   G  1102     -10.685  25.033 -51.639  1.00  0.00           C  
ATOM   4635  C2'   G  1102     -11.441  25.473 -52.880  1.00  0.00           C  
ATOM   4636  O2'   G  1102     -12.036  24.343 -53.502  1.00  0.00           O  
ATOM   4637  N1    G  1102     -12.616  27.944 -47.936  1.00  0.00           N  
ATOM   4638  C2    G  1102     -13.195  26.904 -48.622  1.00  0.00           C  
ATOM   4639  N2    G  1102     -14.454  26.593 -48.280  1.00  0.00           N  
ATOM   4640  N3    G  1102     -12.585  26.216 -49.573  1.00  0.00           N  
ATOM   4641  C4    G  1102     -11.328  26.659 -49.790  1.00  0.00           C  
ATOM   4642  C5    G  1102     -10.657  27.686 -49.162  1.00  0.00           C  
ATOM   4643  C6    G  1102     -11.323  28.416 -48.143  1.00  0.00           C  
ATOM   4644  O6    G  1102     -10.898  29.361 -47.469  1.00  0.00           O  
ATOM   4645  N7    G  1102      -9.376  27.825 -49.675  1.00  0.00           N  
ATOM   4646  C8    G  1102      -9.292  26.897 -50.590  1.00  0.00           C  
ATOM   4647  N9    G  1102     -10.441  26.153 -50.711  1.00  0.00           N  
ATOM   4648  H5'   G  1102      -7.199  24.813 -53.132  1.00  0.00           H  
ATOM   4649 H5''   G  1102      -7.582  25.289 -54.606  1.00  0.00           H  
ATOM   4650  H4'   G  1102      -9.430  24.210 -53.995  1.00  0.00           H  
ATOM   4651  H3'   G  1102      -9.989  26.887 -53.365  1.00  0.00           H  
ATOM   4652  H1'   G  1102     -11.193  24.332 -51.179  1.00  0.00           H  
ATOM   4653  H2'   G  1102     -12.103  26.169 -52.682  1.00  0.00           H  
ATOM   4654 HO2'   G  1102     -13.009  24.394 -53.392  1.00  0.00           H  
ATOM   4655  H1    G  1102     -13.153  28.389 -47.248  1.00  0.00           H  
ATOM   4656  H22   G  1102     -14.919  25.859 -48.736  1.00  0.00           H  
ATOM   4657  H21   G  1102     -14.913  27.098 -47.577  1.00  0.00           H  
ATOM   4658  H8    G  1102      -8.491  26.747 -51.133  1.00  0.00           H  
ATOM   4659  P     C  1103     -11.153  27.472 -55.724  1.00  0.00           P  
ATOM   4660  OP2   C  1103     -10.268  28.570 -55.259  1.00  0.00           O  
ATOM   4661  OP1   C  1103     -11.359  27.263 -57.180  1.00  0.00           O  
ATOM   4662  O5'   C  1103     -12.582  27.671 -55.049  1.00  0.00           O  
ATOM   4663  C5'   C  1103     -13.714  26.948 -55.510  1.00  0.00           C  
ATOM   4664  C4'   C  1103     -14.937  27.235 -54.674  1.00  0.00           C  
ATOM   4665  O4'   C  1103     -14.744  26.890 -53.282  1.00  0.00           O  
ATOM   4666  C3'   C  1103     -15.417  28.678 -54.662  1.00  0.00           C  
ATOM   4667  O3'   C  1103     -16.121  29.036 -55.839  1.00  0.00           O  
ATOM   4668  C1'   C  1103     -15.392  27.855 -52.492  1.00  0.00           C  
ATOM   4669  C2'   C  1103     -16.284  28.667 -53.446  1.00  0.00           C  
ATOM   4670  O2'   C  1103     -17.495  27.966 -53.683  1.00  0.00           O  
ATOM   4671  N1    C  1103     -14.365  28.695 -51.827  1.00  0.00           N  
ATOM   4672  C2    C  1103     -14.755  29.486 -50.740  1.00  0.00           C  
ATOM   4673  O2    C  1103     -15.938  29.463 -50.367  1.00  0.00           O  
ATOM   4674  N3    C  1103     -13.838  30.261 -50.116  1.00  0.00           N  
ATOM   4675  C4    C  1103     -12.574  30.269 -50.536  1.00  0.00           C  
ATOM   4676  N4    C  1103     -11.703  31.049 -49.890  1.00  0.00           N  
ATOM   4677  C5    C  1103     -12.145  29.477 -51.639  1.00  0.00           C  
ATOM   4678  C6    C  1103     -13.061  28.713 -52.247  1.00  0.00           C  
ATOM   4679  H5'   C  1103     -13.517  25.989 -55.471  1.00  0.00           H  
ATOM   4680 H5''   C  1103     -13.896  27.199 -56.440  1.00  0.00           H  
ATOM   4681  H4'   C  1103     -15.683  26.698 -55.013  1.00  0.00           H  
ATOM   4682  H3'   C  1103     -14.651  29.272 -54.522  1.00  0.00           H  
ATOM   4683  H1'   C  1103     -15.953  27.427 -51.812  1.00  0.00           H  
ATOM   4684  H2'   C  1103     -16.449  29.575 -53.116  1.00  0.00           H  
ATOM   4685 HO2'   C  1103     -18.232  28.445 -53.250  1.00  0.00           H  
ATOM   4686  H42   C  1103     -10.766  31.077 -50.175  1.00  0.00           H  
ATOM   4687  H41   C  1103     -12.002  31.594 -49.132  1.00  0.00           H  
ATOM   4688  H5    C  1103     -11.212  29.489 -51.940  1.00  0.00           H  
ATOM   4689  H6    C  1103     -12.785  28.161 -53.007  1.00  0.00           H  
ATOM   4690  P     C  1104     -16.247  30.580 -56.267  1.00  0.00           P  
ATOM   4691  OP2   C  1104     -15.179  31.340 -55.572  1.00  0.00           O  
ATOM   4692  OP1   C  1104     -16.345  30.640 -57.748  1.00  0.00           O  
ATOM   4693  O5'   C  1104     -17.650  31.035 -55.663  1.00  0.00           O  
ATOM   4694  C5'   C  1104     -17.922  32.403 -55.399  1.00  0.00           C  
ATOM   4695  C4'   C  1104     -18.632  32.585 -54.080  1.00  0.00           C  
ATOM   4696  O4'   C  1104     -17.998  31.749 -53.076  1.00  0.00           O  
ATOM   4697  C3'   C  1104     -18.582  33.982 -53.480  1.00  0.00           C  
ATOM   4698  O3'   C  1104     -19.606  34.830 -53.971  1.00  0.00           O  
ATOM   4699  C1'   C  1104     -17.836  32.462 -51.864  1.00  0.00           C  
ATOM   4700  C2'   C  1104     -18.719  33.698 -51.994  1.00  0.00           C  
ATOM   4701  O2'   C  1104     -20.057  33.362 -51.655  1.00  0.00           O  
ATOM   4702  N1    C  1104     -16.398  32.807 -51.744  1.00  0.00           N  
ATOM   4703  C2    C  1104     -16.014  33.723 -50.757  1.00  0.00           C  
ATOM   4704  O2    C  1104     -16.880  34.217 -50.019  1.00  0.00           O  
ATOM   4705  N3    C  1104     -14.709  34.055 -50.626  1.00  0.00           N  
ATOM   4706  C4    C  1104     -13.798  33.511 -51.433  1.00  0.00           C  
ATOM   4707  N4    C  1104     -12.521  33.867 -51.267  1.00  0.00           N  
ATOM   4708  C5    C  1104     -14.155  32.577 -52.446  1.00  0.00           C  
ATOM   4709  C6    C  1104     -15.449  32.256 -52.565  1.00  0.00           C  
ATOM   4710  H5'   C  1104     -18.484  32.761 -56.117  1.00  0.00           H  
ATOM   4711 H5''   C  1104     -17.076  32.898 -55.378  1.00  0.00           H  
ATOM   4712  H4'   C  1104     -19.566  32.311 -54.184  1.00  0.00           H  
ATOM   4713  H3'   C  1104     -17.702  34.377 -53.653  1.00  0.00           H  
ATOM   4714  H1'   C  1104     -18.115  31.948 -51.078  1.00  0.00           H  
ATOM   4715  H2'   C  1104     -18.386  34.445 -51.455  1.00  0.00           H  
ATOM   4716 HO2'   C  1104     -20.514  34.164 -51.327  1.00  0.00           H  
ATOM   4717  H42   C  1104     -11.828  33.485 -51.844  1.00  0.00           H  
ATOM   4718  H41   C  1104     -12.279  34.512 -50.569  1.00  0.00           H  
ATOM   4719  H5    C  1104     -13.478  32.182 -53.034  1.00  0.00           H  
ATOM   4720  H6    C  1104     -15.715  31.615 -53.256  1.00  0.00           H  
ATOM   4721  P     G  1105     -19.323  36.397 -54.143  1.00  0.00           P  
ATOM   4722  OP2   G  1105     -18.861  36.575 -55.543  1.00  0.00           O  
ATOM   4723  OP1   G  1105     -20.556  37.086 -53.683  1.00  0.00           O  
ATOM   4724  O5'   G  1105     -18.131  36.820 -53.173  1.00  0.00           O  
ATOM   4725  C5'   G  1105     -17.520  38.097 -53.282  1.00  0.00           C  
ATOM   4726  C4'   G  1105     -18.083  39.068 -52.275  1.00  0.00           C  
ATOM   4727  O4'   G  1105     -19.531  39.060 -52.339  1.00  0.00           O  
ATOM   4728  C3'   G  1105     -17.792  38.759 -50.814  1.00  0.00           C  
ATOM   4729  O3'   G  1105     -16.482  39.130 -50.420  1.00  0.00           O  
ATOM   4730  C1'   G  1105     -20.066  39.233 -51.051  1.00  0.00           C  
ATOM   4731  C2'   G  1105     -18.897  39.546 -50.124  1.00  0.00           C  
ATOM   4732  O2'   G  1105     -18.629  40.940 -50.149  1.00  0.00           O  
ATOM   4733  N1    G  1105     -23.501  37.063 -47.983  1.00  0.00           N  
ATOM   4734  C2    G  1105     -23.087  38.372 -48.045  1.00  0.00           C  
ATOM   4735  N2    G  1105     -23.660  39.219 -47.177  1.00  0.00           N  
ATOM   4736  N3    G  1105     -22.178  38.819 -48.895  1.00  0.00           N  
ATOM   4737  C4    G  1105     -21.705  37.838 -49.692  1.00  0.00           C  
ATOM   4738  C5    G  1105     -22.051  36.504 -49.713  1.00  0.00           C  
ATOM   4739  C6    G  1105     -23.028  36.037 -48.795  1.00  0.00           C  
ATOM   4740  O6    G  1105     -23.468  34.890 -48.657  1.00  0.00           O  
ATOM   4741  N7    G  1105     -21.334  35.823 -50.686  1.00  0.00           N  
ATOM   4742  C8    G  1105     -20.579  36.739 -51.230  1.00  0.00           C  
ATOM   4743  N9    G  1105     -20.754  37.984 -50.675  1.00  0.00           N  
ATOM   4744  H5'   G  1105     -17.672  38.447 -54.185  1.00  0.00           H  
ATOM   4745 H5''   G  1105     -16.556  38.003 -53.134  1.00  0.00           H  
ATOM   4746  H4'   G  1105     -17.757  39.970 -52.480  1.00  0.00           H  
ATOM   4747  H3'   G  1105     -17.922  37.805 -50.634  1.00  0.00           H  
ATOM   4748  H1'   G  1105     -20.705  39.976 -51.032  1.00  0.00           H  
ATOM   4749  H2'   G  1105     -19.052  39.222 -49.212  1.00  0.00           H  
ATOM   4750 HO2'   G  1105     -18.884  41.329 -49.286  1.00  0.00           H  
ATOM   4751  H1    G  1105     -24.181  36.833 -47.317  1.00  0.00           H  
ATOM   4752  H22   G  1105     -23.405  40.165 -47.175  1.00  0.00           H  
ATOM   4753  H21   G  1105     -24.335  38.895 -46.545  1.00  0.00           H  
ATOM   4754  H8    G  1105     -19.952  36.556 -51.961  1.00  0.00           H  
ATOM   4755  P     G  1106     -16.013  38.940 -48.895  1.00  0.00           P  
ATOM   4756  OP2   G  1106     -16.172  37.507 -48.541  1.00  0.00           O  
ATOM   4757  OP1   G  1106     -14.688  39.593 -48.735  1.00  0.00           O  
ATOM   4758  O5'   G  1106     -17.078  39.776 -48.056  1.00  0.00           O  
ATOM   4759  C5'   G  1106     -16.712  40.413 -46.841  1.00  0.00           C  
ATOM   4760  C4'   G  1106     -17.843  40.393 -45.843  1.00  0.00           C  
ATOM   4761  O4'   G  1106     -19.040  39.927 -46.508  1.00  0.00           O  
ATOM   4762  C3'   G  1106     -17.655  39.484 -44.638  1.00  0.00           C  
ATOM   4763  O3'   G  1106     -17.088  40.152 -43.524  1.00  0.00           O  
ATOM   4764  C1'   G  1106     -19.782  39.040 -45.681  1.00  0.00           C  
ATOM   4765  C2'   G  1106     -19.082  39.030 -44.323  1.00  0.00           C  
ATOM   4766  O2'   G  1106     -19.747  39.964 -43.485  1.00  0.00           O  
ATOM   4767  N1    G  1106     -21.844  34.388 -45.833  1.00  0.00           N  
ATOM   4768  C2    G  1106     -22.151  35.455 -45.023  1.00  0.00           C  
ATOM   4769  N2    G  1106     -23.138  35.263 -44.135  1.00  0.00           N  
ATOM   4770  N3    G  1106     -21.538  36.626 -45.080  1.00  0.00           N  
ATOM   4771  C4    G  1106     -20.575  36.646 -46.025  1.00  0.00           C  
ATOM   4772  C5    G  1106     -20.189  35.639 -46.884  1.00  0.00           C  
ATOM   4773  C6    G  1106     -20.855  34.388 -46.812  1.00  0.00           C  
ATOM   4774  O6    G  1106     -20.659  33.371 -47.488  1.00  0.00           O  
ATOM   4775  N7    G  1106     -19.157  36.062 -47.709  1.00  0.00           N  
ATOM   4776  C8    G  1106     -18.937  37.296 -47.343  1.00  0.00           C  
ATOM   4777  N9    G  1106     -19.762  37.714 -46.327  1.00  0.00           N  
ATOM   4778  H5'   G  1106     -16.466  41.342 -47.027  1.00  0.00           H  
ATOM   4779 H5''   G  1106     -15.939  39.948 -46.457  1.00  0.00           H  
ATOM   4780  H4'   G  1106     -18.006  41.308 -45.528  1.00  0.00           H  
ATOM   4781  H3'   G  1106     -17.092  38.718 -44.873  1.00  0.00           H  
ATOM   4782  H1'   G  1106     -20.710  39.334 -45.568  1.00  0.00           H  
ATOM   4783  H2'   G  1106     -19.096  38.127 -43.942  1.00  0.00           H  
ATOM   4784 HO2'   G  1106     -20.279  39.476 -42.823  1.00  0.00           H  
ATOM   4785  H1    G  1106     -22.358  33.563 -45.712  1.00  0.00           H  
ATOM   4786  H22   G  1106     -23.401  35.989 -43.531  1.00  0.00           H  
ATOM   4787  H21   G  1106     -23.597  34.399 -44.087  1.00  0.00           H  
ATOM   4788  H8    G  1106     -18.253  37.865 -47.753  1.00  0.00           H  
ATOM   4789  P     G  1107     -16.077  39.375 -42.545  1.00  0.00           P  
ATOM   4790  OP2   G  1107     -15.075  38.670 -43.385  1.00  0.00           O  
ATOM   4791  OP1   G  1107     -15.619  40.329 -41.503  1.00  0.00           O  
ATOM   4792  O5'   G  1107     -16.990  38.276 -41.840  1.00  0.00           O  
ATOM   4793  C5'   G  1107     -16.534  36.941 -41.682  1.00  0.00           C  
ATOM   4794  C4'   G  1107     -17.348  35.976 -42.509  1.00  0.00           C  
ATOM   4795  O4'   G  1107     -17.064  36.162 -43.920  1.00  0.00           O  
ATOM   4796  C3'   G  1107     -17.044  34.500 -42.303  1.00  0.00           C  
ATOM   4797  O3'   G  1107     -17.636  33.972 -41.127  1.00  0.00           O  
ATOM   4798  C1'   G  1107     -17.215  34.937 -44.605  1.00  0.00           C  
ATOM   4799  C2'   G  1107     -17.634  33.892 -43.569  1.00  0.00           C  
ATOM   4800  O2'   G  1107     -19.052  33.838 -43.502  1.00  0.00           O  
ATOM   4801  N1    G  1107     -14.751  32.050 -47.997  1.00  0.00           N  
ATOM   4802  C2    G  1107     -16.084  32.066 -47.668  1.00  0.00           C  
ATOM   4803  N2    G  1107     -16.870  31.200 -48.325  1.00  0.00           N  
ATOM   4804  N3    G  1107     -16.611  32.871 -46.760  1.00  0.00           N  
ATOM   4805  C4    G  1107     -15.683  33.673 -46.196  1.00  0.00           C  
ATOM   4806  C5    G  1107     -14.330  33.737 -46.453  1.00  0.00           C  
ATOM   4807  C6    G  1107     -13.778  32.867 -47.429  1.00  0.00           C  
ATOM   4808  O6    G  1107     -12.602  32.772 -47.799  1.00  0.00           O  
ATOM   4809  N7    G  1107     -13.722  34.699 -45.660  1.00  0.00           N  
ATOM   4810  C8    G  1107     -14.699  35.193 -44.947  1.00  0.00           C  
ATOM   4811  N9    G  1107     -15.915  34.616 -45.223  1.00  0.00           N  
ATOM   4812  H5'   G  1107     -16.601  36.689 -40.738  1.00  0.00           H  
ATOM   4813 H5''   G  1107     -15.596  36.889 -41.961  1.00  0.00           H  
ATOM   4814  H4'   G  1107     -18.301  36.131 -42.343  1.00  0.00           H  
ATOM   4815  H3'   G  1107     -16.079  34.339 -42.276  1.00  0.00           H  
ATOM   4816  H1'   G  1107     -17.902  34.998 -45.302  1.00  0.00           H  
ATOM   4817  H2'   G  1107     -17.245  33.013 -43.760  1.00  0.00           H  
ATOM   4818 HO2'   G  1107     -19.357  32.990 -43.889  1.00  0.00           H  
ATOM   4819  H1    G  1107     -14.460  31.414 -48.684  1.00  0.00           H  
ATOM   4820  H22   G  1107     -17.831  31.167 -48.132  1.00  0.00           H  
ATOM   4821  H21   G  1107     -16.487  30.601 -48.999  1.00  0.00           H  
ATOM   4822  H8    G  1107     -14.575  35.904 -44.284  1.00  0.00           H  
ATOM   4823  P     C  1108     -17.041  32.641 -40.451  1.00  0.00           P  
ATOM   4824  OP2   C  1108     -15.564  32.777 -40.389  1.00  0.00           O  
ATOM   4825  OP1   C  1108     -17.806  32.377 -39.206  1.00  0.00           O  
ATOM   4826  O5'   C  1108     -17.387  31.489 -41.496  1.00  0.00           O  
ATOM   4827  C5'   C  1108     -18.696  30.946 -41.575  1.00  0.00           C  
ATOM   4828  C4'   C  1108     -18.760  29.784 -42.535  1.00  0.00           C  
ATOM   4829  O4'   C  1108     -18.338  30.223 -43.855  1.00  0.00           O  
ATOM   4830  C3'   C  1108     -17.833  28.616 -42.237  1.00  0.00           C  
ATOM   4831  O3'   C  1108     -18.351  27.736 -41.255  1.00  0.00           O  
ATOM   4832  C1'   C  1108     -17.641  29.179 -44.514  1.00  0.00           C  
ATOM   4833  C2'   C  1108     -17.735  27.952 -43.604  1.00  0.00           C  
ATOM   4834  O2'   C  1108     -18.918  27.230 -43.910  1.00  0.00           O  
ATOM   4835  N1    C  1108     -16.239  29.620 -44.722  1.00  0.00           N  
ATOM   4836  C2    C  1108     -15.469  28.955 -45.684  1.00  0.00           C  
ATOM   4837  O2    C  1108     -15.976  28.023 -46.329  1.00  0.00           O  
ATOM   4838  N3    C  1108     -14.189  29.337 -45.894  1.00  0.00           N  
ATOM   4839  C4    C  1108     -13.667  30.341 -45.188  1.00  0.00           C  
ATOM   4840  N4    C  1108     -12.399  30.684 -45.429  1.00  0.00           N  
ATOM   4841  C5    C  1108     -14.423  31.036 -44.203  1.00  0.00           C  
ATOM   4842  C6    C  1108     -15.689  30.650 -44.005  1.00  0.00           C  
ATOM   4843  H5'   C  1108     -19.314  31.645 -41.877  1.00  0.00           H  
ATOM   4844 H5''   C  1108     -18.970  30.641 -40.685  1.00  0.00           H  
ATOM   4845  H4'   C  1108     -19.681  29.452 -42.587  1.00  0.00           H  
ATOM   4846  H3'   C  1108     -16.948  28.929 -41.953  1.00  0.00           H  
ATOM   4847  H1'   C  1108     -18.049  28.969 -45.380  1.00  0.00           H  
ATOM   4848  H2'   C  1108     -16.938  27.387 -43.671  1.00  0.00           H  
ATOM   4849 HO2'   C  1108     -18.674  26.389 -44.350  1.00  0.00           H  
ATOM   4850  H42   C  1108     -11.987  31.417 -44.927  1.00  0.00           H  
ATOM   4851  H41   C  1108     -11.882  30.202 -46.108  1.00  0.00           H  
ATOM   4852  H5    C  1108     -14.031  31.773 -43.689  1.00  0.00           H  
ATOM   4853  H6    C  1108     -16.226  31.116 -43.332  1.00  0.00           H  
ATOM   4854  P     G  1109     -17.359  26.796 -40.407  1.00  0.00           P  
ATOM   4855  OP2   G  1109     -16.167  27.602 -40.038  1.00  0.00           O  
ATOM   4856  OP1   G  1109     -18.153  26.129 -39.344  1.00  0.00           O  
ATOM   4857  O5'   G  1109     -16.898  25.682 -41.449  1.00  0.00           O  
ATOM   4858  C5'   G  1109     -17.762  24.613 -41.803  1.00  0.00           C  
ATOM   4859  C4'   G  1109     -17.068  23.611 -42.692  1.00  0.00           C  
ATOM   4860  O4'   G  1109     -16.696  24.336 -43.918  1.00  0.00           O  
ATOM   4861  C3'   G  1109     -15.725  23.097 -42.197  1.00  0.00           C  
ATOM   4862  O3'   G  1109     -15.847  22.016 -41.288  1.00  0.00           O  
ATOM   4863  C1'   G  1109     -15.477  23.839 -44.402  1.00  0.00           C  
ATOM   4864  C2'   G  1109     -15.131  22.628 -43.529  1.00  0.00           C  
ATOM   4865  O2'   G  1109     -15.803  21.475 -44.016  1.00  0.00           O  
ATOM   4866  N1    G  1109     -10.879  25.475 -45.849  1.00  0.00           N  
ATOM   4867  C2    G  1109     -11.543  24.322 -46.190  1.00  0.00           C  
ATOM   4868  N2    G  1109     -10.904  23.491 -47.027  1.00  0.00           N  
ATOM   4869  N3    G  1109     -12.748  24.005 -45.744  1.00  0.00           N  
ATOM   4870  C4    G  1109     -13.244  24.947 -44.915  1.00  0.00           C  
ATOM   4871  C5    G  1109     -12.664  26.131 -44.512  1.00  0.00           C  
ATOM   4872  C6    G  1109     -11.371  26.459 -44.997  1.00  0.00           C  
ATOM   4873  O6    G  1109     -10.689  27.461 -44.756  1.00  0.00           O  
ATOM   4874  N7    G  1109     -13.503  26.824 -43.652  1.00  0.00           N  
ATOM   4875  C8    G  1109     -14.560  26.064 -43.550  1.00  0.00           C  
ATOM   4876  N9    G  1109     -14.469  24.910 -44.290  1.00  0.00           N  
ATOM   4877  H5'   G  1109     -18.541  24.974 -42.275  1.00  0.00           H  
ATOM   4878 H5''   G  1109     -18.063  24.162 -40.987  1.00  0.00           H  
ATOM   4879  H4'   G  1109     -17.636  22.846 -42.922  1.00  0.00           H  
ATOM   4880  H3'   G  1109     -15.163  23.791 -41.796  1.00  0.00           H  
ATOM   4881  H1'   G  1109     -15.551  23.556 -45.337  1.00  0.00           H  
ATOM   4882  H2'   G  1109     -14.164  22.482 -43.460  1.00  0.00           H  
ATOM   4883 HO2'   G  1109     -15.146  20.869 -44.419  1.00  0.00           H  
ATOM   4884  H1    G  1109      -9.989  25.617 -46.234  1.00  0.00           H  
ATOM   4885  H22   G  1109     -11.330  22.653 -47.305  1.00  0.00           H  
ATOM   4886  H21   G  1109     -10.012  23.719 -47.361  1.00  0.00           H  
ATOM   4887  H8    G  1109     -15.338  26.294 -43.001  1.00  0.00           H  
ATOM   4888  P     G  1110     -14.587  21.562 -40.400  1.00  0.00           P  
ATOM   4889  OP2   G  1110     -14.098  22.749 -39.654  1.00  0.00           O  
ATOM   4890  OP1   G  1110     -14.966  20.333 -39.656  1.00  0.00           O  
ATOM   4891  O5'   G  1110     -13.480  21.165 -41.475  1.00  0.00           O  
ATOM   4892  C5'   G  1110     -13.482  19.883 -42.085  1.00  0.00           C  
ATOM   4893  C4'   G  1110     -12.274  19.686 -42.967  1.00  0.00           C  
ATOM   4894  O4'   G  1110     -12.155  20.822 -43.859  1.00  0.00           O  
ATOM   4895  C3'   G  1110     -10.930  19.639 -42.257  1.00  0.00           C  
ATOM   4896  O3'   G  1110     -10.664  18.381 -41.658  1.00  0.00           O  
ATOM   4897  C1'   G  1110     -10.799  21.130 -44.065  1.00  0.00           C  
ATOM   4898  C2'   G  1110      -9.986  20.027 -43.383  1.00  0.00           C  
ATOM   4899  O2'   G  1110      -9.798  18.952 -44.292  1.00  0.00           O  
ATOM   4900  N1    G  1110      -7.464  24.950 -43.616  1.00  0.00           N  
ATOM   4901  C2    G  1110      -7.350  23.767 -44.304  1.00  0.00           C  
ATOM   4902  N2    G  1110      -6.197  23.569 -44.961  1.00  0.00           N  
ATOM   4903  N3    G  1110      -8.296  22.843 -44.346  1.00  0.00           N  
ATOM   4904  C4    G  1110      -9.384  23.201 -43.633  1.00  0.00           C  
ATOM   4905  C5    G  1110      -9.599  24.357 -42.912  1.00  0.00           C  
ATOM   4906  C6    G  1110      -8.575  25.340 -42.875  1.00  0.00           C  
ATOM   4907  O6    G  1110      -8.575  26.430 -42.292  1.00  0.00           O  
ATOM   4908  N7    G  1110     -10.853  24.343 -42.320  1.00  0.00           N  
ATOM   4909  C8    G  1110     -11.369  23.200 -42.683  1.00  0.00           C  
ATOM   4910  N9    G  1110     -10.531  22.458 -43.481  1.00  0.00           N  
ATOM   4911  H5'   G  1110     -14.293  19.788 -42.626  1.00  0.00           H  
ATOM   4912 H5''   G  1110     -13.483  19.196 -41.385  1.00  0.00           H  
ATOM   4913  H4'   G  1110     -12.381  18.871 -43.501  1.00  0.00           H  
ATOM   4914  H3'   G  1110     -10.893  20.335 -41.569  1.00  0.00           H  
ATOM   4915  H1'   G  1110     -10.588  21.146 -45.022  1.00  0.00           H  
ATOM   4916  H2'   G  1110      -9.133  20.364 -43.037  1.00  0.00           H  
ATOM   4917 HO2'   G  1110      -8.856  18.923 -44.561  1.00  0.00           H  
ATOM   4918  H1    G  1110      -6.705  25.569 -43.647  1.00  0.00           H  
ATOM   4919  H22   G  1110      -6.059  22.742 -45.470  1.00  0.00           H  
ATOM   4920  H21   G  1110      -5.492  24.248 -44.934  1.00  0.00           H  
ATOM   4921  H8    G  1110     -12.263  22.903 -42.415  1.00  0.00           H  
ATOM   4922  P     A  1111      -9.463  18.228 -40.602  1.00  0.00           P  
ATOM   4923  OP2   A  1111      -9.209  19.560 -39.998  1.00  0.00           O  
ATOM   4924  OP1   A  1111      -9.767  17.070 -39.724  1.00  0.00           O  
ATOM   4925  O5'   A  1111      -8.205  17.848 -41.502  1.00  0.00           O  
ATOM   4926  C5'   A  1111      -6.969  17.476 -40.909  1.00  0.00           C  
ATOM   4927  C4'   A  1111      -5.796  18.003 -41.696  1.00  0.00           C  
ATOM   4928  O4'   A  1111      -6.225  19.069 -42.577  1.00  0.00           O  
ATOM   4929  C3'   A  1111      -4.665  18.611 -40.881  1.00  0.00           C  
ATOM   4930  O3'   A  1111      -3.729  17.649 -40.426  1.00  0.00           O  
ATOM   4931  C1'   A  1111      -5.317  20.154 -42.556  1.00  0.00           C  
ATOM   4932  C2'   A  1111      -4.073  19.663 -41.809  1.00  0.00           C  
ATOM   4933  O2'   A  1111      -3.176  19.077 -42.741  1.00  0.00           O  
ATOM   4934  N1    A  1111      -4.852  24.972 -40.788  1.00  0.00           N  
ATOM   4935  C2    A  1111      -4.001  24.164 -41.434  1.00  0.00           C  
ATOM   4936  N3    A  1111      -4.188  22.919 -41.866  1.00  0.00           N  
ATOM   4937  C4    A  1111      -5.429  22.494 -41.569  1.00  0.00           C  
ATOM   4938  C5    A  1111      -6.414  23.208 -40.911  1.00  0.00           C
[truncated: 56,134 more chars]
