# Supplementary material for: Consistent global structures of complex RNA states through multidimensional chemical mapping
Source: eLife. 2015 Jun 2;4:e07600. doi: 10.7554/eLife.07600 (PMC4495719; doi:10.7554/eLife.07600)
Supplement: Source code 1. — Models of HoxA9 5′-UTR 957–1132 IRES domain generated by MCM. DOI: http://dx.doi.org/10.7554/eLife.07600.025 [file elife07600s003.zip › Supplementary File 3/HoxA9_IRES_models/No_explicit_pk34/c.0.1.pdb]

ATOM      1  C5'   C   957       7.035  -3.471  17.587  1.00  0.00           C  
ATOM      2  C4'   C   957       7.995  -4.598  17.882  1.00  0.00           C  
ATOM      3  O4'   C   957       7.508  -5.329  19.039  1.00  0.00           O  
ATOM      4  C3'   C   957       8.130  -5.662  16.805  1.00  0.00           C  
ATOM      5  O3'   C   957       8.992  -5.273  15.749  1.00  0.00           O  
ATOM      6  C1'   C   957       7.765  -6.709  18.879  1.00  0.00           C  
ATOM      7  C2'   C   957       8.588  -6.876  17.599  1.00  0.00           C  
ATOM      8  O2'   C   957       9.970  -6.794  17.915  1.00  0.00           O  
ATOM      9  N1    C   957       6.466  -7.423  18.811  1.00  0.00           N  
ATOM     10  C2    C   957       6.479  -8.805  18.584  1.00  0.00           C  
ATOM     11  O2    C   957       7.566  -9.387  18.446  1.00  0.00           O  
ATOM     12  N3    C   957       5.308  -9.480  18.518  1.00  0.00           N  
ATOM     13  C4    C   957       4.154  -8.832  18.668  1.00  0.00           C  
ATOM     14  N4    C   957       3.023  -9.540  18.596  1.00  0.00           N  
ATOM     15  C5    C   957       4.107  -7.429  18.900  1.00  0.00           C  
ATOM     16  C6    C   957       5.271  -6.771  18.964  1.00  0.00           C  
ATOM     17  H4'   C   957       8.883  -4.238  18.086  1.00  0.00           H  
ATOM     18  H3'   C   957       7.241  -5.852  16.440  1.00  0.00           H  
ATOM     19  H1'   C   957       8.282  -7.043  19.640  1.00  0.00           H  
ATOM     20  H2'   C   957       8.372  -7.711  17.134  1.00  0.00           H  
ATOM     21 HO2'   C   957      10.375  -7.680  17.815  1.00  0.00           H  
ATOM     22  H42   C   957       2.158  -9.092  18.703  1.00  0.00           H  
ATOM     23  H41   C   957       3.060 -10.506  18.435  1.00  0.00           H  
ATOM     24  H5    C   957       3.253  -6.960  19.010  1.00  0.00           H  
ATOM     25  H6    C   957       5.260  -5.805  19.123  1.00  0.00           H  
ATOM     26  P     U   958       8.401  -5.012  14.277  1.00  0.00           P  
ATOM     27  OP2   U   958       7.713  -3.696  14.285  1.00  0.00           O  
ATOM     28  OP1   U   958       9.484  -5.269  13.294  1.00  0.00           O  
ATOM     29  O5'   U   958       7.295  -6.145  14.100  1.00  0.00           O  
ATOM     30  C5'   U   958       7.525  -7.263  13.255  1.00  0.00           C  
ATOM     31  C4'   U   958       6.649  -8.433  13.629  1.00  0.00           C  
ATOM     32  O4'   U   958       6.170  -8.258  14.978  1.00  0.00           O  
ATOM     33  C3'   U   958       5.341  -8.563  12.865  1.00  0.00           C  
ATOM     34  O3'   U   958       5.509  -9.109  11.569  1.00  0.00           O  
ATOM     35  C1'   U   958       4.901  -8.849  15.105  1.00  0.00           C  
ATOM     36  C2'   U   958       4.559  -9.493  13.787  1.00  0.00           C  
ATOM     37  O2'   U   958       5.073 -10.817  13.738  1.00  0.00           O  
ATOM     38  N1    U   958       3.926  -7.800  15.488  1.00  0.00           N  
ATOM     39  C2    U   958       2.614  -8.194  15.670  1.00  0.00           C  
ATOM     40  O2    U   958       2.239  -9.346  15.530  1.00  0.00           O  
ATOM     41  N3    U   958       1.747  -7.190  16.024  1.00  0.00           N  
ATOM     42  C4    U   958       2.050  -5.858  16.211  1.00  0.00           C  
ATOM     43  O4    U   958       1.155  -5.073  16.530  1.00  0.00           O  
ATOM     44  C5    U   958       3.426  -5.523  16.007  1.00  0.00           C  
ATOM     45  C6    U   958       4.291  -6.482  15.662  1.00  0.00           C  
ATOM     46  H5'   U   958       8.465  -7.531  13.330  1.00  0.00           H  
ATOM     47 H5''   U   958       7.337  -7.008  12.328  1.00  0.00           H  
ATOM     48  H4'   U   958       7.143  -9.276  13.556  1.00  0.00           H  
ATOM     49  H3'   U   958       4.878  -7.703  12.793  1.00  0.00           H  
ATOM     50  H1'   U   958       4.928  -9.538  15.802  1.00  0.00           H  
ATOM     51  H2'   U   958       3.600  -9.470  13.591  1.00  0.00           H  
ATOM     52 HO2'   U   958       4.325 -11.450  13.751  1.00  0.00           H  
ATOM     53  H3    U   958       0.811  -7.448  16.158  1.00  0.00           H  
ATOM     54  H5    U   958       3.731  -4.598  16.119  1.00  0.00           H  
ATOM     55  H6    U   958       5.227  -6.227  15.527  1.00  0.00           H  
ATOM     56  P     U   959       5.200  -8.218  10.268  1.00  0.00           P  
ATOM     57  OP2   U   959       6.257  -7.180  10.161  1.00  0.00           O  
ATOM     58  OP1   U   959       4.956  -9.137   9.127  1.00  0.00           O  
ATOM     59  O5'   U   959       3.827  -7.489  10.618  1.00  0.00           O  
ATOM     60  C5'   U   959       2.590  -7.999  10.145  1.00  0.00           C  
ATOM     61  C4'   U   959       1.428  -7.488  10.960  1.00  0.00           C  
ATOM     62  O4'   U   959       1.878  -7.130  12.295  1.00  0.00           O  
ATOM     63  C3'   U   959       0.763  -6.216  10.456  1.00  0.00           C  
ATOM     64  O3'   U   959      -0.184  -6.455   9.431  1.00  0.00           O  
ATOM     65  C1'   U   959       1.161  -6.022  12.776  1.00  0.00           C  
ATOM     66  C2'   U   959       0.104  -5.683  11.721  1.00  0.00           C  
ATOM     67  O2'   U   959      -1.091  -6.392  12.016  1.00  0.00           O  
ATOM     68  N1    U   959       2.132  -4.919  12.975  1.00  0.00           N  
ATOM     69  C2    U   959       1.624  -3.696  13.374  1.00  0.00           C  
ATOM     70  O2    U   959       0.437  -3.499  13.564  1.00  0.00           O  
ATOM     71  N3    U   959       2.559  -2.705  13.546  1.00  0.00           N  
ATOM     72  C4    U   959       3.922  -2.807  13.363  1.00  0.00           C  
ATOM     73  O4    U   959       4.633  -1.820  13.558  1.00  0.00           O  
ATOM     74  C5    U   959       4.375  -4.100  12.951  1.00  0.00           C  
ATOM     75  C6    U   959       3.487  -5.083  12.777  1.00  0.00           C  
ATOM     76  H5'   U   959       2.608  -8.978  10.194  1.00  0.00           H  
ATOM     77 H5''   U   959       2.468  -7.728   9.211  1.00  0.00           H  
ATOM     78  H4'   U   959       0.751  -8.192  11.029  1.00  0.00           H  
ATOM     79  H3'   U   959       1.432  -5.577  10.133  1.00  0.00           H  
ATOM     80  H1'   U   959       0.716  -6.220  13.627  1.00  0.00           H  
ATOM     81  H2'   U   959      -0.053  -4.718  11.665  1.00  0.00           H  
ATOM     82 HO2'   U   959      -1.767  -5.759  12.337  1.00  0.00           H  
ATOM     83  H3    U   959       2.220  -1.831  13.829  1.00  0.00           H  
ATOM     84  H5    U   959       5.330  -4.262  12.798  1.00  0.00           H  
ATOM     85  H6    U   959       3.822  -5.958  12.493  1.00  0.00           H  
ATOM     86  P     C   960       0.047  -5.855   7.959  1.00  0.00           P  
ATOM     87  OP2   C   960       1.194  -6.570   7.345  1.00  0.00           O  
ATOM     88  OP1   C   960      -1.264  -5.834   7.261  1.00  0.00           O  
ATOM     89  O5'   C   960       0.489  -4.347   8.222  1.00  0.00           O  
ATOM     90  C5'   C   960      -0.478  -3.315   8.347  1.00  0.00           C  
ATOM     91  C4'   C   960       0.112  -2.070   8.964  1.00  0.00           C  
ATOM     92  O4'   C   960       1.026  -2.436  10.030  1.00  0.00           O  
ATOM     93  C3'   C   960       1.012  -1.238   8.064  1.00  0.00           C  
ATOM     94  O3'   C   960       0.287  -0.377   7.202  1.00  0.00           O  
ATOM     95  C1'   C   960       2.014  -1.446  10.179  1.00  0.00           C  
ATOM     96  C2'   C   960       1.734  -0.399   9.104  1.00  0.00           C  
ATOM     97  O2'   C   960       0.883   0.604   9.638  1.00  0.00           O  
ATOM     98  N1    C   960       3.329  -2.109   9.992  1.00  0.00           N  
ATOM     99  C2    C   960       4.488  -1.336  10.130  1.00  0.00           C  
ATOM    100  O2    C   960       4.384  -0.129  10.400  1.00  0.00           O  
ATOM    101  N3    C   960       5.699  -1.915   9.965  1.00  0.00           N  
ATOM    102  C4    C   960       5.785  -3.213   9.674  1.00  0.00           C  
ATOM    103  N4    C   960       7.001  -3.743   9.520  1.00  0.00           N  
ATOM    104  C5    C   960       4.625  -4.026   9.527  1.00  0.00           C  
ATOM    105  C6    C   960       3.433  -3.442   9.694  1.00  0.00           C  
ATOM    106  H5'   C   960      -1.214  -3.633   8.910  1.00  0.00           H  
ATOM    107 H5''   C   960      -0.828  -3.096   7.458  1.00  0.00           H  
ATOM    108  H4'   C   960      -0.600  -1.498   9.317  1.00  0.00           H  
ATOM    109  H3'   C   960       1.640  -1.770   7.532  1.00  0.00           H  
ATOM    110  H1'   C   960       1.987  -1.018  11.060  1.00  0.00           H  
ATOM    111  H2'   C   960       2.562  -0.018   8.744  1.00  0.00           H  
ATOM    112 HO2'   C   960       1.395   1.432   9.749  1.00  0.00           H  
ATOM    113  H42   C   960       7.097  -4.694   9.306  1.00  0.00           H  
ATOM    114  H41   C   960       7.797  -3.180   9.621  1.00  0.00           H  
ATOM    115  H5    C   960       4.698  -4.980   9.313  1.00  0.00           H  
ATOM    116  H6    C   960       2.623  -3.984   9.597  1.00  0.00           H  
ATOM    117  P     G   961       0.403  -0.545   5.607  1.00  0.00           P  
ATOM    118  OP2   G   961       0.131  -1.966   5.274  1.00  0.00           O  
ATOM    119  OP1   G   961      -0.407   0.526   4.972  1.00  0.00           O  
ATOM    120  O5'   G   961       1.938  -0.251   5.298  1.00  0.00           O  
ATOM    121  C5'   G   961       2.568   0.923   5.790  1.00  0.00           C  
ATOM    122  C4'   G   961       4.069   0.845   5.651  1.00  0.00           C  
ATOM    123  O4'   G   961       4.585  -0.005   6.703  1.00  0.00           O  
ATOM    124  C3'   G   961       4.589   0.211   4.370  1.00  0.00           C  
ATOM    125  O3'   G   961       4.729   1.141   3.310  1.00  0.00           O  
ATOM    126  C1'   G   961       5.611  -0.846   6.215  1.00  0.00           C  
ATOM    127  C2'   G   961       5.930  -0.363   4.802  1.00  0.00           C  
ATOM    128  O2'   G   961       6.924   0.649   4.874  1.00  0.00           O  
ATOM    129  N1    G   961       6.787  -5.795   6.013  1.00  0.00           N  
ATOM    130  C2    G   961       7.613  -4.698   5.970  1.00  0.00           C  
ATOM    131  N2    G   961       8.927  -4.945   5.859  1.00  0.00           N  
ATOM    132  N3    G   961       7.184  -3.448   6.033  1.00  0.00           N  
ATOM    133  C4    G   961       5.840  -3.379   6.142  1.00  0.00           C  
ATOM    134  C5    G   961       4.927  -4.411   6.193  1.00  0.00           C  
ATOM    135  C6    G   961       5.401  -5.747   6.125  1.00  0.00           C  
ATOM    136  O6    G   961       4.750  -6.798   6.155  1.00  0.00           O  
ATOM    137  N7    G   961       3.635  -3.921   6.308  1.00  0.00           N  
ATOM    138  C8    G   961       3.782  -2.624   6.323  1.00  0.00           C  
ATOM    139  N9    G   961       5.094  -2.227   6.226  1.00  0.00           N  
ATOM    140  H5'   G   961       2.340   1.037   6.735  1.00  0.00           H  
ATOM    141 H5''   G   961       2.240   1.697   5.286  1.00  0.00           H  
ATOM    142  H4'   G   961       4.460   1.739   5.745  1.00  0.00           H  
ATOM    143  H3'   G   961       3.999  -0.522   4.098  1.00  0.00           H  
ATOM    144  H1'   G   961       6.419  -0.795   6.767  1.00  0.00           H  
ATOM    145  H2'   G   961       6.207  -1.104   4.224  1.00  0.00           H  
ATOM    146 HO2'   G   961       6.637   1.417   4.338  1.00  0.00           H  
ATOM    147  H1    G   961       7.205  -6.680   5.960  1.00  0.00           H  
ATOM    148  H22   G   961       9.564  -4.200   5.824  1.00  0.00           H  
ATOM    149  H21   G   961       9.252  -5.868   5.813  1.00  0.00           H  
ATOM    150  H8    G   961       3.032  -1.997   6.397  1.00  0.00           H  
ATOM    151  P     U   962       4.650   0.644   1.783  1.00  0.00           P  
ATOM    152  OP2   U   962       3.361  -0.069   1.599  1.00  0.00           O  
ATOM    153  OP1   U   962       4.985   1.795   0.906  1.00  0.00           O  
ATOM    154  O5'   U   962       5.826  -0.424   1.665  1.00  0.00           O  
ATOM    155  C5'   U   962       7.181  -0.012   1.585  1.00  0.00           C  
ATOM    156  C4'   U   962       8.108  -1.182   1.369  1.00  0.00           C  
ATOM    157  O4'   U   962       8.043  -2.092   2.498  1.00  0.00           O  
ATOM    158  C3'   U   962       7.804  -2.066   0.169  1.00  0.00           C  
ATOM    159  O3'   U   962       8.316  -1.546  -1.046  1.00  0.00           O  
ATOM    160  C1'   U   962       8.192  -3.425   2.056  1.00  0.00           C  
ATOM    161  C2'   U   962       8.502  -3.361   0.559  1.00  0.00           C  
ATOM    162  O2'   U   962       9.908  -3.263   0.378  1.00  0.00           O  
ATOM    163  N1    U   962       6.929  -4.150   2.339  1.00  0.00           N  
ATOM    164  C2    U   962       6.964  -5.530   2.266  1.00  0.00           C  
ATOM    165  O2    U   962       7.971  -6.156   1.986  1.00  0.00           O  
ATOM    166  N3    U   962       5.773  -6.158   2.536  1.00  0.00           N  
ATOM    167  C4    U   962       4.574  -5.562   2.863  1.00  0.00           C  
ATOM    168  O4    U   962       3.587  -6.267   3.077  1.00  0.00           O  
ATOM    169  C5    U   962       4.613  -4.132   2.920  1.00  0.00           C  
ATOM    170  C6    U   962       5.759  -3.495   2.663  1.00  0.00           C  
ATOM    171  H5'   U   962       7.427   0.440   2.419  1.00  0.00           H  
ATOM    172 H5''   U   962       7.281   0.616   0.839  1.00  0.00           H  
ATOM    173  H4'   U   962       9.026  -0.848   1.289  1.00  0.00           H  
ATOM    174  H3'   U   962       6.838  -2.219   0.118  1.00  0.00           H  
ATOM    175  H1'   U   962       8.932  -3.869   2.521  1.00  0.00           H  
ATOM    176  H2'   U   962       8.128  -4.129   0.079  1.00  0.00           H  
ATOM    177 HO2'   U   962      10.242  -4.107   0.009  1.00  0.00           H  
ATOM    178  H3    U   962       5.776  -7.137   2.489  1.00  0.00           H  
ATOM    179  H5    U   962       3.805  -3.626   3.146  1.00  0.00           H  
ATOM    180  H6    U   962       5.760  -2.517   2.707  1.00  0.00           H  
ATOM    181  P     U   963       7.670  -1.985  -2.450  1.00  0.00           P  
ATOM    182  OP2   U   963       6.193  -1.900  -2.322  1.00  0.00           O  
ATOM    183  OP1   U   963       8.359  -1.233  -3.529  1.00  0.00           O  
ATOM    184  O5'   U   963       8.064  -3.522  -2.591  1.00  0.00           O  
ATOM    185  C5'   U   963       9.363  -3.906  -3.016  1.00  0.00           C  
ATOM    186  C4'   U   963       9.470  -5.399  -3.203  1.00  0.00           C  
ATOM    187  O4'   U   963       9.150  -6.067  -1.954  1.00  0.00           O  
ATOM    188  C3'   U   963       8.490  -6.024  -4.184  1.00  0.00           C  
ATOM    189  O3'   U   963       8.892  -5.882  -5.535  1.00  0.00           O  
ATOM    190  C1'   U   963       8.511  -7.292  -2.215  1.00  0.00           C  
ATOM    191  C2'   U   963       8.521  -7.473  -3.732  1.00  0.00           C  
ATOM    192  O2'   U   963       9.730  -8.108  -4.124  1.00  0.00           O  
ATOM    193  N1    U   963       7.135  -7.216  -1.667  1.00  0.00           N  
ATOM    194  C2    U   963       6.447  -8.406  -1.523  1.00  0.00           C  
ATOM    195  O2    U   963       6.919  -9.489  -1.823  1.00  0.00           O  
ATOM    196  N3    U   963       5.178  -8.287  -1.012  1.00  0.00           N  
ATOM    197  C4    U   963       4.538  -7.125  -0.637  1.00  0.00           C  
ATOM    198  O4    U   963       3.390  -7.183  -0.193  1.00  0.00           O  
ATOM    199  C5    U   963       5.310  -5.933  -0.814  1.00  0.00           C  
ATOM    200  C6    U   963       6.549  -6.020  -1.309  1.00  0.00           C  
ATOM    201  H5'   U   963      10.016  -3.621  -2.344  1.00  0.00           H  
ATOM    202 H5''   U   963       9.565  -3.463  -3.867  1.00  0.00           H  
ATOM    203  H4'   U   963      10.390  -5.621  -3.457  1.00  0.00           H  
ATOM    204  H3'   U   963       7.598  -5.649  -4.032  1.00  0.00           H  
ATOM    205  H1'   U   963       8.986  -8.042  -1.798  1.00  0.00           H  
ATOM    206  H2'   U   963       7.735  -7.964  -4.047  1.00  0.00           H  
ATOM    207 HO2'   U   963       9.528  -9.020  -4.422  1.00  0.00           H  
ATOM    208  H3    U   963       4.672  -9.119  -0.902  1.00  0.00           H  
ATOM    209  H5    U   963       4.934  -5.061  -0.572  1.00  0.00           H  
ATOM    210  H6    U   963       7.057  -5.191  -1.421  1.00  0.00           H  
ATOM    211  P     G   964       7.812  -6.005  -6.718  1.00  0.00           P  
ATOM    212  OP2   G   964       6.620  -5.205  -6.338  1.00  0.00           O  
ATOM    213  OP1   G   964       8.504  -5.728  -8.003  1.00  0.00           O  
ATOM    214  O5'   G   964       7.398  -7.544  -6.704  1.00  0.00           O  
ATOM    215  C5'   G   964       8.245  -8.532  -7.273  1.00  0.00           C  
ATOM    216  C4'   G   964       7.604  -9.897  -7.239  1.00  0.00           C  
ATOM    217  O4'   G   964       7.290 -10.279  -5.873  1.00  0.00           O  
ATOM    218  C3'   G   964       6.266 -10.024  -7.951  1.00  0.00           C  
ATOM    219  O3'   G   964       6.398 -10.222  -9.348  1.00  0.00           O  
ATOM    220  C1'   G   964       6.079 -10.995  -5.818  1.00  0.00           C  
ATOM    221  C2'   G   964       5.693 -11.259  -7.273  1.00  0.00           C  
ATOM    222  O2'   G   964       6.341 -12.440  -7.723  1.00  0.00           O  
ATOM    223  N1    G   964       1.506 -10.771  -3.593  1.00  0.00           N  
ATOM    224  C2    G   964       2.143 -11.839  -4.175  1.00  0.00           C  
ATOM    225  N2    G   964       1.480 -13.005  -4.166  1.00  0.00           N  
ATOM    226  N3    G   964       3.344 -11.773  -4.726  1.00  0.00           N  
ATOM    227  C4    G   964       3.867 -10.531  -4.649  1.00  0.00           C  
ATOM    228  C5    G   964       3.315  -9.397  -4.090  1.00  0.00           C  
ATOM    229  C6    G   964       2.026  -9.483  -3.503  1.00  0.00           C  
ATOM    230  O6    G   964       1.367  -8.590  -2.957  1.00  0.00           O  
ATOM    231  N7    G   964       4.176  -8.316  -4.215  1.00  0.00           N  
ATOM    232  C8    G   964       5.216  -8.802  -4.836  1.00  0.00           C  
ATOM    233  N9    G   964       5.095 -10.139  -5.129  1.00  0.00           N  
ATOM    234  H5'   G   964       9.086  -8.560  -6.771  1.00  0.00           H  
ATOM    235 H5''   G   964       8.436  -8.291  -8.204  1.00  0.00           H  
ATOM    236  H4'   G   964       8.233 -10.552  -7.609  1.00  0.00           H  
ATOM    237  H3'   G   964       5.713  -9.244  -7.738  1.00  0.00           H  
ATOM    238  H1'   G   964       6.160 -11.848  -5.342  1.00  0.00           H  
ATOM    239  H2'   G   964       4.721 -11.313  -7.387  1.00  0.00           H  
ATOM    240 HO2'   G   964       5.674 -13.151  -7.824  1.00  0.00           H  
ATOM    241  H1    G   964       0.616 -10.925  -3.212  1.00  0.00           H  
ATOM    242  H22   G   964       1.886 -13.803  -4.567  1.00  0.00           H  
ATOM    243  H21   G   964       0.590 -13.063  -3.760  1.00  0.00           H  
ATOM    244  H8    G   964       6.003  -8.267  -5.069  1.00  0.00           H  
ATOM    245  P     G   965       5.165  -9.906 -10.329  1.00  0.00           P  
ATOM    246  OP2   G   965       4.674  -8.538 -10.024  1.00  0.00           O  
ATOM    247  OP1   G   965       5.580 -10.244 -11.715  1.00  0.00           O  
ATOM    248  O5'   G   965       4.042 -10.944  -9.884  1.00  0.00           O  
ATOM    249  C5'   G   965       4.110 -12.306 -10.279  1.00  0.00           C  
ATOM    250  C4'   G   965       2.895 -13.076  -9.826  1.00  0.00           C  
ATOM    251  O4'   G   965       2.735 -12.938  -8.396  1.00  0.00           O  
ATOM    252  C3'   G   965       1.561 -12.611 -10.390  1.00  0.00           C  
ATOM    253  O3'   G   965       1.285 -13.149 -11.673  1.00  0.00           O  
ATOM    254  C1'   G   965       1.361 -12.863  -8.055  1.00  0.00           C  
ATOM    255  C2'   G   965       0.580 -13.109  -9.343  1.00  0.00           C  
ATOM    256  O2'   G   965       0.343 -14.502  -9.479  1.00  0.00           O  
ATOM    257  N1    G   965      -1.885  -9.886  -5.503  1.00  0.00           N  
ATOM    258  C2    G   965      -2.009 -11.205  -5.865  1.00  0.00           C  
ATOM    259  N2    G   965      -3.146 -11.818  -5.501  1.00  0.00           N  
ATOM    260  N3    G   965      -1.087 -11.877  -6.534  1.00  0.00           N  
ATOM    261  C4    G   965      -0.012 -11.113  -6.819  1.00  0.00           C  
ATOM    262  C5    G   965       0.211  -9.789  -6.504  1.00  0.00           C  
ATOM    263  C6    G   965      -0.787  -9.079  -5.786  1.00  0.00           C  
ATOM    264  O6    G   965      -0.777  -7.901  -5.413  1.00  0.00           O  
ATOM    265  N7    G   965       1.446  -9.370  -6.977  1.00  0.00           N  
ATOM    266  C8    G   965       1.942 -10.427  -7.562  1.00  0.00           C  
ATOM    267  N9    G   965       1.111 -11.519  -7.502  1.00  0.00           N  
ATOM    268  H5'   G   965       4.911 -12.713  -9.888  1.00  0.00           H  
ATOM    269 H5''   G   965       4.172 -12.353 -11.256  1.00  0.00           H  
ATOM    270  H4'   G   965       3.022 -14.025 -10.041  1.00  0.00           H  
ATOM    271  H3'   G   965       1.544 -11.633 -10.411  1.00  0.00           H  
ATOM    272  H1'   G   965       1.116 -13.540  -7.390  1.00  0.00           H  
ATOM    273  H2'   G   965      -0.255 -12.595  -9.359  1.00  0.00           H  
ATOM    274 HO2'   G   965      -0.609 -14.680  -9.328  1.00  0.00           H  
ATOM    275  H1    G   965      -2.627  -9.479  -5.007  1.00  0.00           H  
ATOM    276  H22   G   965      -3.289 -12.760  -5.732  1.00  0.00           H  
ATOM    277  H21   G   965      -3.833 -11.327  -5.006  1.00  0.00           H  
ATOM    278  H8    G   965       2.820 -10.439  -7.997  1.00  0.00           H  
ATOM    279  P     C   966       0.325 -12.358 -12.691  1.00  0.00           P  
ATOM    280  OP2   C   966       0.693 -10.921 -12.648  1.00  0.00           O  
ATOM    281  OP1   C   966       0.337 -13.080 -13.988  1.00  0.00           O  
ATOM    282  O5'   C   966      -1.127 -12.516 -12.054  1.00  0.00           O  
ATOM    283  C5'   C   966      -1.842 -13.738 -12.162  1.00  0.00           C  
ATOM    284  C4'   C   966      -3.213 -13.637 -11.539  1.00  0.00           C  
ATOM    285  O4'   C   966      -3.072 -13.303 -10.132  1.00  0.00           O  
ATOM    286  C3'   C   966      -4.124 -12.554 -12.096  1.00  0.00           C  
ATOM    287  O3'   C   966      -4.795 -12.950 -13.279  1.00  0.00           O  
ATOM    288  C1'   C   966      -4.099 -12.411  -9.737  1.00  0.00           C  
ATOM    289  C2'   C   966      -5.061 -12.290 -10.922  1.00  0.00           C  
ATOM    290  O2'   C   966      -6.053 -13.301 -10.820  1.00  0.00           O  
ATOM    291  N1    C   966      -3.484 -11.110  -9.376  1.00  0.00           N  
ATOM    292  C2    C   966      -4.234 -10.210  -8.609  1.00  0.00           C  
ATOM    293  O2    C   966      -5.381 -10.523  -8.256  1.00  0.00           O  
ATOM    294  N3    C   966      -3.696  -9.017  -8.266  1.00  0.00           N  
ATOM    295  C4    C   966      -2.461  -8.704  -8.657  1.00  0.00           C  
ATOM    296  N4    C   966      -1.971  -7.516  -8.295  1.00  0.00           N  
ATOM    297  C5    C   966      -1.673  -9.596  -9.439  1.00  0.00           C  
ATOM    298  C6    C   966      -2.216 -10.774  -9.771  1.00  0.00           C  
ATOM    299  H5'   C   966      -1.336 -14.444 -11.709  1.00  0.00           H  
ATOM    300 H5''   C   966      -1.937 -13.969 -13.109  1.00  0.00           H  
ATOM    301  H4'   C   966      -3.661 -14.504 -11.622  1.00  0.00           H  
ATOM    302  H3'   C   966      -3.595 -11.748 -12.275  1.00  0.00           H  
ATOM    303  H1'   C   966      -4.584 -12.768  -8.965  1.00  0.00           H  
ATOM    304  H2'   C   966      -5.458 -11.396 -10.975  1.00  0.00           H  
ATOM    305 HO2'   C   966      -6.909 -12.885 -10.587  1.00  0.00           H  
ATOM    306  H42   C   966      -1.066  -7.256  -8.567  1.00  0.00           H  
ATOM    307  H41   C   966      -2.516  -6.904  -7.758  1.00  0.00           H  
ATOM    308  H5    C   966      -0.766  -9.357  -9.721  1.00  0.00           H  
ATOM    309  H6    C   966      -1.690 -11.401 -10.308  1.00  0.00           H  
ATOM    310  P     C   967      -5.342 -11.842 -14.308  1.00  0.00           P  
ATOM    311  OP2   C   967      -4.243 -10.881 -14.578  1.00  0.00           O  
ATOM    312  OP1   C   967      -5.994 -12.548 -15.440  1.00  0.00           O  
ATOM    313  O5'   C   967      -6.474 -11.079 -13.487  1.00  0.00           O  
ATOM    314  C5'   C   967      -7.778 -11.625 -13.362  1.00  0.00           C  
ATOM    315  C4'   C   967      -8.728 -10.656 -12.699  1.00  0.00           C  
ATOM    316  O4'   C   967      -8.216 -10.347 -11.368  1.00  0.00           O  
ATOM    317  C3'   C   967      -8.843  -9.284 -13.345  1.00  0.00           C  
ATOM    318  O3'   C   967      -9.710  -9.272 -14.465  1.00  0.00           O  
ATOM    319  C1'   C   967      -8.521  -9.013 -11.056  1.00  0.00           C  
ATOM    320  C2'   C   967      -9.403  -8.478 -12.183  1.00  0.00           C  
ATOM    321  O2'   C   967     -10.761  -8.810 -11.934  1.00  0.00           O  
ATOM    322  N1    C   967      -7.256  -8.249 -10.920  1.00  0.00           N  
ATOM    323  C2    C   967      -7.295  -7.008 -10.273  1.00  0.00           C  
ATOM    324  O2    C   967      -8.377  -6.585  -9.838  1.00  0.00           O  
ATOM    325  N3    C   967      -6.156  -6.292 -10.135  1.00  0.00           N  
ATOM    326  C4    C   967      -5.006  -6.768 -10.612  1.00  0.00           C  
ATOM    327  N4    C   967      -3.906  -6.026 -10.453  1.00  0.00           N  
ATOM    328  C5    C   967      -4.932  -8.025 -11.274  1.00  0.00           C  
ATOM    329  C6    C   967      -6.066  -8.726 -11.404  1.00  0.00           C  
ATOM    330  H5'   C   967      -7.731 -12.444 -12.825  1.00  0.00           H  
ATOM    331 H5''   C   967      -8.119 -11.846 -14.254  1.00  0.00           H  
ATOM    332  H4'   C   967      -9.607 -11.080 -12.623  1.00  0.00           H  
ATOM    333  H3'   C   967      -7.948  -8.960 -13.577  1.00  0.00           H  
ATOM    334  H1'   C   967      -9.018  -8.974 -10.213  1.00  0.00           H  
ATOM    335  H2'   C   967      -9.285  -7.516 -12.326  1.00  0.00           H  
ATOM    336 HO2'   C   967     -11.256  -7.991 -11.724  1.00  0.00           H  
ATOM    337  H42   C   967      -3.046  -6.348 -10.793  1.00  0.00           H  
ATOM    338  H41   C   967      -3.961  -5.160  -9.997  1.00  0.00           H  
ATOM    339  H5    C   967      -4.082  -8.368 -11.621  1.00  0.00           H  
ATOM    340  H6    C   967      -6.036  -9.593 -11.857  1.00  0.00           H  
ATOM    341  P     A   968      -9.633  -8.074 -15.535  1.00  0.00           P  
ATOM    342  OP2   A   968      -8.205  -7.853 -15.875  1.00  0.00           O  
ATOM    343  OP1   A   968     -10.610  -8.358 -16.616  1.00  0.00           O  
ATOM    344  O5'   A   968     -10.148  -6.802 -14.725  1.00  0.00           O  
ATOM    345  C5'   A   968     -11.534  -6.598 -14.494  1.00  0.00           C  
ATOM    346  C4'   A   968     -11.796  -5.266 -13.837  1.00  0.00           C  
ATOM    347  O4'   A   968     -11.065  -5.172 -12.587  1.00  0.00           O  
ATOM    348  C3'   A   968     -11.337  -4.039 -14.609  1.00  0.00           C  
ATOM    349  O3'   A   968     -12.269  -3.619 -15.590  1.00  0.00           O  
ATOM    350  C1'   A   968     -10.556  -3.870 -12.394  1.00  0.00           C  
ATOM    351  C2'   A   968     -11.177  -3.010 -13.498  1.00  0.00           C  
ATOM    352  O2'   A   968     -12.438  -2.525 -13.060  1.00  0.00           O  
ATOM    353  N1    A   968      -6.069  -1.481 -11.548  1.00  0.00           N  
ATOM    354  C2    A   968      -7.338  -1.122 -11.316  1.00  0.00           C  
ATOM    355  N3    A   968      -8.461  -1.794 -11.561  1.00  0.00           N  
ATOM    356  C4    A   968      -8.188  -2.986 -12.120  1.00  0.00           C  
ATOM    357  C5    A   968      -6.938  -3.495 -12.420  1.00  0.00           C  
ATOM    358  C6    A   968      -5.830  -2.686 -12.110  1.00  0.00           C  
ATOM    359  N6    A   968      -4.565  -3.043 -12.342  1.00  0.00           N  
ATOM    360  N7    A   968      -7.045  -4.756 -12.989  1.00  0.00           N  
ATOM    361  C8    A   968      -8.336  -4.979 -13.020  1.00  0.00           C  
ATOM    362  N9    A   968      -9.088  -3.949 -12.510  1.00  0.00           N  
ATOM    363  H5'   A   968     -11.870  -7.312 -13.913  1.00  0.00           H  
ATOM    364 H5''   A   968     -12.011  -6.632 -15.349  1.00  0.00           H  
ATOM    365  H4'   A   968     -12.755  -5.188 -13.648  1.00  0.00           H  
ATOM    366  H3'   A   968     -10.461  -4.221 -15.012  1.00  0.00           H  
ATOM    367  H1'   A   968     -10.795  -3.498 -11.518  1.00  0.00           H  
ATOM    368  H2'   A   968     -10.580  -2.280 -13.768  1.00  0.00           H  
ATOM    369 HO2'   A   968     -12.368  -1.562 -12.895  1.00  0.00           H  
ATOM    370  H2    A   968      -7.457  -0.239 -10.907  1.00  0.00           H  
ATOM    371  H61   A   968      -3.833  -2.436 -12.104  1.00  0.00           H  
ATOM    372  H62   A   968      -4.368  -3.912 -12.749  1.00  0.00           H  
ATOM    373  H8    A   968      -8.728  -5.804 -13.375  1.00  0.00           H  
ATOM    374  P     C   969     -11.784  -2.735 -16.841  1.00  0.00           P  
ATOM    375  OP2   C   969     -10.625  -3.420 -17.468  1.00  0.00           O  
ATOM    376  OP1   C   969     -12.976  -2.409 -17.664  1.00  0.00           O  
ATOM    377  O5'   C   969     -11.260  -1.384 -16.179  1.00  0.00           O  
ATOM    378  C5'   C   969     -12.167  -0.370 -15.775  1.00  0.00           C  
ATOM    379  C4'   C   969     -11.446   0.835 -15.221  1.00  0.00           C  
ATOM    380  O4'   C   969     -10.520   0.428 -14.178  1.00  0.00           O  
ATOM    381  C3'   C   969     -10.539   1.578 -16.190  1.00  0.00           C  
ATOM    382  O3'   C   969     -11.253   2.414 -17.084  1.00  0.00           O  
ATOM    383  C1'   C   969      -9.395   1.272 -14.168  1.00  0.00           C  
ATOM    384  C2'   C   969      -9.662   2.352 -15.210  1.00  0.00           C  
ATOM    385  O2'   C   969     -10.378   3.422 -14.612  1.00  0.00           O  
ATOM    386  N1    C   969      -8.211   0.443 -14.505  1.00  0.00           N  
ATOM    387  C2    C   969      -6.938   0.995 -14.315  1.00  0.00           C  
ATOM    388  O2    C   969      -6.838   2.151 -13.875  1.00  0.00           O  
ATOM    389  N3    C   969      -5.842   0.260 -14.614  1.00  0.00           N  
ATOM    390  C4    C   969      -5.976  -0.979 -15.085  1.00  0.00           C  
ATOM    391  N4    C   969      -4.867  -1.666 -15.367  1.00  0.00           N  
ATOM    392  C5    C   969      -7.256  -1.568 -15.290  1.00  0.00           C  
ATOM    393  C6    C   969      -8.333  -0.832 -14.990  1.00  0.00           C  
ATOM    394  H5'   C   969     -12.763  -0.730 -15.086  1.00  0.00           H  
ATOM    395 H5''   C   969     -12.702  -0.094 -16.549  1.00  0.00           H  
ATOM    396  H4'   C   969     -12.106   1.447 -14.835  1.00  0.00           H  
ATOM    397  H3'   C   969      -9.997   0.930 -16.687  1.00  0.00           H  
ATOM    398  H1'   C   969      -9.260   1.694 -13.294  1.00  0.00           H  
ATOM    399  H2'   C   969      -8.836   2.662 -15.636  1.00  0.00           H  
ATOM    400 HO2'   C   969      -9.790   4.202 -14.544  1.00  0.00           H  
ATOM    401  H42   C   969      -4.932  -2.580 -15.715  1.00  0.00           H  
ATOM    402  H41   C   969      -3.987  -1.257 -15.225  1.00  0.00           H  
ATOM    403  H5    C   969      -7.345  -2.480 -15.637  1.00  0.00           H  
ATOM    404  H6    C   969      -9.222  -1.220 -15.124  1.00  0.00           H  
ATOM    405  P     A   970     -10.962   2.345 -18.664  1.00  0.00           P  
ATOM    406  OP2   A   970     -10.052   1.199 -18.913  1.00  0.00           O  
ATOM    407  OP1   A   970     -12.262   2.418 -19.375  1.00  0.00           O  
ATOM    408  O5'   A   970     -10.158   3.687 -18.966  1.00  0.00           O  
ATOM    409  C5'   A   970     -10.447   4.885 -18.261  1.00  0.00           C  
ATOM    410  C4'   A   970      -9.247   5.795 -18.199  1.00  0.00           C  
ATOM    411  O4'   A   970      -8.426   5.389 -17.094  1.00  0.00           O  
ATOM    412  C3'   A   970      -8.342   5.791 -19.422  1.00  0.00           C  
ATOM    413  O3'   A   970      -8.719   6.752 -20.393  1.00  0.00           O  
ATOM    414  C1'   A   970      -7.057   5.374 -17.464  1.00  0.00           C  
ATOM    415  C2'   A   970      -6.973   6.095 -18.822  1.00  0.00           C  
ATOM    416  O2'   A   970      -6.810   7.487 -18.591  1.00  0.00           O  
ATOM    417  N1    A   970      -3.053   2.131 -17.413  1.00  0.00           N  
ATOM    418  C2    A   970      -3.134   3.463 -17.299  1.00  0.00           C  
ATOM    419  N3    A   970      -4.212   4.244 -17.322  1.00  0.00           N  
ATOM    420  C4    A   970      -5.327   3.511 -17.485  1.00  0.00           C  
ATOM    421  C5    A   970      -5.404   2.137 -17.616  1.00  0.00           C  
ATOM    422  C6    A   970      -4.192   1.424 -17.575  1.00  0.00           C  
ATOM    423  N6    A   970      -4.110   0.097 -17.689  1.00  0.00           N  
ATOM    424  N7    A   970      -6.723   1.731 -17.766  1.00  0.00           N  
ATOM    425  C8    A   970      -7.403   2.850 -17.723  1.00  0.00           C  
ATOM    426  N9    A   970      -6.622   3.967 -17.554  1.00  0.00           N  
ATOM    427  H5'   A   970     -10.725   4.660 -17.348  1.00  0.00           H  
ATOM    428 H5''   A   970     -11.181   5.352 -18.711  1.00  0.00           H  
ATOM    429  H4'   A   970      -9.553   6.716 -18.060  1.00  0.00           H  
ATOM    430  H3'   A   970      -8.330   4.891 -19.809  1.00  0.00           H  
ATOM    431  H1'   A   970      -6.502   5.846 -16.809  1.00  0.00           H  
ATOM    432  H2'   A   970      -6.250   5.731 -19.374  1.00  0.00           H  
ATOM    433 HO2'   A   970      -6.150   7.839 -19.224  1.00  0.00           H  
ATOM    434  H2    A   970      -2.279   3.928 -17.184  1.00  0.00           H  
ATOM    435  H61   A   970      -3.236  -0.345 -17.653  1.00  0.00           H  
ATOM    436  H62   A   970      -4.924  -0.437 -17.807  1.00  0.00           H  
ATOM    437  H8    A   970      -8.379   2.887 -17.804  1.00  0.00           H  
ATOM    438  P     A   971      -8.243   6.586 -21.919  1.00  0.00           P  
ATOM    439  OP2   A   971      -7.906   5.158 -22.144  1.00  0.00           O  
ATOM    440  OP1   A   971      -9.248   7.249 -22.789  1.00  0.00           O  
ATOM    441  O5'   A   971      -6.893   7.428 -21.995  1.00  0.00           O  
ATOM    442  C5'   A   971      -6.011   7.294 -23.100  1.00  0.00           C  
ATOM    443  C4'   A   971      -4.570   7.249 -22.657  1.00  0.00           C  
ATOM    444  O4'   A   971      -4.485   6.550 -21.397  1.00  0.00           O  
ATOM    445  C3'   A   971      -3.617   6.484 -23.563  1.00  0.00           C  
ATOM    446  O3'   A   971      -3.104   7.274 -24.621  1.00  0.00           O  
ATOM    447  C1'   A   971      -3.329   5.744 -21.341  1.00  0.00           C  
ATOM    448  C2'   A   971      -2.533   5.988 -22.617  1.00  0.00           C  
ATOM    449  O2'   A   971      -1.565   6.997 -22.369  1.00  0.00           O  
ATOM    450  N1    A   971      -1.840   0.820 -21.041  1.00  0.00           N  
ATOM    451  C2    A   971      -1.152   1.963 -21.156  1.00  0.00           C  
ATOM    452  N3    A   971      -1.605   3.213 -21.229  1.00  0.00           N  
ATOM    453  C4    A   971      -2.948   3.236 -21.172  1.00  0.00           C  
ATOM    454  C5    A   971      -3.791   2.147 -21.055  1.00  0.00           C  
ATOM    455  C6    A   971      -3.188   0.878 -20.986  1.00  0.00           C  
ATOM    456  N6    A   971      -3.874  -0.262 -20.873  1.00  0.00           N  
ATOM    457  N7    A   971      -5.118   2.555 -21.027  1.00  0.00           N  
ATOM    458  C8    A   971      -5.048   3.859 -21.127  1.00  0.00           C  
ATOM    459  N9    A   971      -3.765   4.340 -21.218  1.00  0.00           N  
ATOM    460  H5'   A   971      -6.136   8.056 -23.704  1.00  0.00           H  
ATOM    461 H5''   A   971      -6.224   6.468 -23.581  1.00  0.00           H  
ATOM    462  H4'   A   971      -4.246   8.167 -22.541  1.00  0.00           H  
ATOM    463  H3'   A   971      -4.083   5.707 -23.937  1.00  0.00           H  
ATOM    464  H1'   A   971      -2.782   5.985 -20.564  1.00  0.00           H  
ATOM    465  H2'   A   971      -2.121   5.162 -22.945  1.00  0.00           H  
ATOM    466 HO2'   A   971      -0.675   6.588 -22.353  1.00  0.00           H  
ATOM    467  H2    A   971      -0.177   1.865 -21.191  1.00  0.00           H  
ATOM    468  H61   A   971      -3.397  -1.117 -20.829  1.00  0.00           H  
ATOM    469  H62   A   971      -4.852  -0.244 -20.831  1.00  0.00           H  
ATOM    470  H8    A   971      -5.839   4.438 -21.135  1.00  0.00           H  
ATOM    471  P     U   972      -2.943   6.648 -26.093  1.00  0.00           P  
ATOM    472  OP2   U   972      -4.302   6.418 -26.644  1.00  0.00           O  
ATOM    473  OP1   U   972      -1.977   7.487 -26.847  1.00  0.00           O  
ATOM    474  O5'   U   972      -2.268   5.229 -25.835  1.00  0.00           O  
ATOM    475  C5'   U   972      -0.926   4.978 -26.225  1.00  0.00           C  
ATOM    476  C4'   U   972      -0.531   3.544 -25.970  1.00  0.00           C  
ATOM    477  O4'   U   972      -1.133   3.125 -24.727  1.00  0.00           O  
ATOM    478  C3'   U   972      -1.055   2.518 -26.963  1.00  0.00           C  
ATOM    479  O3'   U   972      -0.271   2.436 -28.140  1.00  0.00           O  
ATOM    480  C1'   U   972      -1.445   1.752 -24.783  1.00  0.00           C  
ATOM    481  C2'   U   972      -1.002   1.242 -26.151  1.00  0.00           C  
ATOM    482  O2'   U   972       0.325   0.745 -26.059  1.00  0.00           O  
ATOM    483  N1    U   972      -2.904   1.592 -24.568  1.00  0.00           N  
ATOM    484  C2    U   972      -3.362   0.322 -24.270  1.00  0.00           C  
ATOM    485  O2    U   972      -2.628  -0.646 -24.179  1.00  0.00           O  
ATOM    486  N3    U   972      -4.718   0.223 -24.078  1.00  0.00           N  
ATOM    487  C4    U   972      -5.646   1.240 -24.153  1.00  0.00           C  
ATOM    488  O4    U   972      -6.836   0.989 -23.955  1.00  0.00           O  
ATOM    489  C5    U   972      -5.100   2.525 -24.465  1.00  0.00           C  
ATOM    490  C6    U   972      -3.783   2.651 -24.655  1.00  0.00           C  
ATOM    491  H5'   U   972      -0.331   5.568 -25.717  1.00  0.00           H  
ATOM    492 H5''   U   972      -0.829   5.171 -27.180  1.00  0.00           H  
ATOM    493  H4'   U   972       0.444   3.493 -25.898  1.00  0.00           H  
ATOM    494  H3'   U   972      -1.987   2.726 -27.180  1.00  0.00           H  
ATOM    495  H1'   U   972      -0.959   1.265 -24.084  1.00  0.00           H  
ATOM    496  H2'   U   972      -1.618   0.566 -26.504  1.00  0.00           H  
ATOM    497 HO2'   U   972       0.307  -0.231 -26.143  1.00  0.00           H  
ATOM    498  H3    U   972      -5.064  -0.669 -23.866  1.00  0.00           H  
ATOM    499  H5    U   972      -5.687   3.307 -24.538  1.00  0.00           H  
ATOM    500  H6    U   972      -3.434   3.541 -24.868  1.00  0.00           H  
ATOM    501  P     U   973      -0.971   2.507 -29.585  1.00  0.00           P  
ATOM    502  OP2   U   973      -1.608   3.841 -29.722  1.00  0.00           O  
ATOM    503  OP1   U   973       0.019   2.058 -30.598  1.00  0.00           O  
ATOM    504  O5'   U   973      -2.127   1.414 -29.507  1.00  0.00           O  
ATOM    505  C5'   U   973      -1.820   0.028 -29.482  1.00  0.00           C  
ATOM    506  C4'   U   973      -3.065  -0.816 -29.363  1.00  0.00           C  
ATOM    507  O4'   U   973      -3.688  -0.554 -28.081  1.00  0.00           O  
ATOM    508  C3'   U   973      -4.177  -0.515 -30.357  1.00  0.00           C  
ATOM    509  O3'   U   973      -3.990  -1.155 -31.606  1.00  0.00           O  
ATOM    510  C1'   U   973      -5.097  -0.625 -28.201  1.00  0.00           C  
ATOM    511  C2'   U   973      -5.415  -1.029 -29.632  1.00  0.00           C  
ATOM    512  O2'   U   973      -5.508  -2.444 -29.711  1.00  0.00           O  
ATOM    513  N1    U   973      -5.659   0.703 -27.853  1.00  0.00           N  
ATOM    514  C2    U   973      -6.958   0.735 -27.380  1.00  0.00           C  
ATOM    515  O2    U   973      -7.640  -0.265 -27.241  1.00  0.00           O  
ATOM    516  N3    U   973      -7.435   1.985 -27.070  1.00  0.00           N  
ATOM    517  C4    U   973      -6.763   3.183 -27.184  1.00  0.00           C  
ATOM    518  O4    U   973      -7.332   4.228 -26.864  1.00  0.00           O  
ATOM    519  C5    U   973      -5.425   3.074 -27.679  1.00  0.00           C  
ATOM    520  C6    U   973      -4.934   1.869 -27.987  1.00  0.00           C  
ATOM    521  H5'   U   973      -1.236  -0.156 -28.717  1.00  0.00           H  
ATOM    522 H5''   U   973      -1.351  -0.211 -30.308  1.00  0.00           H  
ATOM    523  H4'   U   973      -2.812  -1.760 -29.413  1.00  0.00           H  
ATOM    524  H3'   U   973      -4.253   0.455 -30.471  1.00  0.00           H  
ATOM    525  H1'   U   973      -5.457  -1.300 -27.587  1.00  0.00           H  
ATOM    526  H2'   U   973      -6.230  -0.594 -29.961  1.00  0.00           H  
ATOM    527 HO2'   U   973      -6.444  -2.696 -29.853  1.00  0.00           H  
ATOM    528  H3    U   973      -8.354   2.030 -26.734  1.00  0.00           H  
ATOM    529  H5    U   973      -4.873   3.876 -27.791  1.00  0.00           H  
ATOM    530  H6    U   973      -4.017   1.821 -28.325  1.00  0.00           H  
ATOM    531  P     A   974      -4.111  -0.316 -32.971  1.00  0.00           P  
ATOM    532  OP2   A   974      -3.448   0.997 -32.765  1.00  0.00           O  
ATOM    533  OP1   A   974      -3.676  -1.190 -34.089  1.00  0.00           O  
ATOM    534  O5'   A   974      -5.676  -0.057 -33.127  1.00  0.00           O  
ATOM    535  C5'   A   974      -6.331   0.938 -32.354  1.00  0.00           C  
ATOM    536  C4'   A   974      -6.776   2.098 -33.208  1.00  0.00           C  
ATOM    537  O4'   A   974      -5.620   2.689 -33.848  1.00  0.00           O  
ATOM    538  C3'   A   974      -7.711   1.760 -34.359  1.00  0.00           C  
ATOM    539  O3'   A   974      -9.072   1.700 -33.968  1.00  0.00           O  
ATOM    540  C1'   A   974      -5.947   3.130 -35.161  1.00  0.00           C  
ATOM    541  C2'   A   974      -7.438   2.865 -35.372  1.00  0.00           C  
ATOM    542  O2'   A   974      -8.160   4.046 -35.053  1.00  0.00           O  
ATOM    543  N1    A   974      -4.545   2.595 -40.091  1.00  0.00           N  
ATOM    544  C2    A   974      -5.397   3.430 -39.483  1.00  0.00           C  
ATOM    545  N3    A   974      -5.715   3.515 -38.193  1.00  0.00           N  
ATOM    546  C4    A   974      -5.041   2.598 -37.476  1.00  0.00           C  
ATOM    547  C5    A   974      -4.133   1.674 -37.958  1.00  0.00           C  
ATOM    548  C6    A   974      -3.883   1.687 -39.342  1.00  0.00           C  
ATOM    549  N6    A   974      -3.034   0.855 -39.949  1.00  0.00           N  
ATOM    550  N7    A   974      -3.636   0.891 -36.925  1.00  0.00           N  
ATOM    551  C8    A   974      -4.244   1.352 -35.860  1.00  0.00           C  
ATOM    552  N9    A   974      -5.109   2.386 -36.120  1.00  0.00           N  
ATOM    553  H5'   A   974      -5.714   1.266 -31.666  1.00  0.00           H  
ATOM    554 H5''   A   974      -7.114   0.542 -31.919  1.00  0.00           H  
ATOM    555  H4'   A   974      -7.205   2.768 -32.635  1.00  0.00           H  
ATOM    556  H3'   A   974      -7.443   0.901 -34.749  1.00  0.00           H  
ATOM    557  H1'   A   974      -5.771   4.091 -35.251  1.00  0.00           H  
ATOM    558  H2'   A   974      -7.618   2.565 -36.288  1.00  0.00           H  
ATOM    559 HO2'   A   974      -8.502   4.443 -35.881  1.00  0.00           H  
ATOM    560  H2    A   974      -5.852   4.069 -40.071  1.00  0.00           H  
ATOM    561  H61   A   974      -2.901   0.912 -40.918  1.00  0.00           H  
ATOM    562  H62   A   974      -2.543   0.188 -39.425  1.00  0.00           H  
ATOM    563  H8    A   974      -4.095   0.991 -34.961  1.00  0.00           H  
ATOM    564  P     A   975     -10.118   0.820 -34.813  1.00  0.00           P  
ATOM    565  OP2   A   975      -9.511  -0.515 -35.047  1.00  0.00           O  
ATOM    566  OP1   A   975     -11.443   0.919 -34.152  1.00  0.00           O  
ATOM    567  O5'   A   975     -10.208   1.571 -36.216  1.00  0.00           O  
ATOM    568  C5'   A   975      -9.615   1.015 -37.380  1.00  0.00           C  
ATOM    569  C4'   A   975     -10.518   1.150 -38.580  1.00  0.00           C  
ATOM    570  O4'   A   975     -10.700   2.546 -38.882  1.00  0.00           O  
ATOM    571  C3'   A   975      -9.992   0.563 -39.881  1.00  0.00           C  
ATOM    572  O3'   A   975     -10.307  -0.810 -40.037  1.00  0.00           O  
ATOM    573  C1'   A   975     -10.857   2.744 -40.286  1.00  0.00           C  
ATOM    574  C2'   A   975     -10.734   1.369 -40.946  1.00  0.00           C  
ATOM    575  O2'   A   975     -12.039   0.854 -41.165  1.00  0.00           O  
ATOM    576  N1    A   975      -8.490   4.851 -44.350  1.00  0.00           N  
ATOM    577  C2    A   975      -9.489   3.964 -44.250  1.00  0.00           C  
ATOM    578  N3    A   975     -10.057   3.458 -43.157  1.00  0.00           N  
ATOM    579  C4    A   975      -9.488   3.962 -42.048  1.00  0.00           C  
ATOM    580  C5    A   975      -8.455   4.879 -41.991  1.00  0.00           C  
ATOM    581  C6    A   975      -7.941   5.338 -43.216  1.00  0.00           C  
ATOM    582  N6    A   975      -6.946   6.222 -43.317  1.00  0.00           N  
ATOM    583  N7    A   975      -8.129   5.168 -40.673  1.00  0.00           N  
ATOM    584  C8    A   975      -8.957   4.432 -39.975  1.00  0.00           C  
ATOM    585  N9    A   975      -9.809   3.676 -40.743  1.00  0.00           N  
ATOM    586  H5'   A   975      -9.432   0.065 -37.223  1.00  0.00           H  
ATOM    587 H5''   A   975      -8.771   1.477 -37.561  1.00  0.00           H  
ATOM    588  H4'   A   975     -11.388   0.750 -38.370  1.00  0.00           H  
ATOM    589  H3'   A   975      -9.032   0.750 -39.953  1.00  0.00           H  
ATOM    590  H1'   A   975     -11.740   3.123 -40.485  1.00  0.00           H  
ATOM    591  H2'   A   975     -10.220   1.423 -41.779  1.00  0.00           H  
ATOM    592 HO2'   A   975     -12.234   0.879 -42.125  1.00  0.00           H  
ATOM    593  H2    A   975      -9.852   3.642 -45.101  1.00  0.00           H  
ATOM    594  H61   A   975      -6.629   6.505 -44.201  1.00  0.00           H  
ATOM    595  H62   A   975      -6.532   6.589 -42.508  1.00  0.00           H  
ATOM    596  H8    A   975      -8.968   4.421 -38.994  1.00  0.00           H  
ATOM    597  P     A   976      -9.143  -1.877 -40.337  1.00  0.00           P  
ATOM    598  OP2   A   976      -7.837  -1.197 -40.152  1.00  0.00           O  
ATOM    599  OP1   A   976      -9.443  -3.112 -39.570  1.00  0.00           O  
ATOM    600  O5'   A   976      -9.312  -2.205 -41.887  1.00  0.00           O  
ATOM    601  C5'   A   976     -10.568  -2.053 -42.532  1.00  0.00           C  
ATOM    602  C4'   A   976     -10.406  -1.835 -44.015  1.00  0.00           C  
ATOM    603  O4'   A   976     -10.195  -0.415 -44.178  1.00  0.00           O  
ATOM    604  C3'   A   976      -9.209  -2.514 -44.663  1.00  0.00           C  
ATOM    605  O3'   A   976      -9.399  -3.905 -44.857  1.00  0.00           O  
ATOM    606  C1'   A   976      -9.078  -0.154 -45.015  1.00  0.00           C  
ATOM    607  C2'   A   976      -8.546  -1.477 -45.569  1.00  0.00           C  
ATOM    608  O2'   A   976      -8.989  -1.608 -46.912  1.00  0.00           O  
ATOM    609  N1    A   976      -5.298   3.347 -45.104  1.00  0.00           N  
ATOM    610  C2    A   976      -6.103   2.867 -46.060  1.00  0.00           C  
ATOM    611  N3    A   976      -7.067   1.954 -45.967  1.00  0.00           N  
ATOM    612  C4    A   976      -7.179   1.507 -44.704  1.00  0.00           C  
ATOM    613  C5    A   976      -6.425   1.905 -43.615  1.00  0.00           C  
ATOM    614  C6    A   976      -5.436   2.878 -43.845  1.00  0.00           C  
ATOM    615  N6    A   976      -4.633   3.357 -42.893  1.00  0.00           N  
ATOM    616  N7    A   976      -6.823   1.228 -42.470  1.00  0.00           N  
ATOM    617  C8    A   976      -7.792   0.450 -42.885  1.00  0.00           C  
ATOM    618  N9    A   976      -8.060   0.568 -44.227  1.00  0.00           N  
ATOM    619  H5'   A   976     -11.035  -1.283 -42.145  1.00  0.00           H  
ATOM    620 H5''   A   976     -11.104  -2.859 -42.384  1.00  0.00           H  
ATOM    621  H4'   A   976     -11.226  -2.121 -44.469  1.00  0.00           H  
ATOM    622  H3'   A   976      -8.559  -2.750 -43.969  1.00  0.00           H  
ATOM    623  H1'   A   976      -9.379   0.413 -45.756  1.00  0.00           H  
ATOM    624  H2'   A   976      -7.569  -1.515 -45.503  1.00  0.00           H  
ATOM    625 HO2'   A   976      -8.209  -1.602 -47.506  1.00  0.00           H  
ATOM    626  H2    A   976      -5.961   3.240 -46.956  1.00  0.00           H  
ATOM    627  H61   A   976      -3.961   4.035 -43.114  1.00  0.00           H  
ATOM    628  H62   A   976      -4.716   3.031 -41.972  1.00  0.00           H  
ATOM    629  H8    A   976      -8.279  -0.160 -42.293  1.00  0.00           H  
ATOM    630  P     A   977     -10.858  -4.481 -45.204  1.00  0.00           P  
ATOM    631  OP2   A   977     -11.469  -4.975 -43.945  1.00  0.00           O  
ATOM    632  OP1   A   977     -11.573  -3.466 -46.018  1.00  0.00           O  
ATOM    633  O5'   A   977     -10.563  -5.741 -46.135  1.00  0.00           O  
ATOM    634  C5'   A   977      -9.384  -5.804 -46.923  1.00  0.00           C  
ATOM    635  C4'   A   977      -9.705  -5.951 -48.389  1.00  0.00           C  
ATOM    636  O4'   A   977     -11.050  -6.524 -48.467  1.00  0.00           O  
ATOM    637  C3'   A   977      -9.723  -4.664 -49.201  1.00  0.00           C  
ATOM    638  O3'   A   977      -9.150  -4.813 -50.488  1.00  0.00           O  
ATOM    639  C1'   A   977     -11.871  -5.678 -49.266  1.00  0.00           C  
ATOM    640  C2'   A   977     -11.208  -4.303 -49.288  1.00  0.00           C  
ATOM    641  O2'   A   977     -11.512  -3.670 -50.522  1.00  0.00           O  
ATOM    642  N1    A   977     -16.944  -6.050 -50.093  1.00  0.00           N  
ATOM    643  C2    A   977     -15.889  -6.139 -50.913  1.00  0.00           C  
ATOM    644  N3    A   977     -14.592  -6.032 -50.631  1.00  0.00           N  
ATOM    645  C4    A   977     -14.409  -5.802 -49.318  1.00  0.00           C  
ATOM    646  C5    A   977     -15.392  -5.685 -48.353  1.00  0.00           C  
ATOM    647  C6    A   977     -16.725  -5.819 -48.780  1.00  0.00           C  
ATOM    648  N6    A   977     -17.777  -5.730 -47.963  1.00  0.00           N  
ATOM    649  N7    A   977     -14.829  -5.450 -47.106  1.00  0.00           N  
ATOM    650  C8    A   977     -13.540  -5.431 -47.341  1.00  0.00           C  
ATOM    651  N9    A   977     -13.215  -5.637 -48.659  1.00  0.00           N  
ATOM    652  H5'   A   977      -8.848  -6.573 -46.635  1.00  0.00           H  
ATOM    653 H5''   A   977      -8.865  -4.985 -46.790  1.00  0.00           H  
ATOM    654  H4'   A   977      -9.051  -6.555 -48.799  1.00  0.00           H  
ATOM    655  H3'   A   977      -9.261  -3.961 -48.698  1.00  0.00           H  
ATOM    656  H1'   A   977     -11.936  -6.022 -50.182  1.00  0.00           H  
ATOM    657  H2'   A   977     -11.491  -3.761 -48.522  1.00  0.00           H  
ATOM    658 HO2'   A   977     -12.145  -2.941 -50.358  1.00  0.00           H  
ATOM    659  H2    A   977     -16.102  -6.307 -51.855  1.00  0.00           H  
ATOM    660  H61   A   977     -18.684  -5.832 -48.320  1.00  0.00           H  
ATOM    661  H62   A   977     -17.642  -5.563 -47.007  1.00  0.00           H  
ATOM    662  H8    A   977     -12.870  -5.282 -46.641  1.00  0.00           H  
ATOM    663  P     C   978      -7.817  -4.003 -50.877  1.00  0.00           P  
ATOM    664  OP2   C   978      -7.626  -4.107 -52.346  1.00  0.00           O  
ATOM    665  OP1   C   978      -7.891  -2.663 -50.241  1.00  0.00           O  
ATOM    666  O5'   C   978      -6.648  -4.820 -50.168  1.00  0.00           O  
ATOM    667  C5'   C   978      -6.375  -4.652 -48.785  1.00  0.00           C  
ATOM    668  C4'   C   978      -5.527  -5.777 -48.244  1.00  0.00           C  
ATOM    669  O4'   C   978      -6.176  -7.060 -48.427  1.00  0.00           O  
ATOM    670  C3'   C   978      -4.165  -5.963 -48.894  1.00  0.00           C  
ATOM    671  O3'   C   978      -3.217  -4.995 -48.478  1.00  0.00           O  
ATOM    672  C1'   C   978      -5.213  -8.059 -48.620  1.00  0.00           C  
ATOM    673  C2'   C   978      -3.848  -7.392 -48.466  1.00  0.00           C  
ATOM    674  O2'   C   978      -3.455  -7.446 -47.102  1.00  0.00           O  
ATOM    675  N1    C   978      -5.413  -8.625 -49.977  1.00  0.00           N  
ATOM    676  C2    C   978      -4.731  -9.801 -50.315  1.00  0.00           C  
ATOM    677  O2    C   978      -3.984 -10.330 -49.477  1.00  0.00           O  
ATOM    678  N3    C   978      -4.897 -10.338 -51.545  1.00  0.00           N  
ATOM    679  C4    C   978      -5.705  -9.750 -52.427  1.00  0.00           C  
ATOM    680  N4    C   978      -5.838 -10.315 -53.630  1.00  0.00           N  
ATOM    681  C5    C   978      -6.412  -8.554 -52.115  1.00  0.00           C  
ATOM    682  C6    C   978      -6.241  -8.033 -50.894  1.00  0.00           C  
ATOM    683  H5'   C   978      -7.222  -4.625 -48.294  1.00  0.00           H  
ATOM    684 H5''   C   978      -5.902  -3.804 -48.654  1.00  0.00           H  
ATOM    685  H4'   C   978      -5.393  -5.637 -47.283  1.00  0.00           H  
ATOM    686  H3'   C   978      -4.263  -5.918 -49.868  1.00  0.00           H  
ATOM    687  H1'   C   978      -5.300  -8.772 -47.953  1.00  0.00           H  
ATOM    688  H2'   C   978      -3.178  -7.802 -49.052  1.00  0.00           H  
ATOM    689 HO2'   C   978      -2.717  -8.083 -47.007  1.00  0.00           H  
ATOM    690  H42   C   978      -6.424  -9.907 -54.300  1.00  0.00           H  
ATOM    691  H41   C   978      -5.349 -11.138 -53.841  1.00  0.00           H  
ATOM    692  H5    C   978      -7.004  -8.129 -52.770  1.00  0.00           H  
ATOM    693  H6    C   978      -6.719  -7.210 -50.661  1.00  0.00           H  
ATOM    694  P     A   979      -2.064  -4.506 -49.486  1.00  0.00           P  
ATOM    695  OP2   A   979      -2.633  -3.446 -50.356  1.00  0.00           O  
ATOM    696  OP1   A   979      -0.844  -4.226 -48.689  1.00  0.00           O  
ATOM    697  O5'   A   979      -1.778  -5.786 -50.392  1.00  0.00           O  
ATOM    698  C5'   A   979      -0.609  -6.568 -50.201  1.00  0.00           C  
ATOM    699  C4'   A   979      -0.436  -7.584 -51.301  1.00  0.00           C  
ATOM    700  O4'   A   979      -1.712  -8.256 -51.501  1.00  0.00           O  
ATOM    701  C3'   A   979      -0.076  -7.030 -52.671  1.00  0.00           C  
ATOM    702  O3'   A   979       1.321  -6.892 -52.864  1.00  0.00           O  
ATOM    703  C1'   A   979      -1.891  -8.520 -52.872  1.00  0.00           C  
ATOM    704  C2'   A   979      -0.571  -8.166 -53.553  1.00  0.00           C  
ATOM    705  O2'   A   979       0.300  -9.286 -53.486  1.00  0.00           O  
ATOM    706  N1    A   979      -5.020  -7.452 -56.825  1.00  0.00           N  
ATOM    707  C2    A   979      -4.024  -8.334 -56.679  1.00  0.00           C  
ATOM    708  N3    A   979      -3.249  -8.560 -55.620  1.00  0.00           N  
ATOM    709  C4    A   979      -3.583  -7.744 -54.604  1.00  0.00           C  
ATOM    710  C5    A   979      -4.581  -6.788 -54.604  1.00  0.00           C  
ATOM    711  C6    A   979      -5.330  -6.648 -55.785  1.00  0.00           C  
ATOM    712  N6    A   979      -6.323  -5.768 -55.932  1.00  0.00           N  
ATOM    713  N7    A   979      -4.636  -6.137 -53.378  1.00  0.00           N  
ATOM    714  C8    A   979      -3.687  -6.706 -52.678  1.00  0.00           C  
ATOM    715  N9    A   979      -3.008  -7.687 -53.357  1.00  0.00           N  
ATOM    716  H5'   A   979      -0.675  -7.036 -49.342  1.00  0.00           H  
ATOM    717 H5''   A   979       0.172  -5.978 -50.184  1.00  0.00           H  
ATOM    718  H4'   A   979       0.242  -8.236 -51.027  1.00  0.00           H  
ATOM    719  H3'   A   979      -0.601  -6.218 -52.838  1.00  0.00           H  
ATOM    720  H1'   A   979      -2.096  -9.466 -53.031  1.00  0.00           H  
ATOM    721  H2'   A   979      -0.711  -7.869 -54.477  1.00  0.00           H  
ATOM    722 HO2'   A   979       0.393  -9.671 -54.382  1.00  0.00           H  
ATOM    723  H2    A   979      -3.839  -8.894 -57.462  1.00  0.00           H  
ATOM    724  H61   A   979      -6.810  -5.716 -56.781  1.00  0.00           H  
ATOM    725  H62   A   979      -6.566  -5.174 -55.191  1.00  0.00           H  
ATOM    726  H8    A   979      -3.479  -6.453 -51.753  1.00  0.00           H  
ATOM    727  P     A   980       1.910  -5.600 -53.617  1.00  0.00           P  
ATOM    728  OP2   A   980       0.768  -4.840 -54.187  1.00  0.00           O  
ATOM    729  OP1   A   980       2.857  -4.923 -52.697  1.00  0.00           O  
ATOM    730  O5'   A   980       2.748  -6.209 -54.828  1.00  0.00           O  
ATOM    731  C5'   A   980       2.329  -7.399 -55.479  1.00  0.00           C  
ATOM    732  C4'   A   980       3.471  -8.065 -56.205  1.00  0.00           C  
ATOM    733  O4'   A   980       2.962  -9.185 -56.979  1.00  0.00           O  
ATOM    734  C3'   A   980       4.244  -7.190 -57.179  1.00  0.00           C  
ATOM    735  O3'   A   980       5.618  -7.528 -57.259  1.00  0.00           O  
ATOM    736  C1'   A   980       3.373  -9.050 -58.318  1.00  0.00           C  
ATOM    737  C2'   A   980       3.614  -7.559 -58.520  1.00  0.00           C  
ATOM    738  O2'   A   980       4.530  -7.372 -59.588  1.00  0.00           O  
ATOM    739  N1    A   980      -1.707  -9.117 -59.178  1.00  0.00           N  
ATOM    740  C2    A   980      -0.960  -8.514 -58.245  1.00  0.00           C  
ATOM    741  N3    A   980       0.361  -8.539 -58.079  1.00  0.00           N  
ATOM    742  C4    A   980       0.944  -9.299 -59.023  1.00  0.00           C  
ATOM    743  C5    A   980       0.310  -9.980 -60.046  1.00  0.00           C  
ATOM    744  C6    A   980      -1.090  -9.872 -60.112  1.00  0.00           C  
ATOM    745  N6    A   980      -1.836 -10.473 -61.042  1.00  0.00           N  
ATOM    746  N7    A   980       1.234 -10.659 -60.829  1.00  0.00           N  
ATOM    747  C8    A   980       2.386 -10.377 -60.272  1.00  0.00           C  
ATOM    748  N9    A   980       2.284  -9.559 -59.174  1.00  0.00           N  
ATOM    749  H5'   A   980       1.625  -7.179 -56.125  1.00  0.00           H  
ATOM    750 H5''   A   980       1.968  -8.019 -54.813  1.00  0.00           H  
ATOM    751  H4'   A   980       4.115  -8.397 -55.545  1.00  0.00           H  
ATOM    752  H3'   A   980       4.056  -6.247 -56.983  1.00  0.00           H  
ATOM    753  H1'   A   980       4.198  -9.543 -58.512  1.00  0.00           H  
ATOM    754  H2'   A   980       2.776  -7.072 -58.669  1.00  0.00           H  
ATOM    755 HO2'   A   980       4.052  -6.992 -60.355  1.00  0.00           H  
ATOM    756  H2    A   980      -1.456  -7.978 -57.590  1.00  0.00           H  
ATOM    757  H61   A   980      -2.810 -10.361 -61.038  1.00  0.00           H  
ATOM    758  H62   A   980      -1.410 -11.026 -61.730  1.00  0.00           H  
ATOM    759  H8    A   980       3.241 -10.719 -60.607  1.00  0.00           H  
ATOM    760  P     A   981       6.736  -6.492 -56.750  1.00  0.00           P  
ATOM    761  OP2   A   981       8.067  -7.120 -56.946  1.00  0.00           O  
ATOM    762  OP1   A   981       6.451  -5.170 -57.361  1.00  0.00           O  
ATOM    763  O5'   A   981       6.472  -6.379 -55.183  1.00  0.00           O  
ATOM    764  C5'   A   981       7.401  -6.905 -54.247  1.00  0.00           C  
ATOM    765  C4'   A   981       6.708  -7.448 -53.023  1.00  0.00           C  
ATOM    766  O4'   A   981       5.600  -8.286 -53.441  1.00  0.00           O  
ATOM    767  C3'   A   981       7.569  -8.273 -52.079  1.00  0.00           C  
ATOM    768  O3'   A   981       7.328  -7.985 -50.713  1.00  0.00           O  
ATOM    769  C1'   A   981       5.725  -9.560 -52.831  1.00  0.00           C  
ATOM    770  C2'   A   981       7.191  -9.721 -52.404  1.00  0.00           C  
ATOM    771  O2'   A   981       7.249 -10.540 -51.246  1.00  0.00           O  
ATOM    772  N1    A   981       7.106 -12.141 -57.073  1.00  0.00           N  
ATOM    773  C2    A   981       7.737 -11.220 -56.334  1.00  0.00           C  
ATOM    774  N3    A   981       7.318 -10.588 -55.239  1.00  0.00           N  
ATOM    775  C4    A   981       6.081 -10.991 -54.902  1.00  0.00           C  
ATOM    776  C5    A   981       5.306 -11.927 -55.561  1.00  0.00           C  
ATOM    777  C6    A   981       5.864 -12.525 -56.706  1.00  0.00           C  
ATOM    778  N6    A   981       5.235 -13.442 -57.443  1.00  0.00           N  
ATOM    779  N7    A   981       4.083 -12.089 -54.924  1.00  0.00           N  
ATOM    780  C8    A   981       4.145 -11.261 -53.911  1.00  0.00           C  
ATOM    781  N9    A   981       5.326 -10.564 -53.836  1.00  0.00           N  
ATOM    782  H5'   A   981       8.019  -6.194 -53.975  1.00  0.00           H  
ATOM    783 H5''   A   981       7.911  -7.626 -54.672  1.00  0.00           H  
ATOM    784  H4'   A   981       6.365  -6.697 -52.493  1.00  0.00           H  
ATOM    785  H3'   A   981       8.513  -8.141 -52.306  1.00  0.00           H  
ATOM    786  H1'   A   981       5.146  -9.638 -52.044  1.00  0.00           H  
ATOM    787  H2'   A   981       7.740 -10.080 -53.132  1.00  0.00           H  
ATOM    788 HO2'   A   981       7.161 -11.478 -51.515  1.00  0.00           H  
ATOM    789  H2    A   981       8.635 -10.976 -56.642  1.00  0.00           H  
ATOM    790  H61   A   981       5.675 -13.823 -58.232  1.00  0.00           H  
ATOM    791  H62   A   981       4.333 -13.736 -57.196  1.00  0.00           H  
ATOM    792  H8    A   981       3.416 -11.149 -53.266  1.00  0.00           H  
ATOM    793  P     C   982       8.356  -7.065 -49.888  1.00  0.00           P  
ATOM    794  OP2   C   982       8.546  -7.673 -48.547  1.00  0.00           O  
ATOM    795  OP1   C   982       9.538  -6.809 -50.751  1.00  0.00           O  
ATOM    796  O5'   C   982       7.578  -5.688 -49.700  1.00  0.00           O  
ATOM    797  C5'   C   982       7.802  -4.597 -50.580  1.00  0.00           C  
ATOM    798  C4'   C   982       7.381  -3.286 -49.961  1.00  0.00           C  
ATOM    799  O4'   C   982       6.176  -3.508 -49.182  1.00  0.00           O  
ATOM    800  C3'   C   982       8.354  -2.670 -48.968  1.00  0.00           C  
ATOM    801  O3'   C   982       9.384  -1.925 -49.594  1.00  0.00           O  
ATOM    802  C1'   C   982       6.176  -2.633 -48.070  1.00  0.00           C  
ATOM    803  C2'   C   982       7.446  -1.783 -48.128  1.00  0.00           C  
ATOM    804  O2'   C   982       7.161  -0.562 -48.793  1.00  0.00           O  
ATOM    805  N1    C   982       6.088  -3.432 -46.823  1.00  0.00           N  
ATOM    806  C2    C   982       6.602  -2.880 -45.643  1.00  0.00           C  
ATOM    807  O2    C   982       7.113  -1.750 -45.674  1.00  0.00           O  
ATOM    808  N3    C   982       6.534  -3.588 -44.491  1.00  0.00           N  
ATOM    809  C4    C   982       5.981  -4.800 -44.484  1.00  0.00           C  
ATOM    810  N4    C   982       5.936  -5.462 -43.325  1.00  0.00           N  
ATOM    811  C5    C   982       5.450  -5.389 -45.666  1.00  0.00           C  
ATOM    812  C6    C   982       5.522  -4.680 -46.799  1.00  0.00           C  
ATOM    813  H5'   C   982       7.291  -4.740 -51.403  1.00  0.00           H  
ATOM    814 H5''   C   982       8.756  -4.554 -50.799  1.00  0.00           H  
ATOM    815  H4'   C   982       7.193  -2.645 -50.678  1.00  0.00           H  
ATOM    816  H3'   C   982       8.728  -3.377 -48.401  1.00  0.00           H  
ATOM    817  H1'   C   982       5.394  -2.048 -48.139  1.00  0.00           H  
ATOM    818  H2'   C   982       7.821  -1.631 -47.235  1.00  0.00           H  
ATOM    819 HO2'   C   982       7.176   0.169 -48.140  1.00  0.00           H  
ATOM    820  H42   C   982       5.536  -6.355 -43.287  1.00  0.00           H  
ATOM    821  H41   C   982       6.303  -5.053 -42.513  1.00  0.00           H  
ATOM    822  H5    C   982       5.045  -6.281 -45.651  1.00  0.00           H  
ATOM    823  H6    C   982       5.162  -5.067 -47.623  1.00  0.00           H  
ATOM    824  P     C   983      10.924  -2.333 -49.378  1.00  0.00           P  
ATOM    825  OP2   C   983      11.189  -3.563 -50.166  1.00  0.00           O  
ATOM    826  OP1   C   983      11.756  -1.124 -49.604  1.00  0.00           O  
ATOM    827  O5'   C   983      11.011  -2.709 -47.832  1.00  0.00           O  
ATOM    828  C5'   C   983      11.318  -1.723 -46.858  1.00  0.00           C  
ATOM    829  C4'   C   983      11.813  -2.344 -45.574  1.00  0.00           C  
ATOM    830  O4'   C   983      10.683  -2.772 -44.764  1.00  0.00           O  
ATOM    831  C3'   C   983      12.644  -3.609 -45.718  1.00  0.00           C  
ATOM    832  O3'   C   983      13.999  -3.346 -46.042  1.00  0.00           O  
ATOM    833  C1'   C   983      11.056  -3.891 -44.005  1.00  0.00           C  
ATOM    834  C2'   C   983      12.519  -4.206 -44.325  1.00  0.00           C  
ATOM    835  O2'   C   983      13.357  -3.532 -43.398  1.00  0.00           O  
ATOM    836  N1    C   983      10.148  -5.010 -44.360  1.00  0.00           N  
ATOM    837  C2    C   983       9.906  -6.000 -43.399  1.00  0.00           C  
ATOM    838  O2    C   983      10.453  -5.914 -42.289  1.00  0.00           O  
ATOM    839  N3    C   983       9.081  -7.030 -43.697  1.00  0.00           N  
ATOM    840  C4    C   983       8.506  -7.100 -44.897  1.00  0.00           C  
ATOM    841  N4    C   983       7.700  -8.135 -45.146  1.00  0.00           N  
ATOM    842  C5    C   983       8.732  -6.111 -45.895  1.00  0.00           C  
ATOM    843  C6    C   983       9.548  -5.095 -45.589  1.00  0.00           C  
ATOM    844  H5'   C   983      10.512  -1.198 -46.670  1.00  0.00           H  
ATOM    845 H5''   C   983      12.012  -1.129 -47.213  1.00  0.00           H  
ATOM    846  H4'   C   983      12.323  -1.672 -45.076  1.00  0.00           H  
ATOM    847  H3'   C   983      12.219  -4.203 -46.371  1.00  0.00           H  
ATOM    848  H1'   C   983      10.971  -3.693 -43.050  1.00  0.00           H  
ATOM    849  H2'   C   983      12.689  -5.171 -44.333  1.00  0.00           H  
ATOM    850 HO2'   C   983      14.058  -3.056 -43.889  1.00  0.00           H  
ATOM    851  H42   C   983       7.261  -8.215 -46.019  1.00  0.00           H  
ATOM    852  H41   C   983       7.547  -8.814 -44.457  1.00  0.00           H  
ATOM    853  H5    C   983       8.304  -6.170 -46.775  1.00  0.00           H  
ATOM    854  H6    C   983       9.717  -4.405 -46.262  1.00  0.00           H  
ATOM    855  P     A   984      14.963  -4.540 -46.520  1.00  0.00           P  
ATOM    856  OP2   A   984      14.529  -4.967 -47.874  1.00  0.00           O  
ATOM    857  OP1   A   984      16.367  -4.115 -46.298  1.00  0.00           O  
ATOM    858  O5'   A   984      14.640  -5.725 -45.504  1.00  0.00           O  
ATOM    859  C5'   A   984      15.380  -5.876 -44.302  1.00  0.00           C  
ATOM    860  C4'   A   984      15.429  -7.317 -43.859  1.00  0.00           C  
ATOM    861  O4'   A   984      14.092  -7.724 -43.482  1.00  0.00           O  
ATOM    862  C3'   A   984      15.861  -8.325 -44.913  1.00  0.00           C  
ATOM    863  O3'   A   984      17.267  -8.488 -44.982  1.00  0.00           O  
ATOM    864  C1'   A   984      13.867  -9.055 -43.883  1.00  0.00           C  
ATOM    865  C2'   A   984      15.187  -9.603 -44.431  1.00  0.00           C  
ATOM    866  O2'   A   984      15.918 -10.202 -43.371  1.00  0.00           O  
ATOM    867  N1    A   984      10.447 -11.924 -46.455  1.00  0.00           N  
ATOM    868  C2    A   984      11.356 -12.229 -45.521  1.00  0.00           C  
ATOM    869  N3    A   984      12.216 -11.431 -44.892  1.00  0.00           N  
ATOM    870  C4    A   984      12.084 -10.162 -45.316  1.00  0.00           C  
ATOM    871  C5    A   984      11.197  -9.695 -46.268  1.00  0.00           C  
ATOM    872  C6    A   984      10.339 -10.640 -46.859  1.00  0.00           C  
ATOM    873  N6    A   984       9.433 -10.337 -47.791  1.00  0.00           N  
ATOM    874  N7    A   984      11.346  -8.326 -46.448  1.00  0.00           N  
ATOM    875  C8    A   984      12.304  -8.002 -45.614  1.00  0.00           C  
ATOM    876  N9    A   984      12.797  -9.064 -44.897  1.00  0.00           N  
ATOM    877  H5'   A   984      14.960  -5.340 -43.597  1.00  0.00           H  
ATOM    878 H5''   A   984      16.294  -5.555 -44.445  1.00  0.00           H  
ATOM    879  H4'   A   984      16.026  -7.391 -43.085  1.00  0.00           H  
ATOM    880  H3'   A   984      15.481  -8.067 -45.779  1.00  0.00           H  
ATOM    881  H1'   A   984      13.589  -9.589 -43.109  1.00  0.00           H  
ATOM    882  H2'   A   984      15.037 -10.230 -45.170  1.00  0.00           H  
ATOM    883 HO2'   A   984      15.918 -11.174 -43.494  1.00  0.00           H  
ATOM    884  H2    A   984      11.394 -13.175 -45.263  1.00  0.00           H  
ATOM    885  H61   A   984       8.862 -11.040 -48.166  1.00  0.00           H  
ATOM    886  H62   A   984       9.337  -9.411 -48.099  1.00  0.00           H  
ATOM    887  H8    A   984      12.638  -7.086 -45.513  1.00  0.00           H  
ATOM    888  P     G   985      18.100  -7.813 -46.179  1.00  0.00           P  
ATOM    889  OP2   G   985      17.165  -7.557 -47.303  1.00  0.00           O  
ATOM    890  OP1   G   985      18.893  -6.691 -45.613  1.00  0.00           O  
ATOM    891  O5'   G   985      19.117  -8.953 -46.633  1.00  0.00           O  
ATOM    892  C5'   G   985      20.295  -9.218 -45.887  1.00  0.00           C  
ATOM    893  C4'   G   985      21.537  -8.964 -46.705  1.00  0.00           C  
ATOM    894  O4'   G   985      22.729  -9.073 -45.886  1.00  0.00           O  
ATOM    895  C3'   G   985      21.777  -9.916 -47.868  1.00  0.00           C  
ATOM    896  O3'   G   985      21.081  -9.539 -49.044  1.00  0.00           O  
ATOM    897  C1'   G   985      23.767  -9.743 -46.580  1.00  0.00           C  
ATOM    898  C2'   G   985      23.295  -9.881 -48.031  1.00  0.00           C  
ATOM    899  O2'   G   985      23.704  -8.732 -48.760  1.00  0.00           O  
ATOM    900  N1    G   985      26.630 -13.946 -46.337  1.00  0.00           N  
ATOM    901  C2    G   985      26.770 -12.837 -47.137  1.00  0.00           C  
ATOM    902  N2    G   985      27.809 -12.843 -47.985  1.00  0.00           N  
ATOM    903  N3    G   985      25.953 -11.797 -47.107  1.00  0.00           N  
ATOM    904  C4    G   985      24.966 -11.956 -46.200  1.00  0.00           C  
ATOM    905  C5    G   985      24.737 -13.020 -45.355  1.00  0.00           C  
ATOM    906  C6    G   985      25.621 -14.130 -45.397  1.00  0.00           C  
ATOM    907  O6    G   985      25.585 -15.168 -44.727  1.00  0.00           O  
ATOM    908  N7    G   985      23.614 -12.795 -44.572  1.00  0.00           N  
ATOM    909  C8    G   985      23.188 -11.620 -44.949  1.00  0.00           C  
ATOM    910  N9    G   985      23.963 -11.054 -45.933  1.00  0.00           N  
ATOM    911  H5'   G   985      20.288 -10.154 -45.599  1.00  0.00           H  
ATOM    912 H5''   G   985      20.310  -8.640 -45.096  1.00  0.00           H  
ATOM    913  H4'   G   985      21.478  -8.049 -47.051  1.00  0.00           H  
ATOM    914  H3'   G   985      21.504 -10.819 -47.604  1.00  0.00           H  
ATOM    915  H1'   G   985      24.607  -9.239 -46.557  1.00  0.00           H  
ATOM    916  H2'   G   985      23.629 -10.708 -48.439  1.00  0.00           H  
ATOM    917 HO2'   G   985      22.913  -8.199 -48.986  1.00  0.00           H  
ATOM    918  H1    G   985      27.289 -14.664 -46.436  1.00  0.00           H  
ATOM    919  H22   G   985      27.960 -12.078 -48.580  1.00  0.00           H  
ATOM    920  H21   G   985      28.418 -13.610 -48.013  1.00  0.00           H  
ATOM    921  H8    G   985      22.397 -11.185 -44.567  1.00  0.00           H  
ATOM    922  P     A   986      20.679 -10.648 -50.135  1.00  0.00           P  
ATOM    923  OP2   A   986      20.059 -11.792 -49.420  1.00  0.00           O  
ATOM    924  OP1   A   986      19.932  -9.973 -51.225  1.00  0.00           O  
ATOM    925  O5'   A   986      22.077 -11.135 -50.723  1.00  0.00           O  
ATOM    926  C5'   A   986      22.750 -10.383 -51.721  1.00  0.00           C  
ATOM    927  C4'   A   986      23.966 -11.110 -52.239  1.00  0.00           C  
ATOM    928  O4'   A   986      24.861 -11.379 -51.127  1.00  0.00           O  
ATOM    929  C3'   A   986      23.715 -12.484 -52.840  1.00  0.00           C  
ATOM    930  O3'   A   986      23.329 -12.431 -54.203  1.00  0.00           O  
ATOM    931  C1'   A   986      25.468 -12.636 -51.280  1.00  0.00           C  
ATOM    932  C2'   A   986      25.068 -13.147 -52.665  1.00  0.00           C  
ATOM    933  O2'   A   986      26.002 -12.671 -53.624  1.00  0.00           O  
ATOM    934  N1    A   986      26.099 -17.088 -48.762  1.00  0.00           N  
ATOM    935  C2    A   986      26.764 -16.528 -49.781  1.00  0.00           C  
ATOM    936  N3    A   986      26.545 -15.364 -50.389  1.00  0.00           N  
ATOM    937  C4    A   986      25.494 -14.731 -49.840  1.00  0.00           C  
ATOM    938  C5    A   986      24.713 -15.179 -48.790  1.00  0.00           C  
ATOM    939  C6    A   986      25.048 -16.426 -48.233  1.00  0.00           C  
ATOM    940  N6    A   986      24.386 -16.985 -47.218  1.00  0.00           N  
ATOM    941  N7    A   986      23.717 -14.259 -48.493  1.00  0.00           N  
ATOM    942  C8    A   986      23.914 -13.292 -49.355  1.00  0.00           C  
ATOM    943  N9    A   986      24.973 -13.512 -50.201  1.00  0.00           N  
ATOM    944  H5'   A   986      23.030  -9.524 -51.340  1.00  0.00           H  
ATOM    945 H5''   A   986      22.136 -10.216 -52.466  1.00  0.00           H  
ATOM    946  H4'   A   986      24.422 -10.540 -52.893  1.00  0.00           H  
ATOM    947  H3'   A   986      23.048 -12.956 -52.298  1.00  0.00           H  
ATOM    948  H1'   A   986      26.446 -12.572 -51.226  1.00  0.00           H  
ATOM    949  H2'   A   986      24.995 -14.124 -52.683  1.00  0.00           H  
ATOM    950 HO2'   A   986      26.546 -13.423 -53.939  1.00  0.00           H  
ATOM    951  H2    A   986      27.518 -17.049 -50.129  1.00  0.00           H  
ATOM    952  H61   A   986      24.667 -17.858 -46.871  1.00  0.00           H  
ATOM    953  H62   A   986      23.620 -16.522 -46.818  1.00  0.00           H  
ATOM    954  H8    A   986      23.356 -12.487 -49.392  1.00  0.00           H  
ATOM    955  P     U   987      22.458 -13.621 -54.843  1.00  0.00           P  
ATOM    956  OP2   U   987      21.372 -13.958 -53.889  1.00  0.00           O  
ATOM    957  OP1   U   987      22.119 -13.244 -56.239  1.00  0.00           O  
ATOM    958  O5'   U   987      23.468 -14.851 -54.896  1.00  0.00           O  
ATOM    959  C5'   U   987      24.518 -14.893 -55.850  1.00  0.00           C  
ATOM    960  C4'   U   987      25.306 -16.176 -55.755  1.00  0.00           C  
ATOM    961  O4'   U   987      25.897 -16.314 -54.435  1.00  0.00           O  
ATOM    962  C3'   U   987      24.513 -17.464 -55.917  1.00  0.00           C  
ATOM    963  O3'   U   987      24.244 -17.782 -57.271  1.00  0.00           O  
ATOM    964  C1'   U   987      25.917 -17.666 -54.041  1.00  0.00           C  
ATOM    965  C2'   U   987      25.443 -18.469 -55.253  1.00  0.00           C  
ATOM    966  O2'   U   987      26.557 -18.766 -56.083  1.00  0.00           O  
ATOM    967  N1    U   987      25.004 -17.807 -52.881  1.00  0.00           N  
ATOM    968  C2    U   987      25.101 -18.971 -52.140  1.00  0.00           C  
ATOM    969  O2    U   987      25.891 -19.861 -52.400  1.00  0.00           O  
ATOM    970  N3    U   987      24.237 -19.057 -51.076  1.00  0.00           N  
ATOM    971  C4    U   987      23.304 -18.122 -50.684  1.00  0.00           C  
ATOM    972  O4    U   987      22.597 -18.348 -49.700  1.00  0.00           O  
ATOM    973  C5    U   987      23.260 -16.944 -51.496  1.00  0.00           C  
ATOM    974  C6    U   987      24.090 -16.833 -52.538  1.00  0.00           C  
ATOM    975  H5'   U   987      25.121 -14.136 -55.694  1.00  0.00           H  
ATOM    976 H5''   U   987      24.137 -14.819 -56.749  1.00  0.00           H  
ATOM    977  H4'   U   987      26.027 -16.154 -56.418  1.00  0.00           H  
ATOM    978  H3'   U   987      23.681 -17.397 -55.404  1.00  0.00           H  
ATOM    979  H1'   U   987      26.815 -17.966 -53.786  1.00  0.00           H  
ATOM    980  H2'   U   987      24.964 -19.281 -54.987  1.00  0.00           H  
ATOM    981 HO2'   U   987      26.752 -19.725 -56.025  1.00  0.00           H  
ATOM    982  H3    U   987      24.289 -19.874 -50.537  1.00  0.00           H  
ATOM    983  H5    U   987      22.626 -16.226 -51.289  1.00  0.00           H  
ATOM    984  H6    U   987      24.040 -16.018 -53.078  1.00  0.00           H  
ATOM    985  P     C   988      23.014 -18.745 -57.647  1.00  0.00           P  
ATOM    986  OP2   C   988      21.811 -18.258 -56.927  1.00  0.00           O  
ATOM    987  OP1   C   988      22.977 -18.887 -59.125  1.00  0.00           O  
ATOM    988  O5'   C   988      23.424 -20.154 -57.028  1.00  0.00           O  
ATOM    989  C5'   C   988      24.348 -21.002 -57.693  1.00  0.00           C  
ATOM    990  C4'   C   988      24.520 -22.316 -56.969  1.00  0.00           C  
ATOM    991  O4'   C   988      24.906 -22.057 -55.587  1.00  0.00           O  
ATOM    992  C3'   C   988      23.269 -23.169 -56.823  1.00  0.00           C  
ATOM    993  O3'   C   988      22.962 -23.904 -57.995  1.00  0.00           O  
ATOM    994  C1'   C   988      24.344 -23.029 -54.739  1.00  0.00           C  
ATOM    995  C2'   C   988      23.655 -24.051 -55.646  1.00  0.00           C  
ATOM    996  O2'   C   988      24.592 -25.045 -56.032  1.00  0.00           O  
ATOM    997  N1    C   988      23.389 -22.349 -53.829  1.00  0.00           N  
ATOM    998  C2    C   988      22.932 -23.046 -52.703  1.00  0.00           C  
ATOM    999  O2    C   988      23.335 -24.202 -52.501  1.00  0.00           O  
ATOM   1000  N3    C   988      22.062 -22.448 -51.857  1.00  0.00           N  
ATOM   1001  C4    C   988      21.644 -21.205 -52.097  1.00  0.00           C  
ATOM   1002  N4    C   988      20.785 -20.656 -51.235  1.00  0.00           N  
ATOM   1003  C5    C   988      22.089 -20.471 -53.232  1.00  0.00           C  
ATOM   1004  C6    C   988      22.951 -21.072 -54.061  1.00  0.00           C  
ATOM   1005  H5'   C   988      25.215 -20.550 -57.745  1.00  0.00           H  
ATOM   1006 H5''   C   988      24.023 -21.178 -58.601  1.00  0.00           H  
ATOM   1007  H4'   C   988      25.228 -22.828 -57.410  1.00  0.00           H  
ATOM   1008  H3'   C   988      22.514 -22.596 -56.574  1.00  0.00           H  
ATOM   1009  H1'   C   988      25.033 -23.481 -54.210  1.00  0.00           H  
ATOM   1010  H2'   C   988      22.865 -24.444 -55.219  1.00  0.00           H  
ATOM   1011 HO2'   C   988      24.366 -25.888 -55.586  1.00  0.00           H  
ATOM   1012  H42   C   988      20.459 -19.744 -51.383  1.00  0.00           H  
ATOM   1013  H41   C   988      20.480 -21.165 -50.454  1.00  0.00           H  
ATOM   1014  H5    C   988      21.776 -19.557 -53.399  1.00  0.00           H  
ATOM   1015  H6    C   988      23.268 -20.583 -54.848  1.00  0.00           H  
ATOM   1016  P     G   989      21.479 -24.481 -58.222  1.00  0.00           P  
ATOM   1017  OP2   G   989      20.514 -23.381 -57.964  1.00  0.00           O  
ATOM   1018  OP1   G   989      21.454 -25.188 -59.527  1.00  0.00           O  
ATOM   1019  O5'   G   989      21.307 -25.567 -57.069  1.00  0.00           O  
ATOM   1020  C5'   G   989      21.867 -26.865 -57.201  1.00  0.00           C  
ATOM   1021  C4'   G   989      21.430 -27.774 -56.080  1.00  0.00           C  
ATOM   1022  O4'   G   989      21.807 -27.176 -54.806  1.00  0.00           O  
ATOM   1023  C3'   G   989      19.929 -27.975 -55.929  1.00  0.00           C  
ATOM   1024  O3'   G   989      19.415 -28.973 -56.795  1.00  0.00           O  
ATOM   1025  C1'   G   989      20.813 -27.417 -53.836  1.00  0.00           C  
ATOM   1026  C2'   G   989      19.810 -28.375 -54.471  1.00  0.00           C  
ATOM   1027  O2'   G   989      20.242 -29.712 -54.267  1.00  0.00           O  
ATOM   1028  N1    G   989      17.935 -24.888 -50.484  1.00  0.00           N  
ATOM   1029  C2    G   989      18.330 -26.204 -50.481  1.00  0.00           C  
ATOM   1030  N2    G   989      17.904 -26.950 -49.450  1.00  0.00           N  
ATOM   1031  N3    G   989      19.087 -26.751 -51.418  1.00  0.00           N  
ATOM   1032  C4    G   989      19.423 -25.863 -52.377  1.00  0.00           C  
ATOM   1033  C5    G   989      19.083 -24.531 -52.474  1.00  0.00           C  
ATOM   1034  C6    G   989      18.270 -23.957 -51.463  1.00  0.00           C  
ATOM   1035  O6    G   989      17.862 -22.794 -51.370  1.00  0.00           O  
ATOM   1036  N7    G   989      19.632 -23.964 -53.616  1.00  0.00           N  
ATOM   1037  C8    G   989      20.284 -24.944 -54.181  1.00  0.00           C  
ATOM   1038  N9    G   989      20.199 -26.124 -53.482  1.00  0.00           N  
ATOM   1039  H5'   G   989      22.844 -26.795 -57.194  1.00  0.00           H  
ATOM   1040 H5''   G   989      21.581 -27.251 -58.056  1.00  0.00           H  
ATOM   1041  H4'   G   989      21.883 -28.639 -56.177  1.00  0.00           H  
ATOM   1042  H3'   G   989      19.475 -27.119 -56.069  1.00  0.00           H  
ATOM   1043  H1'   G   989      21.194 -27.829 -53.032  1.00  0.00           H  
ATOM   1044  H2'   G   989      18.902 -28.230 -54.132  1.00  0.00           H  
ATOM   1045 HO2'   G   989      19.643 -30.146 -53.623  1.00  0.00           H  
ATOM   1046  H1    G   989      17.374 -24.580 -49.743  1.00  0.00           H  
ATOM   1047  H22   G   989      18.155 -27.896 -49.394  1.00  0.00           H  
ATOM   1048  H21   G   989      17.344 -26.552 -48.752  1.00  0.00           H  
ATOM   1049  H8    G   989      20.783 -24.846 -55.019  1.00  0.00           H  
ATOM   1050  P     U   990      17.831 -29.084 -57.047  1.00  0.00           P  
ATOM   1051  OP2   U   990      17.378 -27.822 -57.683  1.00  0.00           O  
ATOM   1052  OP1   U   990      17.562 -30.382 -57.717  1.00  0.00           O  
ATOM   1053  O5'   U   990      17.212 -29.149 -55.581  1.00  0.00           O  
ATOM   1054  C5'   U   990      17.071 -30.387 -54.902  1.00  0.00           C  
ATOM   1055  C4'   U   990      16.342 -30.225 -53.591  1.00  0.00           C  
ATOM   1056  O4'   U   990      16.928 -29.107 -52.863  1.00  0.00           O  
ATOM   1057  C3'   U   990      14.873 -29.840 -53.684  1.00  0.00           C  
ATOM   1058  O3'   U   990      14.023 -30.952 -53.903  1.00  0.00           O  
ATOM   1059  C1'   U   990      15.935 -28.429 -52.129  1.00  0.00           C  
ATOM   1060  C2'   U   990      14.641 -29.225 -52.311  1.00  0.00           C  
ATOM   1061  O2'   U   990      14.561 -30.225 -51.306  1.00  0.00           O  
ATOM   1062  N1    U   990      15.829 -27.052 -52.668  1.00  0.00           N  
ATOM   1063  C2    U   990      15.146 -26.125 -51.901  1.00  0.00           C  
ATOM   1064  O2    U   990      14.642 -26.394 -50.824  1.00  0.00           O  
ATOM   1065  N3    U   990      15.074 -24.864 -52.439  1.00  0.00           N  
ATOM   1066  C4    U   990      15.601 -24.440 -53.640  1.00  0.00           C  
ATOM   1067  O4    U   990      15.450 -23.268 -53.987  1.00  0.00           O  
ATOM   1068  C5    U   990      16.293 -25.452 -54.379  1.00  0.00           C  
ATOM   1069  C6    U   990      16.380 -26.688 -53.878  1.00  0.00           C  
ATOM   1070  H5'   U   990      17.962 -30.759 -54.728  1.00  0.00           H  
ATOM   1071 H5''   U   990      16.571 -31.009 -55.470  1.00  0.00           H  
ATOM   1072  H4'   U   990      16.448 -31.045 -53.067  1.00  0.00           H  
ATOM   1073  H3'   U   990      14.763 -29.154 -54.375  1.00  0.00           H  
ATOM   1074  H1'   U   990      16.157 -28.389 -51.175  1.00  0.00           H  
ATOM   1075  H2'   U   990      13.853 -28.643 -52.307  1.00  0.00           H  
ATOM   1076 HO2'   U   990      13.853 -29.984 -50.671  1.00  0.00           H  
ATOM   1077  H3    U   990      14.594 -24.192 -51.911  1.00  0.00           H  
ATOM   1078  H5    U   990      16.701 -25.239 -55.245  1.00  0.00           H  
ATOM   1079  H6    U   990      16.858 -27.363 -54.403  1.00  0.00           H  
ATOM   1080  P     G   991      12.531 -30.732 -54.458  1.00  0.00           P  
ATOM   1081  OP2   G   991      12.585 -29.707 -55.530  1.00  0.00           O  
ATOM   1082  OP1   G   991      11.946 -32.067 -54.747  1.00  0.00           O  
ATOM   1083  O5'   G   991      11.746 -30.109 -53.219  1.00  0.00           O  
ATOM   1084  C5'   G   991      10.577 -30.732 -52.708  1.00  0.00           C  
ATOM   1085  C4'   G   991      10.033 -29.993 -51.511  1.00  0.00           C  
ATOM   1086  O4'   G   991      11.015 -29.036 -51.059  1.00  0.00           O  
ATOM   1087  C3'   G   991       8.787 -29.154 -51.755  1.00  0.00           C  
ATOM   1088  O3'   G   991       7.587 -29.901 -51.651  1.00  0.00           O  
ATOM   1089  C1'   G   991      10.389 -27.876 -50.590  1.00  0.00           C  
ATOM   1090  C2'   G   991       8.887 -28.120 -50.641  1.00  0.00           C  
ATOM   1091  O2'   G   991       8.465 -28.661 -49.397  1.00  0.00           O  
ATOM   1092  N1    G   991      10.128 -22.864 -51.444  1.00  0.00           N  
ATOM   1093  C2    G   991       9.563 -23.610 -50.438  1.00  0.00           C  
ATOM   1094  N2    G   991       8.831 -22.938 -49.538  1.00  0.00           N  
ATOM   1095  N3    G   991       9.705 -24.920 -50.322  1.00  0.00           N  
ATOM   1096  C4    G   991      10.469 -25.436 -51.308  1.00  0.00           C  
ATOM   1097  C5    G   991      11.079 -24.780 -52.356  1.00  0.00           C  
ATOM   1098  C6    G   991      10.918 -23.374 -52.470  1.00  0.00           C  
ATOM   1099  O6    G   991      11.379 -22.613 -53.328  1.00  0.00           O  
ATOM   1100  N7    G   991      11.779 -25.672 -53.156  1.00  0.00           N  
ATOM   1101  C8    G   991      11.585 -26.833 -52.590  1.00  0.00           C  
ATOM   1102  N9    G   991      10.800 -26.761 -51.464  1.00  0.00           N  
ATOM   1103  H5'   G   991      10.793 -31.651 -52.445  1.00  0.00           H  
ATOM   1104 H5''   G   991       9.893 -30.753 -53.410  1.00  0.00           H  
ATOM   1105  H4'   G   991       9.856 -30.637 -50.794  1.00  0.00           H  
ATOM   1106  H3'   G   991       8.866 -28.706 -52.623  1.00  0.00           H  
ATOM   1107  H1'   G   991      10.658 -27.684 -49.668  1.00  0.00           H  
ATOM   1108  H2'   G   991       8.397 -27.301 -50.865  1.00  0.00           H  
ATOM   1109 HO2'   G   991       7.944 -27.985 -48.915  1.00  0.00           H  
ATOM   1110  H1    G   991       9.962 -21.898 -51.441  1.00  0.00           H  
ATOM   1111  H22   G   991       8.404 -23.418 -48.797  1.00  0.00           H  
ATOM   1112  H21   G   991       8.721 -21.968 -49.617  1.00  0.00           H  
ATOM   1113  H8    G   991      11.963 -27.669 -52.933  1.00  0.00           H  
ATOM   1114  P     G   992       6.434 -29.735 -52.758  1.00  0.00           P  
ATOM   1115  OP2   G   992       6.900 -30.388 -54.008  1.00  0.00           O  
ATOM   1116  OP1   G   992       5.146 -30.153 -52.147  1.00  0.00           O  
ATOM   1117  O5'   G   992       6.369 -28.164 -53.016  1.00  0.00           O  
ATOM   1118  C5'   G   992       5.397 -27.358 -52.368  1.00  0.00           C  
ATOM   1119  C4'   G   992       5.578 -25.898 -52.698  1.00  0.00           C  
ATOM   1120  O4'   G   992       6.981 -25.533 -52.596  1.00  0.00           O  
ATOM   1121  C3'   G   992       5.220 -25.485 -54.118  1.00  0.00           C  
ATOM   1122  O3'   G   992       3.824 -25.338 -54.316  1.00  0.00           O  
ATOM   1123  C1'   G   992       7.295 -24.550 -53.538  1.00  0.00           C  
ATOM   1124  C2'   G   992       5.986 -24.183 -54.243  1.00  0.00           C  
ATOM   1125  O2'   G   992       5.346 -23.137 -53.527  1.00  0.00           O  
ATOM   1126  N1    G   992      10.629 -23.557 -57.255  1.00  0.00           N  
ATOM   1127  C2    G   992       9.807 -22.699 -56.565  1.00  0.00           C  
ATOM   1128  N2    G   992       9.877 -21.403 -56.907  1.00  0.00           N  
ATOM   1129  N3    G   992       8.975 -23.080 -55.610  1.00  0.00           N  
ATOM   1130  C4    G   992       9.030 -24.412 -55.395  1.00  0.00           C  
ATOM   1131  C5    G   992       9.815 -25.354 -56.026  1.00  0.00           C  
ATOM   1132  C6    G   992      10.702 -24.931 -57.049  1.00  0.00           C  
ATOM   1133  O6    G   992      11.479 -25.614 -57.726  1.00  0.00           O  
ATOM   1134  N7    G   992       9.574 -26.620 -55.511  1.00  0.00           N  
ATOM   1135  C8    G   992       8.665 -26.428 -54.594  1.00  0.00           C  
ATOM   1136  N9    G   992       8.290 -25.112 -54.471  1.00  0.00           N  
ATOM   1137  H5'   G   992       5.474 -27.479 -51.399  1.00  0.00           H  
ATOM   1138 H5''   G   992       4.503 -27.643 -52.655  1.00  0.00           H  
ATOM   1139  H4'   G   992       5.065 -25.361 -52.057  1.00  0.00           H  
ATOM   1140  H3'   G   992       5.581 -26.144 -54.746  1.00  0.00           H  
ATOM   1141  H1'   G   992       7.667 -23.754 -53.105  1.00  0.00           H  
ATOM   1142  H2'   G   992       6.134 -23.942 -55.182  1.00  0.00           H  
ATOM   1143 HO2'   G   992       4.409 -23.380 -53.376  1.00  0.00           H  
ATOM   1144  H1    G   992      11.209 -23.173 -57.945  1.00  0.00           H  
ATOM   1145  H22   G   992       9.314 -20.745 -56.449  1.00  0.00           H  
ATOM   1146  H21   G   992      10.491 -21.113 -57.613  1.00  0.00           H  
ATOM   1147  H8    G   992       8.289 -27.151 -54.049  1.00  0.00           H  
ATOM   1148  P     A   993       3.076 -26.188 -55.457  1.00  0.00           P  
ATOM   1149  OP2   A   993       4.097 -26.988 -56.177  1.00  0.00           O  
ATOM   1150  OP1   A   993       1.913 -26.869 -54.836  1.00  0.00           O  
ATOM   1151  O5'   A   993       2.521 -25.080 -56.460  1.00  0.00           O  
ATOM   1152  C5'   A   993       1.755 -25.446 -57.598  1.00  0.00           C  
ATOM   1153  C4'   A   993       0.381 -24.825 -57.563  1.00  0.00           C  
ATOM   1154  O4'   A   993      -0.042 -24.683 -56.190  1.00  0.00           O  
ATOM   1155  C3'   A   993       0.261 -23.436 -58.169  1.00  0.00           C  
ATOM   1156  O3'   A   993      -0.001 -23.458 -59.562  1.00  0.00           O  
ATOM   1157  C1'   A   993      -0.701 -23.453 -56.014  1.00  0.00           C  
ATOM   1158  C2'   A   993      -0.899 -22.843 -57.399  1.00  0.00           C  
ATOM   1159  O2'   A   993      -2.143 -23.287 -57.920  1.00  0.00           O  
ATOM   1160  N1    A   993      -0.184 -18.834 -53.788  1.00  0.00           N  
ATOM   1161  C2    A   993      -1.128 -19.348 -54.587  1.00  0.00           C  
ATOM   1162  N3    A   993      -1.200 -20.560 -55.132  1.00  0.00           N  
ATOM   1163  C4    A   993      -0.137 -21.304 -54.778  1.00  0.00           C  
ATOM   1164  C5    A   993       0.912 -20.916 -53.966  1.00  0.00           C  
ATOM   1165  C6    A   993       0.870 -19.607 -53.452  1.00  0.00           C  
ATOM   1166  N6    A   993       1.812 -19.094 -52.657  1.00  0.00           N  
ATOM   1167  N7    A   993       1.829 -21.948 -53.822  1.00  0.00           N  
ATOM   1168  C8    A   993       1.322 -22.921 -54.538  1.00  0.00           C  
ATOM   1169  N9    A   993       0.132 -22.600 -55.145  1.00  0.00           N  
ATOM   1170  H5'   A   993       1.664 -26.422 -57.622  1.00  0.00           H  
ATOM   1171 H5''   A   993       2.220 -25.149 -58.407  1.00  0.00           H  
ATOM   1172  H4'   A   993      -0.246 -25.415 -58.034  1.00  0.00           H  
ATOM   1173  H3'   A   993       1.074 -22.926 -57.968  1.00  0.00           H  
ATOM   1174  H1'   A   993      -1.575 -23.593 -55.592  1.00  0.00           H  
ATOM   1175  H2'   A   993      -0.846 -21.865 -57.367  1.00  0.00           H  
ATOM   1176 HO2'   A   993      -2.774 -22.537 -57.920  1.00  0.00           H  
ATOM   1177  H2    A   993      -1.872 -18.746 -54.801  1.00  0.00           H  
ATOM   1178  H61   A   993       1.728 -18.174 -52.329  1.00  0.00           H  
ATOM   1179  H62   A   993       2.586 -19.637 -52.399  1.00  0.00           H  
ATOM   1180  H8    A   993       1.752 -23.797 -54.632  1.00  0.00           H  
ATOM   1181  P     G   994       0.754 -24.460 -60.493  1.00  0.00           P  
ATOM   1182  OP2   G   994       0.714 -25.779 -59.813  1.00  0.00           O  
ATOM   1183  OP1   G   994       0.155 -24.312 -61.845  1.00  0.00           O  
ATOM   1184  O5'   G   994       2.276 -23.993 -60.575  1.00  0.00           O  
ATOM   1185  C5'   G   994       3.328 -24.944 -60.623  1.00  0.00           C  
ATOM   1186  C4'   G   994       4.228 -24.716 -61.812  1.00  0.00           C  
ATOM   1187  O4'   G   994       3.467 -24.039 -62.834  1.00  0.00           O  
ATOM   1188  C3'   G   994       5.432 -23.816 -61.575  1.00  0.00           C  
ATOM   1189  O3'   G   994       6.545 -24.511 -61.039  1.00  0.00           O  
ATOM   1190  C1'   G   994       4.298 -23.156 -63.542  1.00  0.00           C  
ATOM   1191  C2'   G   994       5.710 -23.295 -62.976  1.00  0.00           C  
ATOM   1192  O2'   G   994       6.422 -24.250 -63.750  1.00  0.00           O  
ATOM   1193  N1    G   994       4.646 -18.285 -64.981  1.00  0.00           N  
ATOM   1194  C2    G   994       5.380 -19.372 -65.390  1.00  0.00           C  
ATOM   1195  N2    G   994       6.334 -19.137 -66.304  1.00  0.00           N  
ATOM   1196  N3    G   994       5.193 -20.602 -64.939  1.00  0.00           N  
ATOM   1197  C4    G   994       4.199 -20.660 -64.029  1.00  0.00           C  
ATOM   1198  C5    G   994       3.406 -19.637 -63.552  1.00  0.00           C  
ATOM   1199  C6    G   994       3.617 -18.323 -64.044  1.00  0.00           C  
ATOM   1200  O6    G   994       3.019 -17.283 -63.746  1.00  0.00           O  
ATOM   1201  N7    G   994       2.494 -20.112 -62.621  1.00  0.00           N  
ATOM   1202  C8    G   994       2.744 -21.392 -62.549  1.00  0.00           C  
ATOM   1203  N9    G   994       3.765 -21.791 -63.377  1.00  0.00           N  
ATOM   1204  H5'   G   994       2.945 -25.844 -60.680  1.00  0.00           H  
ATOM   1205 H5''   G   994       3.859 -24.875 -59.801  1.00  0.00           H  
ATOM   1206  H4'   G   994       4.539 -25.576 -62.168  1.00  0.00           H  
ATOM   1207  H3'   G   994       5.201 -23.074 -60.980  1.00  0.00           H  
ATOM   1208  H1'   G   994       4.304 -23.391 -64.494  1.00  0.00           H  
ATOM   1209  H2'   G   994       6.171 -22.430 -62.953  1.00  0.00           H  
ATOM   1210 HO2'   G   994       7.094 -23.785 -64.291  1.00  0.00           H  
ATOM   1211  H1    G   994       4.863 -17.416 -65.377  1.00  0.00           H  
ATOM   1212  H22   G   994       6.889 -19.875 -66.633  1.00  0.00           H  
ATOM   1213  H21   G   994       6.478 -18.229 -66.643  1.00  0.00           H  
ATOM   1214  H8    G   994       2.251 -22.005 -61.964  1.00  0.00           H  
ATOM   1215  P     C   995       7.622 -23.735 -60.133  1.00  0.00           P  
ATOM   1216  OP2   C   995       6.912 -23.162 -58.963  1.00  0.00           O  
ATOM   1217  OP1   C   995       8.780 -24.640 -59.918  1.00  0.00           O  
ATOM   1218  O5'   C   995       8.105 -22.529 -61.056  1.00  0.00           O  
ATOM   1219  C5'   C   995       9.158 -22.704 -61.992  1.00  0.00           C  
ATOM   1220  C4'   C   995       9.502 -21.411 -62.691  1.00  0.00           C  
ATOM   1221  O4'   C   995       8.302 -20.861 -63.288  1.00  0.00           O  
ATOM   1222  C3'   C   995      10.011 -20.285 -61.804  1.00  0.00           C  
ATOM   1223  O3'   C   995      11.394 -20.392 -61.513  1.00  0.00           O  
ATOM   1224  C1'   C   995       8.350 -19.450 -63.240  1.00  0.00           C  
ATOM   1225  C2'   C   995       9.701 -19.062 -62.649  1.00  0.00           C  
ATOM   1226  O2'   C   995      10.645 -18.910 -63.699  1.00  0.00           O  
ATOM   1227  N1    C   995       7.215 -18.971 -62.413  1.00  0.00           N  
ATOM   1228  C2    C   995       6.827 -17.630 -62.529  1.00  0.00           C  
ATOM   1229  O2    C   995       7.440 -16.888 -63.313  1.00  0.00           O  
ATOM   1230  N3    C   995       5.795 -17.167 -61.787  1.00  0.00           N  
ATOM   1231  C4    C   995       5.154 -17.985 -60.952  1.00  0.00           C  
ATOM   1232  N4    C   995       4.141 -17.484 -60.240  1.00  0.00           N  
ATOM   1233  C5    C   995       5.523 -19.352 -60.811  1.00  0.00           C  
ATOM   1234  C6    C   995       6.545 -19.799 -61.551  1.00  0.00           C  
ATOM   1235  H5'   C   995       8.884 -23.365 -62.661  1.00  0.00           H  
ATOM   1236 H5''   C   995       9.952 -23.034 -61.522  1.00  0.00           H  
ATOM   1237  H4'   C   995      10.160 -21.581 -63.396  1.00  0.00           H  
ATOM   1238  H3'   C   995       9.508 -20.246 -60.964  1.00  0.00           H  
ATOM   1239  H1'   C   995       8.275 -19.079 -64.143  1.00  0.00           H  
ATOM   1240  H2'   C   995       9.638 -18.254 -62.099  1.00  0.00           H  
ATOM   1241 HO2'   C   995      10.861 -17.960 -63.800  1.00  0.00           H  
ATOM   1242  H42   C   995       3.650 -18.059 -59.618  1.00  0.00           H  
ATOM   1243  H41   C   995       3.890 -16.542 -60.339  1.00  0.00           H  
ATOM   1244  H5    C   995       5.045 -19.946 -60.195  1.00  0.00           H  
ATOM   1245  H6    C   995       6.814 -20.736 -61.468  1.00  0.00           H  
ATOM   1246  P     U   996      11.970 -19.849 -60.114  1.00  0.00           P  
ATOM   1247  OP2   U   996      11.699 -20.875 -59.076  1.00  0.00           O  
ATOM   1248  OP1   U   996      13.362 -19.383 -60.340  1.00  0.00           O  
ATOM   1249  O5'   U   996      11.069 -18.575 -59.795  1.00  0.00           O  
ATOM   1250  C5'   U   996      11.562 -17.261 -60.008  1.00  0.00           C  
ATOM   1251  C4'   U   996      10.536 -16.216 -59.644  1.00  0.00           C  
ATOM   1252  O4'   U   996       9.223 -16.696 -60.023  1.00  0.00           O  
ATOM   1253  C3'   U   996      10.380 -15.918 -58.161  1.00  0.00           C  
ATOM   1254  O3'   U   996      11.372 -15.037 -57.665  1.00  0.00           O  
ATOM   1255  C1'   U   996       8.252 -16.166 -59.129  1.00  0.00           C  
ATOM   1256  C2'   U   996       8.989 -15.300 -58.111  1.00  0.00           C  
ATOM   1257  O2'   U   996       9.008 -13.954 -58.566  1.00  0.00           O  
ATOM   1258  N1    U   996       7.533 -17.295 -58.491  1.00  0.00           N  
ATOM   1259  C2    U   996       6.393 -16.990 -57.771  1.00  0.00           C  
ATOM   1260  O2    U   996       5.968 -15.854 -57.646  1.00  0.00           O  
ATOM   1261  N3    U   996       5.760 -18.066 -57.199  1.00  0.00           N  
ATOM   1262  C4    U   996       6.140 -19.389 -57.269  1.00  0.00           C  
ATOM   1263  O4    U   996       5.463 -20.245 -56.697  1.00  0.00           O  
ATOM   1264  C5    U   996       7.328 -19.630 -58.031  1.00  0.00           C  
ATOM   1265  C6    U   996       7.964 -18.601 -58.600  1.00  0.00           C  
ATOM   1266  H5'   U   996      11.801 -17.158 -60.953  1.00  0.00           H  
ATOM   1267 H5''   U   996      12.362 -17.127 -59.459  1.00  0.00           H  
ATOM   1268  H4'   U   996      10.722 -15.378 -60.117  1.00  0.00           H  
ATOM   1269  H3'   U   996      10.394 -16.745 -57.637  1.00  0.00           H  
ATOM   1270  H1'   U   996       7.613 -15.611 -59.623  1.00  0.00           H  
ATOM   1271  H2'   U   996       8.595 -15.374 -57.217  1.00  0.00           H  
ATOM   1272 HO2'   U   996       8.354 -13.434 -58.052  1.00  0.00           H  
ATOM   1273  H3    U   996       4.949 -17.872 -56.684  1.00  0.00           H  
ATOM   1274  H5    U   996       7.672 -20.542 -58.134  1.00  0.00           H  
ATOM   1275  H6    U   996       8.775 -18.791 -59.114  1.00  0.00           H  
ATOM   1276  P     G   997      11.791 -15.081 -56.114  1.00  0.00           P  
ATOM   1277  OP2   G   997      12.294 -16.445 -55.812  1.00  0.00           O  
ATOM   1278  OP1   G   997      12.652 -13.903 -55.836  1.00  0.00           O  
ATOM   1279  O5'   G   997      10.415 -14.879 -55.336  1.00  0.00           O  
ATOM   1280  C5'   G   997       9.877 -13.582 -55.130  1.00  0.00           C  
ATOM   1281  C4'   G   997       8.680 -13.617 -54.213  1.00  0.00           C  
ATOM   1282  O4'   G   997       7.703 -14.553 -54.745  1.00  0.00           O  
ATOM   1283  C3'   G   997       8.937 -14.113 -52.798  1.00  0.00           C  
ATOM   1284  O3'   G   997       9.435 -13.101 -51.939  1.00  0.00           O  
ATOM   1285  C1'   G   997       7.013 -15.162 -53.678  1.00  0.00           C  
ATOM   1286  C2'   G   997       7.554 -14.586 -52.368  1.00  0.00           C  
ATOM   1287  O2'   G   997       6.737 -13.495 -51.970  1.00  0.00           O  
ATOM   1288  N1    G   997       5.774 -19.722 -51.785  1.00  0.00           N  
ATOM   1289  C2    G   997       5.345 -18.473 -51.407  1.00  0.00           C  
ATOM   1290  N2    G   997       4.469 -18.426 -50.392  1.00  0.00           N  
ATOM   1291  N3    G   997       5.743 -17.350 -51.983  1.00  0.00           N  
ATOM   1292  C4    G   997       6.621 -17.578 -52.982  1.00  0.00           C  
ATOM   1293  C5    G   997       7.113 -18.783 -53.438  1.00  0.00           C  
ATOM   1294  C6    G   997       6.678 -19.980 -52.811  1.00  0.00           C  
ATOM   1295  O6    G   997       6.999 -21.145 -53.071  1.00  0.00           O  
ATOM   1296  N7    G   997       7.998 -18.589 -54.488  1.00  0.00           N  
ATOM   1297  C8    G   997       8.028 -17.293 -54.649  1.00  0.00           C  
ATOM   1298  N9    G   997       7.215 -16.620 -53.769  1.00  0.00           N  
ATOM   1299  H5'   G   997       9.608 -13.206 -55.994  1.00  0.00           H  
ATOM   1300 H5''   G   997      10.567 -13.009 -54.734  1.00  0.00           H  
ATOM   1301  H4'   G   997       8.274 -12.726 -54.169  1.00  0.00           H  
ATOM   1302  H3'   G   997       9.564 -14.865 -52.805  1.00  0.00           H  
ATOM   1303  H1'   G   997       6.057 -14.960 -53.753  1.00  0.00           H  
ATOM   1304  H2'   G   997       7.610 -15.272 -51.670  1.00  0.00           H  
ATOM   1305 HO2'   G   997       6.208 -13.761 -51.188  1.00  0.00           H  
ATOM   1306  H1    G   997       5.419 -20.493 -51.294  1.00  0.00           H  
ATOM   1307  H22   G   997       4.128 -17.562 -50.080  1.00  0.00           H  
ATOM   1308  H21   G   997       4.170 -19.253 -49.961  1.00  0.00           H  
ATOM   1309  H8    G   997       8.574 -16.848 -55.330  1.00  0.00           H  
ATOM   1310  P     C   998      10.766 -13.358 -51.076  1.00  0.00           P  
ATOM   1311  OP2   C   998      11.729 -14.104 -51.924  1.00  0.00           O  
ATOM   1312  OP1   C   998      11.174 -12.067 -50.465  1.00  0.00           O  
ATOM   1313  O5'   C   998      10.286 -14.325 -49.905  1.00  0.00           O  
ATOM   1314  C5'   C   998       9.119 -14.034 -49.150  1.00  0.00           C  
ATOM   1315  C4'   C   998       8.561 -15.270 -48.488  1.00  0.00           C  
ATOM   1316  O4'   C   998       7.898 -16.091 -49.489  1.00  0.00           O  
ATOM   1317  C3'   C   998       9.578 -16.221 -47.877  1.00  0.00           C  
ATOM   1318  O3'   C   998       9.990 -15.831 -46.578  1.00  0.00           O  
ATOM   1319  C1'   C   998       8.100 -17.458 -49.217  1.00  0.00           C  
ATOM   1320  C2'   C   998       8.792 -17.523 -47.855  1.00  0.00           C  
ATOM   1321  O2'   C   998       7.812 -17.515 -46.827  1.00  0.00           O  
ATOM   1322  N1    C   998       8.938 -18.027 -50.302  1.00  0.00           N  
ATOM   1323  C2    C   998       9.017 -19.420 -50.420  1.00  0.00           C  
ATOM   1324  O2    C   998       8.391 -20.133 -49.621  1.00  0.00           O  
ATOM   1325  N3    C   998       9.774 -19.963 -51.401  1.00  0.00           N  
ATOM   1326  C4    C   998      10.438 -19.176 -52.247  1.00  0.00           C  
ATOM   1327  N4    C   998      11.172 -19.756 -53.199  1.00  0.00           N  
ATOM   1328  C5    C   998      10.378 -17.757 -52.153  1.00  0.00           C  
ATOM   1329  C6    C   998       9.626 -17.230 -51.179  1.00  0.00           C  
ATOM   1330  H5'   C   998       8.440 -13.655 -49.745  1.00  0.00           H  
ATOM   1331 H5''   C   998       9.342 -13.375 -48.459  1.00  0.00           H  
ATOM   1332  H4'   C   998       7.912 -15.015 -47.799  1.00  0.00           H  
ATOM   1333  H3'   C   998      10.369 -16.317 -48.449  1.00  0.00           H  
ATOM   1334  H1'   C   998       7.252 -17.946 -49.170  1.00  0.00           H  
ATOM   1335  H2'   C   998       9.386 -18.299 -47.783  1.00  0.00           H  
ATOM   1336 HO2'   C   998       7.784 -18.398 -46.405  1.00  0.00           H  
ATOM   1337  H42   C   998      11.671 -19.205 -53.836  1.00  0.00           H  
ATOM   1338  H41   C   998      11.211 -20.734 -53.260  1.00  0.00           H  
ATOM   1339  H5    C   998      10.870 -17.186 -52.780  1.00  0.00           H  
ATOM   1340  H6    C   998       9.572 -16.256 -51.098  1.00  0.00           H  
ATOM   1341  P     G   999      11.380 -16.368 -45.975  1.00  0.00           P  
ATOM   1342  OP2   G   999      12.420 -16.235 -47.027  1.00  0.00           O  
ATOM   1343  OP1   G   999      11.586 -15.726 -44.652  1.00  0.00           O  
ATOM   1344  O5'   G   999      11.120 -17.922 -45.733  1.00  0.00           O  
ATOM   1345  C5'   G   999      10.363 -18.369 -44.618  1.00  0.00           C  
ATOM   1346  C4'   G   999      10.330 -19.875 -44.540  1.00  0.00           C  
ATOM   1347  O4'   G   999       9.889 -20.427 -45.798  1.00  0.00           O  
ATOM   1348  C3'   G   999      11.673 -20.564 -44.351  1.00  0.00           C  
ATOM   1349  O3'   G   999      12.159 -20.475 -43.022  1.00  0.00           O  
ATOM   1350  C1'   G   999      10.476 -21.692 -45.999  1.00  0.00           C  
ATOM   1351  C2'   G   999      11.351 -21.990 -44.788  1.00  0.00           C  
ATOM   1352  O2'   G   999      10.591 -22.672 -43.801  1.00  0.00           O  
ATOM   1353  N1    G   999      13.156 -24.386 -49.387  1.00  0.00           N  
ATOM   1354  C2    G   999      12.523 -24.804 -48.242  1.00  0.00           C  
ATOM   1355  N2    G   999      12.611 -26.112 -47.956  1.00  0.00           N  
ATOM   1356  N3    G   999      11.850 -24.000 -47.434  1.00  0.00           N  
ATOM   1357  C4    G   999      11.862 -22.723 -47.869  1.00  0.00           C  
ATOM   1358  C5    G   999      12.463 -22.202 -48.995  1.00  0.00           C  
ATOM   1359  C6    G   999      13.182 -23.075 -49.853  1.00  0.00           C  
ATOM   1360  O6    G   999      13.783 -22.805 -50.898  1.00  0.00           O  
ATOM   1361  N7    G   999      12.240 -20.835 -49.086  1.00  0.00           N  
ATOM   1362  C8    G   999      11.521 -20.555 -48.032  1.00  0.00           C  
ATOM   1363  N9    G   999      11.256 -21.654 -47.251  1.00  0.00           N  
ATOM   1364  H5'   G   999       9.447 -18.032 -44.697  1.00  0.00           H  
ATOM   1365 H5''   G   999      10.764 -18.015 -43.796  1.00  0.00           H  
ATOM   1366  H4'   G   999       9.724 -20.157 -43.822  1.00  0.00           H  
ATOM   1367  H3'   G   999      12.337 -20.183 -44.962  1.00  0.00           H  
ATOM   1368  H1'   G   999       9.775 -22.373 -46.072  1.00  0.00           H  
ATOM   1369  H2'   G   999      12.163 -22.485 -45.026  1.00  0.00           H  
ATOM   1370 HO2'   G   999      10.905 -23.598 -43.739  1.00  0.00           H  
ATOM   1371  H1    G   999      13.628 -25.061 -49.917  1.00  0.00           H  
ATOM   1372  H22   G   999      12.178 -26.468 -47.152  1.00  0.00           H  
ATOM   1373  H21   G   999      13.107 -26.713 -48.549  1.00  0.00           H  
ATOM   1374  H8    G   999      11.204 -19.652 -47.821  1.00  0.00           H  
ATOM   1375  P     C  1000      13.732 -20.622 -42.727  1.00  0.00           P  
ATOM   1376  OP2   C  1000      14.457 -19.669 -43.604  1.00  0.00           O  
ATOM   1377  OP1   C  1000      13.930 -20.562 -41.256  1.00  0.00           O  
ATOM   1378  O5'   C  1000      14.079 -22.100 -43.209  1.00  0.00           O  
ATOM   1379  C5'   C  1000      13.645 -23.231 -42.469  1.00  0.00           C  
ATOM   1380  C4'   C  1000      14.218 -24.513 -43.022  1.00  0.00           C  
ATOM   1381  O4'   C  1000      13.757 -24.690 -44.388  1.00  0.00           O  
ATOM   1382  C3'   C  1000      15.732 -24.571 -43.145  1.00  0.00           C  
ATOM   1383  O3'   C  1000      16.371 -24.946 -41.937  1.00  0.00           O  
ATOM   1384  C1'   C  1000      14.768 -25.291 -45.166  1.00  0.00           C  
ATOM   1385  C2'   C  1000      15.906 -25.645 -44.206  1.00  0.00           C  
ATOM   1386  O2'   C  1000      15.681 -26.940 -43.670  1.00  0.00           O  
ATOM   1387  N1    C  1000      15.186 -24.312 -46.200  1.00  0.00           N  
ATOM   1388  C2    C  1000      15.903 -24.781 -47.308  1.00  0.00           C  
ATOM   1389  O2    C  1000      16.167 -25.990 -47.392  1.00  0.00           O  
ATOM   1390  N3    C  1000      16.296 -23.909 -48.265  1.00  0.00           N  
ATOM   1391  C4    C  1000      16.000 -22.614 -48.151  1.00  0.00           C  
ATOM   1392  N4    C  1000      16.408 -21.791 -49.120  1.00  0.00           N  
ATOM   1393  C5    C  1000      15.273 -22.106 -47.038  1.00  0.00           C  
ATOM   1394  C6    C  1000      14.889 -22.979 -46.098  1.00  0.00           C  
ATOM   1395  H5'   C  1000      12.666 -23.277 -42.502  1.00  0.00           H  
ATOM   1396 H5''   C  1000      13.928 -23.130 -41.536  1.00  0.00           H  
ATOM   1397  H4'   C  1000      13.914 -25.272 -42.481  1.00  0.00           H  
ATOM   1398  H3'   C  1000      16.105 -23.720 -43.455  1.00  0.00           H  
ATOM   1399  H1'   C  1000      14.448 -26.109 -45.601  1.00  0.00           H  
ATOM   1400  H2'   C  1000      16.781 -25.580 -44.642  1.00  0.00           H  
ATOM   1401 HO2'   C  1000      16.339 -27.561 -44.047  1.00  0.00           H  
ATOM   1402  H42   C  1000      16.207 -20.833 -49.065  1.00  0.00           H  
ATOM   1403  H41   C  1000      16.909 -22.144 -49.885  1.00  0.00           H  
ATOM   1404  H5    C  1000      15.060 -21.153 -46.963  1.00  0.00           H  
ATOM   1405  H6    C  1000      14.388 -22.649 -45.324  1.00  0.00           H  
ATOM   1406  P     G  1001      17.905 -24.542 -41.675  1.00  0.00           P  
ATOM   1407  OP2   G  1001      18.087 -23.129 -42.094  1.00  0.00           O  
ATOM   1408  OP1   G  1001      18.258 -24.949 -40.290  1.00  0.00           O  
ATOM   1409  O5'   G  1001      18.725 -25.465 -42.683  1.00  0.00           O  
ATOM   1410  C5'   G  1001      18.966 -26.833 -42.387  1.00  0.00           C  
ATOM   1411  C4'   G  1001      19.855 -27.475 -43.423  1.00  0.00           C  
ATOM   1412  O4'   G  1001      19.210 -27.423 -44.723  1.00  0.00           O  
ATOM   1413  C3'   G  1001      21.194 -26.796 -43.668  1.00  0.00           C  
ATOM   1414  O3'   G  1001      22.179 -27.156 -42.714  1.00  0.00           O  
ATOM   1415  C1'   G  1001      20.162 -27.196 -45.729  1.00  0.00           C  
ATOM   1416  C2'   G  1001      21.528 -27.313 -45.062  1.00  0.00           C  
ATOM   1417  O2'   G  1001      21.923 -28.677 -45.024  1.00  0.00           O  
ATOM   1418  N1    G  1001      21.150 -23.929 -49.506  1.00  0.00           N  
ATOM   1419  C2    G  1001      21.593 -25.217 -49.326  1.00  0.00           C  
ATOM   1420  N2    G  1001      22.407 -25.705 -50.274  1.00  0.00           N  
ATOM   1421  N3    G  1001      21.263 -25.974 -48.292  1.00  0.00           N  
ATOM   1422  C4    G  1001      20.441 -25.330 -47.437  1.00  0.00           C  
ATOM   1423  C5    G  1001      19.941 -24.048 -47.524  1.00  0.00           C  
ATOM   1424  C6    G  1001      20.304 -23.247 -48.638  1.00  0.00           C  
ATOM   1425  O6    G  1001      19.965 -22.086 -48.895  1.00  0.00           O  
ATOM   1426  N7    G  1001      19.127 -23.761 -46.438  1.00  0.00           N  
ATOM   1427  C8    G  1001      19.146 -24.854 -45.723  1.00  0.00           C  
ATOM   1428  N9    G  1001      19.923 -25.845 -46.272  1.00  0.00           N  
ATOM   1429  H5'   G  1001      18.110 -27.309 -42.360  1.00  0.00           H  
ATOM   1430 H5''   G  1001      19.397 -26.899 -41.510  1.00  0.00           H  
ATOM   1431  H4'   G  1001      20.013 -28.411 -43.179  1.00  0.00           H  
ATOM   1432  H3'   G  1001      21.106 -25.821 -43.686  1.00  0.00           H  
ATOM   1433  H1'   G  1001      20.093 -27.854 -46.451  1.00  0.00           H  
ATOM   1434  H2'   G  1001      22.202 -26.753 -45.501  1.00  0.00           H  
ATOM   1435 HO2'   G  1001      22.669 -28.811 -45.645  1.00  0.00           H  
ATOM   1436  H1    G  1001      21.454 -23.453 -50.307  1.00  0.00           H  
ATOM   1437  H22   G  1001      22.754 -26.619 -50.199  1.00  0.00           H  
ATOM   1438  H21   G  1001      22.656 -25.151 -51.043  1.00  0.00           H  
ATOM   1439  H8    G  1001      18.655 -24.955 -44.882  1.00  0.00           H  
ATOM   1440  P     A  1002      23.477 -26.231 -42.505  1.00  0.00           P  
ATOM   1441  OP2   A  1002      23.020 -24.827 -42.350  1.00  0.00           O  
ATOM   1442  OP1   A  1002      24.318 -26.850 -41.451  1.00  0.00           O  
ATOM   1443  O5'   A  1002      24.258 -26.345 -43.889  1.00  0.00           O  
ATOM   1444  C5'   A  1002      25.065 -27.476 -44.180  1.00  0.00           C  
ATOM   1445  C4'   A  1002      25.838 -27.290 -45.462  1.00  0.00           C  
ATOM   1446  O4'   A  1002      24.923 -27.031 -46.560  1.00  0.00           O  
ATOM   1447  C3'   A  1002      26.796 -26.110 -45.499  1.00  0.00           C  
ATOM   1448  O3'   A  1002      28.044 -26.389 -44.890  1.00  0.00           O  
ATOM   1449  C1'   A  1002      25.476 -26.098 -47.455  1.00  0.00           C  
ATOM   1450  C2'   A  1002      26.918 -25.892 -47.005  1.00  0.00           C  
ATOM   1451  O2'   A  1002      27.736 -26.887 -47.604  1.00  0.00           O  
ATOM   1452  N1    A  1002      24.363 -21.530 -49.564  1.00  0.00           N  
ATOM   1453  C2    A  1002      25.199 -22.510 -49.929  1.00  0.00           C  
ATOM   1454  N3    A  1002      25.440 -23.675 -49.332  1.00  0.00           N  
ATOM   1455  C4    A  1002      24.699 -23.800 -48.217  1.00  0.00           C  
ATOM   1456  C5    A  1002      23.797 -22.881 -47.714  1.00  0.00           C  
ATOM   1457  C6    A  1002      23.632 -21.687 -48.439  1.00  0.00           C  
ATOM   1458  N6    A  1002      22.800 -20.709 -48.075  1.00  0.00           N  
ATOM   1459  N7    A  1002      23.217 -23.352 -46.544  1.00  0.00           N  
ATOM   1460  C8    A  1002      23.771 -24.526 -46.369  1.00  0.00           C  
ATOM   1461  N9    A  1002      24.678 -24.862 -47.344  1.00  0.00           N  
ATOM   1462  H5'   A  1002      24.491 -28.266 -44.264  1.00  0.00           H  
ATOM   1463 H5''   A  1002      25.696 -27.617 -43.444  1.00  0.00           H  
ATOM   1464  H4'   A  1002      26.339 -28.111 -45.650  1.00  0.00           H  
ATOM   1465  H3'   A  1002      26.406 -25.313 -45.081  1.00  0.00           H  
ATOM   1466  H1'   A  1002      25.465 -26.411 -48.384  1.00  0.00           H  
ATOM   1467  H2'   A  1002      27.234 -24.988 -47.213  1.00  0.00           H  
ATOM   1468 HO2'   A  1002      28.300 -26.467 -48.286  1.00  0.00           H  
ATOM   1469  H2    A  1002      25.705 -22.347 -50.752  1.00  0.00           H  
ATOM   1470  H61   A  1002      22.728 -19.899 -48.622  1.00  0.00           H  
ATOM   1471  H62   A  1002      22.260 -20.802 -47.263  1.00  0.00           H  
ATOM   1472  H8    A  1002      23.558 -25.111 -45.612  1.00  0.00           H  
ATOM   1473  P     U  1003      28.979 -25.188 -44.375  1.00  0.00           P  
ATOM   1474  OP2   U  1003      28.153 -24.296 -43.523  1.00  0.00           O  
ATOM   1475  OP1   U  1003      30.227 -25.778 -43.827  1.00  0.00           O  
ATOM   1476  O5'   U  1003      29.352 -24.393 -45.705  1.00  0.00           O  
ATOM   1477  C5'   U  1003      30.383 -24.853 -46.565  1.00  0.00           C  
ATOM   1478  C4'   U  1003      30.623 -23.897 -47.707  1.00  0.00           C  
ATOM   1479  O4'   U  1003      29.354 -23.617 -48.329  1.00  0.00           O  
ATOM   1480  C3'   U  1003      31.129 -22.513 -47.329  1.00  0.00           C  
ATOM   1481  O3'   U  1003      32.524 -22.480 -47.087  1.00  0.00           O  
ATOM   1482  C1'   U  1003      29.307 -22.278 -48.787  1.00  0.00           C  
ATOM   1483  C2'   U  1003      30.672 -21.664 -48.502  1.00  0.00           C  
ATOM   1484  O2'   U  1003      31.515 -21.850 -49.630  1.00  0.00           O  
ATOM   1485  N1    U  1003      28.215 -21.581 -48.067  1.00  0.00           N  
ATOM   1486  C2    U  1003      27.834 -20.341 -48.546  1.00  0.00           C  
ATOM   1487  O2    U  1003      28.352 -19.814 -49.516  1.00  0.00           O  
ATOM   1488  N3    U  1003      26.819 -19.733 -47.849  1.00  0.00           N  
ATOM   1489  C4    U  1003      26.158 -20.225 -46.743  1.00  0.00           C  
ATOM   1490  O4    U  1003      25.264 -19.555 -46.225  1.00  0.00           O  
ATOM   1491  C5    U  1003      26.605 -21.513 -46.304  1.00  0.00           C  
ATOM   1492  C6    U  1003      27.590 -22.127 -46.966  1.00  0.00           C  
ATOM   1493  H5'   U  1003      30.130 -25.727 -46.928  1.00  0.00           H  
ATOM   1494 H5''   U  1003      31.211 -24.948 -46.049  1.00  0.00           H  
ATOM   1495  H4'   U  1003      31.230 -24.285 -48.371  1.00  0.00           H  
ATOM   1496  H3'   U  1003      30.656 -22.213 -46.525  1.00  0.00           H  
ATOM   1497  H1'   U  1003      29.133 -22.245 -49.752  1.00  0.00           H  
ATOM   1498  H2'   U  1003      30.601 -20.719 -48.255  1.00  0.00           H  
ATOM   1499 HO2'   U  1003      31.660 -20.983 -50.066  1.00  0.00           H  
ATOM   1500  H3    U  1003      26.534 -18.853 -48.171  1.00  0.00           H  
ATOM   1501  H5    U  1003      26.190 -21.939 -45.525  1.00  0.00           H  
ATOM   1502  H6    U  1003      27.878 -23.007 -46.645  1.00  0.00           H  
ATOM   1503  P     C  1004      33.158 -21.327 -46.165  1.00  0.00           P  
ATOM   1504  OP2   C  1004      32.361 -21.244 -44.916  1.00  0.00           O  
ATOM   1505  OP1   C  1004      34.624 -21.557 -46.086  1.00  0.00           O  
ATOM   1506  O5'   C  1004      32.914 -19.990 -46.997  1.00  0.00           O  
ATOM   1507  C5'   C  1004      33.751 -19.649 -48.092  1.00  0.00           C  
ATOM   1508  C4'   C  1004      33.447 -18.266 -48.616  1.00  0.00           C  
ATOM   1509  O4'   C  1004      32.046 -18.212 -48.997  1.00  0.00           O  
ATOM   1510  C3'   C  1004      33.595 -17.126 -47.621  1.00  0.00           C  
ATOM   1511  O3'   C  1004      34.917 -16.619 -47.555  1.00  0.00           O  
ATOM   1512  C1'   C  1004      31.514 -16.935 -48.722  1.00  0.00           C  
ATOM   1513  C2'   C  1004      32.659 -16.070 -48.195  1.00  0.00           C  
ATOM   1514  O2'   C  1004      33.260 -15.386 -49.286  1.00  0.00           O  
ATOM   1515  N1    C  1004      30.426 -17.097 -47.725  1.00  0.00           N  
ATOM   1516  C2    C  1004      29.529 -16.037 -47.542  1.00  0.00           C  
ATOM   1517  O2    C  1004      29.670 -15.002 -48.211  1.00  0.00           O  
ATOM   1518  N3    C  1004      28.529 -16.159 -46.640  1.00  0.00           N  
ATOM   1519  C4    C  1004      28.400 -17.281 -45.933  1.00  0.00           C  
ATOM   1520  N4    C  1004      27.397 -17.357 -45.054  1.00  0.00           N  
ATOM   1521  C5    C  1004      29.294 -18.376 -46.095  1.00  0.00           C  
ATOM   1522  C6    C  1004      30.280 -18.245 -46.991  1.00  0.00           C  
ATOM   1523  H5'   C  1004      33.616 -20.300 -48.811  1.00  0.00           H  
ATOM   1524 H5''   C  1004      34.686 -19.682 -47.801  1.00  0.00           H  
ATOM   1525  H4'   C  1004      33.999 -18.075 -49.402  1.00  0.00           H  
ATOM   1526  H3'   C  1004      33.275 -17.388 -46.733  1.00  0.00           H  
ATOM   1527  H1'   C  1004      31.152 -16.530 -49.537  1.00  0.00           H  
ATOM   1528  H2'   C  1004      32.351 -15.449 -47.504  1.00  0.00           H  
ATOM   1529 HO2'   C  1004      33.034 -14.435 -49.230  1.00  0.00           H  
ATOM   1530  H42   C  1004      27.275 -18.168 -44.519  1.00  0.00           H  
ATOM   1531  H41   C  1004      26.783 -16.600 -44.944  1.00  0.00           H  
ATOM   1532  H5    C  1004      29.191 -19.198 -45.571  1.00  0.00           H  
ATOM   1533  H6    C  1004      30.906 -18.987 -47.118  1.00  0.00           H  
ATOM   1534  P     C  1005      35.557 -16.215 -46.136  1.00  0.00           P  
ATOM   1535  OP2   C  1005      35.737 -17.455 -45.342  1.00  0.00           O  
ATOM   1536  OP1   C  1005      36.724 -15.333 -46.394  1.00  0.00           O  
ATOM   1537  O5'   C  1005      34.425 -15.339 -45.437  1.00  0.00           O  
ATOM   1538  C5'   C  1005      34.364 -13.935 -45.631  1.00  0.00           C  
ATOM   1539  C4'   C  1005      33.070 -13.356 -45.114  1.00  0.00           C  
ATOM   1540  O4'   C  1005      31.963 -14.228 -45.512  1.00  0.00           O  
ATOM   1541  C3'   C  1005      32.914 -13.306 -43.602  1.00  0.00           C  
ATOM   1542  O3'   C  1005      33.531 -12.171 -43.020  1.00  0.00           O  
ATOM   1543  C1'   C  1005      30.958 -14.219 -44.535  1.00  0.00           C  
ATOM   1544  C2'   C  1005      31.397 -13.206 -43.469  1.00  0.00           C  
ATOM   1545  O2'   C  1005      30.934 -11.911 -43.824  1.00  0.00           O  
ATOM   1546  N1    C  1005      30.844 -15.595 -43.992  1.00  0.00           N  
ATOM   1547  C2    C  1005      29.801 -15.874 -43.099  1.00  0.00           C  
ATOM   1548  O2    C  1005      29.010 -14.969 -42.790  1.00  0.00           O  
ATOM   1549  N3    C  1005      29.675 -17.120 -42.590  1.00  0.00           N  
ATOM   1550  C4    C  1005      30.538 -18.075 -42.937  1.00  0.00           C  
ATOM   1551  N4    C  1005      30.374 -19.291 -42.410  1.00  0.00           N  
ATOM   1552  C5    C  1005      31.608 -17.824 -43.842  1.00  0.00           C  
ATOM   1553  C6    C  1005      31.723 -16.587 -44.340  1.00  0.00           C  
ATOM   1554  H5'   C  1005      34.441 -13.741 -46.589  1.00  0.00           H  
ATOM   1555 H5''   C  1005      35.113 -13.514 -45.159  1.00  0.00           H  
ATOM   1556  H4'   C  1005      32.940 -12.469 -45.511  1.00  0.00           H  
ATOM   1557  H3'   C  1005      33.225 -14.152 -43.217  1.00  0.00           H  
ATOM   1558  H1'   C  1005      30.094 -13.942 -44.906  1.00  0.00           H  
ATOM   1559  H2'   C  1005      31.099 -13.463 -42.572  1.00  0.00           H  
ATOM   1560 HO2'   C  1005      31.680 -11.279 -43.771  1.00  0.00           H  
ATOM   1561  H42   C  1005      30.992 -20.013 -42.645  1.00  0.00           H  
ATOM   1562  H41   C  1005      29.637 -19.459 -41.787  1.00  0.00           H  
ATOM   1563  H5    C  1005      32.238 -18.533 -44.092  1.00  0.00           H  
ATOM   1564  H6    C  1005      32.453 -16.395 -44.964  1.00  0.00           H  
ATOM   1565  P     C  1006      33.966 -12.191 -41.473  1.00  0.00           P  
ATOM   1566  OP2   C  1006      33.754 -13.565 -40.952  1.00  0.00           O  
ATOM   1567  OP1   C  1006      35.308 -11.565 -41.364  1.00  0.00           O  
ATOM   1568  O5'   C  1006      32.914 -11.227 -40.764  1.00  0.00           O  
ATOM   1569  C5'   C  1006      31.575 -11.644 -40.544  1.00  0.00           C  
ATOM   1570  C4'   C  1006      30.753 -10.558 -39.893  1.00  0.00           C  
ATOM   1571  O4'   C  1006      30.991 -10.492 -38.458  1.00  0.00           O  
ATOM   1572  C3'   C  1006      31.027  -9.138 -40.362  1.00  0.00           C  
ATOM   1573  O3'   C  1006      30.356  -8.815 -41.568  1.00  0.00           O  
ATOM   1574  C1'   C  1006      30.870  -9.146 -38.024  1.00  0.00           C  
ATOM   1575  C2'   C  1006      30.451  -8.313 -39.220  1.00  0.00           C  
ATOM   1576  O2'   C  1006      29.033  -8.264 -39.275  1.00  0.00           O  
ATOM   1577  N1    C  1006      32.162  -8.696 -37.448  1.00  0.00           N  
ATOM   1578  C2    C  1006      32.198  -7.468 -36.776  1.00  0.00           C  
ATOM   1579  O2    C  1006      31.159  -6.797 -36.683  1.00  0.00           O  
ATOM   1580  N3    C  1006      33.363  -7.035 -36.241  1.00  0.00           N  
ATOM   1581  C4    C  1006      34.466  -7.774 -36.356  1.00  0.00           C  
ATOM   1582  N4    C  1006      35.593  -7.307 -35.812  1.00  0.00           N  
ATOM   1583  C5    C  1006      34.462  -9.026 -37.033  1.00  0.00           C  
ATOM   1584  C6    C  1006      33.304  -9.445 -37.557  1.00  0.00           C  
ATOM   1585  H5'   C  1006      31.578 -12.434 -39.964  1.00  0.00           H  
ATOM   1586 H5''   C  1006      31.169 -11.880 -41.404  1.00  0.00           H  
ATOM   1587  H4'   C  1006      29.809 -10.768 -40.052  1.00  0.00           H  
ATOM   1588  H3'   C  1006      31.988  -8.960 -40.433  1.00  0.00           H  
ATOM   1589  H1'   C  1006      30.172  -9.097 -37.338  1.00  0.00           H  
ATOM   1590  H2'   C  1006      30.843  -7.416 -39.187  1.00  0.00           H  
ATOM   1591 HO2'   C  1006      28.735  -7.361 -39.042  1.00  0.00           H  
ATOM   1592  H42   C  1006      36.421  -7.827 -35.879  1.00  0.00           H  
ATOM   1593  H41   C  1006      35.592  -6.444 -35.348  1.00  0.00           H  
ATOM   1594  H5    C  1006      35.279  -9.563 -37.111  1.00  0.00           H  
ATOM   1595  H6    C  1006      33.281 -10.304 -38.026  1.00  0.00           H  
ATOM   1596  P     U  1007      31.048  -7.838 -42.642  1.00  0.00           P  
ATOM   1597  OP2   U  1007      32.515  -8.056 -42.583  1.00  0.00           O  
ATOM   1598  OP1   U  1007      30.333  -7.995 -43.934  1.00  0.00           O  
ATOM   1599  O5'   U  1007      30.743  -6.377 -42.084  1.00  0.00           O  
ATOM   1600  C5'   U  1007      29.414  -5.966 -41.803  1.00  0.00           C  
ATOM   1601  C4'   U  1007      29.378  -4.604 -41.155  1.00  0.00           C  
ATOM   1602  O4'   U  1007      29.781  -4.655 -39.762  1.00  0.00           O  
ATOM   1603  C3'   U  1007      30.301  -3.553 -41.751  1.00  0.00           C  
ATOM   1604  O3'   U  1007      29.773  -2.950 -42.919  1.00  0.00           O  
ATOM   1605  C1'   U  1007      30.497  -3.469 -39.410  1.00  0.00           C  
ATOM   1606  C2'   U  1007      30.424  -2.540 -40.614  1.00  0.00           C  
ATOM   1607  O2'   U  1007      29.258  -1.734 -40.515  1.00  0.00           O  
ATOM   1608  N1    U  1007      31.890  -3.862 -39.087  1.00  0.00           N  
ATOM   1609  C2    U  1007      32.654  -2.952 -38.379  1.00  0.00           C  
ATOM   1610  O2    U  1007      32.233  -1.867 -38.020  1.00  0.00           O  
ATOM   1611  N3    U  1007      33.936  -3.359 -38.102  1.00  0.00           N  
ATOM   1612  C4    U  1007      34.523  -4.556 -38.453  1.00  0.00           C  
ATOM   1613  O4    U  1007      35.691  -4.774 -38.129  1.00  0.00           O  
ATOM   1614  C5    U  1007      33.674  -5.448 -39.183  1.00  0.00           C  
ATOM   1615  C6    U  1007      32.420  -5.077 -39.465  1.00  0.00           C  
ATOM   1616  H5'   U  1007      28.999  -6.617 -41.200  1.00  0.00           H  
ATOM   1617 H5''   U  1007      28.905  -5.934 -42.640  1.00  0.00           H  
ATOM   1618  H4'   U  1007      28.460  -4.262 -41.189  1.00  0.00           H  
ATOM   1619  H3'   U  1007      31.179  -3.953 -41.919  1.00  0.00           H  
ATOM   1620  H1'   U  1007      30.097  -3.024 -38.634  1.00  0.00           H  
ATOM   1621  H2'   U  1007      31.233  -1.995 -40.704  1.00  0.00           H  
ATOM   1622 HO2'   U  1007      29.460  -0.945 -39.969  1.00  0.00           H  
ATOM   1623  H3    U  1007      34.494  -2.729 -37.601  1.00  0.00           H  
ATOM   1624  H5    U  1007      34.009  -6.322 -39.472  1.00  0.00           H  
ATOM   1625  H6    U  1007      31.860  -5.704 -39.966  1.00  0.00           H  
ATOM   1626  P     U  1008      30.759  -2.391 -44.058  1.00  0.00           P  
ATOM   1627  OP2   U  1008      31.760  -3.446 -44.356  1.00  0.00           O  
ATOM   1628  OP1   U  1008      29.926  -1.837 -45.156  1.00  0.00           O  
ATOM   1629  O5'   U  1008      31.514  -1.179 -43.353  1.00  0.00           O  
ATOM   1630  C5'   U  1008      30.801  -0.036 -42.906  1.00  0.00           C  
ATOM   1631  C4'   U  1008      31.676   0.883 -42.090  1.00  0.00           C  
ATOM   1632  O4'   U  1008      32.165   0.216 -40.894  1.00  0.00           O  
ATOM   1633  C3'   U  1008      32.938   1.389 -42.773  1.00  0.00           C  
ATOM   1634  O3'   U  1008      32.693   2.463 -43.663  1.00  0.00           O  
ATOM   1635  C1'   U  1008      33.481   0.659 -40.583  1.00  0.00           C  
ATOM   1636  C2'   U  1008      33.812   1.768 -41.583  1.00  0.00           C  
ATOM   1637  O2'   U  1008      33.415   3.016 -41.030  1.00  0.00           O  
ATOM   1638  N1    U  1008      34.395  -0.502 -40.709  1.00  0.00           N  
ATOM   1639  C2    U  1008      35.653  -0.378 -40.148  1.00  0.00           C  
ATOM   1640  O2    U  1008      36.027   0.625 -39.567  1.00  0.00           O  
ATOM   1641  N3    U  1008      36.464  -1.478 -40.288  1.00  0.00           N  
ATOM   1642  C4    U  1008      36.156  -2.664 -40.920  1.00  0.00           C  
ATOM   1643  O4    U  1008      36.997  -3.562 -40.963  1.00  0.00           O  
ATOM   1644  C5    U  1008      34.838  -2.720 -41.477  1.00  0.00           C  
ATOM   1645  C6    U  1008      34.027  -1.664 -41.353  1.00  0.00           C  
ATOM   1646  H5'   U  1008      30.044  -0.327 -42.356  1.00  0.00           H  
ATOM   1647 H5''   U  1008      30.462   0.454 -43.683  1.00  0.00           H  
ATOM   1648  H4'   U  1008      31.148   1.660 -41.813  1.00  0.00           H  
ATOM   1649  H3'   U  1008      33.359   0.650 -43.260  1.00  0.00           H  
ATOM   1650  H1'   U  1008      33.537   1.019 -39.673  1.00  0.00           H  
ATOM   1651  H2'   U  1008      34.762   1.763 -41.819  1.00  0.00           H  
ATOM   1652 HO2'   U  1008      34.174   3.635 -41.062  1.00  0.00           H  
ATOM   1653  H3    U  1008      37.360  -1.411 -39.898  1.00  0.00           H  
ATOM   1654  H5    U  1008      34.534  -3.526 -41.944  1.00  0.00           H  
ATOM   1655  H6    U  1008      33.132  -1.727 -41.744  1.00  0.00           H  
ATOM   1656  P     U  1009      33.579   2.630 -44.993  1.00  0.00           P  
ATOM   1657  OP2   U  1009      33.927   1.273 -45.486  1.00  0.00           O  
ATOM   1658  OP1   U  1009      32.882   3.582 -45.894  1.00  0.00           O  
ATOM   1659  O5'   U  1009      34.917   3.326 -44.479  1.00  0.00           O  
ATOM   1660  C5'   U  1009      34.875   4.560 -43.778  1.00  0.00           C  
ATOM   1661  C4'   U  1009      36.102   4.757 -42.923  1.00  0.00           C  
ATOM   1662  O4'   U  1009      36.242   3.657 -41.988  1.00  0.00           O  
ATOM   1663  C3'   U  1009      37.433   4.792 -43.659  1.00  0.00           C  
ATOM   1664  O3'   U  1009      37.724   6.060 -44.217  1.00  0.00           O  
ATOM   1665  C1'   U  1009      37.613   3.361 -41.781  1.00  0.00           C  
ATOM   1666  C2'   U  1009      38.420   4.386 -42.575  1.00  0.00           C  
ATOM   1667  O2'   U  1009      38.730   5.482 -41.725  1.00  0.00           O  
ATOM   1668  N1    U  1009      37.871   1.972 -42.231  1.00  0.00           N  
ATOM   1669  C2    U  1009      39.082   1.407 -41.875  1.00  0.00           C  
ATOM   1670  O2    U  1009      39.923   1.997 -41.219  1.00  0.00           O  
ATOM   1671  N3    U  1009      39.276   0.120 -42.313  1.00  0.00           N  
ATOM   1672  C4    U  1009      38.404  -0.646 -43.056  1.00  0.00           C  
ATOM   1673  O4    U  1009      38.726  -1.792 -43.375  1.00  0.00           O  
ATOM   1674  C5    U  1009      37.172   0.002 -43.388  1.00  0.00           C  
ATOM   1675  C6    U  1009      36.956   1.255 -42.973  1.00  0.00           C  
ATOM   1676  H5'   U  1009      34.080   4.574 -43.205  1.00  0.00           H  
ATOM   1677 H5''   U  1009      34.815   5.293 -44.425  1.00  0.00           H  
ATOM   1678  H4'   U  1009      36.003   5.590 -42.417  1.00  0.00           H  
ATOM   1679  H3'   U  1009      37.431   4.108 -44.360  1.00  0.00           H  
ATOM   1680  H1'   U  1009      37.837   3.441 -40.830  1.00  0.00           H  
ATOM   1681  H2'   U  1009      39.228   3.985 -42.956  1.00  0.00           H  
ATOM   1682 HO2'   U  1009      39.704   5.564 -41.652  1.00  0.00           H  
ATOM   1683  H3    U  1009      40.128  -0.298 -42.071  1.00  0.00           H  
ATOM   1684  H5    U  1009      36.492  -0.469 -43.914  1.00  0.00           H  
ATOM   1685  H6    U  1009      36.106   1.677 -43.214  1.00  0.00           H  
ATOM   1686  P     G  1010      37.957   6.215 -45.799  1.00  0.00           P  
ATOM   1687  OP2   G  1010      37.393   5.013 -46.466  1.00  0.00           O  
ATOM   1688  OP1   G  1010      37.490   7.566 -46.203  1.00  0.00           O  
ATOM   1689  O5'   G  1010      39.541   6.171 -45.963  1.00  0.00           O  
ATOM   1690  C5'   G  1010      40.316   7.357 -45.872  1.00  0.00           C  
ATOM   1691  C4'   G  1010      41.649   7.100 -45.214  1.00  0.00           C  
ATOM   1692  O4'   G  1010      41.479   6.140 -44.143  1.00  0.00           O  
ATOM   1693  C3'   G  1010      42.719   6.475 -46.096  1.00  0.00           C  
ATOM   1694  O3'   G  1010      43.426   7.430 -46.869  1.00  0.00           O  
ATOM   1695  C1'   G  1010      42.591   5.251 -44.068  1.00  0.00           C  
ATOM   1696  C2'   G  1010      43.604   5.727 -45.109  1.00  0.00           C  
ATOM   1697  O2'   G  1010      44.527   6.603 -44.478  1.00  0.00           O  
ATOM   1698  N1    G  1010      43.696   0.283 -44.192  1.00  0.00           N  
ATOM   1699  C2    G  1010      44.490   1.346 -43.836  1.00  0.00           C  
ATOM   1700  N2    G  1010      45.745   1.054 -43.463  1.00  0.00           N  
ATOM   1701  N3    G  1010      44.084   2.606 -43.844  1.00  0.00           N  
ATOM   1702  C4    G  1010      42.801   2.721 -44.244  1.00  0.00           C  
ATOM   1703  C5    G  1010      41.924   1.725 -44.620  1.00  0.00           C  
ATOM   1704  C6    G  1010      42.371   0.379 -44.607  1.00  0.00           C  
ATOM   1705  O6    G  1010      41.745  -0.644 -44.906  1.00  0.00           O  
ATOM   1706  N7    G  1010      40.690   2.259 -44.963  1.00  0.00           N  
ATOM   1707  C8    G  1010      40.836   3.545 -44.794  1.00  0.00           C  
ATOM   1708  N9    G  1010      42.092   3.894 -44.358  1.00  0.00           N  
ATOM   1709  H5'   G  1010      39.823   8.022 -45.348  1.00  0.00           H  
ATOM   1710 H5''   G  1010      40.467   7.710 -46.774  1.00  0.00           H  
ATOM   1711  H4'   G  1010      41.986   7.941 -44.840  1.00  0.00           H  
ATOM   1712  H3'   G  1010      42.301   5.825 -46.697  1.00  0.00           H  
ATOM   1713  H1'   G  1010      43.006   5.263 -43.180  1.00  0.00           H  
ATOM   1714  H2'   G  1010      44.057   4.968 -45.535  1.00  0.00           H  
ATOM   1715 HO2'   G  1010      45.393   6.150 -44.398  1.00  0.00           H  
ATOM   1716  H1    G  1010      44.092  -0.613 -44.152  1.00  0.00           H  
ATOM   1717  H22   G  1010      46.357   1.773 -43.198  1.00  0.00           H  
ATOM   1718  H21   G  1010      46.052   0.124 -43.454  1.00  0.00           H  
ATOM   1719  H8    G  1010      40.122   4.195 -44.959  1.00  0.00           H  
ATOM   1720  P     C  1011      43.947   7.051 -48.342  1.00  0.00           P  
ATOM   1721  OP2   C  1011      42.895   6.245 -49.010  1.00  0.00           O  
ATOM   1722  OP1   C  1011      44.441   8.294 -48.989  1.00  0.00           O  
ATOM   1723  O5'   C  1011      45.200   6.104 -48.076  1.00  0.00           O  
ATOM   1724  C5'   C  1011      46.389   6.614 -47.490  1.00  0.00           C  
ATOM   1725  C4'   C  1011      47.434   5.538 -47.325  1.00  0.00           C  
ATOM   1726  O4'   C  1011      46.968   4.552 -46.358  1.00  0.00           O  
ATOM   1727  C3'   C  1011      47.744   4.709 -48.562  1.00  0.00           C  
ATOM   1728  O3'   C  1011      48.692   5.324 -49.416  1.00  0.00           O  
ATOM   1729  C1'   C  1011      47.404   3.254 -46.737  1.00  0.00           C  
ATOM   1730  C2'   C  1011      48.294   3.422 -47.962  1.00  0.00           C  
ATOM   1731  O2'   C  1011      49.639   3.586 -47.537  1.00  0.00           O  
ATOM   1732  N1    C  1011      46.211   2.418 -47.019  1.00  0.00           N  
ATOM   1733  C2    C  1011      46.361   1.026 -47.029  1.00  0.00           C  
ATOM   1734  O2    C  1011      47.479   0.536 -46.806  1.00  0.00           O  
ATOM   1735  N3    C  1011      45.289   0.241 -47.283  1.00  0.00           N  
ATOM   1736  C4    C  1011      44.099   0.793 -47.520  1.00  0.00           C  
ATOM   1737  N4    C  1011      43.069  -0.021 -47.766  1.00  0.00           N  
ATOM   1738  C5    C  1011      43.913   2.204 -47.518  1.00  0.00           C  
ATOM   1739  C6    C  1011      44.981   2.970 -47.264  1.00  0.00           C  
ATOM   1740  H5'   C  1011      46.175   6.990 -46.611  1.00  0.00           H  
ATOM   1741 H5''   C  1011      46.748   7.323 -48.063  1.00  0.00           H  
ATOM   1742  H4'   C  1011      48.259   5.948 -46.991  1.00  0.00           H  
ATOM   1743  H3'   C  1011      46.909   4.512 -49.036  1.00  0.00           H  
ATOM   1744  H1'   C  1011      47.925   2.846 -46.014  1.00  0.00           H  
ATOM   1745  H2'   C  1011      48.199   2.669 -48.581  1.00  0.00           H  
ATOM   1746 HO2'   C  1011      50.146   2.779 -47.762  1.00  0.00           H  
ATOM   1747  H42   C  1011      42.181   0.354 -47.944  1.00  0.00           H  
ATOM   1748  H41   C  1011      43.201  -0.992 -47.768  1.00  0.00           H  
ATOM   1749  H5    C  1011      43.034   2.600 -47.693  1.00  0.00           H  
ATOM   1750  H6    C  1011      44.873   3.944 -47.258  1.00  0.00           H  
ATOM   1751  P     A  1012      48.703   4.986 -50.988  1.00  0.00           P  
ATOM   1752  OP2   A  1012      47.299   4.985 -51.468  1.00  0.00           O  
ATOM   1753  OP1   A  1012      49.702   5.868 -51.642  1.00  0.00           O  
ATOM   1754  O5'   A  1012      49.247   3.490 -51.056  1.00  0.00           O  
ATOM   1755  C5'   A  1012      50.629   3.208 -50.889  1.00  0.00           C  
ATOM   1756  C4'   A  1012      50.922   1.741 -51.078  1.00  0.00           C  
ATOM   1757  O4'   A  1012      50.187   0.957 -50.099  1.00  0.00           O  
ATOM   1758  C3'   A  1012      50.482   1.138 -52.403  1.00  0.00           C  
ATOM   1759  O3'   A  1012      51.421   1.341 -53.445  1.00  0.00           O  
ATOM   1760  C1'   A  1012      49.782  -0.285 -50.660  1.00  0.00           C  
ATOM   1761  C2'   A  1012      50.357  -0.342 -52.069  1.00  0.00           C  
ATOM   1762  O2'   A  1012      51.631  -0.969 -52.024  1.00  0.00           O  
ATOM   1763  N1    A  1012      45.598  -3.272 -51.009  1.00  0.00           N  
ATOM   1764  C2    A  1012      46.907  -3.549 -51.049  1.00  0.00           C  
ATOM   1765  N3    A  1012      47.945  -2.721 -50.952  1.00  0.00           N  
ATOM   1766  C4    A  1012      47.528  -1.452 -50.794  1.00  0.00           C  
ATOM   1767  C5    A  1012      46.219  -1.013 -50.733  1.00  0.00           C  
ATOM   1768  C6    A  1012      45.212  -1.988 -50.848  1.00  0.00           C  
ATOM   1769  N6    A  1012      43.907  -1.713 -50.808  1.00  0.00           N  
ATOM   1770  N7    A  1012      46.172   0.365 -50.563  1.00  0.00           N  
ATOM   1771  C8    A  1012      47.432   0.720 -50.524  1.00  0.00           C  
ATOM   1772  N9    A  1012      48.308  -0.329 -50.658  1.00  0.00           N  
ATOM   1773  H5'   A  1012      50.903   3.475 -49.986  1.00  0.00           H  
ATOM   1774 H5''   A  1012      51.143   3.724 -51.544  1.00  0.00           H  
ATOM   1775  H4'   A  1012      51.882   1.590 -50.948  1.00  0.00           H  
ATOM   1776  H3'   A  1012      49.597   1.489 -52.637  1.00  0.00           H  
ATOM   1777  H1'   A  1012      50.132  -1.036 -50.135  1.00  0.00           H  
ATOM   1778  H2'   A  1012      49.748  -0.799 -52.687  1.00  0.00           H  
ATOM   1779 HO2'   A  1012      52.274  -0.418 -52.517  1.00  0.00           H  
ATOM   1780  H2    A  1012      47.134  -4.495 -51.167  1.00  0.00           H  
ATOM   1781  H61   A  1012      43.251  -2.436 -50.894  1.00  0.00           H  
ATOM   1782  H62   A  1012      43.604  -0.788 -50.692  1.00  0.00           H  
ATOM   1783  H8    A  1012      47.723   1.649 -50.411  1.00  0.00           H  
ATOM   1784  P     U  1013      50.940   1.333 -54.978  1.00  0.00           P  
ATOM   1785  OP2   U  1013      49.832   2.311 -55.118  1.00  0.00           O  
ATOM   1786  OP1   U  1013      52.144   1.460 -55.838  1.00  0.00           O  
ATOM   1787  O5'   U  1013      50.338  -0.127 -55.185  1.00  0.00           O  
ATOM   1788  C5'   U  1013      51.187  -1.238 -55.431  1.00  0.00           C  
ATOM   1789  C4'   U  1013      50.400  -2.517 -55.583  1.00  0.00           C  
ATOM   1790  O4'   U  1013      49.513  -2.687 -54.454  1.00  0.00           O  
ATOM   1791  C3'   U  1013      49.474  -2.596 -56.787  1.00  0.00           C  
ATOM   1792  O3'   U  1013      50.144  -2.972 -57.977  1.00  0.00           O  
ATOM   1793  C1'   U  1013      48.310  -3.319 -54.866  1.00  0.00           C  
ATOM   1794  C2'   U  1013      48.436  -3.620 -56.361  1.00  0.00           C  
ATOM   1795  O2'   U  1013      48.921  -4.945 -56.528  1.00  0.00           O  
ATOM   1796  N1    U  1013      47.160  -2.432 -54.566  1.00  0.00           N  
ATOM   1797  C2    U  1013      45.902  -3.006 -54.576  1.00  0.00           C  
ATOM   1798  O2    U  1013      45.710  -4.185 -54.817  1.00  0.00           O  
ATOM   1799  N3    U  1013      44.868  -2.148 -54.291  1.00  0.00           N  
ATOM   1800  C4    U  1013      44.959  -0.803 -54.004  1.00  0.00           C  
ATOM   1801  O4    U  1013      43.932  -0.164 -53.769  1.00  0.00           O  
ATOM   1802  C5    U  1013      46.290  -0.278 -54.011  1.00  0.00           C  
ATOM   1803  C6    U  1013      47.316  -1.092 -54.284  1.00  0.00           C  
ATOM   1804  H5'   U  1013      51.812  -1.335 -54.683  1.00  0.00           H  
ATOM   1805 H5''   U  1013      51.694  -1.077 -56.253  1.00  0.00           H  
ATOM   1806  H4'   U  1013      51.025  -3.271 -55.609  1.00  0.00           H  
ATOM   1807  H3'   U  1013      49.031  -1.731 -56.910  1.00  0.00           H  
ATOM   1808  H1'   U  1013      48.208  -4.161 -54.375  1.00  0.00           H  
ATOM   1809  H2'   U  1013      47.585  -3.484 -56.828  1.00  0.00           H  
ATOM   1810 HO2'   U  1013      48.494  -5.344 -57.316  1.00  0.00           H  
ATOM   1811  H3    U  1013      43.968  -2.534 -54.294  1.00  0.00           H  
ATOM   1812  H5    U  1013      46.448   0.669 -53.817  1.00  0.00           H  
ATOM   1813  H6    U  1013      48.217  -0.708 -54.283  1.00  0.00           H  
ATOM   1814  P     A  1014      49.480  -2.672 -59.409  1.00  0.00           P  
ATOM   1815  OP2   A  1014      48.610  -1.476 -59.271  1.00  0.00           O  
ATOM   1816  OP1   A  1014      50.559  -2.681 -60.428  1.00  0.00           O  
ATOM   1817  O5'   A  1014      48.543  -3.934 -59.670  1.00  0.00           O  
ATOM   1818  C5'   A  1014      48.828  -4.848 -60.719  1.00  0.00           C  
ATOM   1819  C4'   A  1014      47.901  -6.037 -60.685  1.00  0.00           C  
ATOM   1820  O4'   A  1014      47.348  -6.121 -59.347  1.00  0.00           O  
ATOM   1821  C3'   A  1014      46.686  -5.963 -61.597  1.00  0.00           C  
ATOM   1822  O3'   A  1014      46.951  -6.417 -62.912  1.00  0.00           O  
ATOM   1823  C1'   A  1014      46.011  -6.575 -59.416  1.00  0.00           C  
ATOM   1824  C2'   A  1014      45.709  -6.892 -60.885  1.00  0.00           C  
ATOM   1825  O2'   A  1014      46.018  -8.255 -61.139  1.00  0.00           O  
ATOM   1826  N1    A  1014      41.161  -5.275 -58.262  1.00  0.00           N  
ATOM   1827  C2    A  1014      41.695  -6.387 -58.781  1.00  0.00           C  
ATOM   1828  N3    A  1014      42.969  -6.659 -59.056  1.00  0.00           N  
ATOM   1829  C4    A  1014      43.757  -5.617 -58.738  1.00  0.00           C  
ATOM   1830  C5    A  1014      43.355  -4.410 -58.197  1.00  0.00           C  
ATOM   1831  C6    A  1014      41.980  -4.247 -57.952  1.00  0.00           C  
ATOM   1832  N6    A  1014      41.447  -3.138 -57.435  1.00  0.00           N  
ATOM   1833  N7    A  1014      44.446  -3.573 -58.001  1.00  0.00           N  
ATOM   1834  C8    A  1014      45.465  -4.282 -58.419  1.00  0.00           C  
ATOM   1835  N9    A  1014      45.121  -5.530 -58.879  1.00  0.00           N  
ATOM   1836  H5'   A  1014      49.752  -5.161 -60.628  1.00  0.00           H  
ATOM   1837 H5''   A  1014      48.729  -4.390 -61.579  1.00  0.00           H  
ATOM   1838  H4'   A  1014      48.415  -6.846 -60.886  1.00  0.00           H  
ATOM   1839  H3'   A  1014      46.332  -5.048 -61.587  1.00  0.00           H  
ATOM   1840  H1'   A  1014      45.917  -7.392 -58.881  1.00  0.00           H  
ATOM   1841  H2'   A  1014      44.780  -6.681 -61.115  1.00  0.00           H  
ATOM   1842 HO2'   A  1014      45.183  -8.752 -61.269  1.00  0.00           H  
ATOM   1843  H2    A  1014      41.058  -7.103 -58.987  1.00  0.00           H  
ATOM   1844  H61   A  1014      40.479  -3.082 -57.287  1.00  0.00           H  
ATOM   1845  H62   A  1014      42.022  -2.379 -57.203  1.00  0.00           H  
ATOM   1846  H8    A  1014      46.388  -3.952 -58.406  1.00  0.00           H  
ATOM   1847  P     A  1015      46.993  -5.375 -64.134  1.00  0.00           P  
ATOM   1848  OP2   A  1015      46.983  -4.002 -63.569  1.00  0.00           O  
ATOM   1849  OP1   A  1015      48.086  -5.783 -65.051  1.00  0.00           O  
ATOM   1850  O5'   A  1015      45.606  -5.607 -64.886  1.00  0.00           O  
ATOM   1851  C5'   A  1015      45.163  -6.916 -65.210  1.00  0.00           C  
ATOM   1852  C4'   A  1015      43.702  -7.103 -64.884  1.00  0.00           C  
ATOM   1853  O4'   A  1015      43.446  -6.788 -63.497  1.00  0.00           O  
ATOM   1854  C3'   A  1015      42.737  -6.155 -65.581  1.00  0.00           C  
ATOM   1855  O3'   A  1015      42.410  -6.565 -66.897  1.00  0.00           O  
ATOM   1856  C1'   A  1015      42.118  -6.384 -63.307  1.00  0.00           C  
ATOM   1857  C2'   A  1015      41.501  -6.313 -64.707  1.00  0.00           C  
ATOM   1858  O2'   A  1015      40.833  -7.537 -64.976  1.00  0.00           O  
ATOM   1859  N1    A  1015      39.563  -2.905 -60.492  1.00  0.00           N  
ATOM   1860  C2    A  1015      39.218  -4.110 -60.964  1.00  0.00           C  
ATOM   1861  N3    A  1015      39.934  -4.964 -61.692  1.00  0.00           N  
ATOM   1862  C4    A  1015      41.159  -4.467 -61.940  1.00  0.00           C  
ATOM   1863  C5    A  1015      41.658  -3.248 -61.522  1.00  0.00           C  
ATOM   1864  C6    A  1015      40.801  -2.436 -60.758  1.00  0.00           C  
ATOM   1865  N6    A  1015      41.144  -1.235 -60.287  1.00  0.00           N  
ATOM   1866  N7    A  1015      42.962  -3.074 -61.965  1.00  0.00           N  
ATOM   1867  C8    A  1015      43.217  -4.173 -62.630  1.00  0.00           C  
ATOM   1868  N9    A  1015      42.170  -5.061 -62.655  1.00  0.00           N  
ATOM   1869  H5'   A  1015      45.689  -7.567 -64.700  1.00  0.00           H  
ATOM   1870 H5''   A  1015      45.301  -7.074 -66.167  1.00  0.00           H  
ATOM   1871  H4'   A  1015      43.459  -8.039 -65.042  1.00  0.00           H  
ATOM   1872  H3'   A  1015      43.080  -5.239 -65.510  1.00  0.00           H  
ATOM   1873  H1'   A  1015      41.596  -7.001 -62.752  1.00  0.00           H  
ATOM   1874  H2'   A  1015      40.900  -5.544 -64.793  1.00  0.00           H  
ATOM   1875 HO2'   A  1015      39.866  -7.382 -64.961  1.00  0.00           H  
ATOM   1876  H2    A  1015      38.309  -4.404 -60.743  1.00  0.00           H  
ATOM   1877  H61   A  1015      40.502  -0.714 -59.759  1.00  0.00           H  
ATOM   1878  H62   A  1015      42.037  -0.874 -60.467  1.00  0.00           H  
ATOM   1879  H8    A  1015      44.077  -4.346 -63.069  1.00  0.00           H  
ATOM   1880  P     A  1016      42.753  -5.616 -68.148  1.00  0.00           P  
ATOM   1881  OP2   A  1016      43.616  -4.510 -67.662  1.00  0.00           O  
ATOM   1882  OP1   A  1016      43.219  -6.476 -69.264  1.00  0.00           O  
ATOM   1883  O5'   A  1016      41.344  -4.995 -68.558  1.00  0.00           O  
ATOM   1884  C5'   A  1016      40.140  -5.469 -67.972  1.00  0.00           C  
ATOM   1885  C4'   A  1016      39.722  -4.617 -66.800  1.00  0.00           C  
ATOM   1886  O4'   A  1016      40.628  -3.534 -66.472  1.00  0.00           O  
ATOM   1887  C3'   A  1016      38.377  -3.918 -66.931  1.00  0.00           C  
ATOM   1888  O3'   A  1016      37.277  -4.791 -66.744  1.00  0.00           O  
ATOM   1889  C1'   A  1016      39.935  -2.550 -65.743  1.00  0.00           C  
ATOM   1890  C2'   A  1016      38.449  -2.907 -65.784  1.00  0.00           C  
ATOM   1891  O2'   A  1016      38.099  -3.508 -64.545  1.00  0.00           O  
ATOM   1892  N1    A  1016      38.993   2.511 -65.508  1.00  0.00           N  
ATOM   1893  C2    A  1016      38.564   1.480 -64.769  1.00  0.00           C  
ATOM   1894  N3    A  1016      38.850   0.185 -64.885  1.00  0.00           N  
ATOM   1895  C4    A  1016      39.691  -0.025 -65.913  1.00  0.00           C  
ATOM   1896  C5    A  1016      40.217   0.931 -66.762  1.00  0.00           C  
ATOM   1897  C6    A  1016      39.838   2.265 -66.533  1.00  0.00           C  
ATOM   1898  N6    A  1016      40.264   3.293 -67.270  1.00  0.00           N  
ATOM   1899  N7    A  1016      41.050   0.344 -67.706  1.00  0.00           N  
ATOM   1900  C8    A  1016      41.008  -0.932 -67.411  1.00  0.00           C  
ATOM   1901  N9    A  1016      40.206  -1.227 -66.337  1.00  0.00           N  
ATOM   1902  H5'   A  1016      40.275  -6.390 -67.665  1.00  0.00           H  
ATOM   1903 H5''   A  1016      39.430  -5.458 -68.646  1.00  0.00           H  
ATOM   1904  H4'   A  1016      39.667  -5.182 -66.001  1.00  0.00           H  
ATOM   1905  H3'   A  1016      38.344  -3.441 -67.787  1.00  0.00           H  
ATOM   1906  H1'   A  1016      40.248  -2.561 -64.813  1.00  0.00           H  
ATOM   1907  H2'   A  1016      37.905  -2.113 -65.969  1.00  0.00           H  
ATOM   1908 HO2'   A  1016      37.589  -4.326 -64.721  1.00  0.00           H  
ATOM   1909  H2    A  1016      37.953   1.712 -64.038  1.00  0.00           H  
ATOM   1910  H61   A  1016      39.965   4.203 -67.061  1.00  0.00           H  
ATOM   1911  H62   A  1016      40.878   3.139 -68.018  1.00  0.00           H  
ATOM   1912  H8    A  1016      41.505  -1.613 -67.912  1.00  0.00           H  
ATOM   1913  P     A  1017      36.253  -5.070 -67.951  1.00  0.00           P  
ATOM   1914  OP2   A  1017      36.632  -4.193 -69.087  1.00  0.00           O  
ATOM   1915  OP1   A  1017      36.167  -6.538 -68.153  1.00  0.00           O  
ATOM   1916  O5'   A  1017      34.849  -4.567 -67.388  1.00  0.00           O  
ATOM   1917  C5'   A  1017      34.211  -5.241 -66.314  1.00  0.00           C  
ATOM   1918  C4'   A  1017      33.475  -4.279 -65.415  1.00  0.00           C  
ATOM   1919  O4'   A  1017      34.447  -3.282 -65.045  1.00  0.00           O  
ATOM   1920  C3'   A  1017      32.294  -3.552 -66.039  1.00  0.00           C  
ATOM   1921  O3'   A  1017      31.046  -4.139 -65.714  1.00  0.00           O  
ATOM   1922  C1'   A  1017      33.887  -1.960 -65.142  1.00  0.00           C  
ATOM   1923  C2'   A  1017      32.435  -2.085 -65.628  1.00  0.00           C  
ATOM   1924  O2'   A  1017      31.588  -1.774 -64.532  1.00  0.00           O  
ATOM   1925  N1    A  1017      35.624   2.771 -66.218  1.00  0.00           N  
ATOM   1926  C2    A  1017      34.828   2.303 -65.248  1.00  0.00           C  
ATOM   1927  N3    A  1017      34.416   1.057 -65.026  1.00  0.00           N  
ATOM   1928  C4    A  1017      34.914   0.220 -65.953  1.00  0.00           C  
ATOM   1929  C5    A  1017      35.743   0.551 -67.009  1.00  0.00           C  
ATOM   1930  C6    A  1017      36.108   1.903 -67.133  1.00  0.00           C  
ATOM   1931  N6    A  1017      36.899   2.371 -68.101  1.00  0.00           N  
ATOM   1932  N7    A  1017      36.056  -0.575 -67.759  1.00  0.00           N  
ATOM   1933  C8    A  1017      35.420  -1.545 -67.150  1.00  0.00           C  
ATOM   1934  N9    A  1017      34.709  -1.135 -66.049  1.00  0.00           N  
ATOM   1935  H5'   A  1017      34.887  -5.717 -65.787  1.00  0.00           H  
ATOM   1936 H5''   A  1017      33.574  -5.891 -66.676  1.00  0.00           H  
ATOM   1937  H4'   A  1017      33.153  -4.765 -64.627  1.00  0.00           H  
ATOM   1938  H3'   A  1017      32.371  -3.594 -67.016  1.00  0.00           H  
ATOM   1939  H1'   A  1017      33.897  -1.566 -64.244  1.00  0.00           H  
ATOM   1940  H2'   A  1017      32.284  -1.483 -66.387  1.00  0.00           H  
ATOM   1941 HO2'   A  1017      32.117  -1.786 -63.707  1.00  0.00           H  
ATOM   1942  H2    A  1017      34.504   2.973 -64.610  1.00  0.00           H  
ATOM   1943  H61   A  1017      37.119   3.326 -68.136  1.00  0.00           H  
ATOM   1944  H62   A  1017      37.263   1.760 -68.775  1.00  0.00           H  
ATOM   1945  H8    A  1017      35.449  -2.477 -67.453  1.00  0.00           H  
ATOM   1946  P     A  1018      29.696  -3.273 -65.814  1.00  0.00           P  
ATOM   1947  OP2   A  1018      29.981  -2.069 -66.633  1.00  0.00           O  
ATOM   1948  OP1   A  1018      28.593  -4.185 -66.207  1.00  0.00           O  
ATOM   1949  O5'   A  1018      29.432  -2.798 -64.316  1.00  0.00           O  
ATOM   1950  C5'   A  1018      28.552  -3.519 -63.466  1.00  0.00           C  
ATOM   1951  C4'   A  1018      27.614  -2.596 -62.729  1.00  0.00           C  
ATOM   1952  O4'   A  1018      28.353  -1.924 -61.669  1.00  0.00           O  
ATOM   1953  C3'   A  1018      26.993  -1.478 -63.553  1.00  0.00           C  
ATOM   1954  O3'   A  1018      25.727  -1.821 -64.089  1.00  0.00           O  
ATOM   1955  C1'   A  1018      27.895  -0.572 -61.497  1.00  0.00           C  
ATOM   1956  C2'   A  1018      26.838  -0.333 -62.561  1.00  0.00           C  
ATOM   1957  O2'   A  1018      25.575  -0.382 -61.912  1.00  0.00           O  
ATOM   1958  N1    A  1018      29.806   4.119 -60.553  1.00  0.00           N  
ATOM   1959  C2    A  1018      28.628   3.553 -60.265  1.00  0.00           C  
ATOM   1960  N3    A  1018      28.195   2.324 -60.541  1.00  0.00           N  
ATOM   1961  C4    A  1018      29.136   1.626 -61.202  1.00  0.00           C  
ATOM   1962  C5    A  1018      30.393   2.071 -61.568  1.00  0.00           C  
ATOM   1963  C6    A  1018      30.730   3.390 -61.216  1.00  0.00           C  
ATOM   1964  N6    A  1018      31.904   3.956 -61.504  1.00  0.00           N  
ATOM   1965  N7    A  1018      31.090   1.074 -62.236  1.00  0.00           N  
ATOM   1966  C8    A  1018      30.254   0.066 -62.258  1.00  0.00           C  
ATOM   1967  N9    A  1018      29.052   0.330 -61.650  1.00  0.00           N  
ATOM   1968  H5'   A  1018      29.080  -4.025 -62.814  1.00  0.00           H  
ATOM   1969 H5''   A  1018      28.027  -4.145 -64.006  1.00  0.00           H  
ATOM   1970  H4'   A  1018      26.890  -3.127 -62.336  1.00  0.00           H  
ATOM   1971  H3'   A  1018      27.627  -1.202 -64.249  1.00  0.00           H  
ATOM   1972  H1'   A  1018      27.498  -0.447 -60.609  1.00  0.00           H  
ATOM   1973  H2'   A  1018      26.994   0.536 -62.987  1.00  0.00           H  
ATOM   1974 HO2'   A  1018      25.688  -0.785 -61.026  1.00  0.00           H  
ATOM   1975  H2    A  1018      27.993   4.124 -59.783  1.00  0.00           H  
ATOM   1976  H61   A  1018      32.082   4.881 -61.232  1.00  0.00           H  
ATOM   1977  H62   A  1018      32.590   3.446 -61.984  1.00  0.00           H  
ATOM   1978  H8    A  1018      30.467  -0.797 -62.672  1.00  0.00           H  
ATOM   1979  P     C  1019      25.111  -0.976 -65.309  1.00  0.00           P  
ATOM   1980  OP2   C  1019      25.776  -1.421 -66.560  1.00  0.00           O  
ATOM   1981  OP1   C  1019      23.630  -1.033 -65.206  1.00  0.00           O  
ATOM   1982  O5'   C  1019      25.567   0.521 -65.013  1.00  0.00           O  
ATOM   1983  C5'   C  1019      24.668   1.458 -64.440  1.00  0.00           C  
ATOM   1984  C4'   C  1019      25.268   2.842 -64.379  1.00  0.00           C  
ATOM   1985  O4'   C  1019      26.583   2.674 -63.819  1.00  0.00           O  
ATOM   1986  C3'   C  1019      25.577   3.498 -65.716  1.00  0.00           C  
ATOM   1987  O3'   C  1019      24.438   4.089 -66.317  1.00  0.00           O  
ATOM   1988  C1'   C  1019      27.376   3.783 -64.161  1.00  0.00           C  
ATOM   1989  C2'   C  1019      26.519   4.558 -65.171  1.00  0.00           C  
ATOM   1990  O2'   C  1019      25.808   5.566 -64.468  1.00  0.00           O  
ATOM   1991  N1    C  1019      28.632   3.272 -64.764  1.00  0.00           N  
ATOM   1992  C2    C  1019      29.672   4.178 -65.003  1.00  0.00           C  
ATOM   1993  O2    C  1019      29.514   5.373 -64.709  1.00  0.00           O  
ATOM   1994  N3    C  1019      30.828   3.738 -65.551  1.00  0.00           N  
ATOM   1995  C4    C  1019      30.972   2.449 -65.859  1.00  0.00           C  
ATOM   1996  N4    C  1019      32.130   2.059 -66.398  1.00  0.00           N  
ATOM   1997  C5    C  1019      29.934   1.502 -65.629  1.00  0.00           C  
ATOM   1998  C6    C  1019      28.796   1.950 -65.085  1.00  0.00           C  
ATOM   1999  H5'   C  1019      24.440   1.168 -63.532  1.00  0.00           H  
ATOM   2000 H5''   C  1019      23.851   1.488 -64.980  1.00  0.00           H  
ATOM   2001  H4'   C  1019      24.712   3.401 -63.799  1.00  0.00           H  
ATOM   2002  H3'   C  1019      26.047   2.857 -66.289  1.00  0.00           H  
ATOM   2003  H1'   C  1019      27.591   4.368 -63.406  1.00  0.00           H  
ATOM   2004  H2'   C  1019      27.079   4.937 -65.880  1.00  0.00           H  
ATOM   2005 HO2'   C  1019      26.199   6.439 -64.678  1.00  0.00           H  
ATOM   2006  H42   C  1019      32.267   1.119 -66.635  1.00  0.00           H  
ATOM   2007  H41   C  1019      32.842   2.714 -66.556  1.00  0.00           H  
ATOM   2008  H5    C  1019      30.050   0.556 -65.858  1.00  0.00           H  
ATOM   2009  H6    C  1019      28.070   1.314 -64.919  1.00  0.00           H  
ATOM   2010  P     A  1020      24.576   4.872 -67.714  1.00  0.00           P  
ATOM   2011  OP2   A  1020      25.674   4.241 -68.488  1.00  0.00           O  
ATOM   2012  OP1   A  1020      23.224   4.983 -68.315  1.00  0.00           O  
ATOM   2013  O5'   A  1020      25.049   6.334 -67.291  1.00  0.00           O  
ATOM   2014  C5'   A  1020      24.272   7.475 -67.619  1.00  0.00           C  
ATOM   2015  C4'   A  1020      25.119   8.720 -67.694  1.00  0.00           C  
ATOM   2016  O4'   A  1020      26.240   8.655 -66.794  1.00  0.00           O  
ATOM   2017  C3'   A  1020      25.767   9.006 -69.040  1.00  0.00           C  
ATOM   2018  O3'   A  1020      24.866   9.559 -69.983  1.00  0.00           O  
ATOM   2019  C1'   A  1020      27.352   9.290 -67.350  1.00  0.00           C  
ATOM   2020  C2'   A  1020      26.818  10.013 -68.582  1.00  0.00           C  
ATOM   2021  O2'   A  1020      26.219  11.241 -68.194  1.00  0.00           O  
ATOM   2022  N1    A  1020      32.133   8.224 -68.951  1.00  0.00           N  
ATOM   2023  C2    A  1020      31.502   9.380 -68.705  1.00  0.00           C  
ATOM   2024  N3    A  1020      30.254   9.585 -68.290  1.00  0.00           N  
ATOM   2025  C4    A  1020      29.611   8.416 -68.120  1.00  0.00           C  
ATOM   2026  C5    A  1020      30.125   7.150 -68.331  1.00  0.00           C  
ATOM   2027  C6    A  1020      31.459   7.068 -68.769  1.00  0.00           C  
ATOM   2028  N6    A  1020      32.088   5.916 -69.015  1.00  0.00           N  
ATOM   2029  N7    A  1020      29.171   6.181 -68.051  1.00  0.00           N  
ATOM   2030  C8    A  1020      28.120   6.871 -67.684  1.00  0.00           C  
ATOM   2031  N9    A  1020      28.316   8.230 -67.701  1.00  0.00           N  
ATOM   2032  H5'   A  1020      23.581   7.600 -66.934  1.00  0.00           H  
ATOM   2033 H5''   A  1020      23.839   7.330 -68.486  1.00  0.00           H  
ATOM   2034  H4'   A  1020      24.572   9.493 -67.440  1.00  0.00           H  
ATOM   2035  H3'   A  1020      26.194   8.188 -69.372  1.00  0.00           H  
ATOM   2036  H1'   A  1020      27.782   9.938 -66.752  1.00  0.00           H  
ATOM   2037  H2'   A  1020      27.510  10.145 -69.263  1.00  0.00           H  
ATOM   2038 HO2'   A  1020      26.780  11.981 -68.506  1.00  0.00           H  
ATOM   2039  H2    A  1020      32.035  10.189 -68.852  1.00  0.00           H  
ATOM   2040  H61   A  1020      33.020   5.922 -69.319  1.00  0.00           H  
ATOM   2041  H62   A  1020      31.619   5.065 -68.890  1.00  0.00           H  
ATOM   2042  H8    A  1020      27.272   6.455 -67.420  1.00  0.00           H  
ATOM   2043  P     U  1021      25.156   9.416 -71.558  1.00  0.00           P  
ATOM   2044  OP2   U  1021      25.279   7.970 -71.872  1.00  0.00           O  
ATOM   2045  OP1   U  1021      24.161  10.244 -72.286  1.00  0.00           O  
ATOM   2046  O5'   U  1021      26.588  10.085 -71.748  1.00  0.00           O  
ATOM   2047  C5'   U  1021      26.765  11.486 -71.600  1.00  0.00           C  
ATOM   2048  C4'   U  1021      28.144  11.922 -72.027  1.00  0.00           C  
ATOM   2049  O4'   U  1021      29.152  11.296 -71.186  1.00  0.00           O  
ATOM   2050  C3'   U  1021      28.551  11.563 -73.448  1.00  0.00           C  
ATOM   2051  O3'   U  1021      28.129  12.519 -74.403  1.00  0.00           O  
ATOM   2052  C1'   U  1021      30.302  11.028 -71.966  1.00  0.00           C  
ATOM   2053  C2'   U  1021      30.064  11.615 -73.362  1.00  0.00           C  
ATOM   2054  O2'   U  1021      30.536  12.954 -73.392  1.00  0.00           O  
ATOM   2055  N1    U  1021      30.515   9.561 -72.001  1.00  0.00           N  
ATOM   2056  C2    U  1021      31.788   9.116 -72.309  1.00  0.00           C  
ATOM   2057  O2    U  1021      32.717   9.868 -72.546  1.00  0.00           O  
ATOM   2058  N3    U  1021      31.939   7.751 -72.329  1.00  0.00           N  
ATOM   2059  C4    U  1021      30.969   6.803 -72.079  1.00  0.00           C  
ATOM   2060  O4    U  1021      31.263   5.608 -72.138  1.00  0.00           O  
ATOM   2061  C5    U  1021      29.678   7.336 -71.767  1.00  0.00           C  
ATOM   2062  C6    U  1021      29.504   8.661 -71.739  1.00  0.00           C  
ATOM   2063  H5'   U  1021      26.631  11.727 -70.659  1.00  0.00           H  
ATOM   2064 H5''   U  1021      26.099  11.952 -72.147  1.00  0.00           H  
ATOM   2065  H4'   U  1021      28.213  12.895 -71.928  1.00  0.00           H  
ATOM   2066  H3'   U  1021      28.269  10.645 -73.641  1.00  0.00           H  
ATOM   2067  H1'   U  1021      31.084  11.460 -71.563  1.00  0.00           H  
ATOM   2068  H2'   U  1021      30.482  11.069 -74.060  1.00  0.00           H  
ATOM   2069 HO2'   U  1021      31.344  12.996 -73.944  1.00  0.00           H  
ATOM   2070  H3    U  1021      32.833   7.414 -72.546  1.00  0.00           H  
ATOM   2071  H5    U  1021      28.929   6.734 -71.575  1.00  0.00           H  
ATOM   2072  H6    U  1021      28.611   9.001 -71.524  1.00  0.00           H  
ATOM   2073  P     A  1022      27.386  12.046 -75.748  1.00  0.00           P  
ATOM   2074  OP2   A  1022      26.724  10.746 -75.474  1.00  0.00           O  
ATOM   2075  OP1   A  1022      26.583  13.187 -76.256  1.00  0.00           O  
ATOM   2076  O5'   A  1022      28.578  11.786 -76.774  1.00  0.00           O  
ATOM   2077  C5'   A  1022      29.580  12.768 -76.992  1.00  0.00           C  
ATOM   2078  C4'   A  1022      30.757  12.201 -77.744  1.00  0.00           C  
ATOM   2079  O4'   A  1022      31.646  11.556 -76.798  1.00  0.00           O  
ATOM   2080  C3'   A  1022      30.436  11.127 -78.773  1.00  0.00           C  
ATOM   2081  O3'   A  1022      30.079  11.658 -80.037  1.00  0.00           O  
ATOM   2082  C1'   A  1022      32.167  10.376 -77.370  1.00  0.00           C  
ATOM   2083  C2'   A  1022      31.748  10.375 -78.844  1.00  0.00           C  
ATOM   2084  O2'   A  1022      32.715  11.090 -79.600  1.00  0.00           O  
ATOM   2085  N1    A  1022      32.672   5.375 -76.235  1.00  0.00           N  
ATOM   2086  C2    A  1022      33.398   6.203 -76.996  1.00  0.00           C  
ATOM   2087  N3    A  1022      33.210   7.497 -77.249  1.00  0.00           N  
ATOM   2088  C4    A  1022      32.116   7.951 -76.611  1.00  0.00           C  
ATOM   2089  C5    A  1022      31.271   7.222 -75.795  1.00  0.00           C  
ATOM   2090  C6    A  1022      31.580   5.863 -75.607  1.00  0.00           C  
ATOM   2091  N6    A  1022      30.856   5.037 -74.849  1.00  0.00           N  
ATOM   2092  N7    A  1022      30.247   8.024 -75.309  1.00  0.00           N  
ATOM   2093  C8    A  1022      30.492   9.199 -75.833  1.00  0.00           C  
ATOM   2094  N9    A  1022      31.609   9.227 -76.632  1.00  0.00           N  
ATOM   2095  H5'   A  1022      29.888  13.108 -76.126  1.00  0.00           H  
ATOM   2096 H5''   A  1022      29.197  13.508 -77.507  1.00  0.00           H  
ATOM   2097  H4'   A  1022      31.244  12.927 -78.186  1.00  0.00           H  
ATOM   2098  H3'   A  1022      29.738  10.521 -78.447  1.00  0.00           H  
ATOM   2099  H1'   A  1022      33.146  10.359 -77.309  1.00  0.00           H  
ATOM   2100  H2'   A  1022      31.625   9.463 -79.181  1.00  0.00           H  
ATOM   2101 HO2'   A  1022      33.219  10.456 -80.152  1.00  0.00           H  
ATOM   2102  H2    A  1022      34.180   5.800 -77.429  1.00  0.00           H  
ATOM   2103  H61   A  1022      31.122   4.098 -74.756  1.00  0.00           H  
ATOM   2104  H62   A  1022      30.060   5.369 -74.384  1.00  0.00           H  
ATOM   2105  H8    A  1022      29.930   9.986 -75.670  1.00  0.00           H  
ATOM   2106  P     U  1023      29.016  10.889 -80.965  1.00  0.00           P  
ATOM   2107  OP2   U  1023      27.944  10.354 -80.088  1.00  0.00           O  
ATOM   2108  OP1   U  1023      28.661  11.784 -82.096  1.00  0.00           O  
ATOM   2109  O5'   U  1023      29.836   9.656 -81.551  1.00  0.00           O  
ATOM   2110  C5'   U  1023      31.044   9.858 -82.268  1.00  0.00           C  
ATOM   2111  C4'   U  1023      31.663   8.551 -82.697  1.00  0.00           C  
ATOM   2112  O4'   U  1023      32.269   7.924 -81.538  1.00  0.00           O  
ATOM   2113  C3'   U  1023      30.700   7.485 -83.195  1.00  0.00           C  
ATOM   2114  O3'   U  1023      30.301   7.683 -84.540  1.00  0.00           O  
ATOM   2115  C1'   U  1023      32.135   6.525 -81.633  1.00  0.00           C  
ATOM   2116  C2'   U  1023      31.537   6.228 -83.005  1.00  0.00           C  
ATOM   2117  O2'   U  1023      32.572   6.147 -83.974  1.00  0.00           O  
ATOM   2118  N1    U  1023      31.265   6.059 -80.527  1.00  0.00           N  
ATOM   2119  C2    U  1023      31.365   4.729 -80.163  1.00  0.00           C  
ATOM   2120  O2    U  1023      32.125   3.946 -80.705  1.00  0.00           O  
ATOM   2121  N3    U  1023      30.541   4.343 -79.134  1.00  0.00           N  
ATOM   2122  C4    U  1023      29.644   5.131 -78.446  1.00  0.00           C  
ATOM   2123  O4    U  1023      28.971   4.634 -77.542  1.00  0.00           O  
ATOM   2124  C5    U  1023      29.594   6.495 -78.877  1.00  0.00           C  
ATOM   2125  C6    U  1023      30.387   6.899 -79.875  1.00  0.00           C  
ATOM   2126  H5'   U  1023      31.679  10.339 -81.696  1.00  0.00           H  
ATOM   2127 H5''   U  1023      30.858  10.399 -83.064  1.00  0.00           H  
ATOM   2128  H4'   U  1023      32.354   8.733 -83.367  1.00  0.00           H  
ATOM   2129  H3'   U  1023      29.919   7.454 -82.605  1.00  0.00           H  
ATOM   2130  H1'   U  1023      33.011   6.090 -81.562  1.00  0.00           H  
ATOM   2131  H2'   U  1023      30.980   5.422 -83.002  1.00  0.00           H  
ATOM   2132 HO2'   U  1023      32.658   5.218 -84.273  1.00  0.00           H  
ATOM   2133  H3    U  1023      30.596   3.404 -78.861  1.00  0.00           H  
ATOM   2134  H5    U  1023      28.985   7.128 -78.442  1.00  0.00           H  
ATOM   2135  H6    U  1023      30.333   7.836 -80.152  1.00  0.00           H  
ATOM   2136  P     G  1024      28.951   7.010 -85.092  1.00  0.00           P  
ATOM   2137  OP2   G  1024      27.870   7.275 -84.108  1.00  0.00           O  
ATOM   2138  OP1   G  1024      28.774   7.426 -86.507  1.00  0.00           O  
ATOM   2139  O5'   G  1024      29.262   5.447 -85.073  1.00  0.00           O  
ATOM   2140  C5'   G  1024      30.052   4.849 -86.091  1.00  0.00           C  
ATOM   2141  C4'   G  1024      30.122   3.351 -85.929  1.00  0.00           C  
ATOM   2142  O4'   G  1024      30.719   2.990 -84.659  1.00  0.00           O  
ATOM   2143  C3'   G  1024      28.788   2.621 -85.892  1.00  0.00           C  
ATOM   2144  O3'   G  1024      28.212   2.456 -87.177  1.00  0.00           O  
ATOM   2145  C1'   G  1024      30.115   1.823 -84.150  1.00  0.00           C  
ATOM   2146  C2'   G  1024      29.211   1.301 -85.253  1.00  0.00           C  
ATOM   2147  O2'   G  1024      29.969   0.510 -86.157  1.00  0.00           O  
ATOM   2148  N1    G  1024      27.765   0.142 -79.959  1.00  0.00           N  
ATOM   2149  C2    G  1024      28.416  -0.566 -80.940  1.00  0.00           C  
ATOM   2150  N2    G  1024      28.449  -1.899 -80.790  1.00  0.00           N  
ATOM   2151  N3    G  1024      28.994  -0.010 -81.992  1.00  0.00           N  
ATOM   2152  C4    G  1024      28.867   1.333 -81.987  1.00  0.00           C  
ATOM   2153  C5    G  1024      28.238   2.135 -81.058  1.00  0.00           C  
ATOM   2154  C6    G  1024      27.622   1.526 -79.934  1.00  0.00           C  
ATOM   2155  O6    G  1024      27.015   2.065 -79.002  1.00  0.00           O  
ATOM   2156  N7    G  1024      28.330   3.472 -81.417  1.00  0.00           N  
ATOM   2157  C8    G  1024      29.000   3.459 -82.538  1.00  0.00           C  
ATOM   2158  N9    G  1024      29.357   2.195 -82.940  1.00  0.00           N  
ATOM   2159  H5'   G  1024      30.958   5.218 -86.051  1.00  0.00           H  
ATOM   2160 H5''   G  1024      29.659   5.059 -86.964  1.00  0.00           H  
ATOM   2161  H4'   G  1024      30.678   2.980 -86.646  1.00  0.00           H  
ATOM   2162  H3'   G  1024      28.175   3.100 -85.297  1.00  0.00           H  
ATOM   2163  H1'   G  1024      30.779   1.140 -83.922  1.00  0.00           H  
ATOM   2164  H2'   G  1024      28.440   0.810 -84.898  1.00  0.00           H  
ATOM   2165 HO2'   G  1024      29.710  -0.429 -86.052  1.00  0.00           H  
ATOM   2166  H1    G  1024      27.369  -0.365 -79.219  1.00  0.00           H  
ATOM   2167  H22   G  1024      28.900  -2.456 -81.458  1.00  0.00           H  
ATOM   2168  H21   G  1024      28.023  -2.318 -80.013  1.00  0.00           H  
ATOM   2169  H8    G  1024      29.226   4.270 -83.040  1.00  0.00           H  
ATOM   2170  P     G  1025      26.643   2.135 -87.323  1.00  0.00           P  
ATOM   2171  OP2   G  1025      25.893   3.131 -86.517  1.00  0.00           O  
ATOM   2172  OP1   G  1025      26.338   1.981 -88.769  1.00  0.00           O  
ATOM   2173  O5'   G  1025      26.474   0.710 -86.630  1.00  0.00           O  
ATOM   2174  C5'   G  1025      26.933  -0.471 -87.270  1.00  0.00           C  
ATOM   2175  C4'   G  1025      26.567  -1.705 -86.484  1.00  0.00           C  
ATOM   2176  O4'   G  1025      27.110  -1.600 -85.141  1.00  0.00           O  
ATOM   2177  C3'   G  1025      25.080  -1.939 -86.263  1.00  0.00           C  
ATOM   2178  O3'   G  1025      24.457  -2.604 -87.350  1.00  0.00           O  
ATOM   2179  C1'   G  1025      26.207  -2.165 -84.202  1.00  0.00           C  
ATOM   2180  C2'   G  1025      25.061  -2.788 -85.002  1.00  0.00           C  
ATOM   2181  O2'   G  1025      25.380  -4.142 -85.288  1.00  0.00           O  
ATOM   2182  N1    G  1025      23.812  -1.049 -79.851  1.00  0.00           N  
ATOM   2183  C2    G  1025      24.085  -2.274 -80.409  1.00  0.00           C  
ATOM   2184  N2    G  1025      23.668  -3.348 -79.722  1.00  0.00           N  
ATOM   2185  N3    G  1025      24.722  -2.437 -81.557  1.00  0.00           N  
ATOM   2186  C4    G  1025      25.069  -1.258 -82.114  1.00  0.00           C  
ATOM   2187  C5    G  1025      24.845   0.017 -81.640  1.00  0.00           C  
ATOM   2188  C6    G  1025      24.160   0.178 -80.407  1.00  0.00           C  
ATOM   2189  O6    G  1025      23.866   1.225 -79.821  1.00  0.00           O  
ATOM   2190  N7    G  1025      25.361   0.965 -82.512  1.00  0.00           N  
ATOM   2191  C8    G  1025      25.880   0.263 -83.482  1.00  0.00           C  
ATOM   2192  N9    G  1025      25.739  -1.092 -83.304  1.00  0.00           N  
ATOM   2193  H5'   G  1025      27.907  -0.428 -87.362  1.00  0.00           H  
ATOM   2194 H5''   G  1025      26.530  -0.528 -88.162  1.00  0.00           H  
ATOM   2195  H4'   G  1025      26.954  -2.490 -86.926  1.00  0.00           H  
ATOM   2196  H3'   G  1025      24.643  -1.082 -86.079  1.00  0.00           H  
ATOM   2197  H1'   G  1025      26.653  -2.860 -83.675  1.00  0.00           H  
ATOM   2198  H2'   G  1025      24.207  -2.708 -84.528  1.00  0.00           H  
ATOM   2199 HO2'   G  1025      24.807  -4.726 -84.748  1.00  0.00           H  
ATOM   2200  H1    G  1025      23.334  -1.036 -78.995  1.00  0.00           H  
ATOM   2201  H22   G  1025      23.835  -4.249 -80.072  1.00  0.00           H  
ATOM   2202  H21   G  1025      23.196  -3.236 -78.871  1.00  0.00           H  
ATOM   2203  H8    G  1025      26.326   0.662 -84.258  1.00  0.00           H  
ATOM   2204  P     C  1026      22.887  -2.400 -87.629  1.00  0.00           P  
ATOM   2205  OP2   C  1026      22.610  -0.942 -87.656  1.00  0.00           O  
ATOM   2206  OP1   C  1026      22.515  -3.240 -88.796  1.00  0.00           O  
ATOM   2207  O5'   C  1026      22.183  -3.012 -86.338  1.00  0.00           O  
ATOM   2208  C5'   C  1026      22.135  -4.416 -86.129  1.00  0.00           C  
ATOM   2209  C4'   C  1026      21.277  -4.773 -84.940  1.00  0.00           C  
ATOM   2210  O4'   C  1026      21.902  -4.267 -83.737  1.00  0.00           O  
ATOM   2211  C3'   C  1026      19.889  -4.152 -84.904  1.00  0.00           C  
ATOM   2212  O3'   C  1026      18.969  -4.804 -85.763  1.00  0.00           O  
ATOM   2213  C1'   C  1026      20.887  -3.942 -82.781  1.00  0.00           C  
ATOM   2214  C2'   C  1026      19.541  -4.264 -83.425  1.00  0.00           C  
ATOM   2215  O2'   C  1026      19.166  -5.590 -83.083  1.00  0.00           O  
ATOM   2216  N1    C  1026      21.006  -2.510 -82.411  1.00  0.00           N  
ATOM   2217  C2    C  1026      20.381  -2.072 -81.237  1.00  0.00           C  
ATOM   2218  O2    C  1026      19.751  -2.887 -80.546  1.00  0.00           O  
ATOM   2219  N3    C  1026      20.475  -0.771 -80.877  1.00  0.00           N  
ATOM   2220  C4    C  1026      21.158   0.084 -81.637  1.00  0.00           C  
ATOM   2221  N4    C  1026      21.224   1.359 -81.242  1.00  0.00           N  
ATOM   2222  C5    C  1026      21.804  -0.328 -82.836  1.00  0.00           C  
ATOM   2223  C6    C  1026      21.705  -1.618 -83.182  1.00  0.00           C  
ATOM   2224  H5'   C  1026      23.044  -4.747 -85.978  1.00  0.00           H  
ATOM   2225 H5''   C  1026      21.766  -4.845 -86.930  1.00  0.00           H  
ATOM   2226  H4'   C  1026      21.208  -5.749 -84.883  1.00  0.00           H  
ATOM   2227  H3'   C  1026      19.951  -3.207 -85.154  1.00  0.00           H  
ATOM   2228  H1'   C  1026      21.002  -4.496 -81.982  1.00  0.00           H  
ATOM   2229  H2'   C  1026      18.853  -3.616 -83.169  1.00  0.00           H  
ATOM   2230 HO2'   C  1026      18.902  -6.068 -83.897  1.00  0.00           H  
ATOM   2231  H42   C  1026      21.719   2.012 -81.779  1.00  0.00           H  
ATOM   2232  H41   C  1026      20.777   1.640 -80.416  1.00  0.00           H  
ATOM   2233  H5    C  1026      22.305   0.308 -83.388  1.00  0.00           H  
ATOM   2234  H6    C  1026      22.143  -1.922 -84.003  1.00  0.00           H  
ATOM   2235  P     U  1027      17.610  -4.066 -86.201  1.00  0.00           P  
ATOM   2236  OP2   U  1027      17.976  -2.828 -86.934  1.00  0.00           O  
ATOM   2237  OP1   U  1027      16.729  -5.071 -86.850  1.00  0.00           O  
ATOM   2238  O5'   U  1027      16.940  -3.642 -84.820  1.00  0.00           O  
ATOM   2239  C5'   U  1027      16.211  -4.580 -84.044  1.00  0.00           C  
ATOM   2240  C4'   U  1027      15.582  -3.934 -82.834  1.00  0.00           C  
ATOM   2241  O4'   U  1027      16.607  -3.263 -82.055  1.00  0.00           O  
ATOM   2242  C3'   U  1027      14.548  -2.853 -83.113  1.00  0.00           C  
ATOM   2243  O3'   U  1027      13.261  -3.375 -83.390  1.00  0.00           O  
ATOM   2244  C1'   U  1027      16.047  -2.111 -81.437  1.00  0.00           C  
ATOM   2245  C2'   U  1027      14.567  -2.056 -81.812  1.00  0.00           C  
ATOM   2246  O2'   U  1027      13.811  -2.705 -80.800  1.00  0.00           O  
ATOM   2247  N1    U  1027      16.786  -0.905 -81.884  1.00  0.00           N  
ATOM   2248  C2    U  1027      16.656   0.236 -81.114  1.00  0.00           C  
ATOM   2249  O2    U  1027      15.973   0.285 -80.106  1.00  0.00           O  
ATOM   2250  N3    U  1027      17.358   1.326 -81.566  1.00  0.00           N  
ATOM   2251  C4    U  1027      18.160   1.394 -82.685  1.00  0.00           C  
ATOM   2252  O4    U  1027      18.727   2.453 -82.960  1.00  0.00           O  
ATOM   2253  C5    U  1027      18.248   0.176 -83.432  1.00  0.00           C  
ATOM   2254  C6    U  1027      17.576  -0.901 -83.014  1.00  0.00           C  
ATOM   2255  H5'   U  1027      16.818  -5.290 -83.747  1.00  0.00           H  
ATOM   2256 H5''   U  1027      15.505  -4.974 -84.598  1.00  0.00           H  
ATOM   2257  H4'   U  1027      15.167  -4.630 -82.284  1.00  0.00           H  
ATOM   2258  H3'   U  1027      14.866  -2.285 -83.845  1.00  0.00           H  
ATOM   2259  H1'   U  1027      16.130  -2.200 -80.464  1.00  0.00           H  
ATOM   2260  H2'   U  1027      14.268  -1.134 -81.952  1.00  0.00           H  
ATOM   2261 HO2'   U  1027      13.310  -2.031 -80.294  1.00  0.00           H  
ATOM   2262  H3    U  1027      17.279   2.146 -81.035  1.00  0.00           H  
ATOM   2263  H5    U  1027      18.798   0.133 -84.243  1.00  0.00           H  
ATOM   2264  H6    U  1027      17.651  -1.721 -83.543  1.00  0.00           H  
ATOM   2265  P     U  1028      12.229  -2.543 -84.297  1.00  0.00           P  
ATOM   2266  OP2   U  1028      12.977  -1.989 -85.453  1.00  0.00           O  
ATOM   2267  OP1   U  1028      11.035  -3.395 -84.535  1.00  0.00           O  
ATOM   2268  O5'   U  1028      11.790  -1.329 -83.365  1.00  0.00           O  
ATOM   2269  C5'   U  1028      10.846  -1.514 -82.321  1.00  0.00           C  
ATOM   2270  C4'   U  1028      10.515  -0.213 -81.632  1.00  0.00           C  
ATOM   2271  O4'   U  1028      11.702   0.342 -81.007  1.00  0.00           O  
ATOM   2272  C3'   U  1028      10.036   0.918 -82.529  1.00  0.00           C  
ATOM   2273  O3'   U  1028       8.684   0.775 -82.927  1.00  0.00           O  
ATOM   2274  C1'   U  1028      11.602   1.746 -80.989  1.00  0.00           C  
ATOM   2275  C2'   U  1028      10.248   2.106 -81.599  1.00  0.00           C  
ATOM   2276  O2'   U  1028       9.263   2.140 -80.575  1.00  0.00           O  
ATOM   2277  N1    U  1028      12.734   2.319 -81.756  1.00  0.00           N  
ATOM   2278  C2    U  1028      13.169   3.580 -81.391  1.00  0.00           C  
ATOM   2279  O2    U  1028      12.667   4.221 -80.484  1.00  0.00           O  
ATOM   2280  N3    U  1028      14.219   4.070 -82.128  1.00  0.00           N  
ATOM   2281  C4    U  1028      14.867   3.444 -83.172  1.00  0.00           C  
ATOM   2282  O4    U  1028      15.798   4.019 -83.737  1.00  0.00           O  
ATOM   2283  C5    U  1028      14.364   2.143 -83.493  1.00  0.00           C  
ATOM   2284  C6    U  1028      13.343   1.641 -82.791  1.00  0.00           C  
ATOM   2285  H5'   U  1028      11.216  -2.138 -81.663  1.00  0.00           H  
ATOM   2286 H5''   U  1028      10.025  -1.894 -82.696  1.00  0.00           H  
ATOM   2287  H4'   U  1028       9.846  -0.385 -80.937  1.00  0.00           H  
ATOM   2288  H3'   U  1028      10.630   0.988 -83.305  1.00  0.00           H  
ATOM   2289  H1'   U  1028      11.637   2.073 -80.065  1.00  0.00           H  
ATOM   2290  H2'   U  1028      10.283   2.950 -82.096  1.00  0.00           H  
ATOM   2291 HO2'   U  1028       8.990   3.070 -80.427  1.00  0.00           H  
ATOM   2292  H3    U  1028      14.543   4.963 -81.886  1.00  0.00           H  
ATOM   2293  H5    U  1028      14.766   1.625 -84.222  1.00  0.00           H  
ATOM   2294  H6    U  1028      13.017   0.750 -83.031  1.00  0.00           H  
ATOM   2295  P     U  1029       8.022   1.832 -83.940  1.00  0.00           P  
ATOM   2296  OP2   U  1029       7.122   2.716 -83.158  1.00  0.00           O  
ATOM   2297  OP1   U  1029       9.109   2.428 -84.758  1.00  0.00           O  
ATOM   2298  O5'   U  1029       7.121   0.933 -84.898  1.00  0.00           O  
ATOM   2299  C5'   U  1029       5.708   0.918 -84.767  1.00  0.00           C  
ATOM   2300  C4'   U  1029       5.032   0.527 -86.059  1.00  0.00           C  
ATOM   2301  O4'   U  1029       6.029   0.070 -87.004  1.00  0.00           O  
ATOM   2302  C3'   U  1029       4.044  -0.627 -85.976  1.00  0.00           C  
ATOM   2303  O3'   U  1029       2.764  -0.227 -85.522  1.00  0.00           O  
ATOM   2304  C1'   U  1029       5.515  -0.998 -87.780  1.00  0.00           C  
ATOM   2305  C2'   U  1029       4.045  -1.170 -87.399  1.00  0.00           C  
ATOM   2306  O2'   U  1029       3.248  -0.370 -88.262  1.00  0.00           O  
ATOM   2307  N1    U  1029       6.319  -2.209 -87.485  1.00  0.00           N  
ATOM   2308  C2    U  1029       6.039  -3.346 -88.221  1.00  0.00           C  
ATOM   2309  O2    U  1029       5.177  -3.386 -89.082  1.00  0.00           O  
ATOM   2310  N3    U  1029       6.808  -4.441 -87.914  1.00  0.00           N  
ATOM   2311  C4    U  1029       7.807  -4.518 -86.967  1.00  0.00           C  
ATOM   2312  O4    U  1029       8.409  -5.581 -86.809  1.00  0.00           O  
ATOM   2313  C5    U  1029       8.041  -3.304 -86.246  1.00  0.00           C  
ATOM   2314  C6    U  1029       7.308  -2.222 -86.525  1.00  0.00           C  
ATOM   2315  H5'   U  1029       5.401   1.811 -84.505  1.00  0.00           H  
ATOM   2316 H5''   U  1029       5.458   0.276 -84.070  1.00  0.00           H  
ATOM   2317  H4'   U  1029       4.576   1.308 -86.434  1.00  0.00           H  
ATOM   2318  H3'   U  1029       4.400  -1.312 -85.373  1.00  0.00           H  
ATOM   2319  H1'   U  1029       5.578  -0.791 -88.737  1.00  0.00           H  
ATOM   2320  H2'   U  1029       3.776  -2.112 -87.429  1.00  0.00           H  
ATOM   2321 HO2'   U  1029       2.751  -0.955 -88.871  1.00  0.00           H  
ATOM   2322  H3    U  1029       6.626  -5.258 -88.424  1.00  0.00           H  
ATOM   2323  H5    U  1029       8.734  -3.268 -85.553  1.00  0.00           H  
ATOM   2324  H6    U  1029       7.486  -1.404 -86.016  1.00  0.00           H  
ATOM   2325  P     U  1030       1.954  -1.141 -84.477  1.00  0.00           P  
ATOM   2326  OP2   U  1030       2.942  -1.849 -83.625  1.00  0.00           O  
ATOM   2327  OP1   U  1030       0.908  -0.299 -83.844  1.00  0.00           O  
ATOM   2328  O5'   U  1030       1.228  -2.223 -85.394  1.00  0.00           O  
ATOM   2329  C5'   U  1030       0.448  -1.827 -86.511  1.00  0.00           C  
ATOM   2330  C4'   U  1030       0.040  -3.010 -87.354  1.00  0.00           C  
ATOM   2331  O4'   U  1030       1.179  -3.488 -88.116  1.00  0.00           O  
ATOM   2332  C3'   U  1030      -0.407  -4.251 -86.595  1.00  0.00           C  
ATOM   2333  O3'   U  1030      -1.755  -4.181 -86.166  1.00  0.00           O  
ATOM   2334  C1'   U  1030       1.143  -4.901 -88.241  1.00  0.00           C  
ATOM   2335  C2'   U  1030      -0.172  -5.363 -87.610  1.00  0.00           C  
ATOM   2336  O2'   U  1030      -1.190  -5.378 -88.602  1.00  0.00           O  
ATOM   2337  N1    U  1030       2.328  -5.446 -87.535  1.00  0.00           N  
ATOM   2338  C2    U  1030       2.693  -6.747 -87.826  1.00  0.00           C  
ATOM   2339  O2    U  1030       2.090  -7.445 -88.624  1.00  0.00           O  
ATOM   2340  N3    U  1030       3.795  -7.209 -87.150  1.00  0.00           N  
ATOM   2341  C4    U  1030       4.555  -6.519 -86.230  1.00  0.00           C  
ATOM   2342  O4    U  1030       5.521  -7.076 -85.704  1.00  0.00           O  
ATOM   2343  C5    U  1030       4.120  -5.179 -85.978  1.00  0.00           C  
ATOM   2344  C6    U  1030       3.050  -4.704 -86.624  1.00  0.00           C  
ATOM   2345  H5'   U  1030       0.971  -1.208 -87.063  1.00  0.00           H  
ATOM   2346 H5''   U  1030      -0.358  -1.369 -86.193  1.00  0.00           H  
ATOM   2347  H4'   U  1030      -0.662  -2.728 -87.976  1.00  0.00           H  
ATOM   2348  H3'   U  1030       0.184  -4.390 -85.827  1.00  0.00           H  
ATOM   2349  H1'   U  1030       1.167  -5.182 -89.180  1.00  0.00           H  
ATOM   2350  H2'   U  1030      -0.080  -6.235 -87.173  1.00  0.00           H  
ATOM   2351 HO2'   U  1030      -1.424  -6.309 -88.804  1.00  0.00           H  
ATOM   2352  H3    U  1030       4.070  -8.129 -87.342  1.00  0.00           H  
ATOM   2353  H5    U  1030       4.603  -4.615 -85.339  1.00  0.00           H  
ATOM   2354  H6    U  1030       2.772  -3.785 -86.434  1.00  0.00           H  
ATOM   2355  P     G  1031      -2.252  -5.055 -84.912  1.00  0.00           P  
ATOM   2356  OP2   G  1031      -1.257  -4.898 -83.820  1.00  0.00           O  
ATOM   2357  OP1   G  1031      -3.678  -4.727 -84.659  1.00  0.00           O  
ATOM   2358  O5'   G  1031      -2.177  -6.558 -85.435  1.00  0.00           O  
ATOM   2359  C5'   G  1031      -3.188  -7.088 -86.278  1.00  0.00           C  
ATOM   2360  C4'   G  1031      -2.977  -8.558 -86.541  1.00  0.00           C  
ATOM   2361  O4'   G  1031      -1.692  -8.770 -87.189  1.00  0.00           O  
ATOM   2362  C3'   G  1031      -2.923  -9.455 -85.313  1.00  0.00           C  
ATOM   2363  O3'   G  1031      -4.208  -9.823 -84.840  1.00  0.00           O  
ATOM   2364  C1'   G  1031      -1.108  -9.964 -86.718  1.00  0.00           C  
ATOM   2365  C2'   G  1031      -2.147 -10.655 -85.834  1.00  0.00           C  
ATOM   2366  O2'   G  1031      -2.967 -11.489 -86.641  1.00  0.00           O  
ATOM   2367  N1    G  1031       3.274 -11.702 -84.794  1.00  0.00           N  
ATOM   2368  C2    G  1031       2.296 -12.373 -85.488  1.00  0.00           C  
ATOM   2369  N2    G  1031       2.508 -13.681 -85.701  1.00  0.00           N  
ATOM   2370  N3    G  1031       1.191 -11.806 -85.942  1.00  0.00           N  
ATOM   2371  C4    G  1031       1.137 -10.491 -85.641  1.00  0.00           C  
ATOM   2372  C5    G  1031       2.057  -9.727 -84.955  1.00  0.00           C  
ATOM   2373  C6    G  1031       3.239 -10.348 -84.473  1.00  0.00           C  
ATOM   2374  O6    G  1031       4.174  -9.841 -83.843  1.00  0.00           O  
ATOM   2375  N7    G  1031       1.629  -8.411 -84.856  1.00  0.00           N  
ATOM   2376  C8    G  1031       0.478  -8.399 -85.472  1.00  0.00           C  
ATOM   2377  N9    G  1031       0.120  -9.627 -85.972  1.00  0.00           N  
ATOM   2378  H5'   G  1031      -3.179  -6.606 -87.131  1.00  0.00           H  
ATOM   2379 H5''   G  1031      -4.061  -6.961 -85.849  1.00  0.00           H  
ATOM   2380  H4'   G  1031      -3.687  -8.879 -87.137  1.00  0.00           H  
ATOM   2381  H3'   G  1031      -2.402  -9.010 -84.613  1.00  0.00           H  
ATOM   2382  H1'   G  1031      -0.881 -10.547 -87.473  1.00  0.00           H  
ATOM   2383  H2'   G  1031      -1.727 -11.156 -85.104  1.00  0.00           H  
ATOM   2384 HO2'   G  1031      -3.908 -11.304 -86.437  1.00  0.00           H  
ATOM   2385  H1    G  1031       4.056 -12.214 -84.501  1.00  0.00           H  
ATOM   2386  H22   G  1031       1.845 -14.211 -86.191  1.00  0.00           H  
ATOM   2387  H21   G  1031       3.325 -14.108 -85.368  1.00  0.00           H  
ATOM   2388  H8    G  1031      -0.073  -7.594 -85.568  1.00  0.00           H  
ATOM   2389  P     C  1032      -4.393 -10.347 -83.332  1.00  0.00           P  
ATOM   2390  OP2   C  1032      -3.910  -9.287 -82.413  1.00  0.00           O  
ATOM   2391  OP1   C  1032      -5.778 -10.864 -83.193  1.00  0.00           O  
ATOM   2392  O5'   C  1032      -3.394 -11.584 -83.228  1.00  0.00           O  
ATOM   2393  C5'   C  1032      -3.760 -12.861 -83.727  1.00  0.00           C  
ATOM   2394  C4'   C  1032      -2.682 -13.887 -83.475  1.00  0.00           C  
ATOM   2395  O4'   C  1032      -1.403 -13.378 -83.941  1.00  0.00           O  
ATOM   2396  C3'   C  1032      -2.428 -14.249 -82.020  1.00  0.00           C  
ATOM   2397  O3'   C  1032      -3.381 -15.162 -81.503  1.00  0.00           O  
ATOM   2398  C1'   C  1032      -0.376 -13.965 -83.157  1.00  0.00           C  
ATOM   2399  C2'   C  1032      -1.034 -14.865 -82.111  1.00  0.00           C  
ATOM   2400  O2'   C  1032      -1.089 -16.193 -82.610  1.00  0.00           O  
ATOM   2401  N1    C  1032       0.467 -12.910 -82.542  1.00  0.00           N  
ATOM   2402  C2    C  1032       1.714 -13.276 -82.018  1.00  0.00           C  
ATOM   2403  O2    C  1032       2.074 -14.461 -82.083  1.00  0.00           O  
ATOM   2404  N3    C  1032       2.502 -12.333 -81.452  1.00  0.00           N  
ATOM   2405  C4    C  1032       2.092 -11.066 -81.395  1.00  0.00           C  
ATOM   2406  N4    C  1032       2.903 -10.170 -80.828  1.00  0.00           N  
ATOM   2407  C5    C  1032       0.831 -10.662 -81.917  1.00  0.00           C  
ATOM   2408  C6    C  1032       0.060 -11.603 -82.476  1.00  0.00           C  
ATOM   2409  H5'   C  1032      -3.918 -12.794 -84.692  1.00  0.00           H  
ATOM   2410 H5''   C  1032      -4.586 -13.151 -83.287  1.00  0.00           H  
ATOM   2411  H4'   C  1032      -2.900 -14.702 -83.974  1.00  0.00           H  
ATOM   2412  H3'   C  1032      -2.393 -13.430 -81.485  1.00  0.00           H  
ATOM   2413  H1'   C  1032       0.173 -14.514 -83.754  1.00  0.00           H  
ATOM   2414  H2'   C  1032      -0.566 -14.820 -81.251  1.00  0.00           H  
ATOM   2415 HO2'   C  1032      -0.451 -16.748 -82.115  1.00  0.00           H  
ATOM   2416  H42   C  1032       2.630  -9.230 -80.770  1.00  0.00           H  
ATOM   2417  H41   C  1032       3.770 -10.452 -80.469  1.00  0.00           H  
ATOM   2418  H5    C  1032       0.538  -9.728 -81.871  1.00  0.00           H  
ATOM   2419  H6    C  1032      -0.811 -11.345 -82.841  1.00  0.00           H  
ATOM   2420  P     U  1033      -3.689 -15.202 -79.926  1.00  0.00           P  
ATOM   2421  OP2   U  1033      -3.850 -13.803 -79.454  1.00  0.00           O  
ATOM   2422  OP1   U  1033      -4.779 -16.184 -79.695  1.00  0.00           O  
ATOM   2423  O5'   U  1033      -2.353 -15.788 -79.288  1.00  0.00           O  
ATOM   2424  C5'   U  1033      -2.033 -15.556 -77.924  1.00  0.00           C  
ATOM   2425  C4'   U  1033      -0.616 -15.064 -77.761  1.00  0.00           C  
ATOM   2426  O4'   U  1033      -0.227 -14.290 -78.926  1.00  0.00           O  
ATOM   2427  C3'   U  1033      -0.368 -14.108 -76.604  1.00  0.00           C  
ATOM   2428  O3'   U  1033      -0.207 -14.770 -75.363  1.00  0.00           O  
ATOM   2429  C1'   U  1033       0.606 -13.223 -78.552  1.00  0.00           C  
ATOM   2430  C2'   U  1033       0.898 -13.395 -77.059  1.00  0.00           C  
ATOM   2431  O2'   U  1033       2.046 -14.218 -76.906  1.00  0.00           O  
ATOM   2432  N1    U  1033      -0.118 -11.962 -78.842  1.00  0.00           N  
ATOM   2433  C2    U  1033       0.475 -10.784 -78.426  1.00  0.00           C  
ATOM   2434  O2    U  1033       1.545 -10.747 -77.844  1.00  0.00           O  
ATOM   2435  N3    U  1033      -0.231  -9.642 -78.717  1.00  0.00           N  
ATOM   2436  C4    U  1033      -1.444  -9.557 -79.366  1.00  0.00           C  
ATOM   2437  O4    U  1033      -1.953  -8.450 -79.552  1.00  0.00           O  
ATOM   2438  C5    U  1033      -1.997 -10.814 -79.767  1.00  0.00           C  
ATOM   2439  C6    U  1033      -1.331 -11.941 -79.498  1.00  0.00           C  
ATOM   2440  H5'   U  1033      -2.140 -16.392 -77.425  1.00  0.00           H  
ATOM   2441 H5''   U  1033      -2.647 -14.885 -77.561  1.00  0.00           H  
ATOM   2442  H4'   U  1033      -0.014 -15.832 -77.671  1.00  0.00           H  
ATOM   2443  H3'   U  1033      -1.095 -13.455 -76.537  1.00  0.00           H  
ATOM   2444  H1'   U  1033       1.451 -13.235 -79.050  1.00  0.00           H  
ATOM   2445  H2'   U  1033       1.011 -12.529 -76.615  1.00  0.00           H  
ATOM   2446 HO2'   U  1033       2.790 -13.669 -76.579  1.00  0.00           H  
ATOM   2447  H3    U  1033       0.172  -8.796 -78.430  1.00  0.00           H  
ATOM   2448  H5    U  1033      -2.857 -10.847 -80.237  1.00  0.00           H  
ATOM   2449  H6    U  1033      -1.731 -12.789 -79.782  1.00  0.00           H  
ATOM   2450  P     A  1034      -0.758 -14.100 -74.010  1.00  0.00           P  
ATOM   2451  OP2   A  1034      -1.782 -13.091 -74.381  1.00  0.00           O  
ATOM   2452  OP1   A  1034      -1.108 -15.190 -73.066  1.00  0.00           O  
ATOM   2453  O5'   A  1034       0.505 -13.325 -73.423  1.00  0.00           O  
ATOM   2454  C5'   A  1034       1.757 -13.978 -73.276  1.00  0.00           C  
ATOM   2455  C4'   A  1034       2.855 -13.000 -72.939  1.00  0.00           C  
ATOM   2456  O4'   A  1034       3.062 -12.061 -74.030  1.00  0.00           O  
ATOM   2457  C3'   A  1034       2.593 -12.085 -71.753  1.00  0.00           C  
ATOM   2458  O3'   A  1034       2.879 -12.695 -70.507  1.00  0.00           O  
ATOM   2459  C1'   A  1034       3.400 -10.780 -73.544  1.00  0.00           C  
ATOM   2460  C2'   A  1034       3.568 -10.950 -72.033  1.00  0.00           C  
ATOM   2461  O2'   A  1034       4.905 -11.339 -71.755  1.00  0.00           O  
ATOM   2462  N1    A  1034       1.577  -5.960 -73.512  1.00  0.00           N  
ATOM   2463  C2    A  1034       2.739  -6.486 -73.102  1.00  0.00           C  
ATOM   2464  N3    A  1034       3.148  -7.753 -73.140  1.00  0.00           N  
ATOM   2465  C4    A  1034       2.203  -8.542 -73.679  1.00  0.00           C  
ATOM   2466  C5    A  1034       0.962  -8.148 -74.146  1.00  0.00           C  
ATOM   2467  C6    A  1034       0.649  -6.781 -74.050  1.00  0.00           C  
ATOM   2468  N6    A  1034      -0.508  -6.256 -74.458  1.00  0.00           N  
ATOM   2469  N7    A  1034       0.254  -9.238 -74.635  1.00  0.00           N  
ATOM   2470  C8    A  1034       1.068 -10.248 -74.456  1.00  0.00           C  
ATOM   2471  N9    A  1034       2.266  -9.899 -73.882  1.00  0.00           N  
ATOM   2472  H5'   A  1034       1.981 -14.433 -74.115  1.00  0.00           H  
ATOM   2473 H5''   A  1034       1.690 -14.643 -72.560  1.00  0.00           H  
ATOM   2474  H4'   A  1034       3.688 -13.497 -72.795  1.00  0.00           H  
ATOM   2475  H3'   A  1034       1.673 -11.749 -71.804  1.00  0.00           H  
ATOM   2476  H1'   A  1034       4.226 -10.411 -73.924  1.00  0.00           H  
ATOM   2477  H2'   A  1034       3.319 -10.135 -71.549  1.00  0.00           H  
ATOM   2478 HO2'   A  1034       4.893 -12.116 -71.158  1.00  0.00           H  
ATOM   2479  H2    A  1034       3.378  -5.849 -72.719  1.00  0.00           H  
ATOM   2480  H61   A  1034      -0.669  -5.293 -74.365  1.00  0.00           H  
ATOM   2481  H62   A  1034      -1.196  -6.832 -74.852  1.00  0.00           H  
ATOM   2482  H8    A  1034       0.843 -11.168 -74.709  1.00  0.00           H  
ATOM   2483  P     U  1035       2.024 -12.308 -69.203  1.00  0.00           P  
ATOM   2484  OP2   U  1035       0.618 -12.085 -69.625  1.00  0.00           O  
ATOM   2485  OP1   U  1035       2.324 -13.305 -68.143  1.00  0.00           O  
ATOM   2486  O5'   U  1035       2.630 -10.907 -68.747  1.00  0.00           O  
ATOM   2487  C5'   U  1035       4.025 -10.750 -68.534  1.00  0.00           C  
ATOM   2488  C4'   U  1035       4.375  -9.330 -68.162  1.00  0.00           C  
ATOM   2489  O4'   U  1035       4.226  -8.490 -69.334  1.00  0.00           O  
ATOM   2490  C3'   U  1035       3.487  -8.673 -67.117  1.00  0.00           C  
ATOM   2491  O3'   U  1035       3.890  -8.957 -65.790  1.00  0.00           O  
ATOM   2492  C1'   U  1035       3.705  -7.229 -68.969  1.00  0.00           C  
ATOM   2493  C2'   U  1035       3.663  -7.197 -67.439  1.00  0.00           C  
ATOM   2494  O2'   U  1035       4.904  -6.708 -66.951  1.00  0.00           O  
ATOM   2495  N1    U  1035       2.355  -7.108 -69.571  1.00  0.00           N  
ATOM   2496  C2    U  1035       1.825  -5.835 -69.680  1.00  0.00           C  
ATOM   2497  O2    U  1035       2.414  -4.835 -69.309  1.00  0.00           O  
ATOM   2498  N3    U  1035       0.575  -5.771 -70.244  1.00  0.00           N  
ATOM   2499  C4    U  1035      -0.187  -6.826 -70.700  1.00  0.00           C  
ATOM   2500  O4    U  1035      -1.299  -6.604 -71.183  1.00  0.00           O  
ATOM   2501  C5    U  1035       0.424  -8.112 -70.555  1.00  0.00           C  
ATOM   2502  C6    U  1035       1.642  -8.203 -70.011  1.00  0.00           C  
ATOM   2503  H5'   U  1035       4.502 -10.992 -69.355  1.00  0.00           H  
ATOM   2504 H5''   U  1035       4.307 -11.348 -67.812  1.00  0.00           H  
ATOM   2505  H4'   U  1035       5.307  -9.304 -67.860  1.00  0.00           H  
ATOM   2506  H3'   U  1035       2.556  -8.930 -67.278  1.00  0.00           H  
ATOM   2507  H1'   U  1035       4.272  -6.497 -69.292  1.00  0.00           H  
ATOM   2508  H2'   U  1035       2.910  -6.665 -67.110  1.00  0.00           H  
ATOM   2509 HO2'   U  1035       4.770  -5.810 -66.581  1.00  0.00           H  
ATOM   2510  H3    U  1035       0.181  -4.878 -70.330  1.00  0.00           H  
ATOM   2511  H5    U  1035      -0.046  -8.918 -70.854  1.00  0.00           H  
ATOM   2512  H6    U  1035       2.038  -9.094 -69.922  1.00  0.00           H  
ATOM   2513  P     A  1036       2.830  -8.867 -64.585  1.00  0.00           P  
ATOM   2514  OP2   A  1036       1.593  -9.571 -65.008  1.00  0.00           O  
ATOM   2515  OP1   A  1036       3.518  -9.276 -63.335  1.00  0.00           O  
ATOM   2516  O5'   A  1036       2.499  -7.312 -64.480  1.00  0.00           O  
ATOM   2517  C5'   A  1036       3.382  -6.422 -63.812  1.00  0.00           C  
ATOM   2518  C4'   A  1036       2.792  -5.039 -63.696  1.00  0.00           C  
ATOM   2519  O4'   A  1036       2.600  -4.482 -65.027  1.00  0.00           O  
ATOM   2520  C3'   A  1036       1.419  -4.951 -63.048  1.00  0.00           C  
ATOM   2521  O3'   A  1036       1.472  -4.965 -61.632  1.00  0.00           O  
ATOM   2522  C1'   A  1036       1.423  -3.708 -65.046  1.00  0.00           C  
ATOM   2523  C2'   A  1036       0.946  -3.606 -63.592  1.00  0.00           C  
ATOM   2524  O2'   A  1036       1.613  -2.528 -62.952  1.00  0.00           O  
ATOM   2525  N1    A  1036      -2.907  -3.223 -67.798  1.00  0.00           N  
ATOM   2526  C2    A  1036      -2.203  -2.350 -67.066  1.00  0.00           C  
ATOM   2527  N3    A  1036      -1.082  -2.544 -66.374  1.00  0.00           N  
ATOM   2528  C4    A  1036      -0.672  -3.821 -66.481  1.00  0.00           C  
ATOM   2529  C5    A  1036      -1.289  -4.831 -67.195  1.00  0.00           C  
ATOM   2530  C6    A  1036      -2.467  -4.497 -67.885  1.00  0.00           C  
ATOM   2531  N6    A  1036      -3.170  -5.367 -68.614  1.00  0.00           N  
ATOM   2532  N7    A  1036      -0.580  -6.019 -67.075  1.00  0.00           N  
ATOM   2533  C8    A  1036       0.432  -5.705 -66.305  1.00  0.00           C  
ATOM   2534  N9    A  1036       0.439  -4.390 -65.908  1.00  0.00           N  
ATOM   2535  H5'   A  1036       4.223  -6.370 -64.313  1.00  0.00           H  
ATOM   2536 H5''   A  1036       3.566  -6.768 -62.914  1.00  0.00           H  
ATOM   2537  H4'   A  1036       3.414  -4.470 -63.197  1.00  0.00           H  
ATOM   2538  H3'   A  1036       0.852  -5.672 -63.396  1.00  0.00           H  
ATOM   2539  H1'   A  1036       1.596  -2.808 -65.396  1.00  0.00           H  
ATOM   2540  H2'   A  1036      -0.029  -3.517 -63.533  1.00  0.00           H  
ATOM   2541 HO2'   A  1036       0.972  -1.804 -62.798  1.00  0.00           H  
ATOM   2542  H2    A  1036      -2.564  -1.439 -67.036  1.00  0.00           H  
ATOM   2543  H61   A  1036      -3.986  -5.075 -69.073  1.00  0.00           H  
ATOM   2544  H62   A  1036      -2.871  -6.297 -68.692  1.00  0.00           H  
ATOM   2545  H8    A  1036       1.121  -6.349 -66.036  1.00  0.00           H  
ATOM   2546  P     A  1037       0.150  -5.288 -60.777  1.00  0.00           P  
ATOM   2547  OP2   A  1037      -0.400  -6.583 -61.252  1.00  0.00           O  
ATOM   2548  OP1   A  1037       0.476  -5.111 -59.340  1.00  0.00           O  
ATOM   2549  O5'   A  1037      -0.870  -4.138 -61.197  1.00  0.00           O  
ATOM   2550  C5'   A  1037      -0.823  -2.861 -60.578  1.00  0.00           C  
ATOM   2551  C4'   A  1037      -1.952  -1.976 -61.047  1.00  0.00           C  
ATOM   2552  O4'   A  1037      -2.000  -1.901 -62.477  1.00  0.00           O  
ATOM   2553  C3'   A  1037      -3.357  -2.462 -60.727  1.00  0.00           C  
ATOM   2554  O3'   A  1037      -3.733  -2.223 -59.382  1.00  0.00           O  
ATOM   2555  C1'   A  1037      -3.324  -1.734 -62.931  1.00  0.00           C  
ATOM   2556  C2'   A  1037      -4.181  -1.632 -61.684  1.00  0.00           C  
ATOM   2557  O2'   A  1037      -4.250  -0.277 -61.264  1.00  0.00           O  
ATOM   2558  N1    A  1037      -6.527  -3.775 -66.413  1.00  0.00           N  
ATOM   2559  C2    A  1037      -6.483  -2.572 -65.827  1.00  0.00           C  
ATOM   2560  N3    A  1037      -5.619  -2.106 -64.927  1.00  0.00           N  
ATOM   2561  C4    A  1037      -4.701  -3.040 -64.622  1.00  0.00           C  
ATOM   2562  C5    A  1037      -4.616  -4.319 -65.140  1.00  0.00           C  
ATOM   2563  C6    A  1037      -5.589  -4.690 -66.085  1.00  0.00           C  
ATOM   2564  N6    A  1037      -5.635  -5.889 -66.669  1.00  0.00           N  
ATOM   2565  N7    A  1037      -3.537  -4.999 -64.593  1.00  0.00           N  
ATOM   2566  C8    A  1037      -3.002  -4.131 -63.770  1.00  0.00           C  
ATOM   2567  N9    A  1037      -3.656  -2.923 -63.738  1.00  0.00           N  
ATOM   2568  H5'   A  1037       0.030  -2.431 -60.795  1.00  0.00           H  
ATOM   2569 H5''   A  1037      -0.887  -2.972 -59.607  1.00  0.00           H  
ATOM   2570  H4'   A  1037      -1.810  -1.071 -60.699  1.00  0.00           H  
ATOM   2571  H3'   A  1037      -3.432  -3.410 -60.964  1.00  0.00           H  
ATOM   2572  H1'   A  1037      -3.443  -0.926 -63.475  1.00  0.00           H  
ATOM   2573  H2'   A  1037      -5.073  -2.017 -61.818  1.00  0.00           H  
ATOM   2574 HO2'   A  1037      -5.158   0.058 -61.419  1.00  0.00           H  
ATOM   2575  H2    A  1037      -7.186  -1.945 -66.100  1.00  0.00           H  
ATOM   2576  H61   A  1037      -6.338  -6.090 -67.321  1.00  0.00           H  
ATOM   2577  H62   A  1037      -4.965  -6.569 -66.447  1.00  0.00           H  
ATOM   2578  H8    A  1037      -2.209  -4.325 -63.228  1.00  0.00           H  
ATOM   2579  P     A  1038      -4.745  -3.226 -58.653  1.00  0.00           P  
ATOM   2580  OP2   A  1038      -4.108  -3.579 -57.360  1.00  0.00           O  
ATOM   2581  OP1   A  1038      -6.066  -2.549 -58.660  1.00  0.00           O  
ATOM   2582  O5'   A  1038      -4.869  -4.558 -59.520  1.00  0.00           O  
ATOM   2583  C5'   A  1038      -6.039  -4.828 -60.278  1.00  0.00           C  
ATOM   2584  C4'   A  1038      -6.820  -5.981 -59.699  1.00  0.00           C  
ATOM   2585  O4'   A  1038      -7.606  -5.494 -58.581  1.00  0.00           O  
ATOM   2586  C3'   A  1038      -7.820  -6.645 -60.633  1.00  0.00           C  
ATOM   2587  O3'   A  1038      -7.252  -7.693 -61.400  1.00  0.00           O  
ATOM   2588  C1'   A  1038      -8.882  -6.098 -58.583  1.00  0.00           C  
ATOM   2589  C2'   A  1038      -8.865  -7.187 -59.662  1.00  0.00           C  
ATOM   2590  O2'   A  1038      -8.439  -8.408 -59.075  1.00  0.00           O  
ATOM   2591  N1    A  1038     -13.867  -5.058 -59.370  1.00  0.00           N  
ATOM   2592  C2    A  1038     -13.214  -6.200 -59.119  1.00  0.00           C  
ATOM   2593  N3    A  1038     -11.912  -6.400 -58.925  1.00  0.00           N  
ATOM   2594  C4    A  1038     -11.236  -5.240 -59.009  1.00  0.00           C  
ATOM   2595  C5    A  1038     -11.767  -3.988 -59.261  1.00  0.00           C  
ATOM   2596  C6    A  1038     -13.158  -3.911 -59.448  1.00  0.00           C  
ATOM   2597  N6    A  1038     -13.809  -2.773 -59.699  1.00  0.00           N  
ATOM   2598  N7    A  1038     -10.766  -3.026 -59.275  1.00  0.00           N  
ATOM   2599  C8    A  1038      -9.673  -3.706 -59.036  1.00  0.00           C  
ATOM   2600  N9    A  1038      -9.883  -5.052 -58.865  1.00  0.00           N  
ATOM   2601  H5'   A  1038      -5.781  -5.047 -61.198  1.00  0.00           H  
ATOM   2602 H5''   A  1038      -6.607  -4.030 -60.287  1.00  0.00           H  
ATOM   2603  H4'   A  1038      -6.197  -6.661 -59.367  1.00  0.00           H  
ATOM   2604  H3'   A  1038      -8.222  -5.986 -61.238  1.00  0.00           H  
ATOM   2605  H1'   A  1038      -9.071  -6.505 -57.712  1.00  0.00           H  
ATOM   2606  H2'   A  1038      -9.742  -7.277 -60.091  1.00  0.00           H  
ATOM   2607 HO2'   A  1038      -9.203  -9.017 -59.017  1.00  0.00           H  
ATOM   2608  H2    A  1038     -13.774  -7.003 -59.073  1.00  0.00           H  
ATOM   2609  H61   A  1038     -14.782  -2.782 -59.821  1.00  0.00           H  
ATOM   2610  H62   A  1038     -13.316  -1.929 -59.760  1.00  0.00           H  
ATOM   2611  H8    A  1038      -8.785  -3.291 -58.984  1.00  0.00           H  
ATOM   2612  P     A  1039      -7.140  -7.556 -62.997  1.00  0.00           P  
ATOM   2613  OP2   A  1039      -7.132  -6.111 -63.335  1.00  0.00           O  
ATOM   2614  OP1   A  1039      -6.026  -8.423 -63.456  1.00  0.00           O  
ATOM   2615  O5'   A  1039      -8.504  -8.180 -63.534  1.00  0.00           O  
ATOM   2616  C5'   A  1039      -8.796  -9.558 -63.353  1.00  0.00           C  
ATOM   2617  C4'   A  1039     -10.283  -9.809 -63.316  1.00  0.00           C  
ATOM   2618  O4'   A  1039     -10.865  -9.102 -62.190  1.00  0.00           O  
ATOM   2619  C3'   A  1039     -11.072  -9.321 -64.522  1.00  0.00           C  
ATOM   2620  O3'   A  1039     -11.190 -10.299 -65.540  1.00  0.00           O  
ATOM   2621  C1'   A  1039     -12.075  -8.515 -62.568  1.00  0.00           C  
ATOM   2622  C2'   A  1039     -12.448  -9.061 -63.934  1.00  0.00           C  
ATOM   2623  O2'   A  1039     -13.176 -10.270 -63.773  1.00  0.00           O  
ATOM   2624  N1    A  1039     -14.430  -3.953 -63.007  1.00  0.00           N  
ATOM   2625  C2    A  1039     -14.890  -5.210 -63.040  1.00  0.00           C  
ATOM   2626  N3    A  1039     -14.220  -6.354 -62.919  1.00  0.00           N  
ATOM   2627  C4    A  1039     -12.907  -6.120 -62.743  1.00  0.00           C  
ATOM   2628  C5    A  1039     -12.286  -4.886 -62.687  1.00  0.00           C  
ATOM   2629  C6    A  1039     -13.107  -3.752 -62.828  1.00  0.00           C  
ATOM   2630  N6    A  1039     -12.649  -2.499 -62.796  1.00  0.00           N  
ATOM   2631  N7    A  1039     -10.919  -5.033 -62.493  1.00  0.00           N  
ATOM   2632  C8    A  1039     -10.748  -6.330 -62.437  1.00  0.00           C  
ATOM   2633  N9    A  1039     -11.909  -7.050 -62.581  1.00  0.00           N  
ATOM   2634  H5'   A  1039      -8.400  -9.861 -62.510  1.00  0.00           H  
ATOM   2635 H5''   A  1039      -8.404 -10.068 -64.092  1.00  0.00           H  
ATOM   2636  H4'   A  1039     -10.441 -10.769 -63.201  1.00  0.00           H  
ATOM   2637  H3'   A  1039     -10.683  -8.506 -64.903  1.00  0.00           H  
ATOM   2638  H1'   A  1039     -12.769  -8.760 -61.919  1.00  0.00           H  
ATOM   2639  H2'   A  1039     -12.947  -8.404 -64.464  1.00  0.00           H  
ATOM   2640 HO2'   A  1039     -14.111 -10.114 -64.022  1.00  0.00           H  
ATOM   2641  H2    A  1039     -15.857  -5.301 -63.172  1.00  0.00           H  
ATOM   2642  H61   A  1039     -13.270  -1.748 -62.900  1.00  0.00           H  
ATOM   2643  H62   A  1039     -11.693  -2.329 -62.667  1.00  0.00           H  
ATOM   2644  H8    A  1039      -9.871  -6.749 -62.305  1.00  0.00           H  
ATOM   2645  P     A  1040     -10.513 -10.055 -66.977  1.00  0.00           P  
ATOM   2646  OP2   A  1040      -9.192  -9.414 -66.760  1.00  0.00           O  
ATOM   2647  OP1   A  1040     -10.596 -11.322 -67.747  1.00  0.00           O  
ATOM   2648  O5'   A  1040     -11.468  -8.989 -67.677  1.00  0.00           O  
ATOM   2649  C5'   A  1040     -12.420  -9.392 -68.650  1.00  0.00           C  
ATOM   2650  C4'   A  1040     -13.669  -8.549 -68.586  1.00  0.00           C  
ATOM   2651  O4'   A  1040     -13.869  -8.080 -67.229  1.00  0.00           O  
ATOM   2652  C3'   A  1040     -13.659  -7.276 -69.418  1.00  0.00           C  
ATOM   2653  O3'   A  1040     -14.049  -7.491 -70.764  1.00  0.00           O  
ATOM   2654  C1'   A  1040     -14.299  -6.748 -67.216  1.00  0.00           C  
ATOM   2655  C2'   A  1040     -14.651  -6.406 -68.663  1.00  0.00           C  
ATOM   2656  O2'   A  1040     -15.989  -6.806 -68.923  1.00  0.00           O  
ATOM   2657  N1    A  1040     -12.680  -2.009 -66.001  1.00  0.00           N  
ATOM   2658  C2    A  1040     -13.845  -2.468 -66.477  1.00  0.00           C  
ATOM   2659  N3    A  1040     -14.199  -3.717 -66.772  1.00  0.00           N  
ATOM   2660  C4    A  1040     -13.187  -4.568 -66.527  1.00  0.00           C  
ATOM   2661  C5    A  1040     -11.935  -4.247 -66.038  1.00  0.00           C  
ATOM   2662  C6    A  1040     -11.685  -2.891 -65.765  1.00  0.00           C  
ATOM   2663  N6    A  1040     -10.524  -2.432 -65.291  1.00  0.00           N  
ATOM   2664  N7    A  1040     -11.150  -5.386 -65.912  1.00  0.00           N  
ATOM   2665  C8    A  1040     -11.934  -6.354 -66.321  1.00  0.00           C  
ATOM   2666  N9    A  1040     -13.181  -5.930 -66.708  1.00  0.00           N  
ATOM   2667  H5'   A  1040     -12.659 -10.330 -68.495  1.00  0.00           H  
ATOM   2668 H5''   A  1040     -12.023  -9.307 -69.542  1.00  0.00           H  
ATOM   2669  H4'   A  1040     -14.439  -9.095 -68.851  1.00  0.00           H  
ATOM   2670  H3'   A  1040     -12.773  -6.858 -69.404  1.00  0.00           H  
ATOM   2671  H1'   A  1040     -15.087  -6.612 -66.649  1.00  0.00           H  
ATOM   2672  H2'   A  1040     -14.512  -5.455 -68.854  1.00  0.00           H  
ATOM   2673 HO2'   A  1040     -16.548  -6.007 -69.014  1.00  0.00           H  
ATOM   2674  H2    A  1040     -14.534  -1.788 -66.631  1.00  0.00           H  
ATOM   2675  H61   A  1040     -10.409  -1.474 -65.120  1.00  0.00           H  
ATOM   2676  H62   A  1040      -9.788  -3.053 -65.112  1.00  0.00           H  
ATOM   2677  H8    A  1040     -11.654  -7.293 -66.349  1.00  0.00           H  
ATOM   2678  P     U  1041     -13.399  -6.613 -71.943  1.00  0.00           P  
ATOM   2679  OP2   U  1041     -11.923  -6.752 -71.858  1.00  0.00           O  
ATOM   2680  OP1   U  1041     -14.097  -6.953 -73.209  1.00  0.00           O  
ATOM   2681  O5'   U  1041     -13.776  -5.114 -71.559  1.00  0.00           O  
ATOM   2682  C5'   U  1041     -13.291  -4.021 -72.324  1.00  0.00           C  
ATOM   2683  C4'   U  1041     -12.929  -2.845 -71.450  1.00  0.00           C  
ATOM   2684  O4'   U  1041     -12.811  -3.317 -70.080  1.00  0.00           O  
ATOM   2685  C3'   U  1041     -11.580  -2.198 -71.722  1.00  0.00           C  
ATOM   2686  O3'   U  1041     -11.635  -1.203 -72.729  1.00  0.00           O  
ATOM   2687  C1'   U  1041     -11.726  -2.697 -69.423  1.00  0.00           C  
ATOM   2688  C2'   U  1041     -11.226  -1.604 -70.367  1.00  0.00           C  
ATOM   2689  O2'   U  1041     -11.956  -0.409 -70.123  1.00  0.00           O  
ATOM   2690  N1    U  1041     -10.704  -3.745 -69.186  1.00  0.00           N  
ATOM   2691  C2    U  1041      -9.615  -3.400 -68.406  1.00  0.00           C  
ATOM   2692  O2    U  1041      -9.470  -2.292 -67.918  1.00  0.00           O  
ATOM   2693  N3    U  1041      -8.696  -4.401 -68.212  1.00  0.00           N  
ATOM   2694  C4    U  1041      -8.749  -5.686 -68.708  1.00  0.00           C  
ATOM   2695  O4    U  1041      -7.839  -6.474 -68.445  1.00  0.00           O  
ATOM   2696  C5    U  1041      -9.903  -5.973 -69.506  1.00  0.00           C  
ATOM   2697  C6    U  1041     -10.814  -5.016 -69.709  1.00  0.00           C  
ATOM   2698  H5'   U  1041     -13.983  -3.744 -72.961  1.00  0.00           H  
ATOM   2699 H5''   U  1041     -12.495  -4.305 -72.821  1.00  0.00           H  
ATOM   2700  H4'   U  1041     -13.625  -2.157 -71.492  1.00  0.00           H  
ATOM   2701  H3'   U  1041     -10.919  -2.875 -71.975  1.00  0.00           H  
ATOM   2702  H1'   U  1041     -11.981  -2.293 -68.567  1.00  0.00           H  
ATOM   2703  H2'   U  1041     -10.261  -1.463 -70.278  1.00  0.00           H  
ATOM   2704 HO2'   U  1041     -11.365   0.243 -69.691  1.00  0.00           H  
ATOM   2705  H3    U  1041      -7.916  -4.177 -67.663  1.00  0.00           H  
ATOM   2706  H5    U  1041     -10.023  -6.863 -69.898  1.00  0.00           H  
ATOM   2707  H6    U  1041     -11.594  -5.236 -70.259  1.00  0.00           H  
ATOM   2708  P     U  1042     -10.325  -0.850 -73.590  1.00  0.00           P  
ATOM   2709  OP2   U  1042      -9.675  -2.126 -73.980  1.00  0.00           O  
ATOM   2710  OP1   U  1042     -10.714   0.128 -74.638  1.00  0.00           O  
ATOM   2711  O5'   U  1042      -9.372  -0.107 -72.552  1.00  0.00           O  
ATOM   2712  C5'   U  1042      -9.616   1.238 -72.171  1.00  0.00           C  
ATOM   2713  C4'   U  1042      -8.553   1.753 -71.232  1.00  0.00           C  
ATOM   2714  O4'   U  1042      -8.492   0.917 -70.048  1.00  0.00           O  
ATOM   2715  C3'   U  1042      -7.127   1.736 -71.760  1.00  0.00           C  
ATOM   2716  O3'   U  1042      -6.813   2.873 -72.545  1.00  0.00           O  
ATOM   2717  C1'   U  1042      -7.155   0.803 -69.585  1.00  0.00           C  
ATOM   2718  C2'   U  1042      -6.318   1.731 -70.465  1.00  0.00           C  
ATOM   2719  O2'   U  1042      -6.285   3.023 -69.874  1.00  0.00           O  
ATOM   2720  N1    U  1042      -6.753  -0.618 -69.723  1.00  0.00           N  
ATOM   2721  C2    U  1042      -5.631  -1.027 -69.026  1.00  0.00           C  
ATOM   2722  O2    U  1042      -4.979  -0.280 -68.318  1.00  0.00           O  
ATOM   2723  N3    U  1042      -5.297  -2.350 -69.183  1.00  0.00           N  
ATOM   2724  C4    U  1042      -5.954  -3.287 -69.952  1.00  0.00           C  
ATOM   2725  O4    U  1042      -5.527  -4.442 -69.992  1.00  0.00           O  
ATOM   2726  C5    U  1042      -7.104  -2.793 -70.645  1.00  0.00           C  
ATOM   2727  C6    U  1042      -7.453  -1.510 -70.508  1.00  0.00           C  
ATOM   2728  H5'   U  1042     -10.487   1.291 -71.726  1.00  0.00           H  
ATOM   2729 H5''   U  1042      -9.632   1.801 -72.973  1.00  0.00           H  
ATOM   2730  H4'   U  1042      -8.780   2.667 -70.964  1.00  0.00           H  
ATOM   2731  H3'   U  1042      -6.945   0.927 -72.281  1.00  0.00           H  
ATOM   2732  H1'   U  1042      -7.063   1.076 -68.648  1.00  0.00           H  
ATOM   2733  H2'   U  1042      -5.416   1.375 -70.606  1.00  0.00           H  
ATOM   2734 HO2'   U  1042      -5.387   3.188 -69.517  1.00  0.00           H  
ATOM   2735  H3    U  1042      -4.505  -2.660 -68.698  1.00  0.00           H  
ATOM   2736  H5    U  1042      -7.632  -3.392 -71.214  1.00  0.00           H  
ATOM   2737  H6    U  1042      -8.244  -1.196 -70.993  1.00  0.00           H  
ATOM   2738  P     A  1043      -5.699   2.778 -73.698  1.00  0.00           P  
ATOM   2739  OP2   A  1043      -5.839   1.460 -74.366  1.00  0.00           O  
ATOM   2740  OP1   A  1043      -5.766   4.021 -74.507  1.00  0.00           O  
ATOM   2741  O5'   A  1043      -4.319   2.782 -72.902  1.00  0.00           O  
ATOM   2742  C5'   A  1043      -3.818   3.975 -72.317  1.00  0.00           C  
ATOM   2743  C4'   A  1043      -2.492   3.745 -71.637  1.00  0.00           C  
ATOM   2744  O4'   A  1043      -2.680   2.821 -70.531  1.00  0.00           O  
ATOM   2745  C3'   A  1043      -1.413   3.087 -72.484  1.00  0.00           C  
ATOM   2746  O3'   A  1043      -0.686   4.012 -73.274  1.00  0.00           O  
ATOM   2747  C1'   A  1043      -1.580   1.931 -70.441  1.00  0.00           C  
ATOM   2748  C2'   A  1043      -0.527   2.459 -71.417  1.00  0.00           C  
ATOM   2749  O2'   A  1043       0.265   3.440 -70.764  1.00  0.00           O  
ATOM   2750  N1    A  1043      -0.588  -3.125 -70.385  1.00  0.00           N  
ATOM   2751  C2    A  1043       0.097  -2.068 -69.931  1.00  0.00           C  
ATOM   2752  N3    A  1043      -0.220  -0.776 -69.979  1.00  0.00           N  
ATOM   2753  C4    A  1043      -1.409  -0.601 -70.584  1.00  0.00           C  
ATOM   2754  C5    A  1043      -2.228  -1.587 -71.101  1.00  0.00           C  
ATOM   2755  C6    A  1043      -1.779  -2.914 -70.987  1.00  0.00           C  
ATOM   2756  N6    A  1043      -2.461  -3.968 -71.440  1.00  0.00           N  
ATOM   2757  N7    A  1043      -3.376  -1.032 -71.650  1.00  0.00           N  
ATOM   2758  C8    A  1043      -3.228   0.255 -71.455  1.00  0.00           C  
ATOM   2759  N9    A  1043      -2.060   0.587 -70.814  1.00  0.00           N  
ATOM   2760  H5'   A  1043      -4.463   4.304 -71.656  1.00  0.00           H  
ATOM   2761 H5''   A  1043      -3.705   4.652 -73.016  1.00  0.00           H  
ATOM   2762  H4'   A  1043      -2.147   4.594 -71.289  1.00  0.00           H  
ATOM   2763  H3'   A  1043      -1.789   2.393 -73.066  1.00  0.00           H  
ATOM   2764  H1'   A  1043      -1.202   1.904 -69.537  1.00  0.00           H  
ATOM   2765  H2'   A  1043       0.021   1.735 -71.786  1.00  0.00           H  
ATOM   2766 HO2'   A  1043       1.162   3.076 -70.614  1.00  0.00           H  
ATOM   2767  H2    A  1043       0.955  -2.275 -69.503  1.00  0.00           H  
ATOM   2768  H61   A  1043      -2.096  -4.872 -71.332  1.00  0.00           H  
ATOM   2769  H62   A  1043      -3.327  -3.840 -71.880  1.00  0.00           H  
ATOM   2770  H8    A  1043      -3.890   0.919 -71.740  1.00  0.00           H  
ATOM   2771  P     U  1044       0.088   3.516 -74.592  1.00  0.00           P  
ATOM   2772  OP2   U  1044      -0.847   2.679 -75.386  1.00  0.00           O  
ATOM   2773  OP1   U  1044       0.730   4.698 -75.221  1.00  0.00           O  
ATOM   2774  O5'   U  1044       1.240   2.570 -74.028  1.00  0.00           O  
ATOM   2775  C5'   U  1044       2.416   3.117 -73.453  1.00  0.00           C  
ATOM   2776  C4'   U  1044       3.360   2.038 -72.982  1.00  0.00           C  
ATOM   2777  O4'   U  1044       2.664   1.143 -72.090  1.00  0.00           O  
ATOM   2778  C3'   U  1044       3.910   1.113 -74.056  1.00  0.00           C  
ATOM   2779  O3'   U  1044       5.022   1.660 -74.742  1.00  0.00           O  
ATOM   2780  C1'   U  1044       3.129  -0.193 -72.281  1.00  0.00           C  
ATOM   2781  C2'   U  1044       4.304  -0.091 -73.245  1.00  0.00           C  
ATOM   2782  O2'   U  1044       5.493   0.152 -72.507  1.00  0.00           O  
ATOM   2783  N1    U  1044       2.023  -1.016 -72.827  1.00  0.00           N  
ATOM   2784  C2    U  1044       2.211  -2.385 -72.857  1.00  0.00           C  
ATOM   2785  O2    U  1044       3.228  -2.927 -72.460  1.00  0.00           O  
ATOM   2786  N3    U  1044       1.160  -3.106 -73.370  1.00  0.00           N  
ATOM   2787  C4    U  1044      -0.035  -2.610 -73.847  1.00  0.00           C  
ATOM   2788  O4    U  1044      -0.884  -3.391 -74.279  1.00  0.00           O  
ATOM   2789  C5    U  1044      -0.158  -1.186 -73.785  1.00  0.00           C  
ATOM   2790  C6    U  1044       0.849  -0.460 -73.289  1.00  0.00           C  
ATOM   2791  H5'   U  1044       2.167   3.678 -72.689  1.00  0.00           H  
ATOM   2792 H5''   U  1044       2.872   3.670 -74.121  1.00  0.00           H  
ATOM   2793  H4'   U  1044       4.109   2.447 -72.502  1.00  0.00           H  
ATOM   2794  H3'   U  1044       3.219   0.871 -74.707  1.00  0.00           H  
ATOM   2795  H1'   U  1044       3.439  -0.584 -71.436  1.00  0.00           H  
ATOM   2796  H2'   U  1044       4.382  -0.891 -73.805  1.00  0.00           H  
ATOM   2797 HO2'   U  1044       6.016   0.845 -72.963  1.00  0.00           H  
ATOM   2798  H3    U  1044       1.272  -4.079 -73.401  1.00  0.00           H  
ATOM   2799  H5    U  1044      -0.975  -0.747 -74.102  1.00  0.00           H  
ATOM   2800  H6    U  1044       0.740   0.513 -73.258  1.00  0.00           H  
ATOM   2801  P     G  1045       5.502   1.030 -76.140  1.00  0.00           P  
ATOM   2802  OP2   G  1045       4.293   0.608 -76.892  1.00  0.00           O  
ATOM   2803  OP1   G  1045       6.463   1.974 -76.765  1.00  0.00           O  
ATOM   2804  O5'   G  1045       6.303  -0.281 -75.717  1.00  0.00           O  
ATOM   2805  C5'   G  1045       6.459  -1.364 -76.623  1.00  0.00           C  
ATOM   2806  C4'   G  1045       6.755  -2.654 -75.899  1.00  0.00           C  
ATOM   2807  O4'   G  1045       5.605  -3.043 -75.099  1.00  0.00           O  
ATOM   2808  C3'   G  1045       7.028  -3.865 -76.779  1.00  0.00           C  
ATOM   2809  O3'   G  1045       8.364  -3.914 -77.252  1.00  0.00           O  
ATOM   2810  C1'   G  1045       5.457  -4.416 -75.143  1.00  0.00           C  
ATOM   2811  C2'   G  1045       6.690  -5.001 -75.833  1.00  0.00           C  
ATOM   2812  O2'   G  1045       7.709  -5.204 -74.864  1.00  0.00           O  
ATOM   2813  N1    G  1045       2.678  -8.201 -77.110  1.00  0.00           N  
ATOM   2814  C2    G  1045       3.904  -8.247 -76.492  1.00  0.00           C  
ATOM   2815  N2    G  1045       4.470  -9.458 -76.380  1.00  0.00           N  
ATOM   2816  N3    G  1045       4.532  -7.183 -76.016  1.00  0.00           N  
ATOM   2817  C4    G  1045       3.825  -6.050 -76.212  1.00  0.00           C  
ATOM   2818  C5    G  1045       2.595  -5.896 -76.816  1.00  0.00           C  
ATOM   2819  C6    G  1045       1.933  -7.045 -77.322  1.00  0.00           C  
ATOM   2820  O6    G  1045       0.837  -7.115 -77.890  1.00  0.00           O  
ATOM   2821  N7    G  1045       2.210  -4.563 -76.818  1.00  0.00           N  
ATOM   2822  C8    G  1045       3.195  -3.942 -76.227  1.00  0.00           C  
ATOM   2823  N9    G  1045       4.207  -4.784 -75.834  1.00  0.00           N  
ATOM   2824  H5'   G  1045       7.196  -1.164 -77.236  1.00  0.00           H  
ATOM   2825 H5''   G  1045       5.633  -1.469 -77.140  1.00  0.00           H  
ATOM   2826  H4'   G  1045       7.521  -2.513 -75.304  1.00  0.00           H  
ATOM   2827  H3'   G  1045       6.412  -3.886 -77.539  1.00  0.00           H  
ATOM   2828  H1'   G  1045       5.422  -4.731 -74.215  1.00  0.00           H  
ATOM   2829  H2'   G  1045       6.475  -5.829 -76.312  1.00  0.00           H  
ATOM   2830 HO2'   G  1045       7.836  -6.166 -74.732  1.00  0.00           H  
ATOM   2831  H1    G  1045       2.298  -9.047 -77.427  1.00  0.00           H  
ATOM   2832  H22   G  1045       5.345  -9.552 -75.948  1.00  0.00           H  
ATOM   2833  H21   G  1045       4.012 -10.250 -76.729  1.00  0.00           H  
ATOM   2834  H8    G  1045       3.209  -2.974 -76.078  1.00  0.00           H  
ATOM   2835  P     A  1046       8.951  -2.710 -78.141  1.00  0.00           P  
ATOM   2836  OP2   A  1046      10.201  -3.183 -78.787  1.00  0.00           O  
ATOM   2837  OP1   A  1046       7.848  -2.176 -78.978  1.00  0.00           O  
ATOM   2838  O5'   A  1046       9.341  -1.597 -77.069  1.00  0.00           O  
ATOM   2839  C5'   A  1046       9.605  -0.260 -77.471  1.00  0.00           C  
ATOM   2840  C4'   A  1046      10.831   0.291 -76.787  1.00  0.00           C  
ATOM   2841  O4'   A  1046      10.428   1.597 -76.277  1.00  0.00           O  
ATOM   2842  C3'   A  1046      11.342  -0.500 -75.593  1.00  0.00           C  
ATOM   2843  O3'   A  1046      12.524  -1.229 -75.876  1.00  0.00           O  
ATOM   2844  C1'   A  1046      10.912   1.801 -74.935  1.00  0.00           C  
ATOM   2845  C2'   A  1046      11.685   0.548 -74.546  1.00  0.00           C  
ATOM   2846  O2'   A  1046      13.064   0.887 -74.588  1.00  0.00           O  
ATOM   2847  N1    A  1046       9.310   3.658 -70.403  1.00  0.00           N  
ATOM   2848  C2    A  1046      10.523   3.578 -70.965  1.00  0.00           C  
ATOM   2849  N3    A  1046      10.869   3.081 -72.151  1.00  0.00           N  
ATOM   2850  C4    A  1046       9.790   2.618 -72.806  1.00  0.00           C  
ATOM   2851  C5    A  1046       8.482   2.631 -72.359  1.00  0.00           C  
ATOM   2852  C6    A  1046       8.247   3.184 -71.088  1.00  0.00           C  
ATOM   2853  N6    A  1046       7.039   3.264 -70.526  1.00  0.00           N  
ATOM   2854  N7    A  1046       7.635   2.068 -73.305  1.00  0.00           N  
ATOM   2855  C8    A  1046       8.437   1.734 -74.285  1.00  0.00           C  
ATOM   2856  N9    A  1046       9.755   2.038 -74.051  1.00  0.00           N  
ATOM   2857  H5'   A  1046       8.833   0.300 -77.244  1.00  0.00           H  
ATOM   2858 H5''   A  1046       9.741  -0.238 -78.440  1.00  0.00           H  
ATOM   2859  H4'   A  1046      11.551   0.377 -77.447  1.00  0.00           H  
ATOM   2860  H3'   A  1046      10.615  -1.055 -75.240  1.00  0.00           H  
ATOM   2861  H1'   A  1046      11.511   2.577 -74.904  1.00  0.00           H  
ATOM   2862  H2'   A  1046      11.408   0.265 -73.649  1.00  0.00           H  
ATOM   2863 HO2'   A  1046      13.394   0.991 -73.672  1.00  0.00           H  
ATOM   2864  H2    A  1046      11.261   3.936 -70.427  1.00  0.00           H  
ATOM   2865  H61   A  1046       6.937   3.661 -69.636  1.00  0.00           H  
ATOM   2866  H62   A  1046       6.253   2.927 -71.005  1.00  0.00           H  
ATOM   2867  H8    A  1046       8.124   1.307 -75.110  1.00  0.00           H  
ATOM   2868  P     C  1047      12.944  -2.456 -74.943  1.00  0.00           P  
ATOM   2869  OP2   C  1047      14.377  -2.715 -75.230  1.00  0.00           O  
ATOM   2870  OP1   C  1047      12.527  -2.083 -73.567  1.00  0.00           O  
ATOM   2871  O5'   C  1047      12.113  -3.743 -75.377  1.00  0.00           O  
ATOM   2872  C5'   C  1047      11.256  -4.403 -74.457  1.00  0.00           C  
ATOM   2873  C4'   C  1047      12.026  -5.316 -73.534  1.00  0.00           C  
ATOM   2874  O4'   C  1047      11.212  -5.672 -72.386  1.00  0.00           O  
ATOM   2875  C3'   C  1047      12.445  -6.657 -74.116  1.00  0.00           C  
ATOM   2876  O3'   C  1047      13.562  -6.559 -74.983  1.00  0.00           O  
ATOM   2877  C1'   C  1047      11.637  -6.937 -71.923  1.00  0.00           C  
ATOM   2878  C2'   C  1047      12.700  -7.495 -72.867  1.00  0.00           C  
ATOM   2879  O2'   C  1047      13.988  -7.237 -72.327  1.00  0.00           O  
ATOM   2880  N1    C  1047      10.483  -7.857 -71.768  1.00  0.00           N  
ATOM   2881  C2    C  1047      10.716  -9.135 -71.246  1.00  0.00           C  
ATOM   2882  O2    C  1047      11.872  -9.460 -70.931  1.00  0.00           O  
ATOM   2883  N3    C  1047       9.681  -9.993 -71.094  1.00  0.00           N  
ATOM   2884  C4    C  1047       8.449  -9.620 -71.440  1.00  0.00           C  
ATOM   2885  N4    C  1047       7.458 -10.499 -71.272  1.00  0.00           N  
ATOM   2886  C5    C  1047       8.179  -8.329 -71.974  1.00  0.00           C  
ATOM   2887  C6    C  1047       9.211  -7.489 -72.119  1.00  0.00           C  
ATOM   2888  H5'   C  1047      10.599  -4.932 -74.956  1.00  0.00           H  
ATOM   2889 H5''   C  1047      10.785  -3.731 -73.921  1.00  0.00           H  
ATOM   2890  H4'   C  1047      12.825  -4.842 -73.222  1.00  0.00           H  
ATOM   2891  H3'   C  1047      11.690  -7.043 -74.607  1.00  0.00           H  
ATOM   2892  H1'   C  1047      12.041  -6.771 -71.046  1.00  0.00           H  
ATOM   2893  H2'   C  1047      12.565  -8.449 -73.042  1.00  0.00           H  
ATOM   2894 HO2'   C  1047      14.383  -8.080 -72.025  1.00  0.00           H  
ATOM   2895  H42   C  1047       6.541 -10.256 -71.517  1.00  0.00           H  
ATOM   2896  H41   C  1047       7.648 -11.388 -70.905  1.00  0.00           H  
ATOM   2897  H5    C  1047       7.269  -8.063 -72.225  1.00  0.00           H  
ATOM   2898  H6    C  1047       9.045  -6.595 -72.484  1.00  0.00           H  
ATOM   2899  P     U  1048      13.750  -7.614 -76.182  1.00  0.00           P  
ATOM   2900  OP2   U  1048      12.789  -7.262 -77.258  1.00  0.00           O  
ATOM   2901  OP1   U  1048      15.199  -7.704 -76.492  1.00  0.00           O  
ATOM   2902  O5'   U  1048      13.294  -9.002 -75.548  1.00  0.00           O  
ATOM   2903  C5'   U  1048      14.244  -9.892 -74.982  1.00  0.00           C  
ATOM   2904  C4'   U  1048      13.746 -11.317 -74.990  1.00  0.00           C  
ATOM   2905  O4'   U  1048      12.699 -11.456 -73.996  1.00  0.00           O  
ATOM   2906  C3'   U  1048      13.100 -11.794 -76.282  1.00  0.00           C  
ATOM   2907  O3'   U  1048      14.043 -12.236 -77.242  1.00  0.00           O  
ATOM   2908  C1'   U  1048      11.657 -12.289 -74.484  1.00  0.00           C  
ATOM   2909  C2'   U  1048      12.168 -12.898 -75.792  1.00  0.00           C  
ATOM   2910  O2'   U  1048      12.887 -14.089 -75.504  1.00  0.00           O  
ATOM   2911  N1    U  1048      10.465 -11.432 -74.690  1.00  0.00           N  
ATOM   2912  C2    U  1048       9.262 -12.071 -74.930  1.00  0.00           C  
ATOM   2913  O2    U  1048       9.150 -13.283 -74.976  1.00  0.00           O  
ATOM   2914  N3    U  1048       8.186 -11.237 -75.114  1.00  0.00           N  
ATOM   2915  C4    U  1048       8.187  -9.859 -75.085  1.00  0.00           C  
ATOM   2916  O4    U  1048       7.133  -9.249 -75.271  1.00  0.00           O  
ATOM   2917  C5    U  1048       9.466  -9.267 -74.832  1.00  0.00           C  
ATOM   2918  C6    U  1048      10.530 -10.055 -74.648  1.00  0.00           C  
ATOM   2919  H5'   U  1048      14.423  -9.623 -74.057  1.00  0.00           H  
ATOM   2920 H5''   U  1048      15.076  -9.843 -75.497  1.00  0.00           H  
ATOM   2921  H4'   U  1048      14.480 -11.923 -74.761  1.00  0.00           H  
ATOM   2922  H3'   U  1048      12.564 -11.070 -76.668  1.00  0.00           H  
ATOM   2923  H1'   U  1048      11.434 -13.010 -73.858  1.00  0.00           H  
ATOM   2924  H2'   U  1048      11.438 -13.060 -76.426  1.00  0.00           H  
ATOM   2925 HO2'   U  1048      12.365 -14.860 -75.812  1.00  0.00           H  
ATOM   2926  H3    U  1048       7.324 -11.669 -75.286  1.00  0.00           H  
ATOM   2927  H5    U  1048       9.559  -8.292 -74.793  1.00  0.00           H  
ATOM   2928  H6    U  1048      11.393  -9.626 -74.477  1.00  0.00           H  
ATOM   2929  P     G  1049      13.675 -12.220 -78.806  1.00  0.00           P  
ATOM   2930  OP2   G  1049      13.038 -10.914 -79.115  1.00  0.00           O  
ATOM   2931  OP1   G  1049      14.876 -12.650 -79.567  1.00  0.00           O  
ATOM   2932  O5'   G  1049      12.567 -13.356 -78.953  1.00  0.00           O  
ATOM   2933  C5'   G  1049      12.925 -14.730 -78.940  1.00  0.00           C  
ATOM   2934  C4'   G  1049      11.729 -15.617 -79.182  1.00  0.00           C  
ATOM   2935  O4'   G  1049      10.664 -15.222 -78.287  1.00  0.00           O  
ATOM   2936  C3'   G  1049      11.080 -15.502 -80.553  1.00  0.00           C  
ATOM   2937  O3'   G  1049      11.751 -16.257 -81.548  1.00  0.00           O  
ATOM   2938  C1'   G  1049       9.406 -15.463 -78.907  1.00  0.00           C  
ATOM   2939  C2'   G  1049       9.690 -16.056 -80.284  1.00  0.00           C  
ATOM   2940  O2'   G  1049       9.710 -17.473 -80.189  1.00  0.00           O  
ATOM   2941  N1    G  1049       5.116 -13.165 -80.399  1.00  0.00           N  
ATOM   2942  C2    G  1049       5.479 -14.487 -80.495  1.00  0.00           C  
ATOM   2943  N2    G  1049       4.585 -15.310 -81.063  1.00  0.00           N  
ATOM   2944  N3    G  1049       6.634 -14.969 -80.066  1.00  0.00           N  
ATOM   2945  C4    G  1049       7.412 -14.008 -79.525  1.00  0.00           C  
ATOM   2946  C5    G  1049       7.144 -12.663 -79.380  1.00  0.00           C  
ATOM   2947  C6    G  1049       5.902 -12.159 -79.845  1.00  0.00           C  
ATOM   2948  O6    G  1049       5.479 -10.998 -79.808  1.00  0.00           O  
ATOM   2949  N7    G  1049       8.207 -12.012 -78.770  1.00  0.00           N  
ATOM   2950  C8    G  1049       9.085 -12.955 -78.559  1.00  0.00           C  
ATOM   2951  N9    G  1049       8.667 -14.190 -78.992  1.00  0.00           N  
ATOM   2952  H5'   G  1049      13.316 -14.950 -78.069  1.00  0.00           H  
ATOM   2953 H5''   G  1049      13.592 -14.893 -79.639  1.00  0.00           H  
ATOM   2954  H4'   G  1049      11.962 -16.555 -79.018  1.00  0.00           H  
ATOM   2955  H3'   G  1049      11.025 -14.568 -80.843  1.00  0.00           H  
ATOM   2956  H1'   G  1049       8.891 -16.105 -78.375  1.00  0.00           H  
ATOM   2957  H2'   G  1049       9.044 -15.746 -80.953  1.00  0.00           H  
ATOM   2958 HO2'   G  1049       8.916 -17.834 -80.638  1.00  0.00           H  
ATOM   2959  H1    G  1049       4.236 -12.909 -80.748  1.00  0.00           H  
ATOM   2960  H22   G  1049       4.789 -16.264 -81.158  1.00  0.00           H  
ATOM   2961  H21   G  1049       3.727 -14.961 -81.383  1.00  0.00           H  
ATOM   2962  H8    G  1049       9.953 -12.796 -78.134  1.00  0.00           H  
ATOM   2963  P     C  1050      12.003 -15.629 -83.005  1.00  0.00           P  
ATOM   2964  OP2   C  1050      11.810 -14.160 -82.914  1.00  0.00           O  
ATOM   2965  OP1   C  1050      13.286 -16.169 -83.523  1.00  0.00           O  
ATOM   2966  O5'   C  1050      10.824 -16.228 -83.893  1.00  0.00           O  
ATOM   2967  C5'   C  1050      10.344 -17.546 -83.676  1.00  0.00           C  
ATOM   2968  C4'   C  1050       9.004 -17.767 -84.335  1.00  0.00           C  
ATOM   2969  O4'   C  1050       7.984 -17.249 -83.453  1.00  0.00           O  
ATOM   2970  C3'   C  1050       8.769 -17.024 -85.641  1.00  0.00           C  
ATOM   2971  O3'   C  1050       9.237 -17.736 -86.773  1.00  0.00           O  
ATOM   2972  C1'   C  1050       6.940 -16.663 -84.213  1.00  0.00           C  
ATOM   2973  C2'   C  1050       7.257 -16.923 -85.686  1.00  0.00           C  
ATOM   2974  O2'   C  1050       6.671 -18.155 -86.081  1.00  0.00           O  
ATOM   2975  N1    C  1050       6.887 -15.214 -83.896  1.00  0.00           N  
ATOM   2976  C2    C  1050       5.726 -14.503 -84.223  1.00  0.00           C  
ATOM   2977  O2    C  1050       4.783 -15.100 -84.766  1.00  0.00           O  
ATOM   2978  N3    C  1050       5.652 -13.182 -83.944  1.00  0.00           N  
ATOM   2979  C4    C  1050       6.679 -12.564 -83.361  1.00  0.00           C  
ATOM   2980  N4    C  1050       6.561 -11.259 -83.105  1.00  0.00           N  
ATOM   2981  C5    C  1050       7.873 -13.257 -83.016  1.00  0.00           C  
ATOM   2982  C6    C  1050       7.934 -14.565 -83.296  1.00  0.00           C  
ATOM   2983  H5'   C  1050      10.255 -17.698 -82.712  1.00  0.00           H  
ATOM   2984 H5''   C  1050      10.989 -18.186 -84.042  1.00  0.00           H  
ATOM   2985  H4'   C  1050       8.843 -18.722 -84.480  1.00  0.00           H  
ATOM   2986  H3'   C  1050       9.181 -16.135 -85.627  1.00  0.00           H  
ATOM   2987  H1'   C  1050       6.080 -17.077 -83.991  1.00  0.00           H  
ATOM   2988  H2'   C  1050       6.965 -16.183 -86.257  1.00  0.00           H  
ATOM   2989 HO2'   C  1050       5.922 -17.973 -86.686  1.00  0.00           H  
ATOM   2990  H42   C  1050       7.298 -10.776 -82.677  1.00  0.00           H  
ATOM   2991  H41   C  1050       5.738 -10.784 -83.345  1.00  0.00           H  
ATOM   2992  H5    C  1050       8.623 -12.794 -82.587  1.00  0.00           H  
ATOM   2993  H6    C  1050       8.747 -15.060 -83.066  1.00  0.00           H  
ATOM   2994  P     A  1051       9.683 -16.943 -88.099  1.00  0.00           P  
ATOM   2995  OP2   A  1051      10.460 -15.749 -87.681  1.00  0.00           O  
ATOM   2996  OP1   A  1051      10.285 -17.920 -89.039  1.00  0.00           O  
ATOM   2997  O5'   A  1051       8.307 -16.438 -88.726  1.00  0.00           O  
ATOM   2998  C5'   A  1051       7.453 -17.332 -89.424  1.00  0.00           C  
ATOM   2999  C4'   A  1051       6.233 -16.627 -89.962  1.00  0.00           C  
ATOM   3000  O4'   A  1051       5.449 -16.064 -88.879  1.00  0.00           O  
ATOM   3001  C3'   A  1051       6.498 -15.438 -90.873  1.00  0.00           C  
ATOM   3002  O3'   A  1051       6.739 -15.812 -92.218  1.00  0.00           O  
ATOM   3003  C1'   A  1051       4.871 -14.839 -89.271  1.00  0.00           C  
ATOM   3004  C2'   A  1051       5.190 -14.666 -90.757  1.00  0.00           C  
ATOM   3005  O2'   A  1051       4.163 -15.276 -91.525  1.00  0.00           O  
ATOM   3006  N1    A  1051       4.484  -9.969 -87.631  1.00  0.00           N  
ATOM   3007  C2    A  1051       3.718 -10.710 -88.442  1.00  0.00           C  
ATOM   3008  N3    A  1051       3.877 -11.974 -88.827  1.00  0.00           N  
ATOM   3009  C4    A  1051       4.987 -12.501 -88.280  1.00  0.00           C  
ATOM   3010  C5    A  1051       5.873 -11.866 -87.429  1.00  0.00           C  
ATOM   3011  C6    A  1051       5.591 -10.529 -87.097  1.00  0.00           C  
ATOM   3012  N6    A  1051       6.355  -9.790 -86.290  1.00  0.00           N  
ATOM   3013  N7    A  1051       6.902 -12.724 -87.065  1.00  0.00           N  
ATOM   3014  C8    A  1051       6.620 -13.839 -87.692  1.00  0.00           C  
ATOM   3015  N9    A  1051       5.474 -13.775 -88.446  1.00  0.00           N  
ATOM   3016  H5'   A  1051       7.167 -18.044 -88.813  1.00  0.00           H  
ATOM   3017 H5''   A  1051       7.947 -17.732 -90.169  1.00  0.00           H  
ATOM   3018  H4'   A  1051       5.688 -17.282 -90.447  1.00  0.00           H  
ATOM   3019  H3'   A  1051       7.249 -14.895 -90.551  1.00  0.00           H  
ATOM   3020  H1'   A  1051       3.898 -14.839 -89.145  1.00  0.00           H  
ATOM   3021  H2'   A  1051       5.308 -13.722 -90.992  1.00  0.00           H  
ATOM   3022 HO2'   A  1051       3.633 -14.576 -91.959  1.00  0.00           H  
ATOM   3023  H2    A  1051       2.927 -10.256 -88.802  1.00  0.00           H  
ATOM   3024  H61   A  1051       6.107  -8.862 -86.095  1.00  0.00           H  
ATOM   3025  H62   A  1051       7.163 -10.176 -85.891  1.00  0.00           H  
ATOM   3026  H8    A  1051       7.175 -14.644 -87.629  1.00  0.00           H  
ATOM   3027  P     A  1052       7.520 -14.814 -93.207  1.00  0.00           P  
ATOM   3028  OP2   A  1052       8.775 -14.391 -92.536  1.00  0.00           O  
ATOM   3029  OP1   A  1052       7.582 -15.449 -94.547  1.00  0.00           O  
ATOM   3030  O5'   A  1052       6.563 -13.544 -93.306  1.00  0.00           O  
ATOM   3031  C5'   A  1052       5.459 -13.531 -94.199  1.00  0.00           C  
ATOM   3032  C4'   A  1052       4.796 -12.177 -94.241  1.00  0.00           C  
ATOM   3033  O4'   A  1052       4.438 -11.782 -92.890  1.00  0.00           O  
ATOM   3034  C3'   A  1052       5.661 -11.026 -94.730  1.00  0.00           C  
ATOM   3035  O3'   A  1052       5.710 -10.930 -96.143  1.00  0.00           O  
ATOM   3036  C1'   A  1052       4.531 -10.387 -92.766  1.00  0.00           C  
ATOM   3037  C2'   A  1052       4.964  -9.820 -94.115  1.00  0.00           C  
ATOM   3038  O2'   A  1052       3.808  -9.456 -94.855  1.00  0.00           O  
ATOM   3039  N1    A  1052       6.210  -6.839 -89.427  1.00  0.00           N  
ATOM   3040  C2    A  1052       5.234  -6.822 -90.344  1.00  0.00           C  
ATOM   3041  N3    A  1052       4.850  -7.783 -91.182  1.00  0.00           N  
ATOM   3042  C4    A  1052       5.600  -8.887 -91.015  1.00  0.00           C  
ATOM   3043  C5    A  1052       6.636  -9.056 -90.115  1.00  0.00           C  
ATOM   3044  C6    A  1052       6.944  -7.964 -89.284  1.00  0.00           C  
ATOM   3045  N6    A  1052       7.917  -7.980 -88.370  1.00  0.00           N  
ATOM   3046  N7    A  1052       7.179 -10.329 -90.226  1.00  0.00           N  
ATOM   3047  C8    A  1052       6.471 -10.891 -91.174  1.00  0.00           C  
ATOM   3048  N9    A  1052       5.498 -10.075 -91.696  1.00  0.00           N  
ATOM   3049  H5'   A  1052       4.803 -14.199 -93.907  1.00  0.00           H  
ATOM   3050 H5''   A  1052       5.771 -13.763 -95.098  1.00  0.00           H  
ATOM   3051  H4'   A  1052       3.985 -12.220 -94.791  1.00  0.00           H  
ATOM   3052  H3'   A  1052       6.567 -11.094 -94.362  1.00  0.00           H  
ATOM   3053  H1'   A  1052       3.652 -10.025 -92.528  1.00  0.00           H  
ATOM   3054  H2'   A  1052       5.578  -9.064 -94.006  1.00  0.00           H  
ATOM   3055 HO2'   A  1052       3.756  -8.479 -94.906  1.00  0.00           H  
ATOM   3056  H2    A  1052       4.732  -5.983 -90.408  1.00  0.00           H  
ATOM   3057  H61   A  1052       8.085  -7.187 -87.820  1.00  0.00           H  
ATOM   3058  H62   A  1052       8.462  -8.785 -88.249  1.00  0.00           H  
ATOM   3059  H8    A  1052       6.623 -11.809 -91.483  1.00  0.00           H  
ATOM   3060  P     A  1053       7.085 -10.541 -96.879  1.00  0.00           P  
ATOM   3061  OP2   A  1053       8.146 -10.437 -95.846  1.00  0.00           O  
ATOM   3062  OP1   A  1053       7.268 -11.461 -98.029  1.00  0.00           O  
ATOM   3063  O5'   A  1053       6.814  -9.079 -97.454  1.00  0.00           O  
ATOM   3064  C5'   A  1053       7.856  -8.117 -97.518  1.00  0.00           C  
ATOM   3065  C4'   A  1053       7.403  -6.776 -96.996  1.00  0.00           C  
ATOM   3066  O4'   A  1053       6.616  -6.961 -95.789  1.00  0.00           O  
ATOM   3067  C3'   A  1053       8.507  -5.806 -96.603  1.00  0.00           C  
ATOM   3068  O3'   A  1053       9.019  -5.073 -97.703  1.00  0.00           O  
ATOM   3069  C1'   A  1053       6.986  -6.011 -94.827  1.00  0.00           C  
ATOM   3070  C2'   A  1053       7.762  -4.937 -95.590  1.00  0.00           C  
ATOM   3071  O2'   A  1053       6.848  -4.062 -96.235  1.00  0.00           O  
ATOM   3072  N1    A  1053       9.410  -5.698 -90.290  1.00  0.00           N  
ATOM   3073  C2    A  1053       8.664  -4.822 -90.975  1.00  0.00           C  
ATOM   3074  N3    A  1053       8.062  -4.969 -92.153  1.00  0.00           N  
ATOM   3075  C4    A  1053       8.288  -6.197 -92.652  1.00  0.00           C  
ATOM   3076  C5    A  1053       9.033  -7.205 -92.067  1.00  0.00           C  
ATOM   3077  C6    A  1053       9.618  -6.923 -90.819  1.00  0.00           C  
ATOM   3078  N6    A  1053      10.362  -7.796 -90.137  1.00  0.00           N  
ATOM   3079  N7    A  1053       9.046  -8.336 -92.872  1.00  0.00           N  
ATOM   3080  C8    A  1053       8.321  -7.992 -93.908  1.00  0.00           C  
ATOM   3081  N9    A  1053       7.831  -6.711 -93.841  1.00  0.00           N  
ATOM   3082  H5'   A  1053       8.142  -8.016 -98.450  1.00  0.00           H  
ATOM   3083 H5''   A  1053       8.614  -8.429 -96.983  1.00  0.00           H  
ATOM   3084  H4'   A  1053       6.847  -6.342 -97.676  1.00  0.00           H  
ATOM   3085  H3'   A  1053       9.226  -6.301 -96.156  1.00  0.00           H  
ATOM   3086  H1'   A  1053       6.223  -5.599 -94.369  1.00  0.00           H  
ATOM   3087  H2'   A  1053       8.383  -4.450 -95.008  1.00  0.00           H  
ATOM   3088 HO2'   A  1053       6.876  -3.189 -95.791  1.00  0.00           H  
ATOM   3089  H2    A  1053       8.544  -3.947 -90.547  1.00  0.00           H  
ATOM   3090  H61   A  1053      10.745  -7.542 -89.271  1.00  0.00           H  
ATOM   3091  H62   A  1053      10.526  -8.691 -90.501  1.00  0.00           H  
ATOM   3092  H8    A  1053       8.146  -8.594 -94.661  1.00  0.00           H  
ATOM   3093  P     A  1054      10.555  -4.601 -97.714  1.00  0.00           P  
ATOM   3094  OP2   A  1054      11.302  -5.442 -96.746  1.00  0.00           O  
ATOM   3095  OP1   A  1054      11.005  -4.532 -99.127  1.00  0.00           O  
ATOM   3096  O5'   A  1054      10.505  -3.115 -97.139  1.00  0.00           O  
ATOM   3097  C5'   A  1054      11.538  -2.624 -96.298  1.00  0.00           C  
ATOM   3098  C4'   A  1054      11.090  -1.413 -95.520  1.00  0.00           C  
ATOM   3099  O4'   A  1054      10.156  -1.796 -94.481  1.00  0.00           O  
ATOM   3100  C3'   A  1054      12.183  -0.648 -94.788  1.00  0.00           C  
ATOM   3101  O3'   A  1054      12.802   0.341 -95.592  1.00  0.00           O  
ATOM   3102  C1'   A  1054      10.384  -1.027 -93.317  1.00  0.00           C  
ATOM   3103  C2'   A  1054      11.405   0.047 -93.680  1.00  0.00           C  
ATOM   3104  O2'   A  1054      10.720   1.190 -94.171  1.00  0.00           O  
ATOM   3105  N1    A  1054      10.661  -1.930 -88.251  1.00  0.00           N  
ATOM   3106  C2    A  1054      10.096  -0.944 -88.960  1.00  0.00           C  
ATOM   3107  N3    A  1054      10.062  -0.771 -90.280  1.00  0.00           N  
ATOM   3108  C4    A  1054      10.708  -1.769 -90.907  1.00  0.00           C  
ATOM   3109  C5    A  1054      11.336  -2.850 -90.316  1.00  0.00           C  
ATOM   3110  C6    A  1054      11.301  -2.918 -88.912  1.00  0.00           C  
ATOM   3111  N6    A  1054      11.864  -3.900 -88.204  1.00  0.00           N  
ATOM   3112  N7    A  1054      11.896  -3.679 -91.279  1.00  0.00           N  
ATOM   3113  C8    A  1054      11.598  -3.091 -92.411  1.00  0.00           C  
ATOM   3114  N9    A  1054      10.880  -1.930 -92.261  1.00  0.00           N  
ATOM   3115  H5'   A  1054      12.312  -2.382 -96.849  1.00  0.00           H  
ATOM   3116 H5''   A  1054      11.802  -3.328 -95.670  1.00  0.00           H  
ATOM   3117  H4'   A  1054      10.642  -0.791 -96.131  1.00  0.00           H  
ATOM   3118  H3'   A  1054      12.810  -1.288 -94.389  1.00  0.00           H  
ATOM   3119  H1'   A  1054       9.554  -0.600 -93.018  1.00  0.00           H  
ATOM   3120  H2'   A  1054      11.982   0.267 -92.919  1.00  0.00           H  
ATOM   3121 HO2'   A  1054      10.103   1.512 -93.481  1.00  0.00           H  
ATOM   3122  H2    A  1054       9.644  -0.252 -88.433  1.00  0.00           H  
ATOM   3123  H61   A  1054      11.806  -3.894 -87.226  1.00  0.00           H  
ATOM   3124  H62   A  1054      12.333  -4.628 -88.663  1.00  0.00           H  
ATOM   3125  H8    A  1054      11.863  -3.447 -93.285  1.00  0.00           H  
ATOM   3126  P     C  1055      14.325   0.773 -95.311  1.00  0.00           P  
ATOM   3127  OP2   C  1055      15.180  -0.432 -95.456  1.00  0.00           O  
ATOM   3128  OP1   C  1055      14.616   1.981 -96.124  1.00  0.00           O  
ATOM   3129  O5'   C  1055      14.329   1.200 -93.777  1.00  0.00           O  
ATOM   3130  C5'   C  1055      13.860   2.478 -93.374  1.00  0.00           C  
ATOM   3131  C4'   C  1055      14.177   2.757 -91.925  1.00  0.00           C  
ATOM   3132  O4'   C  1055      13.447   1.823 -91.089  1.00  0.00           O  
ATOM   3133  C3'   C  1055      15.632   2.595 -91.513  1.00  0.00           C  
ATOM   3134  O3'   C  1055      16.410   3.751 -91.770  1.00  0.00           O  
ATOM   3135  C1'   C  1055      14.224   1.488 -89.951  1.00  0.00           C  
ATOM   3136  C2'   C  1055      15.533   2.283 -90.025  1.00  0.00           C  
ATOM   3137  O2'   C  1055      15.391   3.470 -89.259  1.00  0.00           O  
ATOM   3138  N1    C  1055      14.454   0.022 -89.946  1.00  0.00           N  
ATOM   3139  C2    C  1055      14.701  -0.607 -88.719  1.00  0.00           C  
ATOM   3140  O2    C  1055      14.722   0.073 -87.682  1.00  0.00           O  
ATOM   3141  N3    C  1055      14.914  -1.943 -88.687  1.00  0.00           N  
ATOM   3142  C4    C  1055      14.887  -2.651 -89.815  1.00  0.00           C  
ATOM   3143  N4    C  1055      15.102  -3.967 -89.735  1.00  0.00           N  
ATOM   3144  C5    C  1055      14.639  -2.041 -91.077  1.00  0.00           C  
ATOM   3145  C6    C  1055      14.429  -0.720 -91.097  1.00  0.00           C  
ATOM   3146  H5'   C  1055      12.890   2.518 -93.503  1.00  0.00           H  
ATOM   3147 H5''   C  1055      14.285   3.164 -93.931  1.00  0.00           H  
ATOM   3148  H4'   C  1055      13.894   3.670 -91.710  1.00  0.00           H  
ATOM   3149  H3'   C  1055      16.014   1.820 -91.976  1.00  0.00           H  
ATOM   3150  H1'   C  1055      13.737   1.745 -89.141  1.00  0.00           H  
ATOM   3151  H2'   C  1055      16.293   1.744 -89.721  1.00  0.00           H  
ATOM   3152 HO2'   C  1055      15.929   3.390 -88.444  1.00  0.00           H  
ATOM   3153  H42   C  1055      15.089  -4.515 -90.547  1.00  0.00           H  
ATOM   3154  H41   C  1055      15.273  -4.383 -88.864  1.00  0.00           H  
ATOM   3155  H5    C  1055      14.620  -2.571 -91.902  1.00  0.00           H  
ATOM   3156  H6    C  1055      14.256  -0.281 -91.956  1.00  0.00           H  
ATOM   3157  P     A  1056      18.013   3.645 -91.848  1.00  0.00           P  
ATOM   3158  OP2   A  1056      18.390   2.223 -91.648  1.00  0.00           O  
ATOM   3159  OP1   A  1056      18.463   4.360 -93.068  1.00  0.00           O  
ATOM   3160  O5'   A  1056      18.514   4.470 -90.579  1.00  0.00           O  
ATOM   3161  C5'   A  1056      18.472   5.889 -90.569  1.00  0.00           C  
ATOM   3162  C4'   A  1056      18.780   6.443 -89.201  1.00  0.00           C  
ATOM   3163  O4'   A  1056      18.464   5.462 -88.192  1.00  0.00           O  
ATOM   3164  C3'   A  1056      20.243   6.749 -88.919  1.00  0.00           C  
ATOM   3165  O3'   A  1056      20.666   7.987 -89.462  1.00  0.00           O  
ATOM   3166  C1'   A  1056      19.342   5.567 -87.085  1.00  0.00           C  
ATOM   3167  C2'   A  1056      20.285   6.733 -87.396  1.00  0.00           C  
ATOM   3168  O2'   A  1056      19.740   7.928 -86.854  1.00  0.00           O  
ATOM   3169  N1    A  1056      22.668   2.804 -84.282  1.00  0.00           N  
ATOM   3170  C2    A  1056      22.167   4.036 -84.127  1.00  0.00           C  
ATOM   3171  N3    A  1056      21.303   4.695 -84.897  1.00  0.00           N  
ATOM   3172  C4    A  1056      20.938   3.945 -85.951  1.00  0.00           C  
ATOM   3173  C5    A  1056      21.366   2.664 -86.245  1.00  0.00           C  
ATOM   3174  C6    A  1056      22.279   2.076 -85.351  1.00  0.00           C  
ATOM   3175  N6    A  1056      22.779   0.848 -85.505  1.00  0.00           N  
ATOM   3176  N7    A  1056      20.775   2.205 -87.414  1.00  0.00           N  
ATOM   3177  C8    A  1056      20.015   3.202 -87.795  1.00  0.00           C  
ATOM   3178  N9    A  1056      20.065   4.288 -86.956  1.00  0.00           N  
ATOM   3179  H5'   A  1056      17.577   6.184 -90.839  1.00  0.00           H  
ATOM   3180 H5''   A  1056      19.128   6.234 -91.209  1.00  0.00           H  
ATOM   3181  H4'   A  1056      18.231   7.241 -89.051  1.00  0.00           H  
ATOM   3182  H3'   A  1056      20.797   6.017 -89.265  1.00  0.00           H  
ATOM   3183  H1'   A  1056      18.857   5.754 -86.254  1.00  0.00           H  
ATOM   3184  H2'   A  1056      21.191   6.563 -87.063  1.00  0.00           H  
ATOM   3185 HO2'   A  1056      20.284   8.207 -86.089  1.00  0.00           H  
ATOM   3186  H2    A  1056      22.480   4.522 -83.336  1.00  0.00           H  
ATOM   3187  H61   A  1056      23.414   0.492 -84.848  1.00  0.00           H  
ATOM   3188  H62   A  1056      22.512   0.302 -86.273  1.00  0.00           H  
ATOM   3189  H8    A  1056      19.463   3.175 -88.605  1.00  0.00           H  
ATOM   3190  P     C  1057      19.711   9.252 -89.366  1.00  0.00           P  
ATOM   3191  OP2   C  1057      18.876   9.235 -90.593  1.00  0.00           O  
ATOM   3192  OP1   C  1057      19.059   9.178 -88.034  1.00  0.00           O  
ATOM   3193  O5'   C  1057      20.611  10.566 -89.400  1.00  0.00           O  
ATOM   3194  C5'   C  1057      20.964  11.241 -88.202  1.00  0.00           C  
ATOM   3195  C4'   C  1057      20.376  12.630 -88.151  1.00  0.00           C  
ATOM   3196  O4'   C  1057      19.117  12.638 -88.868  1.00  0.00           O  
ATOM   3197  C3'   C  1057      20.014  13.155 -86.770  1.00  0.00           C  
ATOM   3198  O3'   C  1057      21.114  13.744 -86.098  1.00  0.00           O  
ATOM   3199  C1'   C  1057      18.234  13.551 -88.262  1.00  0.00           C  
ATOM   3200  C2'   C  1057      18.952  14.198 -87.078  1.00  0.00           C  
ATOM   3201  O2'   C  1057      19.539  15.420 -87.501  1.00  0.00           O  
ATOM   3202  N1    C  1057      17.010  12.821 -87.848  1.00  0.00           N  
ATOM   3203  C2    C  1057      15.988  13.541 -87.217  1.00  0.00           C  
ATOM   3204  O2    C  1057      16.134  14.757 -87.023  1.00  0.00           O  
ATOM   3205  N3    C  1057      14.862  12.899 -86.829  1.00  0.00           N  
ATOM   3206  C4    C  1057      14.729  11.591 -87.049  1.00  0.00           C  
ATOM   3207  N4    C  1057      13.600  11.000 -86.650  1.00  0.00           N  
ATOM   3208  C5    C  1057      15.750  10.831 -87.687  1.00  0.00           C  
ATOM   3209  C6    C  1057      16.859  11.477 -88.067  1.00  0.00           C  
ATOM   3210  H5'   C  1057      21.940  11.304 -88.147  1.00  0.00           H  
ATOM   3211 H5''   C  1057      20.632  10.726 -87.437  1.00  0.00           H  
ATOM   3212  H4'   C  1057      20.989  13.263 -88.580  1.00  0.00           H  
ATOM   3213  H3'   C  1057      19.644  12.439 -86.213  1.00  0.00           H  
ATOM   3214  H1'   C  1057      17.996  14.244 -88.912  1.00  0.00           H  
ATOM   3215  H2'   C  1057      18.349  14.330 -86.318  1.00  0.00           H  
ATOM   3216 HO2'   C  1057      19.045  16.167 -87.103  1.00  0.00           H  
ATOM   3217  H42   C  1057      13.473  10.040 -86.796  1.00  0.00           H  
ATOM   3218  H41   C  1057      12.901  11.526 -86.210  1.00  0.00           H  
ATOM   3219  H5    C  1057      15.643   9.869 -87.845  1.00  0.00           H  
ATOM   3220  H6    C  1057      17.572  10.971 -88.508  1.00  0.00           H  
ATOM   3221  P     C  1058      21.387  13.412 -84.549  1.00  0.00           P  
ATOM   3222  OP2   C  1058      21.886  12.017 -84.458  1.00  0.00           O  
ATOM   3223  OP1   C  1058      22.194  14.519 -83.977  1.00  0.00           O  
ATOM   3224  O5'   C  1058      19.941  13.463 -83.882  1.00  0.00           O  
ATOM   3225  C5'   C  1058      19.491  14.625 -83.204  1.00  0.00           C  
ATOM   3226  C4'   C  1058      18.121  14.425 -82.602  1.00  0.00           C  
ATOM   3227  O4'   C  1058      17.250  14.001 -83.662  1.00  0.00           O  
ATOM   3228  C3'   C  1058      17.990  13.290 -81.599  1.00  0.00           C  
ATOM   3229  O3'   C  1058      18.320  13.680 -80.277  1.00  0.00           O  
ATOM   3230  C1'   C  1058      16.301  13.088 -83.154  1.00  0.00           C  
ATOM   3231  C2'   C  1058      16.520  13.043 -81.683  1.00  0.00           C  
ATOM   3232  O2'   C  1058      15.786  14.094 -81.072  1.00  0.00           O  
ATOM   3233  N1    C  1058      16.545  11.775 -83.800  1.00  0.00           N  
ATOM   3234  C2    C  1058      15.576  10.773 -83.660  1.00  0.00           C  
ATOM   3235  O2    C  1058      14.550  11.011 -83.004  1.00  0.00           O  
ATOM   3236  N3    C  1058      15.775   9.567 -84.239  1.00  0.00           N  
ATOM   3237  C4    C  1058      16.886   9.337 -84.939  1.00  0.00           C  
ATOM   3238  N4    C  1058      17.039   8.132 -85.493  1.00  0.00           N  
ATOM   3239  C5    C  1058      17.890  10.333 -85.099  1.00  0.00           C  
ATOM   3240  C6    C  1058      17.682  11.523 -84.522  1.00  0.00           C  
ATOM   3241  H5'   C  1058      19.455  15.372 -83.838  1.00  0.00           H  
ATOM   3242 H5''   C  1058      20.125  14.843 -82.489  1.00  0.00           H  
ATOM   3243  H4'   C  1058      17.772  15.246 -82.199  1.00  0.00           H  
ATOM   3244  H3'   C  1058      18.501  12.488 -81.833  1.00  0.00           H  
ATOM   3245  H1'   C  1058      15.381  13.373 -83.333  1.00  0.00           H  
ATOM   3246  H2'   C  1058      16.282  12.170 -81.309  1.00  0.00           H  
ATOM   3247 HO2'   C  1058      15.033  13.711 -80.576  1.00  0.00           H  
ATOM   3248  H42   C  1058      17.845   7.932 -86.013  1.00  0.00           H  
ATOM   3249  H41   C  1058      16.346   7.448 -85.379  1.00  0.00           H  
ATOM   3250  H5    C  1058      18.704  10.155 -85.616  1.00  0.00           H  
ATOM   3251  H6    C  1058      18.361  12.221 -84.622  1.00  0.00           H  
ATOM   3252  P     G  1059      19.360  12.811 -79.413  1.00  0.00           P  
ATOM   3253  OP2   G  1059      19.702  11.595 -80.194  1.00  0.00           O  
ATOM   3254  OP1   G  1059      20.444  13.716 -78.951  1.00  0.00           O  
ATOM   3255  O5'   G  1059      18.520  12.358 -78.137  1.00  0.00           O  
ATOM   3256  C5'   G  1059      17.781  13.303 -77.378  1.00  0.00           C  
ATOM   3257  C4'   G  1059      16.598  12.662 -76.696  1.00  0.00           C  
ATOM   3258  O4'   G  1059      15.541  12.404 -77.663  1.00  0.00           O  
ATOM   3259  C3'   G  1059      16.856  11.317 -76.035  1.00  0.00           C  
ATOM   3260  O3'   G  1059      17.356  11.436 -74.714  1.00  0.00           O  
ATOM   3261  C1'   G  1059      14.910  11.148 -77.399  1.00  0.00           C  
ATOM   3262  C2'   G  1059      15.491  10.633 -76.076  1.00  0.00           C  
ATOM   3263  O2'   G  1059      14.660  11.077 -75.013  1.00  0.00           O  
ATOM   3264  N1    G  1059      13.754   6.747 -79.680  1.00  0.00           N  
ATOM   3265  C2    G  1059      13.222   7.309 -78.546  1.00  0.00           C  
ATOM   3266  N2    G  1059      12.253   6.612 -77.934  1.00  0.00           N  
ATOM   3267  N3    G  1059      13.609   8.472 -78.046  1.00  0.00           N  
ATOM   3268  C4    G  1059      14.589   9.037 -78.782  1.00  0.00           C  
ATOM   3269  C5    G  1059      15.189   8.560 -79.928  1.00  0.00           C  
ATOM   3270  C6    G  1059      14.764   7.311 -80.453  1.00  0.00           C  
ATOM   3271  O6    G  1059      15.173   6.720 -81.459  1.00  0.00           O  
ATOM   3272  N7    G  1059      16.157   9.443 -80.383  1.00  0.00           N  
ATOM   3273  C8    G  1059      16.130  10.423 -79.521  1.00  0.00           C  
ATOM   3274  N9    G  1059      15.202  10.241 -78.524  1.00  0.00           N  
ATOM   3275  H5'   G  1059      17.461  14.012 -77.974  1.00  0.00           H  
ATOM   3276 H5''   G  1059      18.368  13.697 -76.699  1.00  0.00           H  
ATOM   3277  H4'   G  1059      16.258  13.288 -76.022  1.00  0.00           H  
ATOM   3278  H3'   G  1059      17.498  10.812 -76.576  1.00  0.00           H  
ATOM   3279  H1'   G  1059      13.940  11.257 -77.309  1.00  0.00           H  
ATOM   3280  H2'   G  1059      15.577   9.657 -76.085  1.00  0.00           H  
ATOM   3281 HO2'   G  1059      14.162  10.312 -74.656  1.00  0.00           H  
ATOM   3282  H1    G  1059      13.398   5.881 -79.968  1.00  0.00           H  
ATOM   3283  H22   G  1059      11.836   6.965 -77.119  1.00  0.00           H  
ATOM   3284  H21   G  1059      11.961   5.751 -78.297  1.00  0.00           H  
ATOM   3285  H8    G  1059      16.712  11.209 -79.580  1.00  0.00           H  
ATOM   3286  P     G  1060      18.350  10.320 -74.123  1.00  0.00           P  
ATOM   3287  OP2   G  1060      19.420  10.081 -75.125  1.00  0.00           O  
ATOM   3288  OP1   G  1060      18.716  10.715 -72.739  1.00  0.00           O  
ATOM   3289  O5'   G  1060      17.451   9.007 -74.039  1.00  0.00           O  
ATOM   3290  C5'   G  1060      16.430   8.884 -73.061  1.00  0.00           C  
ATOM   3291  C4'   G  1060      15.649   7.605 -73.232  1.00  0.00           C  
ATOM   3292  O4'   G  1060      15.098   7.482 -74.568  1.00  0.00           O  
ATOM   3293  C3'   G  1060      16.436   6.315 -73.056  1.00  0.00           C  
ATOM   3294  O3'   G  1060      16.685   6.000 -71.696  1.00  0.00           O  
ATOM   3295  C1'   G  1060      14.943   6.109 -74.884  1.00  0.00           C  
ATOM   3296  C2'   G  1060      15.534   5.289 -73.735  1.00  0.00           C  
ATOM   3297  O2'   G  1060      14.480   4.879 -72.875  1.00  0.00           O  
ATOM   3298  N1    G  1060      15.813   2.650 -78.516  1.00  0.00           N  
ATOM   3299  C2    G  1060      15.076   2.539 -77.362  1.00  0.00           C  
ATOM   3300  N2    G  1060      14.491   1.353 -77.141  1.00  0.00           N  
ATOM   3301  N3    G  1060      14.922   3.520 -76.487  1.00  0.00           N  
ATOM   3302  C4    G  1060      15.576   4.639 -76.863  1.00  0.00           C  
ATOM   3303  C5    G  1060      16.337   4.854 -77.992  1.00  0.00           C  
ATOM   3304  C6    G  1060      16.495   3.793 -78.922  1.00  0.00           C  
ATOM   3305  O6    G  1060      17.130   3.787 -79.983  1.00  0.00           O  
ATOM   3306  N7    G  1060      16.840   6.147 -78.010  1.00  0.00           N  
ATOM   3307  C8    G  1060      16.384   6.685 -76.911  1.00  0.00           C  
ATOM   3308  N9    G  1060      15.610   5.826 -76.169  1.00  0.00           N  
ATOM   3309  H5'   G  1060      15.818   9.646 -73.140  1.00  0.00           H  
ATOM   3310 H5''   G  1060      16.838   8.894 -72.170  1.00  0.00           H  
ATOM   3311  H4'   G  1060      14.916   7.622 -72.581  1.00  0.00           H  
ATOM   3312  H3'   G  1060      17.289   6.373 -73.533  1.00  0.00           H  
ATOM   3313  H1'   G  1060      13.985   5.917 -74.964  1.00  0.00           H  
ATOM   3314  H2'   G  1060      16.048   4.524 -74.070  1.00  0.00           H  
ATOM   3315 HO2'   G  1060      14.341   3.914 -72.979  1.00  0.00           H  
ATOM   3316  H1    G  1060      15.865   1.864 -79.099  1.00  0.00           H  
ATOM   3317  H22   G  1060      13.952   1.216 -76.333  1.00  0.00           H  
ATOM   3318  H21   G  1060      14.600   0.622 -77.784  1.00  0.00           H  
ATOM   3319  H8    G  1060      16.575   7.608 -76.645  1.00  0.00           H  
ATOM   3320  P     G  1061      18.076   5.319 -71.267  1.00  0.00           P  
ATOM   3321  OP2   G  1061      19.157   5.931 -72.081  1.00  0.00           O  
ATOM   3322  OP1   G  1061      18.166   5.350 -69.784  1.00  0.00           O  
ATOM   3323  O5'   G  1061      17.918   3.799 -71.719  1.00  0.00           O  
ATOM   3324  C5'   G  1061      17.051   2.918 -71.022  1.00  0.00           C  
ATOM   3325  C4'   G  1061      16.926   1.590 -71.727  1.00  0.00           C  
ATOM   3326  O4'   G  1061      16.353   1.674 -73.061  1.00  0.00           O  
ATOM   3327  C3'   G  1061      18.225   0.831 -71.955  1.00  0.00           C  
ATOM   3328  O3'   G  1061      18.679   0.151 -70.797  1.00  0.00           O  
ATOM   3329  C1'   G  1061      16.873   0.663 -73.903  1.00  0.00           C  
ATOM   3330  C2'   G  1061      17.794  -0.176 -73.019  1.00  0.00           C  
ATOM   3331  O2'   G  1061      17.037  -1.235 -72.450  1.00  0.00           O  
ATOM   3332  N1    G  1061      19.176   0.103 -78.408  1.00  0.00           N  
ATOM   3333  C2    G  1061      18.549  -0.835 -77.625  1.00  0.00           C  
ATOM   3334  N2    G  1061      18.528  -2.089 -78.099  1.00  0.00           N  
ATOM   3335  N3    G  1061      17.980  -0.564 -76.461  1.00  0.00           N  
ATOM   3336  C4    G  1061      18.092   0.741 -76.135  1.00  0.00           C  
ATOM   3337  C5    G  1061      18.697   1.756 -76.845  1.00  0.00           C  
ATOM   3338  C6    G  1061      19.303   1.452 -78.092  1.00  0.00           C  
ATOM   3339  O6    G  1061      19.889   2.214 -78.870  1.00  0.00           O  
ATOM   3340  N7    G  1061      18.596   2.961 -76.165  1.00  0.00           N  
ATOM   3341  C8    G  1061      17.943   2.662 -75.074  1.00  0.00           C  
ATOM   3342  N9    G  1061      17.607   1.333 -74.993  1.00  0.00           N  
ATOM   3343  H5'   G  1061      16.164   3.329 -70.954  1.00  0.00           H  
ATOM   3344 H5''   G  1061      17.403   2.769 -70.119  1.00  0.00           H  
ATOM   3345  H4'   G  1061      16.339   1.051 -71.156  1.00  0.00           H  
ATOM   3346  H3'   G  1061      18.941   1.409 -72.289  1.00  0.00           H  
ATOM   3347  H1'   G  1061      16.175   0.090 -74.284  1.00  0.00           H  
ATOM   3348  H2'   G  1061      18.562  -0.512 -73.527  1.00  0.00           H  
ATOM   3349 HO2'   G  1061      17.300  -2.079 -72.872  1.00  0.00           H  
ATOM   3350  H1    G  1061      19.566  -0.200 -79.255  1.00  0.00           H  
ATOM   3351  H22   G  1061      18.094  -2.801 -77.583  1.00  0.00           H  
ATOM   3352  H21   G  1061      18.947  -2.297 -78.960  1.00  0.00           H  
ATOM   3353  H8    G  1061      17.716   3.321 -74.385  1.00  0.00           H  
ATOM   3354  P     C  1062      20.234  -0.222 -70.638  1.00  0.00           P  
ATOM   3355  OP2   C  1062      21.035   0.965 -71.028  1.00  0.00           O  
ATOM   3356  OP1   C  1062      20.426  -0.828 -69.296  1.00  0.00           O  
ATOM   3357  O5'   C  1062      20.472  -1.358 -71.729  1.00  0.00           O  
ATOM   3358  C5'   C  1062      20.076  -2.699 -71.483  1.00  0.00           C  
ATOM   3359  C4'   C  1062      20.515  -3.622 -72.595  1.00  0.00           C  
ATOM   3360  O4'   C  1062      19.962  -3.128 -73.843  1.00  0.00           O  
ATOM   3361  C3'   C  1062      22.011  -3.689 -72.859  1.00  0.00           C  
ATOM   3362  O3'   C  1062      22.693  -4.546 -71.960  1.00  0.00           O  
ATOM   3363  C1'   C  1062      20.887  -3.376 -74.900  1.00  0.00           C  
ATOM   3364  C2'   C  1062      22.067  -4.150 -74.305  1.00  0.00           C  
ATOM   3365  O2'   C  1062      21.816  -5.544 -74.410  1.00  0.00           O  
ATOM   3366  N1    C  1062      21.306  -2.085 -75.499  1.00  0.00           N  
ATOM   3367  C2    C  1062      21.967  -2.108 -76.733  1.00  0.00           C  
ATOM   3368  O2    C  1062      22.184  -3.198 -77.285  1.00  0.00           O  
ATOM   3369  N3    C  1062      22.359  -0.944 -77.301  1.00  0.00           N  
ATOM   3370  C4    C  1062      22.115   0.214 -76.689  1.00  0.00           C  
ATOM   3371  N4    C  1062      22.520   1.337 -77.287  1.00  0.00           N  
ATOM   3372  C5    C  1062      21.445   0.271 -75.434  1.00  0.00           C  
ATOM   3373  C6    C  1062      21.062  -0.886 -74.882  1.00  0.00           C  
ATOM   3374  H5'   C  1062      19.100  -2.735 -71.405  1.00  0.00           H  
ATOM   3375 H5''   C  1062      20.476  -3.001 -70.641  1.00  0.00           H  
ATOM   3376  H4'   C  1062      20.180  -4.529 -72.436  1.00  0.00           H  
ATOM   3377  H3'   C  1062      22.392  -2.788 -72.796  1.00  0.00           H  
ATOM   3378  H1'   C  1062      20.453  -3.927 -75.583  1.00  0.00           H  
ATOM   3379  H2'   C  1062      22.915  -3.902 -74.727  1.00  0.00           H  
ATOM   3380 HO2'   C  1062      22.418  -5.927 -75.081  1.00  0.00           H  
ATOM   3381  H42   C  1062      22.355   2.204 -76.862  1.00  0.00           H  
ATOM   3382  H41   C  1062      22.981   1.294 -78.150  1.00  0.00           H  
ATOM   3383  H5    C  1062      21.270   1.128 -74.991  1.00  0.00           H  
ATOM   3384  H6    C  1062      20.599  -0.868 -74.018  1.00  0.00           H  
ATOM   3385  P     C  1063      24.263  -4.341 -71.683  1.00  0.00           P  
ATOM   3386  OP2   C  1063      24.500  -2.900 -71.414  1.00  0.00           O  
ATOM   3387  OP1   C  1063      24.689  -5.353 -70.683  1.00  0.00           O  
ATOM   3388  O5'   C  1063      24.952  -4.703 -73.073  1.00  0.00           O  
ATOM   3389  C5'   C  1063      25.138  -6.055 -73.464  1.00  0.00           C  
ATOM   3390  C4'   C  1063      25.924  -6.160 -74.749  1.00  0.00           C  
ATOM   3391  O4'   C  1063      25.237  -5.443 -75.807  1.00  0.00           O  
ATOM   3392  C3'   C  1063      27.307  -5.528 -74.741  1.00  0.00           C  
ATOM   3393  O3'   C  1063      28.287  -6.350 -74.129  1.00  0.00           O  
ATOM   3394  C1'   C  1063      26.184  -4.895 -76.707  1.00  0.00           C  
ATOM   3395  C2'   C  1063      27.564  -5.343 -76.230  1.00  0.00           C  
ATOM   3396  O2'   C  1063      27.899  -6.574 -76.852  1.00  0.00           O  
ATOM   3397  N1    C  1063      26.039  -3.418 -76.706  1.00  0.00           N  
ATOM   3398  C2    C  1063      26.623  -2.691 -77.752  1.00  0.00           C  
ATOM   3399  O2    C  1063      27.240  -3.299 -78.641  1.00  0.00           O  
ATOM   3400  N3    C  1063      26.505  -1.344 -77.775  1.00  0.00           N  
ATOM   3401  C4    C  1063      25.838  -0.715 -76.807  1.00  0.00           C  
ATOM   3402  N4    C  1063      25.747   0.616 -76.871  1.00  0.00           N  
ATOM   3403  C5    C  1063      25.233  -1.424 -75.731  1.00  0.00           C  
ATOM   3404  C6    C  1063      25.355  -2.757 -75.720  1.00  0.00           C  
ATOM   3405  H5'   C  1063      24.262  -6.474 -73.591  1.00  0.00           H  
ATOM   3406 H5''   C  1063      25.620  -6.529 -72.755  1.00  0.00           H  
ATOM   3407  H4'   C  1063      26.007  -7.103 -75.000  1.00  0.00           H  
ATOM   3408  H3'   C  1063      27.295  -4.656 -74.294  1.00  0.00           H  
ATOM   3409  H1'   C  1063      26.030  -5.237 -77.612  1.00  0.00           H  
ATOM   3410  H2'   C  1063      28.246  -4.658 -76.393  1.00  0.00           H  
ATOM   3411 HO2'   C  1063      28.614  -6.420 -77.503  1.00  0.00           H  
ATOM   3412  H42   C  1063      25.263   1.107 -76.175  1.00  0.00           H  
ATOM   3413  H41   C  1063      26.165   1.100 -77.613  1.00  0.00           H  
ATOM   3414  H5    C  1063      24.744  -0.953 -75.024  1.00  0.00           H  
ATOM   3415  H6    C  1063      24.947  -3.263 -74.987  1.00  0.00           H  
ATOM   3416  P     A  1064      29.631  -5.699 -73.534  1.00  0.00           P  
ATOM   3417  OP2   A  1064      29.251  -4.498 -72.748  1.00  0.00           O  
ATOM   3418  OP1   A  1064      30.420  -6.779 -72.891  1.00  0.00           O  
ATOM   3419  O5'   A  1064      30.426  -5.209 -74.826  1.00  0.00           O  
ATOM   3420  C5'   A  1064      31.145  -6.131 -75.632  1.00  0.00           C  
ATOM   3421  C4'   A  1064      31.935  -5.428 -76.707  1.00  0.00           C  
ATOM   3422  O4'   A  1064      31.027  -4.697 -77.575  1.00  0.00           O  
ATOM   3423  C3'   A  1064      32.917  -4.369 -76.228  1.00  0.00           C  
ATOM   3424  O3'   A  1064      34.152  -4.913 -75.796  1.00  0.00           O  
ATOM   3425  C1'   A  1064      31.648  -3.499 -77.998  1.00  0.00           C  
ATOM   3426  C2'   A  1064      33.082  -3.523 -77.480  1.00  0.00           C  
ATOM   3427  O2'   A  1064      33.914  -4.170 -78.432  1.00  0.00           O  
ATOM   3428  N1    A  1064      30.653   1.539 -78.430  1.00  0.00           N  
ATOM   3429  C2    A  1064      31.460   0.719 -79.115  1.00  0.00           C  
ATOM   3430  N3    A  1064      31.672  -0.585 -78.949  1.00  0.00           N  
ATOM   3431  C4    A  1064      30.932  -1.061 -77.931  1.00  0.00           C  
ATOM   3432  C5    A  1064      30.058  -0.343 -77.136  1.00  0.00           C  
ATOM   3433  C6    A  1064      29.923   1.029 -77.414  1.00  0.00           C  
ATOM   3434  N6    A  1064      29.119   1.847 -76.732  1.00  0.00           N  
ATOM   3435  N7    A  1064      29.470  -1.167 -76.186  1.00  0.00           N  
ATOM   3436  C8    A  1064      29.992  -2.344 -76.424  1.00  0.00           C  
ATOM   3437  N9    A  1064      30.885  -2.353 -77.467  1.00  0.00           N  
ATOM   3438  H5'   A  1064      30.512  -6.749 -76.054  1.00  0.00           H  
ATOM   3439 H5''   A  1064      31.759  -6.641 -75.065  1.00  0.00           H  
ATOM   3440  H4'   A  1064      32.421  -6.092 -77.239  1.00  0.00           H  
ATOM   3441  H3'   A  1064      32.534  -3.829 -75.505  1.00  0.00           H  
ATOM   3442  H1'   A  1064      31.656  -3.460 -78.978  1.00  0.00           H  
ATOM   3443  H2'   A  1064      33.407  -2.624 -77.265  1.00  0.00           H  
ATOM   3444 HO2'   A  1064      34.495  -3.502 -78.853  1.00  0.00           H  
ATOM   3445  H2    A  1064      31.967   1.138 -79.841  1.00  0.00           H  
ATOM   3446  H61   A  1064      29.067   2.796 -76.972  1.00  0.00           H  
ATOM   3447  H62   A  1064      28.580   1.500 -75.991  1.00  0.00           H  
ATOM   3448  H8    A  1064      29.766  -3.145 -75.906  1.00  0.00           H  
ATOM   3449  P     U  1065      35.095  -4.082 -74.793  1.00  0.00           P  
ATOM   3450  OP2   U  1065      34.247  -3.567 -73.689  1.00  0.00           O  
ATOM   3451  OP1   U  1065      36.283  -4.917 -74.480  1.00  0.00           O  
ATOM   3452  O5'   U  1065      35.580  -2.839 -75.664  1.00  0.00           O  
ATOM   3453  C5'   U  1065      36.636  -2.975 -76.604  1.00  0.00           C  
ATOM   3454  C4'   U  1065      37.017  -1.646 -77.208  1.00  0.00           C  
ATOM   3455  O4'   U  1065      35.826  -1.030 -77.749  1.00  0.00           O  
ATOM   3456  C3'   U  1065      37.533  -0.593 -76.240  1.00  0.00           C  
ATOM   3457  O3'   U  1065      38.907  -0.749 -75.932  1.00  0.00           O  
ATOM   3458  C1'   U  1065      35.907   0.380 -77.611  1.00  0.00           C  
ATOM   3459  C2'   U  1065      37.244   0.709 -76.975  1.00  0.00           C  
ATOM   3460  O2'   U  1065      38.195   0.955 -78.001  1.00  0.00           O  
ATOM   3461  N1    U  1065      34.763   0.845 -76.790  1.00  0.00           N  
ATOM   3462  C2    U  1065      34.434   2.185 -76.868  1.00  0.00           C  
ATOM   3463  O2    U  1065      35.035   2.978 -77.572  1.00  0.00           O  
ATOM   3464  N3    U  1065      33.369   2.570 -76.091  1.00  0.00           N  
ATOM   3465  C4    U  1065      32.614   1.770 -75.260  1.00  0.00           C  
ATOM   3466  O4    U  1065      31.684   2.268 -74.623  1.00  0.00           O  
ATOM   3467  C5    U  1065      33.012   0.396 -75.229  1.00  0.00           C  
ATOM   3468  C6    U  1065      34.045  -0.006 -75.977  1.00  0.00           C  
ATOM   3469  H5'   U  1065      36.350  -3.581 -77.319  1.00  0.00           H  
ATOM   3470 H5''   U  1065      37.418  -3.357 -76.154  1.00  0.00           H  
ATOM   3471  H4'   U  1065      37.674  -1.766 -77.925  1.00  0.00           H  
ATOM   3472  H3'   U  1065      37.005  -0.618 -75.416  1.00  0.00           H  
ATOM   3473  H1'   U  1065      35.860   0.796 -78.498  1.00  0.00           H  
ATOM   3474  H2'   U  1065      37.171   1.469 -76.360  1.00  0.00           H  
ATOM   3475 HO2'   U  1065      38.417   1.910 -78.009  1.00  0.00           H  
ATOM   3476  H3    U  1065      33.119   3.516 -76.132  1.00  0.00           H  
ATOM   3477  H5    U  1065      32.530  -0.245 -74.665  1.00  0.00           H  
ATOM   3478  H6    U  1065      34.298  -0.951 -75.937  1.00  0.00           H  
ATOM   3479  P     U  1066      39.396  -0.763 -74.401  1.00  0.00           P  
ATOM   3480  OP2   U  1066      38.197  -0.894 -73.537  1.00  0.00           O  
ATOM   3481  OP1   U  1066      40.500  -1.749 -74.280  1.00  0.00           O  
ATOM   3482  O5'   U  1066      40.008   0.691 -74.180  1.00  0.00           O  
ATOM   3483  C5'   U  1066      41.250   1.056 -74.760  1.00  0.00           C  
ATOM   3484  C4'   U  1066      41.388   2.554 -74.885  1.00  0.00           C  
ATOM   3485  O4'   U  1066      40.279   3.104 -75.647  1.00  0.00           O  
ATOM   3486  C3'   U  1066      41.351   3.341 -73.585  1.00  0.00           C  
ATOM   3487  O3'   U  1066      42.586   3.326 -72.892  1.00  0.00           O  
ATOM   3488  C1'   U  1066      40.016   4.415 -75.201  1.00  0.00           C  
ATOM   3489  C2'   U  1066      40.998   4.737 -74.073  1.00  0.00           C  
ATOM   3490  O2'   U  1066      42.134   5.394 -74.617  1.00  0.00           O  
ATOM   3491  N1    U  1066      38.603   4.510 -74.761  1.00  0.00           N  
ATOM   3492  C2    U  1066      38.147   5.754 -74.366  1.00  0.00           C  
ATOM   3493  O2    U  1066      38.848   6.751 -74.368  1.00  0.00           O  
ATOM   3494  N3    U  1066      36.834   5.794 -73.968  1.00  0.00           N  
ATOM   3495  C4    U  1066      35.946   4.741 -73.922  1.00  0.00           C  
ATOM   3496  O4    U  1066      34.792   4.938 -73.537  1.00  0.00           O  
ATOM   3497  C5    U  1066      36.486   3.485 -74.344  1.00  0.00           C  
ATOM   3498  C6    U  1066      37.762   3.417 -74.739  1.00  0.00           C  
ATOM   3499  H5'   U  1066      41.317   0.654 -75.652  1.00  0.00           H  
ATOM   3500 H5''   U  1066      41.978   0.715 -74.200  1.00  0.00           H  
ATOM   3501  H4'   U  1066      42.222   2.756 -75.358  1.00  0.00           H  
ATOM   3502  H3'   U  1066      40.623   3.002 -73.023  1.00  0.00           H  
ATOM   3503  H1'   U  1066      40.166   5.034 -75.946  1.00  0.00           H  
ATOM   3504  H2'   U  1066      40.577   5.269 -73.367  1.00  0.00           H  
ATOM   3505 HO2'   U  1066      42.451   6.067 -73.978  1.00  0.00           H  
ATOM   3506  H3    U  1066      36.491   6.667 -73.684  1.00  0.00           H  
ATOM   3507  H5    U  1066      35.925   2.681 -74.345  1.00  0.00           H  
ATOM   3508  H6    U  1066      38.108   2.547 -75.022  1.00  0.00           H  
ATOM   3509  P     A  1067      42.634   2.955 -71.329  1.00  0.00           P  
ATOM   3510  OP2   A  1067      41.934   1.659 -71.143  1.00  0.00           O  
ATOM   3511  OP1   A  1067      44.034   3.108 -70.862  1.00  0.00           O  
ATOM   3512  O5'   A  1067      41.756   4.091 -70.637  1.00  0.00           O  
ATOM   3513  C5'   A  1067      42.351   5.044 -69.768  1.00  0.00           C  
ATOM   3514  C4'   A  1067      41.728   6.407 -69.931  1.00  0.00           C  
ATOM   3515  O4'   A  1067      40.958   6.429 -71.172  1.00  0.00           O  
ATOM   3516  C3'   A  1067      40.714   6.808 -68.870  1.00  0.00           C  
ATOM   3517  O3'   A  1067      41.315   7.327 -67.696  1.00  0.00           O  
ATOM   3518  C1'   A  1067      39.714   7.043 -70.967  1.00  0.00           C  
ATOM   3519  C2'   A  1067      39.845   7.790 -69.639  1.00  0.00           C  
ATOM   3520  O2'   A  1067      40.521   9.022 -69.848  1.00  0.00           O  
ATOM   3521  N1    A  1067      34.816   5.872 -69.874  1.00  0.00           N  
ATOM   3522  C2    A  1067      35.499   7.023 -69.825  1.00  0.00           C  
ATOM   3523  N3    A  1067      36.775   7.257 -70.124  1.00  0.00           N  
ATOM   3524  C4    A  1067      37.385   6.126 -70.520  1.00  0.00           C  
ATOM   3525  C5    A  1067      36.817   4.870 -70.622  1.00  0.00           C  
ATOM   3526  C6    A  1067      35.459   4.754 -70.277  1.00  0.00           C  
ATOM   3527  N6    A  1067      34.777   3.607 -70.325  1.00  0.00           N  
ATOM   3528  N7    A  1067      37.751   3.943 -71.065  1.00  0.00           N  
ATOM   3529  C8    A  1067      38.845   4.648 -71.218  1.00  0.00           C  
ATOM   3530  N9    A  1067      38.695   5.977 -70.907  1.00  0.00           N  
ATOM   3531  H5'   A  1067      43.309   5.105 -69.968  1.00  0.00           H  
ATOM   3532 H5''   A  1067      42.236   4.748 -68.842  1.00  0.00           H  
ATOM   3533  H4'   A  1067      42.440   7.079 -69.978  1.00  0.00           H  
ATOM   3534  H3'   A  1067      40.181   6.024 -68.622  1.00  0.00           H  
ATOM   3535  H1'   A  1067      39.480   7.678 -71.676  1.00  0.00           H  
ATOM   3536  H2'   A  1067      38.978   7.921 -69.201  1.00  0.00           H  
ATOM   3537 HO2'   A  1067      39.886   9.758 -69.726  1.00  0.00           H  
ATOM   3538  H2    A  1067      34.986   7.803 -69.527  1.00  0.00           H  
ATOM   3539  H61   A  1067      33.830   3.589 -70.072  1.00  0.00           H  
ATOM   3540  H62   A  1067      35.223   2.784 -70.614  1.00  0.00           H  
ATOM   3541  H8    A  1067      39.692   4.262 -71.527  1.00  0.00           H  
ATOM   3542  P     A  1068      40.741   6.925 -66.250  1.00  0.00           P  
ATOM   3543  OP2   A  1068      39.591   6.009 -66.450  1.00  0.00           O  
ATOM   3544  OP1   A  1068      41.883   6.496 -65.405  1.00  0.00           O  
ATOM   3545  O5'   A  1068      40.181   8.297 -65.663  1.00  0.00           O  
ATOM   3546  C5'   A  1068      40.281   9.502 -66.406  1.00  0.00           C  
ATOM   3547  C4'   A  1068      39.061  10.369 -66.222  1.00  0.00           C  
ATOM   3548  O4'   A  1068      38.042  10.011 -67.207  1.00  0.00           O  
ATOM   3549  C3'   A  1068      38.359  10.256 -64.877  1.00  0.00           C  
ATOM   3550  O3'   A  1068      38.934  11.083 -63.880  1.00  0.00           O  
ATOM   3551  C1'   A  1068      36.775  10.061 -66.610  1.00  0.00           C  
ATOM   3552  C2'   A  1068      36.947  10.704 -65.230  1.00  0.00           C  
ATOM   3553  O2'   A  1068      36.872  12.117 -65.360  1.00  0.00           O  
ATOM   3554  N1    A  1068      32.652   7.092 -65.745  1.00  0.00           N  
ATOM   3555  C2    A  1068      32.818   8.421 -65.757  1.00  0.00           C  
ATOM   3556  N3    A  1068      33.921   9.129 -65.990  1.00  0.00           N  
ATOM   3557  C4    A  1068      34.964   8.316 -66.237  1.00  0.00           C  
ATOM   3558  C5    A  1068      34.950   6.934 -66.259  1.00  0.00           C  
ATOM   3559  C6    A  1068      33.720   6.305 -65.998  1.00  0.00           C  
ATOM   3560  N6    A  1068      33.554   4.980 -65.984  1.00  0.00           N  
ATOM   3561  N7    A  1068      36.212   6.435 -66.550  1.00  0.00           N  
ATOM   3562  C8    A  1068      36.949   7.508 -66.695  1.00  0.00           C  
ATOM   3563  N9    A  1068      36.258   8.682 -66.519  1.00  0.00           N  
ATOM   3564  H5'   A  1068      40.377   9.285 -67.357  1.00  0.00           H  
ATOM   3565 H5''   A  1068      41.073   9.997 -66.110  1.00  0.00           H  
ATOM   3566  H4'   A  1068      39.315  11.307 -66.355  1.00  0.00           H  
ATOM   3567  H3'   A  1068      38.344   9.316 -64.600  1.00  0.00           H  
ATOM   3568  H1'   A  1068      36.162  10.605 -67.149  1.00  0.00           H  
ATOM   3569  H2'   A  1068      36.291  10.364 -64.586  1.00  0.00           H  
ATOM   3570 HO2'   A  1068      36.031  12.429 -64.967  1.00  0.00           H  
ATOM   3571  H2    A  1068      32.013   8.948 -65.568  1.00  0.00           H  
ATOM   3572  H61   A  1068      32.670   4.599 -65.795  1.00  0.00           H  
ATOM   3573  H62   A  1068      34.314   4.389 -66.165  1.00  0.00           H  
ATOM   3574  H8    A  1068      37.905   7.477 -66.909  1.00  0.00           H  
ATOM   3575  P     U  1069      38.848  10.659 -62.332  1.00  0.00           P  
ATOM   3576  OP2   U  1069      39.407   9.291 -62.198  1.00  0.00           O  
ATOM   3577  OP1   U  1069      39.415  11.766 -61.520  1.00  0.00           O  
ATOM   3578  O5'   U  1069      37.284  10.585 -62.039  1.00  0.00           O  
ATOM   3579  C5'   U  1069      36.587  11.702 -61.510  1.00  0.00           C  
ATOM   3580  C4'   U  1069      35.145  11.370 -61.216  1.00  0.00           C  
ATOM   3581  O4'   U  1069      34.586  10.671 -62.344  1.00  0.00           O  
ATOM   3582  C3'   U  1069      34.898  10.427 -60.048  1.00  0.00           C  
ATOM   3583  O3'   U  1069      34.891  11.087 -58.795  1.00  0.00           O  
ATOM   3584  C1'   U  1069      33.693   9.669 -61.918  1.00  0.00           C  
ATOM   3585  C2'   U  1069      33.564   9.789 -60.403  1.00  0.00           C  
ATOM   3586  O2'   U  1069      32.481  10.655 -60.092  1.00  0.00           O  
ATOM   3587  N1    U  1069      34.246   8.358 -62.334  1.00  0.00           N  
ATOM   3588  C2    U  1069      33.373   7.285 -62.360  1.00  0.00           C  
ATOM   3589  O2    U  1069      32.195   7.378 -62.062  1.00  0.00           O  
ATOM   3590  N3    U  1069      33.929   6.092 -62.752  1.00  0.00           N  
ATOM   3591  C4    U  1069      35.240   5.863 -63.112  1.00  0.00           C  
ATOM   3592  O4    U  1069      35.587   4.728 -63.441  1.00  0.00           O  
ATOM   3593  C5    U  1069      36.084   7.018 -63.062  1.00  0.00           C  
ATOM   3594  C6    U  1069      35.569   8.193 -62.685  1.00  0.00           C  
ATOM   3595  H5'   U  1069      36.619  12.435 -62.159  1.00  0.00           H  
ATOM   3596 H5''   U  1069      37.023  11.988 -60.681  1.00  0.00           H  
ATOM   3597  H4'   U  1069      34.651  12.204 -61.075  1.00  0.00           H  
ATOM   3598  H3'   U  1069      35.590   9.733 -60.043  1.00  0.00           H  
ATOM   3599  H1'   U  1069      32.811   9.795 -62.328  1.00  0.00           H  
ATOM   3600  H2'   U  1069      33.460   8.913 -59.977  1.00  0.00           H  
ATOM   3601 HO2'   U  1069      31.748  10.125 -59.714  1.00  0.00           H  
ATOM   3602  H3    U  1069      33.328   5.319 -62.777  1.00  0.00           H  
ATOM   3603  H5    U  1069      37.032   6.947 -63.302  1.00  0.00           H  
ATOM   3604  H6    U  1069      36.167   8.967 -62.658  1.00  0.00           H  
ATOM   3605  P     A  1070      36.060  10.891 -57.749  1.00  0.00           P  
ATOM   3606  OP2   A  1070      37.302  10.708 -58.541  1.00  0.00           O  
ATOM   3607  OP1   A  1070      35.959  12.023 -56.794  1.00  0.00           O  
ATOM   3608  O5'   A  1070      35.785   9.543 -56.946  1.00  0.00           O  
ATOM   3609  C5'   A  1070      36.251   8.294 -57.436  1.00  0.00           C  
ATOM   3610  C4'   A  1070      35.112   7.415 -57.887  1.00  0.00           C  
ATOM   3611  O4'   A  1070      35.360   6.983 -59.249  1.00  0.00           O  
ATOM   3612  C3'   A  1070      34.939   6.107 -57.131  1.00  0.00           C  
ATOM   3613  O3'   A  1070      34.290   6.269 -55.882  1.00  0.00           O  
ATOM   3614  C1'   A  1070      34.755   5.722 -59.441  1.00  0.00           C  
ATOM   3615  C2'   A  1070      34.122   5.291 -58.117  1.00  0.00           C  
ATOM   3616  O2'   A  1070      32.756   5.682 -58.101  1.00  0.00           O  
ATOM   3617  N1    A  1070      35.677   1.134 -61.599  1.00  0.00           N  
ATOM   3618  C2    A  1070      34.541   1.769 -61.286  1.00  0.00           C  
ATOM   3619  N3    A  1070      34.373   2.965 -60.725  1.00  0.00           N  
ATOM   3620  C4    A  1070      35.561   3.542 -60.471  1.00  0.00           C  
ATOM   3621  C5    A  1070      36.811   3.015 -60.736  1.00  0.00           C  
ATOM   3622  C6    A  1070      36.853   1.742 -61.332  1.00  0.00           C  
ATOM   3623  N6    A  1070      37.986   1.108 -61.644  1.00  0.00           N  
ATOM   3624  N7    A  1070      37.809   3.895 -60.338  1.00  0.00           N  
ATOM   3625  C8    A  1070      37.150   4.917 -59.851  1.00  0.00           C  
ATOM   3626  N9    A  1070      35.786   4.771 -59.900  1.00  0.00           N  
ATOM   3627  H5'   A  1070      36.746   7.836 -56.725  1.00  0.00           H  
ATOM   3628 H5''   A  1070      36.853   8.452 -58.193  1.00  0.00           H  
ATOM   3629  H4'   A  1070      34.268   7.914 -57.854  1.00  0.00           H  
ATOM   3630  H3'   A  1070      35.807   5.674 -56.989  1.00  0.00           H  
ATOM   3631  H1'   A  1070      34.057   5.802 -60.125  1.00  0.00           H  
ATOM   3632  H2'   A  1070      34.226   4.329 -57.961  1.00  0.00           H  
ATOM   3633 HO2'   A  1070      32.195   4.882 -58.171  1.00  0.00           H  
ATOM   3634  H2    A  1070      33.716   1.286 -61.501  1.00  0.00           H  
ATOM   3635  H61   A  1070      37.952   0.220 -62.059  1.00  0.00           H  
ATOM   3636  H62   A  1070      38.851   1.529 -61.460  1.00  0.00           H  
ATOM   3637  H8    A  1070      37.591   5.713 -59.485  1.00  0.00           H  
ATOM   3638  P     G  1071      34.440   5.145 -54.743  1.00  0.00           P  
ATOM   3639  OP2   G  1071      35.755   4.480 -54.922  1.00  0.00           O  
ATOM   3640  OP1   G  1071      34.104   5.767 -53.436  1.00  0.00           O  
ATOM   3641  O5'   G  1071      33.301   4.087 -55.092  1.00  0.00           O  
ATOM   3642  C5'   G  1071      33.224   2.846 -54.407  1.00  0.00           C  
ATOM   3643  C4'   G  1071      32.631   1.767 -55.279  1.00  0.00           C  
ATOM   3644  O4'   G  1071      32.909   2.099 -56.662  1.00  0.00           O  
ATOM   3645  C3'   G  1071      33.200   0.369 -55.091  1.00  0.00           C  
ATOM   3646  O3'   G  1071      32.571  -0.348 -54.043  1.00  0.00           O  
ATOM   3647  C1'   G  1071      33.347   0.948 -57.365  1.00  0.00           C  
ATOM   3648  C2'   G  1071      33.008  -0.246 -56.472  1.00  0.00           C  
ATOM   3649  O2'   G  1071      31.655  -0.623 -56.684  1.00  0.00           O  
ATOM   3650  N1    G  1071      37.543  -1.185 -59.303  1.00  0.00           N  
ATOM   3651  C2    G  1071      36.252  -1.653 -59.287  1.00  0.00           C  
ATOM   3652  N2    G  1071      36.044  -2.847 -59.863  1.00  0.00           N  
ATOM   3653  N3    G  1071      35.235  -1.000 -58.748  1.00  0.00           N  
ATOM   3654  C4    G  1071      35.619   0.179 -58.215  1.00  0.00           C  
ATOM   3655  C5    G  1071      36.879   0.738 -58.177  1.00  0.00           C  
ATOM   3656  C6    G  1071      37.960   0.026 -58.759  1.00  0.00           C  
ATOM   3657  O6    G  1071      39.150   0.353 -58.827  1.00  0.00           O  
ATOM   3658  N7    G  1071      36.854   1.968 -57.536  1.00  0.00           N  
ATOM   3659  C8    G  1071      35.603   2.132 -57.202  1.00  0.00           C  
ATOM   3660  N9    G  1071      34.799   1.085 -57.583  1.00  0.00           N  
ATOM   3661  H5'   G  1071      32.666   2.954 -53.609  1.00  0.00           H  
ATOM   3662 H5''   G  1071      34.125   2.576 -54.132  1.00  0.00           H  
ATOM   3663  H4'   G  1071      31.659   1.734 -55.156  1.00  0.00           H  
ATOM   3664  H3'   G  1071      34.160   0.434 -54.905  1.00  0.00           H  
ATOM   3665  H1'   G  1071      32.895   0.849 -58.229  1.00  0.00           H  
ATOM   3666  H2'   G  1071      33.622  -0.997 -56.619  1.00  0.00           H  
ATOM   3667 HO2'   G  1071      31.634  -1.482 -57.157  1.00  0.00           H  
ATOM   3668  H1    G  1071      38.225  -1.746 -59.728  1.00  0.00           H  
ATOM   3669  H22   G  1071      35.142  -3.231 -59.882  1.00  0.00           H  
ATOM   3670  H21   G  1071      36.791  -3.337 -60.265  1.00  0.00           H  
ATOM   3671  H8    G  1071      35.272   2.923 -56.727  1.00  0.00           H  
ATOM   3672  P     C  1072      33.454  -1.003 -52.870  1.00  0.00           P  
ATOM   3673  OP2   C  1072      34.819  -0.425 -52.943  1.00  0.00           O  
ATOM   3674  OP1   C  1072      32.682  -0.904 -51.605  1.00  0.00           O  
ATOM   3675  O5'   C  1072      33.547  -2.542 -53.270  1.00  0.00           O  
ATOM   3676  C5'   C  1072      32.615  -3.120 -54.171  1.00  0.00           C  
ATOM   3677  C4'   C  1072      33.252  -4.193 -55.021  1.00  0.00           C  
ATOM   3678  O4'   C  1072      33.928  -3.556 -56.137  1.00  0.00           O  
ATOM   3679  C3'   C  1072      34.344  -5.014 -54.355  1.00  0.00           C  
ATOM   3680  O3'   C  1072      33.834  -6.063 -53.550  1.00  0.00           O  
ATOM   3681  C1'   C  1072      35.112  -4.275 -56.457  1.00  0.00           C  
ATOM   3682  C2'   C  1072      35.175  -5.492 -55.538  1.00  0.00           C  
ATOM   3683  O2'   C  1072      34.561  -6.596 -56.185  1.00  0.00           O  
ATOM   3684  N1    C  1072      36.279  -3.375 -56.282  1.00  0.00           N  
ATOM   3685  C2    C  1072      37.465  -3.685 -56.961  1.00  0.00           C  
ATOM   3686  O2    C  1072      37.505  -4.693 -57.682  1.00  0.00           O  
ATOM   3687  N3    C  1072      38.543  -2.881 -56.819  1.00  0.00           N  
ATOM   3688  C4    C  1072      38.475  -1.803 -56.038  1.00  0.00           C  
ATOM   3689  N4    C  1072      39.565  -1.039 -55.927  1.00  0.00           N  
ATOM   3690  C5    C  1072      37.286  -1.461 -55.334  1.00  0.00           C  
ATOM   3691  C6    C  1072      36.225  -2.264 -55.483  1.00  0.00           C  
ATOM   3692  H5'   C  1072      32.260  -2.418 -54.756  1.00  0.00           H  
ATOM   3693 H5''   C  1072      31.878  -3.513 -53.660  1.00  0.00           H  
ATOM   3694  H4'   C  1072      32.566  -4.799 -55.369  1.00  0.00           H  
ATOM   3695  H3'   C  1072      34.893  -4.422 -53.799  1.00  0.00           H  
ATOM   3696  H1'   C  1072      35.070  -4.576 -57.388  1.00  0.00           H  
ATOM   3697  H2'   C  1072      36.095  -5.695 -55.270  1.00  0.00           H  
ATOM   3698 HO2'   C  1072      35.252  -7.243 -56.439  1.00  0.00           H  
ATOM   3699  H42   C  1072      39.546  -0.240 -55.361  1.00  0.00           H  
ATOM   3700  H41   C  1072      40.382  -1.277 -56.413  1.00  0.00           H  
ATOM   3701  H5    C  1072      37.245  -0.666 -54.762  1.00  0.00           H  
ATOM   3702  H6    C  1072      35.397  -2.045 -55.007  1.00  0.00           H  
ATOM   3703  P     G  1073      34.639  -6.547 -52.246  1.00  0.00           P  
ATOM   3704  OP2   G  1073      35.146  -5.340 -51.544  1.00  0.00           O  
ATOM   3705  OP1   G  1073      33.789  -7.520 -51.513  1.00  0.00           O  
ATOM   3706  O5'   G  1073      35.892  -7.336 -52.836  1.00  0.00           O  
ATOM   3707  C5'   G  1073      35.720  -8.561 -53.532  1.00  0.00           C  
ATOM   3708  C4'   G  1073      37.040  -9.132 -53.985  1.00  0.00           C  
ATOM   3709  O4'   G  1073      37.626  -8.317 -55.035  1.00  0.00           O  
ATOM   3710  C3'   G  1073      38.134  -9.204 -52.930  1.00  0.00           C  
ATOM   3711  O3'   G  1073      37.994 -10.318 -52.064  1.00  0.00           O  
ATOM   3712  C1'   G  1073      39.037  -8.368 -54.953  1.00  0.00           C  
ATOM   3713  C2'   G  1073      39.368  -9.320 -53.806  1.00  0.00           C  
ATOM   3714  O2'   G  1073      39.507 -10.633 -54.330  1.00  0.00           O  
ATOM   3715  N1    G  1073      43.102  -5.304 -54.859  1.00  0.00           N  
ATOM   3716  C2    G  1073      43.021  -6.640 -55.168  1.00  0.00           C  
ATOM   3717  N2    G  1073      44.172  -7.246 -55.496  1.00  0.00           N  
ATOM   3718  N3    G  1073      41.895  -7.334 -55.157  1.00  0.00           N  
ATOM   3719  C4    G  1073      40.836  -6.574 -54.805  1.00  0.00           C  
ATOM   3720  C5    G  1073      40.809  -5.235 -54.479  1.00  0.00           C  
ATOM   3721  C6    G  1073      42.024  -4.502 -54.494  1.00  0.00           C  
ATOM   3722  O6    G  1073      42.207  -3.307 -54.235  1.00  0.00           O  
ATOM   3723  N7    G  1073      39.518  -4.828 -54.176  1.00  0.00           N  
ATOM   3724  C8    G  1073      38.797  -5.907 -54.321  1.00  0.00           C  
ATOM   3725  N9    G  1073      39.533  -7.002 -54.702  1.00  0.00           N  
ATOM   3726  H5'   G  1073      35.151  -8.408 -54.315  1.00  0.00           H  
ATOM   3727 H5''   G  1073      35.279  -9.206 -52.939  1.00  0.00           H  
ATOM   3728  H4'   G  1073      36.875 -10.033 -54.335  1.00  0.00           H  
ATOM   3729  H3'   G  1073      38.178  -8.386 -52.395  1.00  0.00           H  
ATOM   3730  H1'   G  1073      39.428  -8.710 -55.784  1.00  0.00           H  
ATOM   3731  H2'   G  1073      40.175  -9.032 -53.329  1.00  0.00           H  
ATOM   3732 HO2'   G  1073      38.983 -11.253 -53.781  1.00  0.00           H  
ATOM   3733  H1    G  1073      43.985  -4.882 -54.897  1.00  0.00           H  
ATOM   3734  H22   G  1073      44.176  -8.199 -55.727  1.00  0.00           H  
ATOM   3735  H21   G  1073      45.010  -6.739 -55.507  1.00  0.00           H  
ATOM   3736  H8    G  1073      37.828  -5.931 -54.173  1.00  0.00           H  
ATOM   3737  P     U  1074      38.642 -10.284 -50.594  1.00  0.00           P  
ATOM   3738  OP2   U  1074      38.185  -9.043 -49.919  1.00  0.00           O  
ATOM   3739  OP1   U  1074      38.398 -11.601 -49.953  1.00  0.00           O  
ATOM   3740  O5'   U  1074      40.206 -10.150 -50.866  1.00  0.00           O  
ATOM   3741  C5'   U  1074      40.948 -11.233 -51.407  1.00  0.00           C  
ATOM   3742  C4'   U  1074      42.428 -10.941 -51.421  1.00  0.00           C  
ATOM   3743  O4'   U  1074      42.697  -9.862 -52.347  1.00  0.00           O  
ATOM   3744  C3'   U  1074      43.027 -10.447 -50.114  1.00  0.00           C  
ATOM   3745  O3'   U  1074      43.316 -11.495 -49.206  1.00  0.00           O  
ATOM   3746  C1'   U  1074      43.760  -9.052 -51.851  1.00  0.00           C  
ATOM   3747  C2'   U  1074      44.271  -9.702 -50.567  1.00  0.00           C  
ATOM   3748  O2'   U  1074      45.324 -10.602 -50.882  1.00  0.00           O  
ATOM   3749  N1    U  1074      43.246  -7.680 -51.621  1.00  0.00           N  
ATOM   3750  C2    U  1074      44.180  -6.664 -51.528  1.00  0.00           C  
ATOM   3751  O2    U  1074      45.380  -6.852 -51.627  1.00  0.00           O  
ATOM   3752  N3    U  1074      43.659  -5.412 -51.316  1.00  0.00           N  
ATOM   3753  C4    U  1074      42.328  -5.075 -51.188  1.00  0.00           C  
ATOM   3754  O4    U  1074      42.018  -3.898 -50.999  1.00  0.00           O  
ATOM   3755  C5    U  1074      41.420  -6.176 -51.295  1.00  0.00           C  
ATOM   3756  C6    U  1074      41.900  -7.406 -51.503  1.00  0.00           C  
ATOM   3757  H5'   U  1074      40.646 -11.399 -52.325  1.00  0.00           H  
ATOM   3758 H5''   U  1074      40.786 -12.033 -50.866  1.00  0.00           H  
ATOM   3759  H4'   U  1074      42.917 -11.740 -51.711  1.00  0.00           H  
ATOM   3760  H3'   U  1074      42.406  -9.818 -49.691  1.00  0.00           H  
ATOM   3761  H1'   U  1074      44.487  -9.021 -52.508  1.00  0.00           H  
ATOM   3762  H2'   U  1074      44.551  -9.034 -49.907  1.00  0.00           H  
ATOM   3763 HO2'   U  1074      46.170 -10.230 -50.555  1.00  0.00           H  
ATOM   3764  H3    U  1074      44.303  -4.677 -51.247  1.00  0.00           H  
ATOM   3765  H5    U  1074      40.454  -6.028 -51.217  1.00  0.00           H  
ATOM   3766  H6    U  1074      41.258  -8.143 -51.571  1.00  0.00           H  
ATOM   3767  P     G  1075      43.359 -11.208 -47.625  1.00  0.00           P  
ATOM   3768  OP2   G  1075      42.145 -10.432 -47.266  1.00  0.00           O  
ATOM   3769  OP1   G  1075      43.644 -12.490 -46.932  1.00  0.00           O  
ATOM   3770  O5'   G  1075      44.624 -10.257 -47.440  1.00  0.00           O  
ATOM   3771  C5'   G  1075      45.942 -10.787 -47.445  1.00  0.00           C  
ATOM   3772  C4'   G  1075      46.970  -9.718 -47.169  1.00  0.00           C  
ATOM   3773  O4'   G  1075      46.975  -8.700 -48.197  1.00  0.00           O  
ATOM   3774  C3'   G  1075      46.784  -8.929 -45.882  1.00  0.00           C  
ATOM   3775  O3'   G  1075      47.191  -9.647 -44.729  1.00  0.00           O  
ATOM   3776  C1'   G  1075      47.315  -7.461 -47.630  1.00  0.00           C  
ATOM   3777  C2'   G  1075      47.707  -7.743 -46.171  1.00  0.00           C  
ATOM   3778  O2'   G  1075      49.073  -8.125 -46.106  1.00  0.00           O  
ATOM   3779  N1    G  1075      45.667  -2.648 -47.441  1.00  0.00           N  
ATOM   3780  C2    G  1075      46.940  -3.143 -47.287  1.00  0.00           C  
ATOM   3781  N2    G  1075      47.905  -2.242 -47.053  1.00  0.00           N  
ATOM   3782  N3    G  1075      47.246  -4.428 -47.360  1.00  0.00           N  
ATOM   3783  C4    G  1075      46.160  -5.193 -47.600  1.00  0.00           C  
ATOM   3784  C5    G  1075      44.849  -4.800 -47.769  1.00  0.00           C  
ATOM   3785  C6    G  1075      44.535  -3.418 -47.689  1.00  0.00           C  
ATOM   3786  O6    G  1075      43.433  -2.871 -47.810  1.00  0.00           O  
ATOM   3787  N7    G  1075      44.031  -5.896 -47.999  1.00  0.00           N  
ATOM   3788  C8    G  1075      44.843  -6.918 -47.966  1.00  0.00           C  
ATOM   3789  N9    G  1075      46.149  -6.563 -47.729  1.00  0.00           N  
ATOM   3790  H5'   G  1075      46.122 -11.187 -48.321  1.00  0.00           H  
ATOM   3791 H5''   G  1075      46.009 -11.482 -46.757  1.00  0.00           H  
ATOM   3792  H4'   G  1075      47.846 -10.158 -47.149  1.00  0.00           H  
ATOM   3793  H3'   G  1075      45.864  -8.616 -45.757  1.00  0.00           H  
ATOM   3794  H1'   G  1075      48.076  -7.062 -48.101  1.00  0.00           H  
ATOM   3795  H2'   G  1075      47.513  -6.985 -45.581  1.00  0.00           H  
ATOM   3796 HO2'   G  1075      49.409  -8.266 -47.016  1.00  0.00           H  
ATOM   3797  H1    G  1075      45.546  -1.678 -47.369  1.00  0.00           H  
ATOM   3798  H22   G  1075      48.833  -2.537 -46.935  1.00  0.00           H  
ATOM   3799  H21   G  1075      47.686  -1.289 -46.998  1.00  0.00           H  
ATOM   3800  H8    G  1075      44.550  -7.843 -48.098  1.00  0.00           H  
ATOM   3801  P     C  1076      46.698  -9.181 -43.272  1.00  0.00           P  
ATOM   3802  OP2   C  1076      45.216  -9.085 -43.296  1.00  0.00           O  
ATOM   3803  OP1   C  1076      47.361 -10.046 -42.264  1.00  0.00           O  
ATOM   3804  O5'   C  1076      47.285  -7.708 -43.119  1.00  0.00           O  
ATOM   3805  C5'   C  1076      48.671  -7.494 -42.902  1.00  0.00           C  
ATOM   3806  C4'   C  1076      48.967  -6.053 -42.564  1.00  0.00           C  
ATOM   3807  O4'   C  1076      48.559  -5.262 -43.727  1.00  0.00           O  
ATOM   3808  C3'   C  1076      48.139  -5.444 -41.443  1.00  0.00           C  
ATOM   3809  O3'   C  1076      48.662  -5.722 -40.156  1.00  0.00           O  
ATOM   3810  C1'   C  1076      48.107  -3.999 -43.291  1.00  0.00           C  
ATOM   3811  C2'   C  1076      48.318  -3.960 -41.774  1.00  0.00           C  
ATOM   3812  O2'   C  1076      49.638  -3.524 -41.486  1.00  0.00           O  
ATOM   3813  N1    C  1076      46.677  -3.863 -43.664  1.00  0.00           N  
ATOM   3814  C2    C  1076      46.127  -2.576 -43.733  1.00  0.00           C  
ATOM   3815  O2    C  1076      46.845  -1.596 -43.480  1.00  0.00           O  
ATOM   3816  N3    C  1076      44.827  -2.424 -44.072  1.00  0.00           N  
ATOM   3817  C4    C  1076      44.077  -3.493 -44.338  1.00  0.00           C  
ATOM   3818  N4    C  1076      42.798  -3.295 -44.668  1.00  0.00           N  
ATOM   3819  C5    C  1076      44.605  -4.814 -44.277  1.00  0.00           C  
ATOM   3820  C6    C  1076      45.893  -4.952 -43.942  1.00  0.00           C  
ATOM   3821  H5'   C  1076      49.162  -7.739 -43.714  1.00  0.00           H  
ATOM   3822 H5''   C  1076      48.971  -8.063 -42.163  1.00  0.00           H  
ATOM   3823  H4'   C  1076      49.916  -5.896 -42.378  1.00  0.00           H  
ATOM   3824  H3'   C  1076      47.192  -5.697 -41.466  1.00  0.00           H  
ATOM   3825  H1'   C  1076      48.623  -3.277 -43.706  1.00  0.00           H  
ATOM   3826  H2'   C  1076      47.647  -3.409 -41.321  1.00  0.00           H  
ATOM   3827 HO2'   C  1076      49.599  -2.629 -41.089  1.00  0.00           H  
ATOM   3828  H42   C  1076      42.220  -4.061 -44.869  1.00  0.00           H  
ATOM   3829  H41   C  1076      42.437  -2.385 -44.708  1.00  0.00           H  
ATOM   3830  H5    C  1076      44.045  -5.594 -44.475  1.00  0.00           H  
ATOM   3831  H6    C  1076      46.275  -5.852 -43.894  1.00  0.00           H  
ATOM   3832  P     G  1077      47.706  -5.664 -38.864  1.00  0.00           P  
ATOM   3833  OP2   G  1077      46.358  -6.135 -39.269  1.00  0.00           O  
ATOM   3834  OP1   G  1077      48.410  -6.331 -37.740  1.00  0.00           O  
ATOM   3835  O5'   G  1077      47.605  -4.109 -38.528  1.00  0.00           O  
ATOM   3836  C5'   G  1077      48.706  -3.412 -37.966  1.00  0.00           C  
ATOM   3837  C4'   G  1077      48.351  -1.981 -37.646  1.00  0.00           C  
ATOM   3838  O4'   G  1077      48.047  -1.334 -38.933  1.00  0.00           O  
ATOM   3839  C3'   G  1077      47.063  -1.772 -36.863  1.00  0.00           C  
ATOM   3840  O3'   G  1077      47.240  -1.903 -35.463  1.00  0.00           O  
ATOM   3841  C1'   G  1077      47.020  -0.398 -38.756  1.00  0.00           C  
ATOM   3842  C2'   G  1077      46.773  -0.318 -37.246  1.00  0.00           C  
ATOM   3843  O2'   G  1077      47.709   0.569 -36.651  1.00  0.00           O  
ATOM   3844  N1    G  1077      42.424   0.791 -40.595  1.00  0.00           N  
ATOM   3845  C2    G  1077      43.318   1.573 -39.905  1.00  0.00           C  
ATOM   3846  N2    G  1077      42.945   2.840 -39.671  1.00  0.00           N  
ATOM   3847  N3    G  1077      44.494   1.146 -39.475  1.00  0.00           N  
ATOM   3848  C4    G  1077      44.709  -0.148 -39.794  1.00  0.00           C  
ATOM   3849  C5    G  1077      43.884  -1.015 -40.478  1.00  0.00           C  
ATOM   3850  C6    G  1077      42.625  -0.544 -40.933  1.00  0.00           C  
ATOM   3851  O6    G  1077      41.753  -1.158 -41.558  1.00  0.00           O  
ATOM   3852  N7    G  1077      44.474  -2.264 -40.601  1.00  0.00           N  
ATOM   3853  C8    G  1077      45.626  -2.138 -40.000  1.00  0.00           C  
ATOM   3854  N9    G  1077      45.833  -0.880 -39.488  1.00  0.00           N  
ATOM   3855  H5'   G  1077      49.451  -3.422 -38.603  1.00  0.00           H  
ATOM   3856 H5''   G  1077      48.984  -3.865 -37.142  1.00  0.00           H  
ATOM   3857  H4'   G  1077      49.078  -1.498 -37.198  1.00  0.00           H  
ATOM   3858  H3'   G  1077      46.331  -2.355 -37.150  1.00  0.00           H  
ATOM   3859  H1'   G  1077      47.274   0.487 -39.093  1.00  0.00           H  
ATOM   3860  H2'   G  1077      45.849  -0.067 -37.032  1.00  0.00           H  
ATOM   3861 HO2'   G  1077      47.240   1.377 -36.355  1.00  0.00           H  
ATOM   3862  H1    G  1077      41.578   1.203 -40.870  1.00  0.00           H  
ATOM   3863  H22   G  1077      43.543   3.444 -39.183  1.00  0.00           H  
ATOM   3864  H21   G  1077      42.076   3.163 -39.986  1.00  0.00           H  
ATOM   3865  H8    G  1077      46.277  -2.866 -39.924  1.00  0.00           H  
ATOM   3866  P     G  1078      45.969  -2.144 -34.508  1.00  0.00           P  
ATOM   3867  OP2   G  1078      45.186  -3.278 -35.063  1.00  0.00           O  
ATOM   3868  OP1   G  1078      46.452  -2.201 -33.105  1.00  0.00           O  
ATOM   3869  O5'   G  1078      45.102  -0.817 -34.677  1.00  0.00           O  
ATOM   3870  C5'   G  1078      45.501   0.397 -34.059  1.00  0.00           C  
ATOM   3871  C4'   G  1078      44.506   1.502 -34.315  1.00  0.00           C  
ATOM   3872  O4'   G  1078      44.236   1.625 -35.738  1.00  0.00           O  
ATOM   3873  C3'   G  1078      43.117   1.299 -33.728  1.00  0.00           C  
ATOM   3874  O3'   G  1078      43.044   1.632 -32.352  1.00  0.00           O  
ATOM   3875  C1'   G  1078      42.908   2.057 -35.948  1.00  0.00           C  
ATOM   3876  C2'   G  1078      42.301   2.276 -34.561  1.00  0.00           C  
ATOM   3877  O2'   G  1078      42.533   3.617 -34.157  1.00  0.00           O  
ATOM   3878  N1    G  1078      38.663   0.777 -38.450  1.00  0.00           N  
ATOM   3879  C2    G  1078      38.986   1.955 -37.821  1.00  0.00           C  
ATOM   3880  N2    G  1078      38.060   2.924 -37.862  1.00  0.00           N  
ATOM   3881  N3    G  1078      40.133   2.170 -37.199  1.00  0.00           N  
ATOM   3882  C4    G  1078      40.947   1.095 -37.253  1.00  0.00           C  
ATOM   3883  C5    G  1078      40.722  -0.126 -37.854  1.00  0.00           C  
ATOM   3884  C6    G  1078      39.486  -0.344 -38.518  1.00  0.00           C  
ATOM   3885  O6    G  1078      39.098  -1.357 -39.110  1.00  0.00           O  
ATOM   3886  N7    G  1078      41.812  -0.967 -37.685  1.00  0.00           N  
ATOM   3887  C8    G  1078      42.665  -0.257 -36.998  1.00  0.00           C  
ATOM   3888  N9    G  1078      42.204   1.004 -36.703  1.00  0.00           N  
ATOM   3889  H5'   G  1078      46.374   0.665 -34.412  1.00  0.00           H  
ATOM   3890 H5''   G  1078      45.578   0.253 -33.092  1.00  0.00           H  
ATOM   3891  H4'   G  1078      44.874   2.346 -33.977  1.00  0.00           H  
ATOM   3892  H3'   G  1078      42.794   0.383 -33.854  1.00  0.00           H  
ATOM   3893  H1'   G  1078      42.878   2.896 -36.453  1.00  0.00           H  
ATOM   3894  H2'   G  1078      41.346   2.052 -34.545  1.00  0.00           H  
ATOM   3895 HO2'   G  1078      42.903   3.618 -33.250  1.00  0.00           H  
ATOM   3896  H1    G  1078      37.786   0.718 -38.883  1.00  0.00           H  
ATOM   3897  H22   G  1078      38.235   3.787 -37.431  1.00  0.00           H  
ATOM   3898  H21   G  1078      37.208   2.773 -38.321  1.00  0.00           H  
ATOM   3899  H8    G  1078      43.544  -0.589 -36.722  1.00  0.00           H  
ATOM   3900  P     A  1079      41.893   0.996 -31.428  1.00  0.00           P  
ATOM   3901  OP2   A  1079      41.862  -0.468 -31.675  1.00  0.00           O  
ATOM   3902  OP1   A  1079      42.080   1.504 -30.046  1.00  0.00           O  
ATOM   3903  O5'   A  1079      40.546   1.621 -32.005  1.00  0.00           O  
ATOM   3904  C5'   A  1079      40.209   2.978 -31.762  1.00  0.00           C  
ATOM   3905  C4'   A  1079      38.819   3.300 -32.249  1.00  0.00           C  
ATOM   3906  O4'   A  1079      38.769   3.101 -33.688  1.00  0.00           O  
ATOM   3907  C3'   A  1079      37.702   2.419 -31.710  1.00  0.00           C  
ATOM   3908  O3'   A  1079      37.203   2.860 -30.459  1.00  0.00           O  
ATOM   3909  C1'   A  1079      37.521   2.539 -34.063  1.00  0.00           C  
ATOM   3910  C2'   A  1079      36.648   2.516 -32.807  1.00  0.00           C  
ATOM   3911  O2'   A  1079      35.928   3.737 -32.723  1.00  0.00           O  
ATOM   3912  N1    A  1079      35.586  -1.437 -36.709  1.00  0.00           N  
ATOM   3913  C2    A  1079      35.072  -0.249 -36.365  1.00  0.00           C  
ATOM   3914  N3    A  1079      35.632   0.742 -35.674  1.00  0.00           N  
ATOM   3915  C4    A  1079      36.886   0.418 -35.311  1.00  0.00           C  
ATOM   3916  C5    A  1079      37.550  -0.762 -35.589  1.00  0.00           C  
ATOM   3917  C6    A  1079      36.848  -1.730 -36.329  1.00  0.00           C  
ATOM   3918  N6    A  1079      37.359  -2.915 -36.671  1.00  0.00           N  
ATOM   3919  N7    A  1079      38.832  -0.742 -35.055  1.00  0.00           N  
ATOM   3920  C8    A  1079      38.912   0.431 -34.476  1.00  0.00           C  
ATOM   3921  N9    A  1079      37.770   1.185 -34.592  1.00  0.00           N  
ATOM   3922  H5'   A  1079      40.852   3.556 -32.225  1.00  0.00           H  
ATOM   3923 H5''   A  1079      40.259   3.153 -30.799  1.00  0.00           H  
ATOM   3924  H4'   A  1079      38.607   4.237 -32.051  1.00  0.00           H  
ATOM   3925  H3'   A  1079      38.012   1.493 -31.624  1.00  0.00           H  
ATOM   3926  H1'   A  1079      37.085   3.084 -34.753  1.00  0.00           H  
ATOM   3927  H2'   A  1079      36.050   1.740 -32.801  1.00  0.00           H  
ATOM   3928 HO2'   A  1079      34.982   3.562 -32.910  1.00  0.00           H  
ATOM   3929  H2    A  1079      34.153  -0.085 -36.665  1.00  0.00           H  
ATOM   3930  H61   A  1079      36.820  -3.550 -37.188  1.00  0.00           H  
ATOM   3931  H62   A  1079      38.273  -3.150 -36.407  1.00  0.00           H  
ATOM   3932  H8    A  1079      39.713   0.740 -34.004  1.00  0.00           H  
ATOM   3933  P     G  1080      36.482   1.821 -29.466  1.00  0.00           P  
ATOM   3934  OP2   G  1080      37.349   0.621 -29.348  1.00  0.00           O  
ATOM   3935  OP1   G  1080      36.079   2.559 -28.241  1.00  0.00           O  
ATOM   3936  O5'   G  1080      35.157   1.399 -30.244  1.00  0.00           O  
ATOM   3937  C5'   G  1080      34.005   2.228 -30.225  1.00  0.00           C  
ATOM   3938  C4'   G  1080      32.837   1.569 -30.916  1.00  0.00           C  
ATOM   3939  O4'   G  1080      33.144   1.224 -32.295  1.00  0.00           O  
ATOM   3940  C3'   G  1080      32.359   0.256 -30.313  1.00  0.00           C  
ATOM   3941  O3'   G  1080      31.557   0.437 -29.158  1.00  0.00           O  
ATOM   3942  C1'   G  1080      32.468   0.038 -32.656  1.00  0.00           C  
ATOM   3943  C2'   G  1080      31.583  -0.353 -31.469  1.00  0.00           C  
ATOM   3944  O2'   G  1080      30.310   0.260 -31.621  1.00  0.00           O  
ATOM   3945  N1    G  1080      33.385  -4.448 -34.879  1.00  0.00           N  
ATOM   3946  C2    G  1080      32.212  -3.739 -34.794  1.00  0.00           C  
ATOM   3947  N2    G  1080      31.137  -4.292 -35.375  1.00  0.00           N  
ATOM   3948  N3    G  1080      32.098  -2.571 -34.183  1.00  0.00           N  
ATOM   3949  C4    G  1080      33.270  -2.161 -33.654  1.00  0.00           C  
ATOM   3950  C5    G  1080      34.495  -2.792 -33.684  1.00  0.00           C  
ATOM   3951  C6    G  1080      34.603  -4.045 -34.342  1.00  0.00           C  
ATOM   3952  O6    G  1080      35.602  -4.761 -34.476  1.00  0.00           O  
ATOM   3953  N7    G  1080      35.454  -2.039 -33.022  1.00  0.00           N  
ATOM   3954  C8    G  1080      34.807  -0.983 -32.610  1.00  0.00           C  
ATOM   3955  N9    G  1080      33.478  -0.992 -32.959  1.00  0.00           N  
ATOM   3956  H5'   G  1080      34.210   3.072 -30.679  1.00  0.00           H  
ATOM   3957 H5''   G  1080      33.762   2.416 -29.294  1.00  0.00           H  
ATOM   3958  H4'   G  1080      32.097   2.212 -30.904  1.00  0.00           H  
ATOM   3959  H3'   G  1080      33.121  -0.320 -30.100  1.00  0.00           H  
ATOM   3960  H1'   G  1080      31.907   0.188 -33.446  1.00  0.00           H  
ATOM   3961  H2'   G  1080      31.509  -1.327 -31.383  1.00  0.00           H  
ATOM   3962 HO2'   G  1080      29.906  -0.047 -32.459  1.00  0.00           H  
ATOM   3963  H1    G  1080      33.364  -5.305 -35.354  1.00  0.00           H  
ATOM   3964  H22   G  1080      30.272  -3.831 -35.346  1.00  0.00           H  
ATOM   3965  H21   G  1080      31.213  -5.157 -35.829  1.00  0.00           H  
ATOM   3966  H8    G  1080      35.227  -0.257 -32.103  1.00  0.00           H  
ATOM   3967  P     U  1081      31.878  -0.407 -27.845  1.00  0.00           P  
ATOM   3968  OP2   U  1081      30.568  -0.658 -27.195  1.00  0.00           O  
ATOM   3969  OP1   U  1081      32.708  -1.554 -28.293  1.00  0.00           O  
ATOM   3970  O5'   U  1081      32.757   0.482 -26.858  1.00  0.00           O  
ATOM   3971  C5'   U  1081      32.608   0.373 -25.450  1.00  0.00           C  
ATOM   3972  C4'   U  1081      33.443   1.397 -24.721  1.00  0.00           C  
ATOM   3973  O4'   U  1081      32.585   2.504 -24.339  1.00  0.00           O  
ATOM   3974  C3'   U  1081      34.100   0.929 -23.432  1.00  0.00           C  
ATOM   3975  O3'   U  1081      35.371   0.340 -23.640  1.00  0.00           O  
ATOM   3976  C1'   U  1081      32.942   2.957 -23.059  1.00  0.00           C  
ATOM   3977  C2'   U  1081      34.215   2.222 -22.630  1.00  0.00           C  
ATOM   3978  O2'   U  1081      35.346   2.979 -23.035  1.00  0.00           O  
ATOM   3979  N1    U  1081      31.809   2.707 -22.135  1.00  0.00           N  
ATOM   3980  C2    U  1081      31.899   3.250 -20.867  1.00  0.00           C  
ATOM   3981  O2    U  1081      32.851   3.910 -20.491  1.00  0.00           O  
ATOM   3982  N3    U  1081      30.827   2.993 -20.047  1.00  0.00           N  
ATOM   3983  C4    U  1081      29.699   2.265 -20.356  1.00  0.00           C  
ATOM   3984  O4    U  1081      28.819   2.122 -19.505  1.00  0.00           O  
ATOM   3985  C5    U  1081      29.675   1.734 -21.685  1.00  0.00           C  
ATOM   3986  C6    U  1081      30.704   1.970 -22.505  1.00  0.00           C  
ATOM   3987  H5'   U  1081      32.884  -0.524 -25.168  1.00  0.00           H  
ATOM   3988 H5''   U  1081      31.665   0.506 -25.217  1.00  0.00           H  
ATOM   3989  H4'   U  1081      34.135   1.740 -25.323  1.00  0.00           H  
ATOM   3990  H3'   U  1081      33.523   0.290 -22.964  1.00  0.00           H  
ATOM   3991  H1'   U  1081      33.123   3.920 -23.098  1.00  0.00           H  
ATOM   3992  H2'   U  1081      34.222   2.047 -21.666  1.00  0.00           H  
ATOM   3993 HO2'   U  1081      35.771   3.367 -22.240  1.00  0.00           H  
ATOM   3994  H3    U  1081      30.870   3.369 -19.143  1.00  0.00           H  
ATOM   3995  H5    U  1081      28.910   1.204 -21.991  1.00  0.00           H  
ATOM   3996  H6    U  1081      30.665   1.595 -23.409  1.00  0.00           H  
ATOM   3997  P     G  1082      35.593  -1.227 -23.361  1.00  0.00           P  
ATOM   3998  OP2   G  1082      34.664  -1.985 -24.238  1.00  0.00           O  
ATOM   3999  OP1   G  1082      37.051  -1.504 -23.422  1.00  0.00           O  
ATOM   4000  O5'   G  1082      35.117  -1.422 -21.853  1.00  0.00           O  
ATOM   4001  C5'   G  1082      35.838  -0.836 -20.780  1.00  0.00           C  
ATOM   4002  C4'   G  1082      35.047  -0.869 -19.496  1.00  0.00           C  
ATOM   4003  O4'   G  1082      33.862  -0.037 -19.633  1.00  0.00           O  
ATOM   4004  C3'   G  1082      34.490  -2.226 -19.090  1.00  0.00           C  
ATOM   4005  O3'   G  1082      35.436  -3.029 -18.405  1.00  0.00           O  
ATOM   4006  C1'   G  1082      32.784  -0.606 -18.937  1.00  0.00           C  
ATOM   4007  C2'   G  1082      33.318  -1.835 -18.201  1.00  0.00           C  
ATOM   4008  O2'   G  1082      33.759  -1.447 -16.908  1.00  0.00           O  
ATOM   4009  N1    G  1082      27.817  -1.484 -19.624  1.00  0.00           N  
ATOM   4010  C2    G  1082      28.497  -1.159 -18.476  1.00  0.00           C  
ATOM   4011  N2    G  1082      27.761  -1.052 -17.359  1.00  0.00           N  
ATOM   4012  N3    G  1082      29.802  -0.952 -18.423  1.00  0.00           N  
ATOM   4013  C4    G  1082      30.386  -1.101 -19.631  1.00  0.00           C  
ATOM   4014  C5    G  1082      29.800  -1.423 -20.837  1.00  0.00           C  
ATOM   4015  C6    G  1082      28.399  -1.642 -20.879  1.00  0.00           C  
ATOM   4016  O6    G  1082      27.694  -1.937 -21.851  1.00  0.00           O  
ATOM   4017  N7    G  1082      30.749  -1.477 -21.847  1.00  0.00           N  
ATOM   4018  C8    G  1082      31.874  -1.193 -21.249  1.00  0.00           C  
ATOM   4019  N9    G  1082      31.726  -0.953 -19.904  1.00  0.00           N  
ATOM   4020  H5'   G  1082      36.045   0.095 -21.004  1.00  0.00           H  
ATOM   4021 H5''   G  1082      36.677  -1.327 -20.652  1.00  0.00           H  
ATOM   4022  H4'   G  1082      35.600  -0.521 -18.766  1.00  0.00           H  
ATOM   4023  H3'   G  1082      34.166  -2.712 -19.876  1.00  0.00           H  
ATOM   4024  H1'   G  1082      32.433   0.038 -18.286  1.00  0.00           H  
ATOM   4025  H2'   G  1082      32.647  -2.548 -18.156  1.00  0.00           H  
ATOM   4026 HO2'   G  1082      33.069  -1.681 -16.252  1.00  0.00           H  
ATOM   4027  H1    G  1082      26.849  -1.617 -19.557  1.00  0.00           H  
ATOM   4028  H22   G  1082      28.192  -0.822 -16.509  1.00  0.00           H  
ATOM   4029  H21   G  1082      26.794  -1.203 -17.390  1.00  0.00           H  
ATOM   4030  H8    G  1082      32.736  -1.154 -21.713  1.00  0.00           H  
ATOM   4031  P     A  1083      35.130  -4.583 -18.133  1.00  0.00           P  
ATOM   4032  OP2   A  1083      33.798  -4.896 -18.709  1.00  0.00           O  
ATOM   4033  OP1   A  1083      36.316  -5.367 -18.558  1.00  0.00           O  
ATOM   4034  O5'   A  1083      35.016  -4.681 -16.547  1.00  0.00           O  
ATOM   4035  C5'   A  1083      34.201  -5.670 -15.935  1.00  0.00           C  
ATOM   4036  C4'   A  1083      34.238  -5.565 -14.431  1.00  0.00           C  
ATOM   4037  O4'   A  1083      35.607  -5.561 -13.965  1.00  0.00           O  
ATOM   4038  C3'   A  1083      33.684  -4.278 -13.838  1.00  0.00           C  
ATOM   4039  O3'   A  1083      32.271  -4.280 -13.731  1.00  0.00           O  
ATOM   4040  C1'   A  1083      35.756  -4.778 -12.787  1.00  0.00           C  
ATOM   4041  C2'   A  1083      34.370  -4.235 -12.469  1.00  0.00           C  
ATOM   4042  O2'   A  1083      33.739  -5.114 -11.550  1.00  0.00           O  
ATOM   4043  N1    A  1083      38.936  -1.210 -10.861  1.00  0.00           N  
ATOM   4044  C2    A  1083      38.132  -2.108 -10.278  1.00  0.00           C  
ATOM   4045  N3    A  1083      37.329  -3.009 -10.841  1.00  0.00           N  
ATOM   4046  C4    A  1083      37.399  -2.935 -12.182  1.00  0.00           C  
ATOM   4047  C5    A  1083      38.177  -2.067 -12.924  1.00  0.00           C  
ATOM   4048  C6    A  1083      38.983  -1.163 -12.210  1.00  0.00           C  
ATOM   4049  N6    A  1083      39.784  -0.267 -12.790  1.00  0.00           N  
ATOM   4050  N7    A  1083      37.991  -2.281 -14.283  1.00  0.00           N  
ATOM   4051  C8    A  1083      37.119  -3.258 -14.331  1.00  0.00           C  
ATOM   4052  N9    A  1083      36.717  -3.703 -13.095  1.00  0.00           N  
ATOM   4053  H5'   A  1083      34.521  -6.558 -16.200  1.00  0.00           H  
ATOM   4054 H5''   A  1083      33.277  -5.559 -16.241  1.00  0.00           H  
ATOM   4055  H4'   A  1083      33.759  -6.325 -14.040  1.00  0.00           H  
ATOM   4056  H3'   A  1083      33.964  -3.506 -14.374  1.00  0.00           H  
ATOM   4057  H1'   A  1083      36.084  -5.301 -12.024  1.00  0.00           H  
ATOM   4058  H2'   A  1083      34.421  -3.320 -12.121  1.00  0.00           H  
ATOM   4059 HO2'   A  1083      33.697  -4.680 -10.672  1.00  0.00           H  
ATOM   4060  H2    A  1083      38.134  -2.101  -9.298  1.00  0.00           H  
ATOM   4061  H61   A  1083      40.323   0.338 -12.239  1.00  0.00           H  
ATOM   4062  H62   A  1083      39.835  -0.214 -13.767  1.00  0.00           H  
ATOM   4063  H8    A  1083      36.784  -3.636 -15.171  1.00  0.00           H  
ATOM   4064  P     U  1084      31.448  -2.906 -13.871  1.00  0.00           P  
ATOM   4065  OP2   U  1084      31.575  -2.436 -15.273  1.00  0.00           O  
ATOM   4066  OP1   U  1084      30.099  -3.116 -13.287  1.00  0.00           O  
ATOM   4067  O5'   U  1084      32.237  -1.887 -12.935  1.00  0.00           O  
ATOM   4068  C5'   U  1084      31.942  -1.790 -11.550  1.00  0.00           C  
ATOM   4069  C4'   U  1084      32.955  -0.940 -10.823  1.00  0.00           C  
ATOM   4070  O4'   U  1084      34.250  -1.068 -11.442  1.00  0.00           O  
ATOM   4071  C3'   U  1084      32.720   0.562 -10.860  1.00  0.00           C  
ATOM   4072  O3'   U  1084      31.709   0.987  -9.964  1.00  0.00           O  
ATOM   4073  C1'   U  1084      34.969   0.132 -11.277  1.00  0.00           C  
ATOM   4074  C2'   U  1084      34.088   1.107 -10.520  1.00  0.00           C  
ATOM   4075  O2'   U  1084      34.353   1.000  -9.128  1.00  0.00           O  
ATOM   4076  N1    U  1084      35.344   0.639 -12.620  1.00  0.00           N  
ATOM   4077  C2    U  1084      36.504   1.387 -12.710  1.00  0.00           C  
ATOM   4078  O2    U  1084      37.211   1.637 -11.750  1.00  0.00           O  
ATOM   4079  N3    U  1084      36.811   1.834 -13.972  1.00  0.00           N  
ATOM   4080  C4    U  1084      36.094   1.617 -15.129  1.00  0.00           C  
ATOM   4081  O4    U  1084      36.503   2.089 -16.191  1.00  0.00           O  
ATOM   4082  C5    U  1084      34.907   0.836 -14.959  1.00  0.00           C  
ATOM   4083  C6    U  1084      34.584   0.387 -13.742  1.00  0.00           C  
ATOM   4084  H5'   U  1084      31.940  -2.688 -11.160  1.00  0.00           H  
ATOM   4085 H5''   U  1084      31.054  -1.391 -11.440  1.00  0.00           H  
ATOM   4086  H4'   U  1084      33.010  -1.229  -9.889  1.00  0.00           H  
ATOM   4087  H3'   U  1084      32.481   0.839 -11.769  1.00  0.00           H  
ATOM   4088  H1'   U  1084      35.782  -0.040 -10.756  1.00  0.00           H  
ATOM   4089  H2'   U  1084      34.199   2.026 -10.840  1.00  0.00           H  
ATOM   4090 HO2'   U  1084      34.814   1.811  -8.828  1.00  0.00           H  
ATOM   4091  H3    U  1084      37.629   2.366 -14.058  1.00  0.00           H  
ATOM   4092  H5    U  1084      34.336   0.632 -15.730  1.00  0.00           H  
ATOM   4093  H6    U  1084      33.767  -0.145 -13.652  1.00  0.00           H  
ATOM   4094  P     U  1085      30.796   2.261 -10.319  1.00  0.00           P  
ATOM   4095  OP2   U  1085      30.337   2.119 -11.724  1.00  0.00           O  
ATOM   4096  OP1   U  1085      29.796   2.427  -9.233  1.00  0.00           O  
ATOM   4097  O5'   U  1085      31.806   3.490 -10.251  1.00  0.00           O  
ATOM   4098  C5'   U  1085      31.355   4.787  -9.891  1.00  0.00           C  
ATOM   4099  C4'   U  1085      31.792   5.827 -10.892  1.00  0.00           C  
ATOM   4100  O4'   U  1085      32.867   5.327 -11.727  1.00  0.00           O  
ATOM   4101  C3'   U  1085      30.744   6.269 -11.901  1.00  0.00           C  
ATOM   4102  O3'   U  1085      29.769   7.133 -11.345  1.00  0.00           O  
ATOM   4103  C1'   U  1085      32.776   5.897 -13.015  1.00  0.00           C  
ATOM   4104  C2'   U  1085      31.590   6.864 -13.016  1.00  0.00           C  
ATOM   4105  O2'   U  1085      32.044   8.167 -12.677  1.00  0.00           O  
ATOM   4106  N1    U  1085      32.615   4.809 -14.010  1.00  0.00           N  
ATOM   4107  C2    U  1085      32.924   5.105 -15.324  1.00  0.00           C  
ATOM   4108  O2    U  1085      33.315   6.202 -15.685  1.00  0.00           O  
ATOM   4109  N3    U  1085      32.761   4.068 -16.209  1.00  0.00           N  
ATOM   4110  C4    U  1085      32.329   2.791 -15.923  1.00  0.00           C  
ATOM   4111  O4    U  1085      32.233   1.966 -16.834  1.00  0.00           O  
ATOM   4112  C5    U  1085      32.028   2.556 -14.544  1.00  0.00           C  
ATOM   4113  C6    U  1085      32.179   3.548 -13.660  1.00  0.00           C  
ATOM   4114  H5'   U  1085      31.718   5.018  -9.010  1.00  0.00           H  
ATOM   4115 H5''   U  1085      30.376   4.783  -9.842  1.00  0.00           H  
ATOM   4116  H4'   U  1085      32.107   6.612 -10.399  1.00  0.00           H  
ATOM   4117  H3'   U  1085      30.301   5.469 -12.253  1.00  0.00           H  
ATOM   4118  H1'   U  1085      33.599   6.394 -13.208  1.00  0.00           H  
ATOM   4119  H2'   U  1085      31.114   6.858 -13.872  1.00  0.00           H  
ATOM   4120 HO2'   U  1085      31.993   8.739 -13.472  1.00  0.00           H  
ATOM   4121  H3    U  1085      32.974   4.257 -17.147  1.00  0.00           H  
ATOM   4122  H5    U  1085      31.714   1.675 -14.250  1.00  0.00           H  
ATOM   4123  H6    U  1085      31.966   3.363 -12.723  1.00  0.00           H  
ATOM   4124  P     U  1086      28.249   6.639 -11.181  1.00  0.00           P  
ATOM   4125  OP2   U  1086      28.231   5.160 -11.305  1.00  0.00           O  
ATOM   4126  OP1   U  1086      27.685   7.281  -9.966  1.00  0.00           O  
ATOM   4127  O5'   U  1086      27.507   7.250 -12.451  1.00  0.00           O  
ATOM   4128  C5'   U  1086      27.891   8.507 -12.986  1.00  0.00           C  
ATOM   4129  C4'   U  1086      27.646   8.579 -14.473  1.00  0.00           C  
ATOM   4130  O4'   U  1086      28.723   7.907 -15.157  1.00  0.00           O  
ATOM   4131  C3'   U  1086      26.410   7.854 -14.984  1.00  0.00           C  
ATOM   4132  O3'   U  1086      25.229   8.627 -14.872  1.00  0.00           O  
ATOM   4133  C1'   U  1086      28.253   7.265 -16.321  1.00  0.00           C  
ATOM   4134  C2'   U  1086      26.774   7.624 -16.441  1.00  0.00           C  
ATOM   4135  O2'   U  1086      26.644   8.818 -17.199  1.00  0.00           O  
ATOM   4136  N1    U  1086      28.466   5.808 -16.146  1.00  0.00           N  
ATOM   4137  C2    U  1086      28.543   5.040 -17.293  1.00  0.00           C  
ATOM   4138  O2    U  1086      28.446   5.507 -18.415  1.00  0.00           O  
ATOM   4139  N3    U  1086      28.742   3.698 -17.083  1.00  0.00           N  
ATOM   4140  C4    U  1086      28.868   3.055 -15.870  1.00  0.00           C  
ATOM   4141  O4    U  1086      29.042   1.836 -15.846  1.00  0.00           O  
ATOM   4142  C5    U  1086      28.778   3.913 -14.727  1.00  0.00           C  
ATOM   4143  C6    U  1086      28.586   5.224 -14.903  1.00  0.00           C  
ATOM   4144  H5'   U  1086      28.845   8.650 -12.813  1.00  0.00           H  
ATOM   4145 H5''   U  1086      27.376   9.214 -12.544  1.00  0.00           H  
ATOM   4146  H4'   U  1086      27.609   9.513 -14.767  1.00  0.00           H  
ATOM   4147  H3'   U  1086      26.279   6.998 -14.526  1.00  0.00           H  
ATOM   4148  H1'   U  1086      28.725   7.568 -17.125  1.00  0.00           H  
ATOM   4149  H2'   U  1086      26.254   6.890 -16.830  1.00  0.00           H  
ATOM   4150 HO2'   U  1086      26.256   8.601 -18.073  1.00  0.00           H  
ATOM   4151  H3    U  1086      28.799   3.135 -17.883  1.00  0.00           H  
ATOM   4152  H5    U  1086      28.857   3.541 -13.824  1.00  0.00           H  
ATOM   4153  H6    U  1086      28.527   5.789 -14.106  1.00  0.00           H  
ATOM   4154  P     A  1087      23.794   7.907 -14.799  1.00  0.00           P  
ATOM   4155  OP2   A  1087      23.845   6.888 -13.721  1.00  0.00           O  
ATOM   4156  OP1   A  1087      22.750   8.962 -14.763  1.00  0.00           O  
ATOM   4157  O5'   A  1087      23.676   7.144 -16.193  1.00  0.00           O  
ATOM   4158  C5'   A  1087      23.189   7.809 -17.349  1.00  0.00           C  
ATOM   4159  C4'   A  1087      23.087   6.871 -18.526  1.00  0.00           C  
ATOM   4160  O4'   A  1087      24.307   6.098 -18.584  1.00  0.00           O  
ATOM   4161  C3'   A  1087      22.005   5.805 -18.439  1.00  0.00           C  
ATOM   4162  O3'   A  1087      20.757   6.239 -18.950  1.00  0.00           O  
ATOM   4163  C1'   A  1087      24.058   4.755 -18.954  1.00  0.00           C  
ATOM   4164  C2'   A  1087      22.570   4.625 -19.236  1.00  0.00           C  
ATOM   4165  O2'   A  1087      22.348   4.791 -20.629  1.00  0.00           O  
ATOM   4166  N1    A  1087      25.310  -0.020 -17.476  1.00  0.00           N  
ATOM   4167  C2    A  1087      24.930   0.486 -18.656  1.00  0.00           C  
ATOM   4168  N3    A  1087      24.619   1.742 -18.971  1.00  0.00           N  
ATOM   4169  C4    A  1087      24.727   2.542 -17.896  1.00  0.00           C  
ATOM   4170  C5    A  1087      25.105   2.169 -16.620  1.00  0.00           C  
ATOM   4171  C6    A  1087      25.410   0.811 -16.417  1.00  0.00           C  
ATOM   4172  N6    A  1087      25.788   0.305 -15.241  1.00  0.00           N  
ATOM   4173  N7    A  1087      25.106   3.265 -15.768  1.00  0.00           N  
ATOM   4174  C8    A  1087      24.734   4.260 -16.535  1.00  0.00           C  
ATOM   4175  N9    A  1087      24.489   3.894 -17.836  1.00  0.00           N  
ATOM   4176  H5'   A  1087      23.798   8.542 -17.577  1.00  0.00           H  
ATOM   4177 H5''   A  1087      22.303   8.178 -17.157  1.00  0.00           H  
ATOM   4178  H4'   A  1087      22.977   7.366 -19.365  1.00  0.00           H  
ATOM   4179  H3'   A  1087      21.896   5.552 -17.498  1.00  0.00           H  
ATOM   4180  H1'   A  1087      24.564   4.520 -19.761  1.00  0.00           H  
ATOM   4181  H2'   A  1087      22.217   3.770 -18.912  1.00  0.00           H  
ATOM   4182 HO2'   A  1087      22.101   3.927 -21.018  1.00  0.00           H  
ATOM   4183  H2    A  1087      24.874  -0.159 -19.392  1.00  0.00           H  
ATOM   4184  H61   A  1087      25.987  -0.651 -15.160  1.00  0.00           H  
ATOM   4185  H62   A  1087      25.868   0.890 -14.458  1.00  0.00           H  
ATOM   4186  H8    A  1087      24.640   5.180 -16.211  1.00  0.00           H  
ATOM   4187  P     C  1088      19.490   6.387 -17.972  1.00  0.00           P  
ATOM   4188  OP2   C  1088      19.976   6.892 -16.663  1.00  0.00           O  
ATOM   4189  OP1   C  1088      18.433   7.134 -18.700  1.00  0.00           O  
ATOM   4190  O5'   C  1088      18.983   4.891 -17.767  1.00  0.00           O  
ATOM   4191  C5'   C  1088      19.768   3.946 -17.056  1.00  0.00           C  
ATOM   4192  C4'   C  1088      19.013   2.661 -16.818  1.00  0.00           C  
ATOM   4193  O4'   C  1088      17.821   2.917 -16.051  1.00  0.00           O  
ATOM   4194  C3'   C  1088      18.486   1.955 -18.058  1.00  0.00           C  
ATOM   4195  O3'   C  1088      19.459   1.135 -18.683  1.00  0.00           O  
ATOM   4196  C1'   C  1088      16.796   2.016 -16.428  1.00  0.00           C  
ATOM   4197  C2'   C  1088      17.383   1.088 -17.483  1.00  0.00           C  
ATOM   4198  O2'   C  1088      17.910  -0.064 -16.842  1.00  0.00           O  
ATOM   4199  N1    C  1088      15.656   2.811 -16.948  1.00  0.00           N  
ATOM   4200  C2    C  1088      14.477   2.138 -17.290  1.00  0.00           C  
ATOM   4201  O2    C  1088      14.420   0.906 -17.150  1.00  0.00           O  
ATOM   4202  N3    C  1088      13.423   2.839 -17.766  1.00  0.00           N  
ATOM   4203  C4    C  1088      13.509   4.161 -17.907  1.00  0.00           C  
ATOM   4204  N4    C  1088      12.443   4.812 -18.381  1.00  0.00           N  
ATOM   4205  C5    C  1088      14.693   4.875 -17.570  1.00  0.00           C  
ATOM   4206  C6    C  1088      15.729   4.171 -17.099  1.00  0.00           C  
ATOM   4207  H5'   C  1088      20.025   4.330 -16.192  1.00  0.00           H  
ATOM   4208 H5''   C  1088      20.577   3.750 -17.572  1.00  0.00           H  
ATOM   4209  H4'   C  1088      19.588   2.043 -16.322  1.00  0.00           H  
ATOM   4210  H3'   C  1088      18.095   2.589 -18.694  1.00  0.00           H  
ATOM   4211  H1'   C  1088      16.500   1.485 -15.660  1.00  0.00           H  
ATOM   4212  H2'   C  1088      16.718   0.852 -18.163  1.00  0.00           H  
ATOM   4213 HO2'   C  1088      17.339  -0.834 -17.048  1.00  0.00           H  
ATOM   4214  H42   C  1088      12.475   5.784 -18.497  1.00  0.00           H  
ATOM   4215  H41   C  1088      11.630   4.317 -18.613  1.00  0.00           H  
ATOM   4216  H5    C  1088      14.747   5.848 -17.677  1.00  0.00           H  
ATOM   4217  H6    C  1088      16.553   4.644 -16.861  1.00  0.00           H  
ATOM   4218  P     G  1089      19.890   1.412 -20.206  1.00  0.00           P  
ATOM   4219  OP2   G  1089      19.282   2.699 -20.630  1.00  0.00           O  
ATOM   4220  OP1   G  1089      21.361   1.226 -20.309  1.00  0.00           O  
ATOM   4221  O5'   G  1089      19.187   0.240 -21.026  1.00  0.00           O  
ATOM   4222  C5'   G  1089      19.155  -1.086 -20.520  1.00  0.00           C  
ATOM   4223  C4'   G  1089      17.936  -1.833 -21.001  1.00  0.00           C  
ATOM   4224  O4'   G  1089      16.779  -1.571 -20.156  1.00  0.00           O  
ATOM   4225  C3'   G  1089      17.417  -1.446 -22.378  1.00  0.00           C  
ATOM   4226  O3'   G  1089      18.340  -1.728 -23.417  1.00  0.00           O  
ATOM   4227  C1'   G  1089      15.615  -1.620 -20.931  1.00  0.00           C  
ATOM   4228  C2'   G  1089      16.055  -2.107 -22.312  1.00  0.00           C  
ATOM   4229  O2'   G  1089      16.169  -3.523 -22.313  1.00  0.00           O  
ATOM   4230  N1    G  1089      11.627   1.271 -22.219  1.00  0.00           N  
ATOM   4231  C2    G  1089      11.798  -0.087 -22.339  1.00  0.00           C  
ATOM   4232  N2    G  1089      10.774  -0.771 -22.872  1.00  0.00           N  
ATOM   4233  N3    G  1089      12.891  -0.730 -21.964  1.00  0.00           N  
ATOM   4234  C4    G  1089      13.818   0.106 -21.452  1.00  0.00           C  
ATOM   4235  C5    G  1089      13.748   1.473 -21.288  1.00  0.00           C  
ATOM   4236  C6    G  1089      12.569   2.151 -21.695  1.00  0.00           C  
ATOM   4237  O6    G  1089      12.315   3.359 -21.632  1.00  0.00           O  
ATOM   4238  N7    G  1089      14.916   1.963 -20.721  1.00  0.00           N  
ATOM   4239  C8    G  1089      15.662   0.905 -20.554  1.00  0.00           C  
ATOM   4240  N9    G  1089      15.057  -0.255 -20.976  1.00  0.00           N  
ATOM   4241  H5'   G  1089      19.145  -1.054 -19.540  1.00  0.00           H  
ATOM   4242 H5''   G  1089      19.960  -1.561 -20.815  1.00  0.00           H  
ATOM   4243  H4'   G  1089      18.122  -2.795 -20.972  1.00  0.00           H  
ATOM   4244  H3'   G  1089      17.326  -0.472 -22.425  1.00  0.00           H  
ATOM   4245  H1'   G  1089      14.944  -2.235 -20.566  1.00  0.00           H  
ATOM   4246  H2'   G  1089      15.466  -1.790 -23.028  1.00  0.00           H  
ATOM   4247 HO2'   G  1089      15.460  -3.900 -22.875  1.00  0.00           H  
ATOM   4248  H1    G  1089      10.778   1.651 -22.527  1.00  0.00           H  
ATOM   4249  H22   G  1089      10.839  -1.743 -22.982  1.00  0.00           H  
ATOM   4250  H21   G  1089       9.961  -0.302 -23.152  1.00  0.00           H  
ATOM   4251  H8    G  1089      16.561   0.935 -20.167  1.00  0.00           H  
ATOM   4252  P     C  1090      18.039  -2.908 -24.465  1.00  0.00           P  
ATOM   4253  OP2   C  1090      19.152  -2.948 -25.447  1.00  0.00           O  
ATOM   4254  OP1   C  1090      17.697  -4.131 -23.695  1.00  0.00           O  
ATOM   4255  O5'   C  1090      16.726  -2.423 -25.227  1.00  0.00           O  
ATOM   4256  C5'   C  1090      16.440  -2.870 -26.543  1.00  0.00           C  
ATOM   4257  C4'   C  1090      14.953  -2.945 -26.795  1.00  0.00           C  
ATOM   4258  O4'   C  1090      14.263  -2.432 -25.624  1.00  0.00           O  
ATOM   4259  C3'   C  1090      14.424  -2.096 -27.942  1.00  0.00           C  
ATOM   4260  O3'   C  1090      14.472  -2.764 -29.191  1.00  0.00           O  
ATOM   4261  C1'   C  1090      13.124  -1.692 -26.013  1.00  0.00           C  
ATOM   4262  C2'   C  1090      12.985  -1.834 -27.530  1.00  0.00           C  
ATOM   4263  O2'   C  1090      12.155  -2.950 -27.816  1.00  0.00           O  
ATOM   4264  N1    C  1090      13.338  -0.284 -25.596  1.00  0.00           N  
ATOM   4265  C2    C  1090      12.292   0.630 -25.778  1.00  0.00           C  
ATOM   4266  O2    C  1090      11.227   0.239 -26.280  1.00  0.00           O  
ATOM   4267  N3    C  1090      12.461   1.919 -25.406  1.00  0.00           N  
ATOM   4268  C4    C  1090      13.615   2.314 -24.870  1.00  0.00           C  
ATOM   4269  N4    C  1090      13.736   3.597 -24.518  1.00  0.00           N  
ATOM   4270  C5    C  1090      14.697   1.411 -24.672  1.00  0.00           C  
ATOM   4271  C6    C  1090      14.519   0.137 -25.043  1.00  0.00           C  
ATOM   4272  H5'   C  1090      16.831  -3.759 -26.671  1.00  0.00           H  
ATOM   4273 H5''   C  1090      16.841  -2.248 -27.186  1.00  0.00           H  
ATOM   4274  H4'   C  1090      14.705  -3.881 -26.939  1.00  0.00           H  
ATOM   4275  H3'   C  1090      14.910  -1.245 -27.965  1.00  0.00           H  
ATOM   4276  H1'   C  1090      12.317  -2.041 -25.581  1.00  0.00           H  
ATOM   4277  H2'   C  1090      12.640  -1.012 -27.937  1.00  0.00           H  
ATOM   4278 HO2'   C  1090      11.295  -2.630 -28.159  1.00  0.00           H  
ATOM   4279  H42   C  1090      14.573   3.918 -24.121  1.00  0.00           H  
ATOM   4280  H41   C  1090      12.989   4.216 -24.656  1.00  0.00           H  
ATOM   4281  H5    C  1090      15.543   1.711 -24.276  1.00  0.00           H  
ATOM   4282  H6    C  1090      15.251  -0.499 -24.914  1.00  0.00           H  
ATOM   4283  P     G  1091      14.702  -1.929 -30.545  1.00  0.00           P  
ATOM   4284  OP2   G  1091      15.774  -0.933 -30.295  1.00  0.00           O  
ATOM   4285  OP1   G  1091      14.845  -2.896 -31.664  1.00  0.00           O  
ATOM   4286  O5'   G  1091      13.333  -1.139 -30.749  1.00  0.00           O  
ATOM   4287  C5'   G  1091      12.147  -1.822 -31.127  1.00  0.00           C  
ATOM   4288  C4'   G  1091      10.976  -0.877 -31.243  1.00  0.00           C  
ATOM   4289  O4'   G  1091      10.651  -0.256 -29.972  1.00  0.00           O  
ATOM   4290  C3'   G  1091      11.175   0.321 -32.159  1.00  0.00           C  
ATOM   4291  O3'   G  1091      11.054  -0.007 -33.533  1.00  0.00           O  
ATOM   4292  C1'   G  1091      10.168   1.049 -30.167  1.00  0.00           C  
ATOM   4293  C2'   G  1091      10.050   1.225 -31.681  1.00  0.00           C  
ATOM   4294  O2'   G  1091       8.784   0.745 -32.112  1.00  0.00           O  
ATOM   4295  N1    G  1091      11.182   5.850 -28.812  1.00  0.00           N  
ATOM   4296  C2    G  1091      10.050   5.324 -29.386  1.00  0.00           C  
ATOM   4297  N2    G  1091       9.053   6.187 -29.634  1.00  0.00           N  
ATOM   4298  N3    G  1091       9.904   4.046 -29.695  1.00  0.00           N  
ATOM   4299  C4    G  1091      10.999   3.322 -29.380  1.00  0.00           C  
ATOM   4300  C5    G  1091      12.178   3.749 -28.806  1.00  0.00           C  
ATOM   4301  C6    G  1091      12.321   5.123 -28.480  1.00  0.00           C  
ATOM   4302  O6    G  1091      13.289   5.695 -27.966  1.00  0.00           O  
ATOM   4303  N7    G  1091      13.059   2.690 -28.644  1.00  0.00           N  
ATOM   4304  C8    G  1091      12.413   1.658 -29.115  1.00  0.00           C  
ATOM   4305  N9    G  1091      11.158   1.970 -29.577  1.00  0.00           N  
ATOM   4306  H5'   G  1091      11.942  -2.504 -30.454  1.00  0.00           H  
ATOM   4307 H5''   G  1091      12.292  -2.261 -31.992  1.00  0.00           H  
ATOM   4308  H4'   G  1091      10.190  -1.382 -31.541  1.00  0.00           H  
ATOM   4309  H3'   G  1091      12.041   0.734 -31.965  1.00  0.00           H  
ATOM   4310  H1'   G  1091       9.294   1.199 -29.751  1.00  0.00           H  
ATOM   4311  H2'   G  1091      10.196   2.156 -31.952  1.00  0.00           H  
ATOM   4312 HO2'   G  1091       8.227   1.506 -32.377  1.00  0.00           H  
ATOM   4313  H1    G  1091      11.191   6.812 -28.622  1.00  0.00           H  
ATOM   4314  H22   G  1091       8.220   5.868 -30.042  1.00  0.00           H  
ATOM   4315  H21   G  1091       9.154   7.134 -29.408  1.00  0.00           H  
ATOM   4316  H8    G  1091      12.787   0.752 -29.135  1.00  0.00           H  
ATOM   4317  P     U  1092      11.697   0.952 -34.651  1.00  0.00           P  
ATOM   4318  OP2   U  1092      13.110   1.210 -34.277  1.00  0.00           O  
ATOM   4319  OP1   U  1092      11.383   0.379 -35.985  1.00  0.00           O  
ATOM   4320  O5'   U  1092      10.889   2.317 -34.499  1.00  0.00           O  
ATOM   4321  C5'   U  1092       9.548   2.425 -34.951  1.00  0.00           C  
ATOM   4322  C4'   U  1092       8.993   3.810 -34.723  1.00  0.00           C  
ATOM   4323  O4'   U  1092       9.179   4.166 -33.325  1.00  0.00           O  
ATOM   4324  C3'   U  1092       9.673   4.938 -35.484  1.00  0.00           C  
ATOM   4325  O3'   U  1092       9.196   5.078 -36.810  1.00  0.00           O  
ATOM   4326  C1'   U  1092       9.438   5.545 -33.214  1.00  0.00           C  
ATOM   4327  C2'   U  1092       9.325   6.143 -34.622  1.00  0.00           C  
ATOM   4328  O2'   U  1092       7.986   6.563 -34.842  1.00  0.00           O  
ATOM   4329  N1    U  1092      10.790   5.729 -32.632  1.00  0.00           N  
ATOM   4330  C2    U  1092      11.127   7.003 -32.213  1.00  0.00           C  
ATOM   4331  O2    U  1092      10.372   7.955 -32.302  1.00  0.00           O  
ATOM   4332  N3    U  1092      12.387   7.126 -31.680  1.00  0.00           N  
ATOM   4333  C4    U  1092      13.326   6.129 -31.526  1.00  0.00           C  
ATOM   4334  O4    U  1092      14.420   6.400 -31.028  1.00  0.00           O  
ATOM   4335  C5    U  1092      12.908   4.838 -31.981  1.00  0.00           C  
ATOM   4336  C6    U  1092      11.686   4.690 -32.503  1.00  0.00           C  
ATOM   4337  H5'   U  1092       8.995   1.776 -34.468  1.00  0.00           H  
ATOM   4338 H5''   U  1092       9.516   2.223 -35.909  1.00  0.00           H  
ATOM   4339  H4'   U  1092       8.036   3.805 -34.932  1.00  0.00           H  
ATOM   4340  H3'   U  1092      10.643   4.798 -35.470  1.00  0.00           H  
ATOM   4341  H1'   U  1092       8.773   5.965 -32.630  1.00  0.00           H  
ATOM   4342  H2'   U  1092       9.961   6.876 -34.755  1.00  0.00           H  
ATOM   4343 HO2'   U  1092       7.679   6.212 -35.705  1.00  0.00           H  
ATOM   4344  H3    U  1092      12.646   8.021 -31.377  1.00  0.00           H  
ATOM   4345  H5    U  1092      13.512   4.070 -31.910  1.00  0.00           H  
ATOM   4346  H6    U  1092      11.424   3.797 -32.808  1.00  0.00           H  
ATOM   4347  P     U  1093      10.115   5.769 -37.932  1.00  0.00           P  
ATOM   4348  OP2   U  1093      11.413   5.050 -37.969  1.00  0.00           O  
ATOM   4349  OP1   U  1093       9.309   5.894 -39.174  1.00  0.00           O  
ATOM   4350  O5'   U  1093      10.378   7.234 -37.366  1.00  0.00           O  
ATOM   4351  C5'   U  1093       9.354   8.217 -37.379  1.00  0.00           C  
ATOM   4352  C4'   U  1093       9.864   9.560 -36.916  1.00  0.00           C  
ATOM   4353  O4'   U  1093      10.288   9.467 -35.528  1.00  0.00           O  
ATOM   4354  C3'   U  1093      11.100  10.089 -37.627  1.00  0.00           C  
ATOM   4355  O3'   U  1093      10.800  10.743 -38.847  1.00  0.00           O  
ATOM   4356  C1'   U  1093      11.389  10.312 -35.305  1.00  0.00           C  
ATOM   4357  C2'   U  1093      11.616  11.088 -36.607  1.00  0.00           C  
ATOM   4358  O2'   U  1093      10.824  12.267 -36.595  1.00  0.00           O  
ATOM   4359  N1    U  1093      12.553   9.466 -34.945  1.00  0.00           N  
ATOM   4360  C2    U  1093      13.624  10.092 -34.336  1.00  0.00           C  
ATOM   4361  O2    U  1093      13.646  11.286 -34.091  1.00  0.00           O  
ATOM   4362  N3    U  1093      14.677   9.270 -34.020  1.00  0.00           N  
ATOM   4363  C4    U  1093      14.770   7.913 -34.246  1.00  0.00           C  
ATOM   4364  O4    U  1093      15.789   7.311 -33.903  1.00  0.00           O  
ATOM   4365  C5    U  1093      13.625   7.333 -34.878  1.00  0.00           C  
ATOM   4366  C6    U  1093      12.585   8.110 -35.196  1.00  0.00           C  
ATOM   4367  H5'   U  1093       8.628   7.930 -36.787  1.00  0.00           H  
ATOM   4368 H5''   U  1093       9.008   8.305 -38.291  1.00  0.00           H  
ATOM   4369  H4'   U  1093       9.138  10.214 -36.985  1.00  0.00           H  
ATOM   4370  H3'   U  1093      11.748   9.361 -37.733  1.00  0.00           H  
ATOM   4371  H1'   U  1093      11.211  10.946 -34.578  1.00  0.00           H  
ATOM   4372  H2'   U  1093      12.564  11.290 -36.749  1.00  0.00           H  
ATOM   4373 HO2'   U  1093      11.411  13.045 -36.497  1.00  0.00           H  
ATOM   4374  H3    U  1093      15.448   9.694 -33.588  1.00  0.00           H  
ATOM   4375  H5    U  1093      13.604   6.373 -35.076  1.00  0.00           H  
ATOM   4376  H6    U  1093      11.814   7.690 -35.629  1.00  0.00           H  
ATOM   4377  P     A  1094      11.854  10.717 -40.060  1.00  0.00           P  
ATOM   4378  OP2   A  1094      12.723   9.526 -39.888  1.00  0.00           O  
ATOM   4379  OP1   A  1094      11.102  10.901 -41.326  1.00  0.00           O  
ATOM   4380  O5'   A  1094      12.746  12.015 -39.822  1.00  0.00           O  
ATOM   4381  C5'   A  1094      12.180  13.314 -39.906  1.00  0.00           C  
ATOM   4382  C4'   A  1094      13.195  14.383 -39.588  1.00  0.00           C  
ATOM   4383  O4'   A  1094      13.483  14.376 -38.161  1.00  0.00           O  
ATOM   4384  C3'   A  1094      14.563  14.217 -40.232  1.00  0.00           C  
ATOM   4385  O3'   A  1094      14.629  14.756 -41.541  1.00  0.00           O  
ATOM   4386  C1'   A  1094      14.854  14.578 -37.913  1.00  0.00           C  
ATOM   4387  C2'   A  1094      15.471  14.961 -39.257  1.00  0.00           C  
ATOM   4388  O2'   A  1094      15.368  16.367 -39.428  1.00  0.00           O  
ATOM   4389  N1    A  1094      18.575  12.331 -35.145  1.00  0.00           N  
ATOM   4390  C2    A  1094      18.336  13.610 -35.462  1.00  0.00           C  
ATOM   4391  N3    A  1094      17.347  14.126 -36.188  1.00  0.00           N  
ATOM   4392  C4    A  1094      16.521  13.157 -36.623  1.00  0.00           C  
ATOM   4393  C5    A  1094      16.635  11.801 -36.379  1.00  0.00           C  
ATOM   4394  C6    A  1094      17.726  11.383 -35.597  1.00  0.00           C  
ATOM   4395  N6    A  1094      17.964  10.108 -35.281  1.00  0.00           N  
ATOM   4396  N7    A  1094      15.599  11.105 -36.988  1.00  0.00           N  
ATOM   4397  C8    A  1094      14.894  12.041 -37.574  1.00  0.00           C  
ATOM   4398  N9    A  1094      15.395  13.307 -37.395  1.00  0.00           N  
ATOM   4399  H5'   A  1094      11.436  13.381 -39.271  1.00  0.00           H  
ATOM   4400 H5''   A  1094      11.838  13.457 -40.813  1.00  0.00           H  
ATOM   4401  H4'   A  1094      12.824  15.257 -39.835  1.00  0.00           H  
ATOM   4402  H3'   A  1094      14.803  13.266 -40.236  1.00  0.00           H  
ATOM   4403  H1'   A  1094      15.020  15.293 -37.262  1.00  0.00           H  
ATOM   4404  H2'   A  1094      16.400  14.653 -39.326  1.00  0.00           H  
ATOM   4405 HO2'   A  1094      16.260  16.764 -39.346  1.00  0.00           H  
ATOM   4406  H2    A  1094      18.982  14.258 -35.109  1.00  0.00           H  
ATOM   4407  H61   A  1094      18.742   9.877 -34.731  1.00  0.00           H  
ATOM   4408  H62   A  1094      17.362   9.403 -35.597  1.00  0.00           H  
ATOM   4409  H8    A  1094      14.084  11.854 -38.094  1.00  0.00           H  
ATOM   4410  P     U  1095      15.543  14.051 -42.659  1.00  0.00           P  
ATOM   4411  OP2   U  1095      15.241  12.597 -42.650  1.00  0.00           O  
ATOM   4412  OP1   U  1095      15.403  14.822 -43.921  1.00  0.00           O  
ATOM   4413  O5'   U  1095      17.030  14.249 -42.123  1.00  0.00           O  
ATOM   4414  C5'   U  1095      17.651  15.525 -42.150  1.00  0.00           C  
ATOM   4415  C4'   U  1095      18.994  15.506 -41.463  1.00  0.00           C  
ATOM   4416  O4'   U  1095      18.819  15.098 -40.082  1.00  0.00           O  
ATOM   4417  C3'   U  1095      20.015  14.521 -42.014  1.00  0.00           C  
ATOM   4418  O3'   U  1095      20.742  15.035 -43.115  1.00  0.00           O  
ATOM   4419  C1'   U  1095      19.907  14.296 -39.666  1.00  0.00           C  
ATOM   4420  C2'   U  1095      20.921  14.299 -40.812  1.00  0.00           C  
ATOM   4421  O2'   U  1095      21.818  15.387 -40.635  1.00  0.00           O  
ATOM   4422  N1    U  1095      19.404  12.934 -39.364  1.00  0.00           N  
ATOM   4423  C2    U  1095      20.221  12.113 -38.608  1.00  0.00           C  
ATOM   4424  O2    U  1095      21.312  12.461 -38.191  1.00  0.00           O  
ATOM   4425  N3    U  1095      19.714  10.863 -38.353  1.00  0.00           N  
ATOM   4426  C4    U  1095      18.500  10.356 -38.767  1.00  0.00           C  
ATOM   4427  O4    U  1095      18.187   9.207 -38.455  1.00  0.00           O  
ATOM   4428  C5    U  1095      17.709  11.261 -39.544  1.00  0.00           C  
ATOM   4429  C6    U  1095      18.178  12.485 -39.807  1.00  0.00           C  
ATOM   4430  H5'   U  1095      17.071  16.173 -41.698  1.00  0.00           H  
ATOM   4431 H5''   U  1095      17.774  15.801 -43.082  1.00  0.00           H  
ATOM   4432  H4'   U  1095      19.374  16.408 -41.486  1.00  0.00           H  
ATOM   4433  H3'   U  1095      19.564  13.681 -42.238  1.00  0.00           H  
ATOM   4434  H1'   U  1095      20.326  14.673 -38.864  1.00  0.00           H  
ATOM   4435  H2'   U  1095      21.397  13.444 -40.874  1.00  0.00           H  
ATOM   4436 HO2'   U  1095      22.697  15.037 -40.379  1.00  0.00           H  
ATOM   4437  H3    U  1095      20.277  10.265 -37.818  1.00  0.00           H  
ATOM   4438  H5    U  1095      16.831  10.985 -39.880  1.00  0.00           H  
ATOM   4439  H6    U  1095      17.618  13.085 -40.341  1.00  0.00           H  
ATOM   4440  P     U  1096      21.615  14.037 -44.016  1.00  0.00           P  
ATOM   4441  OP2   U  1096      20.761  12.843 -44.240  1.00  0.00           O  
ATOM   4442  OP1   U  1096      22.075  14.838 -45.179  1.00  0.00           O  
ATOM   4443  O5'   U  1096      22.900  13.577 -43.194  1.00  0.00           O  
ATOM   4444  C5'   U  1096      24.197  14.025 -43.558  1.00  0.00           C  
ATOM   4445  C4'   U  1096      25.275  13.170 -42.938  1.00  0.00           C  
ATOM   4446  O4'   U  1096      24.868  12.734 -41.612  1.00  0.00           O  
ATOM   4447  C3'   U  1096      25.592  11.867 -43.656  1.00  0.00           C  
ATOM   4448  O3'   U  1096      26.428  12.046 -44.785  1.00  0.00           O  
ATOM   4449  C1'   U  1096      25.466  11.486 -41.336  1.00  0.00           C  
ATOM   4450  C2'   U  1096      26.286  11.075 -42.556  1.00  0.00           C  
ATOM   4451  O2'   U  1096      27.628  11.504 -42.374  1.00  0.00           O  
ATOM   4452  N1    U  1096      24.404  10.502 -41.014  1.00  0.00           N  
ATOM   4453  C2    U  1096      24.800   9.194 -40.804  1.00  0.00           C  
ATOM   4454  O2    U  1096      25.961   8.831 -40.871  1.00  0.00           O  
ATOM   4455  N3    U  1096      23.784   8.319 -40.508  1.00  0.00           N  
ATOM   4456  C4    U  1096      22.440   8.609 -40.404  1.00  0.00           C  
ATOM   4457  O4    U  1096      21.646   7.707 -40.131  1.00  0.00           O  
ATOM   4458  C5    U  1096      22.105   9.981 -40.634  1.00  0.00           C  
ATOM   4459  C6    U  1096      23.075  10.855 -40.923  1.00  0.00           C  
ATOM   4460  H5'   U  1096      24.311  14.950 -43.257  1.00  0.00           H  
ATOM   4461 H5''   U  1096      24.285  13.992 -44.533  1.00  0.00           H  
ATOM   4462  H4'   U  1096      26.097  13.698 -42.864  1.00  0.00           H  
ATOM   4463  H3'   U  1096      24.772  11.400 -43.916  1.00  0.00           H  
ATOM   4464  H1'   U  1096      26.063  11.585 -40.564  1.00  0.00           H  
ATOM   4465  H2'   U  1096      26.233  10.110 -42.714  1.00  0.00           H  
ATOM   4466 HO2'   U  1096      28.196  10.719 -42.221  1.00  0.00           H  
ATOM   4467  H3    U  1096      24.042   7.386 -40.356  1.00  0.00           H  
ATOM   4468  H5    U  1096      21.172  10.277 -40.580  1.00  0.00           H  
ATOM   4469  H6    U  1096      22.819  11.787 -41.077  1.00  0.00           H  
ATOM   4470  P     G  1097      25.877  11.721 -46.259  1.00  0.00           P  
ATOM   4471  OP2   G  1097      24.404  11.910 -46.251  1.00  0.00           O  
ATOM   4472  OP1   G  1097      26.708  12.470 -47.237  1.00  0.00           O  
ATOM   4473  O5'   G  1097      26.174  10.167 -46.449  1.00  0.00           O  
ATOM   4474  C5'   G  1097      27.263   9.725 -47.246  1.00  0.00           C  
ATOM   4475  C4'   G  1097      27.904   8.487 -46.671  1.00  0.00           C  
ATOM   4476  O4'   G  1097      27.677   8.429 -45.239  1.00  0.00           O  
ATOM   4477  C3'   G  1097      27.349   7.158 -47.162  1.00  0.00           C  
ATOM   4478  O3'   G  1097      27.898   6.754 -48.405  1.00  0.00           O  
ATOM   4479  C1'   G  1097      27.499   7.097 -44.815  1.00  0.00           C  
ATOM   4480  C2'   G  1097      27.797   6.232 -46.039  1.00  0.00           C  
ATOM   4481  O2'   G  1097      29.193   5.980 -46.105  1.00  0.00           O  
ATOM   4482  N1    G  1097      23.820   3.933 -43.275  1.00  0.00           N  
ATOM   4483  C2    G  1097      25.119   3.658 -43.629  1.00  0.00           C  
ATOM   4484  N2    G  1097      25.493   2.371 -43.567  1.00  0.00           N  
ATOM   4485  N3    G  1097      25.989   4.576 -44.016  1.00  0.00           N  
ATOM   4486  C4    G  1097      25.450   5.813 -44.023  1.00  0.00           C  
ATOM   4487  C5    G  1097      24.168   6.195 -43.687  1.00  0.00           C  
ATOM   4488  C6    G  1097      23.244   5.200 -43.274  1.00  0.00           C  
ATOM   4489  O6    G  1097      22.063   5.339 -42.936  1.00  0.00           O  
ATOM   4490  N7    G  1097      24.010   7.566 -43.826  1.00  0.00           N  
ATOM   4491  C8    G  1097      25.177   7.986 -44.236  1.00  0.00           C  
ATOM   4492  N9    G  1097      26.096   6.974 -44.376  1.00  0.00           N  
ATOM   4493  H5'   G  1097      27.932  10.438 -47.298  1.00  0.00           H  
ATOM   4494 H5''   G  1097      26.937   9.527 -48.150  1.00  0.00           H  
ATOM   4495  H4'   G  1097      28.870   8.524 -46.836  1.00  0.00           H  
ATOM   4496  H3'   G  1097      26.371   7.207 -47.183  1.00  0.00           H  
ATOM   4497  H1'   G  1097      28.095   6.840 -44.081  1.00  0.00           H  
ATOM   4498  H2'   G  1097      27.277   5.401 -46.031  1.00  0.00           H  
ATOM   4499 HO2'   G  1097      29.511   6.179 -47.010  1.00  0.00           H  
ATOM   4500  H1    G  1097      23.255   3.181 -43.002  1.00  0.00           H  
ATOM   4501  H22   G  1097      26.408   2.115 -43.808  1.00  0.00           H  
ATOM   4502  H21   G  1097      24.854   1.686 -43.281  1.00  0.00           H  
ATOM   4503  H8    G  1097      25.375   8.927 -44.424  1.00  0.00           H  
ATOM   4504  P     U  1098      26.961   6.031 -49.482  1.00  0.00           P  
ATOM   4505  OP2   U  1098      25.716   5.668 -48.759  1.00  0.00           O  
ATOM   4506  OP1   U  1098      26.894   6.952 -50.645  1.00  0.00           O  
ATOM   4507  O5'   U  1098      27.665   4.684 -49.959  1.00  0.00           O  
ATOM   4508  C5'   U  1098      28.548   4.676 -51.070  1.00  0.00           C  
ATOM   4509  C4'   U  1098      29.758   3.812 -50.815  1.00  0.00           C  
ATOM   4510  O4'   U  1098      30.225   3.996 -49.454  1.00  0.00           O  
ATOM   4511  C3'   U  1098      29.543   2.310 -50.920  1.00  0.00           C  
ATOM   4512  O3'   U  1098      29.534   1.844 -52.257  1.00  0.00           O  
ATOM   4513  C1'   U  1098      30.760   2.799 -48.959  1.00  0.00           C  
ATOM   4514  C2'   U  1098      30.699   1.767 -50.091  1.00  0.00           C  
ATOM   4515  O2'   U  1098      31.917   1.804 -50.821  1.00  0.00           O  
ATOM   4516  N1    U  1098      29.963   2.387 -47.778  1.00  0.00           N  
ATOM   4517  C2    U  1098      30.276   1.170 -47.200  1.00  0.00           C  
ATOM   4518  O2    U  1098      31.161   0.443 -47.616  1.00  0.00           O  
ATOM   4519  N3    U  1098      29.513   0.830 -46.110  1.00  0.00           N  
ATOM   4520  C4    U  1098      28.490   1.565 -45.549  1.00  0.00           C  
ATOM   4521  O4    U  1098      27.895   1.120 -44.566  1.00  0.00           O  
ATOM   4522  C5    U  1098      28.223   2.812 -46.199  1.00  0.00           C  
ATOM   4523  C6    U  1098      28.951   3.168 -47.262  1.00  0.00           C  
ATOM   4524  H5'   U  1098      28.844   5.593 -51.250  1.00  0.00           H  
ATOM   4525 H5''   U  1098      28.072   4.334 -51.855  1.00  0.00           H  
ATOM   4526  H4'   U  1098      30.470   4.073 -51.434  1.00  0.00           H  
ATOM   4527  H3'   U  1098      28.699   2.063 -50.489  1.00  0.00           H  
ATOM   4528  H1'   U  1098      31.694   2.929 -48.691  1.00  0.00           H  
ATOM   4529  H2'   U  1098      30.508   0.869 -49.751  1.00  0.00           H  
ATOM   4530 HO2'   U  1098      32.170   0.888 -51.067  1.00  0.00           H  
ATOM   4531  H3    U  1098      29.717  -0.029 -45.686  1.00  0.00           H  
ATOM   4532  H5    U  1098      27.512   3.399 -45.866  1.00  0.00           H  
ATOM   4533  H6    U  1098      28.749   4.025 -47.689  1.00  0.00           H  
ATOM   4534  P     U  1099      28.471   0.732 -52.720  1.00  0.00           P  
ATOM   4535  OP2   U  1099      27.135   1.375 -52.789  1.00  0.00           O  
ATOM   4536  OP1   U  1099      29.017   0.043 -53.917  1.00  0.00           O  
ATOM   4537  O5'   U  1099      28.455  -0.311 -51.516  1.00  0.00           O  
ATOM   4538  C5'   U  1099      29.034  -1.599 -51.658  1.00  0.00           C  
ATOM   4539  C4'   U  1099      28.627  -2.520 -50.534  1.00  0.00           C  
ATOM   4540  O4'   U  1099      28.758  -1.822 -49.269  1.00  0.00           O  
ATOM   4541  C3'   U  1099      27.181  -2.990 -50.543  1.00  0.00           C  
ATOM   4542  O3'   U  1099      26.971  -4.120 -51.370  1.00  0.00           O  
ATOM   4543  C1'   U  1099      27.729  -2.188 -48.395  1.00  0.00           C  
ATOM   4544  C2'   U  1099      26.962  -3.326 -49.077  1.00  0.00           C  
ATOM   4545  O2'   U  1099      27.568  -4.562 -48.731  1.00  0.00           O  
ATOM   4546  N1    U  1099      26.883  -0.990 -48.177  1.00  0.00           N  
ATOM   4547  C2    U  1099      25.748  -1.152 -47.404  1.00  0.00           C  
ATOM   4548  O2    U  1099      25.428  -2.217 -46.907  1.00  0.00           O  
ATOM   4549  N3    U  1099      24.996  -0.016 -47.228  1.00  0.00           N  
ATOM   4550  C4    U  1099      25.254   1.239 -47.736  1.00  0.00           C  
ATOM   4551  O4    U  1099      24.477   2.163 -47.488  1.00  0.00           O  
ATOM   4552  C5    U  1099      26.444   1.332 -48.526  1.00  0.00           C  
ATOM   4553  C6    U  1099      27.196   0.242 -48.712  1.00  0.00           C  
ATOM   4554  H5'   U  1099      30.011  -1.512 -51.661  1.00  0.00           H  
ATOM   4555 H5''   U  1099      28.745  -1.988 -52.509  1.00  0.00           H  
ATOM   4556  H4'   U  1099      29.214  -3.304 -50.526  1.00  0.00           H  
ATOM   4557  H3'   U  1099      26.574  -2.264 -50.798  1.00  0.00           H  
ATOM   4558  H1'   U  1099      28.075  -2.502 -47.533  1.00  0.00           H  
ATOM   4559  H2'   U  1099      26.012  -3.309 -48.838  1.00  0.00           H  
ATOM   4560 HO2'   U  1099      26.972  -5.052 -48.126  1.00  0.00           H  
ATOM   4561  H3    U  1099      24.187  -0.109 -46.683  1.00  0.00           H  
ATOM   4562  H5    U  1099      26.705   2.188 -48.926  1.00  0.00           H  
ATOM   4563  H6    U  1099      28.004   0.331 -49.257  1.00  0.00           H  
ATOM   4564  P     C  1100      26.189  -3.968 -52.766  1.00  0.00           P  
ATOM   4565  OP2   C  1100      25.983  -2.521 -53.023  1.00  0.00           O  
ATOM   4566  OP1   C  1100      26.890  -4.801 -53.777  1.00  0.00           O  
ATOM   4567  O5'   C  1100      24.767  -4.628 -52.486  1.00  0.00           O  
ATOM   4568  C5'   C  1100      24.653  -6.003 -52.152  1.00  0.00           C  
ATOM   4569  C4'   C  1100      23.554  -6.243 -51.145  1.00  0.00           C  
ATOM   4570  O4'   C  1100      23.836  -5.426 -49.975  1.00  0.00           O  
ATOM   4571  C3'   C  1100      22.161  -5.789 -51.553  1.00  0.00           C  
ATOM   4572  O3'   C  1100      21.486  -6.738 -52.361  1.00  0.00           O  
ATOM   4573  C1'   C  1100      22.633  -4.960 -49.412  1.00  0.00           C  
ATOM   4574  C2'   C  1100      21.499  -5.610 -50.197  1.00  0.00           C  
ATOM   4575  O2'   C  1100      21.178  -6.863 -49.611  1.00  0.00           O  
ATOM   4576  N1    C  1100      22.608  -3.480 -49.508  1.00  0.00           N  
ATOM   4577  C2    C  1100      21.505  -2.798 -48.979  1.00  0.00           C  
ATOM   4578  O2    C  1100      20.588  -3.446 -48.452  1.00  0.00           O  
ATOM   4579  N3    C  1100      21.458  -1.448 -49.053  1.00  0.00           N  
ATOM   4580  C4    C  1100      22.456  -0.775 -49.625  1.00  0.00           C  
ATOM   4581  N4    C  1100      22.366   0.557 -49.675  1.00  0.00           N  
ATOM   4582  C5    C  1100      23.590  -1.438 -50.172  1.00  0.00           C  
ATOM   4583  C6    C  1100      23.627  -2.773 -50.092  1.00  0.00           C  
ATOM   4584  H5'   C  1100      25.504  -6.312 -51.776  1.00  0.00           H  
ATOM   4585 H5''   C  1100      24.458  -6.514 -52.965  1.00  0.00           H  
ATOM   4586  H4'   C  1100      23.556  -7.191 -50.897  1.00  0.00           H  
ATOM   4587  H3'   C  1100      22.223  -4.923 -52.006  1.00  0.00           H  
ATOM   4588  H1'   C  1100      22.569  -5.228 -48.472  1.00  0.00           H  
ATOM   4589  H2'   C  1100      20.714  -5.026 -50.256  1.00  0.00           H  
ATOM   4590 HO2'   C  1100      22.007  -7.343 -49.408  1.00  0.00           H  
ATOM   4591  H42   C  1100      23.083   1.080 -50.089  1.00  0.00           H  
ATOM   4592  H41   C  1100      21.583   1.010 -49.298  1.00  0.00           H  
ATOM   4593  H5    C  1100      24.320  -0.934 -50.590  1.00  0.00           H  
ATOM   4594  H6    C  1100      24.399  -3.248 -50.463  1.00  0.00           H  
ATOM   4595  P     U  1101      21.075  -6.367 -53.870  1.00  0.00           P  
ATOM   4596  OP2   U  1101      21.642  -5.032 -54.185  1.00  0.00           O  
ATOM   4597  OP1   U  1101      21.404  -7.528 -54.735  1.00  0.00           O  
ATOM   4598  O5'   U  1101      19.489  -6.228 -53.814  1.00  0.00           O  
ATOM   4599  C5'   U  1101      18.715  -7.044 -52.947  1.00  0.00           C  
ATOM   4600  C4'   U  1101      17.556  -6.283 -52.353  1.00  0.00           C  
ATOM   4601  O4'   U  1101      18.046  -5.478 -51.248  1.00  0.00           O  
ATOM   4602  C3'   U  1101      16.896  -5.253 -53.257  1.00  0.00           C  
ATOM   4603  O3'   U  1101      15.899  -5.809 -54.096  1.00  0.00           O  
ATOM   4604  C1'   U  1101      17.441  -4.205 -51.235  1.00  0.00           C  
ATOM   4605  C2'   U  1101      16.302  -4.292 -52.247  1.00  0.00           C  
ATOM   4606  O2'   U  1101      15.156  -4.849 -51.620  1.00  0.00           O  
ATOM   4607  N1    U  1101      18.492  -3.246 -51.651  1.00  0.00           N  
ATOM   4608  C2    U  1101      18.242  -1.903 -51.437  1.00  0.00           C  
ATOM   4609  O2    U  1101      17.214  -1.491 -50.929  1.00  0.00           O  
ATOM   4610  N3    U  1101      19.243  -1.053 -51.837  1.00  0.00           N  
ATOM   4611  C4    U  1101      20.444  -1.398 -52.420  1.00  0.00           C  
ATOM   4612  O4    U  1101      21.244  -0.512 -52.725  1.00  0.00           O  
ATOM   4613  C5    U  1101      20.634  -2.803 -52.611  1.00  0.00           C  
ATOM   4614  C6    U  1101      19.676  -3.654 -52.229  1.00  0.00           C  
ATOM   4615  H5'   U  1101      19.287  -7.371 -52.221  1.00  0.00           H  
ATOM   4616 H5''   U  1101      18.369  -7.809 -53.452  1.00  0.00           H  
ATOM   4617  H4'   U  1101      16.894  -6.924 -52.021  1.00  0.00           H  
ATOM   4618  H3'   U  1101      17.586  -4.792 -53.778  1.00  0.00           H  
ATOM   4619  H1'   U  1101      17.080  -3.933 -50.365  1.00  0.00           H  
ATOM   4620  H2'   U  1101      16.106  -3.421 -52.651  1.00  0.00           H  
ATOM   4621 HO2'   U  1101      14.477  -4.148 -51.515  1.00  0.00           H  
ATOM   4622  H3    U  1101      19.086  -0.096 -51.694  1.00  0.00           H  
ATOM   4623  H5    U  1101      21.461  -3.138 -53.018  1.00  0.00           H  
ATOM   4624  H6    U  1101      19.830  -4.610 -52.371  1.00  0.00           H  
ATOM   4625  P     G  1102      15.548  -5.120 -55.504  1.00  0.00           P  
ATOM   4626  OP2   G  1102      16.819  -4.655 -56.117  1.00  0.00           O  
ATOM   4627  OP1   G  1102      14.662  -6.041 -56.260  1.00  0.00           O  
ATOM   4628  O5'   G  1102      14.695  -3.835 -55.103  1.00  0.00           O  
ATOM   4629  C5'   G  1102      13.417  -3.968 -54.500  1.00  0.00           C  
ATOM   4630  C4'   G  1102      12.814  -2.623 -54.177  1.00  0.00           C  
ATOM   4631  O4'   G  1102      13.605  -1.902 -53.193  1.00  0.00           O  
ATOM   4632  C3'   G  1102      12.739  -1.631 -55.327  1.00  0.00           C  
ATOM   4633  O3'   G  1102      11.680  -1.908 -56.229  1.00  0.00           O  
ATOM   4634  C1'   G  1102      13.511  -0.524 -53.427  1.00  0.00           C  
ATOM   4635  C2'   G  1102      12.507  -0.341 -54.561  1.00  0.00           C  
ATOM   4636  O2'   G  1102      11.191  -0.286 -54.030  1.00  0.00           O  
ATOM   4637  N1    G  1102      16.444   3.566 -54.194  1.00  0.00           N  
ATOM   4638  C2    G  1102      15.121   3.495 -53.834  1.00  0.00           C  
ATOM   4639  N2    G  1102      14.489   4.664 -53.653  1.00  0.00           N  
ATOM   4640  N3    G  1102      14.461   2.360 -53.663  1.00  0.00           N  
ATOM   4641  C4    G  1102      15.244   1.283 -53.886  1.00  0.00           C  
ATOM   4642  C5    G  1102      16.574   1.245 -54.248  1.00  0.00           C  
ATOM   4643  C6    G  1102      17.268   2.469 -54.428  1.00  0.00           C  
ATOM   4644  O6    G  1102      18.450   2.644 -54.748  1.00  0.00           O  
ATOM   4645  N7    G  1102      17.012  -0.065 -54.377  1.00  0.00           N  
ATOM   4646  C8    G  1102      15.960  -0.787 -54.097  1.00  0.00           C  
ATOM   4647  N9    G  1102      14.854  -0.032 -53.790  1.00  0.00           N  
ATOM   4648  H5'   G  1102      13.504  -4.487 -53.674  1.00  0.00           H  
ATOM   4649 H5''   G  1102      12.822  -4.446 -55.116  1.00  0.00           H  
ATOM   4650  H4'   G  1102      11.918  -2.759 -53.803  1.00  0.00           H  
ATOM   4651  H3'   G  1102      13.605  -1.600 -55.782  1.00  0.00           H  
ATOM   4652  H1'   G  1102      13.194  -0.049 -52.631  1.00  0.00           H  
ATOM   4653  H2'   G  1102      12.709   0.445 -55.111  1.00  0.00           H  
ATOM   4654 HO2'   G  1102      10.844   0.625 -54.128  1.00  0.00           H  
ATOM   4655  H1    G  1102      16.841   4.456 -54.295  1.00  0.00           H  
ATOM   4656  H22   G  1102      13.543   4.675 -53.395  1.00  0.00           H  
ATOM   4657  H21   G  1102      14.970   5.508 -53.778  1.00  0.00           H  
ATOM   4658  H8    G  1102      15.961  -1.766 -54.105  1.00  0.00           H  
ATOM   4659  P     C  1103      11.682  -1.260 -57.699  1.00  0.00           P  
ATOM   4660  OP2   C  1103      12.997  -1.542 -58.326  1.00  0.00           O  
ATOM   4661  OP1   C  1103      10.435  -1.682 -58.389  1.00  0.00           O  
ATOM   4662  O5'   C  1103      11.588   0.307 -57.431  1.00  0.00           O  
ATOM   4663  C5'   C  1103      10.342   0.927 -57.155  1.00  0.00           C  
ATOM   4664  C4'   C  1103      10.466   2.431 -57.105  1.00  0.00           C  
ATOM   4665  O4'   C  1103      11.573   2.741 -56.242  1.00  0.00           O  
ATOM   4666  C3'   C  1103      10.853   3.115 -58.407  1.00  0.00           C  
ATOM   4667  O3'   C  1103       9.755   3.296 -59.284  1.00  0.00           O  
ATOM   4668  C1'   C  1103      12.208   3.903 -56.696  1.00  0.00           C  
ATOM   4669  C2'   C  1103      11.451   4.415 -57.911  1.00  0.00           C  
ATOM   4670  O2'   C  1103      10.440   5.323 -57.501  1.00  0.00           O  
ATOM   4671  N1    C  1103      13.624   3.585 -57.007  1.00  0.00           N  
ATOM   4672  C2    C  1103      14.544   4.639 -57.068  1.00  0.00           C  
ATOM   4673  O2    C  1103      14.152   5.798 -56.863  1.00  0.00           O  
ATOM   4674  N3    C  1103      15.841   4.376 -57.349  1.00  0.00           N  
ATOM   4675  C4    C  1103      16.237   3.122 -57.565  1.00  0.00           C  
ATOM   4676  N4    C  1103      17.526   2.910 -57.839  1.00  0.00           N  
ATOM   4677  C5    C  1103      15.326   2.029 -57.511  1.00  0.00           C  
ATOM   4678  C6    C  1103      14.046   2.301 -57.231  1.00  0.00           C  
ATOM   4679  H5'   C  1103      10.009   0.605 -56.291  1.00  0.00           H  
ATOM   4680 H5''   C  1103       9.702   0.683 -57.856  1.00  0.00           H  
ATOM   4681  H4'   C  1103       9.638   2.803 -56.737  1.00  0.00           H  
ATOM   4682  H3'   C  1103      11.547   2.588 -58.855  1.00  0.00           H  
ATOM   4683  H1'   C  1103      12.173   4.579 -55.987  1.00  0.00           H  
ATOM   4684  H2'   C  1103      12.046   4.813 -58.580  1.00  0.00           H  
ATOM   4685 HO2'   C  1103      10.684   6.226 -57.790  1.00  0.00           H  
ATOM   4686  H42   C  1103      17.848   2.000 -58.004  1.00  0.00           H  
ATOM   4687  H41   C  1103      18.150   3.665 -57.877  1.00  0.00           H  
ATOM   4688  H5    C  1103      15.627   1.110 -57.671  1.00  0.00           H  
ATOM   4689  H6    C  1103      13.404   1.563 -57.189  1.00  0.00           H  
ATOM   4690  P     C  1104      10.000   3.453 -60.865  1.00  0.00           P  
ATOM   4691  OP2   C  1104       9.330   2.319 -61.550  1.00  0.00           O  
ATOM   4692  OP1   C  1104       9.657   4.847 -61.247  1.00  0.00           O  
ATOM   4693  O5'   C  1104      11.574   3.270 -61.032  1.00  0.00           O  
ATOM   4694  C5'   C  1104      12.316   4.102 -61.910  1.00  0.00           C  
ATOM   4695  C4'   C  1104      13.532   4.684 -61.232  1.00  0.00           C  
ATOM   4696  O4'   C  1104      14.399   3.611 -60.787  1.00  0.00           O  
ATOM   4697  C3'   C  1104      14.406   5.590 -62.085  1.00  0.00           C  
ATOM   4698  O3'   C  1104      14.001   6.948 -62.042  1.00  0.00           O  
ATOM   4699  C1'   C  1104      15.750   3.989 -60.988  1.00  0.00           C  
ATOM   4700  C2'   C  1104      15.773   5.452 -61.432  1.00  0.00           C  
ATOM   4701  O2'   C  1104      15.882   6.283 -60.286  1.00  0.00           O  
ATOM   4702  N1    C  1104      16.361   3.085 -61.993  1.00  0.00           N  
ATOM   4703  C2    C  1104      17.754   2.943 -62.000  1.00  0.00           C  
ATOM   4704  O2    C  1104      18.432   3.572 -61.173  1.00  0.00           O  
ATOM   4705  N3    C  1104      18.336   2.124 -62.906  1.00  0.00           N  
ATOM   4706  C4    C  1104      17.586   1.460 -63.785  1.00  0.00           C  
ATOM   4707  N4    C  1104      18.204   0.663 -64.661  1.00  0.00           N  
ATOM   4708  C5    C  1104      16.168   1.583 -63.805  1.00  0.00           C  
ATOM   4709  C6    C  1104      15.604   2.395 -62.903  1.00  0.00           C  
ATOM   4710  H5'   C  1104      11.741   4.834 -62.218  1.00  0.00           H  
ATOM   4711 H5''   C  1104      12.603   3.574 -62.684  1.00  0.00           H  
ATOM   4712  H4'   C  1104      13.242   5.203 -60.454  1.00  0.00           H  
ATOM   4713  H3'   C  1104      14.450   5.233 -62.996  1.00  0.00           H  
ATOM   4714  H1'   C  1104      16.230   3.904 -60.138  1.00  0.00           H  
ATOM   4715  H2'   C  1104      16.495   5.622 -62.073  1.00  0.00           H  
ATOM   4716 HO2'   C  1104      15.197   6.982 -60.331  1.00  0.00           H  
ATOM   4717  H42   C  1104      17.681   0.161 -65.319  1.00  0.00           H  
ATOM   4718  H41   C  1104      19.181   0.581 -64.645  1.00  0.00           H  
ATOM   4719  H5    C  1104      15.625   1.090 -64.454  1.00  0.00           H  
ATOM   4720  H6    C  1104      14.629   2.493 -62.900  1.00  0.00           H  
ATOM   4721  P     G  1105      14.600   8.004 -63.096  1.00  0.00           P  
ATOM   4722  OP2   G  1105      14.013   7.708 -64.428  1.00  0.00           O  
ATOM   4723  OP1   G  1105      14.457   9.364 -62.517  1.00  0.00           O  
ATOM   4724  O5'   G  1105      16.153   7.654 -63.153  1.00  0.00           O  
ATOM   4725  C5'   G  1105      17.096   8.393 -62.392  1.00  0.00           C  
ATOM   4726  C4'   G  1105      18.506   8.156 -62.872  1.00  0.00           C  
ATOM   4727  O4'   G  1105      18.801   6.737 -62.819  1.00  0.00           O  
ATOM   4728  C3'   G  1105      18.798   8.559 -64.310  1.00  0.00           C  
ATOM   4729  O3'   G  1105      19.161   9.923 -64.439  1.00  0.00           O  
ATOM   4730  C1'   G  1105      19.591   6.365 -63.923  1.00  0.00           C  
ATOM   4731  C2'   G  1105      19.964   7.647 -64.672  1.00  0.00           C  
ATOM   4732  O2'   G  1105      21.188   8.146 -64.152  1.00  0.00           O  
ATOM   4733  N1    G  1105      19.685   2.518 -67.255  1.00  0.00           N  
ATOM   4734  C2    G  1105      20.727   3.169 -66.642  1.00  0.00           C  
ATOM   4735  N2    G  1105      21.961   2.743 -66.954  1.00  0.00           N  
ATOM   4736  N3    G  1105      20.575   4.165 -65.785  1.00  0.00           N  
ATOM   4737  C4    G  1105      19.274   4.465 -65.586  1.00  0.00           C  
ATOM   4738  C5    G  1105      18.159   3.878 -66.147  1.00  0.00           C  
ATOM   4739  C6    G  1105      18.338   2.811 -67.065  1.00  0.00           C  
ATOM   4740  O6    G  1105      17.476   2.161 -67.668  1.00  0.00           O  
ATOM   4741  N7    G  1105      16.999   4.478 -65.680  1.00  0.00           N  
ATOM   4742  C8    G  1105      17.420   5.402 -64.860  1.00  0.00           C  
ATOM   4743  N9    G  1105      18.789   5.449 -64.756  1.00  0.00           N  
ATOM   4744  H5'   G  1105      17.029   8.125 -61.452  1.00  0.00           H  
ATOM   4745 H5''   G  1105      16.889   9.348 -62.467  1.00  0.00           H  
ATOM   4746  H4'   G  1105      19.127   8.634 -62.284  1.00  0.00           H  
ATOM   4747  H3'   G  1105      18.027   8.334 -64.870  1.00  0.00           H  
ATOM   4748  H1'   G  1105      20.407   5.909 -63.629  1.00  0.00           H  
ATOM   4749  H2'   G  1105      20.015   7.496 -65.639  1.00  0.00           H  
ATOM   4750 HO2'   G  1105      21.862   7.434 -64.185  1.00  0.00           H  
ATOM   4751  H1    G  1105      19.904   1.791 -67.875  1.00  0.00           H  
ATOM   4752  H22   G  1105      22.744   3.170 -66.546  1.00  0.00           H  
ATOM   4753  H21   G  1105      22.082   2.006 -67.588  1.00  0.00           H  
ATOM   4754  H8    G  1105      16.820   6.001 -64.369  1.00  0.00           H  
ATOM   4755  P     G  1106      20.159  10.382 -65.632  1.00  0.00           P  
ATOM   4756  OP2   G  1106      21.080   9.241 -65.867  1.00  0.00           O  
ATOM   4757  OP1   G  1106      19.293  10.867 -66.738  1.00  0.00           O  
ATOM   4758  O5'   G  1106      21.024  11.614 -65.108  1.00  0.00           O  
ATOM   4759  C5'   G  1106      20.960  12.024 -63.751  1.00  0.00           C  
ATOM   4760  C4'   G  1106      21.837  13.224 -63.492  1.00  0.00           C  
ATOM   4761  O4'   G  1106      21.065  14.433 -63.717  1.00  0.00           O  
ATOM   4762  C3'   G  1106      22.387  13.357 -62.080  1.00  0.00           C  
ATOM   4763  O3'   G  1106      23.642  12.720 -61.913  1.00  0.00           O  
ATOM   4764  C1'   G  1106      21.312  15.384 -62.699  1.00  0.00           C  
ATOM   4765  C2'   G  1106      22.517  14.866 -61.910  1.00  0.00           C  
ATOM   4766  O2'   G  1106      23.703  15.354 -62.521  1.00  0.00           O  
ATOM   4767  N1    G  1106      18.057  18.461 -60.281  1.00  0.00           N  
ATOM   4768  C2    G  1106      19.172  18.775 -61.018  1.00  0.00           C  
ATOM   4769  N2    G  1106      19.464  20.079 -61.130  1.00  0.00           N  
ATOM   4770  N3    G  1106      19.946  17.877 -61.605  1.00  0.00           N  
ATOM   4771  C4    G  1106      19.511  16.617 -61.392  1.00  0.00           C  
ATOM   4772  C5    G  1106      18.412  16.197 -60.673  1.00  0.00           C  
ATOM   4773  C6    G  1106      17.590  17.171 -60.048  1.00  0.00           C  
ATOM   4774  O6    G  1106      16.572  16.998 -59.367  1.00  0.00           O  
ATOM   4775  N7    G  1106      18.308  14.813 -60.694  1.00  0.00           N  
ATOM   4776  C8    G  1106      19.327  14.425 -61.412  1.00  0.00           C  
ATOM   4777  N9    G  1106      20.097  15.468 -61.867  1.00  0.00           N  
ATOM   4778  H5'   G  1106      21.252  11.285 -63.178  1.00  0.00           H  
ATOM   4779 H5''   G  1106      20.033  12.252 -63.529  1.00  0.00           H  
ATOM   4780  H4'   G  1106      22.586  13.213 -64.125  1.00  0.00           H  
ATOM   4781  H3'   G  1106      21.753  12.991 -61.430  1.00  0.00           H  
ATOM   4782  H1'   G  1106      21.518  16.269 -63.066  1.00  0.00           H  
ATOM   4783  H2'   G  1106      22.461  15.128 -60.967  1.00  0.00           H  
ATOM   4784 HO2'   G  1106      24.100  16.040 -61.945  1.00  0.00           H  
ATOM   4785  H1    G  1106      17.550  19.201 -59.886  1.00  0.00           H  
ATOM   4786  H22   G  1106      20.249  20.363 -61.646  1.00  0.00           H  
ATOM   4787  H21   G  1106      18.896  20.750 -60.699  1.00  0.00           H  
ATOM   4788  H8    G  1106      19.521  13.484 -61.607  1.00  0.00           H  
ATOM   4789  P     G  1107      23.907  11.780 -60.636  1.00  0.00           P  
ATOM   4790  OP2   G  1107      22.788  10.808 -60.541  1.00  0.00           O  
ATOM   4791  OP1   G  1107      25.305  11.285 -60.710  1.00  0.00           O  
ATOM   4792  O5'   G  1107      23.801  12.775 -59.395  1.00  0.00           O  
ATOM   4793  C5'   G  1107      23.400  12.306 -58.117  1.00  0.00           C  
ATOM   4794  C4'   G  1107      21.907  12.416 -57.930  1.00  0.00           C  
ATOM   4795  O4'   G  1107      21.223  11.642 -58.944  1.00  0.00           O  
ATOM   4796  C3'   G  1107      21.353  11.849 -56.631  1.00  0.00           C  
ATOM   4797  O3'   G  1107      21.480  12.743 -55.539  1.00  0.00           O  
ATOM   4798  C1'   G  1107      20.042  11.094 -58.408  1.00  0.00           C  
ATOM   4799  C2'   G  1107      19.896  11.638 -56.992  1.00  0.00           C  
ATOM   4800  O2'   G  1107      19.191  12.871 -57.029  1.00  0.00           O  
ATOM   4801  N1    G  1107      17.666   6.645 -57.717  1.00  0.00           N  
ATOM   4802  C2    G  1107      17.179   7.924 -57.596  1.00  0.00           C  
ATOM   4803  N2    G  1107      15.890   8.039 -57.246  1.00  0.00           N  
ATOM   4804  N3    G  1107      17.902   9.012 -57.805  1.00  0.00           N  
ATOM   4805  C4    G  1107      19.174   8.716 -58.147  1.00  0.00           C  
ATOM   4806  C5    G  1107      19.759   7.476 -58.296  1.00  0.00           C  
ATOM   4807  C6    G  1107      18.972   6.317 -58.069  1.00  0.00           C  
ATOM   4808  O6    G  1107      19.308   5.130 -58.149  1.00  0.00           O  
ATOM   4809  N7    G  1107      21.092   7.600 -58.660  1.00  0.00           N  
ATOM   4810  C8    G  1107      21.290   8.889 -58.726  1.00  0.00           C  
ATOM   4811  N9    G  1107      20.168   9.624 -58.427  1.00  0.00           N  
ATOM   4812  H5'   G  1107      23.849  12.836 -57.426  1.00  0.00           H  
ATOM   4813 H5''   G  1107      23.666  11.367 -58.023  1.00  0.00           H  
ATOM   4814  H4'   G  1107      21.641  13.357 -58.005  1.00  0.00           H  
ATOM   4815  H3'   G  1107      21.777  10.997 -56.400  1.00  0.00           H  
ATOM   4816  H1'   G  1107      19.266  11.362 -58.942  1.00  0.00           H  
ATOM   4817  H2'   G  1107      19.467  10.992 -56.392  1.00  0.00           H  
ATOM   4818 HO2'   G  1107      18.302  12.742 -56.635  1.00  0.00           H  
ATOM   4819  H1    G  1107      17.048   5.905 -57.541  1.00  0.00           H  
ATOM   4820  H22   G  1107      15.487   8.928 -57.145  1.00  0.00           H  
ATOM   4821  H21   G  1107      15.348   7.238 -57.090  1.00  0.00           H  
ATOM   4822  H8    G  1107      22.151   9.290 -58.965  1.00  0.00           H  
ATOM   4823  P     C  1108      21.477  12.182 -54.032  1.00  0.00           P  
ATOM   4824  OP2   C  1108      22.414  11.033 -53.966  1.00  0.00           O  
ATOM   4825  OP1   C  1108      21.662  13.334 -53.113  1.00  0.00           O  
ATOM   4826  O5'   C  1108      19.998  11.625 -53.831  1.00  0.00           O  
ATOM   4827  C5'   C  1108      18.916  12.506 -53.569  1.00  0.00           C  
ATOM   4828  C4'   C  1108      17.623  11.754 -53.361  1.00  0.00           C  
ATOM   4829  O4'   C  1108      17.351  10.882 -54.487  1.00  0.00           O  
ATOM   4830  C3'   C  1108      17.574  10.826 -52.157  1.00  0.00           C  
ATOM   4831  O3'   C  1108      17.329  11.511 -50.941  1.00  0.00           O  
ATOM   4832  C1'   C  1108      16.659   9.752 -54.041  1.00  0.00           C  
ATOM   4833  C2'   C  1108      16.391   9.984 -52.561  1.00  0.00           C  
ATOM   4834  O2'   C  1108      15.175  10.705 -52.424  1.00  0.00           O  
ATOM   4835  N1    C  1108      17.518   8.565 -54.279  1.00  0.00           N  
ATOM   4836  C2    C  1108      16.929   7.296 -54.221  1.00  0.00           C  
ATOM   4837  O2    C  1108      15.717   7.201 -53.974  1.00  0.00           O  
ATOM   4838  N3    C  1108      17.690   6.198 -54.435  1.00  0.00           N  
ATOM   4839  C4    C  1108      18.990   6.327 -54.698  1.00  0.00           C  
ATOM   4840  N4    C  1108      19.701   5.215 -54.902  1.00  0.00           N  
ATOM   4841  C5    C  1108      19.618   7.602 -54.763  1.00  0.00           C  
ATOM   4842  C6    C  1108      18.856   8.681 -54.552  1.00  0.00           C  
ATOM   4843  H5'   C  1108      18.811  13.118 -54.328  1.00  0.00           H  
ATOM   4844 H5''   C  1108      19.116  13.026 -52.763  1.00  0.00           H  
ATOM   4845  H4'   C  1108      16.899  12.410 -53.286  1.00  0.00           H  
ATOM   4846  H3'   C  1108      18.371  10.265 -52.055  1.00  0.00           H  
ATOM   4847  H1'   C  1108      15.806   9.636 -54.509  1.00  0.00           H  
ATOM   4848  H2'   C  1108      16.368   9.138 -52.067  1.00  0.00           H  
ATOM   4849 HO2'   C  1108      14.488  10.107 -52.063  1.00  0.00           H  
ATOM   4850  H42   C  1108      20.659   5.276 -55.098  1.00  0.00           H  
ATOM   4851  H41   C  1108      19.265   4.339 -54.855  1.00  0.00           H  
ATOM   4852  H5    C  1108      20.575   7.687 -54.958  1.00  0.00           H  
ATOM   4853  H6    C  1108      19.270   9.568 -54.592  1.00  0.00           H  
ATOM   4854  P     G  1109      17.584  10.777 -49.534  1.00  0.00           P  
ATOM   4855  OP2   G  1109      18.716   9.831 -49.708  1.00  0.00           O  
ATOM   4856  OP1   G  1109      17.654  11.819 -48.477  1.00  0.00           O  
ATOM   4857  O5'   G  1109      16.260   9.923 -49.298  1.00  0.00           O  
ATOM   4858  C5'   G  1109      16.248   8.834 -48.387  1.00  0.00           C  
ATOM   4859  C4'   G  1109      15.118   7.879 -48.681  1.00  0.00           C  
ATOM   4860  O4'   G  1109      15.262   7.384 -50.032  1.00  0.00           O  
ATOM   4861  C3'   G  1109      15.074   6.616 -47.833  1.00  0.00           C  
ATOM   4862  O3'   G  1109      14.429   6.810 -46.585  1.00  0.00           O  
ATOM   4863  C1'   G  1109      14.854   6.036 -50.107  1.00  0.00           C  
ATOM   4864  C2'   G  1109      14.344   5.624 -48.728  1.00  0.00           C  
ATOM   4865  O2'   G  1109      12.938   5.821 -48.676  1.00  0.00           O  
ATOM   4866  N1    G  1109      16.723   1.347 -50.770  1.00  0.00           N  
ATOM   4867  C2    G  1109      15.489   1.739 -50.313  1.00  0.00           C  
ATOM   4868  N2    G  1109      14.635   0.757 -49.988  1.00  0.00           N  
ATOM   4869  N3    G  1109      15.116   3.002 -50.184  1.00  0.00           N  
ATOM   4870  C4    G  1109      16.092   3.858 -50.553  1.00  0.00           C  
ATOM   4871  C5    G  1109      17.357   3.570 -51.022  1.00  0.00           C  
ATOM   4872  C6    G  1109      17.744   2.211 -51.156  1.00  0.00           C  
ATOM   4873  O6    G  1109      18.821   1.753 -51.554  1.00  0.00           O  
ATOM   4874  N7    G  1109      18.059   4.736 -51.292  1.00  0.00           N  
ATOM   4875  C8    G  1109      17.225   5.693 -50.987  1.00  0.00           C  
ATOM   4876  N9    G  1109      16.014   5.231 -50.533  1.00  0.00           N  
ATOM   4877  H5'   G  1109      16.146   9.179 -47.476  1.00  0.00           H  
ATOM   4878 H5''   G  1109      17.099   8.353 -48.453  1.00  0.00           H  
ATOM   4879  H4'   G  1109      14.259   8.345 -48.602  1.00  0.00           H  
ATOM   4880  H3'   G  1109      15.988   6.304 -47.677  1.00  0.00           H  
ATOM   4881  H1'   G  1109      14.132   5.941 -50.764  1.00  0.00           H  
ATOM   4882  H2'   G  1109      14.589   4.700 -48.514  1.00  0.00           H  
ATOM   4883 HO2'   G  1109      12.493   4.947 -48.668  1.00  0.00           H  
ATOM   4884  H1    G  1109      16.902   0.386 -50.830  1.00  0.00           H  
ATOM   4885  H22   G  1109      13.739   0.977 -49.657  1.00  0.00           H  
ATOM   4886  H21   G  1109      14.903  -0.180 -50.082  1.00  0.00           H  
ATOM   4887  H8    G  1109      17.442   6.645 -51.075  1.00  0.00           H  
ATOM   4888  P     G  1110      15.241   6.592 -45.215  1.00  0.00           P  
ATOM   4889  OP2   G  1110      16.690   6.708 -45.516  1.00  0.00           O  
ATOM   4890  OP1   G  1110      14.635   7.464 -44.177  1.00  0.00           O  
ATOM   4891  O5'   G  1110      14.938   5.077 -44.824  1.00  0.00           O  
ATOM   4892  C5'   G  1110      13.611   4.573 -44.834  1.00  0.00           C  
ATOM   4893  C4'   G  1110      13.591   3.064 -44.803  1.00  0.00           C  
ATOM   4894  O4'   G  1110      13.760   2.556 -46.153  1.00  0.00           O  
ATOM   4895  C3'   G  1110      14.720   2.398 -44.032  1.00  0.00           C  
ATOM   4896  O3'   G  1110      14.484   2.351 -42.635  1.00  0.00           O  
ATOM   4897  C1'   G  1110      14.599   1.439 -46.152  1.00  0.00           C  
ATOM   4898  C2'   G  1110      14.738   1.022 -44.690  1.00  0.00           C  
ATOM   4899  O2'   G  1110      13.611   0.250 -44.301  1.00  0.00           O  
ATOM   4900  N1    G  1110      19.074  -0.082 -48.043  1.00  0.00           N  
ATOM   4901  C2    G  1110      18.032  -0.831 -47.553  1.00  0.00           C  
ATOM   4902  N2    G  1110      18.198  -2.162 -47.566  1.00  0.00           N  
ATOM   4903  N3    G  1110      16.908  -0.315 -47.085  1.00  0.00           N  
ATOM   4904  C4    G  1110      16.907   1.033 -47.144  1.00  0.00           C  
ATOM   4905  C5    G  1110      17.893   1.875 -47.614  1.00  0.00           C  
ATOM   4906  C6    G  1110      19.095   1.308 -48.114  1.00  0.00           C  
ATOM   4907  O6    G  1110      20.086   1.886 -48.574  1.00  0.00           O  
ATOM   4908  N7    G  1110      17.504   3.201 -47.503  1.00  0.00           N  
ATOM   4909  C8    G  1110      16.310   3.144 -46.977  1.00  0.00           C  
ATOM   4910  N9    G  1110      15.887   1.860 -46.734  1.00  0.00           N  
ATOM   4911  H5'   G  1110      13.157   4.882 -45.646  1.00  0.00           H  
ATOM   4912 H5''   G  1110      13.133   4.916 -44.050  1.00  0.00           H  
ATOM   4913  H4'   G  1110      12.733   2.751 -44.446  1.00  0.00           H  
ATOM   4914  H3'   G  1110      15.575   2.846 -44.198  1.00  0.00           H  
ATOM   4915  H1'   G  1110      14.235   0.691 -46.671  1.00  0.00           H  
ATOM   4916  H2'   G  1110      15.579   0.551 -44.515  1.00  0.00           H  
ATOM   4917 HO2'   G  1110      13.243   0.619 -43.471  1.00  0.00           H  
ATOM   4918  H1    G  1110      19.865  -0.561 -48.368  1.00  0.00           H  
ATOM   4919  H22   G  1110      17.488  -2.748 -47.229  1.00  0.00           H  
ATOM   4920  H21   G  1110      19.028  -2.552 -47.912  1.00  0.00           H  
ATOM   4921  H8    G  1110      15.771   3.938 -46.777  1.00  0.00           H  
ATOM   4922  P     A  1111      15.703   2.100 -41.618  1.00  0.00           P  
ATOM   4923  OP2   A  1111      16.735   3.136 -41.873  1.00  0.00           O  
ATOM   4924  OP1   A  1111      15.140   1.944 -40.254  1.00  0.00           O  
ATOM   4925  O5'   A  1111      16.297   0.692 -42.070  1.00  0.00           O  
ATOM   4926  C5'   A  1111      15.670  -0.522 -41.684  1.00  0.00           C  
ATOM   4927  C4'   A  1111      16.458  -1.723 -42.142  1.00  0.00           C  
ATOM   4928  O4'   A  1111      16.724  -1.625 -43.567  1.00  0.00           O  
ATOM   4929  C3'   A  1111      17.839  -1.891 -41.525  1.00  0.00           C  
ATOM   4930  O3'   A  1111      17.812  -2.570 -40.282  1.00  0.00           O  
ATOM   4931  C1'   A  1111      18.019  -2.073 -43.867  1.00  0.00           C  
ATOM   4932  C2'   A  1111      18.558  -2.707 -42.585  1.00  0.00           C  
ATOM   4933  O2'   A  1111      18.163  -4.070 -42.543  1.00  0.00           O  
ATOM   4934  N1    A  1111      22.434  -0.393 -45.925  1.00  0.00           N  
ATOM   4935  C2    A  1111      21.976  -1.623 -45.657  1.00  0.00           C  
ATOM   4936  N3    A  1111      20.815  -1.989 -45.120  1.00  0.00           N  
ATOM   4937  C4    A  1111      20.061  -0.911 -44.837  1.00  0.00           C  
ATOM   4938  C5    A  1111      20.395   0.413 -45.054  1.00  0.00           C
[truncated: 56,134 more chars]
