# Supplementary material for: Consistent global structures of complex RNA states through multidimensional chemical mapping
Source: eLife. 2015 Jun 2;4:e07600. doi: 10.7554/eLife.07600 (PMC4495719; doi:10.7554/eLife.07600)
Supplement: Source code 1. — Models of HoxA9 5′-UTR 957–1132 IRES domain generated by MCM. DOI: http://dx.doi.org/10.7554/eLife.07600.025 [file elife07600s003.zip › Supplementary File 3/HoxA9_IRES_models/No_explicit_pk34/c.0.2.pdb]

ATOM      1  C5'   C   957      -2.687  -5.399  13.307  1.00  0.00           C  
ATOM      2  C4'   C   957      -1.386  -5.410  14.071  1.00  0.00           C  
ATOM      3  O4'   C   957      -1.563  -6.197  15.274  1.00  0.00           O  
ATOM      4  C3'   C   957      -0.202  -6.060  13.371  1.00  0.00           C  
ATOM      5  O3'   C   957       0.487  -5.169  12.511  1.00  0.00           O  
ATOM      6  C1'   C   957      -0.357  -6.864  15.588  1.00  0.00           C  
ATOM      7  C2'   C   957       0.686  -6.473  14.540  1.00  0.00           C  
ATOM      8  O2'   C   957       1.442  -5.374  15.025  1.00  0.00           O  
ATOM      9  N1    C   957      -0.613  -8.325  15.611  1.00  0.00           N  
ATOM     10  C2    C   957       0.485  -9.193  15.579  1.00  0.00           C  
ATOM     11  O2    C   957       1.631  -8.719  15.531  1.00  0.00           O  
ATOM     12  N3    C   957       0.280 -10.530  15.599  1.00  0.00           N  
ATOM     13  C4    C   957      -0.961 -11.014  15.650  1.00  0.00           C  
ATOM     14  N4    C   957      -1.116 -12.341  15.669  1.00  0.00           N  
ATOM     15  C5    C   957      -2.099 -10.159  15.683  1.00  0.00           C  
ATOM     16  C6    C   957      -1.883  -8.838  15.664  1.00  0.00           C  
ATOM     17  H4'   C   957      -1.141  -4.497  14.326  1.00  0.00           H  
ATOM     18  H3'   C   957      -0.487  -6.845  12.858  1.00  0.00           H  
ATOM     19  H1'   C   957      -0.050  -6.572  16.471  1.00  0.00           H  
ATOM     20  H2'   C   957       1.259  -7.232  14.303  1.00  0.00           H  
ATOM     21 HO2'   C   957       2.347  -5.681  15.243  1.00  0.00           H  
ATOM     22  H42   C   957      -2.015 -12.728  15.706  1.00  0.00           H  
ATOM     23  H41   C   957      -0.331 -12.926  15.645  1.00  0.00           H  
ATOM     24  H5    C   957      -3.007 -10.525  15.721  1.00  0.00           H  
ATOM     25  H6    C   957      -2.652  -8.233  15.686  1.00  0.00           H  
ATOM     26  P     U   958       0.593  -5.483  10.938  1.00  0.00           P  
ATOM     27  OP2   U   958      -0.624  -4.947  10.280  1.00  0.00           O  
ATOM     28  OP1   U   958       1.934  -5.047  10.471  1.00  0.00           O  
ATOM     29  O5'   U   958       0.537  -7.073  10.859  1.00  0.00           O  
ATOM     30  C5'   U   958       1.494  -7.801  10.104  1.00  0.00           C  
ATOM     31  C4'   U   958       1.778  -9.150  10.716  1.00  0.00           C  
ATOM     32  O4'   U   958       0.984  -9.208  11.912  1.00  0.00           O  
ATOM     33  C3'   U   958       1.307 -10.359   9.923  1.00  0.00           C  
ATOM     34  O3'   U   958       2.265 -10.813   8.985  1.00  0.00           O  
ATOM     35  C1'   U   958       0.564 -10.536  12.151  1.00  0.00           C  
ATOM     36  C2'   U   958       1.074 -11.404  11.001  1.00  0.00           C  
ATOM     37  O2'   U   958       2.293 -12.022  11.390  1.00  0.00           O  
ATOM     38  N1    U   958      -0.915 -10.550  12.253  1.00  0.00           N  
ATOM     39  C2    U   958      -1.529 -11.786  12.344  1.00  0.00           C  
ATOM     40  O2    U   958      -0.913 -12.837  12.344  1.00  0.00           O  
ATOM     41  N3    U   958      -2.899 -11.750  12.437  1.00  0.00           N  
ATOM     42  C4    U   958      -3.703 -10.630  12.447  1.00  0.00           C  
ATOM     43  O4    U   958      -4.925 -10.763  12.536  1.00  0.00           O  
ATOM     44  C5    U   958      -2.999  -9.387  12.350  1.00  0.00           C  
ATOM     45  C6    U   958      -1.665  -9.393  12.260  1.00  0.00           C  
ATOM     46  H5'   U   958       2.328  -7.286  10.065  1.00  0.00           H  
ATOM     47 H5''   U   958       1.154  -7.929   9.194  1.00  0.00           H  
ATOM     48  H4'   U   958       2.721  -9.274  10.951  1.00  0.00           H  
ATOM     49  H3'   U   958       0.471 -10.156   9.455  1.00  0.00           H  
ATOM     50  H1'   U   958       0.951 -10.857  12.993  1.00  0.00           H  
ATOM     51  H2'   U   958       0.406 -12.064  10.723  1.00  0.00           H  
ATOM     52 HO2'   U   958       2.136 -12.981  11.522  1.00  0.00           H  
ATOM     53  H3    U   958      -3.354 -12.615  12.502  1.00  0.00           H  
ATOM     54  H5    U   958      -3.491  -8.540  12.351  1.00  0.00           H  
ATOM     55  H6    U   958      -1.207  -8.531  12.193  1.00  0.00           H  
ATOM     56  P     U   959       1.852 -11.034   7.448  1.00  0.00           P  
ATOM     57  OP2   U   959       2.257  -9.827   6.685  1.00  0.00           O  
ATOM     58  OP1   U   959       2.346 -12.370   7.025  1.00  0.00           O  
ATOM     59  O5'   U   959       0.260 -11.086   7.481  1.00  0.00           O  
ATOM     60  C5'   U   959      -0.460 -11.961   6.626  1.00  0.00           C  
ATOM     61  C4'   U   959      -1.777 -12.376   7.235  1.00  0.00           C  
ATOM     62  O4'   U   959      -1.925 -11.807   8.566  1.00  0.00           O  
ATOM     63  C3'   U   959      -3.028 -11.898   6.514  1.00  0.00           C  
ATOM     64  O3'   U   959      -3.348 -12.684   5.380  1.00  0.00           O  
ATOM     65  C1'   U   959      -3.277 -11.535   8.829  1.00  0.00           C  
ATOM     66  C2'   U   959      -4.070 -12.029   7.621  1.00  0.00           C  
ATOM     67  O2'   U   959      -4.436 -13.386   7.826  1.00  0.00           O  
ATOM     68  N1    U   959      -3.424 -10.075   9.040  1.00  0.00           N  
ATOM     69  C2    U   959      -4.710  -9.578   9.146  1.00  0.00           C  
ATOM     70  O2    U   959      -5.703 -10.282   9.074  1.00  0.00           O  
ATOM     71  N3    U   959      -4.797  -8.222   9.341  1.00  0.00           N  
ATOM     72  C4    U   959      -3.753  -7.327   9.438  1.00  0.00           C  
ATOM     73  O4    U   959      -3.995  -6.132   9.613  1.00  0.00           O  
ATOM     74  C5    U   959      -2.451  -7.911   9.319  1.00  0.00           C  
ATOM     75  C6    U   959      -2.338  -9.230   9.130  1.00  0.00           C  
ATOM     76  H5'   U   959       0.081 -12.762   6.460  1.00  0.00           H  
ATOM     77 H5''   U   959      -0.631 -11.508   5.775  1.00  0.00           H  
ATOM     78  H4'   U   959      -1.802 -13.353   7.298  1.00  0.00           H  
ATOM     79  H3'   U   959      -2.950 -10.960   6.243  1.00  0.00           H  
ATOM     80  H1'   U   959      -3.581 -12.011   9.631  1.00  0.00           H  
ATOM     81  H2'   U   959      -4.852 -11.465   7.447  1.00  0.00           H  
ATOM     82 HO2'   U   959      -5.410 -13.443   7.924  1.00  0.00           H  
ATOM     83  H3    U   959      -5.700  -7.849   9.418  1.00  0.00           H  
ATOM     84  H5    U   959      -1.651  -7.349   9.377  1.00  0.00           H  
ATOM     85  H6    U   959      -1.437  -9.605   9.051  1.00  0.00           H  
ATOM     86  P     C   960      -3.301 -12.039   3.909  1.00  0.00           P  
ATOM     87  OP2   C   960      -1.883 -11.983   3.475  1.00  0.00           O  
ATOM     88  OP1   C   960      -4.299 -12.746   3.066  1.00  0.00           O  
ATOM     89  O5'   C   960      -3.811 -10.546   4.126  1.00  0.00           O  
ATOM     90  C5'   C   960      -5.083 -10.132   3.651  1.00  0.00           C  
ATOM     91  C4'   C   960      -5.523  -8.837   4.289  1.00  0.00           C  
ATOM     92  O4'   C   960      -4.896  -8.701   5.587  1.00  0.00           O  
ATOM     93  C3'   C   960      -5.126  -7.563   3.561  1.00  0.00           C  
ATOM     94  O3'   C   960      -6.031  -7.213   2.527  1.00  0.00           O  
ATOM     95  C1'   C   960      -4.567  -7.339   5.835  1.00  0.00           C  
ATOM     96  C2'   C   960      -5.036  -6.507   4.652  1.00  0.00           C  
ATOM     97  O2'   C   960      -6.313  -5.961   4.946  1.00  0.00           O  
ATOM     98  N1    C   960      -3.102  -7.237   6.049  1.00  0.00           N  
ATOM     99  C2    C   960      -2.563  -5.987   6.377  1.00  0.00           C  
ATOM    100  O2    C   960      -3.320  -5.009   6.478  1.00  0.00           O  
ATOM    101  N3    C   960      -1.231  -5.867   6.579  1.00  0.00           N  
ATOM    102  C4    C   960      -0.440  -6.934   6.464  1.00  0.00           C  
ATOM    103  N4    C   960       0.869  -6.768   6.672  1.00  0.00           N  
ATOM    104  C5    C   960      -0.956  -8.218   6.131  1.00  0.00           C  
ATOM    105  C6    C   960      -2.276  -8.324   5.936  1.00  0.00           C  
ATOM    106  H5'   C   960      -5.741 -10.829   3.854  1.00  0.00           H  
ATOM    107 H5''   C   960      -5.037 -10.010   2.679  1.00  0.00           H  
ATOM    108  H4'   C   960      -6.495  -8.847   4.405  1.00  0.00           H  
ATOM    109  H3'   C   960      -4.238  -7.709   3.173  1.00  0.00           H  
ATOM    110  H1'   C   960      -5.036  -7.044   6.642  1.00  0.00           H  
ATOM    111  H2'   C   960      -4.388  -5.810   4.422  1.00  0.00           H  
ATOM    112 HO2'   C   960      -6.223  -4.996   5.088  1.00  0.00           H  
ATOM    113  H42   C   960       1.477  -7.533   6.595  1.00  0.00           H  
ATOM    114  H41   C   960       1.221  -5.882   6.900  1.00  0.00           H  
ATOM    115  H5    C   960      -0.366  -8.997   6.050  1.00  0.00           H  
ATOM    116  H6    C   960      -2.650  -9.200   5.706  1.00  0.00           H  
ATOM    117  P     G   961      -5.478  -6.780   1.081  1.00  0.00           P  
ATOM    118  OP2   G   961      -5.085  -8.013   0.352  1.00  0.00           O  
ATOM    119  OP1   G   961      -6.462  -5.849   0.472  1.00  0.00           O  
ATOM    120  O5'   G   961      -4.154  -5.955   1.405  1.00  0.00           O  
ATOM    121  C5'   G   961      -4.165  -4.535   1.417  1.00  0.00           C  
ATOM    122  C4'   G   961      -2.801  -3.973   1.734  1.00  0.00           C  
ATOM    123  O4'   G   961      -2.297  -4.565   2.961  1.00  0.00           O  
ATOM    124  C3'   G   961      -1.703  -4.280   0.728  1.00  0.00           C  
ATOM    125  O3'   G   961      -1.709  -3.400  -0.383  1.00  0.00           O  
ATOM    126  C1'   G   961      -0.899  -4.740   2.897  1.00  0.00           C  
ATOM    127  C2'   G   961      -0.446  -4.125   1.574  1.00  0.00           C  
ATOM    128  O2'   G   961      -0.129  -2.757   1.786  1.00  0.00           O  
ATOM    129  N1    G   961       2.605  -8.368   3.583  1.00  0.00           N  
ATOM    130  C2    G   961       2.746  -7.002   3.601  1.00  0.00           C  
ATOM    131  N2    G   961       3.982  -6.534   3.832  1.00  0.00           N  
ATOM    132  N3    G   961       1.749  -6.154   3.408  1.00  0.00           N  
ATOM    133  C4    G   961       0.580  -6.790   3.189  1.00  0.00           C  
ATOM    134  C5    G   961       0.331  -8.146   3.151  1.00  0.00           C  
ATOM    135  C6    G   961       1.409  -9.045   3.359  1.00  0.00           C  
ATOM    136  O6    G   961       1.392 -10.281   3.364  1.00  0.00           O  
ATOM    137  N7    G   961      -1.010  -8.395   2.898  1.00  0.00           N  
ATOM    138  C8    G   961      -1.544  -7.208   2.789  1.00  0.00           C  
ATOM    139  N9    G   961      -0.636  -6.190   2.955  1.00  0.00           N  
ATOM    140  H5'   G   961      -4.804  -4.226   2.093  1.00  0.00           H  
ATOM    141 H5''   G   961      -4.449  -4.210   0.537  1.00  0.00           H  
ATOM    142  H4'   G   961      -2.869  -3.002   1.846  1.00  0.00           H  
ATOM    143  H3'   G   961      -1.770  -5.207   0.420  1.00  0.00           H  
ATOM    144  H1'   G   961      -0.439  -4.294   3.639  1.00  0.00           H  
ATOM    145  H2'   G   961       0.310  -4.617   1.191  1.00  0.00           H  
ATOM    146 HO2'   G   961       0.842  -2.641   1.723  1.00  0.00           H  
ATOM    147  H1    G   961       3.407  -8.910   3.738  1.00  0.00           H  
ATOM    148  H22   G   961       4.143  -5.567   3.857  1.00  0.00           H  
ATOM    149  H21   G   961       4.725  -7.156   3.976  1.00  0.00           H  
ATOM    150  H8    G   961      -2.495  -7.059   2.609  1.00  0.00           H  
ATOM    151  P     U   962      -1.099  -3.874  -1.792  1.00  0.00           P  
ATOM    152  OP2   U   962      -1.747  -5.156  -2.165  1.00  0.00           O  
ATOM    153  OP1   U   962      -1.155  -2.723  -2.729  1.00  0.00           O  
ATOM    154  O5'   U   962       0.432  -4.171  -1.468  1.00  0.00           O  
ATOM    155  C5'   U   962       1.382  -3.118  -1.403  1.00  0.00           C  
ATOM    156  C4'   U   962       2.768  -3.635  -1.104  1.00  0.00           C  
ATOM    157  O4'   U   962       2.723  -4.457   0.093  1.00  0.00           O  
ATOM    158  C3'   U   962       3.385  -4.544  -2.156  1.00  0.00           C  
ATOM    159  O3'   U   962       4.026  -3.829  -3.197  1.00  0.00           O  
ATOM    160  C1'   U   962       3.615  -5.551  -0.030  1.00  0.00           C  
ATOM    161  C2'   U   962       4.377  -5.366  -1.345  1.00  0.00           C  
ATOM    162  O2'   U   962       5.567  -4.634  -1.092  1.00  0.00           O  
ATOM    163  N1    U   962       2.826  -6.806  -0.008  1.00  0.00           N  
ATOM    164  C2    U   962       3.524  -7.987   0.162  1.00  0.00           C  
ATOM    165  O2    U   962       4.735  -8.032   0.293  1.00  0.00           O  
ATOM    166  N3    U   962       2.752  -9.123   0.177  1.00  0.00           N  
ATOM    167  C4    U   962       1.382  -9.200   0.041  1.00  0.00           C  
ATOM    168  O4    U   962       0.832 -10.301   0.075  1.00  0.00           O  
ATOM    169  C5    U   962       0.727  -7.939  -0.131  1.00  0.00           C  
ATOM    170  C6    U   962       1.454  -6.817  -0.148  1.00  0.00           C  
ATOM    171  H5'   U   962       1.116  -2.492  -0.697  1.00  0.00           H  
ATOM    172 H5''   U   962       1.396  -2.646  -2.261  1.00  0.00           H  
ATOM    173  H4'   U   962       3.363  -2.873  -0.949  1.00  0.00           H  
ATOM    174  H3'   U   962       2.694  -5.139  -2.513  1.00  0.00           H  
ATOM    175  H1'   U   962       4.253  -5.556   0.715  1.00  0.00           H  
ATOM    176  H2'   U   962       4.565  -6.227  -1.774  1.00  0.00           H  
ATOM    177 HO2'   U   962       6.337  -5.234  -1.183  1.00  0.00           H  
ATOM    178  H3    U   962       3.227  -9.971   0.296  1.00  0.00           H  
ATOM    179  H5    U   962      -0.247  -7.899  -0.235  1.00  0.00           H  
ATOM    180  H6    U   962       0.982  -5.968  -0.268  1.00  0.00           H  
ATOM    181  P     U   963       4.204  -4.498  -4.648  1.00  0.00           P  
ATOM    182  OP2   U   963       2.886  -5.033  -5.071  1.00  0.00           O  
ATOM    183  OP1   U   963       4.916  -3.527  -5.518  1.00  0.00           O  
ATOM    184  O5'   U   963       5.177  -5.732  -4.386  1.00  0.00           O  
ATOM    185  C5'   U   963       6.581  -5.546  -4.288  1.00  0.00           C  
ATOM    186  C4'   U   963       7.307  -6.860  -4.135  1.00  0.00           C  
ATOM    187  O4'   U   963       6.807  -7.586  -2.983  1.00  0.00           O  
ATOM    188  C3'   U   963       7.114  -7.868  -5.257  1.00  0.00           C  
ATOM    189  O3'   U   963       7.910  -7.589  -6.395  1.00  0.00           O  
ATOM    190  C1'   U   963       6.895  -8.974  -3.199  1.00  0.00           C  
ATOM    191  C2'   U   963       7.546  -9.151  -4.570  1.00  0.00           C  
ATOM    192  O2'   U   963       8.957  -9.203  -4.417  1.00  0.00           O  
ATOM    193  N1    U   963       5.516  -9.517  -3.157  1.00  0.00           N  
ATOM    194  C2    U   963       5.380 -10.882  -2.984  1.00  0.00           C  
ATOM    195  O2    U   963       6.330 -11.636  -2.867  1.00  0.00           O  
ATOM    196  N3    U   963       4.085 -11.339  -2.951  1.00  0.00           N  
ATOM    197  C4    U   963       2.935 -10.589  -3.071  1.00  0.00           C  
ATOM    198  O4    U   963       1.839 -11.150  -3.021  1.00  0.00           O  
ATOM    199  C5    U   963       3.152  -9.186  -3.247  1.00  0.00           C  
ATOM    200  C6    U   963       4.402  -8.713  -3.282  1.00  0.00           C  
ATOM    201  H5'   U   963       6.775  -4.982  -3.511  1.00  0.00           H  
ATOM    202 H5''   U   963       6.901  -5.097  -5.098  1.00  0.00           H  
ATOM    203  H4'   U   963       8.260  -6.679  -3.999  1.00  0.00           H  
ATOM    204  H3'   U   963       6.162  -7.919  -5.484  1.00  0.00           H  
ATOM    205  H1'   U   963       7.442  -9.425  -2.522  1.00  0.00           H  
ATOM    206  H2'   U   963       7.204  -9.942  -5.037  1.00  0.00           H  
ATOM    207 HO2'   U   963       9.265 -10.116  -4.598  1.00  0.00           H  
ATOM    208  H3    U   963       3.967 -12.304  -2.829  1.00  0.00           H  
ATOM    209  H5    U   963       2.390  -8.576  -3.340  1.00  0.00           H  
ATOM    210  H6    U   963       4.525  -7.750  -3.404  1.00  0.00           H  
ATOM    211  P     G   964       7.507  -8.186  -7.831  1.00  0.00           P  
ATOM    212  OP2   G   964       6.051  -7.965  -8.028  1.00  0.00           O  
ATOM    213  OP1   G   964       8.470  -7.664  -8.834  1.00  0.00           O  
ATOM    214  O5'   G   964       7.752  -9.753  -7.682  1.00  0.00           O  
ATOM    215  C5'   G   964       9.064 -10.293  -7.733  1.00  0.00           C  
ATOM    216  C4'   G   964       9.048 -11.798  -7.634  1.00  0.00           C  
ATOM    217  O4'   G   964       8.458 -12.263  -6.404  1.00  0.00           O  
ATOM    218  C3'   G   964       8.235 -12.528  -8.693  1.00  0.00           C  
ATOM    219  O3'   G   964       8.939 -12.696  -9.912  1.00  0.00           O  
ATOM    220  C1'   G   964       7.747 -13.460  -6.594  1.00  0.00           C  
ATOM    221  C2'   G   964       8.065 -13.881  -8.024  1.00  0.00           C  
ATOM    222  O2'   G   964       9.280 -14.617  -8.035  1.00  0.00           O  
ATOM    223  N1    G   964       3.056 -15.287  -5.841  1.00  0.00           N  
ATOM    224  C2    G   964       4.246 -15.961  -5.968  1.00  0.00           C  
ATOM    225  N2    G   964       4.186 -17.298  -5.883  1.00  0.00           N  
ATOM    226  N3    G   964       5.413 -15.368  -6.162  1.00  0.00           N  
ATOM    227  C4    G   964       5.294 -14.025  -6.223  1.00  0.00           C  
ATOM    228  C5    G   964       4.155 -13.256  -6.109  1.00  0.00           C  
ATOM    229  C6    G   964       2.910 -13.904  -5.901  1.00  0.00           C  
ATOM    230  O6    G   964       1.789 -13.398  -5.774  1.00  0.00           O  
ATOM    231  N7    G   964       4.457 -11.907  -6.227  1.00  0.00           N  
ATOM    232  C8    G   964       5.750 -11.881  -6.408  1.00  0.00           C  
ATOM    233  N9    G   964       6.320 -13.130  -6.416  1.00  0.00           N  
ATOM    234  H5'   G   964       9.589  -9.930  -6.990  1.00  0.00           H  
ATOM    235 H5''   G   964       9.485 -10.032  -8.579  1.00  0.00           H  
ATOM    236  H4'   G   964       9.971 -12.128  -7.663  1.00  0.00           H  
ATOM    237  H3'   G   964       7.365 -12.090  -8.789  1.00  0.00           H  
ATOM    238  H1'   G   964       7.995 -14.181  -5.978  1.00  0.00           H  
ATOM    239  H2'   G   964       7.329 -14.389  -8.424  1.00  0.00           H  
ATOM    240 HO2'   G   964       9.867 -14.254  -8.731  1.00  0.00           H  
ATOM    241  H1    G   964       2.245 -15.820  -5.699  1.00  0.00           H  
ATOM    242  H22   G   964       5.004 -17.832  -5.966  1.00  0.00           H  
ATOM    243  H21   G   964       3.326 -17.744  -5.739  1.00  0.00           H  
ATOM    244  H8    G   964       6.260 -11.053  -6.525  1.00  0.00           H  
ATOM    245  P     G   965       8.140 -13.033 -11.266  1.00  0.00           P  
ATOM    246  OP2   G   965       7.063 -12.025 -11.427  1.00  0.00           O  
ATOM    247  OP1   G   965       9.135 -13.225 -12.352  1.00  0.00           O  
ATOM    248  O5'   G   965       7.457 -14.442 -10.970  1.00  0.00           O  
ATOM    249  C5'   G   965       8.209 -15.645 -11.030  1.00  0.00           C  
ATOM    250  C4'   G   965       7.339 -16.855 -10.802  1.00  0.00           C  
ATOM    251  O4'   G   965       6.667 -16.743  -9.514  1.00  0.00           O  
ATOM    252  C3'   G   965       6.206 -17.061 -11.797  1.00  0.00           C  
ATOM    253  O3'   G   965       6.639 -17.644 -13.014  1.00  0.00           O  
ATOM    254  C1'   G   965       5.390 -17.320  -9.608  1.00  0.00           C  
ATOM    255  C2'   G   965       5.320 -17.983 -11.007  1.00  0.00           C  
ATOM    256  O2'   G   965       5.870 -19.291 -10.936  1.00  0.00           O  
ATOM    257  N1    G   965       0.499 -16.181  -8.772  1.00  0.00           N  
ATOM    258  C2    G   965       1.109 -17.409  -8.857  1.00  0.00           C  
ATOM    259  N2    G   965       0.316 -18.479  -8.699  1.00  0.00           N  
ATOM    260  N3    G   965       2.402 -17.578  -9.080  1.00  0.00           N  
ATOM    261  C4    G   965       3.049 -16.402  -9.215  1.00  0.00           C  
ATOM    262  C5    G   965       2.536 -15.124  -9.147  1.00  0.00           C  
ATOM    263  C6    G   965       1.147 -14.957  -8.907  1.00  0.00           C  
ATOM    264  O6    G   965       0.503 -13.906  -8.813  1.00  0.00           O  
ATOM    265  N7    G   965       3.535 -14.180  -9.338  1.00  0.00           N  
ATOM    266  C8    G   965       4.618 -14.888  -9.516  1.00  0.00           C  
ATOM    267  N9    G   965       4.395 -16.243  -9.453  1.00  0.00           N  
ATOM    268  H5'   G   965       8.909 -15.619 -10.345  1.00  0.00           H  
ATOM    269 H5''   G   965       8.630 -15.715 -11.913  1.00  0.00           H  
ATOM    270  H4'   G   965       7.904 -17.656 -10.796  1.00  0.00           H  
ATOM    271  H3'   G   965       5.753 -16.206 -11.948  1.00  0.00           H  
ATOM    272  H1'   G   965       5.246 -18.000  -8.917  1.00  0.00           H  
ATOM    273  H2'   G   965       4.405 -17.992 -11.361  1.00  0.00           H  
ATOM    274 HO2'   G   965       5.147 -19.946 -11.033  1.00  0.00           H  
ATOM    275  H1    G   965      -0.466 -16.163  -8.603  1.00  0.00           H  
ATOM    276  H22   G   965       0.695 -19.382  -8.750  1.00  0.00           H  
ATOM    277  H21   G   965      -0.643 -18.362  -8.534  1.00  0.00           H  
ATOM    278  H8    G   965       5.500 -14.493  -9.677  1.00  0.00           H  
ATOM    279  P     C   966       5.780 -17.439 -14.357  1.00  0.00           P  
ATOM    280  OP2   C   966       5.371 -16.014 -14.430  1.00  0.00           O  
ATOM    281  OP1   C   966       6.537 -18.043 -15.483  1.00  0.00           O  
ATOM    282  O5'   C   966       4.472 -18.316 -14.117  1.00  0.00           O  
ATOM    283  C5'   C   966       4.516 -19.732 -14.213  1.00  0.00           C  
ATOM    284  C4'   C   966       3.162 -20.350 -13.959  1.00  0.00           C  
ATOM    285  O4'   C   966       2.673 -19.903 -12.669  1.00  0.00           O  
ATOM    286  C3'   C   966       2.048 -19.936 -14.908  1.00  0.00           C  
ATOM    287  O3'   C   966       2.057 -20.667 -16.122  1.00  0.00           O  
ATOM    288  C1'   C   966       1.271 -19.667 -12.709  1.00  0.00           C  
ATOM    289  C2'   C   966       0.793 -20.139 -14.073  1.00  0.00           C  
ATOM    290  O2'   C   966       0.444 -21.513 -13.995  1.00  0.00           O  
ATOM    291  N1    C   966       1.044 -18.214 -12.505  1.00  0.00           N  
ATOM    292  C2    C   966      -0.254 -17.780 -12.205  1.00  0.00           C  
ATOM    293  O2    C   966      -1.168 -18.615 -12.120  1.00  0.00           O  
ATOM    294  N3    C   966      -0.488 -16.462 -12.014  1.00  0.00           N  
ATOM    295  C4    C   966       0.512 -15.585 -12.111  1.00  0.00           C  
ATOM    296  N4    C   966       0.234 -14.294 -11.914  1.00  0.00           N  
ATOM    297  C5    C   966       1.841 -15.994 -12.415  1.00  0.00           C  
ATOM    298  C6    C   966       2.060 -17.301 -12.601  1.00  0.00           C  
ATOM    299  H5'   C   966       5.154 -20.077 -13.554  1.00  0.00           H  
ATOM    300 H5''   C   966       4.817 -19.982 -15.112  1.00  0.00           H  
ATOM    301  H4'   C   966       3.258 -21.325 -13.949  1.00  0.00           H  
ATOM    302  H3'   C   966       2.139 -18.983 -15.117  1.00  0.00           H  
ATOM    303  H1'   C   966       0.803 -20.171 -12.012  1.00  0.00           H  
ATOM    304  H2'   C   966       0.050 -19.595 -14.406  1.00  0.00           H  
ATOM    305 HO2'   C   966      -0.529 -21.600 -14.064  1.00  0.00           H  
ATOM    306  H42   C   966       0.946 -13.624 -11.978  1.00  0.00           H  
ATOM    307  H41   C   966      -0.683 -14.016 -11.706  1.00  0.00           H  
ATOM    308  H5    C   966       2.569 -15.342 -12.484  1.00  0.00           H  
ATOM    309  H6    C   966       2.968 -17.602 -12.811  1.00  0.00           H  
ATOM    310  P     C   967       1.401 -20.038 -17.449  1.00  0.00           P  
ATOM    311  OP2   C   967       1.881 -18.640 -17.581  1.00  0.00           O  
ATOM    312  OP1   C   967       1.614 -20.995 -18.564  1.00  0.00           O  
ATOM    313  O5'   C   967      -0.158 -19.997 -17.127  1.00  0.00           O  
ATOM    314  C5'   C   967      -0.949 -21.173 -17.199  1.00  0.00           C  
ATOM    315  C4'   C   967      -2.402 -20.887 -16.908  1.00  0.00           C  
ATOM    316  O4'   C   967      -2.515 -20.230 -15.625  1.00  0.00           O  
ATOM    317  C3'   C   967      -3.097 -19.920 -17.854  1.00  0.00           C  
ATOM    318  O3'   C   967      -3.568 -20.546 -19.035  1.00  0.00           O  
ATOM    319  C1'   C   967      -3.554 -19.252 -15.652  1.00  0.00           C  
ATOM    320  C2'   C   967      -4.230 -19.365 -17.006  1.00  0.00           C  
ATOM    321  O2'   C   967      -5.305 -20.288 -16.915  1.00  0.00           O  
ATOM    322  N1    C   967      -2.948 -17.915 -15.435  1.00  0.00           N  
ATOM    323  C2    C   967      -3.795 -16.842 -15.133  1.00  0.00           C  
ATOM    324  O2    C   967      -5.018 -17.038 -15.058  1.00  0.00           O  
ATOM    325  N3    C   967      -3.268 -15.613 -14.931  1.00  0.00           N  
ATOM    326  C4    C   967      -1.951 -15.428 -15.018  1.00  0.00           C  
ATOM    327  N4    C   967      -1.476 -14.197 -14.810  1.00  0.00           N  
ATOM    328  C5    C   967      -1.063 -16.497 -15.324  1.00  0.00           C  
ATOM    329  C6    C   967      -1.596 -17.709 -15.521  1.00  0.00           C  
ATOM    330  H5'   C   967      -0.615 -21.824 -16.547  1.00  0.00           H  
ATOM    331 H5''   C   967      -0.873 -21.555 -18.099  1.00  0.00           H  
ATOM    332  H4'   C   967      -2.891 -21.735 -16.877  1.00  0.00           H  
ATOM    333  H3'   C   967      -2.483 -19.191 -18.080  1.00  0.00           H  
ATOM    334  H1'   C   967      -4.210 -19.431 -14.948  1.00  0.00           H  
ATOM    335  H2'   C   967      -4.530 -18.492 -17.335  1.00  0.00           H  
ATOM    336 HO2'   C   967      -6.152 -19.800 -16.973  1.00  0.00           H  
ATOM    337  H42   C   967      -0.512 -14.029 -14.867  1.00  0.00           H  
ATOM    338  H41   C   967      -2.091 -13.463 -14.601  1.00  0.00           H  
ATOM    339  H5    C   967      -0.096 -16.352 -15.385  1.00  0.00           H  
ATOM    340  H6    C   967      -1.001 -18.458 -15.733  1.00  0.00           H  
ATOM    341  P     A   968      -3.737 -19.695 -20.389  1.00  0.00           P  
ATOM    342  OP2   A   968      -2.564 -18.793 -20.514  1.00  0.00           O  
ATOM    343  OP1   A   968      -4.058 -20.639 -21.489  1.00  0.00           O  
ATOM    344  O5'   A   968      -5.024 -18.794 -20.120  1.00  0.00           O  
ATOM    345  C5'   A   968      -6.328 -19.351 -20.180  1.00  0.00           C  
ATOM    346  C4'   A   968      -7.389 -18.299 -19.976  1.00  0.00           C  
ATOM    347  O4'   A   968      -7.182 -17.679 -18.683  1.00  0.00           O  
ATOM    348  C3'   A   968      -7.371 -17.134 -20.954  1.00  0.00           C  
ATOM    349  O3'   A   968      -8.066 -17.409 -22.158  1.00  0.00           O  
ATOM    350  C1'   A   968      -7.445 -16.289 -18.739  1.00  0.00           C  
ATOM    351  C2'   A   968      -7.990 -16.001 -20.140  1.00  0.00           C  
ATOM    352  O2'   A   968      -9.406 -16.103 -20.110  1.00  0.00           O  
ATOM    353  N1    A   968      -5.225 -11.806 -17.500  1.00  0.00           N  
ATOM    354  C2    A   968      -6.505 -12.159 -17.674  1.00  0.00           C  
ATOM    355  N3    A   968      -7.014 -13.346 -17.997  1.00  0.00           N  
ATOM    356  C4    A   968      -6.036 -14.257 -18.151  1.00  0.00           C  
ATOM    357  C5    A   968      -4.677 -14.045 -18.006  1.00  0.00           C  
ATOM    358  C6    A   968      -4.268 -12.744 -17.661  1.00  0.00           C  
ATOM    359  N6    A   968      -2.992 -12.392 -17.489  1.00  0.00           N  
ATOM    360  N7    A   968      -3.970 -15.217 -18.241  1.00  0.00           N  
ATOM    361  C8    A   968      -4.902 -16.095 -18.518  1.00  0.00           C  
ATOM    362  N9    A   968      -6.175 -15.583 -18.481  1.00  0.00           N  
ATOM    363  H5'   A   968      -6.418 -20.034 -19.483  1.00  0.00           H  
ATOM    364 H5''   A   968      -6.458 -19.770 -21.056  1.00  0.00           H  
ATOM    365  H4'   A   968      -8.270 -18.729 -19.996  1.00  0.00           H  
ATOM    366  H3'   A   968      -6.441 -16.905 -21.164  1.00  0.00           H  
ATOM    367  H1'   A   968      -8.110 -16.021 -18.070  1.00  0.00           H  
ATOM    368  H2'   A   968      -7.695 -15.124 -20.463  1.00  0.00           H  
ATOM    369 HO2'   A   968      -9.791 -15.207 -20.194  1.00  0.00           H  
ATOM    370  H2    A   968      -7.161 -11.442 -17.545  1.00  0.00           H  
ATOM    371  H61   A   968      -2.767 -11.468 -17.249  1.00  0.00           H  
ATOM    372  H62   A   968      -2.280 -13.056 -17.600  1.00  0.00           H  
ATOM    373  H8    A   968      -4.707 -17.032 -18.731  1.00  0.00           H  
ATOM    374  P     C   969      -7.688 -16.622 -23.507  1.00  0.00           P  
ATOM    375  OP2   C   969      -6.218 -16.706 -23.693  1.00  0.00           O  
ATOM    376  OP1   C   969      -8.593 -17.097 -24.585  1.00  0.00           O  
ATOM    377  O5'   C   969      -8.060 -15.106 -23.187  1.00  0.00           O  
ATOM    378  C5'   C   969      -9.404 -14.654 -23.254  1.00  0.00           C  
ATOM    379  C4'   C   969      -9.498 -13.158 -23.073  1.00  0.00           C  
ATOM    380  O4'   C   969      -8.988 -12.785 -21.766  1.00  0.00           O  
ATOM    381  C3'   C   969      -8.657 -12.314 -24.018  1.00  0.00           C  
ATOM    382  O3'   C   969      -9.212 -12.221 -25.318  1.00  0.00           O  
ATOM    383  C1'   C   969      -8.392 -11.514 -21.846  1.00  0.00           C  
ATOM    384  C2'   C   969      -8.637 -10.990 -23.261  1.00  0.00           C  
ATOM    385  O2'   C   969      -9.898 -10.341 -23.326  1.00  0.00           O  
ATOM    386  N1    C   969      -6.947 -11.649 -21.538  1.00  0.00           N  
ATOM    387  C2    C   969      -6.246 -10.511 -21.121  1.00  0.00           C  
ATOM    388  O2    C   969      -6.848  -9.430 -21.024  1.00  0.00           O  
ATOM    389  N3    C   969      -4.927 -10.607 -20.834  1.00  0.00           N  
ATOM    390  C4    C   969      -4.303 -11.780 -20.947  1.00  0.00           C  
ATOM    391  N4    C   969      -3.002 -11.828 -20.653  1.00  0.00           N  
ATOM    392  C5    C   969      -4.987 -12.955 -21.368  1.00  0.00           C  
ATOM    393  C6    C   969      -6.291 -12.847 -21.649  1.00  0.00           C  
ATOM    394  H5'   C   969      -9.924 -15.095 -22.551  1.00  0.00           H  
ATOM    395 H5''   C   969      -9.778 -14.894 -24.128  1.00  0.00           H  
ATOM    396  H4'   C   969     -10.439 -12.893 -23.133  1.00  0.00           H  
ATOM    397  H3'   C   969      -7.752 -12.687 -24.065  1.00  0.00           H  
ATOM    398  H1'   C   969      -8.807 -10.904 -21.201  1.00  0.00           H  
ATOM    399  H2'   C   969      -7.914 -10.409 -23.576  1.00  0.00           H  
ATOM    400 HO2'   C   969      -9.757  -9.379 -23.446  1.00  0.00           H  
ATOM    401  H42   C   969      -2.514 -12.675 -20.726  1.00  0.00           H  
ATOM    402  H41   C   969      -2.534 -11.016 -20.364  1.00  0.00           H  
ATOM    403  H5    C   969      -4.519 -13.813 -21.448  1.00  0.00           H  
ATOM    404  H6    C   969      -6.779 -13.645 -21.940  1.00  0.00           H  
ATOM    405  P     A   970      -8.325 -11.665 -26.538  1.00  0.00           P  
ATOM    406  OP2   A   970      -6.918 -12.077 -26.308  1.00  0.00           O  
ATOM    407  OP1   A   970      -9.001 -12.036 -27.806  1.00  0.00           O  
ATOM    408  O5'   A   970      -8.405 -10.081 -26.382  1.00  0.00           O  
ATOM    409  C5'   A   970      -8.731  -9.255 -27.490  1.00  0.00           C  
ATOM    410  C4'   A   970      -8.156  -7.869 -27.336  1.00  0.00           C  
ATOM    411  O4'   A   970      -7.922  -7.635 -25.927  1.00  0.00           O  
ATOM    412  C3'   A   970      -6.792  -7.639 -27.968  1.00  0.00           C  
ATOM    413  O3'   A   970      -6.867  -7.296 -29.340  1.00  0.00           O  
ATOM    414  C1'   A   970      -6.730  -6.907 -25.741  1.00  0.00           C  
ATOM    415  C2'   A   970      -6.248  -6.504 -27.130  1.00  0.00           C  
ATOM    416  O2'   A   970      -6.845  -5.266 -27.489  1.00  0.00           O  
ATOM    417  N1    A   970      -2.327  -7.149 -23.074  1.00  0.00           N  
ATOM    418  C2    A   970      -3.000  -6.122 -23.610  1.00  0.00           C  
ATOM    419  N3    A   970      -4.142  -6.130 -24.293  1.00  0.00           N  
ATOM    420  C4    A   970      -4.615  -7.384 -24.414  1.00  0.00           C  
ATOM    421  C5    A   970      -4.037  -8.538 -23.918  1.00  0.00           C  
ATOM    422  C6    A   970      -2.829  -8.394 -23.213  1.00  0.00           C  
ATOM    423  N6    A   970      -2.158  -9.417 -22.679  1.00  0.00           N  
ATOM    424  N7    A   970      -4.808  -9.648 -24.236  1.00  0.00           N  
ATOM    425  C8    A   970      -5.818  -9.148 -24.905  1.00  0.00           C  
ATOM    426  N9    A   970      -5.765  -7.783 -25.050  1.00  0.00           N  
ATOM    427  H5'   A   970      -9.707  -9.189 -27.564  1.00  0.00           H  
ATOM    428 H5''   A   970      -8.376  -9.660 -28.307  1.00  0.00           H  
ATOM    429  H4'   A   970      -8.803  -7.217 -27.677  1.00  0.00           H  
ATOM    430  H3'   A   970      -6.237  -8.437 -27.834  1.00  0.00           H  
ATOM    431  H1'   A   970      -6.883  -6.101 -25.203  1.00  0.00           H  
ATOM    432  H2'   A   970      -5.269  -6.461 -27.174  1.00  0.00           H  
ATOM    433 HO2'   A   970      -6.159  -4.567 -27.479  1.00  0.00           H  
ATOM    434  H2    A   970      -2.593  -5.239 -23.481  1.00  0.00           H  
ATOM    435  H61   A   970      -1.319  -9.255 -22.198  1.00  0.00           H  
ATOM    436  H62   A   970      -2.503 -10.330 -22.767  1.00  0.00           H  
ATOM    437  H8    A   970      -6.544  -9.697 -25.269  1.00  0.00           H  
ATOM    438  P     A   971      -6.558  -8.404 -30.452  1.00  0.00           P  
ATOM    439  OP2   A   971      -6.132  -9.617 -29.709  1.00  0.00           O  
ATOM    440  OP1   A   971      -7.762  -8.458 -31.318  1.00  0.00           O  
ATOM    441  O5'   A   971      -5.331  -7.917 -31.343  1.00  0.00           O  
ATOM    442  C5'   A   971      -5.063  -8.514 -32.603  1.00  0.00           C  
ATOM    443  C4'   A   971      -3.942  -9.519 -32.513  1.00  0.00           C  
ATOM    444  O4'   A   971      -3.087  -9.211 -31.379  1.00  0.00           O  
ATOM    445  C3'   A   971      -4.358 -10.963 -32.278  1.00  0.00           C  
ATOM    446  O3'   A   971      -4.727 -11.635 -33.470  1.00  0.00           O  
ATOM    447  C1'   A   971      -2.559 -10.405 -30.865  1.00  0.00           C  
ATOM    448  C2'   A   971      -3.075 -11.561 -31.720  1.00  0.00           C  
ATOM    449  O2'   A   971      -2.140 -11.829 -32.755  1.00  0.00           O  
ATOM    450  N1    A   971      -2.500 -13.433 -26.696  1.00  0.00           N  
ATOM    451  C2    A   971      -2.026 -13.601 -27.937  1.00  0.00           C  
ATOM    452  N3    A   971      -2.076 -12.770 -28.976  1.00  0.00           N  
ATOM    453  C4    A   971      -2.707 -11.630 -28.643  1.00  0.00           C  
ATOM    454  C5    A   971      -3.247 -11.312 -27.411  1.00  0.00           C  
ATOM    455  C6    A   971      -3.128 -12.276 -26.394  1.00  0.00           C  
ATOM    456  N6    A   971      -3.601 -12.110 -25.157  1.00  0.00           N  
ATOM    457  N7    A   971      -3.820 -10.047 -27.438  1.00  0.00           N  
ATOM    458  C8    A   971      -3.616  -9.637 -28.665  1.00  0.00           C  
ATOM    459  N9    A   971      -2.948 -10.544 -29.449  1.00  0.00           N  
ATOM    460  H5'   A   971      -4.814  -7.814 -33.243  1.00  0.00           H  
ATOM    461 H5''   A   971      -5.872  -8.965 -32.923  1.00  0.00           H  
ATOM    462  H4'   A   971      -3.411  -9.472 -33.335  1.00  0.00           H  
ATOM    463  H3'   A   971      -5.090 -11.034 -31.629  1.00  0.00           H  
ATOM    464  H1'   A   971      -1.581 -10.362 -30.933  1.00  0.00           H  
ATOM    465  H2'   A   971      -3.256 -12.358 -31.179  1.00  0.00           H  
ATOM    466 HO2'   A   971      -1.675 -12.668 -32.555  1.00  0.00           H  
ATOM    467  H2    A   971      -1.579 -14.457 -28.104  1.00  0.00           H  
ATOM    468  H61   A   971      -3.488 -12.819 -24.489  1.00  0.00           H  
ATOM    469  H62   A   971      -4.060 -11.279 -24.915  1.00  0.00           H  
ATOM    470  H8    A   971      -3.914  -8.762 -28.993  1.00  0.00           H  
ATOM    471  P     U   972      -6.269 -11.991 -33.752  1.00  0.00           P  
ATOM    472  OP2   U   972      -6.319 -13.311 -34.429  1.00  0.00           O  
ATOM    473  OP1   U   972      -7.027 -11.783 -32.492  1.00  0.00           O  
ATOM    474  O5'   U   972      -6.735 -10.882 -34.796  1.00  0.00           O  
ATOM    475  C5'   U   972      -8.074 -10.839 -35.265  1.00  0.00           C  
ATOM    476  C4'   U   972      -8.135 -10.640 -36.759  1.00  0.00           C  
ATOM    477  O4'   U   972      -6.779 -10.608 -37.288  1.00  0.00           O  
ATOM    478  C3'   U   972      -8.813 -11.745 -37.556  1.00  0.00           C  
ATOM    479  O3'   U   972     -10.222 -11.606 -37.606  1.00  0.00           O  
ATOM    480  C1'   U   972      -6.753 -11.213 -38.556  1.00  0.00           C  
ATOM    481  C2'   U   972      -8.193 -11.562 -38.932  1.00  0.00           C  
ATOM    482  O2'   U   972      -8.777 -10.465 -39.619  1.00  0.00           O  
ATOM    483  N1    U   972      -5.882 -12.412 -38.489  1.00  0.00           N  
ATOM    484  C2    U   972      -5.552 -13.019 -39.687  1.00  0.00           C  
ATOM    485  O2    U   972      -5.941 -12.613 -40.768  1.00  0.00           O  
ATOM    486  N3    U   972      -4.744 -14.124 -39.576  1.00  0.00           N  
ATOM    487  C4    U   972      -4.243 -14.675 -38.416  1.00  0.00           C  
ATOM    488  O4    U   972      -3.527 -15.675 -38.483  1.00  0.00           O  
ATOM    489  C5    U   972      -4.625 -13.995 -37.217  1.00  0.00           C  
ATOM    490  C6    U   972      -5.410 -12.915 -37.295  1.00  0.00           C  
ATOM    491  H5'   U   972      -8.543 -10.099 -34.825  1.00  0.00           H  
ATOM    492 H5''   U   972      -8.521 -11.681 -35.037  1.00  0.00           H  
ATOM    493  H4'   U   972      -8.574  -9.789 -36.963  1.00  0.00           H  
ATOM    494  H3'   U   972      -8.590 -12.629 -37.197  1.00  0.00           H  
ATOM    495  H1'   U   972      -6.391 -10.584 -39.215  1.00  0.00           H  
ATOM    496  H2'   U   972      -8.240 -12.386 -39.460  1.00  0.00           H  
ATOM    497 HO2'   U   972      -8.894 -10.704 -40.562  1.00  0.00           H  
ATOM    498  H3    U   972      -4.498 -14.569 -40.413  1.00  0.00           H  
ATOM    499  H5    U   972      -4.313 -14.317 -36.346  1.00  0.00           H  
ATOM    500  H6    U   972      -5.659 -12.468 -36.461  1.00  0.00           H  
ATOM    501  P     U   973     -11.161 -12.908 -37.676  1.00  0.00           P  
ATOM    502  OP2   U   973     -11.056 -13.621 -36.378  1.00  0.00           O  
ATOM    503  OP1   U   973     -12.495 -12.487 -38.176  1.00  0.00           O  
ATOM    504  O5'   U   973     -10.479 -13.815 -38.794  1.00  0.00           O  
ATOM    505  C5'   U   973     -10.919 -13.765 -40.143  1.00  0.00           C  
ATOM    506  C4'   U   973     -10.237 -14.810 -40.990  1.00  0.00           C  
ATOM    507  O4'   U   973      -8.809 -14.793 -40.747  1.00  0.00           O  
ATOM    508  C3'   U   973     -10.611 -16.256 -40.702  1.00  0.00           C  
ATOM    509  O3'   U   973     -11.791 -16.666 -41.370  1.00  0.00           O  
ATOM    510  C1'   U   973      -8.241 -16.086 -40.888  1.00  0.00           C  
ATOM    511  C2'   U   973      -9.397 -17.033 -41.209  1.00  0.00           C  
ATOM    512  O2'   U   973      -9.453 -17.215 -42.617  1.00  0.00           O  
ATOM    513  N1    U   973      -7.586 -16.415 -39.599  1.00  0.00           N  
ATOM    514  C2    U   973      -6.689 -17.468 -39.597  1.00  0.00           C  
ATOM    515  O2    U   973      -6.425 -18.118 -40.593  1.00  0.00           O  
ATOM    516  N3    U   973      -6.107 -17.736 -38.383  1.00  0.00           N  
ATOM    517  C4    U   973      -6.324 -17.075 -37.193  1.00  0.00           C  
ATOM    518  O4    U   973      -5.721 -17.437 -36.181  1.00  0.00           O  
ATOM    519  C5    U   973      -7.263 -15.997 -37.270  1.00  0.00           C  
ATOM    520  C6    U   973      -7.844 -15.714 -38.440  1.00  0.00           C  
ATOM    521  H5'   U   973     -10.722 -12.878 -40.510  1.00  0.00           H  
ATOM    522 H5''   U   973     -11.887 -13.915 -40.170  1.00  0.00           H  
ATOM    523  H4'   U   973     -10.407 -14.622 -41.936  1.00  0.00           H  
ATOM    524  H3'   U   973     -10.725 -16.391 -39.738  1.00  0.00           H  
ATOM    525  H1'   U   973      -7.578 -16.130 -41.609  1.00  0.00           H  
ATOM    526  H2'   U   973      -9.294 -17.886 -40.738  1.00  0.00           H  
ATOM    527 HO2'   U   973      -9.060 -18.084 -42.842  1.00  0.00           H  
ATOM    528  H3    U   973      -5.469 -18.479 -38.360  1.00  0.00           H  
ATOM    529  H5    U   973      -7.477 -15.471 -36.471  1.00  0.00           H  
ATOM    530  H6    U   973      -8.483 -14.973 -38.466  1.00  0.00           H  
ATOM    531  P     A   974     -12.866 -17.594 -40.619  1.00  0.00           P  
ATOM    532  OP2   A   974     -12.502 -17.647 -39.180  1.00  0.00           O  
ATOM    533  OP1   A   974     -14.222 -17.141 -41.016  1.00  0.00           O  
ATOM    534  O5'   A   974     -12.627 -19.041 -41.240  1.00  0.00           O  
ATOM    535  C5'   A   974     -13.501 -20.118 -40.936  1.00  0.00           C  
ATOM    536  C4'   A   974     -12.806 -21.450 -41.070  1.00  0.00           C  
ATOM    537  O4'   A   974     -12.938 -21.864 -42.443  1.00  0.00           O  
ATOM    538  C3'   A   974     -11.312 -21.455 -40.784  1.00  0.00           C  
ATOM    539  O3'   A   974     -11.011 -21.630 -39.411  1.00  0.00           O  
ATOM    540  C1'   A   974     -11.776 -22.590 -42.818  1.00  0.00           C  
ATOM    541  C2'   A   974     -10.809 -22.624 -41.633  1.00  0.00           C  
ATOM    542  O2'   A   974     -10.963 -23.860 -40.950  1.00  0.00           O  
ATOM    543  N1    A   974      -8.407 -23.189 -46.670  1.00  0.00           N  
ATOM    544  C2    A   974      -8.766 -23.987 -45.656  1.00  0.00           C  
ATOM    545  N3    A   974      -9.652 -23.767 -44.687  1.00  0.00           N  
ATOM    546  C4    A   974     -10.214 -22.553 -44.823  1.00  0.00           C  
ATOM    547  C5    A   974      -9.949 -21.624 -45.811  1.00  0.00           C  
ATOM    548  C6    A   974      -8.992 -21.977 -46.778  1.00  0.00           C  
ATOM    549  N6    A   974      -8.633 -21.182 -47.789  1.00  0.00           N  
ATOM    550  N7    A   974     -10.721 -20.484 -45.631  1.00  0.00           N  
ATOM    551  C8    A   974     -11.423 -20.746 -44.557  1.00  0.00           C  
ATOM    552  N9    A   974     -11.168 -21.981 -44.016  1.00  0.00           N  
ATOM    553  H5'   A   974     -14.265 -20.094 -41.550  1.00  0.00           H  
ATOM    554 H5''   A   974     -13.826 -20.018 -40.018  1.00  0.00           H  
ATOM    555  H4'   A   974     -13.239 -22.122 -40.502  1.00  0.00           H  
ATOM    556  H3'   A   974     -10.911 -20.617 -41.097  1.00  0.00           H  
ATOM    557  H1'   A   974     -12.067 -23.503 -43.027  1.00  0.00           H  
ATOM    558  H2'   A   974      -9.883 -22.483 -41.925  1.00  0.00           H  
ATOM    559 HO2'   A   974     -10.174 -24.416 -41.116  1.00  0.00           H  
ATOM    560  H2    A   974      -8.312 -24.855 -45.623  1.00  0.00           H  
ATOM    561  H61   A   974      -7.958 -21.484 -48.434  1.00  0.00           H  
ATOM    562  H62   A   974      -9.044 -20.298 -47.888  1.00  0.00           H  
ATOM    563  H8    A   974     -12.072 -20.117 -44.175  1.00  0.00           H  
ATOM    564  P     A   975      -9.570 -21.205 -38.839  1.00  0.00           P  
ATOM    565  OP2   A   975      -9.397 -19.748 -39.064  1.00  0.00           O  
ATOM    566  OP1   A   975      -9.437 -21.758 -37.468  1.00  0.00           O  
ATOM    567  O5'   A   975      -8.540 -21.974 -39.782  1.00  0.00           O  
ATOM    568  C5'   A   975      -7.527 -22.803 -39.232  1.00  0.00           C  
ATOM    569  C4'   A   975      -6.407 -23.034 -40.215  1.00  0.00           C  
ATOM    570  O4'   A   975      -6.934 -23.126 -41.556  1.00  0.00           O  
ATOM    571  C3'   A   975      -5.335 -21.957 -40.271  1.00  0.00           C  
ATOM    572  O3'   A   975      -4.277 -22.178 -39.355  1.00  0.00           O  
ATOM    573  C1'   A   975      -6.040 -22.525 -42.480  1.00  0.00           C  
ATOM    574  C2'   A   975      -4.791 -22.118 -41.694  1.00  0.00           C  
ATOM    575  O2'   A   975      -3.847 -23.176 -41.767  1.00  0.00           O  
ATOM    576  N1    A   975      -6.069 -19.092 -46.322  1.00  0.00           N  
ATOM    577  C2    A   975      -5.248 -20.109 -46.030  1.00  0.00           C  
ATOM    578  N3    A   975      -5.299 -20.965 -45.012  1.00  0.00           N  
ATOM    579  C4    A   975      -6.351 -20.696 -44.217  1.00  0.00           C  
ATOM    580  C5    A   975      -7.280 -19.687 -44.387  1.00  0.00           C  
ATOM    581  C6    A   975      -7.116 -18.850 -45.505  1.00  0.00           C  
ATOM    582  N6    A   975      -7.933 -17.835 -45.796  1.00  0.00           N  
ATOM    583  N7    A   975      -8.226 -19.715 -43.371  1.00  0.00           N  
ATOM    584  C8    A   975      -7.853 -20.723 -42.622  1.00  0.00           C  
ATOM    585  N9    A   975      -6.725 -21.363 -43.076  1.00  0.00           N  
ATOM    586  H5'   A   975      -7.919 -23.666 -38.985  1.00  0.00           H  
ATOM    587 H5''   A   975      -7.164 -22.375 -38.429  1.00  0.00           H  
ATOM    588  H4'   A   975      -5.984 -23.890 -39.991  1.00  0.00           H  
ATOM    589  H3'   A   975      -5.705 -21.061 -40.125  1.00  0.00           H  
ATOM    590  H1'   A   975      -5.788 -23.155 -43.188  1.00  0.00           H  
ATOM    591  H2'   A   975      -4.421 -21.276 -42.034  1.00  0.00           H  
ATOM    592 HO2'   A   975      -3.508 -23.364 -40.867  1.00  0.00           H  
ATOM    593  H2    A   975      -4.505 -20.243 -46.655  1.00  0.00           H  
ATOM    594  H61   A   975      -7.767 -17.285 -46.591  1.00  0.00           H  
ATOM    595  H62   A   975      -8.699 -17.640 -45.218  1.00  0.00           H  
ATOM    596  H8    A   975      -8.334 -20.996 -41.813  1.00  0.00           H  
ATOM    597  P     A   976      -3.470 -20.933 -38.736  1.00  0.00           P  
ATOM    598  OP2   A   976      -4.428 -20.103 -37.963  1.00  0.00           O  
ATOM    599  OP1   A   976      -2.251 -21.458 -38.072  1.00  0.00           O  
ATOM    600  O5'   A   976      -3.014 -20.097 -40.014  1.00  0.00           O  
ATOM    601  C5'   A   976      -1.709 -20.242 -40.552  1.00  0.00           C  
ATOM    602  C4'   A   976      -1.727 -20.233 -42.060  1.00  0.00           C  
ATOM    603  O4'   A   976      -2.857 -19.433 -42.500  1.00  0.00           O  
ATOM    604  C3'   A   976      -0.485 -19.678 -42.740  1.00  0.00           C  
ATOM    605  O3'   A   976      -0.111 -20.408 -43.895  1.00  0.00           O  
ATOM    606  C1'   A   976      -2.414 -18.461 -43.422  1.00  0.00           C  
ATOM    607  C2'   A   976      -0.923 -18.270 -43.143  1.00  0.00           C  
ATOM    608  O2'   A   976      -0.287 -17.857 -44.343  1.00  0.00           O  
ATOM    609  N1    A   976      -5.111 -14.599 -45.511  1.00  0.00           N  
ATOM    610  C2    A   976      -4.477 -15.649 -46.049  1.00  0.00           C  
ATOM    611  N3    A   976      -3.793 -16.618 -45.445  1.00  0.00           N  
ATOM    612  C4    A   976      -3.789 -16.438 -44.113  1.00  0.00           C  
ATOM    613  C5    A   976      -4.394 -15.410 -43.414  1.00  0.00           C  
ATOM    614  C6    A   976      -5.088 -14.448 -44.169  1.00  0.00           C  
ATOM    615  N6    A   976      -5.719 -13.401 -43.634  1.00  0.00           N  
ATOM    616  N7    A   976      -4.180 -15.551 -42.050  1.00  0.00           N  
ATOM    617  C8    A   976      -3.462 -16.643 -41.956  1.00  0.00           C  
ATOM    618  N9    A   976      -3.189 -17.232 -43.166  1.00  0.00           N  
ATOM    619  H5'   A   976      -1.327 -21.090 -40.242  1.00  0.00           H  
ATOM    620 H5''   A   976      -1.147 -19.504 -40.235  1.00  0.00           H  
ATOM    621  H4'   A   976      -1.876 -21.150 -42.374  1.00  0.00           H  
ATOM    622  H3'   A   976       0.274 -19.648 -42.119  1.00  0.00           H  
ATOM    623  H1'   A   976      -2.538 -18.737 -44.354  1.00  0.00           H  
ATOM    624  H2'   A   976      -0.780 -17.628 -42.416  1.00  0.00           H  
ATOM    625 HO2'   A   976       0.143 -16.990 -44.194  1.00  0.00           H  
ATOM    626  H2    A   976      -4.524 -15.713 -47.026  1.00  0.00           H  
ATOM    627  H61   A   976      -6.187 -12.762 -44.212  1.00  0.00           H  
ATOM    628  H62   A   976      -5.717 -13.270 -42.662  1.00  0.00           H  
ATOM    629  H8    A   976      -3.149 -17.006 -41.100  1.00  0.00           H  
ATOM    630  P     A   977       1.314 -21.149 -43.957  1.00  0.00           P  
ATOM    631  OP2   A   977       1.927 -20.858 -45.277  1.00  0.00           O  
ATOM    632  OP1   A   977       2.057 -20.823 -42.714  1.00  0.00           O  
ATOM    633  O5'   A   977       0.944 -22.699 -43.917  1.00  0.00           O  
ATOM    634  C5'   A   977       1.934 -23.678 -43.642  1.00  0.00           C  
ATOM    635  C4'   A   977       1.346 -25.066 -43.607  1.00  0.00           C  
ATOM    636  O4'   A   977       0.027 -24.980 -43.016  1.00  0.00           O  
ATOM    637  C3'   A   977       1.129 -25.733 -44.957  1.00  0.00           C  
ATOM    638  O3'   A   977       2.291 -26.378 -45.449  1.00  0.00           O  
ATOM    639  C1'   A   977      -0.837 -25.868 -43.665  1.00  0.00           C  
ATOM    640  C2'   A   977       0.045 -26.726 -44.584  1.00  0.00           C  
ATOM    641  O2'   A   977       0.576 -27.812 -43.839  1.00  0.00           O  
ATOM    642  N1    A   977      -5.647 -25.587 -45.492  1.00  0.00           N  
ATOM    643  C2    A   977      -5.007 -26.525 -44.782  1.00  0.00           C  
ATOM    644  N3    A   977      -3.751 -26.534 -44.339  1.00  0.00           N  
ATOM    645  C4    A   977      -3.112 -25.407 -44.700  1.00  0.00           C  
ATOM    646  C5    A   977      -3.636 -24.355 -45.428  1.00  0.00           C  
ATOM    647  C6    A   977      -4.976 -24.467 -45.838  1.00  0.00           C  
ATOM    648  N6    A   977      -5.615 -23.533 -46.546  1.00  0.00           N  
ATOM    649  N7    A   977      -2.682 -23.362 -45.609  1.00  0.00           N  
ATOM    650  C8    A   977      -1.622 -23.828 -44.997  1.00  0.00           C  
ATOM    651  N9    A   977      -1.811 -25.062 -44.424  1.00  0.00           N  
ATOM    652  H5'   A   977       2.344 -23.483 -42.773  1.00  0.00           H  
ATOM    653 H5''   A   977       2.624 -23.640 -44.336  1.00  0.00           H  
ATOM    654  H4'   A   977       1.900 -25.652 -43.049  1.00  0.00           H  
ATOM    655  H3'   A   977       0.794 -25.112 -45.637  1.00  0.00           H  
ATOM    656  H1'   A   977      -1.314 -26.450 -43.035  1.00  0.00           H  
ATOM    657  H2'   A   977      -0.448 -27.033 -45.374  1.00  0.00           H  
ATOM    658 HO2'   A   977       0.146 -28.642 -44.135  1.00  0.00           H  
ATOM    659  H2    A   977      -5.538 -27.318 -44.557  1.00  0.00           H  
ATOM    660  H61   A   977      -6.551 -23.668 -46.803  1.00  0.00           H  
ATOM    661  H62   A   977      -5.148 -22.712 -46.808  1.00  0.00           H  
ATOM    662  H8    A   977      -0.772 -23.342 -44.952  1.00  0.00           H  
ATOM    663  P     C   978       2.437 -26.692 -47.019  1.00  0.00           P  
ATOM    664  OP2   C   978       3.161 -25.560 -47.650  1.00  0.00           O  
ATOM    665  OP1   C   978       2.965 -28.073 -47.164  1.00  0.00           O  
ATOM    666  O5'   C   978       0.937 -26.681 -47.556  1.00  0.00           O  
ATOM    667  C5'   C   978       0.245 -27.893 -47.814  1.00  0.00           C  
ATOM    668  C4'   C   978      -1.060 -27.648 -48.532  1.00  0.00           C  
ATOM    669  O4'   C   978      -1.760 -26.587 -47.836  1.00  0.00           O  
ATOM    670  C3'   C   978      -0.954 -27.122 -49.955  1.00  0.00           C  
ATOM    671  O3'   C   978      -0.793 -28.153 -50.914  1.00  0.00           O  
ATOM    672  C1'   C   978      -2.528 -25.859 -48.759  1.00  0.00           C  
ATOM    673  C2'   C   978      -2.316 -26.493 -50.129  1.00  0.00           C  
ATOM    674  O2'   C   978      -3.315 -27.479 -50.345  1.00  0.00           O  
ATOM    675  N1    C   978      -2.096 -24.439 -48.722  1.00  0.00           N  
ATOM    676  C2    C   978      -3.007 -23.457 -49.131  1.00  0.00           C  
ATOM    677  O2    C   978      -4.138 -23.799 -49.510  1.00  0.00           O  
ATOM    678  N3    C   978      -2.638 -22.155 -49.107  1.00  0.00           N  
ATOM    679  C4    C   978      -1.417 -21.814 -48.696  1.00  0.00           C  
ATOM    680  N4    C   978      -1.098 -20.518 -48.689  1.00  0.00           N  
ATOM    681  C5    C   978      -0.469 -22.788 -48.275  1.00  0.00           C  
ATOM    682  C6    C   978      -0.845 -24.073 -48.302  1.00  0.00           C  
ATOM    683  H5'   C   978       0.063 -28.344 -46.964  1.00  0.00           H  
ATOM    684 H5''   C   978       0.810 -28.471 -48.368  1.00  0.00           H  
ATOM    685  H4'   C   978      -1.616 -28.454 -48.532  1.00  0.00           H  
ATOM    686  H3'   C   978      -0.238 -26.463 -50.070  1.00  0.00           H  
ATOM    687  H1'   C   978      -3.476 -25.918 -48.519  1.00  0.00           H  
ATOM    688  H2'   C   978      -2.312 -25.821 -50.841  1.00  0.00           H  
ATOM    689 HO2'   C   978      -3.791 -27.642 -49.504  1.00  0.00           H  
ATOM    690  H42   C   978      -0.208 -20.235 -48.393  1.00  0.00           H  
ATOM    691  H41   C   978      -1.753 -19.850 -48.981  1.00  0.00           H  
ATOM    692  H5    C   978       0.427 -22.528 -47.974  1.00  0.00           H  
ATOM    693  H6    C   978      -0.206 -24.758 -48.016  1.00  0.00           H  
ATOM    694  P     A   979      -0.413 -27.792 -52.434  1.00  0.00           P  
ATOM    695  OP2   A   979       1.018 -27.397 -52.468  1.00  0.00           O  
ATOM    696  OP1   A   979      -0.891 -28.896 -53.303  1.00  0.00           O  
ATOM    697  O5'   A   979      -1.288 -26.499 -52.752  1.00  0.00           O  
ATOM    698  C5'   A   979      -2.489 -26.598 -53.502  1.00  0.00           C  
ATOM    699  C4'   A   979      -2.931 -25.253 -54.022  1.00  0.00           C  
ATOM    700  O4'   A   979      -3.044 -24.287 -52.951  1.00  0.00           O  
ATOM    701  C3'   A   979      -1.919 -24.501 -54.873  1.00  0.00           C  
ATOM    702  O3'   A   979      -1.823 -25.004 -56.195  1.00  0.00           O  
ATOM    703  C1'   A   979      -2.735 -22.996 -53.406  1.00  0.00           C  
ATOM    704  C2'   A   979      -2.514 -23.112 -54.887  1.00  0.00           C  
ATOM    705  O2'   A   979      -3.748 -23.087 -55.590  1.00  0.00           O  
ATOM    706  N1    A   979       0.051 -19.002 -51.721  1.00  0.00           N  
ATOM    707  C2    A   979      -1.106 -19.074 -52.392  1.00  0.00           C  
ATOM    708  N3    A   979      -1.777 -20.149 -52.800  1.00  0.00           N  
ATOM    709  C4    A   979      -1.130 -21.274 -52.447  1.00  0.00           C  
ATOM    710  C5    A   979       0.065 -21.362 -51.757  1.00  0.00           C  
ATOM    711  C6    A   979       0.674 -20.151 -51.381  1.00  0.00           C  
ATOM    712  N6    A   979       1.828 -20.080 -50.714  1.00  0.00           N  
ATOM    713  N7    A   979       0.428 -22.689 -51.571  1.00  0.00           N  
ATOM    714  C8    A   979      -0.540 -23.362 -52.143  1.00  0.00           C  
ATOM    715  N9    A   979      -1.516 -22.570 -52.693  1.00  0.00           N  
ATOM    716  H5'   A   979      -3.194 -26.967 -52.930  1.00  0.00           H  
ATOM    717 H5''   A   979      -2.345 -27.202 -54.260  1.00  0.00           H  
ATOM    718  H4'   A   979      -3.769 -25.335 -54.524  1.00  0.00           H  
ATOM    719  H3'   A   979      -1.027 -24.496 -54.466  1.00  0.00           H  
ATOM    720  H1'   A   979      -3.456 -22.354 -53.234  1.00  0.00           H  
ATOM    721  H2'   A   979      -1.880 -22.454 -55.242  1.00  0.00           H  
ATOM    722 HO2'   A   979      -3.794 -22.267 -56.124  1.00  0.00           H  
ATOM    723  H2    A   979      -1.517 -18.212 -52.614  1.00  0.00           H  
ATOM    724  H61   A   979       2.204 -19.205 -50.479  1.00  0.00           H  
ATOM    725  H62   A   979       2.298 -20.900 -50.456  1.00  0.00           H  
ATOM    726  H8    A   979      -0.563 -24.342 -52.175  1.00  0.00           H  
ATOM    727  P     A   980      -0.443 -25.638 -56.720  1.00  0.00           P  
ATOM    728  OP2   A   980       0.675 -24.900 -56.079  1.00  0.00           O  
ATOM    729  OP1   A   980      -0.528 -27.112 -56.575  1.00  0.00           O  
ATOM    730  O5'   A   980      -0.430 -25.295 -58.276  1.00  0.00           O  
ATOM    731  C5'   A   980      -1.257 -26.005 -59.186  1.00  0.00           C  
ATOM    732  C4'   A   980      -1.573 -25.179 -60.408  1.00  0.00           C  
ATOM    733  O4'   A   980      -2.130 -23.939 -59.910  1.00  0.00           O  
ATOM    734  C3'   A   980      -0.386 -24.798 -61.280  1.00  0.00           C  
ATOM    735  O3'   A   980      -0.720 -24.687 -62.653  1.00  0.00           O  
ATOM    736  C1'   A   980      -1.362 -22.849 -60.343  1.00  0.00           C  
ATOM    737  C2'   A   980      -0.013 -23.420 -60.755  1.00  0.00           C  
ATOM    738  O2'   A   980       0.525 -22.605 -61.787  1.00  0.00           O  
ATOM    739  N1    A   980      -1.948 -17.940 -58.890  1.00  0.00           N  
ATOM    740  C2    A   980      -2.159 -18.565 -60.056  1.00  0.00           C  
ATOM    741  N3    A   980      -1.985 -19.848 -60.365  1.00  0.00           N  
ATOM    742  C4    A   980      -1.533 -20.536 -59.302  1.00  0.00           C  
ATOM    743  C5    A   980      -1.270 -20.034 -58.041  1.00  0.00           C  
ATOM    744  C6    A   980      -1.495 -18.660 -57.842  1.00  0.00           C  
ATOM    745  N6    A   980      -1.285 -18.036 -56.681  1.00  0.00           N  
ATOM    746  N7    A   980      -0.817 -21.039 -57.197  1.00  0.00           N  
ATOM    747  C8    A   980      -0.818 -22.109 -57.954  1.00  0.00           C  
ATOM    748  N9    A   980      -1.240 -21.877 -59.240  1.00  0.00           N  
ATOM    749  H5'   A   980      -2.095 -26.243 -58.737  1.00  0.00           H  
ATOM    750 H5''   A   980      -0.799 -26.825 -59.463  1.00  0.00           H  
ATOM    751  H4'   A   980      -2.251 -25.611 -60.967  1.00  0.00           H  
ATOM    752  H3'   A   980       0.353 -25.435 -61.180  1.00  0.00           H  
ATOM    753  H1'   A   980      -1.782 -22.415 -61.116  1.00  0.00           H  
ATOM    754  H2'   A   980       0.592 -23.480 -59.986  1.00  0.00           H  
ATOM    755 HO2'   A   980       1.274 -22.087 -61.425  1.00  0.00           H  
ATOM    756  H2    A   980      -2.488 -17.997 -60.784  1.00  0.00           H  
ATOM    757  H61   A   980      -1.460 -17.075 -56.603  1.00  0.00           H  
ATOM    758  H62   A   980      -0.957 -18.538 -55.906  1.00  0.00           H  
ATOM    759  H8    A   980      -0.542 -22.992 -57.632  1.00  0.00           H  
ATOM    760  P     A   981       0.440 -24.578 -63.760  1.00  0.00           P  
ATOM    761  OP2   A   981       0.753 -23.140 -63.957  1.00  0.00           O  
ATOM    762  OP1   A   981       1.523 -25.521 -63.387  1.00  0.00           O  
ATOM    763  O5'   A   981      -0.248 -25.118 -65.092  1.00  0.00           O  
ATOM    764  C5'   A   981       0.535 -25.625 -66.163  1.00  0.00           C  
ATOM    765  C4'   A   981      -0.303 -25.880 -67.390  1.00  0.00           C  
ATOM    766  O4'   A   981      -1.505 -26.588 -66.995  1.00  0.00           O  
ATOM    767  C3'   A   981      -0.776 -24.646 -68.143  1.00  0.00           C  
ATOM    768  O3'   A   981       0.136 -24.223 -69.142  1.00  0.00           O  
ATOM    769  C1'   A   981      -2.615 -26.040 -67.666  1.00  0.00           C  
ATOM    770  C2'   A   981      -2.094 -25.093 -68.750  1.00  0.00           C  
ATOM    771  O2'   A   981      -1.886 -25.829 -69.948  1.00  0.00           O  
ATOM    772  N1    A   981      -6.975 -23.393 -66.933  1.00  0.00           N  
ATOM    773  C2    A   981      -6.423 -23.934 -68.027  1.00  0.00           C  
ATOM    774  N3    A   981      -5.283 -24.611 -68.147  1.00  0.00           N  
ATOM    775  C4    A   981      -4.666 -24.718 -66.956  1.00  0.00           C  
ATOM    776  C5    A   981      -5.108 -24.216 -65.746  1.00  0.00           C  
ATOM    777  C6    A   981      -6.330 -23.519 -65.753  1.00  0.00           C  
ATOM    778  N6    A   981      -6.880 -22.978 -64.663  1.00  0.00           N  
ATOM    779  N7    A   981      -4.211 -24.520 -64.732  1.00  0.00           N  
ATOM    780  C8    A   981      -3.263 -25.189 -65.341  1.00  0.00           C  
ATOM    781  N9    A   981      -3.474 -25.346 -66.689  1.00  0.00           N  
ATOM    782  H5'   A   981       0.955 -26.466 -65.882  1.00  0.00           H  
ATOM    783 H5''   A   981       1.236 -24.977 -66.383  1.00  0.00           H  
ATOM    784  H4'   A   981       0.201 -26.453 -68.005  1.00  0.00           H  
ATOM    785  H3'   A   981      -0.925 -23.911 -67.512  1.00  0.00           H  
ATOM    786  H1'   A   981      -3.119 -26.769 -68.085  1.00  0.00           H  
ATOM    787  H2'   A   981      -2.701 -24.336 -68.889  1.00  0.00           H  
ATOM    788 HO2'   A   981      -2.568 -25.570 -70.602  1.00  0.00           H  
ATOM    789  H2    A   981      -6.931 -23.814 -68.857  1.00  0.00           H  
ATOM    790  H61   A   981      -7.735 -22.503 -64.730  1.00  0.00           H  
ATOM    791  H62   A   981      -6.430 -23.057 -63.796  1.00  0.00           H  
ATOM    792  H8    A   981      -2.475 -25.544 -64.877  1.00  0.00           H  
ATOM    793  P     C   982       0.839 -22.782 -69.035  1.00  0.00           P  
ATOM    794  OP2   C   982       1.415 -22.650 -67.673  1.00  0.00           O  
ATOM    795  OP1   C   982       1.715 -22.609 -70.222  1.00  0.00           O  
ATOM    796  O5'   C   982      -0.370 -21.752 -69.162  1.00  0.00           O  
ATOM    797  C5'   C   982      -0.726 -21.197 -70.418  1.00  0.00           C  
ATOM    798  C4'   C   982      -2.183 -20.801 -70.460  1.00  0.00           C  
ATOM    799  O4'   C   982      -2.950 -21.762 -69.686  1.00  0.00           O  
ATOM    800  C3'   C   982      -2.530 -19.459 -69.835  1.00  0.00           C  
ATOM    801  O3'   C   982      -2.368 -18.373 -70.732  1.00  0.00           O  
ATOM    802  C1'   C   982      -3.973 -21.113 -68.973  1.00  0.00           C  
ATOM    803  C2'   C   982      -3.992 -19.662 -69.458  1.00  0.00           C  
ATOM    804  O2'   C   982      -4.836 -19.561 -70.595  1.00  0.00           O  
ATOM    805  N1    C   982      -3.664 -21.219 -67.525  1.00  0.00           N  
ATOM    806  C2    C   982      -4.565 -20.660 -66.610  1.00  0.00           C  
ATOM    807  O2    C   982      -5.586 -20.095 -67.033  1.00  0.00           O  
ATOM    808  N3    C   982      -4.308 -20.743 -65.285  1.00  0.00           N  
ATOM    809  C4    C   982      -3.203 -21.354 -64.856  1.00  0.00           C  
ATOM    810  N4    C   982      -2.990 -21.412 -63.539  1.00  0.00           N  
ATOM    811  C5    C   982      -2.268 -21.932 -65.760  1.00  0.00           C  
ATOM    812  C6    C   982      -2.534 -21.845 -67.069  1.00  0.00           C  
ATOM    813  H5'   C   982      -0.555 -21.859 -71.120  1.00  0.00           H  
ATOM    814 H5''   C   982      -0.175 -20.404 -70.585  1.00  0.00           H  
ATOM    815  H4'   C   982      -2.503 -20.812 -71.385  1.00  0.00           H  
ATOM    816  H3'   C   982      -1.994 -19.294 -69.031  1.00  0.00           H  
ATOM    817  H1'   C   982      -4.844 -21.524 -69.151  1.00  0.00           H  
ATOM    818  H2'   C   982      -4.268 -19.046 -68.747  1.00  0.00           H  
ATOM    819 HO2'   C   982      -5.650 -19.074 -70.348  1.00  0.00           H  
ATOM    820  H42   C   982      -2.188 -21.855 -63.192  1.00  0.00           H  
ATOM    821  H41   C   982      -3.636 -21.012 -62.920  1.00  0.00           H  
ATOM    822  H5    C   982      -1.459 -22.380 -65.435  1.00  0.00           H  
ATOM    823  H6    C   982      -1.902 -22.237 -67.707  1.00  0.00           H  
ATOM    824  P     C   983      -1.242 -17.259 -70.457  1.00  0.00           P  
ATOM    825  OP2   C   983       0.087 -17.911 -70.565  1.00  0.00           O  
ATOM    826  OP1   C   983      -1.550 -16.077 -71.302  1.00  0.00           O  
ATOM    827  O5'   C   983      -1.468 -16.848 -68.935  1.00  0.00           O  
ATOM    828  C5'   C   983      -2.157 -15.654 -68.596  1.00  0.00           C  
ATOM    829  C4'   C   983      -3.174 -15.888 -67.505  1.00  0.00           C  
ATOM    830  O4'   C   983      -3.284 -17.309 -67.231  1.00  0.00           O  
ATOM    831  C3'   C   983      -2.854 -15.278 -66.149  1.00  0.00           C  
ATOM    832  O3'   C   983      -3.307 -13.941 -66.024  1.00  0.00           O  
ATOM    833  C1'   C   983      -3.385 -17.559 -65.856  1.00  0.00           C  
ATOM    834  C2'   C   983      -3.632 -16.192 -65.214  1.00  0.00           C  
ATOM    835  O2'   C   983      -5.022 -15.904 -65.253  1.00  0.00           O  
ATOM    836  N1    C   983      -2.101 -18.162 -65.421  1.00  0.00           N  
ATOM    837  C2    C   983      -1.852 -18.277 -64.048  1.00  0.00           C  
ATOM    838  O2    C   983      -2.704 -17.874 -63.242  1.00  0.00           O  
ATOM    839  N3    C   983      -0.689 -18.823 -63.625  1.00  0.00           N  
ATOM    840  C4    C   983       0.211 -19.249 -64.511  1.00  0.00           C  
ATOM    841  N4    C   983       1.344 -19.781 -64.047  1.00  0.00           N  
ATOM    842  C5    C   983      -0.012 -19.146 -65.913  1.00  0.00           C  
ATOM    843  C6    C   983      -1.166 -18.604 -66.320  1.00  0.00           C  
ATOM    844  H5'   C   983      -2.616 -15.313 -69.392  1.00  0.00           H  
ATOM    845 H5''   C   983      -1.508 -14.987 -68.290  1.00  0.00           H  
ATOM    846  H4'   C   983      -4.044 -15.554 -67.805  1.00  0.00           H  
ATOM    847  H3'   C   983      -1.895 -15.312 -65.950  1.00  0.00           H  
ATOM    848  H1'   C   983      -4.123 -18.161 -65.626  1.00  0.00           H  
ATOM    849  H2'   C   983      -3.280 -16.153 -64.301  1.00  0.00           H  
ATOM    850 HO2'   C   983      -5.386 -15.959 -64.345  1.00  0.00           H  
ATOM    851  H42   C   983       2.026 -20.103 -64.673  1.00  0.00           H  
ATOM    852  H41   C   983       1.494 -19.850 -63.081  1.00  0.00           H  
ATOM    853  H5    C   983       0.656 -19.462 -66.558  1.00  0.00           H  
ATOM    854  H6    C   983      -1.338 -18.525 -67.281  1.00  0.00           H  
ATOM    855  P     A   984      -2.250 -12.744 -65.839  1.00  0.00           P  
ATOM    856  OP2   A   984      -0.925 -13.223 -66.307  1.00  0.00           O  
ATOM    857  OP1   A   984      -2.838 -11.516 -66.429  1.00  0.00           O  
ATOM    858  O5'   A   984      -2.170 -12.542 -64.260  1.00  0.00           O  
ATOM    859  C5'   A   984      -3.350 -12.468 -63.474  1.00  0.00           C  
ATOM    860  C4'   A   984      -3.160 -13.119 -62.127  1.00  0.00           C  
ATOM    861  O4'   A   984      -2.927 -14.538 -62.304  1.00  0.00           O  
ATOM    862  C3'   A   984      -1.935 -12.679 -61.340  1.00  0.00           C  
ATOM    863  O3'   A   984      -2.132 -11.460 -60.643  1.00  0.00           O  
ATOM    864  C1'   A   984      -1.965 -15.021 -61.390  1.00  0.00           C  
ATOM    865  C2'   A   984      -1.721 -13.873 -60.418  1.00  0.00           C  
ATOM    866  O2'   A   984      -2.698 -13.910 -59.388  1.00  0.00           O  
ATOM    867  N1    A   984       2.770 -17.053 -61.293  1.00  0.00           N  
ATOM    868  C2    A   984       1.845 -16.880 -60.340  1.00  0.00           C  
ATOM    869  N3    A   984       0.630 -16.342 -60.435  1.00  0.00           N  
ATOM    870  C4    A   984       0.383 -15.946 -61.696  1.00  0.00           C  
ATOM    871  C5    A   984       1.233 -16.056 -62.781  1.00  0.00           C  
ATOM    872  C6    A   984       2.489 -16.644 -62.549  1.00  0.00           C  
ATOM    873  N6    A   984       3.412 -16.816 -63.498  1.00  0.00           N  
ATOM    874  N7    A   984       0.638 -15.540 -63.924  1.00  0.00           N  
ATOM    875  C8    A   984      -0.538 -15.136 -63.512  1.00  0.00           C  
ATOM    876  N9    A   984      -0.760 -15.351 -62.174  1.00  0.00           N  
ATOM    877  H5'   A   984      -4.079 -12.921 -63.947  1.00  0.00           H  
ATOM    878 H5''   A   984      -3.590 -11.527 -63.344  1.00  0.00           H  
ATOM    879  H4'   A   984      -3.958 -12.983 -61.573  1.00  0.00           H  
ATOM    880  H3'   A   984      -1.161 -12.587 -61.935  1.00  0.00           H  
ATOM    881  H1'   A   984      -2.257 -15.813 -60.891  1.00  0.00           H  
ATOM    882  H2'   A   984      -0.810 -13.888 -60.055  1.00  0.00           H  
ATOM    883 HO2'   A   984      -2.281 -14.237 -58.564  1.00  0.00           H  
ATOM    884  H2    A   984       2.098 -17.193 -59.447  1.00  0.00           H  
ATOM    885  H61   A   984       4.271 -17.232 -63.276  1.00  0.00           H  
ATOM    886  H62   A   984       3.231 -16.527 -64.417  1.00  0.00           H  
ATOM    887  H8    A   984      -1.198 -14.719 -64.104  1.00  0.00           H  
ATOM    888  P     G   985      -0.872 -10.550 -60.236  1.00  0.00           P  
ATOM    889  OP2   G   985       0.362 -11.345 -60.464  1.00  0.00           O  
ATOM    890  OP1   G   985      -1.026  -9.228 -60.895  1.00  0.00           O  
ATOM    891  O5'   G   985      -1.039 -10.339 -58.665  1.00  0.00           O  
ATOM    892  C5'   G   985      -0.116 -10.911 -57.750  1.00  0.00           C  
ATOM    893  C4'   G   985      -0.382 -12.381 -57.540  1.00  0.00           C  
ATOM    894  O4'   G   985       0.655 -13.179 -58.169  1.00  0.00           O  
ATOM    895  C3'   G   985      -0.346 -12.866 -56.099  1.00  0.00           C  
ATOM    896  O3'   G   985      -1.516 -12.530 -55.372  1.00  0.00           O  
ATOM    897  C1'   G   985       0.824 -14.387 -57.448  1.00  0.00           C  
ATOM    898  C2'   G   985      -0.192 -14.363 -56.302  1.00  0.00           C  
ATOM    899  O2'   G   985      -1.402 -14.959 -56.746  1.00  0.00           O  
ATOM    900  N1    G   985       4.206 -16.791 -54.500  1.00  0.00           N  
ATOM    901  C2    G   985       2.882 -17.080 -54.726  1.00  0.00           C  
ATOM    902  N2    G   985       2.388 -18.150 -54.085  1.00  0.00           N  
ATOM    903  N3    G   985       2.098 -16.373 -55.523  1.00  0.00           N  
ATOM    904  C4    G   985       2.752 -15.336 -56.085  1.00  0.00           C  
ATOM    905  C5    G   985       4.070 -14.961 -55.927  1.00  0.00           C  
ATOM    906  C6    G   985       4.900 -15.728 -55.069  1.00  0.00           C  
ATOM    907  O6    G   985       6.094 -15.557 -54.798  1.00  0.00           O  
ATOM    908  N7    G   985       4.355 -13.833 -56.682  1.00  0.00           N  
ATOM    909  C8    G   985       3.228 -13.547 -57.275  1.00  0.00           C  
ATOM    910  N9    G   985       2.214 -14.418 -56.958  1.00  0.00           N  
ATOM    911  H5'   G   985      -0.187 -10.447 -56.891  1.00  0.00           H  
ATOM    912 H5''   G   985       0.793 -10.797 -58.100  1.00  0.00           H  
ATOM    913  H4'   G   985      -1.252 -12.608 -57.930  1.00  0.00           H  
ATOM    914  H3'   G   985       0.443 -12.524 -55.629  1.00  0.00           H  
ATOM    915  H1'   G   985       0.659 -15.171 -58.014  1.00  0.00           H  
ATOM    916  H2'   G   985       0.160 -14.807 -55.503  1.00  0.00           H  
ATOM    917 HO2'   G   985      -2.150 -14.365 -56.527  1.00  0.00           H  
ATOM    918  H1    G   985       4.701 -17.378 -53.891  1.00  0.00           H  
ATOM    919  H22   G   985       1.449 -18.404 -54.208  1.00  0.00           H  
ATOM    920  H21   G   985       2.963 -18.678 -53.493  1.00  0.00           H  
ATOM    921  H8    G   985       3.117 -12.788 -57.885  1.00  0.00           H  
ATOM    922  P     A   986      -1.482 -11.338 -54.295  1.00  0.00           P  
ATOM    923  OP2   A   986      -0.073 -10.896 -54.142  1.00  0.00           O  
ATOM    924  OP1   A   986      -2.525 -10.350 -54.668  1.00  0.00           O  
ATOM    925  O5'   A   986      -1.929 -12.036 -52.934  1.00  0.00           O  
ATOM    926  C5'   A   986      -2.881 -13.089 -52.933  1.00  0.00           C  
ATOM    927  C4'   A   986      -2.498 -14.183 -51.969  1.00  0.00           C  
ATOM    928  O4'   A   986      -1.479 -15.031 -52.571  1.00  0.00           O  
ATOM    929  C3'   A   986      -1.863 -13.729 -50.663  1.00  0.00           C  
ATOM    930  O3'   A   986      -2.815 -13.331 -49.692  1.00  0.00           O  
ATOM    931  C1'   A   986      -0.583 -15.496 -51.576  1.00  0.00           C  
ATOM    932  C2'   A   986      -1.087 -14.971 -50.233  1.00  0.00           C  
ATOM    933  O2'   A   986      -1.948 -15.940 -49.652  1.00  0.00           O  
ATOM    934  N1    A   986       4.443 -15.747 -50.466  1.00  0.00           N  
ATOM    935  C2    A   986       3.376 -16.376 -49.957  1.00  0.00           C  
ATOM    936  N3    A   986       2.093 -16.263 -50.294  1.00  0.00           N  
ATOM    937  C4    A   986       1.940 -15.373 -51.290  1.00  0.00           C  
ATOM    938  C5    A   986       2.939 -14.648 -51.915  1.00  0.00           C  
ATOM    939  C6    A   986       4.255 -14.859 -51.466  1.00  0.00           C  
ATOM    940  N6    A   986       5.319 -14.232 -51.973  1.00  0.00           N  
ATOM    941  N7    A   986       2.406 -13.827 -52.900  1.00  0.00           N  
ATOM    942  C8    A   986       1.120 -14.070 -52.849  1.00  0.00           C  
ATOM    943  N9    A   986       0.767 -14.995 -51.898  1.00  0.00           N  
ATOM    944  H5'   A   986      -2.942 -13.466 -53.836  1.00  0.00           H  
ATOM    945 H5''   A   986      -3.756 -12.729 -52.678  1.00  0.00           H  
ATOM    946  H4'   A   986      -3.290 -14.726 -51.773  1.00  0.00           H  
ATOM    947  H3'   A   986      -1.231 -13.002 -50.849  1.00  0.00           H  
ATOM    948  H1'   A   986      -0.572 -16.476 -51.560  1.00  0.00           H  
ATOM    949  H2'   A   986      -0.344 -14.741 -49.636  1.00  0.00           H  
ATOM    950 HO2'   A   986      -1.497 -16.346 -48.883  1.00  0.00           H  
ATOM    951  H2    A   986       3.567 -17.010 -49.234  1.00  0.00           H  
ATOM    952  H61   A   986       6.213 -14.421 -51.619  1.00  0.00           H  
ATOM    953  H62   A   986       5.206 -13.584 -52.699  1.00  0.00           H  
ATOM    954  H8    A   986       0.469 -13.631 -53.437  1.00  0.00           H  
ATOM    955  P     U   987      -2.478 -12.134 -48.674  1.00  0.00           P  
ATOM    956  OP2   U   987      -1.701 -11.107 -49.414  1.00  0.00           O  
ATOM    957  OP1   U   987      -3.735 -11.748 -47.985  1.00  0.00           O  
ATOM    958  O5'   U   987      -1.512 -12.804 -47.599  1.00  0.00           O  
ATOM    959  C5'   U   987      -1.915 -13.956 -46.874  1.00  0.00           C  
ATOM    960  C4'   U   987      -0.829 -14.437 -45.944  1.00  0.00           C  
ATOM    961  O4'   U   987       0.217 -15.075 -46.722  1.00  0.00           O  
ATOM    962  C3'   U   987      -0.099 -13.363 -45.152  1.00  0.00           C  
ATOM    963  O3'   U   987      -0.773 -13.000 -43.961  1.00  0.00           O  
ATOM    964  C1'   U   987       1.481 -14.807 -46.148  1.00  0.00           C  
ATOM    965  C2'   U   987       1.229 -14.041 -44.848  1.00  0.00           C  
ATOM    966  O2'   U   987       1.100 -14.969 -43.780  1.00  0.00           O  
ATOM    967  N1    U   987       2.264 -14.013 -47.125  1.00  0.00           N  
ATOM    968  C2    U   987       3.637 -13.984 -46.959  1.00  0.00           C  
ATOM    969  O2    U   987       4.211 -14.573 -46.060  1.00  0.00           O  
ATOM    970  N3    U   987       4.320 -13.238 -47.887  1.00  0.00           N  
ATOM    971  C4    U   987       3.786 -12.531 -48.943  1.00  0.00           C  
ATOM    972  O4    U   987       4.536 -11.905 -49.694  1.00  0.00           O  
ATOM    973  C5    U   987       2.361 -12.607 -49.054  1.00  0.00           C  
ATOM    974  C6    U   987       1.671 -13.328 -48.164  1.00  0.00           C  
ATOM    975  H5'   U   987      -2.134 -14.671 -47.507  1.00  0.00           H  
ATOM    976 H5''   U   987      -2.713 -13.740 -46.347  1.00  0.00           H  
ATOM    977  H4'   U   987      -1.211 -15.091 -45.323  1.00  0.00           H  
ATOM    978  H3'   U   987       0.059 -12.588 -45.730  1.00  0.00           H  
ATOM    979  H1'   U   987       1.961 -15.638 -45.945  1.00  0.00           H  
ATOM    980  H2'   U   987       1.936 -13.385 -44.674  1.00  0.00           H  
ATOM    981 HO2'   U   987       0.663 -15.781 -44.114  1.00  0.00           H  
ATOM    982  H3    U   987       5.294 -13.203 -47.787  1.00  0.00           H  
ATOM    983  H5    U   987       1.896 -12.135 -49.776  1.00  0.00           H  
ATOM    984  H6    U   987       0.697 -13.363 -48.260  1.00  0.00           H  
ATOM    985  P     C   988      -0.820 -11.463 -43.494  1.00  0.00           P  
ATOM    986  OP2   C   988      -0.723 -10.610 -44.705  1.00  0.00           O  
ATOM    987  OP1   C   988      -1.971 -11.298 -42.571  1.00  0.00           O  
ATOM    988  O5'   C   988       0.518 -11.275 -42.650  1.00  0.00           O  
ATOM    989  C5'   C   988       0.881 -12.206 -41.641  1.00  0.00           C  
ATOM    990  C4'   C   988       2.267 -11.937 -41.107  1.00  0.00           C  
ATOM    991  O4'   C   988       3.242 -12.527 -42.007  1.00  0.00           O  
ATOM    992  C3'   C   988       2.681 -10.476 -41.023  1.00  0.00           C  
ATOM    993  O3'   C   988       2.227  -9.841 -39.840  1.00  0.00           O  
ATOM    994  C1'   C   988       4.389 -11.696 -42.109  1.00  0.00           C  
ATOM    995  C2'   C   988       4.198 -10.572 -41.087  1.00  0.00           C  
ATOM    996  O2'   C   988       4.742 -10.983 -39.841  1.00  0.00           O  
ATOM    997  N1    C   988       4.454 -11.186 -43.501  1.00  0.00           N  
ATOM    998  C2    C   988       5.711 -10.890 -44.043  1.00  0.00           C  
ATOM    999  O2    C   988       6.725 -11.060 -43.348  1.00  0.00           O  
ATOM   1000  N3    C   988       5.799 -10.425 -45.310  1.00  0.00           N  
ATOM   1001  C4    C   988       4.694 -10.250 -46.035  1.00  0.00           C  
ATOM   1002  N4    C   988       4.829  -9.789 -47.281  1.00  0.00           N  
ATOM   1003  C5    C   988       3.402 -10.541 -45.514  1.00  0.00           C  
ATOM   1004  C6    C   988       3.328 -11.002 -44.260  1.00  0.00           C  
ATOM   1005  H5'   C   988       0.853 -13.111 -42.017  1.00  0.00           H  
ATOM   1006 H5''   C   988       0.238 -12.146 -40.905  1.00  0.00           H  
ATOM   1007  H4'   C   988       2.350 -12.352 -40.223  1.00  0.00           H  
ATOM   1008  H3'   C   988       2.352 -10.001 -41.814  1.00  0.00           H  
ATOM   1009  H1'   C   988       5.212 -12.184 -41.901  1.00  0.00           H  
ATOM   1010  H2'   C   988       4.597  -9.733 -41.398  1.00  0.00           H  
ATOM   1011 HO2'   C   988       4.945 -11.940 -39.881  1.00  0.00           H  
ATOM   1012  H42   C   988       4.036  -9.650 -47.839  1.00  0.00           H  
ATOM   1013  H41   C   988       5.720  -9.589 -47.636  1.00  0.00           H  
ATOM   1014  H5    C   988       2.595 -10.410 -46.055  1.00  0.00           H  
ATOM   1015  H6    C   988       2.448 -11.208 -43.883  1.00  0.00           H  
ATOM   1016  P     G   989       1.975  -8.254 -39.820  1.00  0.00           P  
ATOM   1017  OP2   G   989       1.190  -7.899 -41.030  1.00  0.00           O  
ATOM   1018  OP1   G   989       1.460  -7.886 -38.476  1.00  0.00           O  
ATOM   1019  O5'   G   989       3.432  -7.629 -39.977  1.00  0.00           O  
ATOM   1020  C5'   G   989       4.373  -7.698 -38.916  1.00  0.00           C  
ATOM   1021  C4'   G   989       5.649  -6.971 -39.259  1.00  0.00           C  
ATOM   1022  O4'   G   989       6.290  -7.670 -40.359  1.00  0.00           O  
ATOM   1023  C3'   G   989       5.490  -5.548 -39.772  1.00  0.00           C  
ATOM   1024  O3'   G   989       5.364  -4.595 -38.730  1.00  0.00           O  
ATOM   1025  C1'   G   989       6.923  -6.729 -41.208  1.00  0.00           C  
ATOM   1026  C2'   G   989       6.790  -5.362 -40.538  1.00  0.00           C  
ATOM   1027  O2'   G   989       7.884  -5.163 -39.655  1.00  0.00           O  
ATOM   1028  N1    G   989       7.435  -5.791 -46.185  1.00  0.00           N  
ATOM   1029  C2    G   989       8.338  -5.615 -45.165  1.00  0.00           C  
ATOM   1030  N2    G   989       9.538  -5.126 -45.511  1.00  0.00           N  
ATOM   1031  N3    G   989       8.086  -5.900 -43.898  1.00  0.00           N  
ATOM   1032  C4    G   989       6.836  -6.380 -43.727  1.00  0.00           C  
ATOM   1033  C5    G   989       5.859  -6.593 -44.676  1.00  0.00           C  
ATOM   1034  C6    G   989       6.143  -6.284 -46.032  1.00  0.00           C  
ATOM   1035  O6    G   989       5.408  -6.403 -47.019  1.00  0.00           O  
ATOM   1036  N7    G   989       4.707  -7.101 -44.092  1.00  0.00           N  
ATOM   1037  C8    G   989       4.999  -7.186 -42.823  1.00  0.00           C  
ATOM   1038  N9    G   989       6.275  -6.765 -42.532  1.00  0.00           N  
ATOM   1039  H5'   G   989       4.579  -8.638 -38.732  1.00  0.00           H  
ATOM   1040 H5''   G   989       3.980  -7.294 -38.114  1.00  0.00           H  
ATOM   1041  H4'   G   989       6.239  -6.979 -38.476  1.00  0.00           H  
ATOM   1042  H3'   G   989       4.733  -5.512 -40.392  1.00  0.00           H  
ATOM   1043  H1'   G   989       7.873  -6.955 -41.303  1.00  0.00           H  
ATOM   1044  H2'   G   989       6.718  -4.639 -41.197  1.00  0.00           H  
ATOM   1045 HO2'   G   989       8.616  -5.760 -39.915  1.00  0.00           H  
ATOM   1046  H1    G   989       7.720  -5.549 -47.091  1.00  0.00           H  
ATOM   1047  H22   G   989      10.224  -4.980 -44.825  1.00  0.00           H  
ATOM   1048  H21   G   989       9.733  -4.913 -46.447  1.00  0.00           H  
ATOM   1049  H8    G   989       4.372  -7.517 -42.147  1.00  0.00           H  
ATOM   1050  P     U   990       4.862  -3.103 -39.055  1.00  0.00           P  
ATOM   1051  OP2   U   990       3.464  -3.187 -39.549  1.00  0.00           O  
ATOM   1052  OP1   U   990       5.177  -2.245 -37.885  1.00  0.00           O  
ATOM   1053  O5'   U   990       5.786  -2.642 -40.268  1.00  0.00           O  
ATOM   1054  C5'   U   990       7.057  -2.054 -40.034  1.00  0.00           C  
ATOM   1055  C4'   U   990       7.761  -1.716 -41.325  1.00  0.00           C  
ATOM   1056  O4'   U   990       7.616  -2.812 -42.261  1.00  0.00           O  
ATOM   1057  C3'   U   990       7.216  -0.521 -42.092  1.00  0.00           C  
ATOM   1058  O3'   U   990       7.653   0.720 -41.568  1.00  0.00           O  
ATOM   1059  C1'   U   990       7.609  -2.303 -43.573  1.00  0.00           C  
ATOM   1060  C2'   U   990       7.730  -0.778 -43.498  1.00  0.00           C  
ATOM   1061  O2'   U   990       9.096  -0.410 -43.622  1.00  0.00           O  
ATOM   1062  N1    U   990       6.361  -2.735 -44.248  1.00  0.00           N  
ATOM   1063  C2    U   990       6.323  -2.636 -45.626  1.00  0.00           C  
ATOM   1064  O2    U   990       7.255  -2.217 -46.290  1.00  0.00           O  
ATOM   1065  N3    U   990       5.149  -3.048 -46.208  1.00  0.00           N  
ATOM   1066  C4    U   990       4.031  -3.538 -45.567  1.00  0.00           C  
ATOM   1067  O4    U   990       3.048  -3.867 -46.233  1.00  0.00           O  
ATOM   1068  C5    U   990       4.142  -3.613 -44.142  1.00  0.00           C  
ATOM   1069  C6    U   990       5.275  -3.219 -43.550  1.00  0.00           C  
ATOM   1070  H5'   U   990       7.610  -2.681 -39.523  1.00  0.00           H  
ATOM   1071 H5''   U   990       6.938  -1.233 -39.511  1.00  0.00           H  
ATOM   1072  H4'   U   990       8.713  -1.580 -41.139  1.00  0.00           H  
ATOM   1073  H3'   U   990       6.237  -0.560 -42.097  1.00  0.00           H  
ATOM   1074  H1'   U   990       8.381  -2.665 -44.056  1.00  0.00           H  
ATOM   1075  H2'   U   990       7.173  -0.335 -44.171  1.00  0.00           H  
ATOM   1076 HO2'   U   990       9.645  -1.222 -43.655  1.00  0.00           H  
ATOM   1077  H3    U   990       5.100  -2.986 -47.184  1.00  0.00           H  
ATOM   1078  H5    U   990       3.395  -3.950 -43.606  1.00  0.00           H  
ATOM   1079  H6    U   990       5.326  -3.279 -42.574  1.00  0.00           H  
ATOM   1080  P     G   991       6.937   2.086 -42.019  1.00  0.00           P  
ATOM   1081  OP2   G   991       5.719   1.733 -42.792  1.00  0.00           O  
ATOM   1082  OP1   G   991       6.820   2.961 -40.824  1.00  0.00           O  
ATOM   1083  O5'   G   991       7.979   2.757 -43.021  1.00  0.00           O  
ATOM   1084  C5'   G   991       7.705   4.011 -43.627  1.00  0.00           C  
ATOM   1085  C4'   G   991       8.248   4.078 -45.032  1.00  0.00           C  
ATOM   1086  O4'   G   991       8.439   2.735 -45.525  1.00  0.00           O  
ATOM   1087  C3'   G   991       7.344   4.730 -46.067  1.00  0.00           C  
ATOM   1088  O3'   G   991       7.458   6.143 -46.090  1.00  0.00           O  
ATOM   1089  C1'   G   991       8.011   2.625 -46.860  1.00  0.00           C  
ATOM   1090  C2'   G   991       7.768   4.054 -47.357  1.00  0.00           C  
ATOM   1091  O2'   G   991       8.987   4.596 -47.846  1.00  0.00           O  
ATOM   1092  N1    G   991       4.285   0.601 -49.677  1.00  0.00           N  
ATOM   1093  C2    G   991       5.363   1.358 -50.067  1.00  0.00           C  
ATOM   1094  N2    G   991       5.468   1.613 -51.380  1.00  0.00           N  
ATOM   1095  N3    G   991       6.274   1.831 -49.233  1.00  0.00           N  
ATOM   1096  C4    G   991       6.017   1.483 -47.954  1.00  0.00           C  
ATOM   1097  C5    G   991       4.971   0.732 -47.460  1.00  0.00           C  
ATOM   1098  C6    G   991       4.001   0.231 -48.366  1.00  0.00           C  
ATOM   1099  O6    G   991       3.001  -0.454 -48.123  1.00  0.00           O  
ATOM   1100  N7    G   991       5.068   0.600 -46.082  1.00  0.00           N  
ATOM   1101  C8    G   991       6.150   1.260 -45.769  1.00  0.00           C  
ATOM   1102  N9    G   991       6.774   1.821 -46.857  1.00  0.00           N  
ATOM   1103  H5'   G   991       8.114   4.722 -43.091  1.00  0.00           H  
ATOM   1104 H5''   G   991       6.734   4.148 -43.652  1.00  0.00           H  
ATOM   1105  H4'   G   991       9.111   4.543 -45.017  1.00  0.00           H  
ATOM   1106  H3'   G   991       6.413   4.494 -45.875  1.00  0.00           H  
ATOM   1107  H1'   G   991       8.681   2.191 -47.428  1.00  0.00           H  
ATOM   1108  H2'   G   991       7.059   4.090 -48.032  1.00  0.00           H  
ATOM   1109 HO2'   G   991       8.932   4.677 -48.821  1.00  0.00           H  
ATOM   1110  H1    G   991       3.666   0.298 -50.374  1.00  0.00           H  
ATOM   1111  H22   G   991       6.217   2.148 -51.717  1.00  0.00           H  
ATOM   1112  H21   G   991       4.797   1.266 -52.004  1.00  0.00           H  
ATOM   1113  H8    G   991       6.482   1.346 -44.852  1.00  0.00           H  
ATOM   1114  P     G   992       6.151   7.041 -46.310  1.00  0.00           P  
ATOM   1115  OP2   G   992       5.510   7.160 -44.975  1.00  0.00           O  
ATOM   1116  OP1   G   992       6.611   8.264 -47.016  1.00  0.00           O  
ATOM   1117  O5'   G   992       5.144   6.266 -47.272  1.00  0.00           O  
ATOM   1118  C5'   G   992       4.143   5.409 -46.742  1.00  0.00           C  
ATOM   1119  C4'   G   992       4.071   5.505 -45.238  1.00  0.00           C  
ATOM   1120  O4'   G   992       3.896   6.893 -44.851  1.00  0.00           O  
ATOM   1121  C3'   G   992       2.890   4.805 -44.581  1.00  0.00           C  
ATOM   1122  O3'   G   992       3.080   3.407 -44.450  1.00  0.00           O  
ATOM   1123  C1'   G   992       3.180   6.939 -43.642  1.00  0.00           C  
ATOM   1124  C2'   G   992       2.841   5.506 -43.233  1.00  0.00           C  
ATOM   1125  O2'   G   992       3.850   5.017 -42.361  1.00  0.00           O  
ATOM   1126  N1    G   992      -0.704   9.334 -41.386  1.00  0.00           N  
ATOM   1127  C2    G   992       0.317   8.604 -40.826  1.00  0.00           C  
ATOM   1128  N2    G   992       0.307   8.495 -39.489  1.00  0.00           N  
ATOM   1129  N3    G   992       1.279   8.024 -41.525  1.00  0.00           N  
ATOM   1130  C4    G   992       1.137   8.233 -42.851  1.00  0.00           C  
ATOM   1131  C5    G   992       0.157   8.945 -43.510  1.00  0.00           C  
ATOM   1132  C6    G   992      -0.869   9.562 -42.748  1.00  0.00           C  
ATOM   1133  O6    G   992      -1.826  10.235 -43.148  1.00  0.00           O  
ATOM   1134  N7    G   992       0.369   8.922 -44.881  1.00  0.00           N  
ATOM   1135  C8    G   992       1.454   8.211 -45.028  1.00  0.00           C  
ATOM   1136  N9    G   992       1.971   7.762 -43.837  1.00  0.00           N  
ATOM   1137  H5'   G   992       4.347   4.485 -46.995  1.00  0.00           H  
ATOM   1138 H5''   G   992       3.274   5.660 -47.121  1.00  0.00           H  
ATOM   1139  H4'   G   992       4.902   5.163 -44.847  1.00  0.00           H  
ATOM   1140  H3'   G   992       2.061   4.972 -45.074  1.00  0.00           H  
ATOM   1141  H1'   G   992       3.747   7.349 -42.956  1.00  0.00           H  
ATOM   1142  H2'   G   992       1.951   5.445 -42.828  1.00  0.00           H  
ATOM   1143 HO2'   G   992       3.487   4.962 -41.452  1.00  0.00           H  
ATOM   1144  H1    G   992      -1.368   9.724 -40.780  1.00  0.00           H  
ATOM   1145  H22   G   992       1.011   7.986 -39.035  1.00  0.00           H  
ATOM   1146  H21   G   992      -0.402   8.922 -38.965  1.00  0.00           H  
ATOM   1147  H8    G   992       1.857   8.018 -45.900  1.00  0.00           H  
ATOM   1148  P     A   993       1.822   2.444 -44.178  1.00  0.00           P  
ATOM   1149  OP2   A   993       0.937   2.494 -45.369  1.00  0.00           O  
ATOM   1150  OP1   A   993       2.338   1.136 -43.701  1.00  0.00           O  
ATOM   1151  O5'   A   993       1.057   3.143 -42.967  1.00  0.00           O  
ATOM   1152  C5'   A   993       1.311   2.758 -41.625  1.00  0.00           C  
ATOM   1153  C4'   A   993       0.267   3.305 -40.684  1.00  0.00           C  
ATOM   1154  O4'   A   993       0.167   4.752 -40.791  1.00  0.00           O  
ATOM   1155  C3'   A   993      -1.151   2.799 -40.894  1.00  0.00           C  
ATOM   1156  O3'   A   993      -1.404   1.568 -40.238  1.00  0.00           O  
ATOM   1157  C1'   A   993      -1.167   5.161 -40.655  1.00  0.00           C  
ATOM   1158  C2'   A   993      -1.964   3.912 -40.250  1.00  0.00           C  
ATOM   1159  O2'   A   993      -1.955   3.804 -38.834  1.00  0.00           O  
ATOM   1160  N1    A   993      -4.564   8.167 -43.099  1.00  0.00           N  
ATOM   1161  C2    A   993      -4.411   7.847 -41.808  1.00  0.00           C  
ATOM   1162  N3    A   993      -3.503   7.056 -41.240  1.00  0.00           N  
ATOM   1163  C4    A   993      -2.665   6.554 -42.164  1.00  0.00           C  
ATOM   1164  C5    A   993      -2.695   6.791 -43.525  1.00  0.00           C  
ATOM   1165  C6    A   993      -3.705   7.646 -44.002  1.00  0.00           C  
ATOM   1166  N6    A   993      -3.858   7.966 -45.289  1.00  0.00           N  
ATOM   1167  N7    A   993      -1.673   6.103 -44.166  1.00  0.00           N  
ATOM   1168  C8    A   993      -1.059   5.476 -43.193  1.00  0.00           C  
ATOM   1169  N9    A   993      -1.606   5.704 -41.954  1.00  0.00           N  
ATOM   1170  H5'   A   993       2.192   3.095 -41.356  1.00  0.00           H  
ATOM   1171 H5''   A   993       1.313   1.780 -41.567  1.00  0.00           H  
ATOM   1172  H4'   A   993       0.553   3.078 -39.774  1.00  0.00           H  
ATOM   1173  H3'   A   993      -1.375   2.708 -41.844  1.00  0.00           H  
ATOM   1174  H1'   A   993      -1.265   5.849 -39.963  1.00  0.00           H  
ATOM   1175  H2'   A   993      -2.877   3.943 -40.606  1.00  0.00           H  
ATOM   1176 HO2'   A   993      -2.848   4.016 -38.492  1.00  0.00           H  
ATOM   1177  H2    A   993      -5.060   8.251 -41.195  1.00  0.00           H  
ATOM   1178  H61   A   993      -4.582   8.568 -45.561  1.00  0.00           H  
ATOM   1179  H62   A   993      -3.246   7.600 -45.961  1.00  0.00           H  
ATOM   1180  H8    A   993      -0.281   4.897 -43.337  1.00  0.00           H  
ATOM   1181  P     G   994      -1.936   0.302 -41.073  1.00  0.00           P  
ATOM   1182  OP2   G   994      -1.742   0.589 -42.517  1.00  0.00           O  
ATOM   1183  OP1   G   994      -1.340  -0.923 -40.482  1.00  0.00           O  
ATOM   1184  O5'   G   994      -3.502   0.278 -40.782  1.00  0.00           O  
ATOM   1185  C5'   G   994      -4.003  -0.145 -39.522  1.00  0.00           C  
ATOM   1186  C4'   G   994      -5.496   0.050 -39.426  1.00  0.00           C  
ATOM   1187  O4'   G   994      -5.783   1.466 -39.278  1.00  0.00           O  
ATOM   1188  C3'   G   994      -6.304  -0.371 -40.643  1.00  0.00           C  
ATOM   1189  O3'   G   994      -6.654  -1.745 -40.627  1.00  0.00           O  
ATOM   1190  C1'   G   994      -6.963   1.797 -39.971  1.00  0.00           C  
ATOM   1191  C2'   G   994      -7.544   0.501 -40.537  1.00  0.00           C  
ATOM   1192  O2'   G   994      -8.471  -0.032 -39.604  1.00  0.00           O  
ATOM   1193  N1    G   994      -8.733   4.994 -43.515  1.00  0.00           N  
ATOM   1194  C2    G   994      -9.423   4.194 -42.637  1.00  0.00           C  
ATOM   1195  N2    G   994     -10.761   4.248 -42.707  1.00  0.00           N  
ATOM   1196  N3    G   994      -8.844   3.398 -41.753  1.00  0.00           N  
ATOM   1197  C4    G   994      -7.498   3.465 -41.817  1.00  0.00           C  
ATOM   1198  C5    G   994      -6.713   4.230 -42.654  1.00  0.00           C  
ATOM   1199  C6    G   994      -7.347   5.079 -43.599  1.00  0.00           C  
ATOM   1200  O6    G   994      -6.825   5.834 -44.427  1.00  0.00           O  
ATOM   1201  N7    G   994      -5.366   4.012 -42.403  1.00  0.00           N  
ATOM   1202  C8    G   994      -5.356   3.135 -41.436  1.00  0.00           C  
ATOM   1203  N9    G   994      -6.615   2.761 -41.032  1.00  0.00           N  
ATOM   1204  H5'   G   994      -3.566   0.372 -38.814  1.00  0.00           H  
ATOM   1205 H5''   G   994      -3.795  -1.095 -39.398  1.00  0.00           H  
ATOM   1206  H4'   G   994      -5.836  -0.426 -38.638  1.00  0.00           H  
ATOM   1207  H3'   G   994      -5.814  -0.175 -41.468  1.00  0.00           H  
ATOM   1208  H1'   G   994      -7.611   2.206 -39.359  1.00  0.00           H  
ATOM   1209  H2'   G   994      -7.956   0.648 -41.415  1.00  0.00           H  
ATOM   1210 HO2'   G   994      -9.379   0.075 -39.958  1.00  0.00           H  
ATOM   1211  H1    G   994      -9.256   5.549 -44.131  1.00  0.00           H  
ATOM   1212  H22   G   994     -11.306   3.699 -42.105  1.00  0.00           H  
ATOM   1213  H21   G   994     -11.197   4.835 -43.359  1.00  0.00           H  
ATOM   1214  H8    G   994      -4.533   2.782 -41.038  1.00  0.00           H  
ATOM   1215  P     C   995      -6.782  -2.562 -42.006  1.00  0.00           P  
ATOM   1216  OP2   C   995      -5.442  -2.603 -42.643  1.00  0.00           O  
ATOM   1217  OP1   C   995      -7.499  -3.831 -41.722  1.00  0.00           O  
ATOM   1218  O5'   C   995      -7.730  -1.652 -42.907  1.00  0.00           O  
ATOM   1219  C5'   C   995      -9.143  -1.722 -42.781  1.00  0.00           C  
ATOM   1220  C4'   C   995      -9.838  -0.921 -43.855  1.00  0.00           C  
ATOM   1221  O4'   C   995      -9.541   0.489 -43.683  1.00  0.00           O  
ATOM   1222  C3'   C   995      -9.419  -1.216 -45.287  1.00  0.00           C  
ATOM   1223  O3'   C   995     -10.091  -2.334 -45.840  1.00  0.00           O  
ATOM   1224  C1'   C   995      -9.412   1.112 -44.941  1.00  0.00           C  
ATOM   1225  C2'   C   995      -9.788   0.078 -46.000  1.00  0.00           C  
ATOM   1226  O2'   C   995     -11.184   0.149 -46.249  1.00  0.00           O  
ATOM   1227  N1    C   995      -8.013   1.586 -45.088  1.00  0.00           N  
ATOM   1228  C2    C   995      -7.738   2.554 -46.061  1.00  0.00           C  
ATOM   1229  O2    C   995      -8.663   2.983 -46.768  1.00  0.00           O  
ATOM   1230  N3    C   995      -6.471   3.003 -46.215  1.00  0.00           N  
ATOM   1231  C4    C   995      -5.495   2.526 -45.444  1.00  0.00           C  
ATOM   1232  N4    C   995      -4.260   2.998 -45.632  1.00  0.00           N  
ATOM   1233  C5    C   995      -5.742   1.541 -44.446  1.00  0.00           C  
ATOM   1234  C6    C   995      -6.999   1.105 -44.302  1.00  0.00           C  
ATOM   1235  H5'   C   995      -9.402  -1.372 -41.903  1.00  0.00           H  
ATOM   1236 H5''   C   995      -9.423  -2.658 -42.848  1.00  0.00           H  
ATOM   1237  H4'   C   995     -10.805  -1.053 -43.774  1.00  0.00           H  
ATOM   1238  H3'   C   995      -8.452  -1.364 -45.341  1.00  0.00           H  
ATOM   1239  H1'   C   995     -10.023   1.875 -45.004  1.00  0.00           H  
ATOM   1240  H2'   C   995      -9.268   0.195 -46.822  1.00  0.00           H  
ATOM   1241 HO2'   C   995     -11.332   0.531 -47.139  1.00  0.00           H  
ATOM   1242  H42   C   995      -3.521   2.667 -45.081  1.00  0.00           H  
ATOM   1243  H41   C   995      -4.094   3.676 -46.320  1.00  0.00           H  
ATOM   1244  H5    C   995      -5.017   1.196 -43.884  1.00  0.00           H  
ATOM   1245  H6    C   995      -7.189   0.427 -43.621  1.00  0.00           H  
ATOM   1246  P     U   996      -9.372  -3.238 -46.959  1.00  0.00           P  
ATOM   1247  OP2   U   996      -8.208  -3.909 -46.328  1.00  0.00           O  
ATOM   1248  OP1   U   996     -10.415  -4.054 -47.631  1.00  0.00           O  
ATOM   1249  O5'   U   996      -8.820  -2.178 -48.012  1.00  0.00           O  
ATOM   1250  C5'   U   996      -9.555  -1.865 -49.186  1.00  0.00           C  
ATOM   1251  C4'   U   996      -8.770  -0.971 -50.113  1.00  0.00           C  
ATOM   1252  O4'   U   996      -8.213   0.152 -49.380  1.00  0.00           O  
ATOM   1253  C3'   U   996      -7.543  -1.593 -50.763  1.00  0.00           C  
ATOM   1254  O3'   U   996      -7.860  -2.414 -51.872  1.00  0.00           O  
ATOM   1255  C1'   U   996      -6.978   0.533 -49.947  1.00  0.00           C  
ATOM   1256  C2'   U   996      -6.756  -0.359 -51.167  1.00  0.00           C  
ATOM   1257  O2'   U   996      -7.324   0.261 -52.312  1.00  0.00           O  
ATOM   1258  N1    U   996      -5.923   0.355 -48.921  1.00  0.00           N  
ATOM   1259  C2    U   996      -4.808   1.168 -49.015  1.00  0.00           C  
ATOM   1260  O2    U   996      -4.666   2.005 -49.889  1.00  0.00           O  
ATOM   1261  N3    U   996      -3.858   0.969 -48.043  1.00  0.00           N  
ATOM   1262  C4    U   996      -3.905   0.058 -47.009  1.00  0.00           C  
ATOM   1263  O4    U   996      -2.966  -0.001 -46.213  1.00  0.00           O  
ATOM   1264  C5    U   996      -5.087  -0.748 -46.974  1.00  0.00           C  
ATOM   1265  C6    U   996      -6.028  -0.574 -47.907  1.00  0.00           C  
ATOM   1266  H5'   U   996     -10.385  -1.409 -48.931  1.00  0.00           H  
ATOM   1267 H5''   U   996      -9.778  -2.695 -49.655  1.00  0.00           H  
ATOM   1268  H4'   U   996      -9.364  -0.636 -50.816  1.00  0.00           H  
ATOM   1269  H3'   U   996      -7.028  -2.115 -50.113  1.00  0.00           H  
ATOM   1270  H1'   U   996      -6.998   1.471 -50.233  1.00  0.00           H  
ATOM   1271  H2'   U   996      -5.808  -0.565 -51.300  1.00  0.00           H  
ATOM   1272 HO2'   U   996      -6.602   0.565 -52.902  1.00  0.00           H  
ATOM   1273  H3    U   996      -3.060   1.534 -48.091  1.00  0.00           H  
ATOM   1274  H5    U   996      -5.205  -1.421 -46.272  1.00  0.00           H  
ATOM   1275  H6    U   996      -6.827  -1.138 -47.863  1.00  0.00           H  
ATOM   1276  P     G   997      -6.943  -3.686 -52.225  1.00  0.00           P  
ATOM   1277  OP2   G   997      -5.744  -3.645 -51.351  1.00  0.00           O  
ATOM   1278  OP1   G   997      -7.810  -4.892 -52.226  1.00  0.00           O  
ATOM   1279  O5'   G   997      -6.471  -3.418 -53.723  1.00  0.00           O  
ATOM   1280  C5'   G   997      -5.185  -3.825 -54.166  1.00  0.00           C  
ATOM   1281  C4'   G   997      -4.462  -2.705 -54.873  1.00  0.00           C  
ATOM   1282  O4'   G   997      -4.655  -1.462 -54.144  1.00  0.00           O  
ATOM   1283  C3'   G   997      -2.951  -2.847 -54.978  1.00  0.00           C  
ATOM   1284  O3'   G   997      -2.545  -3.617 -56.097  1.00  0.00           O  
ATOM   1285  C1'   G   997      -3.467  -0.691 -54.153  1.00  0.00           C  
ATOM   1286  C2'   G   997      -2.489  -1.404 -55.089  1.00  0.00           C  
ATOM   1287  O2'   G   997      -2.670  -0.905 -56.407  1.00  0.00           O  
ATOM   1288  N1    G   997      -0.267   1.606 -50.928  1.00  0.00           N  
ATOM   1289  C2    G   997      -0.475   1.838 -52.266  1.00  0.00           C  
ATOM   1290  N2    G   997       0.263   2.808 -52.824  1.00  0.00           N  
ATOM   1291  N3    G   997      -1.345   1.168 -53.004  1.00  0.00           N  
ATOM   1292  C4    G   997      -2.000   0.230 -52.288  1.00  0.00           C  
ATOM   1293  C5    G   997      -1.867  -0.081 -50.951  1.00  0.00           C  
ATOM   1294  C6    G   997      -0.930   0.645 -50.170  1.00  0.00           C  
ATOM   1295  O6    G   997      -0.666   0.519 -48.969  1.00  0.00           O  
ATOM   1296  N7    G   997      -2.726  -1.111 -50.597  1.00  0.00           N  
ATOM   1297  C8    G   997      -3.355  -1.402 -51.703  1.00  0.00           C  
ATOM   1298  N9    G   997      -2.963  -0.627 -52.768  1.00  0.00           N  
ATOM   1299  H5'   G   997      -5.282  -4.581 -54.780  1.00  0.00           H  
ATOM   1300 H5''   G   997      -4.655  -4.108 -53.391  1.00  0.00           H  
ATOM   1301  H4'   G   997      -4.836  -2.604 -55.774  1.00  0.00           H  
ATOM   1302  H3'   G   997      -2.594  -3.253 -54.162  1.00  0.00           H  
ATOM   1303  H1'   G   997      -3.631   0.217 -54.483  1.00  0.00           H  
ATOM   1304  H2'   G   997      -1.563  -1.299 -54.785  1.00  0.00           H  
ATOM   1305 HO2'   G   997      -1.897  -0.352 -56.647  1.00  0.00           H  
ATOM   1306  H1    G   997       0.401   2.158 -50.470  1.00  0.00           H  
ATOM   1307  H22   G   997       0.157   3.019 -53.776  1.00  0.00           H  
ATOM   1308  H21   G   997       0.909   3.309 -52.283  1.00  0.00           H  
ATOM   1309  H8    G   997      -4.037  -2.103 -51.767  1.00  0.00           H  
ATOM   1310  P     C   998      -1.169  -4.446 -56.049  1.00  0.00           P  
ATOM   1311  OP2   C   998      -1.082  -5.119 -54.729  1.00  0.00           O  
ATOM   1312  OP1   C   998      -1.076  -5.254 -57.292  1.00  0.00           O  
ATOM   1313  O5'   C   998      -0.039  -3.324 -56.107  1.00  0.00           O  
ATOM   1314  C5'   C   998       0.260  -2.652 -57.321  1.00  0.00           C  
ATOM   1315  C4'   C   998       1.404  -1.682 -57.153  1.00  0.00           C  
ATOM   1316  O4'   C   998       1.032  -0.648 -56.207  1.00  0.00           O  
ATOM   1317  C3'   C   998       2.690  -2.254 -56.576  1.00  0.00           C  
ATOM   1318  O3'   C   998       3.485  -2.913 -57.546  1.00  0.00           O  
ATOM   1319  C1'   C   998       2.158  -0.268 -55.430  1.00  0.00           C  
ATOM   1320  C2'   C   998       3.360  -1.004 -56.028  1.00  0.00           C  
ATOM   1321  O2'   C   998       3.918  -0.220 -57.072  1.00  0.00           O  
ATOM   1322  N1    C   998       1.899  -0.662 -54.023  1.00  0.00           N  
ATOM   1323  C2    C   998       2.692  -0.097 -53.017  1.00  0.00           C  
ATOM   1324  O2    C   998       3.582   0.710 -53.328  1.00  0.00           O  
ATOM   1325  N3    C   998       2.476  -0.439 -51.726  1.00  0.00           N  
ATOM   1326  C4    C   998       1.514  -1.308 -51.418  1.00  0.00           C  
ATOM   1327  N4    C   998       1.337  -1.616 -50.130  1.00  0.00           N  
ATOM   1328  C5    C   998       0.691  -1.901 -52.416  1.00  0.00           C  
ATOM   1329  C6    C   998       0.913  -1.554 -53.690  1.00  0.00           C  
ATOM   1330  H5'   C   998      -0.534  -2.161 -57.618  1.00  0.00           H  
ATOM   1331 H5''   C   998       0.501  -3.315 -58.001  1.00  0.00           H  
ATOM   1332  H4'   C   998       1.602  -1.266 -58.017  1.00  0.00           H  
ATOM   1333  H3'   C   998       2.498  -2.875 -55.842  1.00  0.00           H  
ATOM   1334  H1'   C   998       2.318   0.697 -55.474  1.00  0.00           H  
ATOM   1335  H2'   C   998       4.027  -1.226 -55.345  1.00  0.00           H  
ATOM   1336 HO2'   C   998       4.784   0.132 -56.779  1.00  0.00           H  
ATOM   1337  H42   C   998       0.638  -2.252 -49.871  1.00  0.00           H  
ATOM   1338  H41   C   998       1.906  -1.207 -49.446  1.00  0.00           H  
ATOM   1339  H5    C   998      -0.014  -2.539 -52.180  1.00  0.00           H  
ATOM   1340  H6    C   998       0.358  -1.951 -54.392  1.00  0.00           H  
ATOM   1341  P     G   999       4.559  -4.021 -57.094  1.00  0.00           P  
ATOM   1342  OP2   G   999       3.925  -4.881 -56.062  1.00  0.00           O  
ATOM   1343  OP1   G   999       5.124  -4.642 -58.320  1.00  0.00           O  
ATOM   1344  O5'   G   999       5.713  -3.177 -56.392  1.00  0.00           O  
ATOM   1345  C5'   G   999       6.660  -2.454 -57.165  1.00  0.00           C  
ATOM   1346  C4'   G   999       7.721  -1.827 -56.295  1.00  0.00           C  
ATOM   1347  O4'   G   999       7.081  -0.983 -55.312  1.00  0.00           O  
ATOM   1348  C3'   G   999       8.548  -2.787 -55.453  1.00  0.00           C  
ATOM   1349  O3'   G   999       9.626  -3.364 -56.170  1.00  0.00           O  
ATOM   1350  C1'   G   999       7.782  -1.050 -54.074  1.00  0.00           C  
ATOM   1351  C2'   G   999       9.015  -1.917 -54.298  1.00  0.00           C  
ATOM   1352  O2'   G   999      10.104  -1.090 -54.684  1.00  0.00           O  
ATOM   1353  N1    G   999       7.025  -1.916 -49.115  1.00  0.00           N  
ATOM   1354  C2    G   999       8.081  -1.303 -49.744  1.00  0.00           C  
ATOM   1355  N2    G   999       9.069  -0.858 -48.953  1.00  0.00           N  
ATOM   1356  N3    G   999       8.164  -1.134 -51.054  1.00  0.00           N  
ATOM   1357  C4    G   999       7.090  -1.638 -51.697  1.00  0.00           C  
ATOM   1358  C5    G   999       5.985  -2.268 -51.164  1.00  0.00           C  
ATOM   1359  C6    G   999       5.908  -2.442 -49.758  1.00  0.00           C  
ATOM   1360  O6    G   999       5.011  -2.976 -49.095  1.00  0.00           O  
ATOM   1361  N7    G   999       5.098  -2.639 -52.165  1.00  0.00           N  
ATOM   1362  C8    G   999       5.670  -2.236 -53.268  1.00  0.00           C  
ATOM   1363  N9    G   999       6.880  -1.620 -53.056  1.00  0.00           N  
ATOM   1364  H5'   G   999       6.196  -1.749 -57.662  1.00  0.00           H  
ATOM   1365 H5''   G   999       7.087  -3.066 -57.801  1.00  0.00           H  
ATOM   1366  H4'   G   999       8.326  -1.282 -56.842  1.00  0.00           H  
ATOM   1367  H3'   G   999       7.969  -3.501 -55.115  1.00  0.00           H  
ATOM   1368  H1'   G   999       8.060  -0.152 -53.797  1.00  0.00           H  
ATOM   1369  H2'   G   999       9.230  -2.455 -53.507  1.00  0.00           H  
ATOM   1370 HO2'   G   999      10.746  -1.043 -53.945  1.00  0.00           H  
ATOM   1371  H1    G   999       7.059  -1.991 -48.138  1.00  0.00           H  
ATOM   1372  H22   G   999       9.848  -0.412 -49.346  1.00  0.00           H  
ATOM   1373  H21   G   999       9.014  -0.979 -47.982  1.00  0.00           H  
ATOM   1374  H8    G   999       5.274  -2.359 -54.156  1.00  0.00           H  
ATOM   1375  P     C  1000      10.248  -4.770 -55.700  1.00  0.00           P  
ATOM   1376  OP2   C  1000       9.137  -5.747 -55.578  1.00  0.00           O  
ATOM   1377  OP1   C  1000      11.403  -5.079 -56.581  1.00  0.00           O  
ATOM   1378  O5'   C  1000      10.808  -4.475 -54.238  1.00  0.00           O  
ATOM   1379  C5'   C  1000      12.060  -3.830 -54.053  1.00  0.00           C  
ATOM   1380  C4'   C  1000      12.441  -3.762 -52.595  1.00  0.00           C  
ATOM   1381  O4'   C  1000      11.382  -3.106 -51.848  1.00  0.00           O  
ATOM   1382  C3'   C  1000      12.632  -5.096 -51.889  1.00  0.00           C  
ATOM   1383  O3'   C  1000      13.932  -5.631 -52.061  1.00  0.00           O  
ATOM   1384  C1'   C  1000      11.289  -3.688 -50.556  1.00  0.00           C  
ATOM   1385  C2'   C  1000      12.406  -4.725 -50.438  1.00  0.00           C  
ATOM   1386  O2'   C  1000      13.555  -4.103 -49.881  1.00  0.00           O  
ATOM   1387  N1    C  1000       9.942  -4.289 -50.386  1.00  0.00           N  
ATOM   1388  C2    C  1000       9.492  -4.555 -49.087  1.00  0.00           C  
ATOM   1389  O2    C  1000      10.225  -4.284 -48.124  1.00  0.00           O  
ATOM   1390  N3    C  1000       8.268  -5.102 -48.905  1.00  0.00           N  
ATOM   1391  C4    C  1000       7.500  -5.385 -49.956  1.00  0.00           C  
ATOM   1392  N4    C  1000       6.299  -5.924 -49.728  1.00  0.00           N  
ATOM   1393  C5    C  1000       7.928  -5.127 -51.289  1.00  0.00           C  
ATOM   1394  C6    C  1000       9.140  -4.585 -51.457  1.00  0.00           C  
ATOM   1395  H5'   C  1000      12.006  -2.920 -54.413  1.00  0.00           H  
ATOM   1396 H5''   C  1000      12.750  -4.327 -54.541  1.00  0.00           H  
ATOM   1397  H4'   C  1000      13.262  -3.235 -52.503  1.00  0.00           H  
ATOM   1398  H3'   C  1000      11.971  -5.755 -52.187  1.00  0.00           H  
ATOM   1399  H1'   C  1000      11.423  -2.992 -49.879  1.00  0.00           H  
ATOM   1400  H2'   C  1000      12.121  -5.499 -49.911  1.00  0.00           H  
ATOM   1401 HO2'   C  1000      13.540  -4.217 -48.909  1.00  0.00           H  
ATOM   1402  H42   C  1000       5.711  -6.143 -50.480  1.00  0.00           H  
ATOM   1403  H41   C  1000       6.008  -6.101 -48.809  1.00  0.00           H  
ATOM   1404  H5    C  1000       7.356  -5.338 -52.056  1.00  0.00           H  
ATOM   1405  H6    C  1000       9.453  -4.400 -52.366  1.00  0.00           H  
ATOM   1406  P     G  1001      14.123  -7.164 -52.505  1.00  0.00           P  
ATOM   1407  OP2   G  1001      12.812  -7.671 -52.983  1.00  0.00           O  
ATOM   1408  OP1   G  1001      15.309  -7.241 -53.396  1.00  0.00           O  
ATOM   1409  O5'   G  1001      14.478  -7.919 -51.147  1.00  0.00           O  
ATOM   1410  C5'   G  1001      15.064  -7.222 -50.058  1.00  0.00           C  
ATOM   1411  C4'   G  1001      15.017  -8.037 -48.789  1.00  0.00           C  
ATOM   1412  O4'   G  1001      13.993  -7.478 -47.927  1.00  0.00           O  
ATOM   1413  C3'   G  1001      14.607  -9.493 -48.946  1.00  0.00           C  
ATOM   1414  O3'   G  1001      15.692 -10.340 -49.286  1.00  0.00           O  
ATOM   1415  C1'   G  1001      13.302  -8.509 -47.244  1.00  0.00           C  
ATOM   1416  C2'   G  1001      14.020  -9.818 -47.581  1.00  0.00           C  
ATOM   1417  O2'   G  1001      15.042 -10.046 -46.622  1.00  0.00           O  
ATOM   1418  N1    G  1001       8.431  -9.680 -46.344  1.00  0.00           N  
ATOM   1419  C2    G  1001       9.537  -9.875 -45.554  1.00  0.00           C  
ATOM   1420  N2    G  1001       9.324 -10.458 -44.365  1.00  0.00           N  
ATOM   1421  N3    G  1001      10.764  -9.523 -45.901  1.00  0.00           N  
ATOM   1422  C4    G  1001      10.799  -8.953 -47.123  1.00  0.00           C  
ATOM   1423  C5    G  1001       9.755  -8.712 -47.992  1.00  0.00           C  
ATOM   1424  C6    G  1001       8.444  -9.094 -47.606  1.00  0.00           C  
ATOM   1425  O6    G  1001       7.388  -8.966 -48.236  1.00  0.00           O  
ATOM   1426  N7    G  1001      10.210  -8.104 -49.153  1.00  0.00           N  
ATOM   1427  C8    G  1001      11.498  -7.988 -48.974  1.00  0.00           C  
ATOM   1428  N9    G  1001      11.922  -8.482 -47.764  1.00  0.00           N  
ATOM   1429  H5'   G  1001      14.579  -6.382 -49.917  1.00  0.00           H  
ATOM   1430 H5''   G  1001      15.999  -7.019 -50.273  1.00  0.00           H  
ATOM   1431  H4'   G  1001      15.880  -7.997 -48.326  1.00  0.00           H  
ATOM   1432  H3'   G  1001      13.912  -9.572 -49.631  1.00  0.00           H  
ATOM   1433  H1'   G  1001      13.288  -8.385 -46.272  1.00  0.00           H  
ATOM   1434  H2'   G  1001      13.393 -10.570 -47.629  1.00  0.00           H  
ATOM   1435 HO2'   G  1001      14.872  -9.486 -45.835  1.00  0.00           H  
ATOM   1436  H1    G  1001       7.564  -9.976 -45.994  1.00  0.00           H  
ATOM   1437  H22   G  1001      10.076 -10.622 -43.758  1.00  0.00           H  
ATOM   1438  H21   G  1001       8.418 -10.721 -44.100  1.00  0.00           H  
ATOM   1439  H8    G  1001      12.100  -7.588 -49.635  1.00  0.00           H  
ATOM   1440  P     A  1002      15.423 -11.863 -49.721  1.00  0.00           P  
ATOM   1441  OP2   A  1002      14.428 -11.858 -50.823  1.00  0.00           O  
ATOM   1442  OP1   A  1002      16.736 -12.525 -49.921  1.00  0.00           O  
ATOM   1443  O5'   A  1002      14.733 -12.513 -48.439  1.00  0.00           O  
ATOM   1444  C5'   A  1002      15.188 -13.752 -47.916  1.00  0.00           C  
ATOM   1445  C4'   A  1002      14.279 -14.260 -46.825  1.00  0.00           C  
ATOM   1446  O4'   A  1002      13.403 -13.184 -46.398  1.00  0.00           O  
ATOM   1447  C3'   A  1002      13.313 -15.365 -47.223  1.00  0.00           C  
ATOM   1448  O3'   A  1002      13.901 -16.654 -47.193  1.00  0.00           O  
ATOM   1449  C1'   A  1002      12.118 -13.676 -46.101  1.00  0.00           C  
ATOM   1450  C2'   A  1002      12.212 -15.200 -46.188  1.00  0.00           C  
ATOM   1451  O2'   A  1002      12.610 -15.715 -44.926  1.00  0.00           O  
ATOM   1452  N1    A  1002       7.195 -13.119 -47.519  1.00  0.00           N  
ATOM   1453  C2    A  1002       7.767 -13.728 -46.472  1.00  0.00           C  
ATOM   1454  N3    A  1002       9.058 -13.835 -46.164  1.00  0.00           N  
ATOM   1455  C4    A  1002       9.819 -13.218 -47.085  1.00  0.00           C  
ATOM   1456  C5    A  1002       9.378 -12.551 -48.212  1.00  0.00           C  
ATOM   1457  C6    A  1002       7.988 -12.508 -48.425  1.00  0.00           C  
ATOM   1458  N6    A  1002       7.418 -11.901 -49.468  1.00  0.00           N  
ATOM   1459  N7    A  1002      10.450 -12.038 -48.930  1.00  0.00           N  
ATOM   1460  C8    A  1002      11.498 -12.401 -48.232  1.00  0.00           C  
ATOM   1461  N9    A  1002      11.189 -13.118 -47.103  1.00  0.00           N  
ATOM   1462  H5'   A  1002      16.090 -13.633 -47.551  1.00  0.00           H  
ATOM   1463 H5''   A  1002      15.221 -14.412 -48.639  1.00  0.00           H  
ATOM   1464  H4'   A  1002      14.812 -14.566 -46.061  1.00  0.00           H  
ATOM   1465  H3'   A  1002      12.950 -15.199 -48.119  1.00  0.00           H  
ATOM   1466  H1'   A  1002      11.822 -13.419 -45.202  1.00  0.00           H  
ATOM   1467  H2'   A  1002      11.369 -15.597 -46.493  1.00  0.00           H  
ATOM   1468 HO2'   A  1002      11.850 -16.180 -44.518  1.00  0.00           H  
ATOM   1469  H2    A  1002       7.147 -14.155 -45.844  1.00  0.00           H  
ATOM   1470  H61   A  1002       6.442 -11.905 -49.563  1.00  0.00           H  
ATOM   1471  H62   A  1002       7.973 -11.452 -50.138  1.00  0.00           H  
ATOM   1472  H8    A  1002      12.417 -12.181 -48.493  1.00  0.00           H  
ATOM   1473  P     U  1003      13.581 -17.716 -48.357  1.00  0.00           P  
ATOM   1474  OP2   U  1003      13.267 -16.959 -49.595  1.00  0.00           O  
ATOM   1475  OP1   U  1003      14.670 -18.725 -48.371  1.00  0.00           O  
ATOM   1476  O5'   U  1003      12.248 -18.435 -47.866  1.00  0.00           O  
ATOM   1477  C5'   U  1003      12.051 -18.751 -46.496  1.00  0.00           C  
ATOM   1478  C4'   U  1003      10.628 -19.171 -46.220  1.00  0.00           C  
ATOM   1479  O4'   U  1003       9.772 -18.013 -46.054  1.00  0.00           O  
ATOM   1480  C3'   U  1003       9.934 -19.954 -47.324  1.00  0.00           C  
ATOM   1481  O3'   U  1003      10.247 -21.335 -47.304  1.00  0.00           O  
ATOM   1482  C1'   U  1003       8.506 -18.228 -46.606  1.00  0.00           C  
ATOM   1483  C2'   U  1003       8.468 -19.702 -47.005  1.00  0.00           C  
ATOM   1484  O2'   U  1003       8.044 -20.476 -45.892  1.00  0.00           O  
ATOM   1485  N1    U  1003       8.399 -17.326 -47.779  1.00  0.00           N  
ATOM   1486  C2    U  1003       7.128 -17.048 -48.247  1.00  0.00           C  
ATOM   1487  O2    U  1003       6.118 -17.507 -47.743  1.00  0.00           O  
ATOM   1488  N3    U  1003       7.078 -16.208 -49.333  1.00  0.00           N  
ATOM   1489  C4    U  1003       8.145 -15.629 -49.986  1.00  0.00           C  
ATOM   1490  O4    U  1003       7.935 -14.894 -50.953  1.00  0.00           O  
ATOM   1491  C5    U  1003       9.428 -15.961 -49.447  1.00  0.00           C  
ATOM   1492  C6    U  1003       9.506 -16.775 -48.389  1.00  0.00           C  
ATOM   1493  H5'   U  1003      12.261 -17.962 -45.954  1.00  0.00           H  
ATOM   1494 H5''   U  1003      12.653 -19.482 -46.246  1.00  0.00           H  
ATOM   1495  H4'   U  1003      10.614 -19.703 -45.398  1.00  0.00           H  
ATOM   1496  H3'   U  1003      10.152 -19.588 -48.207  1.00  0.00           H  
ATOM   1497  H1'   U  1003       7.770 -18.042 -45.986  1.00  0.00           H  
ATOM   1498  H2'   U  1003       7.899 -19.852 -47.788  1.00  0.00           H  
ATOM   1499 HO2'   U  1003       7.130 -20.793 -46.053  1.00  0.00           H  
ATOM   1500  H3    U  1003       6.187 -15.999 -49.681  1.00  0.00           H  
ATOM   1501  H5    U  1003      10.243 -15.593 -49.849  1.00  0.00           H  
ATOM   1502  H6    U  1003      10.395 -16.988 -48.040  1.00  0.00           H  
ATOM   1503  P     C  1004      10.014 -22.237 -48.614  1.00  0.00           P  
ATOM   1504  OP2   C  1004      10.772 -21.627 -49.735  1.00  0.00           O  
ATOM   1505  OP1   C  1004      10.262 -23.654 -48.245  1.00  0.00           O  
ATOM   1506  O5'   C  1004       8.460 -22.074 -48.922  1.00  0.00           O  
ATOM   1507  C5'   C  1004       7.518 -23.027 -48.452  1.00  0.00           C  
ATOM   1508  C4'   C  1004       6.282 -23.064 -49.317  1.00  0.00           C  
ATOM   1509  O4'   C  1004       5.655 -21.749 -49.272  1.00  0.00           O  
ATOM   1510  C3'   C  1004       6.510 -23.299 -50.802  1.00  0.00           C  
ATOM   1511  O3'   C  1004       6.612 -24.673 -51.135  1.00  0.00           O  
ATOM   1512  C1'   C  1004       5.082 -21.452 -50.524  1.00  0.00           C  
ATOM   1513  C2'   C  1004       5.247 -22.694 -51.398  1.00  0.00           C  
ATOM   1514  O2'   C  1004       4.124 -23.542 -51.210  1.00  0.00           O  
ATOM   1515  N1    C  1004       5.771 -20.267 -51.093  1.00  0.00           N  
ATOM   1516  C2    C  1004       5.099 -19.508 -52.059  1.00  0.00           C  
ATOM   1517  O2    C  1004       3.957 -19.845 -52.408  1.00  0.00           O  
ATOM   1518  N3    C  1004       5.704 -18.422 -52.593  1.00  0.00           N  
ATOM   1519  C4    C  1004       6.931 -18.081 -52.201  1.00  0.00           C  
ATOM   1520  N4    C  1004       7.490 -17.002 -52.756  1.00  0.00           N  
ATOM   1521  C5    C  1004       7.641 -18.832 -51.222  1.00  0.00           C  
ATOM   1522  C6    C  1004       7.032 -19.903 -50.700  1.00  0.00           C  
ATOM   1523  H5'   C  1004       7.260 -22.795 -47.535  1.00  0.00           H  
ATOM   1524 H5''   C  1004       7.935 -23.914 -48.452  1.00  0.00           H  
ATOM   1525  H4'   C  1004       5.648 -23.732 -48.984  1.00  0.00           H  
ATOM   1526  H3'   C  1004       7.289 -22.804 -51.133  1.00  0.00           H  
ATOM   1527  H1'   C  1004       4.128 -21.256 -50.419  1.00  0.00           H  
ATOM   1528  H2'   C  1004       5.367 -22.455 -52.340  1.00  0.00           H  
ATOM   1529 HO2'   C  1004       3.575 -23.531 -52.022  1.00  0.00           H  
ATOM   1530  H42   C  1004       8.391 -16.726 -52.489  1.00  0.00           H  
ATOM   1531  H41   C  1004       6.998 -16.488 -53.430  1.00  0.00           H  
ATOM   1532  H5    C  1004       8.544 -18.573 -50.940  1.00  0.00           H  
ATOM   1533  H6    C  1004       7.504 -20.433 -50.025  1.00  0.00           H  
ATOM   1534  P     C  1005       7.702 -25.166 -52.208  1.00  0.00           P  
ATOM   1535  OP2   C  1005       9.050 -24.847 -51.675  1.00  0.00           O  
ATOM   1536  OP1   C  1005       7.375 -26.565 -52.585  1.00  0.00           O  
ATOM   1537  O5'   C  1005       7.441 -24.240 -53.478  1.00  0.00           O  
ATOM   1538  C5'   C  1005       8.511 -23.835 -54.318  1.00  0.00           C  
ATOM   1539  C4'   C  1005       8.678 -22.335 -54.323  1.00  0.00           C  
ATOM   1540  O4'   C  1005       9.220 -21.919 -53.043  1.00  0.00           O  
ATOM   1541  C3'   C  1005       9.611 -21.768 -55.382  1.00  0.00           C  
ATOM   1542  O3'   C  1005       8.964 -21.539 -56.622  1.00  0.00           O  
ATOM   1543  C1'   C  1005      10.186 -20.899 -53.249  1.00  0.00           C  
ATOM   1544  C2'   C  1005      10.155 -20.496 -54.725  1.00  0.00           C  
ATOM   1545  O2'   C  1005       9.256 -19.409 -54.887  1.00  0.00           O  
ATOM   1546  N1    C  1005      11.517 -21.405 -52.831  1.00  0.00           N  
ATOM   1547  C2    C  1005      12.482 -20.477 -52.420  1.00  0.00           C  
ATOM   1548  O2    C  1005      12.199 -19.269 -52.418  1.00  0.00           O  
ATOM   1549  N3    C  1005      13.704 -20.912 -52.034  1.00  0.00           N  
ATOM   1550  C4    C  1005      13.983 -22.215 -52.046  1.00  0.00           C  
ATOM   1551  N4    C  1005      15.202 -22.598 -51.657  1.00  0.00           N  
ATOM   1552  C5    C  1005      13.025 -23.183 -52.459  1.00  0.00           C  
ATOM   1553  C6    C  1005      11.820 -22.741 -52.837  1.00  0.00           C  
ATOM   1554  H5'   C  1005       8.333 -24.140 -55.232  1.00  0.00           H  
ATOM   1555 H5''   C  1005       9.341 -24.248 -53.999  1.00  0.00           H  
ATOM   1556  H4'   C  1005       7.795 -21.923 -54.424  1.00  0.00           H  
ATOM   1557  H3'   C  1005      10.349 -22.398 -55.517  1.00  0.00           H  
ATOM   1558  H1'   C  1005       9.944 -20.126 -52.699  1.00  0.00           H  
ATOM   1559  H2'   C  1005      11.050 -20.277 -55.056  1.00  0.00           H  
ATOM   1560 HO2'   C  1005       9.768 -18.595 -55.075  1.00  0.00           H  
ATOM   1561  H42   C  1005      15.438 -23.549 -51.654  1.00  0.00           H  
ATOM   1562  H41   C  1005      15.859 -21.928 -51.374  1.00  0.00           H  
ATOM   1563  H5    C  1005      13.240 -24.140 -52.463  1.00  0.00           H  
ATOM   1564  H6    C  1005      11.147 -23.392 -53.125  1.00  0.00           H  
ATOM   1565  P     C  1006       9.476 -22.286 -57.951  1.00  0.00           P  
ATOM   1566  OP2   C  1006       8.830 -23.621 -58.006  1.00  0.00           O  
ATOM   1567  OP1   C  1006       9.322 -21.349 -59.092  1.00  0.00           O  
ATOM   1568  O5'   C  1006      11.034 -22.501 -57.697  1.00  0.00           O  
ATOM   1569  C5'   C  1006      11.991 -21.599 -58.232  1.00  0.00           C  
ATOM   1570  C4'   C  1006      12.383 -20.542 -57.228  1.00  0.00           C  
ATOM   1571  O4'   C  1006      13.003 -21.168 -56.082  1.00  0.00           O  
ATOM   1572  C3'   C  1006      13.412 -19.525 -57.695  1.00  0.00           C  
ATOM   1573  O3'   C  1006      12.834 -18.433 -58.389  1.00  0.00           O  
ATOM   1574  C1'   C  1006      14.060 -20.362 -55.589  1.00  0.00           C  
ATOM   1575  C2'   C  1006      14.035 -19.060 -56.388  1.00  0.00           C  
ATOM   1576  O2'   C  1006      13.201 -18.125 -55.720  1.00  0.00           O  
ATOM   1577  N1    C  1006      15.320 -21.120 -55.787  1.00  0.00           N  
ATOM   1578  C2    C  1006      16.489 -20.634 -55.189  1.00  0.00           C  
ATOM   1579  O2    C  1006      16.439 -19.592 -54.518  1.00  0.00           O  
ATOM   1580  N3    C  1006      17.651 -21.307 -55.354  1.00  0.00           N  
ATOM   1581  C4    C  1006      17.679 -22.425 -56.080  1.00  0.00           C  
ATOM   1582  N4    C  1006      18.849 -23.055 -56.215  1.00  0.00           N  
ATOM   1583  C5    C  1006      16.509 -22.944 -56.701  1.00  0.00           C  
ATOM   1584  C6    C  1006      15.365 -22.271 -56.530  1.00  0.00           C  
ATOM   1585  H5'   C  1006      11.611 -21.163 -59.024  1.00  0.00           H  
ATOM   1586 H5''   C  1006      12.790 -22.102 -58.496  1.00  0.00           H  
ATOM   1587  H4'   C  1006      11.579 -20.068 -56.933  1.00  0.00           H  
ATOM   1588  H3'   C  1006      14.101 -19.957 -58.242  1.00  0.00           H  
ATOM   1589  H1'   C  1006      13.948 -20.158 -54.638  1.00  0.00           H  
ATOM   1590  H2'   C  1006      14.938 -18.706 -56.525  1.00  0.00           H  
ATOM   1591 HO2'   C  1006      13.758 -17.418 -55.333  1.00  0.00           H  
ATOM   1592  H42   C  1006      18.902 -23.879 -56.742  1.00  0.00           H  
ATOM   1593  H41   C  1006      19.653 -22.694 -55.787  1.00  0.00           H  
ATOM   1594  H5    C  1006      16.539 -23.767 -57.232  1.00  0.00           H  
ATOM   1595  H6    C  1006      14.548 -22.612 -56.949  1.00  0.00           H  
ATOM   1596  P     U  1007      13.639 -17.714 -59.580  1.00  0.00           P  
ATOM   1597  OP2   U  1007      14.364 -18.763 -60.342  1.00  0.00           O  
ATOM   1598  OP1   U  1007      12.700 -16.808 -60.289  1.00  0.00           O  
ATOM   1599  O5'   U  1007      14.719 -16.816 -58.829  1.00  0.00           O  
ATOM   1600  C5'   U  1007      14.318 -15.764 -57.964  1.00  0.00           C  
ATOM   1601  C4'   U  1007      15.506 -15.060 -57.356  1.00  0.00           C  
ATOM   1602  O4'   U  1007      16.143 -15.949 -56.406  1.00  0.00           O  
ATOM   1603  C3'   U  1007      16.627 -14.687 -58.314  1.00  0.00           C  
ATOM   1604  O3'   U  1007      16.421 -13.438 -58.949  1.00  0.00           O  
ATOM   1605  C1'   U  1007      17.550 -15.783 -56.437  1.00  0.00           C  
ATOM   1606  C2'   U  1007      17.826 -14.612 -57.386  1.00  0.00           C  
ATOM   1607  O2'   U  1007      17.825 -13.402 -56.642  1.00  0.00           O  
ATOM   1608  N1    U  1007      18.130 -17.056 -56.930  1.00  0.00           N  
ATOM   1609  C2    U  1007      19.479 -17.263 -56.706  1.00  0.00           C  
ATOM   1610  O2    U  1007      20.189 -16.456 -56.131  1.00  0.00           O  
ATOM   1611  N3    U  1007      19.972 -18.454 -57.179  1.00  0.00           N  
ATOM   1612  C4    U  1007      19.271 -19.440 -57.840  1.00  0.00           C  
ATOM   1613  O4    U  1007      19.860 -20.459 -58.205  1.00  0.00           O  
ATOM   1614  C5    U  1007      17.882 -19.158 -58.036  1.00  0.00           C  
ATOM   1615  C6    U  1007      17.375 -18.006 -57.585  1.00  0.00           C  
ATOM   1616  H5'   U  1007      13.765 -16.136 -57.245  1.00  0.00           H  
ATOM   1617 H5''   U  1007      13.788 -15.116 -58.472  1.00  0.00           H  
ATOM   1618  H4'   U  1007      15.192 -14.258 -56.889  1.00  0.00           H  
ATOM   1619  H3'   U  1007      16.760 -15.417 -58.954  1.00  0.00           H  
ATOM   1620  H1'   U  1007      17.922 -15.577 -55.554  1.00  0.00           H  
ATOM   1621  H2'   U  1007      18.667 -14.735 -57.875  1.00  0.00           H  
ATOM   1622 HO2'   U  1007      17.477 -13.580 -55.743  1.00  0.00           H  
ATOM   1623  H3    U  1007      20.926 -18.620 -57.031  1.00  0.00           H  
ATOM   1624  H5    U  1007      17.307 -19.805 -58.497  1.00  0.00           H  
ATOM   1625  H6    U  1007      16.423 -17.836 -57.732  1.00  0.00           H  
ATOM   1626  P     U  1008      17.015 -13.169 -60.418  1.00  0.00           P  
ATOM   1627  OP2   U  1008      16.637 -14.315 -61.282  1.00  0.00           O  
ATOM   1628  OP1   U  1008      16.639 -11.790 -60.821  1.00  0.00           O  
ATOM   1629  O5'   U  1008      18.593 -13.209 -60.208  1.00  0.00           O  
ATOM   1630  C5'   U  1008      19.301 -12.055 -59.779  1.00  0.00           C  
ATOM   1631  C4'   U  1008      20.760 -12.355 -59.537  1.00  0.00           C  
ATOM   1632  O4'   U  1008      20.883 -13.584 -58.763  1.00  0.00           O  
ATOM   1633  C3'   U  1008      21.598 -12.648 -60.771  1.00  0.00           C  
ATOM   1634  O3'   U  1008      22.075 -11.476 -61.408  1.00  0.00           O  
ATOM   1635  C1'   U  1008      22.037 -14.305 -59.163  1.00  0.00           C  
ATOM   1636  C2'   U  1008      22.755 -13.457 -60.202  1.00  0.00           C  
ATOM   1637  O2'   U  1008      23.697 -12.618 -59.548  1.00  0.00           O  
ATOM   1638  N1    U  1008      21.603 -15.614 -59.708  1.00  0.00           N  
ATOM   1639  C2    U  1008      22.576 -16.582 -59.874  1.00  0.00           C  
ATOM   1640  O2    U  1008      23.748 -16.403 -59.594  1.00  0.00           O  
ATOM   1641  N3    U  1008      22.128 -17.778 -60.380  1.00  0.00           N  
ATOM   1642  C4    U  1008      20.834 -18.099 -60.732  1.00  0.00           C  
ATOM   1643  O4    U  1008      20.590 -19.222 -61.176  1.00  0.00           O  
ATOM   1644  C5    U  1008      19.882 -17.049 -60.534  1.00  0.00           C  
ATOM   1645  C6    U  1008      20.291 -15.876 -60.041  1.00  0.00           C  
ATOM   1646  H5'   U  1008      18.901 -11.725 -58.948  1.00  0.00           H  
ATOM   1647 H5''   U  1008      19.228 -11.361 -60.467  1.00  0.00           H  
ATOM   1648  H4'   U  1008      21.153 -11.617 -59.027  1.00  0.00           H  
ATOM   1649  H3'   U  1008      21.084 -13.214 -61.383  1.00  0.00           H  
ATOM   1650  H1'   U  1008      22.634 -14.453 -58.399  1.00  0.00           H  
ATOM   1651  H2'   U  1008      23.179 -14.010 -60.890  1.00  0.00           H  
ATOM   1652 HO2'   U  1008      24.555 -12.673 -60.020  1.00  0.00           H  
ATOM   1653  H3    U  1008      22.801 -18.478 -60.505  1.00  0.00           H  
ATOM   1654  H5    U  1008      18.938 -17.191 -60.756  1.00  0.00           H  
ATOM   1655  H6    U  1008      19.620 -15.173 -59.915  1.00  0.00           H  
ATOM   1656  P     U  1009      21.859 -11.268 -62.987  1.00  0.00           P  
ATOM   1657  OP2   U  1009      21.086 -12.426 -63.501  1.00  0.00           O  
ATOM   1658  OP1   U  1009      21.348  -9.890 -63.203  1.00  0.00           O  
ATOM   1659  O5'   U  1009      23.330 -11.349 -63.591  1.00  0.00           O  
ATOM   1660  C5'   U  1009      24.454 -10.922 -62.835  1.00  0.00           C  
ATOM   1661  C4'   U  1009      25.562 -11.945 -62.858  1.00  0.00           C  
ATOM   1662  O4'   U  1009      25.151 -13.094 -62.086  1.00  0.00           O  
ATOM   1663  C3'   U  1009      25.916 -12.520 -64.221  1.00  0.00           C  
ATOM   1664  O3'   U  1009      26.917 -11.777 -64.893  1.00  0.00           O  
ATOM   1665  C1'   U  1009      25.657 -14.277 -62.689  1.00  0.00           C  
ATOM   1666  C2'   U  1009      26.506 -13.870 -63.882  1.00  0.00           C  
ATOM   1667  O2'   U  1009      27.859 -13.751 -63.468  1.00  0.00           O  
ATOM   1668  N1    U  1009      24.538 -15.171 -63.074  1.00  0.00           N  
ATOM   1669  C2    U  1009      24.836 -16.509 -63.262  1.00  0.00           C  
ATOM   1670  O2    U  1009      25.957 -16.967 -63.125  1.00  0.00           O  
ATOM   1671  N3    U  1009      23.769 -17.298 -63.616  1.00  0.00           N  
ATOM   1672  C4    U  1009      22.463 -16.899 -63.800  1.00  0.00           C  
ATOM   1673  O4    U  1009      21.615 -17.733 -64.121  1.00  0.00           O  
ATOM   1674  C5    U  1009      22.229 -15.503 -63.588  1.00  0.00           C  
ATOM   1675  C6    U  1009      23.249 -14.711 -63.241  1.00  0.00           C  
ATOM   1676  H5'   U  1009      24.177 -10.773 -61.907  1.00  0.00           H  
ATOM   1677 H5''   U  1009      24.789 -10.080 -63.209  1.00  0.00           H  
ATOM   1678  H4'   U  1009      26.363 -11.552 -62.455  1.00  0.00           H  
ATOM   1679  H3'   U  1009      25.095 -12.656 -64.737  1.00  0.00           H  
ATOM   1680  H1'   U  1009      26.223 -14.731 -62.030  1.00  0.00           H  
ATOM   1681  H2'   U  1009      26.409 -14.501 -64.625  1.00  0.00           H  
ATOM   1682 HO2'   U  1009      28.388 -14.455 -63.898  1.00  0.00           H  
ATOM   1683  H3    U  1009      23.959 -18.250 -63.755  1.00  0.00           H  
ATOM   1684  H5    U  1009      21.329 -15.131 -63.696  1.00  0.00           H  
ATOM   1685  H6    U  1009      23.064 -13.760 -63.103  1.00  0.00           H  
ATOM   1686  P     G  1010      26.643 -11.195 -66.365  1.00  0.00           P  
ATOM   1687  OP2   G  1010      25.230 -11.487 -66.719  1.00  0.00           O  
ATOM   1688  OP1   G  1010      27.136  -9.794 -66.407  1.00  0.00           O  
ATOM   1689  O5'   G  1010      27.579 -12.075 -67.309  1.00  0.00           O  
ATOM   1690  C5'   G  1010      28.970 -12.194 -67.049  1.00  0.00           C  
ATOM   1691  C4'   G  1010      29.549 -13.430 -67.689  1.00  0.00           C  
ATOM   1692  O4'   G  1010      29.346 -14.576 -66.819  1.00  0.00           O  
ATOM   1693  C3'   G  1010      28.906 -13.869 -68.997  1.00  0.00           C  
ATOM   1694  O3'   G  1010      29.374 -13.136 -70.116  1.00  0.00           O  
ATOM   1695  C1'   G  1010      29.087 -15.729 -67.583  1.00  0.00           C  
ATOM   1696  C2'   G  1010      29.329 -15.331 -69.037  1.00  0.00           C  
ATOM   1697  O2'   G  1010      30.711 -15.460 -69.339  1.00  0.00           O  
ATOM   1698  N1    G  1010      25.673 -19.504 -67.674  1.00  0.00           N  
ATOM   1699  C2    G  1010      27.007 -19.523 -68.002  1.00  0.00           C  
ATOM   1700  N2    G  1010      27.503 -20.702 -68.407  1.00  0.00           N  
ATOM   1701  N3    G  1010      27.800 -18.466 -67.936  1.00  0.00           N  
ATOM   1702  C4    G  1010      27.141 -17.367 -67.511  1.00  0.00           C  
ATOM   1703  C5    G  1010      25.814 -17.241 -67.159  1.00  0.00           C  
ATOM   1704  C6    G  1010      24.975 -18.383 -67.235  1.00  0.00           C  
ATOM   1705  O6    G  1010      23.772 -18.474 -66.966  1.00  0.00           O  
ATOM   1706  N7    G  1010      25.528 -15.939 -66.774  1.00  0.00           N  
ATOM   1707  C8    G  1010      26.665 -15.309 -66.896  1.00  0.00           C  
ATOM   1708  N9    G  1010      27.685 -16.116 -67.338  1.00  0.00           N  
ATOM   1709  H5'   G  1010      29.112 -12.238 -66.080  1.00  0.00           H  
ATOM   1710 H5''   G  1010      29.430 -11.404 -67.403  1.00  0.00           H  
ATOM   1711  H4'   G  1010      30.512 -13.298 -67.821  1.00  0.00           H  
ATOM   1712  H3'   G  1010      27.933 -13.804 -68.913  1.00  0.00           H  
ATOM   1713  H1'   G  1010      29.678 -16.474 -67.346  1.00  0.00           H  
ATOM   1714  H2'   G  1010      28.773 -15.849 -69.656  1.00  0.00           H  
ATOM   1715 HO2'   G  1010      30.836 -16.217 -69.949  1.00  0.00           H  
ATOM   1716  H1    G  1010      25.172 -20.342 -67.757  1.00  0.00           H  
ATOM   1717  H22   G  1010      28.449 -20.776 -68.654  1.00  0.00           H  
ATOM   1718  H21   G  1010      26.923 -21.489 -68.459  1.00  0.00           H  
ATOM   1719  H8    G  1010      26.778 -14.357 -66.692  1.00  0.00           H  
ATOM   1720  P     C  1011      28.467 -13.013 -71.437  1.00  0.00           P  
ATOM   1721  OP2   C  1011      27.081 -12.691 -71.016  1.00  0.00           O  
ATOM   1722  OP1   C  1011      29.169 -12.121 -72.395  1.00  0.00           O  
ATOM   1723  O5'   C  1011      28.468 -14.486 -72.045  1.00  0.00           O  
ATOM   1724  C5'   C  1011      29.663 -15.069 -72.542  1.00  0.00           C  
ATOM   1725  C4'   C  1011      29.429 -16.469 -73.055  1.00  0.00           C  
ATOM   1726  O4'   C  1011      29.021 -17.336 -71.958  1.00  0.00           O  
ATOM   1727  C3'   C  1011      28.307 -16.633 -74.068  1.00  0.00           C  
ATOM   1728  O3'   C  1011      28.711 -16.331 -75.393  1.00  0.00           O  
ATOM   1729  C1'   C  1011      28.047 -18.272 -72.386  1.00  0.00           C  
ATOM   1730  C2'   C  1011      27.929 -18.099 -73.899  1.00  0.00           C  
ATOM   1731  O2'   C  1011      28.870 -18.950 -74.536  1.00  0.00           O  
ATOM   1732  N1    C  1011      26.779 -17.956 -71.682  1.00  0.00           N  
ATOM   1733  C2    C  1011      25.801 -18.955 -71.594  1.00  0.00           C  
ATOM   1734  O2    C  1011      26.021 -20.064 -72.104  1.00  0.00           O  
ATOM   1735  N3    C  1011      24.636 -18.693 -70.958  1.00  0.00           N  
ATOM   1736  C4    C  1011      24.424 -17.493 -70.419  1.00  0.00           C  
ATOM   1737  N4    C  1011      23.260 -17.280 -69.801  1.00  0.00           N  
ATOM   1738  C5    C  1011      25.398 -16.456 -70.492  1.00  0.00           C  
ATOM   1739  C6    C  1011      26.546 -16.727 -71.123  1.00  0.00           C  
ATOM   1740  H5'   C  1011      30.327 -15.099 -71.822  1.00  0.00           H  
ATOM   1741 H5''   C  1011      30.008 -14.515 -73.273  1.00  0.00           H  
ATOM   1742  H4'   C  1011      30.265 -16.810 -73.433  1.00  0.00           H  
ATOM   1743  H3'   C  1011      27.548 -16.072 -73.805  1.00  0.00           H  
ATOM   1744  H1'   C  1011      28.310 -19.194 -72.186  1.00  0.00           H  
ATOM   1745  H2'   C  1011      27.016 -18.271 -74.210  1.00  0.00           H  
ATOM   1746 HO2'   C  1011      28.392 -19.685 -74.974  1.00  0.00           H  
ATOM   1747  H42   C  1011      23.074 -16.408 -69.395  1.00  0.00           H  
ATOM   1748  H41   C  1011      22.592 -17.995 -69.754  1.00  0.00           H  
ATOM   1749  H5    C  1011      25.233 -15.577 -70.092  1.00  0.00           H  
ATOM   1750  H6    C  1011      27.229 -16.027 -71.183  1.00  0.00           H  
ATOM   1751  P     A  1012      27.621 -15.896 -76.491  1.00  0.00           P  
ATOM   1752  OP2   A  1012      26.741 -14.867 -75.884  1.00  0.00           O  
ATOM   1753  OP1   A  1012      28.336 -15.597 -77.757  1.00  0.00           O  
ATOM   1754  O5'   A  1012      26.753 -17.214 -76.715  1.00  0.00           O  
ATOM   1755  C5'   A  1012      27.224 -18.264 -77.548  1.00  0.00           C  
ATOM   1756  C4'   A  1012      26.172 -19.327 -77.747  1.00  0.00           C  
ATOM   1757  O4'   A  1012      25.839 -19.882 -76.452  1.00  0.00           O  
ATOM   1758  C3'   A  1012      24.829 -18.846 -78.273  1.00  0.00           C  
ATOM   1759  O3'   A  1012      24.776 -18.786 -79.688  1.00  0.00           O  
ATOM   1760  C1'   A  1012      24.443 -20.151 -76.374  1.00  0.00           C  
ATOM   1761  C2'   A  1012      23.880 -19.909 -77.734  1.00  0.00           C  
ATOM   1762  O2'   A  1012      23.968 -21.108 -78.490  1.00  0.00           O  
ATOM   1763  N1    A  1012      20.428 -19.284 -73.263  1.00  0.00           N  
ATOM   1764  C2    A  1012      20.694 -20.262 -74.138  1.00  0.00           C  
ATOM   1765  N3    A  1012      21.761 -20.426 -74.917  1.00  0.00           N  
ATOM   1766  C4    A  1012      22.641 -19.426 -74.735  1.00  0.00           C  
ATOM   1767  C5    A  1012      22.508 -18.353 -73.873  1.00  0.00           C  
ATOM   1768  C6    A  1012      21.333 -18.295 -73.104  1.00  0.00           C  
ATOM   1769  N6    A  1012      21.067 -17.320 -72.232  1.00  0.00           N  
ATOM   1770  N7    A  1012      23.617 -17.520 -73.953  1.00  0.00           N  
ATOM   1771  C8    A  1012      24.381 -18.099 -74.845  1.00  0.00           C  
ATOM   1772  N9    A  1012      23.853 -19.257 -75.360  1.00  0.00           N  
ATOM   1773  H5'   A  1012      28.015 -18.670 -77.136  1.00  0.00           H  
ATOM   1774 H5''   A  1012      27.473 -17.893 -78.420  1.00  0.00           H  
ATOM   1775  H4'   A  1012      26.538 -20.030 -78.324  1.00  0.00           H  
ATOM   1776  H3'   A  1012      24.614 -17.981 -77.864  1.00  0.00           H  
ATOM   1777  H1'   A  1012      24.286 -21.085 -76.118  1.00  0.00           H  
ATOM   1778  H2'   A  1012      22.959 -19.577 -77.686  1.00  0.00           H  
ATOM   1779 HO2'   A  1012      23.070 -21.488 -78.591  1.00  0.00           H  
ATOM   1780  H2    A  1012      20.005 -20.956 -74.216  1.00  0.00           H  
ATOM   1781  H61   A  1012      20.229 -17.333 -71.723  1.00  0.00           H  
ATOM   1782  H62   A  1012      21.709 -16.591 -72.099  1.00  0.00           H  
ATOM   1783  H8    A  1012      25.250 -17.738 -75.121  1.00  0.00           H  
ATOM   1784  P     U  1013      23.622 -17.940 -80.419  1.00  0.00           P  
ATOM   1785  OP2   U  1013      23.765 -16.520 -80.010  1.00  0.00           O  
ATOM   1786  OP1   U  1013      23.634 -18.293 -81.861  1.00  0.00           O  
ATOM   1787  O5'   U  1013      22.273 -18.502 -79.785  1.00  0.00           O  
ATOM   1788  C5'   U  1013      21.637 -19.651 -80.323  1.00  0.00           C  
ATOM   1789  C4'   U  1013      20.353 -19.969 -79.598  1.00  0.00           C  
ATOM   1790  O4'   U  1013      20.600 -19.821 -78.175  1.00  0.00           O  
ATOM   1791  C3'   U  1013      19.211 -18.983 -79.794  1.00  0.00           C  
ATOM   1792  O3'   U  1013      18.538 -19.153 -81.029  1.00  0.00           O  
ATOM   1793  C1'   U  1013      19.405 -19.470 -77.519  1.00  0.00           C  
ATOM   1794  C2'   U  1013      18.338 -19.296 -78.590  1.00  0.00           C  
ATOM   1795  O2'   U  1013      17.637 -20.518 -78.766  1.00  0.00           O  
ATOM   1796  N1    U  1013      19.639 -18.225 -76.749  1.00  0.00           N  
ATOM   1797  C2    U  1013      18.660 -17.847 -75.848  1.00  0.00           C  
ATOM   1798  O2    U  1013      17.638 -18.486 -75.669  1.00  0.00           O  
ATOM   1799  N3    U  1013      18.920 -16.689 -75.158  1.00  0.00           N  
ATOM   1800  C4    U  1013      20.033 -15.883 -75.273  1.00  0.00           C  
ATOM   1801  O4    U  1013      20.120 -14.869 -74.580  1.00  0.00           O  
ATOM   1802  C5    U  1013      21.003 -16.336 -76.223  1.00  0.00           C  
ATOM   1803  C6    U  1013      20.776 -17.462 -76.908  1.00  0.00           C  
ATOM   1804  H5'   U  1013      22.244 -20.417 -80.247  1.00  0.00           H  
ATOM   1805 H5''   U  1013      21.439 -19.494 -81.270  1.00  0.00           H  
ATOM   1806  H4'   U  1013      20.098 -20.893 -79.798  1.00  0.00           H  
ATOM   1807  H3'   U  1013      19.557 -18.070 -79.720  1.00  0.00           H  
ATOM   1808  H1'   U  1013      19.133 -20.185 -76.906  1.00  0.00           H  
ATOM   1809  H2'   U  1013      17.729 -18.555 -78.386  1.00  0.00           H  
ATOM   1810 HO2'   U  1013      16.725 -20.417 -78.419  1.00  0.00           H  
ATOM   1811  H3    U  1013      18.239 -16.403 -74.514  1.00  0.00           H  
ATOM   1812  H5    U  1013      21.827 -15.825 -76.370  1.00  0.00           H  
ATOM   1813  H6    U  1013      21.454 -17.749 -77.553  1.00  0.00           H  
ATOM   1814  P     A  1014      17.758 -17.920 -81.702  1.00  0.00           P  
ATOM   1815  OP2   A  1014      18.067 -16.698 -80.919  1.00  0.00           O  
ATOM   1816  OP1   A  1014      18.029 -17.946 -83.161  1.00  0.00           O  
ATOM   1817  O5'   A  1014      16.220 -18.271 -81.480  1.00  0.00           O  
ATOM   1818  C5'   A  1014      15.686 -19.514 -81.910  1.00  0.00           C  
ATOM   1819  C4'   A  1014      14.229 -19.648 -81.546  1.00  0.00           C  
ATOM   1820  O4'   A  1014      14.162 -19.945 -80.122  1.00  0.00           O  
ATOM   1821  C3'   A  1014      13.386 -18.390 -81.694  1.00  0.00           C  
ATOM   1822  O3'   A  1014      12.822 -18.250 -82.987  1.00  0.00           O  
ATOM   1823  C1'   A  1014      13.097 -19.247 -79.527  1.00  0.00           C  
ATOM   1824  C2'   A  1014      12.299 -18.627 -80.653  1.00  0.00           C  
ATOM   1825  O2'   A  1014      11.341 -19.569 -81.114  1.00  0.00           O  
ATOM   1826  N1    A  1014      12.134 -15.941 -75.693  1.00  0.00           N  
ATOM   1827  C2    A  1014      11.351 -16.798 -76.360  1.00  0.00           C  
ATOM   1828  N3    A  1014      11.668 -17.631 -77.349  1.00  0.00           N  
ATOM   1829  C4    A  1014      12.973 -17.530 -77.656  1.00  0.00           C  
ATOM   1830  C5    A  1014      13.902 -16.696 -77.061  1.00  0.00           C  
ATOM   1831  C6    A  1014      13.441 -15.864 -76.025  1.00  0.00           C  
ATOM   1832  N6    A  1014      14.220 -15.009 -75.361  1.00  0.00           N  
ATOM   1833  N7    A  1014      15.153 -16.865 -77.638  1.00  0.00           N  
ATOM   1834  C8    A  1014      14.956 -17.782 -78.553  1.00  0.00           C  
ATOM   1835  N9    A  1014      13.660 -18.229 -78.619  1.00  0.00           N  
ATOM   1836  H5'   A  1014      16.189 -20.242 -81.488  1.00  0.00           H  
ATOM   1837 H5''   A  1014      15.780 -19.584 -82.883  1.00  0.00           H  
ATOM   1838  H4'   A  1014      13.838 -20.384 -82.062  1.00  0.00           H  
ATOM   1839  H3'   A  1014      13.922 -17.611 -81.436  1.00  0.00           H  
ATOM   1840  H1'   A  1014      12.522 -19.856 -79.017  1.00  0.00           H  
ATOM   1841  H2'   A  1014      11.877 -17.787 -80.376  1.00  0.00           H  
ATOM   1842 HO2'   A  1014      10.470 -19.126 -81.192  1.00  0.00           H  
ATOM   1843  H2    A  1014      10.412 -16.815 -76.080  1.00  0.00           H  
ATOM   1844  H61   A  1014      13.842 -14.453 -74.647  1.00  0.00           H  
ATOM   1845  H62   A  1014      15.172 -14.936 -75.585  1.00  0.00           H  
ATOM   1846  H8    A  1014      15.669 -18.117 -79.137  1.00  0.00           H  
ATOM   1847  P     A  1015      12.850 -16.826 -83.730  1.00  0.00           P  
ATOM   1848  OP2   A  1015      13.827 -15.958 -83.026  1.00  0.00           O  
ATOM   1849  OP1   A  1015      13.000 -17.069 -85.187  1.00  0.00           O  
ATOM   1850  O5'   A  1015      11.393 -16.231 -83.478  1.00  0.00           O  
ATOM   1851  C5'   A  1015      10.273 -17.089 -83.322  1.00  0.00           C  
ATOM   1852  C4'   A  1015       9.333 -16.585 -82.256  1.00  0.00           C  
ATOM   1853  O4'   A  1015       9.900 -16.878 -80.950  1.00  0.00           O  
ATOM   1854  C3'   A  1015       9.090 -15.084 -82.235  1.00  0.00           C  
ATOM   1855  O3'   A  1015       8.061 -14.676 -83.121  1.00  0.00           O  
ATOM   1856  C1'   A  1015       9.687 -15.793 -80.064  1.00  0.00           C  
ATOM   1857  C2'   A  1015       8.718 -14.846 -80.779  1.00  0.00           C  
ATOM   1858  O2'   A  1015       7.385 -15.260 -80.514  1.00  0.00           O  
ATOM   1859  N1    A  1015      12.321 -12.555 -77.042  1.00  0.00           N  
ATOM   1860  C2    A  1015      11.045 -12.962 -77.029  1.00  0.00           C  
ATOM   1861  N3    A  1015      10.424 -13.809 -77.847  1.00  0.00           N  
ATOM   1862  C4    A  1015      11.270 -14.269 -78.786  1.00  0.00           C  
ATOM   1863  C5    A  1015      12.606 -13.944 -78.928  1.00  0.00           C  
ATOM   1864  C6    A  1015      13.144 -13.037 -77.998  1.00  0.00           C  
ATOM   1865  N6    A  1015      14.416 -12.630 -78.010  1.00  0.00           N  
ATOM   1866  N7    A  1015      13.162 -14.613 -80.010  1.00  0.00           N  
ATOM   1867  C8    A  1015      12.166 -15.316 -80.490  1.00  0.00           C  
ATOM   1868  N9    A  1015      10.991 -15.156 -79.797  1.00  0.00           N  
ATOM   1869  H5'   A  1015      10.587 -17.984 -83.074  1.00  0.00           H  
ATOM   1870 H5''   A  1015       9.790 -17.144 -84.173  1.00  0.00           H  
ATOM   1871  H4'   A  1015       8.473 -17.046 -82.347  1.00  0.00           H  
ATOM   1872  H3'   A  1015       9.930 -14.619 -82.436  1.00  0.00           H  
ATOM   1873  H1'   A  1015       9.289 -16.089 -79.218  1.00  0.00           H  
ATOM   1874  H2'   A  1015       8.867 -13.913 -80.518  1.00  0.00           H  
ATOM   1875 HO2'   A  1015       6.929 -14.559 -80.005  1.00  0.00           H  
ATOM   1876  H2    A  1015      10.490 -12.583 -76.316  1.00  0.00           H  
ATOM   1877  H61   A  1015      14.734 -11.996 -77.335  1.00  0.00           H  
ATOM   1878  H62   A  1015      15.032 -12.967 -78.694  1.00  0.00           H  
ATOM   1879  H8    A  1015      12.251 -15.902 -81.271  1.00  0.00           H  
ATOM   1880  P     A  1016       8.123 -13.230 -83.821  1.00  0.00           P  
ATOM   1881  OP2   A  1016       9.506 -13.020 -84.320  1.00  0.00           O  
ATOM   1882  OP1   A  1016       6.980 -13.124 -84.760  1.00  0.00           O  
ATOM   1883  O5'   A  1016       7.873 -12.211 -82.622  1.00  0.00           O  
ATOM   1884  C5'   A  1016       6.616 -11.571 -82.460  1.00  0.00           C  
ATOM   1885  C4'   A  1016       5.952 -11.973 -81.167  1.00  0.00           C  
ATOM   1886  O4'   A  1016       6.954 -12.618 -80.346  1.00  0.00           O  
ATOM   1887  C3'   A  1016       5.401 -10.837 -80.318  1.00  0.00           C  
ATOM   1888  O3'   A  1016       4.046 -10.536 -80.606  1.00  0.00           O  
ATOM   1889  C1'   A  1016       6.903 -12.121 -79.024  1.00  0.00           C  
ATOM   1890  C2'   A  1016       5.580 -11.361 -78.899  1.00  0.00           C  
ATOM   1891  O2'   A  1016       4.551 -12.278 -78.555  1.00  0.00           O  
ATOM   1892  N1    A  1016       9.955  -9.715 -75.641  1.00  0.00           N  
ATOM   1893  C2    A  1016       8.889 -10.510 -75.484  1.00  0.00           C  
ATOM   1894  N3    A  1016       8.140 -11.104 -76.411  1.00  0.00           N  
ATOM   1895  C4    A  1016       8.587 -10.809 -77.644  1.00  0.00           C  
ATOM   1896  C5    A  1016       9.668 -10.008 -77.964  1.00  0.00           C  
ATOM   1897  C6    A  1016      10.379  -9.439 -76.893  1.00  0.00           C  
ATOM   1898  N6    A  1016      11.441  -8.646 -77.048  1.00  0.00           N  
ATOM   1899  N7    A  1016       9.832  -9.932 -79.341  1.00  0.00           N  
ATOM   1900  C8    A  1016       8.863 -10.676 -79.814  1.00  0.00           C  
ATOM   1901  N9    A  1016       8.071 -11.238 -78.843  1.00  0.00           N  
ATOM   1902  H5'   A  1016       6.033 -11.817 -83.208  1.00  0.00           H  
ATOM   1903 H5''   A  1016       6.748 -10.600 -82.463  1.00  0.00           H  
ATOM   1904  H4'   A  1016       5.225 -12.600 -81.365  1.00  0.00           H  
ATOM   1905  H3'   A  1016       5.964 -10.043 -80.439  1.00  0.00           H  
ATOM   1906  H1'   A  1016       6.930 -12.840 -78.357  1.00  0.00           H  
ATOM   1907  H2'   A  1016       5.647 -10.629 -78.252  1.00  0.00           H  
ATOM   1908 HO2'   A  1016       4.290 -12.127 -77.623  1.00  0.00           H  
ATOM   1909  H2    A  1016       8.622 -10.679 -74.556  1.00  0.00           H  
ATOM   1910  H61   A  1016      11.897  -8.278 -76.261  1.00  0.00           H  
ATOM   1911  H62   A  1016      11.767  -8.432 -77.947  1.00  0.00           H  
ATOM   1912  H8    A  1016       8.717 -10.818 -80.773  1.00  0.00           H  
ATOM   1913  P     A  1017       3.487  -9.045 -80.392  1.00  0.00           P  
ATOM   1914  OP2   A  1017       4.292  -8.126 -81.235  1.00  0.00           O  
ATOM   1915  OP1   A  1017       2.011  -9.080 -80.547  1.00  0.00           O  
ATOM   1916  O5'   A  1017       3.815  -8.726 -78.865  1.00  0.00           O  
ATOM   1917  C5'   A  1017       2.990  -9.225 -77.823  1.00  0.00           C  
ATOM   1918  C4'   A  1017       3.615  -9.003 -76.468  1.00  0.00           C  
ATOM   1919  O4'   A  1017       5.031  -9.311 -76.510  1.00  0.00           O  
ATOM   1920  C3'   A  1017       3.626  -7.568 -75.966  1.00  0.00           C  
ATOM   1921  O3'   A  1017       2.388  -7.166 -75.407  1.00  0.00           O  
ATOM   1922  C1'   A  1017       5.743  -8.519 -75.599  1.00  0.00           C  
ATOM   1923  C2'   A  1017       4.697  -7.655 -74.895  1.00  0.00           C  
ATOM   1924  O2'   A  1017       4.221  -8.343 -73.746  1.00  0.00           O  
ATOM   1925  N1    A  1017      10.004  -5.623 -75.501  1.00  0.00           N  
ATOM   1926  C2    A  1017       9.337  -6.275 -74.541  1.00  0.00           C  
ATOM   1927  N3    A  1017       8.232  -7.011 -74.636  1.00  0.00           N  
ATOM   1928  C4    A  1017       7.795  -7.051 -75.908  1.00  0.00           C  
ATOM   1929  C5    A  1017       8.373  -6.434 -77.001  1.00  0.00           C  
ATOM   1930  C6    A  1017       9.540  -5.684 -76.768  1.00  0.00           C  
ATOM   1931  N6    A  1017      10.206  -5.034 -77.724  1.00  0.00           N  
ATOM   1932  N7    A  1017       7.646  -6.698 -78.154  1.00  0.00           N  
ATOM   1933  C8    A  1017       6.662  -7.456 -77.739  1.00  0.00           C  
ATOM   1934  N9    A  1017       6.690  -7.710 -76.390  1.00  0.00           N  
ATOM   1935  H5'   A  1017       2.851 -10.186 -77.957  1.00  0.00           H  
ATOM   1936 H5''   A  1017       2.124  -8.770 -77.854  1.00  0.00           H  
ATOM   1937  H4'   A  1017       3.183  -9.598 -75.819  1.00  0.00           H  
ATOM   1938  H3'   A  1017       3.925  -6.976 -76.689  1.00  0.00           H  
ATOM   1939  H1'   A  1017       6.237  -9.041 -74.932  1.00  0.00           H  
ATOM   1940  H2'   A  1017       5.051  -6.770 -74.668  1.00  0.00           H  
ATOM   1941 HO2'   A  1017       3.241  -8.331 -73.752  1.00  0.00           H  
ATOM   1942  H2    A  1017       9.715  -6.199 -73.639  1.00  0.00           H  
ATOM   1943  H61   A  1017      11.015  -4.527 -77.500  1.00  0.00           H  
ATOM   1944  H62   A  1017       9.888  -5.064 -78.651  1.00  0.00           H  
ATOM   1945  H8    A  1017       5.969  -7.808 -78.336  1.00  0.00           H  
ATOM   1946  P     A  1018       2.169  -5.644 -74.939  1.00  0.00           P  
ATOM   1947  OP2   A  1018       1.964  -4.814 -76.153  1.00  0.00           O  
ATOM   1948  OP1   A  1018       1.146  -5.635 -73.863  1.00  0.00           O  
ATOM   1949  O5'   A  1018       3.567  -5.234 -74.294  1.00  0.00           O  
ATOM   1950  C5'   A  1018       3.732  -5.181 -72.884  1.00  0.00           C  
ATOM   1951  C4'   A  1018       4.880  -4.284 -72.494  1.00  0.00           C  
ATOM   1952  O4'   A  1018       5.843  -4.394 -73.569  1.00  0.00           O  
ATOM   1953  C3'   A  1018       4.558  -2.803 -72.372  1.00  0.00           C  
ATOM   1954  O3'   A  1018       5.410  -2.123 -71.465  1.00  0.00           O  
ATOM   1955  C1'   A  1018       6.064  -3.125 -74.174  1.00  0.00           C  
ATOM   1956  C2'   A  1018       4.879  -2.259 -73.759  1.00  0.00           C  
ATOM   1957  O2'   A  1018       5.305  -0.906 -73.695  1.00  0.00           O  
ATOM   1958  N1    A  1018       8.849  -2.199 -78.409  1.00  0.00           N  
ATOM   1959  C2    A  1018       9.050  -1.908 -77.118  1.00  0.00           C  
ATOM   1960  N3    A  1018       8.282  -2.180 -76.065  1.00  0.00           N  
ATOM   1961  C4    A  1018       7.172  -2.838 -76.443  1.00  0.00           C  
ATOM   1962  C5    A  1018       6.826  -3.207 -77.729  1.00  0.00           C  
ATOM   1963  C6    A  1018       7.724  -2.862 -78.755  1.00  0.00           C  
ATOM   1964  N6    A  1018       7.523  -3.151 -80.043  1.00  0.00           N  
ATOM   1965  N7    A  1018       5.608  -3.873 -77.738  1.00  0.00           N  
ATOM   1966  C8    A  1018       5.251  -3.891 -76.477  1.00  0.00           C  
ATOM   1967  N9    A  1018       6.151  -3.282 -75.638  1.00  0.00           N  
ATOM   1968  H5'   A  1018       3.904  -6.085 -72.548  1.00  0.00           H  
ATOM   1969 H5''   A  1018       2.908  -4.841 -72.478  1.00  0.00           H  
ATOM   1970  H4'   A  1018       5.260  -4.605 -71.650  1.00  0.00           H  
ATOM   1971  H3'   A  1018       3.598  -2.695 -72.205  1.00  0.00           H  
ATOM   1972  H1'   A  1018       6.893  -2.725 -73.838  1.00  0.00           H  
ATOM   1973  H2'   A  1018       4.124  -2.374 -74.373  1.00  0.00           H  
ATOM   1974 HO2'   A  1018       4.914  -0.414 -74.447  1.00  0.00           H  
ATOM   1975  H2    A  1018       9.881  -1.427 -76.920  1.00  0.00           H  
ATOM   1976  H61   A  1018       8.186  -2.884 -80.714  1.00  0.00           H  
ATOM   1977  H62   A  1018       6.714  -3.631 -80.318  1.00  0.00           H  
ATOM   1978  H8    A  1018       4.418  -4.301 -76.163  1.00  0.00           H  
ATOM   1979  P     C  1019       5.256  -2.358 -69.882  1.00  0.00           P  
ATOM   1980  OP2   C  1019       5.023  -1.039 -69.242  1.00  0.00           O  
ATOM   1981  OP1   C  1019       4.280  -3.457 -69.673  1.00  0.00           O  
ATOM   1982  O5'   C  1019       6.691  -2.881 -69.429  1.00  0.00           O  
ATOM   1983  C5'   C  1019       6.993  -3.084 -68.056  1.00  0.00           C  
ATOM   1984  C4'   C  1019       8.403  -2.657 -67.727  1.00  0.00           C  
ATOM   1985  O4'   C  1019       9.307  -3.709 -68.141  1.00  0.00           O  
ATOM   1986  C3'   C  1019       8.920  -1.429 -68.460  1.00  0.00           C  
ATOM   1987  O3'   C  1019       8.480  -0.214 -67.880  1.00  0.00           O  
ATOM   1988  C1'   C  1019      10.552  -3.133 -68.526  1.00  0.00           C  
ATOM   1989  C2'   C  1019      10.426  -1.617 -68.407  1.00  0.00           C  
ATOM   1990  O2'   C  1019      10.951  -1.207 -67.153  1.00  0.00           O  
ATOM   1991  N1    C  1019      10.906  -3.564 -69.901  1.00  0.00           N  
ATOM   1992  C2    C  1019      12.260  -3.626 -70.251  1.00  0.00           C  
ATOM   1993  O2    C  1019      13.118  -3.321 -69.408  1.00  0.00           O  
ATOM   1994  N3    C  1019      12.610  -4.015 -71.498  1.00  0.00           N  
ATOM   1995  C4    C  1019      11.669  -4.337 -72.386  1.00  0.00           C  
ATOM   1996  N4    C  1019      12.060  -4.716 -73.605  1.00  0.00           N  
ATOM   1997  C5    C  1019      10.284  -4.284 -72.062  1.00  0.00           C  
ATOM   1998  C6    C  1019       9.950  -3.898 -70.824  1.00  0.00           C  
ATOM   1999  H5'   C  1019       6.889  -4.035 -67.844  1.00  0.00           H  
ATOM   2000 H5''   C  1019       6.366  -2.564 -67.511  1.00  0.00           H  
ATOM   2001  H4'   C  1019       8.474  -2.526 -66.759  1.00  0.00           H  
ATOM   2002  H3'   C  1019       8.627  -1.464 -69.395  1.00  0.00           H  
ATOM   2003  H1'   C  1019      11.236  -3.449 -67.899  1.00  0.00           H  
ATOM   2004  H2'   C  1019      10.870  -1.162 -69.152  1.00  0.00           H  
ATOM   2005 HO2'   C  1019      11.798  -0.738 -67.300  1.00  0.00           H  
ATOM   2006  H42   C  1019      11.393  -4.959 -74.280  1.00  0.00           H  
ATOM   2007  H41   C  1019      13.015  -4.750 -73.825  1.00  0.00           H  
ATOM   2008  H5    C  1019       9.599  -4.523 -72.721  1.00  0.00           H  
ATOM   2009  H6    C  1019       9.002  -3.855 -70.582  1.00  0.00           H  
ATOM   2010  P     A  1020       8.918   1.182 -68.540  1.00  0.00           P  
ATOM   2011  OP2   A  1020       7.767   1.619 -69.369  1.00  0.00           O  
ATOM   2012  OP1   A  1020       9.382   2.035 -67.417  1.00  0.00           O  
ATOM   2013  O5'   A  1020      10.156   0.929 -69.511  1.00  0.00           O  
ATOM   2014  C5'   A  1020      10.420   1.804 -70.598  1.00  0.00           C  
ATOM   2015  C4'   A  1020      11.901   1.970 -70.828  1.00  0.00           C  
ATOM   2016  O4'   A  1020      12.485   0.677 -71.104  1.00  0.00           O  
ATOM   2017  C3'   A  1020      12.299   2.825 -72.022  1.00  0.00           C  
ATOM   2018  O3'   A  1020      12.221   4.215 -71.759  1.00  0.00           O  
ATOM   2019  C1'   A  1020      13.609   0.835 -71.963  1.00  0.00           C  
ATOM   2020  C2'   A  1020      13.706   2.307 -72.350  1.00  0.00           C  
ATOM   2021  O2'   A  1020      14.687   2.926 -71.531  1.00  0.00           O  
ATOM   2022  N1    A  1020      15.996  -1.558 -75.852  1.00  0.00           N  
ATOM   2023  C2    A  1020      16.447  -0.770 -74.868  1.00  0.00           C  
ATOM   2024  N3    A  1020      15.769  -0.179 -73.886  1.00  0.00           N  
ATOM   2025  C4    A  1020      14.458  -0.468 -73.974  1.00  0.00           C  
ATOM   2026  C5    A  1020      13.846  -1.261 -74.926  1.00  0.00           C  
ATOM   2027  C6    A  1020      14.675  -1.829 -75.911  1.00  0.00           C  
ATOM   2028  N6    A  1020      14.226  -2.614 -76.893  1.00  0.00           N  
ATOM   2029  N7    A  1020      12.479  -1.334 -74.699  1.00  0.00           N  
ATOM   2030  C8    A  1020      12.298  -0.595 -73.632  1.00  0.00           C  
ATOM   2031  N9    A  1020      13.453  -0.041 -73.140  1.00  0.00           N  
ATOM   2032  H5'   A  1020      10.026   2.680 -70.406  1.00  0.00           H  
ATOM   2033 H5''   A  1020      10.009   1.440 -71.409  1.00  0.00           H  
ATOM   2034  H4'   A  1020      12.317   2.340 -70.021  1.00  0.00           H  
ATOM   2035  H3'   A  1020      11.706   2.606 -72.771  1.00  0.00           H  
ATOM   2036  H1'   A  1020      14.414   0.575 -71.466  1.00  0.00           H  
ATOM   2037  H2'   A  1020      13.912   2.407 -73.303  1.00  0.00           H  
ATOM   2038 HO2'   A  1020      14.319   3.758 -71.168  1.00  0.00           H  
ATOM   2039  H2    A  1020      17.413  -0.605 -74.870  1.00  0.00           H  
ATOM   2040  H61   A  1020      14.853  -2.982 -77.551  1.00  0.00           H  
ATOM   2041  H62   A  1020      13.271  -2.824 -76.955  1.00  0.00           H  
ATOM   2042  H8    A  1020      11.418  -0.452 -73.224  1.00  0.00           H  
ATOM   2043  P     U  1021      12.039   5.257 -72.969  1.00  0.00           P  
ATOM   2044  OP2   U  1021      10.731   4.984 -73.617  1.00  0.00           O  
ATOM   2045  OP1   U  1021      12.333   6.618 -72.453  1.00  0.00           O  
ATOM   2046  O5'   U  1021      13.190   4.860 -73.996  1.00  0.00           O  
ATOM   2047  C5'   U  1021      14.514   5.345 -73.831  1.00  0.00           C  
ATOM   2048  C4'   U  1021      15.317   5.216 -75.102  1.00  0.00           C  
ATOM   2049  O4'   U  1021      15.586   3.813 -75.375  1.00  0.00           O  
ATOM   2050  C3'   U  1021      14.636   5.692 -76.377  1.00  0.00           C  
ATOM   2051  O3'   U  1021      14.663   7.100 -76.527  1.00  0.00           O  
ATOM   2052  C1'   U  1021      15.669   3.621 -76.765  1.00  0.00           C  
ATOM   2053  C2'   U  1021      15.487   4.991 -77.423  1.00  0.00           C  
ATOM   2054  O2'   U  1021      16.753   5.620 -77.561  1.00  0.00           O  
ATOM   2055  N1    U  1021      14.609   2.662 -77.160  1.00  0.00           N  
ATOM   2056  C2    U  1021      14.718   2.083 -78.411  1.00  0.00           C  
ATOM   2057  O2    U  1021      15.631   2.326 -79.180  1.00  0.00           O  
ATOM   2058  N3    U  1021      13.715   1.201 -78.734  1.00  0.00           N  
ATOM   2059  C4    U  1021      12.636   0.846 -77.953  1.00  0.00           C  
ATOM   2060  O4    U  1021      11.816   0.036 -78.387  1.00  0.00           O  
ATOM   2061  C5    U  1021      12.589   1.484 -76.672  1.00  0.00           C  
ATOM   2062  C6    U  1021      13.553   2.346 -76.332  1.00  0.00           C  
ATOM   2063  H5'   U  1021      14.956   4.834 -73.122  1.00  0.00           H  
ATOM   2064 H5''   U  1021      14.478   6.289 -73.571  1.00  0.00           H  
ATOM   2065  H4'   U  1021      16.166   5.693 -75.001  1.00  0.00           H  
ATOM   2066  H3'   U  1021      13.709   5.380 -76.438  1.00  0.00           H  
ATOM   2067  H1'   U  1021      16.545   3.257 -77.013  1.00  0.00           H  
ATOM   2068  H2'   U  1021      15.019   4.925 -78.281  1.00  0.00           H  
ATOM   2069 HO2'   U  1021      17.004   5.626 -78.509  1.00  0.00           H  
ATOM   2070  H3    U  1021      13.773   0.779 -79.616  1.00  0.00           H  
ATOM   2071  H5    U  1021      11.857   1.290 -76.051  1.00  0.00           H  
ATOM   2072  H6    U  1021      13.498   2.770 -75.451  1.00  0.00           H  
ATOM   2073  P     A  1022      13.521   7.846 -77.376  1.00  0.00           P  
ATOM   2074  OP2   A  1022      12.215   7.578 -76.723  1.00  0.00           O  
ATOM   2075  OP1   A  1022      13.956   9.247 -77.601  1.00  0.00           O  
ATOM   2076  O5'   A  1022      13.533   7.093 -78.781  1.00  0.00           O  
ATOM   2077  C5'   A  1022      14.583   7.306 -79.712  1.00  0.00           C  
ATOM   2078  C4'   A  1022      14.293   6.641 -81.035  1.00  0.00           C  
ATOM   2079  O4'   A  1022      14.112   5.209 -80.872  1.00  0.00           O  
ATOM   2080  C3'   A  1022      12.990   7.038 -81.710  1.00  0.00           C  
ATOM   2081  O3'   A  1022      13.032   8.336 -82.278  1.00  0.00           O  
ATOM   2082  C1'   A  1022      13.364   4.715 -81.952  1.00  0.00           C  
ATOM   2083  C2'   A  1022      12.905   5.923 -82.757  1.00  0.00           C  
ATOM   2084  O2'   A  1022      13.820   6.145 -83.819  1.00  0.00           O  
ATOM   2085  N1    A  1022       9.368   1.665 -83.084  1.00  0.00           N  
ATOM   2086  C2    A  1022      10.290   2.262 -83.850  1.00  0.00           C  
ATOM   2087  N3    A  1022      11.305   3.045 -83.489  1.00  0.00           N  
ATOM   2088  C4    A  1022      11.331   3.203 -82.153  1.00  0.00           C  
ATOM   2089  C5    A  1022      10.454   2.654 -81.237  1.00  0.00           C  
ATOM   2090  C6    A  1022       9.423   1.844 -81.746  1.00  0.00           C  
ATOM   2091  N6    A  1022       8.504   1.249 -80.984  1.00  0.00           N  
ATOM   2092  N7    A  1022      10.791   3.036 -79.945  1.00  0.00           N  
ATOM   2093  C8    A  1022      11.848   3.794 -80.108  1.00  0.00           C  
ATOM   2094  N9    A  1022      12.230   3.938 -81.418  1.00  0.00           N  
ATOM   2095  H5'   A  1022      15.415   6.939 -79.346  1.00  0.00           H  
ATOM   2096 H5''   A  1022      14.694   8.268 -79.856  1.00  0.00           H  
ATOM   2097  H4'   A  1022      15.036   6.817 -81.650  1.00  0.00           H  
ATOM   2098  H3'   A  1022      12.218   6.972 -81.109  1.00  0.00           H  
ATOM   2099  H1'   A  1022      13.918   4.138 -82.519  1.00  0.00           H  
ATOM   2100  H2'   A  1022      11.988   5.808 -83.084  1.00  0.00           H  
ATOM   2101 HO2'   A  1022      13.389   5.905 -84.666  1.00  0.00           H  
ATOM   2102  H2    A  1022      10.206   2.101 -84.813  1.00  0.00           H  
ATOM   2103  H61   A  1022       7.808   0.695 -81.397  1.00  0.00           H  
ATOM   2104  H62   A  1022       8.524   1.365 -80.011  1.00  0.00           H  
ATOM   2105  H8    A  1022      12.321   4.219 -79.362  1.00  0.00           H  
ATOM   2106  P     U  1023      11.701   9.235 -82.338  1.00  0.00           P  
ATOM   2107  OP2   U  1023      10.883   8.926 -81.139  1.00  0.00           O  
ATOM   2108  OP1   U  1023      12.106  10.638 -82.610  1.00  0.00           O  
ATOM   2109  O5'   U  1023      10.926   8.689 -83.618  1.00  0.00           O  
ATOM   2110  C5'   U  1023      11.588   8.545 -84.866  1.00  0.00           C  
ATOM   2111  C4'   U  1023      10.699   7.894 -85.896  1.00  0.00           C  
ATOM   2112  O4'   U  1023      10.589   6.482 -85.627  1.00  0.00           O  
ATOM   2113  C3'   U  1023       9.234   8.303 -85.874  1.00  0.00           C  
ATOM   2114  O3'   U  1023       9.008   9.583 -86.438  1.00  0.00           O  
ATOM   2115  C1'   U  1023       9.376   5.995 -86.126  1.00  0.00           C  
ATOM   2116  C2'   U  1023       8.664   7.187 -86.740  1.00  0.00           C  
ATOM   2117  O2'   U  1023       9.058   7.336 -88.096  1.00  0.00           O  
ATOM   2118  N1    U  1023       8.626   5.419 -84.983  1.00  0.00           N  
ATOM   2119  C2    U  1023       7.600   4.541 -85.280  1.00  0.00           C  
ATOM   2120  O2    U  1023       7.298   4.231 -86.420  1.00  0.00           O  
ATOM   2121  N3    U  1023       6.935   4.033 -84.192  1.00  0.00           N  
ATOM   2122  C4    U  1023       7.183   4.306 -82.863  1.00  0.00           C  
ATOM   2123  O4    U  1023       6.493   3.767 -81.996  1.00  0.00           O  
ATOM   2124  C5    U  1023       8.258   5.221 -82.632  1.00  0.00           C  
ATOM   2125  C6    U  1023       8.924   5.731 -83.673  1.00  0.00           C  
ATOM   2126  H5'   U  1023      12.388   7.994 -84.741  1.00  0.00           H  
ATOM   2127 H5''   U  1023      11.856   9.430 -85.190  1.00  0.00           H  
ATOM   2128  H4'   U  1023      11.099   8.017 -86.782  1.00  0.00           H  
ATOM   2129  H3'   U  1023       8.894   8.235 -84.957  1.00  0.00           H  
ATOM   2130  H1'   U  1023       9.502   5.306 -86.812  1.00  0.00           H  
ATOM   2131  H2'   U  1023       7.690   7.125 -86.650  1.00  0.00           H  
ATOM   2132 HO2'   U  1023       8.300   7.112 -88.676  1.00  0.00           H  
ATOM   2133  H3    U  1023       6.204   3.409 -84.380  1.00  0.00           H  
ATOM   2134  H5    U  1023       8.505   5.472 -81.717  1.00  0.00           H  
ATOM   2135  H6    U  1023       9.654   6.355 -83.489  1.00  0.00           H  
ATOM   2136  P     G  1024       7.664  10.393 -86.094  1.00  0.00           P  
ATOM   2137  OP2   G  1024       7.409  10.263 -84.637  1.00  0.00           O  
ATOM   2138  OP1   G  1024       7.772  11.744 -86.703  1.00  0.00           O  
ATOM   2139  O5'   G  1024       6.522   9.594 -86.867  1.00  0.00           O  
ATOM   2140  C5'   G  1024       6.473   9.583 -88.286  1.00  0.00           C  
ATOM   2141  C4'   G  1024       5.253   8.856 -88.792  1.00  0.00           C  
ATOM   2142  O4'   G  1024       5.353   7.448 -88.448  1.00  0.00           O  
ATOM   2143  C3'   G  1024       3.926   9.259 -88.165  1.00  0.00           C  
ATOM   2144  O3'   G  1024       3.383  10.439 -88.731  1.00  0.00           O  
ATOM   2145  C1'   G  1024       4.077   6.911 -88.165  1.00  0.00           C  
ATOM   2146  C2'   G  1024       3.076   8.031 -88.455  1.00  0.00           C  
ATOM   2147  O2'   G  1024       2.698   7.977 -89.824  1.00  0.00           O  
ATOM   2148  N1    G  1024       1.735   4.187 -84.558  1.00  0.00           N  
ATOM   2149  C2    G  1024       1.425   4.325 -85.889  1.00  0.00           C  
ATOM   2150  N2    G  1024       0.349   3.651 -86.322  1.00  0.00           N  
ATOM   2151  N3    G  1024       2.117   5.069 -86.736  1.00  0.00           N  
ATOM   2152  C4    G  1024       3.163   5.676 -86.136  1.00  0.00           C  
ATOM   2153  C5    G  1024       3.560   5.605 -84.817  1.00  0.00           C  
ATOM   2154  C6    G  1024       2.808   4.803 -83.920  1.00  0.00           C  
ATOM   2155  O6    G  1024       2.999   4.610 -82.714  1.00  0.00           O  
ATOM   2156  N7    G  1024       4.690   6.379 -84.600  1.00  0.00           N  
ATOM   2157  C8    G  1024       4.955   6.898 -85.768  1.00  0.00           C  
ATOM   2158  N9    G  1024       4.069   6.513 -86.745  1.00  0.00           N  
ATOM   2159  H5'   G  1024       7.276   9.141 -88.631  1.00  0.00           H  
ATOM   2160 H5''   G  1024       6.453  10.508 -88.612  1.00  0.00           H  
ATOM   2161  H4'   G  1024       5.212   8.945 -89.768  1.00  0.00           H  
ATOM   2162  H3'   G  1024       4.045   9.357 -87.198  1.00  0.00           H  
ATOM   2163  H1'   G  1024       3.867   6.133 -88.723  1.00  0.00           H  
ATOM   2164  H2'   G  1024       2.297   7.984 -87.862  1.00  0.00           H  
ATOM   2165 HO2'   G  1024       1.771   7.665 -89.887  1.00  0.00           H  
ATOM   2166  H1    G  1024       1.158   3.611 -84.014  1.00  0.00           H  
ATOM   2167  H22   G  1024       0.079   3.711 -87.263  1.00  0.00           H  
ATOM   2168  H21   G  1024      -0.169   3.098 -85.701  1.00  0.00           H  
ATOM   2169  H8    G  1024       5.711   7.500 -85.931  1.00  0.00           H  
ATOM   2170  P     G  1025       2.322  11.318 -87.902  1.00  0.00           P  
ATOM   2171  OP2   G  1025       2.851  11.500 -86.527  1.00  0.00           O  
ATOM   2172  OP1   G  1025       1.973  12.509 -88.719  1.00  0.00           O  
ATOM   2173  O5'   G  1025       1.033  10.386 -87.816  1.00  0.00           O  
ATOM   2174  C5'   G  1025       0.215  10.165 -88.955  1.00  0.00           C  
ATOM   2175  C4'   G  1025      -1.024   9.380 -88.603  1.00  0.00           C  
ATOM   2176  O4'   G  1025      -0.629   8.085 -88.076  1.00  0.00           O  
ATOM   2177  C3'   G  1025      -1.897   9.966 -87.503  1.00  0.00           C  
ATOM   2178  O3'   G  1025      -2.811  10.938 -87.981  1.00  0.00           O  
ATOM   2179  C1'   G  1025      -1.533   7.668 -87.065  1.00  0.00           C  
ATOM   2180  C2'   G  1025      -2.630   8.735 -86.983  1.00  0.00           C  
ATOM   2181  O2'   G  1025      -3.696   8.367 -87.847  1.00  0.00           O  
ATOM   2182  N1    G  1025      -1.504   5.745 -82.352  1.00  0.00           N  
ATOM   2183  C2    G  1025      -2.462   5.644 -83.331  1.00  0.00           C  
ATOM   2184  N2    G  1025      -3.559   4.938 -83.020  1.00  0.00           N  
ATOM   2185  N3    G  1025      -2.353   6.193 -84.530  1.00  0.00           N  
ATOM   2186  C4    G  1025      -1.192   6.865 -84.675  1.00  0.00           C  
ATOM   2187  C5    G  1025      -0.171   7.026 -83.762  1.00  0.00           C  
ATOM   2188  C6    G  1025      -0.300   6.432 -82.480  1.00  0.00           C  
ATOM   2189  O6    G  1025       0.495   6.461 -81.534  1.00  0.00           O  
ATOM   2190  N7    G  1025       0.856   7.788 -84.300  1.00  0.00           N  
ATOM   2191  C8    G  1025       0.449   8.071 -85.508  1.00  0.00           C  
ATOM   2192  N9    G  1025      -0.785   7.542 -85.800  1.00  0.00           N  
ATOM   2193  H5'   G  1025       0.728   9.670 -89.626  1.00  0.00           H  
ATOM   2194 H5''   G  1025      -0.051  11.031 -89.330  1.00  0.00           H  
ATOM   2195  H4'   G  1025      -1.558   9.250 -89.415  1.00  0.00           H  
ATOM   2196  H3'   G  1025      -1.323  10.324 -86.795  1.00  0.00           H  
ATOM   2197  H1'   G  1025      -1.935   6.804 -87.294  1.00  0.00           H  
ATOM   2198  H2'   G  1025      -2.937   8.862 -86.061  1.00  0.00           H  
ATOM   2199 HO2'   G  1025      -4.464   8.091 -87.305  1.00  0.00           H  
ATOM   2200  H1    G  1025      -1.680   5.300 -81.497  1.00  0.00           H  
ATOM   2201  H22   G  1025      -4.276   4.831 -83.680  1.00  0.00           H  
ATOM   2202  H21   G  1025      -3.646   4.528 -82.135  1.00  0.00           H  
ATOM   2203  H8    G  1025       0.972   8.606 -86.141  1.00  0.00           H  
ATOM   2204  P     C  1026      -3.296  12.132 -87.020  1.00  0.00           P  
ATOM   2205  OP2   C  1026      -2.115  12.627 -86.269  1.00  0.00           O  
ATOM   2206  OP1   C  1026      -4.098  13.080 -87.834  1.00  0.00           O  
ATOM   2207  O5'   C  1026      -4.277  11.420 -85.986  1.00  0.00           O  
ATOM   2208  C5'   C  1026      -5.558  10.964 -86.390  1.00  0.00           C  
ATOM   2209  C4'   C  1026      -6.337  10.390 -85.232  1.00  0.00           C  
ATOM   2210  O4'   C  1026      -5.686   9.169 -84.790  1.00  0.00           O  
ATOM   2211  C3'   C  1026      -6.405  11.249 -83.979  1.00  0.00           C  
ATOM   2212  O3'   C  1026      -7.432  12.224 -84.033  1.00  0.00           O  
ATOM   2213  C1'   C  1026      -5.799   9.049 -83.384  1.00  0.00           C  
ATOM   2214  C2'   C  1026      -6.677  10.206 -82.902  1.00  0.00           C  
ATOM   2215  O2'   C  1026      -8.037   9.796 -82.915  1.00  0.00           O  
ATOM   2216  N1    C  1026      -4.436   9.094 -82.798  1.00  0.00           N  
ATOM   2217  C2    C  1026      -4.250   8.583 -81.507  1.00  0.00           C  
ATOM   2218  O2    C  1026      -5.222   8.112 -80.896  1.00  0.00           O  
ATOM   2219  N3    C  1026      -3.018   8.612 -80.950  1.00  0.00           N  
ATOM   2220  C4    C  1026      -1.990   9.124 -81.627  1.00  0.00           C  
ATOM   2221  N4    C  1026      -0.792   9.132 -81.037  1.00  0.00           N  
ATOM   2222  C5    C  1026      -2.146   9.652 -82.940  1.00  0.00           C  
ATOM   2223  C6    C  1026      -3.370   9.617 -83.481  1.00  0.00           C  
ATOM   2224  H5'   C  1026      -5.449  10.273 -87.076  1.00  0.00           H  
ATOM   2225 H5''   C  1026      -6.059  11.716 -86.771  1.00  0.00           H  
ATOM   2226  H4'   C  1026      -7.246  10.183 -85.535  1.00  0.00           H  
ATOM   2227  H3'   C  1026      -5.530  11.660 -83.821  1.00  0.00           H  
ATOM   2228  H1'   C  1026      -6.227   8.200 -83.149  1.00  0.00           H  
ATOM   2229  H2'   C  1026      -6.403  10.524 -82.017  1.00  0.00           H  
ATOM   2230 HO2'   C  1026      -8.349   9.695 -81.992  1.00  0.00           H  
ATOM   2231  H42   C  1026      -0.017   9.501 -81.509  1.00  0.00           H  
ATOM   2232  H41   C  1026      -0.689   8.768 -80.133  1.00  0.00           H  
ATOM   2233  H5    C  1026      -1.385  10.026 -83.430  1.00  0.00           H  
ATOM   2234  H6    C  1026      -3.498   9.976 -84.384  1.00  0.00           H  
ATOM   2235  P     U  1027      -7.384  13.504 -83.061  1.00  0.00           P  
ATOM   2236  OP2   U  1027      -5.964  13.766 -82.718  1.00  0.00           O  
ATOM   2237  OP1   U  1027      -8.202  14.580 -83.676  1.00  0.00           O  
ATOM   2238  O5'   U  1027      -8.128  13.013 -81.740  1.00  0.00           O  
ATOM   2239  C5'   U  1027      -8.045  13.759 -80.536  1.00  0.00           C  
ATOM   2240  C4'   U  1027      -8.095  12.864 -79.322  1.00  0.00           C  
ATOM   2241  O4'   U  1027      -7.403  11.628 -79.639  1.00  0.00           O  
ATOM   2242  C3'   U  1027      -7.427  13.401 -78.065  1.00  0.00           C  
ATOM   2243  O3'   U  1027      -8.320  14.105 -77.221  1.00  0.00           O  
ATOM   2244  C1'   U  1027      -6.524  11.263 -78.591  1.00  0.00           C  
ATOM   2245  C2'   U  1027      -6.918  12.127 -77.394  1.00  0.00           C  
ATOM   2246  O2'   U  1027      -7.957  11.470 -76.683  1.00  0.00           O  
ATOM   2247  N1    U  1027      -5.143  11.539 -79.054  1.00  0.00           N  
ATOM   2248  C2    U  1027      -4.112  11.211 -78.193  1.00  0.00           C  
ATOM   2249  O2    U  1027      -4.293  10.715 -77.095  1.00  0.00           O  
ATOM   2250  N3    U  1027      -2.851  11.484 -78.664  1.00  0.00           N  
ATOM   2251  C4    U  1027      -2.519  12.040 -79.881  1.00  0.00           C  
ATOM   2252  O4    U  1027      -1.333  12.225 -80.159  1.00  0.00           O  
ATOM   2253  C5    U  1027      -3.637  12.353 -80.720  1.00  0.00           C  
ATOM   2254  C6    U  1027      -4.875  12.097 -80.286  1.00  0.00           C  
ATOM   2255  H5'   U  1027      -8.794  14.389 -80.499  1.00  0.00           H  
ATOM   2256 H5''   U  1027      -7.204  14.261 -80.527  1.00  0.00           H  
ATOM   2257  H4'   U  1027      -9.032  12.672 -79.110  1.00  0.00           H  
ATOM   2258  H3'   U  1027      -6.661  13.957 -78.320  1.00  0.00           H  
ATOM   2259  H1'   U  1027      -6.601  10.317 -78.345  1.00  0.00           H  
ATOM   2260  H2'   U  1027      -6.145  12.308 -76.820  1.00  0.00           H  
ATOM   2261 HO2'   U  1027      -7.598  11.127 -75.838  1.00  0.00           H  
ATOM   2262  H3    U  1027      -2.105  11.260 -78.069  1.00  0.00           H  
ATOM   2263  H5    U  1027      -3.494  12.751 -81.604  1.00  0.00           H  
ATOM   2264  H6    U  1027      -5.622  12.321 -80.878  1.00  0.00           H  
ATOM   2265  P     U  1028      -7.782  15.302 -76.293  1.00  0.00           P  
ATOM   2266  OP2   U  1028      -6.844  16.122 -77.099  1.00  0.00           O  
ATOM   2267  OP1   U  1028      -8.955  15.947 -75.648  1.00  0.00           O  
ATOM   2268  O5'   U  1028      -6.942  14.562 -75.160  1.00  0.00           O  
ATOM   2269  C5'   U  1028      -7.590  13.921 -74.072  1.00  0.00           C  
ATOM   2270  C4'   U  1028      -6.598  13.298 -73.121  1.00  0.00           C  
ATOM   2271  O4'   U  1028      -5.660  12.488 -73.875  1.00  0.00           O  
ATOM   2272  C3'   U  1028      -5.731  14.264 -72.329  1.00  0.00           C  
ATOM   2273  O3'   U  1028      -6.348  14.712 -71.135  1.00  0.00           O  
ATOM   2274  C1'   U  1028      -4.381  12.563 -73.278  1.00  0.00           C  
ATOM   2275  C2'   U  1028      -4.498  13.426 -72.019  1.00  0.00           C  
ATOM   2276  O2'   U  1028      -4.720  12.578 -70.901  1.00  0.00           O  
ATOM   2277  N1    U  1028      -3.428  13.129 -74.262  1.00  0.00           N  
ATOM   2278  C2    U  1028      -2.098  13.192 -73.888  1.00  0.00           C  
ATOM   2279  O2    U  1028      -1.692  12.807 -72.805  1.00  0.00           O  
ATOM   2280  N3    U  1028      -1.252  13.723 -74.831  1.00  0.00           N  
ATOM   2281  C4    U  1028      -1.590  14.189 -76.083  1.00  0.00           C  
ATOM   2282  O4    U  1028      -0.710  14.640 -76.818  1.00  0.00           O  
ATOM   2283  C5    U  1028      -2.982  14.093 -76.402  1.00  0.00           C  
ATOM   2284  C6    U  1028      -3.828  13.579 -75.503  1.00  0.00           C  
ATOM   2285  H5'   U  1028      -8.182  13.221 -74.420  1.00  0.00           H  
ATOM   2286 H5''   U  1028      -8.127  14.581 -73.585  1.00  0.00           H  
ATOM   2287  H4'   U  1028      -7.082  12.726 -72.489  1.00  0.00           H  
ATOM   2288  H3'   U  1028      -5.471  15.011 -72.906  1.00  0.00           H  
ATOM   2289  H1'   U  1028      -4.090  11.661 -73.026  1.00  0.00           H  
ATOM   2290  H2'   U  1028      -3.704  13.987 -71.897  1.00  0.00           H  
ATOM   2291 HO2'   U  1028      -3.910  12.561 -70.348  1.00  0.00           H  
ATOM   2292  H3    U  1028      -0.305  13.777 -74.585  1.00  0.00           H  
ATOM   2293  H5    U  1028      -3.311  14.401 -77.272  1.00  0.00           H  
ATOM   2294  H6    U  1028      -4.775  13.525 -75.744  1.00  0.00           H  
ATOM   2295  P     U  1029      -5.754  15.977 -70.343  1.00  0.00           P  
ATOM   2296  OP2   U  1029      -6.893  16.735 -69.768  1.00  0.00           O  
ATOM   2297  OP1   U  1029      -4.670  15.492 -69.450  1.00  0.00           O  
ATOM   2298  O5'   U  1029      -5.091  16.869 -71.483  1.00  0.00           O  
ATOM   2299  C5'   U  1029      -3.692  16.834 -71.718  1.00  0.00           C  
ATOM   2300  C4'   U  1029      -3.354  17.226 -73.135  1.00  0.00           C  
ATOM   2301  O4'   U  1029      -4.496  16.925 -73.979  1.00  0.00           O  
ATOM   2302  C3'   U  1029      -3.110  18.707 -73.380  1.00  0.00           C  
ATOM   2303  O3'   U  1029      -1.769  19.095 -73.138  1.00  0.00           O  
ATOM   2304  C1'   U  1029      -4.683  17.923 -74.948  1.00  0.00           C  
ATOM   2305  C2'   U  1029      -3.494  18.879 -74.845  1.00  0.00           C  
ATOM   2306  O2'   U  1029      -2.462  18.426 -75.710  1.00  0.00           O  
ATOM   2307  N1    U  1029      -5.972  18.596 -74.661  1.00  0.00           N  
ATOM   2308  C2    U  1029      -6.272  19.727 -75.399  1.00  0.00           C  
ATOM   2309  O2    U  1029      -5.532  20.177 -76.256  1.00  0.00           O  
ATOM   2310  N3    U  1029      -7.475  20.316 -75.100  1.00  0.00           N  
ATOM   2311  C4    U  1029      -8.393  19.902 -74.157  1.00  0.00           C  
ATOM   2312  O4    U  1029      -9.434  20.542 -74.005  1.00  0.00           O  
ATOM   2313  C5    U  1029      -8.016  18.727 -73.432  1.00  0.00           C  
ATOM   2314  C6    U  1029      -6.850  18.132 -73.705  1.00  0.00           C  
ATOM   2315  H5'   U  1029      -3.363  15.925 -71.551  1.00  0.00           H  
ATOM   2316 H5''   U  1029      -3.248  17.452 -71.101  1.00  0.00           H  
ATOM   2317  H4'   U  1029      -2.578  16.721 -73.455  1.00  0.00           H  
ATOM   2318  H3'   U  1029      -3.719  19.239 -72.826  1.00  0.00           H  
ATOM   2319  H1'   U  1029      -4.710  17.539 -75.850  1.00  0.00           H  
ATOM   2320  H2'   U  1029      -3.757  19.801 -75.047  1.00  0.00           H  
ATOM   2321 HO2'   U  1029      -2.386  19.045 -76.467  1.00  0.00           H  
ATOM   2322  H3    U  1029      -7.707  21.119 -75.611  1.00  0.00           H  
ATOM   2323  H5    U  1029      -8.609  18.361 -72.743  1.00  0.00           H  
ATOM   2324  H6    U  1029      -6.615  17.330 -73.194  1.00  0.00           H  
ATOM   2325  P     U  1030      -1.367  19.794 -71.748  1.00  0.00           P  
ATOM   2326  OP2   U  1030      -2.619  20.152 -71.035  1.00  0.00           O  
ATOM   2327  OP1   U  1030      -0.360  18.934 -71.075  1.00  0.00           O  
ATOM   2328  O5'   U  1030      -0.647  21.144 -72.189  1.00  0.00           O  
ATOM   2329  C5'   U  1030       0.012  21.243 -73.443  1.00  0.00           C  
ATOM   2330  C4'   U  1030      -0.278  22.559 -74.122  1.00  0.00           C  
ATOM   2331  O4'   U  1030      -1.450  22.416 -74.968  1.00  0.00           O  
ATOM   2332  C3'   U  1030      -0.656  23.716 -73.210  1.00  0.00           C  
ATOM   2333  O3'   U  1030       0.467  24.337 -72.609  1.00  0.00           O  
ATOM   2334  C1'   U  1030      -2.184  23.620 -74.982  1.00  0.00           C  
ATOM   2335  C2'   U  1030      -1.364  24.637 -74.190  1.00  0.00           C  
ATOM   2336  O2'   U  1030      -0.438  25.277 -75.056  1.00  0.00           O  
ATOM   2337  N1    U  1030      -3.508  23.363 -74.367  1.00  0.00           N  
ATOM   2338  C2    U  1030      -4.522  24.257 -74.657  1.00  0.00           C  
ATOM   2339  O2    U  1030      -4.370  25.224 -75.382  1.00  0.00           O  
ATOM   2340  N3    U  1030      -5.731  23.978 -74.066  1.00  0.00           N  
ATOM   2341  C4    U  1030      -6.025  22.921 -73.232  1.00  0.00           C  
ATOM   2342  O4    U  1030      -7.164  22.808 -72.778  1.00  0.00           O  
ATOM   2343  C5    U  1030      -4.928  22.037 -72.977  1.00  0.00           C  
ATOM   2344  C6    U  1030      -3.741  22.284 -73.541  1.00  0.00           C  
ATOM   2345  H5'   U  1030      -0.290  20.512 -74.021  1.00  0.00           H  
ATOM   2346 H5''   U  1030       0.978  21.163 -73.303  1.00  0.00           H  
ATOM   2347  H4'   U  1030       0.491  22.803 -74.678  1.00  0.00           H  
ATOM   2348  H3'   U  1030      -1.292  23.400 -72.535  1.00  0.00           H  
ATOM   2349  H1'   U  1030      -2.309  23.950 -75.897  1.00  0.00           H  
ATOM   2350  H2'   U  1030      -1.934  25.286 -73.726  1.00  0.00           H  
ATOM   2351 HO2'   U  1030      -0.717  26.208 -75.190  1.00  0.00           H  
ATOM   2352  H3    U  1030      -6.463  24.600 -74.258  1.00  0.00           H  
ATOM   2353  H5    U  1030      -5.047  21.257 -72.395  1.00  0.00           H  
ATOM   2354  H6    U  1030      -3.006  21.665 -73.350  1.00  0.00           H  
ATOM   2355  P     G  1031       0.281  25.254 -71.303  1.00  0.00           P  
ATOM   2356  OP2   G  1031      -0.560  24.507 -70.333  1.00  0.00           O  
ATOM   2357  OP1   G  1031       1.622  25.742 -70.889  1.00  0.00           O  
ATOM   2358  O5'   G  1031      -0.558  26.504 -71.824  1.00  0.00           O  
ATOM   2359  C5'   G  1031       0.080  27.589 -72.478  1.00  0.00           C  
ATOM   2360  C4'   G  1031      -0.877  28.729 -72.726  1.00  0.00           C  
ATOM   2361  O4'   G  1031      -2.000  28.286 -73.528  1.00  0.00           O  
ATOM   2362  C3'   G  1031      -1.548  29.316 -71.493  1.00  0.00           C  
ATOM   2363  O3'   G  1031      -0.724  30.239 -70.802  1.00  0.00           O  
ATOM   2364  C1'   G  1031      -3.174  28.920 -73.127  1.00  0.00           C  
ATOM   2365  C2'   G  1031      -2.741  30.001 -72.133  1.00  0.00           C  
ATOM   2366  O2'   G  1031      -2.347  31.167 -72.842  1.00  0.00           O  
ATOM   2367  N1    G  1031      -7.839  27.761 -71.452  1.00  0.00           N  
ATOM   2368  C2    G  1031      -7.381  28.919 -72.032  1.00  0.00           C  
ATOM   2369  N2    G  1031      -8.281  29.901 -72.190  1.00  0.00           N  
ATOM   2370  N3    G  1031      -6.133  29.102 -72.430  1.00  0.00           N  
ATOM   2371  C4    G  1031      -5.364  28.018 -72.198  1.00  0.00           C  
ATOM   2372  C5    G  1031      -5.722  26.815 -71.626  1.00  0.00           C  
ATOM   2373  C6    G  1031      -7.064  26.632 -71.203  1.00  0.00           C  
ATOM   2374  O6    G  1031      -7.577  25.638 -70.675  1.00  0.00           O  
ATOM   2375  N7    G  1031      -4.635  25.954 -71.566  1.00  0.00           N  
ATOM   2376  C8    G  1031      -3.654  26.637 -72.092  1.00  0.00           C  
ATOM   2377  N9    G  1031      -4.027  27.896 -72.497  1.00  0.00           N  
ATOM   2378  H5'   G  1031       0.438  27.280 -73.336  1.00  0.00           H  
ATOM   2379 H5''   G  1031       0.820  27.909 -71.920  1.00  0.00           H  
ATOM   2380  H4'   G  1031      -0.407  29.438 -73.213  1.00  0.00           H  
ATOM   2381  H3'   G  1031      -1.850  28.587 -70.914  1.00  0.00           H  
ATOM   2382  H1'   G  1031      -3.658  29.336 -73.871  1.00  0.00           H  
ATOM   2383  H2'   G  1031      -3.440  30.196 -71.474  1.00  0.00           H  
ATOM   2384 HO2'   G  1031      -3.012  31.872 -72.692  1.00  0.00           H  
ATOM   2385  H1    G  1031      -8.783  27.725 -71.192  1.00  0.00           H  
ATOM   2386  H22   G  1031      -8.011  30.751 -72.598  1.00  0.00           H  
ATOM   2387  H21   G  1031      -9.207  29.773 -71.897  1.00  0.00           H  
ATOM   2388  H8    G  1031      -2.745  26.285 -72.189  1.00  0.00           H  
ATOM   2389  P     C  1032      -0.357  29.994 -69.256  1.00  0.00           P  
ATOM   2390  OP2   C  1032      -0.125  28.541 -69.063  1.00  0.00           O  
ATOM   2391  OP1   C  1032       0.702  30.963 -68.876  1.00  0.00           O  
ATOM   2392  O5'   C  1032      -1.689  30.389 -68.476  1.00  0.00           O  
ATOM   2393  C5'   C  1032      -1.911  31.722 -68.042  1.00  0.00           C  
ATOM   2394  C4'   C  1032      -3.377  31.992 -67.801  1.00  0.00           C  
ATOM   2395  O4'   C  1032      -4.163  31.152 -68.685  1.00  0.00           O  
ATOM   2396  C3'   C  1032      -3.900  31.660 -66.412  1.00  0.00           C  
ATOM   2397  O3'   C  1032      -3.538  32.625 -65.440  1.00  0.00           O  
ATOM   2398  C1'   C  1032      -5.404  30.884 -68.059  1.00  0.00           C  
ATOM   2399  C2'   C  1032      -5.394  31.503 -66.660  1.00  0.00           C  
ATOM   2400  O2'   C  1032      -6.043  32.765 -66.706  1.00  0.00           O  
ATOM   2401  N1    C  1032      -5.663  29.423 -68.026  1.00  0.00           N  
ATOM   2402  C2    C  1032      -6.972  28.984 -67.793  1.00  0.00           C  
ATOM   2403  O2    C  1032      -7.870  29.822 -67.620  1.00  0.00           O  
ATOM   2404  N3    C  1032      -7.234  27.657 -67.759  1.00  0.00           N  
ATOM   2405  C4    C  1032      -6.251  26.777 -67.947  1.00  0.00           C  
ATOM   2406  N4    C  1032      -6.557  25.478 -67.905  1.00  0.00           N  
ATOM   2407  C5    C  1032      -4.910  27.190 -68.186  1.00  0.00           C  
ATOM   2408  C6    C  1032      -4.663  28.506 -68.219  1.00  0.00           C  
ATOM   2409  H5'   C  1032      -1.581  32.340 -68.727  1.00  0.00           H  
ATOM   2410 H5''   C  1032      -1.418  31.874 -67.210  1.00  0.00           H  
ATOM   2411  H4'   C  1032      -3.561  32.934 -68.001  1.00  0.00           H  
ATOM   2412  H3'   C  1032      -3.528  30.800 -66.124  1.00  0.00           H  
ATOM   2413  H1'   C  1032      -6.091  31.324 -68.601  1.00  0.00           H  
ATOM   2414  H2'   C  1032      -5.806  30.908 -65.999  1.00  0.00           H  
ATOM   2415 HO2'   C  1032      -6.904  32.699 -66.244  1.00  0.00           H  
ATOM   2416  H42   C  1032      -5.857  24.806 -68.039  1.00  0.00           H  
ATOM   2417  H41   C  1032      -7.481  25.197 -67.739  1.00  0.00           H  
ATOM   2418  H5    C  1032      -4.194  26.536 -68.324  1.00  0.00           H  
ATOM   2419  H6    C  1032      -3.747  28.810 -68.382  1.00  0.00           H  
ATOM   2420  P     U  1033      -2.537  32.233 -64.244  1.00  0.00           P  
ATOM   2421  OP2   U  1033      -1.160  32.184 -64.795  1.00  0.00           O  
ATOM   2422  OP1   U  1033      -2.835  33.115 -63.087  1.00  0.00           O  
ATOM   2423  O5'   U  1033      -2.966  30.748 -63.856  1.00  0.00           O  
ATOM   2424  C5'   U  1033      -3.724  30.491 -62.684  1.00  0.00           C  
ATOM   2425  C4'   U  1033      -3.880  29.011 -62.435  1.00  0.00           C  
ATOM   2426  O4'   U  1033      -4.013  28.290 -63.690  1.00  0.00           O  
ATOM   2427  C3'   U  1033      -2.705  28.316 -61.765  1.00  0.00           C  
ATOM   2428  O3'   U  1033      -2.640  28.558 -60.371  1.00  0.00           O  
ATOM   2429  C1'   U  1033      -3.566  26.979 -63.517  1.00  0.00           C  
ATOM   2430  C2'   U  1033      -3.181  26.882 -62.046  1.00  0.00           C  
ATOM   2431  O2'   U  1033      -4.338  26.561 -61.287  1.00  0.00           O  
ATOM   2432  N1    U  1033      -2.401  26.795 -64.416  1.00  0.00           N  
ATOM   2433  C2    U  1033      -1.770  25.565 -64.387  1.00  0.00           C  
ATOM   2434  O2    U  1033      -2.128  24.650 -63.666  1.00  0.00           O  
ATOM   2435  N3    U  1033      -0.698  25.439 -65.236  1.00  0.00           N  
ATOM   2436  C4    U  1033      -0.201  26.397 -66.094  1.00  0.00           C  
ATOM   2437  O4    U  1033       0.775  26.130 -66.797  1.00  0.00           O  
ATOM   2438  C5    U  1033      -0.904  27.643 -66.072  1.00  0.00           C  
ATOM   2439  C6    U  1033      -1.952  27.792 -65.255  1.00  0.00           C  
ATOM   2440  H5'   U  1033      -4.612  30.893 -62.783  1.00  0.00           H  
ATOM   2441 H5''   U  1033      -3.273  30.897 -61.915  1.00  0.00           H  
ATOM   2442  H4'   U  1033      -4.684  28.867 -61.894  1.00  0.00           H  
ATOM   2443  H3'   U  1033      -1.828  28.447 -62.180  1.00  0.00           H  
ATOM   2444  H1'   U  1033      -4.243  26.299 -63.719  1.00  0.00           H  
ATOM   2445  H2'   U  1033      -2.464  26.228 -61.906  1.00  0.00           H  
ATOM   2446 HO2'   U  1033      -4.262  25.639 -60.963  1.00  0.00           H  
ATOM   2447  H3    U  1033      -0.236  24.576 -65.231  1.00  0.00           H  
ATOM   2448  H5    U  1033      -0.619  28.381 -66.651  1.00  0.00           H  
ATOM   2449  H6    U  1033      -2.415  28.655 -65.257  1.00  0.00           H  
ATOM   2450  P     A  1034      -1.224  28.830 -59.662  1.00  0.00           P  
ATOM   2451  OP2   A  1034      -0.155  28.584 -60.662  1.00  0.00           O  
ATOM   2452  OP1   A  1034      -1.299  30.143 -58.974  1.00  0.00           O  
ATOM   2453  O5'   A  1034      -1.127  27.694 -58.548  1.00  0.00           O  
ATOM   2454  C5'   A  1034      -2.238  26.858 -58.261  1.00  0.00           C  
ATOM   2455  C4'   A  1034      -1.801  25.527 -57.702  1.00  0.00           C  
ATOM   2456  O4'   A  1034      -1.972  24.491 -58.735  1.00  0.00           O  
ATOM   2457  C3'   A  1034      -0.369  25.455 -57.195  1.00  0.00           C  
ATOM   2458  O3'   A  1034      -0.261  25.697 -55.802  1.00  0.00           O  
ATOM   2459  C1'   A  1034      -0.764  23.813 -58.895  1.00  0.00           C  
ATOM   2460  C2'   A  1034       0.024  24.028 -57.612  1.00  0.00           C  
ATOM   2461  O2'   A  1034      -0.416  23.073 -56.658  1.00  0.00           O  
ATOM   2462  N1    A  1034       2.898  23.123 -62.454  1.00  0.00           N  
ATOM   2463  C2    A  1034       2.479  22.362 -61.435  1.00  0.00           C  
ATOM   2464  N3    A  1034       1.519  22.604 -60.545  1.00  0.00           N  
ATOM   2465  C4    A  1034       0.944  23.797 -60.777  1.00  0.00           C  
ATOM   2466  C5    A  1034       1.265  24.689 -61.784  1.00  0.00           C  
ATOM   2467  C6    A  1034       2.299  24.315 -62.661  1.00  0.00           C  
ATOM   2468  N6    A  1034       2.718  25.073 -63.677  1.00  0.00           N  
ATOM   2469  N7    A  1034       0.460  25.818 -61.715  1.00  0.00           N  
ATOM   2470  C8    A  1034      -0.317  25.587 -60.685  1.00  0.00           C  
ATOM   2471  N9    A  1034      -0.078  24.382 -60.070  1.00  0.00           N  
ATOM   2472  H5'   A  1034      -2.747  26.707 -59.085  1.00  0.00           H  
ATOM   2473 H5''   A  1034      -2.815  27.305 -57.608  1.00  0.00           H  
ATOM   2474  H4'   A  1034      -2.361  25.309 -56.928  1.00  0.00           H  
ATOM   2475  H3'   A  1034       0.179  26.105 -57.684  1.00  0.00           H  
ATOM   2476  H1'   A  1034      -0.905  22.852 -59.033  1.00  0.00           H  
ATOM   2477  H2'   A  1034       0.986  23.956 -57.783  1.00  0.00           H  
ATOM   2478 HO2'   A  1034       0.281  22.394 -56.543  1.00  0.00           H  
ATOM   2479  H2    A  1034       2.946  21.507 -61.328  1.00  0.00           H  
ATOM   2480  H61   A  1034       3.445  24.759 -64.255  1.00  0.00           H  
ATOM   2481  H62   A  1034       2.298  25.942 -63.846  1.00  0.00           H  
ATOM   2482  H8    A  1034      -1.004  26.217 -60.381  1.00  0.00           H  
ATOM   2483  P     U  1035       1.110  26.265 -55.185  1.00  0.00           P  
ATOM   2484  OP2   U  1035       1.470  27.500 -55.926  1.00  0.00           O  
ATOM   2485  OP1   U  1035       0.964  26.312 -53.707  1.00  0.00           O  
ATOM   2486  O5'   U  1035       2.186  25.145 -55.539  1.00  0.00           O  
ATOM   2487  C5'   U  1035       2.344  24.000 -54.716  1.00  0.00           C  
ATOM   2488  C4'   U  1035       3.510  23.151 -55.161  1.00  0.00           C  
ATOM   2489  O4'   U  1035       3.299  22.744 -56.540  1.00  0.00           O  
ATOM   2490  C3'   U  1035       4.863  23.845 -55.214  1.00  0.00           C  
ATOM   2491  O3'   U  1035       5.488  23.937 -53.946  1.00  0.00           O  
ATOM   2492  C1'   U  1035       4.523  22.709 -57.245  1.00  0.00           C  
ATOM   2493  C2'   U  1035       5.621  22.981 -56.217  1.00  0.00           C  
ATOM   2494  O2'   U  1035       6.032  21.753 -55.631  1.00  0.00           O  
ATOM   2495  N1    U  1035       4.467  23.753 -58.297  1.00  0.00           N  
ATOM   2496  C2    U  1035       5.372  23.648 -59.338  1.00  0.00           C  
ATOM   2497  O2    U  1035       6.192  22.750 -59.419  1.00  0.00           O  
ATOM   2498  N3    U  1035       5.283  24.635 -60.289  1.00  0.00           N  
ATOM   2499  C4    U  1035       4.402  25.695 -60.307  1.00  0.00           C  
ATOM   2500  O4    U  1035       4.448  26.503 -61.235  1.00  0.00           O  
ATOM   2501  C5    U  1035       3.496  25.739 -59.199  1.00  0.00           C  
ATOM   2502  C6    U  1035       3.560  24.790 -58.260  1.00  0.00           C  
ATOM   2503  H5'   U  1035       1.526  23.462 -54.755  1.00  0.00           H  
ATOM   2504 H5''   U  1035       2.494  24.288 -53.792  1.00  0.00           H  
ATOM   2505  H4'   U  1035       3.557  22.355 -54.592  1.00  0.00           H  
ATOM   2506  H3'   U  1035       4.749  24.745 -55.584  1.00  0.00           H  
ATOM   2507  H1'   U  1035       4.680  21.836 -57.661  1.00  0.00           H  
ATOM   2508  H2'   U  1035       6.377  23.465 -56.609  1.00  0.00           H  
ATOM   2509 HO2'   U  1035       6.935  21.537 -55.944  1.00  0.00           H  
ATOM   2510  H3    U  1035       5.915  24.579 -61.035  1.00  0.00           H  
ATOM   2511  H5    U  1035       2.835  26.459 -59.132  1.00  0.00           H  
ATOM   2512  H6    U  1035       2.931  24.843 -57.512  1.00  0.00           H  
ATOM   2513  P     A  1036       6.607  25.058 -53.675  1.00  0.00           P  
ATOM   2514  OP2   A  1036       6.091  26.354 -54.182  1.00  0.00           O  
ATOM   2515  OP1   A  1036       7.040  24.943 -52.260  1.00  0.00           O  
ATOM   2516  O5'   A  1036       7.826  24.617 -54.602  1.00  0.00           O  
ATOM   2517  C5'   A  1036       8.701  23.571 -54.206  1.00  0.00           C  
ATOM   2518  C4'   A  1036       9.859  23.426 -55.162  1.00  0.00           C  
ATOM   2519  O4'   A  1036       9.370  23.100 -56.490  1.00  0.00           O  
ATOM   2520  C3'   A  1036      10.703  24.673 -55.380  1.00  0.00           C  
ATOM   2521  O3'   A  1036      11.677  24.867 -54.369  1.00  0.00           O  
ATOM   2522  C1'   A  1036      10.140  23.751 -57.478  1.00  0.00           C  
ATOM   2523  C2'   A  1036      11.327  24.357 -56.737  1.00  0.00           C  
ATOM   2524  O2'   A  1036      12.348  23.377 -56.618  1.00  0.00           O  
ATOM   2525  N1    A  1036       9.483  26.924 -61.485  1.00  0.00           N  
ATOM   2526  C2    A  1036      10.440  26.035 -61.188  1.00  0.00           C  
ATOM   2527  N3    A  1036      10.549  25.240 -60.125  1.00  0.00           N  
ATOM   2528  C4    A  1036       9.513  25.423 -59.287  1.00  0.00           C  
ATOM   2529  C5    A  1036       8.455  26.298 -59.456  1.00  0.00           C  
ATOM   2530  C6    A  1036       8.456  27.082 -60.623  1.00  0.00           C  
ATOM   2531  N6    A  1036       7.504  27.969 -60.920  1.00  0.00           N  
ATOM   2532  N7    A  1036       7.573  26.212 -58.387  1.00  0.00           N  
ATOM   2533  C8    A  1036       8.108  25.303 -57.610  1.00  0.00           C  
ATOM   2534  N9    A  1036       9.283  24.783 -58.093  1.00  0.00           N  
ATOM   2535  H5'   A  1036       8.201  22.728 -54.181  1.00  0.00           H  
ATOM   2536 H5''   A  1036       9.047  23.764 -53.311  1.00  0.00           H  
ATOM   2537  H4'   A  1036      10.438  22.700 -54.850  1.00  0.00           H  
ATOM   2538  H3'   A  1036      10.112  25.452 -55.458  1.00  0.00           H  
ATOM   2539  H1'   A  1036      10.466  23.141 -58.172  1.00  0.00           H  
ATOM   2540  H2'   A  1036      11.651  25.169 -57.180  1.00  0.00           H  
ATOM   2541 HO2'   A  1036      13.092  23.620 -57.207  1.00  0.00           H  
ATOM   2542  H2    A  1036      11.162  25.958 -61.846  1.00  0.00           H  
ATOM   2543  H61   A  1036       7.559  28.487 -61.750  1.00  0.00           H  
ATOM   2544  H62   A  1036       6.749  28.100 -60.309  1.00  0.00           H  
ATOM   2545  H8    A  1036       7.707  25.021 -56.761  1.00  0.00           H  
ATOM   2546  P     A  1037      12.386  26.299 -54.195  1.00  0.00           P  
ATOM   2547  OP2   A  1037      11.323  27.318 -54.003  1.00  0.00           O  
ATOM   2548  OP1   A  1037      13.461  26.160 -53.181  1.00  0.00           O  
ATOM   2549  O5'   A  1037      13.072  26.564 -55.608  1.00  0.00           O  
ATOM   2550  C5'   A  1037      14.349  26.022 -55.912  1.00  0.00           C  
ATOM   2551  C4'   A  1037      14.865  26.526 -57.236  1.00  0.00           C  
ATOM   2552  O4'   A  1037      13.852  26.317 -58.256  1.00  0.00           O  
ATOM   2553  C3'   A  1037      15.153  28.018 -57.315  1.00  0.00           C  
ATOM   2554  O3'   A  1037      16.424  28.365 -56.794  1.00  0.00           O  
ATOM   2555  C1'   A  1037      13.901  27.366 -59.205  1.00  0.00           C  
ATOM   2556  C2'   A  1037      15.067  28.273 -58.816  1.00  0.00           C  
ATOM   2557  O2'   A  1037      16.241  27.830 -59.482  1.00  0.00           O  
ATOM   2558  N1    A  1037      10.805  30.680 -61.653  1.00  0.00           N  
ATOM   2559  C2    A  1037      12.014  30.188 -61.953  1.00  0.00           C  
ATOM   2560  N3    A  1037      12.765  29.327 -61.269  1.00  0.00           N  
ATOM   2561  C4    A  1037      12.146  28.953 -60.135  1.00  0.00           C  
ATOM   2562  C5    A  1037      10.904  29.371 -59.693  1.00  0.00           C  
ATOM   2563  C6    A  1037      10.210  30.283 -60.508  1.00  0.00           C  
ATOM   2564  N6    A  1037       9.005  30.773 -60.210  1.00  0.00           N  
ATOM   2565  N7    A  1037      10.589  28.773 -58.480  1.00  0.00           N  
ATOM   2566  C8    A  1037      11.630  28.020 -58.221  1.00  0.00           C  
ATOM   2567  N9    A  1037      12.610  28.080 -59.181  1.00  0.00           N  
ATOM   2568  H5'   A  1037      14.282  25.045 -55.946  1.00  0.00           H  
ATOM   2569 H5''   A  1037      14.980  26.273 -55.206  1.00  0.00           H  
ATOM   2570  H4'   A  1037      15.671  26.023 -57.475  1.00  0.00           H  
ATOM   2571  H3'   A  1037      14.437  28.509 -56.860  1.00  0.00           H  
ATOM   2572  H1'   A  1037      14.056  27.003 -60.103  1.00  0.00           H  
ATOM   2573  H2'   A  1037      14.872  29.214 -59.010  1.00  0.00           H  
ATOM   2574 HO2'   A  1037      16.479  28.481 -60.174  1.00  0.00           H  
ATOM   2575  H2    A  1037      12.401  30.508 -62.795  1.00  0.00           H  
ATOM   2576  H61   A  1037       8.570  31.407 -60.818  1.00  0.00           H  
ATOM   2577  H62   A  1037       8.555  30.500 -59.384  1.00  0.00           H  
ATOM   2578  H8    A  1037      11.702  27.465 -57.416  1.00  0.00           H  
ATOM   2579  P     A  1038      16.645  29.792 -56.087  1.00  0.00           P  
ATOM   2580  OP2   A  1038      15.339  30.243 -55.544  1.00  0.00           O  
ATOM   2581  OP1   A  1038      17.818  29.682 -55.185  1.00  0.00           O  
ATOM   2582  O5'   A  1038      17.037  30.761 -57.291  1.00  0.00           O  
ATOM   2583  C5'   A  1038      16.045  31.515 -57.972  1.00  0.00           C  
ATOM   2584  C4'   A  1038      16.662  32.513 -58.920  1.00  0.00           C  
ATOM   2585  O4'   A  1038      16.943  31.871 -60.192  1.00  0.00           O  
ATOM   2586  C3'   A  1038      15.763  33.657 -59.362  1.00  0.00           C  
ATOM   2587  O3'   A  1038      15.604  34.654 -58.367  1.00  0.00           O  
ATOM   2588  C1'   A  1038      17.060  32.871 -61.163  1.00  0.00           C  
ATOM   2589  C2'   A  1038      16.499  34.171 -60.591  1.00  0.00           C  
ATOM   2590  O2'   A  1038      17.577  35.022 -60.228  1.00  0.00           O  
ATOM   2591  N1    A  1038      17.187  32.783 -66.314  1.00  0.00           N  
ATOM   2592  C2    A  1038      18.038  33.267 -65.400  1.00  0.00           C  
ATOM   2593  N3    A  1038      17.943  33.256 -64.073  1.00  0.00           N  
ATOM   2594  C4    A  1038      16.803  32.657 -63.683  1.00  0.00           C  
ATOM   2595  C5    A  1038      15.832  32.112 -64.502  1.00  0.00           C  
ATOM   2596  C6    A  1038      16.052  32.187 -65.889  1.00  0.00           C  
ATOM   2597  N6    A  1038      15.204  31.705 -66.800  1.00  0.00           N  
ATOM   2598  N7    A  1038      14.796  31.579 -63.747  1.00  0.00           N  
ATOM   2599  C8    A  1038      15.158  31.810 -62.509  1.00  0.00           C  
ATOM   2600  N9    A  1038      16.363  32.460 -62.397  1.00  0.00           N  
ATOM   2601  H5'   A  1038      15.500  31.995 -57.314  1.00  0.00           H  
ATOM   2602 H5''   A  1038      15.471  30.905 -58.479  1.00  0.00           H  
ATOM   2603  H4'   A  1038      17.503  32.838 -58.535  1.00  0.00           H  
ATOM   2604  H3'   A  1038      14.892  33.296 -59.631  1.00  0.00           H  
ATOM   2605  H1'   A  1038      18.016  32.982 -61.350  1.00  0.00           H  
ATOM   2606  H2'   A  1038      15.887  34.608 -61.220  1.00  0.00           H  
ATOM   2607 HO2'   A  1038      17.672  35.722 -60.907  1.00  0.00           H  
ATOM   2608  H2    A  1038      18.847  33.689 -65.760  1.00  0.00           H  
ATOM   2609  H61   A  1038      15.412  31.787 -67.755  1.00  0.00           H  
ATOM   2610  H62   A  1038      14.374  31.268 -66.515  1.00  0.00           H  
ATOM   2611  H8    A  1038      14.618  31.545 -61.735  1.00  0.00           H  
ATOM   2612  P     A  1039      14.257  35.507 -58.309  1.00  0.00           P  
ATOM   2613  OP2   A  1039      13.341  34.761 -57.410  1.00  0.00           O  
ATOM   2614  OP1   A  1039      14.665  36.890 -57.957  1.00  0.00           O  
ATOM   2615  O5'   A  1039      13.602  35.540 -59.761  1.00  0.00           O  
ATOM   2616  C5'   A  1039      12.350  36.171 -59.982  1.00  0.00           C  
ATOM   2617  C4'   A  1039      12.522  37.597 -60.443  1.00  0.00           C  
ATOM   2618  O4'   A  1039      13.922  37.862 -60.715  1.00  0.00           O  
ATOM   2619  C3'   A  1039      11.792  37.977 -61.722  1.00  0.00           C  
ATOM   2620  O3'   A  1039      10.448  38.367 -61.499  1.00  0.00           O  
ATOM   2621  C1'   A  1039      14.040  38.747 -61.802  1.00  0.00           C  
ATOM   2622  C2'   A  1039      12.637  39.115 -62.276  1.00  0.00           C  
ATOM   2623  O2'   A  1039      12.275  40.357 -61.690  1.00  0.00           O  
ATOM   2624  N1    A  1039      15.893  39.095 -66.597  1.00  0.00           N  
ATOM   2625  C2    A  1039      15.150  39.927 -65.857  1.00  0.00           C  
ATOM   2626  N3    A  1039      14.701  39.773 -64.613  1.00  0.00           N  
ATOM   2627  C4    A  1039      15.097  38.591 -64.108  1.00  0.00           C  
ATOM   2628  C5    A  1039      15.862  37.632 -64.746  1.00  0.00           C  
ATOM   2629  C6    A  1039      16.274  37.916 -66.060  1.00  0.00           C  
ATOM   2630  N6    A  1039      17.015  37.086 -66.799  1.00  0.00           N  
ATOM   2631  N7    A  1039      16.073  36.541 -63.914  1.00  0.00           N  
ATOM   2632  C8    A  1039      15.442  36.859 -62.812  1.00  0.00           C  
ATOM   2633  N9    A  1039      14.828  38.086 -62.859  1.00  0.00           N  
ATOM   2634  H5'   A  1039      11.837  36.165 -59.147  1.00  0.00           H  
ATOM   2635 H5''   A  1039      11.855  35.672 -60.664  1.00  0.00           H  
ATOM   2636  H4'   A  1039      12.227  38.191 -59.722  1.00  0.00           H  
ATOM   2637  H3'   A  1039      11.807  37.219 -62.344  1.00  0.00           H  
ATOM   2638  H1'   A  1039      14.506  39.557 -61.504  1.00  0.00           H  
ATOM   2639  H2'   A  1039      12.596  39.150 -63.255  1.00  0.00           H  
ATOM   2640 HO2'   A  1039      12.286  41.051 -62.382  1.00  0.00           H  
ATOM   2641  H2    A  1039      14.900  40.769 -66.293  1.00  0.00           H  
ATOM   2642  H61   A  1039      17.271  37.339 -67.711  1.00  0.00           H  
ATOM   2643  H62   A  1039      17.303  36.226 -66.430  1.00  0.00           H  
ATOM   2644  H8    A  1039      15.410  36.274 -62.025  1.00  0.00           H  
ATOM   2645  P     A  1040       9.242  37.504 -62.118  1.00  0.00           P  
ATOM   2646  OP2   A  1040       9.545  36.067 -61.897  1.00  0.00           O  
ATOM   2647  OP1   A  1040       7.965  38.071 -61.617  1.00  0.00           O  
ATOM   2648  O5'   A  1040       9.329  37.789 -63.683  1.00  0.00           O  
ATOM   2649  C5'   A  1040       8.271  38.449 -64.363  1.00  0.00           C  
ATOM   2650  C4'   A  1040       8.782  39.267 -65.522  1.00  0.00           C  
ATOM   2651  O4'   A  1040      10.180  39.596 -65.303  1.00  0.00           O  
ATOM   2652  C3'   A  1040       8.766  38.583 -66.881  1.00  0.00           C  
ATOM   2653  O3'   A  1040       7.539  38.749 -67.571  1.00  0.00           O  
ATOM   2654  C1'   A  1040      10.922  39.461 -66.488  1.00  0.00           C  
ATOM   2655  C2'   A  1040       9.892  39.302 -67.608  1.00  0.00           C  
ATOM   2656  O2'   A  1040       9.483  40.589 -68.047  1.00  0.00           O  
ATOM   2657  N1    A  1040      14.331  36.325 -68.745  1.00  0.00           N  
ATOM   2658  C2    A  1040      13.690  37.419 -69.177  1.00  0.00           C  
ATOM   2659  N3    A  1040      12.814  38.189 -68.536  1.00  0.00           N  
ATOM   2660  C4    A  1040      12.603  37.731 -67.289  1.00  0.00           C  
ATOM   2661  C5    A  1040      13.186  36.622 -66.704  1.00  0.00           C  
ATOM   2662  C6    A  1040      14.097  35.892 -67.488  1.00  0.00           C  
ATOM   2663  N6    A  1040      14.736  34.802 -67.058  1.00  0.00           N  
ATOM   2664  N7    A  1040      12.729  36.456 -65.403  1.00  0.00           N  
ATOM   2665  C8    A  1040      11.893  37.451 -65.235  1.00  0.00           C  
ATOM   2666  N9    A  1040      11.769  38.263 -66.335  1.00  0.00           N  
ATOM   2667  H5'   A  1040       7.807  39.041 -63.735  1.00  0.00           H  
ATOM   2668 H5''   A  1040       7.639  37.780 -64.698  1.00  0.00           H  
ATOM   2669  H4'   A  1040       8.267  40.099 -65.580  1.00  0.00           H  
ATOM   2670  H3'   A  1040       8.962  37.625 -66.801  1.00  0.00           H  
ATOM   2671  H1'   A  1040      11.489  40.240 -66.674  1.00  0.00           H  
ATOM   2672  H2'   A  1040      10.246  38.761 -68.346  1.00  0.00           H  
ATOM   2673 HO2'   A  1040       9.851  40.753 -68.940  1.00  0.00           H  
ATOM   2674  H2    A  1040      13.895  37.691 -70.096  1.00  0.00           H  
ATOM   2675  H61   A  1040      15.360  34.334 -67.651  1.00  0.00           H  
ATOM   2676  H62   A  1040      14.582  34.469 -66.149  1.00  0.00           H  
ATOM   2677  H8    A  1040      11.402  37.602 -64.400  1.00  0.00           H  
ATOM   2678  P     U  1041       6.466  37.554 -67.611  1.00  0.00           P  
ATOM   2679  OP2   U  1041       5.608  37.667 -66.405  1.00  0.00           O  
ATOM   2680  OP1   U  1041       5.842  37.541 -68.959  1.00  0.00           O  
ATOM   2681  O5'   U  1041       7.351  36.237 -67.465  1.00  0.00           O  
ATOM   2682  C5'   U  1041       7.681  35.450 -68.600  1.00  0.00           C  
ATOM   2683  C4'   U  1041       9.061  34.853 -68.481  1.00  0.00           C  
ATOM   2684  O4'   U  1041       9.685  35.264 -67.237  1.00  0.00           O  
ATOM   2685  C3'   U  1041       9.134  33.334 -68.451  1.00  0.00           C  
ATOM   2686  O3'   U  1041       9.151  32.754 -69.743  1.00  0.00           O  
ATOM   2687  C1'   U  1041      10.396  34.197 -66.647  1.00  0.00           C  
ATOM   2688  C2'   U  1041      10.426  33.087 -67.693  1.00  0.00           C  
ATOM   2689  O2'   U  1041      11.558  33.277 -68.530  1.00  0.00           O  
ATOM   2690  N1    U  1041       9.652  33.800 -65.427  1.00  0.00           N  
ATOM   2691  C2    U  1041      10.277  32.915 -64.568  1.00  0.00           C  
ATOM   2692  O2    U  1041      11.390  32.462 -64.772  1.00  0.00           O  
ATOM   2693  N3    U  1041       9.552  32.578 -63.451  1.00  0.00           N  
ATOM   2694  C4    U  1041       8.292  33.022 -63.112  1.00  0.00           C  
ATOM   2695  O4    U  1041       7.770  32.623 -62.070  1.00  0.00           O  
ATOM   2696  C5    U  1041       7.708  33.934 -64.047  1.00  0.00           C  
ATOM   2697  C6    U  1041       8.392  34.282 -65.142  1.00  0.00           C  
ATOM   2698  H5'   U  1041       7.644  36.014 -69.401  1.00  0.00           H  
ATOM   2699 H5''   U  1041       7.026  34.726 -68.688  1.00  0.00           H  
ATOM   2700  H4'   U  1041       9.603  35.180 -69.228  1.00  0.00           H  
ATOM   2701  H3'   U  1041       8.379  32.968 -67.945  1.00  0.00           H  
ATOM   2702  H1'   U  1041      11.315  34.436 -66.404  1.00  0.00           H  
ATOM   2703  H2'   U  1041      10.432  32.202 -67.272  1.00  0.00           H  
ATOM   2704 HO2'   U  1041      12.223  32.584 -68.331  1.00  0.00           H  
ATOM   2705  H3    U  1041       9.976  31.951 -62.829  1.00  0.00           H  
ATOM   2706  H5    U  1041       6.814  34.302 -63.885  1.00  0.00           H  
ATOM   2707  H6    U  1041       7.971  34.906 -65.767  1.00  0.00           H  
ATOM   2708  P     U  1042       8.594  31.264 -69.970  1.00  0.00           P  
ATOM   2709  OP2   U  1042       7.317  31.134 -69.224  1.00  0.00           O  
ATOM   2710  OP1   U  1042       8.627  30.977 -71.426  1.00  0.00           O  
ATOM   2711  O5'   U  1042       9.677  30.336 -69.260  1.00  0.00           O  
ATOM   2712  C5'   U  1042      10.921  30.057 -69.884  1.00  0.00           C  
ATOM   2713  C4'   U  1042      11.763  29.120 -69.054  1.00  0.00           C  
ATOM   2714  O4'   U  1042      12.019  29.707 -67.745  1.00  0.00           O  
ATOM   2715  C3'   U  1042      11.143  27.768 -68.734  1.00  0.00           C  
ATOM   2716  O3'   U  1042      11.322  26.818 -69.769  1.00  0.00           O  
ATOM   2717  C1'   U  1042      12.000  28.696 -66.750  1.00  0.00           C  
ATOM   2718  C2'   U  1042      11.919  27.362 -67.487  1.00  0.00           C  
ATOM   2719  O2'   U  1042      13.231  26.928 -67.816  1.00  0.00           O  
ATOM   2720  N1    U  1042      10.824  28.929 -65.877  1.00  0.00           N  
ATOM   2721  C2    U  1042      10.779  28.236 -64.681  1.00  0.00           C  
ATOM   2722  O2    U  1042      11.651  27.461 -64.328  1.00  0.00           O  
ATOM   2723  N3    U  1042       9.674  28.483 -63.905  1.00  0.00           N  
ATOM   2724  C4    U  1042       8.627  29.333 -64.195  1.00  0.00           C  
ATOM   2725  O4    U  1042       7.700  29.447 -63.392  1.00  0.00           O  
ATOM   2726  C5    U  1042       8.741  30.016 -65.448  1.00  0.00           C  
ATOM   2727  C6    U  1042       9.808  29.795 -66.222  1.00  0.00           C  
ATOM   2728  H5'   U  1042      11.410  30.897 -70.011  1.00  0.00           H  
ATOM   2729 H5''   U  1042      10.755  29.648 -70.759  1.00  0.00           H  
ATOM   2730  H4'   U  1042      12.618  28.976 -69.510  1.00  0.00           H  
ATOM   2731  H3'   U  1042      10.188  27.848 -68.533  1.00  0.00           H  
ATOM   2732  H1'   U  1042      12.816  28.716 -66.208  1.00  0.00           H  
ATOM   2733  H2'   U  1042      11.435  26.688 -66.966  1.00  0.00           H  
ATOM   2734 HO2'   U  1042      13.460  26.153 -67.260  1.00  0.00           H  
ATOM   2735  H3    U  1042       9.622  28.002 -63.054  1.00  0.00           H  
ATOM   2736  H5    U  1042       8.042  30.640 -65.735  1.00  0.00           H  
ATOM   2737  H6    U  1042       9.862  30.273 -67.075  1.00  0.00           H  
ATOM   2738  P     A  1043      10.117  25.841 -70.188  1.00  0.00           P  
ATOM   2739  OP2   A  1043       8.839  26.560 -69.954  1.00  0.00           O  
ATOM   2740  OP1   A  1043      10.415  25.293 -71.535  1.00  0.00           O  
ATOM   2741  O5'   A  1043      10.208  24.645 -69.138  1.00  0.00           O  
ATOM   2742  C5'   A  1043      11.096  23.558 -69.346  1.00  0.00           C  
ATOM   2743  C4'   A  1043      11.293  22.753 -68.086  1.00  0.00           C  
ATOM   2744  O4'   A  1043      11.542  23.655 -66.979  1.00  0.00           O  
ATOM   2745  C3'   A  1043      10.099  21.928 -67.629  1.00  0.00           C  
ATOM   2746  O3'   A  1043      10.035  20.655 -68.247  1.00  0.00           O  
ATOM   2747  C1'   A  1043      10.898  23.188 -65.802  1.00  0.00           C  
ATOM   2748  C2'   A  1043      10.369  21.791 -66.137  1.00  0.00           C  
ATOM   2749  O2'   A  1043      11.389  20.835 -65.884  1.00  0.00           O  
ATOM   2750  N1    A  1043       7.196  24.463 -62.451  1.00  0.00           N  
ATOM   2751  C2    A  1043       8.094  23.469 -62.466  1.00  0.00           C  
ATOM   2752  N3    A  1043       9.031  23.195 -63.371  1.00  0.00           N  
ATOM   2753  C4    A  1043       8.998  24.091 -64.374  1.00  0.00           C  
ATOM   2754  C5    A  1043       8.136  25.164 -64.498  1.00  0.00           C  
ATOM   2755  C6    A  1043       7.191  25.345 -63.473  1.00  0.00           C  
ATOM   2756  N6    A  1043       6.296  26.335 -63.458  1.00  0.00           N  
ATOM   2757  N7    A  1043       8.398  25.871 -65.665  1.00  0.00           N  
ATOM   2758  C8    A  1043       9.396  25.220 -66.209  1.00  0.00           C  
ATOM   2759  N9    A  1043       9.810  24.132 -65.482  1.00  0.00           N  
ATOM   2760  H5'   A  1043      11.964  23.906 -69.641  1.00  0.00           H  
ATOM   2761 H5''   A  1043      10.732  22.976 -70.045  1.00  0.00           H  
ATOM   2762  H4'   A  1043      12.065  22.160 -68.194  1.00  0.00           H  
ATOM   2763  H3'   A  1043       9.256  22.403 -67.784  1.00  0.00           H  
ATOM   2764  H1'   A  1043      11.514  23.129 -65.041  1.00  0.00           H  
ATOM   2765  H2'   A  1043       9.549  21.587 -65.641  1.00  0.00           H  
ATOM   2766 HO2'   A  1043      11.143  20.309 -65.096  1.00  0.00           H  
ATOM   2767  H2    A  1043       8.056  22.856 -61.701  1.00  0.00           H  
ATOM   2768  H61   A  1043       5.661  26.410 -62.715  1.00  0.00           H  
ATOM   2769  H62   A  1043       6.273  26.987 -64.189  1.00  0.00           H  
ATOM   2770  H8    A  1043       9.808  25.485 -67.058  1.00  0.00           H  
ATOM   2771  P     U  1044       8.742  20.237 -69.105  1.00  0.00           P  
ATOM   2772  OP2   U  1044       7.993  21.475 -69.438  1.00  0.00           O  
ATOM   2773  OP1   U  1044       9.186  19.331 -70.195  1.00  0.00           O  
ATOM   2774  O5'   U  1044       7.862  19.387 -68.085  1.00  0.00           O  
ATOM   2775  C5'   U  1044       8.310  18.126 -67.610  1.00  0.00           C  
ATOM   2776  C4'   U  1044       7.820  17.852 -66.210  1.00  0.00           C  
ATOM   2777  O4'   U  1044       8.178  18.943 -65.329  1.00  0.00           O  
ATOM   2778  C3'   U  1044       6.314  17.718 -66.041  1.00  0.00           C  
ATOM   2779  O3'   U  1044       5.838  16.416 -66.331  1.00  0.00           O  
ATOM   2780  C1'   U  1044       7.128  19.179 -64.420  1.00  0.00           C  
ATOM   2781  C2'   U  1044       6.140  18.035 -64.568  1.00  0.00           C  
ATOM   2782  O2'   U  1044       6.550  16.944 -63.755  1.00  0.00           O  
ATOM   2783  N1    U  1044       6.518  20.493 -64.733  1.00  0.00           N  
ATOM   2784  C2    U  1044       5.548  20.961 -63.866  1.00  0.00           C  
ATOM   2785  O2    U  1044       5.186  20.347 -62.878  1.00  0.00           O  
ATOM   2786  N3    U  1044       5.011  22.182 -64.196  1.00  0.00           N  
ATOM   2787  C4    U  1044       5.336  22.968 -65.281  1.00  0.00           C  
ATOM   2788  O4    U  1044       4.761  24.045 -65.441  1.00  0.00           O  
ATOM   2789  C5    U  1044       6.347  22.421 -66.134  1.00  0.00           C  
ATOM   2790  C6    U  1044       6.887  21.235 -65.836  1.00  0.00           C  
ATOM   2791  H5'   U  1044       9.289  18.113 -67.614  1.00  0.00           H  
ATOM   2792 H5''   U  1044       7.978  17.423 -68.207  1.00  0.00           H  
ATOM   2793  H4'   U  1044       8.248  17.033 -65.887  1.00  0.00           H  
ATOM   2794  H3'   U  1044       5.830  18.367 -66.592  1.00  0.00           H  
ATOM   2795  H1'   U  1044       7.473  19.191 -63.502  1.00  0.00           H  
ATOM   2796  H2'   U  1044       5.223  18.312 -64.366  1.00  0.00           H  
ATOM   2797 HO2'   U  1044       5.922  16.849 -63.008  1.00  0.00           H  
ATOM   2798  H3    U  1044       4.322  22.532 -63.594  1.00  0.00           H  
ATOM   2799  H5    U  1044       6.641  22.913 -66.929  1.00  0.00           H  
ATOM   2800  H6    U  1044       7.576  20.882 -66.436  1.00  0.00           H  
ATOM   2801  P     G  1045       4.290  16.182 -66.693  1.00  0.00           P  
ATOM   2802  OP2   G  1045       3.875  17.244 -67.645  1.00  0.00           O  
ATOM   2803  OP1   G  1045       4.114  14.755 -67.063  1.00  0.00           O  
ATOM   2804  O5'   G  1045       3.529  16.431 -65.315  1.00  0.00           O  
ATOM   2805  C5'   G  1045       3.433  15.403 -64.340  1.00  0.00           C  
ATOM   2806  C4'   G  1045       2.403  15.732 -63.288  1.00  0.00           C  
ATOM   2807  O4'   G  1045       2.782  17.009 -62.702  1.00  0.00           O  
ATOM   2808  C3'   G  1045       0.989  15.975 -63.792  1.00  0.00           C  
ATOM   2809  O3'   G  1045       0.241  14.780 -63.939  1.00  0.00           O  
ATOM   2810  C1'   G  1045       1.625  17.768 -62.437  1.00  0.00           C  
ATOM   2811  C2'   G  1045       0.429  16.857 -62.692  1.00  0.00           C  
ATOM   2812  O2'   G  1045       0.153  16.116 -61.512  1.00  0.00           O  
ATOM   2813  N1    G  1045      -0.503  22.262 -63.526  1.00  0.00           N  
ATOM   2814  C2    G  1045      -0.805  21.372 -62.524  1.00  0.00           C  
ATOM   2815  N2    G  1045      -1.804  21.720 -61.700  1.00  0.00           N  
ATOM   2816  N3    G  1045      -0.173  20.224 -62.341  1.00  0.00           N  
ATOM   2817  C4    G  1045       0.801  20.032 -63.256  1.00  0.00           C  
ATOM   2818  C5    G  1045       1.182  20.856 -64.294  1.00  0.00           C  
ATOM   2819  C6    G  1045       0.496  22.084 -64.479  1.00  0.00           C  
ATOM   2820  O6    G  1045       0.685  22.950 -65.341  1.00  0.00           O  
ATOM   2821  N7    G  1045       2.230  20.295 -65.009  1.00  0.00           N  
ATOM   2822  C8    G  1045       2.463  19.162 -64.405  1.00  0.00           C  
ATOM   2823  N9    G  1045       1.633  18.940 -63.333  1.00  0.00           N  
ATOM   2824  H5'   G  1045       4.306  15.289 -63.909  1.00  0.00           H  
ATOM   2825 H5''   G  1045       3.183  14.565 -64.782  1.00  0.00           H  
ATOM   2826  H4'   G  1045       2.377  15.051 -62.583  1.00  0.00           H  
ATOM   2827  H3'   G  1045       0.992  16.476 -64.634  1.00  0.00           H  
ATOM   2828  H1'   G  1045       1.612  18.070 -61.505  1.00  0.00           H  
ATOM   2829  H2'   G  1045      -0.353  17.367 -62.991  1.00  0.00           H  
ATOM   2830 HO2'   G  1045       0.075  15.167 -61.742  1.00  0.00           H  
ATOM   2831  H1    G  1045      -1.031  23.086 -63.576  1.00  0.00           H  
ATOM   2832  H22   G  1045      -2.064  21.124 -60.966  1.00  0.00           H  
ATOM   2833  H21   G  1045      -2.277  22.568 -61.829  1.00  0.00           H  
ATOM   2834  H8    G  1045       3.161  18.534 -64.687  1.00  0.00           H  
ATOM   2835  P     A  1046      -0.990  14.719 -64.972  1.00  0.00           P  
ATOM   2836  OP2   A  1046      -0.456  14.948 -66.337  1.00  0.00           O  
ATOM   2837  OP1   A  1046      -1.771  13.489 -64.685  1.00  0.00           O  
ATOM   2838  O5'   A  1046      -1.886  15.976 -64.576  1.00  0.00           O  
ATOM   2839  C5'   A  1046      -2.807  15.904 -63.498  1.00  0.00           C  
ATOM   2840  C4'   A  1046      -3.721  17.103 -63.469  1.00  0.00           C  
ATOM   2841  O4'   A  1046      -2.919  18.305 -63.412  1.00  0.00           O  
ATOM   2842  C3'   A  1046      -4.607  17.297 -64.691  1.00  0.00           C  
ATOM   2843  O3'   A  1046      -5.790  16.518 -64.647  1.00  0.00           O  
ATOM   2844  C1'   A  1046      -3.534  19.334 -64.152  1.00  0.00           C  
ATOM   2845  C2'   A  1046      -4.868  18.797 -64.671  1.00  0.00           C  
ATOM   2846  O2'   A  1046      -5.891  19.129 -63.743  1.00  0.00           O  
ATOM   2847  N1    A  1046      -2.298  23.033 -67.519  1.00  0.00           N  
ATOM   2848  C2    A  1046      -3.243  22.956 -66.574  1.00  0.00           C  
ATOM   2849  N3    A  1046      -3.510  21.960 -65.731  1.00  0.00           N  
ATOM   2850  C4    A  1046      -2.665  20.933 -65.927  1.00  0.00           C  
ATOM   2851  C5    A  1046      -1.644  20.865 -66.857  1.00  0.00           C  
ATOM   2852  C6    A  1046      -1.465  21.984 -67.689  1.00  0.00           C  
ATOM   2853  N6    A  1046      -0.523  22.062 -68.632  1.00  0.00           N  
ATOM   2854  N7    A  1046      -0.980  19.649 -66.768  1.00  0.00           N  
ATOM   2855  C8    A  1046      -1.603  19.020 -65.803  1.00  0.00           C  
ATOM   2856  N9    A  1046      -2.634  19.738 -65.248  1.00  0.00           N  
ATOM   2857  H5'   A  1046      -2.310  15.861 -62.655  1.00  0.00           H  
ATOM   2858 H5''   A  1046      -3.348  15.092 -63.592  1.00  0.00           H  
ATOM   2859  H4'   A  1046      -4.287  17.052 -62.670  1.00  0.00           H  
ATOM   2860  H3'   A  1046      -4.097  17.070 -65.497  1.00  0.00           H  
ATOM   2861  H1'   A  1046      -3.699  20.101 -63.564  1.00  0.00           H  
ATOM   2862  H2'   A  1046      -5.067  19.138 -65.568  1.00  0.00           H  
ATOM   2863 HO2'   A  1046      -5.477  19.457 -62.917  1.00  0.00           H  
ATOM   2864  H2    A  1046      -3.821  23.743 -66.491  1.00  0.00           H  
ATOM   2865  H61   A  1046      -0.446  22.870 -69.182  1.00  0.00           H  
ATOM   2866  H62   A  1046       0.093  21.313 -68.773  1.00  0.00           H  
ATOM   2867  H8    A  1046      -1.356  18.119 -65.504  1.00  0.00           H  
ATOM   2868  P     C  1047      -6.684  16.380 -63.269  1.00  0.00           P  
ATOM   2869  OP2   C  1047      -7.907  15.641 -63.674  1.00  0.00           O  
ATOM   2870  OP1   C  1047      -5.763  15.782 -62.270  1.00  0.00           O  
ATOM   2871  O5'   C  1047      -7.128  17.813 -62.733  1.00  0.00           O  
ATOM   2872  C5'   C  1047      -8.422  18.327 -63.010  1.00  0.00           C  
ATOM   2873  C4'   C  1047      -9.455  17.780 -62.055  1.00  0.00           C  
ATOM   2874  O4'   C  1047      -9.316  18.482 -60.798  1.00  0.00           O  
ATOM   2875  C3'   C  1047     -10.909  18.030 -62.425  1.00  0.00           C  
ATOM   2876  O3'   C  1047     -11.414  17.085 -63.352  1.00  0.00           O  
ATOM   2877  C1'   C  1047     -10.571  18.587 -60.169  1.00  0.00           C  
ATOM   2878  C2'   C  1047     -11.569  17.862 -61.061  1.00  0.00           C  
ATOM   2879  O2'   C  1047     -11.629  16.494 -60.684  1.00  0.00           O  
ATOM   2880  N1    C  1047     -10.886  20.031 -60.030  1.00  0.00           N  
ATOM   2881  C2    C  1047     -12.157  20.393 -59.568  1.00  0.00           C  
ATOM   2882  O2    C  1047     -12.977  19.504 -59.292  1.00  0.00           O  
ATOM   2883  N3    C  1047     -12.469  21.703 -59.432  1.00  0.00           N  
ATOM   2884  C4    C  1047     -11.570  22.638 -59.736  1.00  0.00           C  
ATOM   2885  N4    C  1047     -11.922  23.918 -59.587  1.00  0.00           N  
ATOM   2886  C5    C  1047     -10.270  22.303 -60.209  1.00  0.00           C  
ATOM   2887  C6    C  1047      -9.972  21.005 -60.338  1.00  0.00           C  
ATOM   2888  H5'   C  1047      -8.673  18.084 -63.926  1.00  0.00           H  
ATOM   2889 H5''   C  1047      -8.401  19.304 -62.932  1.00  0.00           H  
ATOM   2890  H4'   C  1047      -9.327  16.820 -61.906  1.00  0.00           H  
ATOM   2891  H3'   C  1047     -11.063  18.934 -62.771  1.00  0.00           H  
ATOM   2892  H1'   C  1047     -10.567  18.168 -59.284  1.00  0.00           H  
ATOM   2893  H2'   C  1047     -12.453  18.283 -61.037  1.00  0.00           H  
ATOM   2894 HO2'   C  1047     -12.491  16.318 -60.255  1.00  0.00           H  
ATOM   2895  H42   C  1047     -11.284  24.629 -59.802  1.00  0.00           H  
ATOM   2896  H41   C  1047     -12.819  24.145 -59.262  1.00  0.00           H  
ATOM   2897  H5    C  1047      -9.615  22.999 -60.429  1.00  0.00           H  
ATOM   2898  H6    C  1047      -9.082  20.754 -60.662  1.00  0.00           H  
ATOM   2899  P     U  1048     -11.929  17.567 -64.797  1.00  0.00           P  
ATOM   2900  OP2   U  1048     -10.739  17.862 -65.634  1.00  0.00           O  
ATOM   2901  OP1   U  1048     -12.938  16.588 -65.275  1.00  0.00           O  
ATOM   2902  O5'   U  1048     -12.677  18.941 -64.501  1.00  0.00           O  
ATOM   2903  C5'   U  1048     -14.093  19.025 -64.545  1.00  0.00           C  
ATOM   2904  C4'   U  1048     -14.604  20.228 -63.791  1.00  0.00           C  
ATOM   2905  O4'   U  1048     -13.603  20.597 -62.830  1.00  0.00           O  
ATOM   2906  C3'   U  1048     -14.773  21.505 -64.601  1.00  0.00           C  
ATOM   2907  O3'   U  1048     -16.010  21.564 -65.289  1.00  0.00           O  
ATOM   2908  C1'   U  1048     -13.545  22.010 -62.688  1.00  0.00           C  
ATOM   2909  C2'   U  1048     -14.642  22.599 -63.558  1.00  0.00           C  
ATOM   2910  O2'   U  1048     -15.834  22.730 -62.797  1.00  0.00           O  
ATOM   2911  N1    U  1048     -12.195  22.466 -63.100  1.00  0.00           N  
ATOM   2912  C2    U  1048     -11.942  23.824 -63.038  1.00  0.00           C  
ATOM   2913  O2    U  1048     -12.768  24.639 -62.665  1.00  0.00           O  
ATOM   2914  N3    U  1048     -10.680  24.200 -63.427  1.00  0.00           N  
ATOM   2915  C4    U  1048      -9.665  23.376 -63.865  1.00  0.00           C  
ATOM   2916  O4    U  1048      -8.581  23.868 -64.182  1.00  0.00           O  
ATOM   2917  C5    U  1048      -9.998  21.985 -63.903  1.00  0.00           C  
ATOM   2918  C6    U  1048     -11.220  21.591 -63.528  1.00  0.00           C  
ATOM   2919  H5'   U  1048     -14.474  18.214 -64.147  1.00  0.00           H  
ATOM   2920 H5''   U  1048     -14.381  19.089 -65.479  1.00  0.00           H  
ATOM   2921  H4'   U  1048     -15.445  20.034 -63.327  1.00  0.00           H  
ATOM   2922  H3'   U  1048     -14.041  21.576 -65.248  1.00  0.00           H  
ATOM   2923  H1'   U  1048     -13.703  22.264 -61.754  1.00  0.00           H  
ATOM   2924  H2'   U  1048     -14.375  23.450 -63.962  1.00  0.00           H  
ATOM   2925 HO2'   U  1048     -16.011  23.682 -62.642  1.00  0.00           H  
ATOM   2926  H3    U  1048     -10.480  25.158 -63.391  1.00  0.00           H  
ATOM   2927  H5    U  1048      -9.336  21.326 -64.201  1.00  0.00           H  
ATOM   2928  H6    U  1048     -11.423  20.634 -63.564  1.00  0.00           H  
ATOM   2929  P     G  1049     -16.050  21.452 -66.892  1.00  0.00           P  
ATOM   2930  OP2   G  1049     -14.659  21.251 -67.373  1.00  0.00           O  
ATOM   2931  OP1   G  1049     -17.103  20.471 -67.259  1.00  0.00           O  
ATOM   2932  O5'   G  1049     -16.533  22.894 -67.368  1.00  0.00           O  
ATOM   2933  C5'   G  1049     -17.396  23.677 -66.558  1.00  0.00           C  
ATOM   2934  C4'   G  1049     -16.970  25.124 -66.531  1.00  0.00           C  
ATOM   2935  O4'   G  1049     -15.833  25.273 -65.643  1.00  0.00           O  
ATOM   2936  C3'   G  1049     -16.463  25.695 -67.847  1.00  0.00           C  
ATOM   2937  O3'   G  1049     -17.505  26.165 -68.685  1.00  0.00           O  
ATOM   2938  C1'   G  1049     -14.932  26.247 -66.128  1.00  0.00           C  
ATOM   2939  C2'   G  1049     -15.565  26.838 -67.388  1.00  0.00           C  
ATOM   2940  O2'   G  1049     -16.329  27.980 -67.025  1.00  0.00           O  
ATOM   2941  N1    G  1049      -9.985  26.805 -67.191  1.00  0.00           N  
ATOM   2942  C2    G  1049     -10.945  27.762 -66.968  1.00  0.00           C  
ATOM   2943  N2    G  1049     -10.539  29.039 -67.035  1.00  0.00           N  
ATOM   2944  N3    G  1049     -12.211  27.490 -66.697  1.00  0.00           N  
ATOM   2945  C4    G  1049     -12.447  26.162 -66.668  1.00  0.00           C  
ATOM   2946  C5    G  1049     -11.562  25.125 -66.876  1.00  0.00           C  
ATOM   2947  C6    G  1049     -10.206  25.431 -67.166  1.00  0.00           C  
ATOM   2948  O6    G  1049      -9.270  24.653 -67.381  1.00  0.00           O  
ATOM   2949  N7    G  1049     -12.201  23.899 -66.757  1.00  0.00           N  
ATOM   2950  C8    G  1049     -13.440  24.207 -66.484  1.00  0.00           C  
ATOM   2951  N9    G  1049     -13.658  25.561 -66.415  1.00  0.00           N  
ATOM   2952  H5'   G  1049     -17.386  23.324 -65.644  1.00  0.00           H  
ATOM   2953 H5''   G  1049     -18.308  23.618 -66.913  1.00  0.00           H  
ATOM   2954  H4'   G  1049     -17.709  25.681 -66.207  1.00  0.00           H  
ATOM   2955  H3'   G  1049     -15.940  25.024 -68.332  1.00  0.00           H  
ATOM   2956  H1'   G  1049     -14.779  26.961 -65.474  1.00  0.00           H  
ATOM   2957  H2'   G  1049     -14.886  27.055 -68.061  1.00  0.00           H  
ATOM   2958 HO2'   G  1049     -15.871  28.785 -67.345  1.00  0.00           H  
ATOM   2959  H1    G  1049      -9.074  27.111 -67.384  1.00  0.00           H  
ATOM   2960  H22   G  1049     -11.180  29.765 -66.884  1.00  0.00           H  
ATOM   2961  H21   G  1049      -9.603  29.249 -67.235  1.00  0.00           H  
ATOM   2962  H8    G  1049     -14.142  23.538 -66.343  1.00  0.00           H  
ATOM   2963  P     C  1050     -17.421  25.953 -70.276  1.00  0.00           P  
ATOM   2964  OP2   C  1050     -16.630  24.724 -70.536  1.00  0.00           O  
ATOM   2965  OP1   C  1050     -18.794  26.073 -70.829  1.00  0.00           O  
ATOM   2966  O5'   C  1050     -16.574  27.202 -70.787  1.00  0.00           O  
ATOM   2967  C5'   C  1050     -16.976  28.530 -70.484  1.00  0.00           C  
ATOM   2968  C4'   C  1050     -15.982  29.544 -70.994  1.00  0.00           C  
ATOM   2969  O4'   C  1050     -14.849  29.577 -70.089  1.00  0.00           O  
ATOM   2970  C3'   C  1050     -15.365  29.252 -72.353  1.00  0.00           C  
ATOM   2971  O3'   C  1050     -16.157  29.720 -73.432  1.00  0.00           O  
ATOM   2972  C1'   C  1050     -13.657  29.772 -70.812  1.00  0.00           C  
ATOM   2973  C2'   C  1050     -14.051  30.007 -72.273  1.00  0.00           C  
ATOM   2974  O2'   C  1050     -14.243  31.398 -72.484  1.00  0.00           O  
ATOM   2975  N1    C  1050     -12.822  28.557 -70.642  1.00  0.00           N  
ATOM   2976  C2    C  1050     -11.451  28.650 -70.910  1.00  0.00           C  
ATOM   2977  O2    C  1050     -10.978  29.736 -71.280  1.00  0.00           O  
ATOM   2978  N3    C  1050     -10.667  27.558 -70.762  1.00  0.00           N  
ATOM   2979  C4    C  1050     -11.199  26.403 -70.364  1.00  0.00           C  
ATOM   2980  N4    C  1050     -10.387  25.351 -70.232  1.00  0.00           N  
ATOM   2981  C5    C  1050     -12.589  26.275 -70.085  1.00  0.00           C  
ATOM   2982  C6    C  1050     -13.354  27.363 -70.233  1.00  0.00           C  
ATOM   2983  H5'   C  1050     -17.058  28.624 -69.512  1.00  0.00           H  
ATOM   2984 H5''   C  1050     -17.848  28.701 -70.897  1.00  0.00           H  
ATOM   2985  H4'   C  1050     -16.393  30.432 -71.017  1.00  0.00           H  
ATOM   2986  H3'   C  1050     -15.201  28.292 -72.468  1.00  0.00           H  
ATOM   2987  H1'   C  1050     -13.168  30.553 -70.481  1.00  0.00           H  
ATOM   2988  H2'   C  1050     -13.386  29.635 -72.889  1.00  0.00           H  
ATOM   2989 HO2'   C  1050     -13.509  31.742 -73.034  1.00  0.00           H  
ATOM   2990  H42   C  1050     -10.748  24.488 -69.941  1.00  0.00           H  
ATOM   2991  H41   C  1050      -9.431  25.442 -70.426  1.00  0.00           H  
ATOM   2992  H5    C  1050     -12.971  25.421 -69.792  1.00  0.00           H  
ATOM   2993  H6    C  1050     -14.313  27.295 -70.046  1.00  0.00           H  
ATOM   2994  P     A  1051     -16.018  29.051 -74.887  1.00  0.00           P  
ATOM   2995  OP2   A  1051     -16.059  27.576 -74.721  1.00  0.00           O  
ATOM   2996  OP1   A  1051     -16.987  29.715 -75.793  1.00  0.00           O  
ATOM   2997  O5'   A  1051     -14.549  29.452 -75.356  1.00  0.00           O  
ATOM   2998  C5'   A  1051     -14.286  30.731 -75.914  1.00  0.00           C  
ATOM   2999  C4'   A  1051     -12.882  30.820 -76.458  1.00  0.00           C  
ATOM   3000  O4'   A  1051     -11.937  30.595 -75.378  1.00  0.00           O  
ATOM   3001  C3'   A  1051     -12.494  29.764 -77.482  1.00  0.00           C  
ATOM   3002  O3'   A  1051     -12.910  30.088 -78.797  1.00  0.00           O  
ATOM   3003  C1'   A  1051     -10.798  29.922 -75.853  1.00  0.00           C  
ATOM   3004  C2'   A  1051     -10.977  29.754 -77.362  1.00  0.00           C  
ATOM   3005  O2'   A  1051     -10.401  30.870 -78.025  1.00  0.00           O  
ATOM   3006  N1    A  1051      -7.820  25.951 -74.468  1.00  0.00           N  
ATOM   3007  C2    A  1051      -7.564  27.071 -75.157  1.00  0.00           C  
ATOM   3008  N3    A  1051      -8.388  28.065 -75.482  1.00  0.00           N  
ATOM   3009  C4    A  1051      -9.627  27.828 -75.014  1.00  0.00           C  
ATOM   3010  C5    A  1051     -10.042  26.725 -74.292  1.00  0.00           C  
ATOM   3011  C6    A  1051      -9.074  25.744 -74.012  1.00  0.00           C  
ATOM   3012  N6    A  1051      -9.328  24.628 -73.326  1.00  0.00           N  
ATOM   3013  N7    A  1051     -11.391  26.823 -73.979  1.00  0.00           N  
ATOM   3014  C8    A  1051     -11.754  27.964 -74.510  1.00  0.00           C  
ATOM   3015  N9    A  1051     -10.737  28.625 -75.153  1.00  0.00           N  
ATOM   3016  H5'   A  1051     -14.404  31.413 -75.221  1.00  0.00           H  
ATOM   3017 H5''   A  1051     -14.921  30.901 -76.640  1.00  0.00           H  
ATOM   3018  H4'   A  1051     -12.728  31.708 -76.844  1.00  0.00           H  
ATOM   3019  H3'   A  1051     -12.858  28.888 -77.237  1.00  0.00           H  
ATOM   3020  H1'   A  1051      -9.976  30.428 -75.677  1.00  0.00           H  
ATOM   3021  H2'   A  1051     -10.597  28.908 -77.678  1.00  0.00           H  
ATOM   3022 HO2'   A  1051      -9.587  30.581 -78.488  1.00  0.00           H  
ATOM   3023  H2    A  1051      -6.639  27.173 -75.465  1.00  0.00           H  
ATOM   3024  H61   A  1051      -8.611  23.979 -73.162  1.00  0.00           H  
ATOM   3025  H62   A  1051     -10.230  24.456 -72.985  1.00  0.00           H  
ATOM   3026  H8    A  1051     -12.669  28.313 -74.455  1.00  0.00           H  
ATOM   3027  P     A  1052     -13.129  28.925 -79.884  1.00  0.00           P  
ATOM   3028  OP2   A  1052     -13.954  27.861 -79.259  1.00  0.00           O  
ATOM   3029  OP1   A  1052     -13.581  29.556 -81.149  1.00  0.00           O  
ATOM   3030  O5'   A  1052     -11.667  28.338 -80.121  1.00  0.00           O  
ATOM   3031  C5'   A  1052     -10.752  28.989 -80.990  1.00  0.00           C  
ATOM   3032  C4'   A  1052      -9.475  28.201 -81.142  1.00  0.00           C  
ATOM   3033  O4'   A  1052      -8.805  28.017 -79.862  1.00  0.00           O  
ATOM   3034  C3'   A  1052      -9.628  26.778 -81.660  1.00  0.00           C  
ATOM   3035  O3'   A  1052      -9.787  26.714 -83.067  1.00  0.00           O  
ATOM   3036  C1'   A  1052      -8.196  26.751 -79.781  1.00  0.00           C  
ATOM   3037  C2'   A  1052      -8.329  26.143 -81.176  1.00  0.00           C  
ATOM   3038  O2'   A  1052      -7.226  26.559 -81.967  1.00  0.00           O  
ATOM   3039  N1    A  1052      -8.063  22.738 -76.551  1.00  0.00           N  
ATOM   3040  C2    A  1052      -7.165  23.227 -77.416  1.00  0.00           C  
ATOM   3041  N3    A  1052      -7.266  24.278 -78.228  1.00  0.00           N  
ATOM   3042  C4    A  1052      -8.467  24.868 -78.094  1.00  0.00           C  
ATOM   3043  C5    A  1052      -9.490  24.483 -77.248  1.00  0.00           C  
ATOM   3044  C6    A  1052      -9.258  23.355 -76.440  1.00  0.00           C  
ATOM   3045  N6    A  1052     -10.152  22.867 -75.578  1.00  0.00           N  
ATOM   3046  N7    A  1052     -10.581  25.330 -77.381  1.00  0.00           N  
ATOM   3047  C8    A  1052     -10.200  26.195 -78.288  1.00  0.00           C  
ATOM   3048  N9    A  1052      -8.930  25.975 -78.763  1.00  0.00           N  
ATOM   3049  H5'   A  1052     -10.539  29.874 -80.625  1.00  0.00           H  
ATOM   3050 H5''   A  1052     -11.167  29.098 -81.870  1.00  0.00           H  
ATOM   3051  H4'   A  1052      -8.887  28.697 -81.749  1.00  0.00           H  
ATOM   3052  H3'   A  1052     -10.384  26.331 -81.226  1.00  0.00           H  
ATOM   3053  H1'   A  1052      -7.248  26.797 -79.534  1.00  0.00           H  
ATOM   3054  H2'   A  1052      -8.400  25.166 -81.135  1.00  0.00           H  
ATOM   3055 HO2'   A  1052      -7.354  26.240 -82.885  1.00  0.00           H  
ATOM   3056  H2    A  1052      -6.314  22.743 -77.458  1.00  0.00           H  
ATOM   3057  H61   A  1052      -9.934  22.077 -75.040  1.00  0.00           H  
ATOM   3058  H62   A  1052     -11.027  23.299 -75.480  1.00  0.00           H  
ATOM   3059  H8    A  1052     -10.768  26.930 -78.599  1.00  0.00           H  
ATOM   3060  P     A  1053     -11.163  26.179 -83.701  1.00  0.00           P  
ATOM   3061  OP2   A  1053     -11.967  25.574 -82.609  1.00  0.00           O  
ATOM   3062  OP1   A  1053     -11.745  27.268 -84.525  1.00  0.00           O  
ATOM   3063  O5'   A  1053     -10.706  25.009 -84.681  1.00  0.00           O  
ATOM   3064  C5'   A  1053     -11.387  23.763 -84.697  1.00  0.00           C  
ATOM   3065  C4'   A  1053     -11.573  23.252 -86.103  1.00  0.00           C  
ATOM   3066  O4'   A  1053     -12.117  24.317 -86.923  1.00  0.00           O  
ATOM   3067  C3'   A  1053     -10.314  22.775 -86.812  1.00  0.00           C  
ATOM   3068  O3'   A  1053     -10.032  21.406 -86.580  1.00  0.00           O  
ATOM   3069  C1'   A  1053     -11.472  24.311 -88.183  1.00  0.00           C  
ATOM   3070  C2'   A  1053     -10.620  23.043 -88.279  1.00  0.00           C  
ATOM   3071  O2'   A  1053     -11.403  22.001 -88.841  1.00  0.00           O  
ATOM   3072  N1    A  1053      -8.555  27.204 -91.294  1.00  0.00           N  
ATOM   3073  C2    A  1053      -9.207  26.050 -91.487  1.00  0.00           C  
ATOM   3074  N3    A  1053      -9.949  25.351 -90.631  1.00  0.00           N  
ATOM   3075  C4    A  1053      -9.995  25.960 -89.433  1.00  0.00           C  
ATOM   3076  C5    A  1053      -9.379  27.147 -89.083  1.00  0.00           C  
ATOM   3077  C6    A  1053      -8.623  27.790 -90.079  1.00  0.00           C  
ATOM   3078  N6    A  1053      -7.972  28.940 -89.887  1.00  0.00           N  
ATOM   3079  N7    A  1053      -9.650  27.469 -87.760  1.00  0.00           N  
ATOM   3080  C8    A  1053     -10.411  26.486 -87.348  1.00  0.00           C  
ATOM   3081  N9    A  1053     -10.661  25.537 -88.308  1.00  0.00           N  
ATOM   3082  H5'   A  1053     -12.267  23.874 -84.279  1.00  0.00           H  
ATOM   3083 H5''   A  1053     -10.870  23.108 -84.184  1.00  0.00           H  
ATOM   3084  H4'   A  1053     -12.203  22.500 -86.087  1.00  0.00           H  
ATOM   3085  H3'   A  1053      -9.559  23.337 -86.538  1.00  0.00           H  
ATOM   3086  H1'   A  1053     -12.156  24.298 -88.886  1.00  0.00           H  
ATOM   3087  H2'   A  1053      -9.800  23.200 -88.794  1.00  0.00           H  
ATOM   3088 HO2'   A  1053     -11.083  21.815 -89.748  1.00  0.00           H  
ATOM   3089  H2    A  1053      -9.126  25.667 -92.385  1.00  0.00           H  
ATOM   3090  H61   A  1053      -7.460  29.341 -90.621  1.00  0.00           H  
ATOM   3091  H62   A  1053      -8.007  29.384 -89.014  1.00  0.00           H  
ATOM   3092  H8    A  1053     -10.769  26.433 -86.436  1.00  0.00           H  
ATOM   3093  P     A  1054      -8.709  20.980 -85.773  1.00  0.00           P  
ATOM   3094  OP2   A  1054      -8.806  21.540 -84.401  1.00  0.00           O  
ATOM   3095  OP1   A  1054      -8.506  19.521 -85.957  1.00  0.00           O  
ATOM   3096  O5'   A  1054      -7.533  21.741 -86.532  1.00  0.00           O  
ATOM   3097  C5'   A  1054      -7.235  21.452 -87.890  1.00  0.00           C  
ATOM   3098  C4'   A  1054      -6.433  22.558 -88.530  1.00  0.00           C  
ATOM   3099  O4'   A  1054      -7.140  23.824 -88.494  1.00  0.00           O  
ATOM   3100  C3'   A  1054      -5.085  22.859 -87.893  1.00  0.00           C  
ATOM   3101  O3'   A  1054      -4.079  21.931 -88.259  1.00  0.00           O  
ATOM   3102  C1'   A  1054      -6.221  24.870 -88.380  1.00  0.00           C  
ATOM   3103  C2'   A  1054      -4.823  24.255 -88.438  1.00  0.00           C  
ATOM   3104  O2'   A  1054      -4.396  24.207 -89.792  1.00  0.00           O  
ATOM   3105  N1    A  1054      -6.239  29.410 -85.941  1.00  0.00           N  
ATOM   3106  C2    A  1054      -5.945  29.066 -87.202  1.00  0.00           C  
ATOM   3107  N3    A  1054      -5.962  27.863 -87.771  1.00  0.00           N  
ATOM   3108  C4    A  1054      -6.335  26.923 -86.885  1.00  0.00           C  
ATOM   3109  C5    A  1054      -6.667  27.121 -85.557  1.00  0.00           C  
ATOM   3110  C6    A  1054      -6.611  28.442 -85.077  1.00  0.00           C  
ATOM   3111  N6    A  1054      -6.902  28.785 -83.820  1.00  0.00           N  
ATOM   3112  N7    A  1054      -7.002  25.919 -84.950  1.00  0.00           N  
ATOM   3113  C8    A  1054      -6.868  25.035 -85.908  1.00  0.00           C  
ATOM   3114  N9    A  1054      -6.467  25.573 -87.106  1.00  0.00           N  
ATOM   3115  H5'   A  1054      -8.074  21.338 -88.385  1.00  0.00           H  
ATOM   3116 H5''   A  1054      -6.723  20.618 -87.936  1.00  0.00           H  
ATOM   3117  H4'   A  1054      -6.270  22.329 -89.468  1.00  0.00           H  
ATOM   3118  H3'   A  1054      -5.191  22.896 -86.919  1.00  0.00           H  
ATOM   3119  H1'   A  1054      -6.333  25.497 -89.126  1.00  0.00           H  
ATOM   3120  H2'   A  1054      -4.191  24.748 -87.874  1.00  0.00           H  
ATOM   3121 HO2'   A  1054      -3.685  24.868 -89.925  1.00  0.00           H  
ATOM   3122  H2    A  1054      -5.681  29.806 -87.789  1.00  0.00           H  
ATOM   3123  H61   A  1054      -6.845  29.723 -83.543  1.00  0.00           H  
ATOM   3124  H62   A  1054      -7.174  28.099 -83.175  1.00  0.00           H  
ATOM   3125  H8    A  1054      -7.037  24.078 -85.782  1.00  0.00           H  
ATOM   3126  P     C  1055      -3.615  20.812 -87.215  1.00  0.00           P  
ATOM   3127  OP2   C  1055      -4.492  19.639 -87.457  1.00  0.00           O  
ATOM   3128  OP1   C  1055      -2.146  20.677 -87.389  1.00  0.00           O  
ATOM   3129  O5'   C  1055      -3.889  21.337 -85.736  1.00  0.00           O  
ATOM   3130  C5'   C  1055      -2.872  21.297 -84.747  1.00  0.00           C  
ATOM   3131  C4'   C  1055      -1.697  22.168 -85.121  1.00  0.00           C  
ATOM   3132  O4'   C  1055      -1.879  23.507 -84.593  1.00  0.00           O  
ATOM   3133  C3'   C  1055      -0.350  21.760 -84.544  1.00  0.00           C  
ATOM   3134  O3'   C  1055       0.252  20.689 -85.250  1.00  0.00           O  
ATOM   3135  C1'   C  1055      -0.630  24.075 -84.282  1.00  0.00           C  
ATOM   3136  C2'   C  1055       0.434  23.053 -84.685  1.00  0.00           C  
ATOM   3137  O2'   C  1055       0.817  23.278 -86.033  1.00  0.00           O  
ATOM   3138  N1    C  1055      -0.606  24.369 -82.827  1.00  0.00           N  
ATOM   3139  C2    C  1055       0.545  24.957 -82.287  1.00  0.00           C  
ATOM   3140  O2    C  1055       1.503  25.211 -83.032  1.00  0.00           O  
ATOM   3141  N3    C  1055       0.592  25.236 -80.964  1.00  0.00           N  
ATOM   3142  C4    C  1055      -0.451  24.952 -80.184  1.00  0.00           C  
ATOM   3143  N4    C  1055      -0.359  25.245 -78.884  1.00  0.00           N  
ATOM   3144  C5    C  1055      -1.635  24.355 -80.702  1.00  0.00           C  
ATOM   3145  C6    C  1055      -1.670  24.085 -82.012  1.00  0.00           C  
ATOM   3146  H5'   C  1055      -2.564  20.373 -84.643  1.00  0.00           H  
ATOM   3147 H5''   C  1055      -3.242  21.609 -83.895  1.00  0.00           H  
ATOM   3148  H4'   C  1055      -1.624  22.210 -86.097  1.00  0.00           H  
ATOM   3149  H3'   C  1055      -0.425  21.518 -83.597  1.00  0.00           H  
ATOM   3150  H1'   C  1055      -0.488  24.904 -84.784  1.00  0.00           H  
ATOM   3151  H2'   C  1055       1.206  23.072 -84.081  1.00  0.00           H  
ATOM   3152 HO2'   C  1055       1.729  23.636 -86.051  1.00  0.00           H  
ATOM   3153  H42   C  1055      -1.109  25.050 -78.284  1.00  0.00           H  
ATOM   3154  H41   C  1055       0.457  25.656 -78.530  1.00  0.00           H  
ATOM   3155  H5    C  1055      -2.397  24.151 -80.121  1.00  0.00           H  
ATOM   3156  H6    C  1055      -2.476  23.674 -82.388  1.00  0.00           H  
ATOM   3157  P     A  1056       0.547  19.295 -84.505  1.00  0.00           P  
ATOM   3158  OP2   A  1056      -0.184  19.299 -83.214  1.00  0.00           O  
ATOM   3159  OP1   A  1056       0.316  18.196 -85.476  1.00  0.00           O  
ATOM   3160  O5'   A  1056       2.108  19.351 -84.188  1.00  0.00           O  
ATOM   3161  C5'   A  1056       2.963  20.241 -84.890  1.00  0.00           C  
ATOM   3162  C4'   A  1056       3.900  20.963 -83.954  1.00  0.00           C  
ATOM   3163  O4'   A  1056       3.222  22.105 -83.363  1.00  0.00           O  
ATOM   3164  C3'   A  1056       4.355  20.181 -82.731  1.00  0.00           C  
ATOM   3165  O3'   A  1056       5.462  19.336 -82.994  1.00  0.00           O  
ATOM   3166  C1'   A  1056       3.610  22.311 -82.020  1.00  0.00           C  
ATOM   3167  C2'   A  1056       4.738  21.325 -81.778  1.00  0.00           C  
ATOM   3168  O2'   A  1056       5.966  21.926 -82.162  1.00  0.00           O  
ATOM   3169  N1    A  1056       1.316  22.928 -77.447  1.00  0.00           N  
ATOM   3170  C2    A  1056       2.489  23.357 -77.931  1.00  0.00           C  
ATOM   3171  N3    A  1056       3.025  23.159 -79.133  1.00  0.00           N  
ATOM   3172  C4    A  1056       2.209  22.416 -79.902  1.00  0.00           C  
ATOM   3173  C5    A  1056       0.975  21.904 -79.545  1.00  0.00           C  
ATOM   3174  C6    A  1056       0.519  22.185 -78.245  1.00  0.00           C  
ATOM   3175  N6    A  1056      -0.649  21.758 -77.761  1.00  0.00           N  
ATOM   3176  N7    A  1056       0.419  21.187 -80.596  1.00  0.00           N  
ATOM   3177  C8    A  1056       1.315  21.281 -81.548  1.00  0.00           C  
ATOM   3178  N9    A  1056       2.423  22.011 -81.197  1.00  0.00           N  
ATOM   3179  H5'   A  1056       2.416  20.901 -85.366  1.00  0.00           H  
ATOM   3180 H5''   A  1056       3.489  19.734 -85.541  1.00  0.00           H  
ATOM   3181  H4'   A  1056       4.690  21.268 -84.447  1.00  0.00           H  
ATOM   3182  H3'   A  1056       3.628  19.647 -82.347  1.00  0.00           H  
ATOM   3183  H1'   A  1056       3.923  23.219 -81.823  1.00  0.00           H  
ATOM   3184  H2'   A  1056       4.757  21.024 -80.845  1.00  0.00           H  
ATOM   3185 HO2'   A  1056       6.488  22.125 -81.358  1.00  0.00           H  
ATOM   3186  H2    A  1056       3.029  23.892 -77.312  1.00  0.00           H  
ATOM   3187  H61   A  1056      -0.913  21.986 -76.845  1.00  0.00           H  
ATOM   3188  H62   A  1056      -1.244  21.217 -78.322  1.00  0.00           H  
ATOM   3189  H8    A  1056       1.203  20.867 -82.430  1.00  0.00           H  
ATOM   3190  P     C  1057       5.682  17.999 -82.129  1.00  0.00           P  
ATOM   3191  OP2   C  1057       4.351  17.392 -81.874  1.00  0.00           O  
ATOM   3192  OP1   C  1057       6.741  17.194 -82.789  1.00  0.00           O  
ATOM   3193  O5'   C  1057       6.258  18.527 -80.741  1.00  0.00           O  
ATOM   3194  C5'   C  1057       7.492  19.227 -80.683  1.00  0.00           C  
ATOM   3195  C4'   C  1057       7.849  19.610 -79.267  1.00  0.00           C  
ATOM   3196  O4'   C  1057       6.971  20.672 -78.825  1.00  0.00           O  
ATOM   3197  C3'   C  1057       7.702  18.517 -78.220  1.00  0.00           C  
ATOM   3198  O3'   C  1057       8.850  17.691 -78.119  1.00  0.00           O  
ATOM   3199  C1'   C  1057       6.796  20.572 -77.436  1.00  0.00           C  
ATOM   3200  C2'   C  1057       7.685  19.414 -76.969  1.00  0.00           C  
ATOM   3201  O2'   C  1057       8.982  19.914 -76.677  1.00  0.00           O  
ATOM   3202  N1    C  1057       5.358  20.323 -77.167  1.00  0.00           N  
ATOM   3203  C2    C  1057       4.884  20.511 -75.863  1.00  0.00           C  
ATOM   3204  O2    C  1057       5.672  20.876 -74.978  1.00  0.00           O  
ATOM   3205  N3    C  1057       3.577  20.291 -75.591  1.00  0.00           N  
ATOM   3206  C4    C  1057       2.750  19.898 -76.559  1.00  0.00           C  
ATOM   3207  N4    C  1057       1.468  19.693 -76.245  1.00  0.00           N  
ATOM   3208  C5    C  1057       3.201  19.698 -77.895  1.00  0.00           C  
ATOM   3209  C6    C  1057       4.495  19.920 -78.152  1.00  0.00           C  
ATOM   3210  H5'   C  1057       7.424  20.039 -81.226  1.00  0.00           H  
ATOM   3211 H5''   C  1057       8.200  18.656 -81.047  1.00  0.00           H  
ATOM   3212  H4'   C  1057       8.770  19.943 -79.251  1.00  0.00           H  
ATOM   3213  H3'   C  1057       6.905  17.951 -78.287  1.00  0.00           H  
ATOM   3214  H1'   C  1057       7.075  21.395 -76.983  1.00  0.00           H  
ATOM   3215  H2'   C  1057       7.295  18.949 -76.201  1.00  0.00           H  
ATOM   3216 HO2'   C  1057       9.119  19.898 -75.707  1.00  0.00           H  
ATOM   3217  H42   C  1057       0.835  19.404 -76.934  1.00  0.00           H  
ATOM   3218  H41   C  1057       1.162  19.832 -75.324  1.00  0.00           H  
ATOM   3219  H5    C  1057       2.585  19.409 -78.600  1.00  0.00           H  
ATOM   3220  H6    C  1057       4.825  19.787 -79.065  1.00  0.00           H  
ATOM   3221  P     C  1058       8.708  16.167 -77.627  1.00  0.00           P  
ATOM   3222  OP2   C  1058       7.408  15.644 -78.115  1.00  0.00           O  
ATOM   3223  OP1   C  1058       9.963  15.453 -77.976  1.00  0.00           O  
ATOM   3224  O5'   C  1058       8.631  16.280 -76.040  1.00  0.00           O  
ATOM   3225  C5'   C  1058       9.734  16.765 -75.288  1.00  0.00           C  
ATOM   3226  C4'   C  1058       9.406  16.865 -73.819  1.00  0.00           C  
ATOM   3227  O4'   C  1058       8.409  17.897 -73.600  1.00  0.00           O  
ATOM   3228  C3'   C  1058       8.826  15.616 -73.174  1.00  0.00           C  
ATOM   3229  O3'   C  1058       9.821  14.698 -72.755  1.00  0.00           O  
ATOM   3230  C1'   C  1058       7.538  17.513 -72.565  1.00  0.00           C  
ATOM   3231  C2'   C  1058       8.046  16.182 -72.000  1.00  0.00           C  
ATOM   3232  O2'   C  1058       8.898  16.451 -70.897  1.00  0.00           O  
ATOM   3233  N1    C  1058       6.172  17.399 -73.133  1.00  0.00           N  
ATOM   3234  C2    C  1058       5.080  17.458 -72.258  1.00  0.00           C  
ATOM   3235  O2    C  1058       5.285  17.602 -71.043  1.00  0.00           O  
ATOM   3236  N3    C  1058       3.824  17.358 -72.751  1.00  0.00           N  
ATOM   3237  C4    C  1058       3.631  17.203 -74.060  1.00  0.00           C  
ATOM   3238  N4    C  1058       2.374  17.108 -74.501  1.00  0.00           N  
ATOM   3239  C5    C  1058       4.719  17.139 -74.976  1.00  0.00           C  
ATOM   3240  C6    C  1058       5.957  17.241 -74.477  1.00  0.00           C  
ATOM   3241  H5'   C  1058       9.982  17.652 -75.622  1.00  0.00           H  
ATOM   3242 H5''   C  1058      10.492  16.155 -75.405  1.00  0.00           H  
ATOM   3243  H4'   C  1058      10.223  17.118 -73.341  1.00  0.00           H  
ATOM   3244  H3'   C  1058       8.216  15.166 -73.796  1.00  0.00           H  
ATOM   3245  H1'   C  1058       7.540  18.186 -71.854  1.00  0.00           H  
ATOM   3246  H2'   C  1058       7.301  15.597 -71.749  1.00  0.00           H  
ATOM   3247 HO2'   C  1058       8.887  17.412 -70.711  1.00  0.00           H  
ATOM   3248  H42   C  1058       2.199  16.994 -75.458  1.00  0.00           H  
ATOM   3249  H41   C  1058       1.628  17.152 -73.867  1.00  0.00           H  
ATOM   3250  H5    C  1058       4.566  17.026 -75.938  1.00  0.00           H  
ATOM   3251  H6    C  1058       6.718  17.199 -75.091  1.00  0.00           H  
ATOM   3252  P     G  1059       9.697  13.141 -73.137  1.00  0.00           P  
ATOM   3253  OP2   G  1059       9.210  13.048 -74.537  1.00  0.00           O  
ATOM   3254  OP1   G  1059      10.966  12.470 -72.755  1.00  0.00           O  
ATOM   3255  O5'   G  1059       8.545  12.599 -72.178  1.00  0.00           O  
ATOM   3256  C5'   G  1059       8.857  11.822 -71.031  1.00  0.00           C  
ATOM   3257  C4'   G  1059       7.751  11.875 -70.007  1.00  0.00           C  
ATOM   3258  O4'   G  1059       7.011  13.119 -70.125  1.00  0.00           O  
ATOM   3259  C3'   G  1059       6.684  10.796 -70.120  1.00  0.00           C  
ATOM   3260  O3'   G  1059       7.039   9.596 -69.454  1.00  0.00           O  
ATOM   3261  C1'   G  1059       5.646  12.915 -69.855  1.00  0.00           C  
ATOM   3262  C2'   G  1059       5.487  11.452 -69.432  1.00  0.00           C  
ATOM   3263  O2'   G  1059       5.597  11.370 -68.018  1.00  0.00           O  
ATOM   3264  N1    G  1059       1.074  13.048 -72.090  1.00  0.00           N  
ATOM   3265  C2    G  1059       1.412  12.672 -70.813  1.00  0.00           C  
ATOM   3266  N2    G  1059       0.403  12.278 -70.022  1.00  0.00           N  
ATOM   3267  N3    G  1059       2.649  12.681 -70.343  1.00  0.00           N  
ATOM   3268  C4    G  1059       3.537  13.102 -71.268  1.00  0.00           C  
ATOM   3269  C5    G  1059       3.304  13.500 -72.567  1.00  0.00           C  
ATOM   3270  C6    G  1059       1.973  13.485 -73.059  1.00  0.00           C  
ATOM   3271  O6    G  1059       1.563  13.801 -74.181  1.00  0.00           O  
ATOM   3272  N7    G  1059       4.489  13.862 -73.192  1.00  0.00           N  
ATOM   3273  C8    G  1059       5.404  13.681 -72.278  1.00  0.00           C  
ATOM   3274  N9    G  1059       4.896  13.222 -71.087  1.00  0.00           N  
ATOM   3275  H5'   G  1059       9.683  12.162 -70.628  1.00  0.00           H  
ATOM   3276 H5''   G  1059       8.996  10.890 -71.304  1.00  0.00           H  
ATOM   3277  H4'   G  1059       8.156  11.830 -69.115  1.00  0.00           H  
ATOM   3278  H3'   G  1059       6.481  10.595 -71.057  1.00  0.00           H  
ATOM   3279  H1'   G  1059       5.338  13.500 -69.131  1.00  0.00           H  
ATOM   3280  H2'   G  1059       4.639  11.079 -69.752  1.00  0.00           H  
ATOM   3281 HO2'   G  1059       4.714  11.174 -67.640  1.00  0.00           H  
ATOM   3282  H1    G  1059       0.128  13.006 -72.341  1.00  0.00           H  
ATOM   3283  H22   G  1059       0.584  11.998 -69.100  1.00  0.00           H  
ATOM   3284  H21   G  1059      -0.515  12.269 -70.362  1.00  0.00           H  
ATOM   3285  H8    G  1059       6.357  13.856 -72.428  1.00  0.00           H  
ATOM   3286  P     G  1060       6.660   8.173 -70.099  1.00  0.00           P  
ATOM   3287  OP2   G  1060       6.962   8.232 -71.552  1.00  0.00           O  
ATOM   3288  OP1   G  1060       7.276   7.111 -69.263  1.00  0.00           O  
ATOM   3289  O5'   G  1060       5.079   8.080 -69.927  1.00  0.00           O  
ATOM   3290  C5'   G  1060       4.243   7.763 -71.030  1.00  0.00           C  
ATOM   3291  C4'   G  1060       2.783   7.844 -70.660  1.00  0.00           C  
ATOM   3292  O4'   G  1060       2.276   9.159 -70.966  1.00  0.00           O  
ATOM   3293  C3'   G  1060       1.851   6.903 -71.410  1.00  0.00           C  
ATOM   3294  O3'   G  1060       1.813   5.601 -70.852  1.00  0.00           O  
ATOM   3295  C1'   G  1060       0.927   9.078 -71.384  1.00  0.00           C  
ATOM   3296  C2'   G  1060       0.509   7.608 -71.302  1.00  0.00           C  
ATOM   3297  O2'   G  1060      -0.096   7.372 -70.039  1.00  0.00           O  
ATOM   3298  N1    G  1060      -2.110  10.182 -75.318  1.00  0.00           N  
ATOM   3299  C2    G  1060      -2.428   9.661 -74.087  1.00  0.00           C  
ATOM   3300  N2    G  1060      -3.725   9.396 -73.870  1.00  0.00           N  
ATOM   3301  N3    G  1060      -1.541   9.416 -73.137  1.00  0.00           N  
ATOM   3302  C4    G  1060      -0.288   9.738 -73.521  1.00  0.00           C  
ATOM   3303  C5    G  1060       0.136  10.264 -74.723  1.00  0.00           C  
ATOM   3304  C6    G  1060      -0.826  10.521 -75.734  1.00  0.00           C  
ATOM   3305  O6    G  1060      -0.649  10.985 -76.866  1.00  0.00           O  
ATOM   3306  N7    G  1060       1.511  10.454 -74.721  1.00  0.00           N  
ATOM   3307  C8    G  1060       1.891  10.048 -73.540  1.00  0.00           C  
ATOM   3308  N9    G  1060       0.851   9.602 -72.761  1.00  0.00           N  
ATOM   3309  H5'   G  1060       4.446   6.855 -71.336  1.00  0.00           H  
ATOM   3310 H5''   G  1060       4.424   8.393 -71.759  1.00  0.00           H  
ATOM   3311  H4'   G  1060       2.689   7.684 -69.698  1.00  0.00           H  
ATOM   3312  H3'   G  1060       2.123   6.842 -72.349  1.00  0.00           H  
ATOM   3313  H1'   G  1060       0.352   9.615 -70.799  1.00  0.00           H  
ATOM   3314  H2'   G  1060      -0.086   7.364 -72.042  1.00  0.00           H  
ATOM   3315 HO2'   G  1060      -1.059   7.240 -70.167  1.00  0.00           H  
ATOM   3316  H1    G  1060      -2.842  10.327 -75.953  1.00  0.00           H  
ATOM   3317  H22   G  1060      -4.011   9.023 -73.009  1.00  0.00           H  
ATOM   3318  H21   G  1060      -4.388   9.575 -74.568  1.00  0.00           H  
ATOM   3319  H8    G  1060       2.824  10.062 -73.241  1.00  0.00           H  
ATOM   3320  P     G  1061       1.856   4.310 -71.809  1.00  0.00           P  
ATOM   3321  OP2   G  1061       2.662   4.654 -73.008  1.00  0.00           O  
ATOM   3322  OP1   G  1061       2.236   3.136 -70.982  1.00  0.00           O  
ATOM   3323  O5'   G  1061       0.343   4.120 -72.269  1.00  0.00           O  
ATOM   3324  C5'   G  1061      -0.706   4.046 -71.315  1.00  0.00           C  
ATOM   3325  C4'   G  1061      -2.061   4.093 -71.976  1.00  0.00           C  
ATOM   3326  O4'   G  1061      -2.354   5.457 -72.377  1.00  0.00           O  
ATOM   3327  C3'   G  1061      -2.206   3.288 -73.259  1.00  0.00           C  
ATOM   3328  O3'   G  1061      -2.502   1.922 -73.025  1.00  0.00           O  
ATOM   3329  C1'   G  1061      -3.022   5.467 -73.612  1.00  0.00           C  
ATOM   3330  C2'   G  1061      -3.351   4.009 -73.950  1.00  0.00           C  
ATOM   3331  O2'   G  1061      -4.601   3.665 -73.370  1.00  0.00           O  
ATOM   3332  N1    G  1061      -2.674   7.541 -78.248  1.00  0.00           N  
ATOM   3333  C2    G  1061      -3.773   7.034 -77.597  1.00  0.00           C  
ATOM   3334  N2    G  1061      -4.935   7.084 -78.265  1.00  0.00           N  
ATOM   3335  N3    G  1061      -3.737   6.516 -76.380  1.00  0.00           N  
ATOM   3336  C4    G  1061      -2.493   6.544 -75.856  1.00  0.00           C  
ATOM   3337  C5    G  1061      -1.331   7.027 -76.421  1.00  0.00           C  
ATOM   3338  C6    G  1061      -1.384   7.579 -77.727  1.00  0.00           C  
ATOM   3339  O6    G  1061      -0.463   8.058 -78.398  1.00  0.00           O  
ATOM   3340  N7    G  1061      -0.260   6.872 -75.553  1.00  0.00           N  
ATOM   3341  C8    G  1061      -0.780   6.308 -74.496  1.00  0.00           C  
ATOM   3342  N9    G  1061      -2.130   6.082 -74.613  1.00  0.00           N  
ATOM   3343  H5'   G  1061      -0.626   4.799 -70.693  1.00  0.00           H  
ATOM   3344 H5''   G  1061      -0.623   3.208 -70.813  1.00  0.00           H  
ATOM   3345  H4'   G  1061      -2.742   3.797 -71.336  1.00  0.00           H  
ATOM   3346  H3'   G  1061      -1.394   3.352 -73.802  1.00  0.00           H  
ATOM   3347  H1'   G  1061      -3.853   5.984 -73.554  1.00  0.00           H  
ATOM   3348  H2'   G  1061      -3.344   3.850 -74.917  1.00  0.00           H  
ATOM   3349 HO2'   G  1061      -5.266   3.563 -74.083  1.00  0.00           H  
ATOM   3350  H1    G  1061      -2.806   7.902 -79.149  1.00  0.00           H  
ATOM   3351  H22   G  1061      -5.753   6.737 -77.850  1.00  0.00           H  
ATOM   3352  H21   G  1061      -4.970   7.465 -79.166  1.00  0.00           H  
ATOM   3353  H8    G  1061      -0.259   6.072 -73.701  1.00  0.00           H  
ATOM   3354  P     C  1062      -1.790   0.780 -73.903  1.00  0.00           P  
ATOM   3355  OP2   C  1062      -0.453   1.279 -74.312  1.00  0.00           O  
ATOM   3356  OP1   C  1062      -1.899  -0.503 -73.163  1.00  0.00           O  
ATOM   3357  O5'   C  1062      -2.698   0.674 -75.208  1.00  0.00           O  
ATOM   3358  C5'   C  1062      -4.114   0.668 -75.112  1.00  0.00           C  
ATOM   3359  C4'   C  1062      -4.765   0.783 -76.470  1.00  0.00           C  
ATOM   3360  O4'   C  1062      -4.855   2.194 -76.839  1.00  0.00           O  
ATOM   3361  C3'   C  1062      -4.005   0.163 -77.632  1.00  0.00           C  
ATOM   3362  O3'   C  1062      -4.245  -1.227 -77.769  1.00  0.00           O  
ATOM   3363  C1'   C  1062      -4.630   2.345 -78.219  1.00  0.00           C  
ATOM   3364  C2'   C  1062      -4.579   0.932 -78.803  1.00  0.00           C  
ATOM   3365  O2'   C  1062      -5.898   0.500 -79.106  1.00  0.00           O  
ATOM   3366  N1    C  1062      -3.348   3.072 -78.392  1.00  0.00           N  
ATOM   3367  C2    C  1062      -3.123   3.747 -79.598  1.00  0.00           C  
ATOM   3368  O2    C  1062      -3.995   3.716 -80.481  1.00  0.00           O  
ATOM   3369  N3    C  1062      -1.963   4.418 -79.781  1.00  0.00           N  
ATOM   3370  C4    C  1062      -1.042   4.435 -78.818  1.00  0.00           C  
ATOM   3371  N4    C  1062       0.088   5.110 -79.043  1.00  0.00           N  
ATOM   3372  C5    C  1062      -1.239   3.759 -77.581  1.00  0.00           C  
ATOM   3373  C6    C  1062      -2.391   3.099 -77.411  1.00  0.00           C  
ATOM   3374  H5'   C  1062      -4.400   1.423 -74.556  1.00  0.00           H  
ATOM   3375 H5''   C  1062      -4.403  -0.168 -74.690  1.00  0.00           H  
ATOM   3376  H4'   C  1062      -5.666   0.401 -76.439  1.00  0.00           H  
ATOM   3377  H3'   C  1062      -3.040   0.317 -77.561  1.00  0.00           H  
ATOM   3378  H1'   C  1062      -5.350   2.847 -78.653  1.00  0.00           H  
ATOM   3379  H2'   C  1062      -3.993   0.881 -79.586  1.00  0.00           H  
ATOM   3380 HO2'   C  1062      -6.038  -0.391 -78.724  1.00  0.00           H  
ATOM   3381  H42   C  1062       0.784   5.141 -78.354  1.00  0.00           H  
ATOM   3382  H41   C  1062       0.221   5.573 -79.896  1.00  0.00           H  
ATOM   3383  H5    C  1062      -0.556   3.777 -76.878  1.00  0.00           H  
ATOM   3384  H6    C  1062      -2.546   2.628 -76.566  1.00  0.00           H  
ATOM   3385  P     C  1063      -3.172  -2.163 -78.516  1.00  0.00           P  
ATOM   3386  OP2   C  1063      -1.833  -1.876 -77.944  1.00  0.00           O  
ATOM   3387  OP1   C  1063      -3.691  -3.554 -78.507  1.00  0.00           O  
ATOM   3388  O5'   C  1063      -3.188  -1.642 -80.021  1.00  0.00           O  
ATOM   3389  C5'   C  1063      -4.308  -1.875 -80.862  1.00  0.00           C  
ATOM   3390  C4'   C  1063      -4.040  -1.436 -82.282  1.00  0.00           C  
ATOM   3391  O4'   C  1063      -3.942   0.008 -82.343  1.00  0.00           O  
ATOM   3392  C3'   C  1063      -2.729  -1.907 -82.892  1.00  0.00           C  
ATOM   3393  O3'   C  1063      -2.787  -3.243 -83.362  1.00  0.00           O  
ATOM   3394  C1'   C  1063      -3.001   0.375 -83.328  1.00  0.00           C  
ATOM   3395  C2'   C  1063      -2.568  -0.902 -84.034  1.00  0.00           C  
ATOM   3396  O2'   C  1063      -3.462  -1.186 -85.099  1.00  0.00           O  
ATOM   3397  N1    C  1063      -1.865   1.067 -82.669  1.00  0.00           N  
ATOM   3398  C2    C  1063      -1.040   1.883 -83.452  1.00  0.00           C  
ATOM   3399  O2    C  1063      -1.279   2.003 -84.664  1.00  0.00           O  
ATOM   3400  N3    C  1063       0.002   2.526 -82.876  1.00  0.00           N  
ATOM   3401  C4    C  1063       0.238   2.381 -81.572  1.00  0.00           C  
ATOM   3402  N4    C  1063       1.277   3.034 -81.047  1.00  0.00           N  
ATOM   3403  C5    C  1063      -0.582   1.558 -80.749  1.00  0.00           C  
ATOM   3404  C6    C  1063      -1.610   0.928 -81.330  1.00  0.00           C  
ATOM   3405  H5'   C  1063      -5.077  -1.378 -80.514  1.00  0.00           H  
ATOM   3406 H5''   C  1063      -4.516  -2.832 -80.858  1.00  0.00           H  
ATOM   3407  H4'   C  1063      -4.779  -1.732 -82.852  1.00  0.00           H  
ATOM   3408  H3'   C  1063      -1.982  -1.820 -82.264  1.00  0.00           H  
ATOM   3409  H1'   C  1063      -3.416   0.977 -83.979  1.00  0.00           H  
ATOM   3410  H2'   C  1063      -1.639  -0.858 -84.343  1.00  0.00           H  
ATOM   3411 HO2'   C  1063      -3.000  -1.046 -85.951  1.00  0.00           H  
ATOM   3412  H42   C  1063       1.477   2.948 -80.091  1.00  0.00           H  
ATOM   3413  H41   C  1063       1.840   3.599 -81.617  1.00  0.00           H  
ATOM   3414  H5    C  1063      -0.401   1.458 -79.791  1.00  0.00           H  
ATOM   3415  H6    C  1063      -2.186   0.357 -80.781  1.00  0.00           H  
ATOM   3416  P     A  1064      -1.438  -4.102 -83.523  1.00  0.00           P  
ATOM   3417  OP2   A  1064      -0.654  -3.966 -82.270  1.00  0.00           O  
ATOM   3418  OP1   A  1064      -1.808  -5.453 -84.014  1.00  0.00           O  
ATOM   3419  O5'   A  1064      -0.642  -3.356 -84.685  1.00  0.00           O  
ATOM   3420  C5'   A  1064      -0.977  -3.566 -86.048  1.00  0.00           C  
ATOM   3421  C4'   A  1064      -0.048  -2.815 -86.969  1.00  0.00           C  
ATOM   3422  O4'   A  1064      -0.051  -1.403 -86.592  1.00  0.00           O  
ATOM   3423  C3'   A  1064       1.435  -3.118 -86.812  1.00  0.00           C  
ATOM   3424  O3'   A  1064       1.800  -4.386 -87.327  1.00  0.00           O  
ATOM   3425  C1'   A  1064       1.169  -0.786 -86.937  1.00  0.00           C  
ATOM   3426  C2'   A  1064       2.005  -1.897 -87.550  1.00  0.00           C  
ATOM   3427  O2'   A  1064       1.744  -1.969 -88.944  1.00  0.00           O  
ATOM   3428  N1    A  1064       4.728   2.267 -84.798  1.00  0.00           N  
ATOM   3429  C2    A  1064       4.422   1.997 -86.074  1.00  0.00           C  
ATOM   3430  N3    A  1064       3.481   1.191 -86.561  1.00  0.00           N  
ATOM   3431  C4    A  1064       2.792   0.608 -85.564  1.00  0.00           C  
ATOM   3432  C5    A  1064       2.989   0.784 -84.207  1.00  0.00           C  
ATOM   3433  C6    A  1064       4.016   1.665 -83.821  1.00  0.00           C  
ATOM   3434  N6    A  1064       4.322   1.933 -82.550  1.00  0.00           N  
ATOM   3435  N7    A  1064       2.089   0.020 -83.477  1.00  0.00           N  
ATOM   3436  C8    A  1064       1.380  -0.591 -84.393  1.00  0.00           C  
ATOM   3437  N9    A  1064       1.751  -0.282 -85.678  1.00  0.00           N  
ATOM   3438  H5'   A  1064      -1.896  -3.259 -86.203  1.00  0.00           H  
ATOM   3439 H5''   A  1064      -0.923  -4.523 -86.249  1.00  0.00           H  
ATOM   3440  H4'   A  1064      -0.295  -2.926 -87.911  1.00  0.00           H  
ATOM   3441  H3'   A  1064       1.717  -3.058 -85.874  1.00  0.00           H  
ATOM   3442  H1'   A  1064       1.087  -0.048 -87.578  1.00  0.00           H  
ATOM   3443  H2'   A  1064       2.961  -1.780 -87.365  1.00  0.00           H  
ATOM   3444 HO2'   A  1064       2.530  -1.648 -89.432  1.00  0.00           H  
ATOM   3445  H2    A  1064       4.967   2.460 -86.744  1.00  0.00           H  
ATOM   3446  H61   A  1064       5.050   2.556 -82.342  1.00  0.00           H  
ATOM   3447  H62   A  1064       3.819   1.508 -81.824  1.00  0.00           H  
ATOM   3448  H8    A  1064       0.652  -1.212 -84.181  1.00  0.00           H  
ATOM   3449  P     U  1065       3.151  -5.101 -86.830  1.00  0.00           P  
ATOM   3450  OP2   U  1065       3.139  -5.126 -85.346  1.00  0.00           O  
ATOM   3451  OP1   U  1065       3.304  -6.371 -87.585  1.00  0.00           O  
ATOM   3452  O5'   U  1065       4.306  -4.108 -87.298  1.00  0.00           O  
ATOM   3453  C5'   U  1065       4.682  -4.017 -88.663  1.00  0.00           C  
ATOM   3454  C4'   U  1065       5.701  -2.928 -88.890  1.00  0.00           C  
ATOM   3455  O4'   U  1065       5.317  -1.732 -88.163  1.00  0.00           O  
ATOM   3456  C3'   U  1065       7.112  -3.218 -88.402  1.00  0.00           C  
ATOM   3457  O3'   U  1065       7.848  -4.039 -89.291  1.00  0.00           O  
ATOM   3458  C1'   U  1065       6.482  -1.036 -87.737  1.00  0.00           C  
ATOM   3459  C2'   U  1065       7.698  -1.823 -88.231  1.00  0.00           C  
ATOM   3460  O2'   U  1065       8.118  -1.285 -89.478  1.00  0.00           O  
ATOM   3461  N1    U  1065       6.457  -0.910 -86.259  1.00  0.00           N  
ATOM   3462  C2    U  1065       7.402  -0.084 -85.680  1.00  0.00           C  
ATOM   3463  O2    U  1065       8.234   0.531 -86.325  1.00  0.00           O  
ATOM   3464  N3    U  1065       7.341   0.003 -84.311  1.00  0.00           N  
ATOM   3465  C4    U  1065       6.451  -0.640 -83.476  1.00  0.00           C  
ATOM   3466  O4    U  1065       6.525  -0.459 -82.260  1.00  0.00           O  
ATOM   3467  C5    U  1065       5.503  -1.478 -84.145  1.00  0.00           C  
ATOM   3468  C6    U  1065       5.539  -1.579 -85.477  1.00  0.00           C  
ATOM   3469  H5'   U  1065       3.886  -3.826 -89.202  1.00  0.00           H  
ATOM   3470 H5''   U  1065       5.062  -4.874 -88.948  1.00  0.00           H  
ATOM   3471  H4'   U  1065       5.734  -2.720 -89.846  1.00  0.00           H  
ATOM   3472  H3'   U  1065       7.067  -3.654 -87.526  1.00  0.00           H  
ATOM   3473  H1'   U  1065       6.491  -0.142 -88.138  1.00  0.00           H  
ATOM   3474  H2'   U  1065       8.422  -1.815 -87.571  1.00  0.00           H  
ATOM   3475 HO2'   U  1065       8.965  -0.808 -89.350  1.00  0.00           H  
ATOM   3476  H3    U  1065       8.002   0.583 -83.880  1.00  0.00           H  
ATOM   3477  H5    U  1065       4.832  -1.972 -83.629  1.00  0.00           H  
ATOM   3478  H6    U  1065       4.880  -2.160 -85.911  1.00  0.00           H  
ATOM   3479  P     U  1066       9.069  -4.931 -88.748  1.00  0.00           P  
ATOM   3480  OP2   U  1066       8.598  -5.673 -87.552  1.00  0.00           O  
ATOM   3481  OP1   U  1066       9.641  -5.677 -89.897  1.00  0.00           O  
ATOM   3482  O5'   U  1066      10.146  -3.859 -88.271  1.00  0.00           O  
ATOM   3483  C5'   U  1066      11.009  -3.227 -89.203  1.00  0.00           C  
ATOM   3484  C4'   U  1066      12.045  -2.373 -88.514  1.00  0.00           C  
ATOM   3485  O4'   U  1066      11.373  -1.413 -87.668  1.00  0.00           O  
ATOM   3486  C3'   U  1066      12.974  -3.093 -87.550  1.00  0.00           C  
ATOM   3487  O3'   U  1066      14.056  -3.737 -88.199  1.00  0.00           O  
ATOM   3488  C1'   U  1066      12.203  -1.111 -86.566  1.00  0.00           C  
ATOM   3489  C2'   U  1066      13.469  -1.954 -86.677  1.00  0.00           C  
ATOM   3490  O2'   U  1066      14.479  -1.203 -87.335  1.00  0.00           O  
ATOM   3491  N1    U  1066      11.465  -1.367 -85.305  1.00  0.00           N  
ATOM   3492  C2    U  1066      11.892  -0.691 -84.177  1.00  0.00           C  
ATOM   3493  O2    U  1066      12.830   0.088 -84.182  1.00  0.00           O  
ATOM   3494  N3    U  1066      11.180  -0.957 -83.034  1.00  0.00           N  
ATOM   3495  C4    U  1066      10.107  -1.813 -82.903  1.00  0.00           C  
ATOM   3496  O4    U  1066       9.571  -1.947 -81.801  1.00  0.00           O  
ATOM   3497  C5    U  1066       9.721  -2.477 -84.110  1.00  0.00           C  
ATOM   3498  C6    U  1066      10.397  -2.235 -85.238  1.00  0.00           C  
ATOM   3499  H5'   U  1066      10.476  -2.662 -89.801  1.00  0.00           H  
ATOM   3500 H5''   U  1066      11.465  -3.914 -89.734  1.00  0.00           H  
ATOM   3501  H4'   U  1066      12.585  -1.895 -89.177  1.00  0.00           H  
ATOM   3502  H3'   U  1066      12.486  -3.750 -87.011  1.00  0.00           H  
ATOM   3503  H1'   U  1066      12.442  -0.162 -86.616  1.00  0.00           H  
ATOM   3504  H2'   U  1066      13.770  -2.277 -85.802  1.00  0.00           H  
ATOM   3505 HO2'   U  1066      14.864  -1.746 -88.054  1.00  0.00           H  
ATOM   3506  H3    U  1066      11.466  -0.489 -82.222  1.00  0.00           H  
ATOM   3507  H5    U  1066       8.967  -3.104 -84.110  1.00  0.00           H  
ATOM   3508  H6    U  1066      10.114  -2.703 -86.051  1.00  0.00           H  
ATOM   3509  P     A  1067      14.637  -5.120 -87.624  1.00  0.00           P  
ATOM   3510  OP2   A  1067      13.656  -5.663 -86.652  1.00  0.00           O  
ATOM   3511  OP1   A  1067      15.068  -5.952 -88.775  1.00  0.00           O  
ATOM   3512  O5'   A  1067      15.940  -4.684 -86.817  1.00  0.00           O  
ATOM   3513  C5'   A  1067      17.173  -5.364 -87.000  1.00  0.00           C  
ATOM   3514  C4'   A  1067      18.350  -4.445 -86.786  1.00  0.00           C  
ATOM   3515  O4'   A  1067      17.907  -3.070 -86.859  1.00  0.00           O  
ATOM   3516  C3'   A  1067      19.022  -4.529 -85.424  1.00  0.00           C  
ATOM   3517  O3'   A  1067      19.968  -5.580 -85.335  1.00  0.00           O  
ATOM   3518  C1'   A  1067      18.632  -2.277 -85.944  1.00  0.00           C  
ATOM   3519  C2'   A  1067      19.717  -3.177 -85.362  1.00  0.00           C  
ATOM   3520  O2'   A  1067      20.858  -3.145 -86.206  1.00  0.00           O  
ATOM   3521  N1    A  1067      17.740   1.149 -82.200  1.00  0.00           N  
ATOM   3522  C2    A  1067      18.780   0.967 -83.024  1.00  0.00           C  
ATOM   3523  N3    A  1067      18.946   0.053 -83.977  1.00  0.00           N  
ATOM   3524  C4    A  1067      17.874  -0.756 -84.053  1.00  0.00           C  
ATOM   3525  C5    A  1067      16.733  -0.693 -83.277  1.00  0.00           C  
ATOM   3526  C6    A  1067      16.679   0.320 -82.303  1.00  0.00           C  
ATOM   3527  N6    A  1067      15.643   0.503 -81.481  1.00  0.00           N  
ATOM   3528  N7    A  1067      15.837  -1.689 -83.639  1.00  0.00           N  
ATOM   3529  C8    A  1067      16.447  -2.322 -84.611  1.00  0.00           C  
ATOM   3530  N9    A  1067      17.685  -1.810 -84.914  1.00  0.00           N  
ATOM   3531  H5'   A  1067      17.209  -5.721 -87.912  1.00  0.00           H  
ATOM   3532 H5''   A  1067      17.227  -6.107 -86.364  1.00  0.00           H  
ATOM   3533  H4'   A  1067      19.022  -4.605 -87.481  1.00  0.00           H  
ATOM   3534  H3'   A  1067      18.373  -4.618 -84.693  1.00  0.00           H  
ATOM   3535  H1'   A  1067      19.049  -1.503 -86.379  1.00  0.00           H  
ATOM   3536  H2'   A  1067      19.940  -2.929 -84.440  1.00  0.00           H  
ATOM   3537 HO2'   A  1067      21.577  -2.661 -85.751  1.00  0.00           H  
ATOM   3538  H2    A  1067      19.524   1.595 -82.908  1.00  0.00           H  
ATOM   3539  H61   A  1067      15.663   1.228 -80.821  1.00  0.00           H  
ATOM   3540  H62   A  1067      14.862  -0.086 -81.538  1.00  0.00           H  
ATOM   3541  H8    A  1067      16.056  -3.090 -85.078  1.00  0.00           H  
ATOM   3542  P     A  1068      20.235  -6.310 -83.928  1.00  0.00           P  
ATOM   3543  OP2   A  1068      18.946  -6.386 -83.197  1.00  0.00           O  
ATOM   3544  OP1   A  1068      21.004  -7.551 -84.192  1.00  0.00           O  
ATOM   3545  O5'   A  1068      21.186  -5.298 -83.145  1.00  0.00           O  
ATOM   3546  C5'   A  1068      22.438  -4.906 -83.688  1.00  0.00           C  
ATOM   3547  C4'   A  1068      23.151  -3.931 -82.786  1.00  0.00           C  
ATOM   3548  O4'   A  1068      22.526  -2.633 -82.916  1.00  0.00           O  
ATOM   3549  C3'   A  1068      23.078  -4.225 -81.295  1.00  0.00           C  
ATOM   3550  O3'   A  1068      24.090  -5.114 -80.854  1.00  0.00           O  
ATOM   3551  C1'   A  1068      22.487  -1.994 -81.664  1.00  0.00           C  
ATOM   3552  C2'   A  1068      23.321  -2.845 -80.715  1.00  0.00           C  
ATOM   3553  O2'   A  1068      24.687  -2.474 -80.825  1.00  0.00           O  
ATOM   3554  N1    A  1068      19.055   0.412 -78.667  1.00  0.00           N  
ATOM   3555  C2    A  1068      20.372   0.580 -78.841  1.00  0.00           C  
ATOM   3556  N3    A  1068      21.206  -0.083 -79.639  1.00  0.00           N  
ATOM   3557  C4    A  1068      20.550  -1.034 -80.327  1.00  0.00           C  
ATOM   3558  C5    A  1068      19.200  -1.326 -80.256  1.00  0.00           C  
ATOM   3559  C6    A  1068      18.426  -0.551 -79.374  1.00  0.00           C  
ATOM   3560  N6    A  1068      17.113  -0.719 -79.199  1.00  0.00           N  
ATOM   3561  N7    A  1068      18.879  -2.371 -81.111  1.00  0.00           N  
ATOM   3562  C8    A  1068      20.021  -2.682 -81.671  1.00  0.00           C  
ATOM   3563  N9    A  1068      21.075  -1.913 -81.243  1.00  0.00           N  
ATOM   3564  H5'   A  1068      22.290  -4.484 -84.560  1.00  0.00           H  
ATOM   3565 H5''   A  1068      22.998  -5.700 -83.808  1.00  0.00           H  
ATOM   3566  H4'   A  1068      24.093  -3.860 -83.048  1.00  0.00           H  
ATOM   3567  H3'   A  1068      22.203  -4.573 -81.022  1.00  0.00           H  
ATOM   3568  H1'   A  1068      22.866  -1.091 -81.711  1.00  0.00           H  
ATOM   3569  H2'   A  1068      23.001  -2.783 -79.791  1.00  0.00           H  
ATOM   3570 HO2'   A  1068      24.959  -2.013 -80.005  1.00  0.00           H  
ATOM   3571  H2    A  1068      20.780   1.292 -78.305  1.00  0.00           H  
ATOM   3572  H61   A  1068      16.626  -0.147 -78.568  1.00  0.00           H  
ATOM   3573  H62   A  1068      16.636  -1.411 -79.701  1.00  0.00           H  
ATOM   3574  H8    A  1068      20.115  -3.398 -82.335  1.00  0.00           H  
ATOM   3575  P     U  1069      23.847  -6.036 -79.561  1.00  0.00           P  
ATOM   3576  OP2   U  1069      22.588  -6.795 -79.768  1.00  0.00           O  
ATOM   3577  OP1   U  1069      25.107  -6.769 -79.275  1.00  0.00           O  
ATOM   3578  O5'   U  1069      23.606  -4.992 -78.383  1.00  0.00           O  
ATOM   3579  C5'   U  1069      24.680  -4.233 -77.849  1.00  0.00           C  
ATOM   3580  C4'   U  1069      24.205  -3.252 -76.806  1.00  0.00           C  
ATOM   3581  O4'   U  1069      23.238  -2.363 -77.415  1.00  0.00           O  
ATOM   3582  C3'   U  1069      23.462  -3.844 -75.618  1.00  0.00           C  
ATOM   3583  O3'   U  1069      24.328  -4.299 -74.594  1.00  0.00           O  
ATOM   3584  C1'   U  1069      22.210  -2.046 -76.490  1.00  0.00           C  
ATOM   3585  C2'   U  1069      22.613  -2.666 -75.159  1.00  0.00           C  
ATOM   3586  O2'   U  1069      23.389  -1.726 -74.428  1.00  0.00           O  
ATOM   3587  N1    U  1069      20.932  -2.598 -77.003  1.00  0.00           N  
ATOM   3588  C2    U  1069      19.764  -2.085 -76.470  1.00  0.00           C  
ATOM   3589  O2    U  1069      19.747  -1.217 -75.615  1.00  0.00           O  
ATOM   3590  N3    U  1069      18.607  -2.625 -76.975  1.00  0.00           N  
ATOM   3591  C4    U  1069      18.498  -3.606 -77.938  1.00  0.00           C  
ATOM   3592  O4    U  1069      17.380  -3.988 -78.288  1.00  0.00           O  
ATOM   3593  C5    U  1069      19.747  -4.089 -78.444  1.00  0.00           C  
ATOM   3594  C6    U  1069      20.889  -3.579 -77.971  1.00  0.00           C  
ATOM   3595  H5'   U  1069      25.115  -3.740 -78.576  1.00  0.00           H  
ATOM   3596 H5''   U  1069      25.331  -4.842 -77.442  1.00  0.00           H  
ATOM   3597  H4'   U  1069      24.959  -2.720 -76.475  1.00  0.00           H  
ATOM   3598  H3'   U  1069      22.884  -4.582 -75.901  1.00  0.00           H  
ATOM   3599  H1'   U  1069      22.123  -1.075 -76.381  1.00  0.00           H  
ATOM   3600  H2'   U  1069      21.831  -2.963 -74.650  1.00  0.00           H  
ATOM   3601 HO2'   U  1069      23.628  -0.981 -75.019  1.00  0.00           H  
ATOM   3602  H3    U  1069      17.767  -2.276 -76.611  1.00  0.00           H  
ATOM   3603  H5    U  1069      19.764  -4.786 -79.133  1.00  0.00           H  
ATOM   3604  H6    U  1069      21.730  -3.927 -78.332  1.00  0.00           H  
ATOM   3605  P     A  1070      23.835  -5.422 -73.556  1.00  0.00           P  
ATOM   3606  OP2   A  1070      23.301  -6.566 -74.337  1.00  0.00           O  
ATOM   3607  OP1   A  1070      24.922  -5.648 -72.572  1.00  0.00           O  
ATOM   3608  O5'   A  1070      22.616  -4.734 -72.795  1.00  0.00           O  
ATOM   3609  C5'   A  1070      22.842  -3.784 -71.764  1.00  0.00           C  
ATOM   3610  C4'   A  1070      21.547  -3.294 -71.168  1.00  0.00           C  
ATOM   3611  O4'   A  1070      20.691  -2.754 -72.199  1.00  0.00           O  
ATOM   3612  C3'   A  1070      20.681  -4.348 -70.496  1.00  0.00           C  
ATOM   3613  O3'   A  1070      21.093  -4.645 -69.173  1.00  0.00           O  
ATOM   3614  C1'   A  1070      19.331  -3.014 -71.903  1.00  0.00           C  
ATOM   3615  C2'   A  1070      19.285  -3.749 -70.568  1.00  0.00           C  
ATOM   3616  O2'   A  1070      19.077  -2.802 -69.530  1.00  0.00           O  
ATOM   3617  N1    A  1070      15.018  -4.623 -74.218  1.00  0.00           N  
ATOM   3618  C2    A  1070      15.229  -3.836 -73.155  1.00  0.00           C  
ATOM   3619  N3    A  1070      16.381  -3.457 -72.605  1.00  0.00           N  
ATOM   3620  C4    A  1070      17.423  -3.985 -73.273  1.00  0.00           C  
ATOM   3621  C5    A  1070      17.364  -4.809 -74.381  1.00  0.00           C  
ATOM   3622  C6    A  1070      16.085  -5.136 -74.866  1.00  0.00           C  
ATOM   3623  N6    A  1070      15.874  -5.920 -75.925  1.00  0.00           N  
ATOM   3624  N7    A  1070      18.641  -5.157 -74.801  1.00  0.00           N  
ATOM   3625  C8    A  1070      19.429  -4.545 -73.952  1.00  0.00           C  
ATOM   3626  N9    A  1070      18.759  -3.817 -73.000  1.00  0.00           N  
ATOM   3627  H5'   A  1070      23.332  -3.020 -72.135  1.00  0.00           H  
ATOM   3628 H5''   A  1070      23.383  -4.198 -71.060  1.00  0.00           H  
ATOM   3629  H4'   A  1070      21.750  -2.589 -70.517  1.00  0.00           H  
ATOM   3630  H3'   A  1070      20.709  -5.168 -71.033  1.00  0.00           H  
ATOM   3631  H1'   A  1070      18.840  -2.168 -71.827  1.00  0.00           H  
ATOM   3632  H2'   A  1070      18.595  -4.445 -70.569  1.00  0.00           H  
ATOM   3633 HO2'   A  1070      18.168  -2.907 -69.181  1.00  0.00           H  
ATOM   3634  H2    A  1070      14.422  -3.490 -72.720  1.00  0.00           H  
ATOM   3635  H61   A  1070      14.958  -6.113 -76.217  1.00  0.00           H  
ATOM   3636  H62   A  1070      16.633  -6.303 -76.412  1.00  0.00           H  
ATOM   3637  H8    A  1070      20.407  -4.602 -73.993  1.00  0.00           H  
ATOM   3638  P     G  1071      20.749  -6.073 -68.521  1.00  0.00           P  
ATOM   3639  OP2   G  1071      21.082  -7.125 -69.515  1.00  0.00           O  
ATOM   3640  OP1   G  1071      21.361  -6.121 -67.168  1.00  0.00           O  
ATOM   3641  O5'   G  1071      19.166  -6.045 -68.344  1.00  0.00           O  
ATOM   3642  C5'   G  1071      18.345  -7.019 -68.971  1.00  0.00           C  
ATOM   3643  C4'   G  1071      16.882  -6.763 -68.709  1.00  0.00           C  
ATOM   3644  O4'   G  1071      16.351  -5.949 -69.779  1.00  0.00           O  
ATOM   3645  C3'   G  1071      15.987  -7.992 -68.658  1.00  0.00           C  
ATOM   3646  O3'   G  1071      15.807  -8.490 -67.343  1.00  0.00           O  
ATOM   3647  C1'   G  1071      15.133  -6.476 -70.282  1.00  0.00           C  
ATOM   3648  C2'   G  1071      14.675  -7.495 -69.238  1.00  0.00           C  
ATOM   3649  O2'   G  1071      13.902  -6.817 -68.259  1.00  0.00           O  
ATOM   3650  N1    G  1071      13.291  -8.772 -74.436  1.00  0.00           N  
ATOM   3651  C2    G  1071      12.623  -8.272 -73.345  1.00  0.00           C  
ATOM   3652  N2    G  1071      11.288  -8.396 -73.356  1.00  0.00           N  
ATOM   3653  N3    G  1071      13.219  -7.690 -72.316  1.00  0.00           N  
ATOM   3654  C4    G  1071      14.559  -7.648 -72.467  1.00  0.00           C  
ATOM   3655  C5    G  1071      15.323  -8.117 -73.514  1.00  0.00           C  
ATOM   3656  C6    G  1071      14.672  -8.739 -74.611  1.00  0.00           C  
ATOM   3657  O6    G  1071      15.173  -9.219 -75.634  1.00  0.00           O  
ATOM   3658  N7    G  1071      16.671  -7.880 -73.287  1.00  0.00           N  
ATOM   3659  C8    G  1071      16.702  -7.283 -72.126  1.00  0.00           C  
ATOM   3660  N9    G  1071      15.456  -7.110 -71.573  1.00  0.00           N  
ATOM   3661  H5'   G  1071      18.581  -7.906 -68.626  1.00  0.00           H  
ATOM   3662 H5''   G  1071      18.506  -6.999 -69.937  1.00  0.00           H  
ATOM   3663  H4'   G  1071      16.789  -6.266 -67.869  1.00  0.00           H  
ATOM   3664  H3'   G  1071      16.364  -8.700 -69.220  1.00  0.00           H  
ATOM   3665  H1'   G  1071      14.429  -5.806 -70.414  1.00  0.00           H  
ATOM   3666  H2'   G  1071      14.170  -8.223 -69.659  1.00  0.00           H  
ATOM   3667 HO2'   G  1071      14.009  -5.851 -68.381  1.00  0.00           H  
ATOM   3668  H1    G  1071      12.757  -9.184 -75.146  1.00  0.00           H  
ATOM   3669  H22   G  1071      10.758  -8.057 -72.604  1.00  0.00           H  
ATOM   3670  H21   G  1071      10.839  -8.826 -74.114  1.00  0.00           H  
ATOM   3671  H8    G  1071      17.531  -6.987 -71.695  1.00  0.00           H  
ATOM   3672  P     C  1072      15.676 -10.072 -67.090  1.00  0.00           P  
ATOM   3673  OP2   C  1072      16.736 -10.753 -67.874  1.00  0.00           O  
ATOM   3674  OP1   C  1072      15.588 -10.297 -65.624  1.00  0.00           O  
ATOM   3675  O5'   C  1072      14.267 -10.450 -67.731  1.00  0.00           O  
ATOM   3676  C5'   C  1072      13.061  -9.915 -67.209  1.00  0.00           C  
ATOM   3677  C4'   C  1072      11.849 -10.599 -67.793  1.00  0.00           C  
ATOM   3678  O4'   C  1072      11.613 -10.109 -69.135  1.00  0.00           O  
ATOM   3679  C3'   C  1072      11.935 -12.111 -67.933  1.00  0.00           C  
ATOM   3680  O3'   C  1072      11.632 -12.796 -66.730  1.00  0.00           O  
ATOM   3681  C1'   C  1072      11.026 -11.140 -69.902  1.00  0.00           C  
ATOM   3682  C2'   C  1072      10.931 -12.406 -69.044  1.00  0.00           C  
ATOM   3683  O2'   C  1072       9.612 -12.512 -68.530  1.00  0.00           O  
ATOM   3684  N1    C  1072      11.826 -11.353 -71.134  1.00  0.00           N  
ATOM   3685  C2    C  1072      11.149 -11.650 -72.323  1.00  0.00           C  
ATOM   3686  O2    C  1072       9.910 -11.727 -72.313  1.00  0.00           O  
ATOM   3687  N3    C  1072      11.854 -11.848 -73.460  1.00  0.00           N  
ATOM   3688  C4    C  1072      13.184 -11.761 -73.445  1.00  0.00           C  
ATOM   3689  N4    C  1072      13.839 -11.964 -74.591  1.00  0.00           N  
ATOM   3690  C5    C  1072      13.902 -11.461 -72.253  1.00  0.00           C  
ATOM   3691  C6    C  1072      13.193 -11.265 -71.135  1.00  0.00           C  
ATOM   3692  H5'   C  1072      13.019  -8.958 -67.418  1.00  0.00           H  
ATOM   3693 H5''   C  1072      13.055 -10.030 -66.236  1.00  0.00           H  
ATOM   3694  H4'   C  1072      11.070 -10.376 -67.242  1.00  0.00           H  
ATOM   3695  H3'   C  1072      12.835 -12.362 -68.228  1.00  0.00           H  
ATOM   3696  H1'   C  1072      10.123 -10.848 -70.146  1.00  0.00           H  
ATOM   3697  H2'   C  1072      11.186 -13.202 -69.555  1.00  0.00           H  
ATOM   3698 HO2'   C  1072       9.657 -12.692 -67.568  1.00  0.00           H  
ATOM   3699  H42   C  1072      14.816 -11.907 -74.613  1.00  0.00           H  
ATOM   3700  H41   C  1072      13.341 -12.171 -75.410  1.00  0.00           H  
ATOM   3701  H5    C  1072      14.880 -11.398 -72.252  1.00  0.00           H  
ATOM   3702  H6    C  1072      13.669 -11.058 -70.304  1.00  0.00           H  
ATOM   3703  P     G  1073      12.268 -14.244 -66.442  1.00  0.00           P  
ATOM   3704  OP2   G  1073      13.746 -14.107 -66.453  1.00  0.00           O  
ATOM   3705  OP1   G  1073      11.592 -14.815 -65.249  1.00  0.00           O  
ATOM   3706  O5'   G  1073      11.844 -15.111 -67.710  1.00  0.00           O  
ATOM   3707  C5'   G  1073      10.536 -15.654 -67.818  1.00  0.00           C  
ATOM   3708  C4'   G  1073      10.435 -16.632 -68.962  1.00  0.00           C  
ATOM   3709  O4'   G  1073      10.830 -15.956 -70.171  1.00  0.00           O  
ATOM   3710  C3'   G  1073      11.422 -17.789 -68.940  1.00  0.00           C  
ATOM   3711  O3'   G  1073      11.002 -18.859 -68.111  1.00  0.00           O  
ATOM   3712  C1'   G  1073      11.402 -16.860 -71.091  1.00  0.00           C  
ATOM   3713  C2'   G  1073      11.448 -18.211 -70.403  1.00  0.00           C  
ATOM   3714  O2'   G  1073      10.285 -18.951 -70.747  1.00  0.00           O  
ATOM   3715  N1    G  1073      15.593 -17.554 -73.897  1.00  0.00           N  
ATOM   3716  C2    G  1073      14.436 -18.293 -73.856  1.00  0.00           C  
ATOM   3717  N2    G  1073      14.382 -19.360 -74.668  1.00  0.00           N  
ATOM   3718  N3    G  1073      13.405 -18.010 -73.077  1.00  0.00           N  
ATOM   3719  C4    G  1073      13.626 -16.909 -72.328  1.00  0.00           C  
ATOM   3720  C5    G  1073      14.743 -16.101 -72.293  1.00  0.00           C  
ATOM   3721  C6    G  1073      15.842 -16.417 -73.133  1.00  0.00           C  
ATOM   3722  O6    G  1073      16.920 -15.824 -73.247  1.00  0.00           O  
ATOM   3723  N7    G  1073      14.574 -15.066 -71.385  1.00  0.00           N  
ATOM   3724  C8    G  1073      13.380 -15.259 -70.893  1.00  0.00           C  
ATOM   3725  N9    G  1073      12.749 -16.359 -71.422  1.00  0.00           N  
ATOM   3726  H5'   G  1073       9.898 -14.925 -67.962  1.00  0.00           H  
ATOM   3727 H5''   G  1073      10.312 -16.114 -66.982  1.00  0.00           H  
ATOM   3728  H4'   G  1073       9.527 -16.990 -69.055  1.00  0.00           H  
ATOM   3729  H3'   G  1073      12.310 -17.491 -68.653  1.00  0.00           H  
ATOM   3730  H1'   G  1073      10.869 -16.929 -71.911  1.00  0.00           H  
ATOM   3731  H2'   G  1073      12.268 -18.702 -70.622  1.00  0.00           H  
ATOM   3732 HO2'   G  1073      10.540 -19.689 -71.339  1.00  0.00           H  
ATOM   3733  H1    G  1073      16.299 -17.848 -74.509  1.00  0.00           H  
ATOM   3734  H22   G  1073      13.581 -19.925 -74.682  1.00  0.00           H  
ATOM   3735  H21   G  1073      15.142 -19.576 -75.248  1.00  0.00           H  
ATOM   3736  H8    G  1073      12.976 -14.677 -70.217  1.00  0.00           H  
ATOM   3737  P     U  1074      12.090 -19.792 -67.383  1.00  0.00           P  
ATOM   3738  OP2   U  1074      13.056 -18.909 -66.682  1.00  0.00           O  
ATOM   3739  OP1   U  1074      11.363 -20.837 -66.619  1.00  0.00           O  
ATOM   3740  O5'   U  1074      12.854 -20.503 -68.586  1.00  0.00           O  
ATOM   3741  C5'   U  1074      12.272 -21.600 -69.273  1.00  0.00           C  
ATOM   3742  C4'   U  1074      13.158 -22.090 -70.392  1.00  0.00           C  
ATOM   3743  O4'   U  1074      13.643 -20.995 -71.181  1.00  0.00           O  
ATOM   3744  C3'   U  1074      14.491 -22.694 -69.976  1.00  0.00           C  
ATOM   3745  O3'   U  1074      14.364 -23.998 -69.438  1.00  0.00           O  
ATOM   3746  C1'   U  1074      14.844 -21.332 -71.858  1.00  0.00           C  
ATOM   3747  C2'   U  1074      15.256 -22.689 -71.291  1.00  0.00           C  
ATOM   3748  O2'   U  1074      14.798 -23.717 -72.157  1.00  0.00           O  
ATOM   3749  N1    U  1074      15.819 -20.265 -71.528  1.00  0.00           N  
ATOM   3750  C2    U  1074      17.009 -20.258 -72.232  1.00  0.00           C  
ATOM   3751  O2    U  1074      17.278 -21.077 -73.093  1.00  0.00           O  
ATOM   3752  N3    U  1074      17.881 -19.252 -71.893  1.00  0.00           N  
ATOM   3753  C4    U  1074      17.691 -18.272 -70.942  1.00  0.00           C  
ATOM   3754  O4    U  1074      18.574 -17.434 -70.753  1.00  0.00           O  
ATOM   3755  C5    U  1074      16.438 -18.341 -70.254  1.00  0.00           C  
ATOM   3756  C6    U  1074      15.570 -19.310 -70.565  1.00  0.00           C  
ATOM   3757  H5'   U  1074      11.410 -21.321 -69.648  1.00  0.00           H  
ATOM   3758 H5''   U  1074      12.124 -22.332 -68.640  1.00  0.00           H  
ATOM   3759  H4'   U  1074      12.678 -22.737 -70.950  1.00  0.00           H  
ATOM   3760  H3'   U  1074      14.946 -22.121 -69.325  1.00  0.00           H  
ATOM   3761  H1'   U  1074      14.757 -21.402 -72.832  1.00  0.00           H  
ATOM   3762  H2'   U  1074      16.223 -22.743 -71.144  1.00  0.00           H  
ATOM   3763 HO2'   U  1074      15.569 -24.120 -72.610  1.00  0.00           H  
ATOM   3764  H3    U  1074      18.730 -19.229 -72.380  1.00  0.00           H  
ATOM   3765  H5    U  1074      16.218 -17.683 -69.562  1.00  0.00           H  
ATOM   3766  H6    U  1074      14.721 -19.336 -70.079  1.00  0.00           H  
ATOM   3767  P     G  1075      15.282 -24.456 -68.201  1.00  0.00           P  
ATOM   3768  OP2   G  1075      15.685 -23.238 -67.453  1.00  0.00           O  
ATOM   3769  OP1   G  1075      14.581 -25.556 -67.490  1.00  0.00           O  
ATOM   3770  O5'   G  1075      16.583 -25.065 -68.890  1.00  0.00           O  
ATOM   3771  C5'   G  1075      16.475 -25.951 -69.995  1.00  0.00           C  
ATOM   3772  C4'   G  1075      17.816 -26.194 -70.642  1.00  0.00           C  
ATOM   3773  O4'   G  1075      18.165 -25.109 -71.557  1.00  0.00           O  
ATOM   3774  C3'   G  1075      19.008 -26.276 -69.700  1.00  0.00           C  
ATOM   3775  O3'   G  1075      19.200 -27.574 -69.164  1.00  0.00           O  
ATOM   3776  C1'   G  1075      19.548 -24.816 -71.479  1.00  0.00           C  
ATOM   3777  C2'   G  1075      20.174 -25.892 -70.601  1.00  0.00           C  
ATOM   3778  O2'   G  1075      20.571 -26.981 -71.422  1.00  0.00           O  
ATOM   3779  N1    G  1075      22.575 -20.764 -70.904  1.00  0.00           N  
ATOM   3780  C2    G  1075      22.807 -21.940 -71.576  1.00  0.00           C  
ATOM   3781  N2    G  1075      24.001 -22.058 -72.175  1.00  0.00           N  
ATOM   3782  N3    G  1075      21.932 -22.930 -71.655  1.00  0.00           N  
ATOM   3783  C4    G  1075      20.788 -22.647 -70.998  1.00  0.00           C  
ATOM   3784  C5    G  1075      20.457 -21.506 -70.298  1.00  0.00           C  
ATOM   3785  C6    G  1075      21.404 -20.452 -70.220  1.00  0.00           C  
ATOM   3786  O6    G  1075      21.298 -19.362 -69.648  1.00  0.00           O  
ATOM   3787  N7    G  1075      19.179 -21.607 -69.766  1.00  0.00           N  
ATOM   3788  C8    G  1075      18.765 -22.786 -70.145  1.00  0.00           C  
ATOM   3789  N9    G  1075      19.691 -23.469 -70.895  1.00  0.00           N  
ATOM   3790  H5'   G  1075      15.865 -25.565 -70.657  1.00  0.00           H  
ATOM   3791 H5''   G  1075      16.110 -26.806 -69.684  1.00  0.00           H  
ATOM   3792  H4'   G  1075      17.754 -27.030 -71.150  1.00  0.00           H  
ATOM   3793  H3'   G  1075      18.912 -25.636 -68.965  1.00  0.00           H  
ATOM   3794  H1'   G  1075      19.966 -24.834 -72.366  1.00  0.00           H  
ATOM   3795  H2'   G  1075      20.926 -25.536 -70.083  1.00  0.00           H  
ATOM   3796 HO2'   G  1075      21.549 -27.000 -71.477  1.00  0.00           H  
ATOM   3797  H1    G  1075      23.289 -20.093 -70.905  1.00  0.00           H  
ATOM   3798  H22   G  1075      24.222 -22.876 -72.670  1.00  0.00           H  
ATOM   3799  H21   G  1075      24.654 -21.330 -72.121  1.00  0.00           H  
ATOM   3800  H8    G  1075      17.882 -23.145 -69.917  1.00  0.00           H  
ATOM   3801  P     C  1076      19.964 -27.763 -67.762  1.00  0.00           P  
ATOM   3802  OP2   C  1076      19.387 -26.802 -66.789  1.00  0.00           O  
ATOM   3803  OP1   C  1076      19.981 -29.213 -67.440  1.00  0.00           O  
ATOM   3804  O5'   C  1076      21.460 -27.311 -68.074  1.00  0.00           O  
ATOM   3805  C5'   C  1076      22.372 -28.194 -68.708  1.00  0.00           C  
ATOM   3806  C4'   C  1076      23.761 -27.609 -68.774  1.00  0.00           C  
ATOM   3807  O4'   C  1076      23.755 -26.382 -69.549  1.00  0.00           O  
ATOM   3808  C3'   C  1076      24.393 -27.231 -67.443  1.00  0.00           C  
ATOM   3809  O3'   C  1076      24.963 -28.339 -66.768  1.00  0.00           O  
ATOM   3810  C1'   C  1076      24.719 -25.490 -69.019  1.00  0.00           C  
ATOM   3811  C2'   C  1076      25.460 -26.248 -67.911  1.00  0.00           C  
ATOM   3812  O2'   C  1076      26.570 -26.926 -68.481  1.00  0.00           O  
ATOM   3813  N1    C  1076      24.016 -24.288 -68.506  1.00  0.00           N  
ATOM   3814  C2    C  1076      24.740 -23.094 -68.388  1.00  0.00           C  
ATOM   3815  O2    C  1076      25.937 -23.077 -68.712  1.00  0.00           O  
ATOM   3816  N3    C  1076      24.123 -21.984 -67.923  1.00  0.00           N  
ATOM   3817  C4    C  1076      22.836 -22.028 -67.581  1.00  0.00           C  
ATOM   3818  N4    C  1076      22.268 -20.908 -67.127  1.00  0.00           N  
ATOM   3819  C5    C  1076      22.073 -23.225 -67.688  1.00  0.00           C  
ATOM   3820  C6    C  1076      22.693 -24.317 -68.150  1.00  0.00           C  
ATOM   3821  H5'   C  1076      22.058 -28.377 -69.619  1.00  0.00           H  
ATOM   3822 H5''   C  1076      22.403 -29.035 -68.206  1.00  0.00           H  
ATOM   3823  H4'   C  1076      24.339 -28.257 -69.227  1.00  0.00           H  
ATOM   3824  H3'   C  1076      23.760 -26.781 -66.845  1.00  0.00           H  
ATOM   3825  H1'   C  1076      25.359 -25.223 -69.710  1.00  0.00           H  
ATOM   3826  H2'   C  1076      25.734 -25.647 -67.188  1.00  0.00           H  
ATOM   3827 HO2'   C  1076      27.396 -26.482 -68.197  1.00  0.00           H  
ATOM   3828  H42   C  1076      21.324 -20.908 -66.868  1.00  0.00           H  
ATOM   3829  H41   C  1076      22.797 -20.086 -67.054  1.00  0.00           H  
ATOM   3830  H5    C  1076      21.126 -23.248 -67.435  1.00  0.00           H  
ATOM   3831  H6    C  1076      22.185 -25.151 -68.232  1.00  0.00           H  
ATOM   3832  P     G  1077      25.136 -28.309 -65.170  1.00  0.00           P  
ATOM   3833  OP2   G  1077      23.896 -27.741 -64.583  1.00  0.00           O  
ATOM   3834  OP1   G  1077      25.609 -29.648 -64.733  1.00  0.00           O  
ATOM   3835  O5'   G  1077      26.318 -27.268 -64.929  1.00  0.00           O  
ATOM   3836  C5'   G  1077      27.668 -27.624 -65.188  1.00  0.00           C  
ATOM   3837  C4'   G  1077      28.612 -26.494 -64.858  1.00  0.00           C  
ATOM   3838  O4'   G  1077      28.371 -25.328 -65.686  1.00  0.00           O  
ATOM   3839  C3'   G  1077      28.504 -25.924 -63.451  1.00  0.00           C  
ATOM   3840  O3'   G  1077      29.123 -26.743 -62.473  1.00  0.00           O  
ATOM   3841  C1'   G  1077      28.663 -24.148 -64.979  1.00  0.00           C  
ATOM   3842  C2'   G  1077      29.227 -24.592 -63.631  1.00  0.00           C  
ATOM   3843  O2'   G  1077      30.630 -24.779 -63.745  1.00  0.00           O  
ATOM   3844  N1    G  1077      26.525 -19.661 -63.879  1.00  0.00           N  
ATOM   3845  C2    G  1077      27.853 -20.012 -63.914  1.00  0.00           C  
ATOM   3846  N2    G  1077      28.732 -19.043 -63.618  1.00  0.00           N  
ATOM   3847  N3    G  1077      28.289 -21.223 -64.218  1.00  0.00           N  
ATOM   3848  C4    G  1077      27.276 -22.072 -64.487  1.00  0.00           C  
ATOM   3849  C5    G  1077      25.919 -21.824 -64.480  1.00  0.00           C  
ATOM   3850  C6    G  1077      25.465 -20.520 -64.152  1.00  0.00           C  
ATOM   3851  O6    G  1077      24.303 -20.102 -64.092  1.00  0.00           O  
ATOM   3852  N7    G  1077      25.207 -22.967 -64.815  1.00  0.00           N  
ATOM   3853  C8    G  1077      26.126 -23.872 -65.015  1.00  0.00           C  
ATOM   3854  N9    G  1077      27.402 -23.397 -64.834  1.00  0.00           N  
ATOM   3855  H5'   G  1077      27.762 -27.853 -66.135  1.00  0.00           H  
ATOM   3856 H5''   G  1077      27.902 -28.406 -64.645  1.00  0.00           H  
ATOM   3857  H4'   G  1077      29.526 -26.817 -65.001  1.00  0.00           H  
ATOM   3858  H3'   G  1077      27.573 -25.765 -63.194  1.00  0.00           H  
ATOM   3859  H1'   G  1077      29.324 -23.591 -65.441  1.00  0.00           H  
ATOM   3860  H2'   G  1077      29.002 -23.962 -62.914  1.00  0.00           H  
ATOM   3861 HO2'   G  1077      31.088 -24.069 -63.248  1.00  0.00           H  
ATOM   3862  H1    G  1077      26.305 -18.736 -63.642  1.00  0.00           H  
ATOM   3863  H22   G  1077      29.694 -19.235 -63.628  1.00  0.00           H  
ATOM   3864  H21   G  1077      28.417 -18.143 -63.393  1.00  0.00           H  
ATOM   3865  H8    G  1077      25.924 -24.797 -65.270  1.00  0.00           H  
ATOM   3866  P     G  1078      28.745 -26.572 -60.921  1.00  0.00           P  
ATOM   3867  OP2   G  1078      27.264 -26.572 -60.805  1.00  0.00           O  
ATOM   3868  OP1   G  1078      29.542 -27.554 -60.142  1.00  0.00           O  
ATOM   3869  O5'   G  1078      29.268 -25.112 -60.554  1.00  0.00           O  
ATOM   3870  C5'   G  1078      30.643 -24.875 -60.292  1.00  0.00           C  
ATOM   3871  C4'   G  1078      30.881 -23.464 -59.814  1.00  0.00           C  
ATOM   3872  O4'   G  1078      30.382 -22.521 -60.798  1.00  0.00           O  
ATOM   3873  C3'   G  1078      30.153 -23.060 -58.540  1.00  0.00           C  
ATOM   3874  O3'   G  1078      30.802 -23.514 -57.364  1.00  0.00           O  
ATOM   3875  C1'   G  1078      29.866 -21.382 -60.146  1.00  0.00           C  
ATOM   3876  C2'   G  1078      30.183 -21.541 -58.662  1.00  0.00           C  
ATOM   3877  O2'   G  1078      31.481 -21.028 -58.396  1.00  0.00           O  
ATOM   3878  N1    G  1078      25.689 -18.479 -59.956  1.00  0.00           N  
ATOM   3879  C2    G  1078      26.981 -18.175 -59.604  1.00  0.00           C  
ATOM   3880  N2    G  1078      27.196 -16.935 -59.139  1.00  0.00           N  
ATOM   3881  N3    G  1078      27.992 -19.024 -59.700  1.00  0.00           N  
ATOM   3882  C4    G  1078      27.602 -20.222 -60.183  1.00  0.00           C  
ATOM   3883  C5    G  1078      26.340 -20.627 -60.564  1.00  0.00           C  
ATOM   3884  C6    G  1078      25.265 -19.707 -60.456  1.00  0.00           C  
ATOM   3885  O6    G  1078      24.074 -19.877 -60.742  1.00  0.00           O  
ATOM   3886  N7    G  1078      26.358 -21.941 -61.010  1.00  0.00           N  
ATOM   3887  C8    G  1078      27.606 -22.304 -60.894  1.00  0.00           C  
ATOM   3888  N9    G  1078      28.415 -21.310 -60.399  1.00  0.00           N  
ATOM   3889  H5'   G  1078      31.156 -25.025 -61.113  1.00  0.00           H  
ATOM   3890 H5''   G  1078      30.950 -25.502 -59.604  1.00  0.00           H  
ATOM   3891  H4'   G  1078      31.843 -23.322 -59.689  1.00  0.00           H  
ATOM   3892  H3'   G  1078      29.227 -23.376 -58.537  1.00  0.00           H  
ATOM   3893  H1'   G  1078      30.298 -20.572 -60.487  1.00  0.00           H  
ATOM   3894  H2'   G  1078      29.504 -21.121 -58.094  1.00  0.00           H  
ATOM   3895 HO2'   G  1078      31.396 -20.191 -57.894  1.00  0.00           H  
ATOM   3896  H1    G  1078      25.011 -17.780 -59.847  1.00  0.00           H  
ATOM   3897  H22   G  1078      28.099 -16.662 -58.872  1.00  0.00           H  
ATOM   3898  H21   G  1078      26.452 -16.302 -59.065  1.00  0.00           H  
ATOM   3899  H8    G  1078      27.932 -23.196 -61.136  1.00  0.00           H  
ATOM   3900  P     A  1079      29.998 -23.585 -55.974  1.00  0.00           P  
ATOM   3901  OP2   A  1079      28.792 -24.425 -56.183  1.00  0.00           O  
ATOM   3902  OP1   A  1079      30.962 -23.937 -54.902  1.00  0.00           O  
ATOM   3903  O5'   A  1079      29.516 -22.085 -55.732  1.00  0.00           O  
ATOM   3904  C5'   A  1079      30.417 -21.098 -55.252  1.00  0.00           C  
ATOM   3905  C4'   A  1079      29.691 -19.852 -54.811  1.00  0.00           C  
ATOM   3906  O4'   A  1079      29.042 -19.259 -55.955  1.00  0.00           O  
ATOM   3907  C3'   A  1079      28.530 -20.061 -53.852  1.00  0.00           C  
ATOM   3908  O3'   A  1079      28.942 -20.195 -52.502  1.00  0.00           O  
ATOM   3909  C1'   A  1079      27.812 -18.700 -55.569  1.00  0.00           C  
ATOM   3910  C2'   A  1079      27.760 -18.769 -54.058  1.00  0.00           C  
ATOM   3911  O2'   A  1079      28.451 -17.663 -53.496  1.00  0.00           O  
ATOM   3912  N1    A  1079      22.817 -18.874 -56.826  1.00  0.00           N  
ATOM   3913  C2    A  1079      23.558 -17.946 -56.207  1.00  0.00           C  
ATOM   3914  N3    A  1079      24.856 -17.965 -55.912  1.00  0.00           N  
ATOM   3915  C4    A  1079      25.421 -19.113 -56.327  1.00  0.00           C  
ATOM   3916  C5    A  1079      24.791 -20.159 -56.976  1.00  0.00           C  
ATOM   3917  C6    A  1079      23.416 -20.015 -57.231  1.00  0.00           C  
ATOM   3918  N6    A  1079      22.677 -20.940 -57.847  1.00  0.00           N  
ATOM   3919  N7    A  1079      25.692 -21.178 -57.252  1.00  0.00           N  
ATOM   3920  C8    A  1079      26.827 -20.733 -56.772  1.00  0.00           C  
ATOM   3921  N9    A  1079      26.736 -19.489 -56.199  1.00  0.00           N  
ATOM   3922  H5'   A  1079      31.046 -20.865 -55.967  1.00  0.00           H  
ATOM   3923 H5''   A  1079      30.918 -21.463 -54.493  1.00  0.00           H  
ATOM   3924  H4'   A  1079      30.317 -19.210 -54.416  1.00  0.00           H  
ATOM   3925  H3'   A  1079      27.977 -20.833 -54.096  1.00  0.00           H  
ATOM   3926  H1'   A  1079      27.741 -17.764 -55.855  1.00  0.00           H  
ATOM   3927  H2'   A  1079      26.844 -18.837 -53.715  1.00  0.00           H  
ATOM   3928 HO2'   A  1079      27.801 -17.060 -53.078  1.00  0.00           H  
ATOM   3929  H2    A  1079      23.076 -17.137 -55.934  1.00  0.00           H  
ATOM   3930  H61   A  1079      21.721 -20.784 -57.997  1.00  0.00           H  
ATOM   3931  H62   A  1079      23.089 -21.776 -58.150  1.00  0.00           H  
ATOM   3932  H8    A  1079      27.664 -21.241 -56.819  1.00  0.00           H  
ATOM   3933  P     G  1080      28.068 -21.067 -51.473  1.00  0.00           P  
ATOM   3934  OP2   G  1080      27.529 -22.241 -52.207  1.00  0.00           O  
ATOM   3935  OP1   G  1080      28.876 -21.277 -50.245  1.00  0.00           O  
ATOM   3936  O5'   G  1080      26.845 -20.115 -51.102  1.00  0.00           O  
ATOM   3937  C5'   G  1080      27.067 -18.794 -50.630  1.00  0.00           C  
ATOM   3938  C4'   G  1080      25.769 -18.059 -50.409  1.00  0.00           C  
ATOM   3939  O4'   G  1080      25.176 -17.651 -51.665  1.00  0.00           O  
ATOM   3940  C3'   G  1080      24.655 -18.856 -49.746  1.00  0.00           C  
ATOM   3941  O3'   G  1080      24.800 -18.943 -48.339  1.00  0.00           O  
ATOM   3942  C1'   G  1080      23.767 -17.761 -51.623  1.00  0.00           C  
ATOM   3943  C2'   G  1080      23.446 -18.008 -50.153  1.00  0.00           C  
ATOM   3944  O2'   G  1080      23.422 -16.763 -49.471  1.00  0.00           O  
ATOM   3945  N1    G  1080      20.090 -20.248 -54.115  1.00  0.00           N  
ATOM   3946  C2    G  1080      20.017 -19.096 -53.370  1.00  0.00           C  
ATOM   3947  N2    G  1080      18.806 -18.527 -53.272  1.00  0.00           N  
ATOM   3948  N3    G  1080      21.053 -18.541 -52.764  1.00  0.00           N  
ATOM   3949  C4    G  1080      22.190 -19.240 -52.964  1.00  0.00           C  
ATOM   3950  C5    G  1080      22.371 -20.399 -53.690  1.00  0.00           C  
ATOM   3951  C6    G  1080      21.251 -20.984 -54.334  1.00  0.00           C  
ATOM   3952  O6    G  1080      21.207 -22.010 -55.023  1.00  0.00           O  
ATOM   3953  N7    G  1080      23.698 -20.802 -53.651  1.00  0.00           N  
ATOM   3954  C8    G  1080      24.289 -19.899 -52.917  1.00  0.00           C  
ATOM   3955  N9    G  1080      23.433 -18.923 -52.468  1.00  0.00           N  
ATOM   3956  H5'   G  1080      27.604 -18.305 -51.288  1.00  0.00           H  
ATOM   3957 H5''   G  1080      27.560 -18.836 -49.783  1.00  0.00           H  
ATOM   3958  H4'   G  1080      25.958 -17.265 -49.866  1.00  0.00           H  
ATOM   3959  H3'   G  1080      24.561 -19.753 -50.127  1.00  0.00           H  
ATOM   3960  H1'   G  1080      23.273 -16.975 -51.937  1.00  0.00           H  
ATOM   3961  H2'   G  1080      22.602 -18.496 -50.048  1.00  0.00           H  
ATOM   3962 HO2'   G  1080      22.676 -16.226 -49.812  1.00  0.00           H  
ATOM   3963  H1    G  1080      19.263 -20.578 -54.524  1.00  0.00           H  
ATOM   3964  H22   G  1080      18.693 -17.703 -52.753  1.00  0.00           H  
ATOM   3965  H21   G  1080      18.034 -18.932 -53.717  1.00  0.00           H  
ATOM   3966  H8    G  1080      25.246 -19.916 -52.708  1.00  0.00           H  
ATOM   3967  P     U  1081      23.878 -19.953 -47.494  1.00  0.00           P  
ATOM   3968  OP2   U  1081      24.140 -21.330 -47.981  1.00  0.00           O  
ATOM   3969  OP1   U  1081      24.052 -19.638 -46.053  1.00  0.00           O  
ATOM   3970  O5'   U  1081      22.392 -19.557 -47.909  1.00  0.00           O  
ATOM   3971  C5'   U  1081      21.723 -18.474 -47.281  1.00  0.00           C  
ATOM   3972  C4'   U  1081      20.301 -18.340 -47.769  1.00  0.00           C  
ATOM   3973  O4'   U  1081      20.298 -18.515 -49.204  1.00  0.00           O  
ATOM   3974  C3'   U  1081      19.324 -19.400 -47.285  1.00  0.00           C  
ATOM   3975  O3'   U  1081      18.883 -19.183 -45.957  1.00  0.00           O  
ATOM   3976  C1'   U  1081      19.098 -19.109 -49.603  1.00  0.00           C  
ATOM   3977  C2'   U  1081      18.235 -19.248 -48.344  1.00  0.00           C  
ATOM   3978  O2'   U  1081      17.487 -18.057 -48.145  1.00  0.00           O  
ATOM   3979  N1    U  1081      19.410 -20.422 -50.218  1.00  0.00           N  
ATOM   3980  C2    U  1081      18.357 -21.124 -50.775  1.00  0.00           C  
ATOM   3981  O2    U  1081      17.210 -20.712 -50.779  1.00  0.00           O  
ATOM   3982  N3    U  1081      18.694 -22.332 -51.334  1.00  0.00           N  
ATOM   3983  C4    U  1081      19.948 -22.902 -51.392  1.00  0.00           C  
ATOM   3984  O4    U  1081      20.088 -24.001 -51.930  1.00  0.00           O  
ATOM   3985  C5    U  1081      20.988 -22.119 -50.796  1.00  0.00           C  
ATOM   3986  C6    U  1081      20.689 -20.938 -50.246  1.00  0.00           C  
ATOM   3987  H5'   U  1081      22.206 -17.644 -47.476  1.00  0.00           H  
ATOM   3988 H5''   U  1081      21.715 -18.621 -46.313  1.00  0.00           H  
ATOM   3989  H4'   U  1081      19.940 -17.455 -47.552  1.00  0.00           H  
ATOM   3990  H3'   U  1081      19.702 -20.301 -47.354  1.00  0.00           H  
ATOM   3991  H1'   U  1081      18.629 -18.548 -50.255  1.00  0.00           H  
ATOM   3992  H2'   U  1081      17.655 -20.037 -48.379  1.00  0.00           H  
ATOM   3993 HO2'   U  1081      16.535 -18.252 -48.274  1.00  0.00           H  
ATOM   3994  H3    U  1081      17.962 -22.846 -51.734  1.00  0.00           H  
ATOM   3995  H5    U  1081      21.912 -22.447 -50.793  1.00  0.00           H  
ATOM   3996  H6    U  1081      21.417 -20.422 -49.845  1.00  0.00           H  
ATOM   3997  P     G  1082      19.352 -20.166 -44.776  1.00  0.00           P  
ATOM   3998  OP2   G  1082      20.036 -21.331 -45.394  1.00  0.00           O  
ATOM   3999  OP1   G  1082      20.063 -19.355 -43.755  1.00  0.00           O  
ATOM   4000  O5'   G  1082      17.987 -20.679 -44.135  1.00  0.00           O  
ATOM   4001  C5'   G  1082      17.071 -19.769 -43.545  1.00  0.00           C  
ATOM   4002  C4'   G  1082      15.641 -20.163 -43.822  1.00  0.00           C  
ATOM   4003  O4'   G  1082      15.438 -20.091 -45.251  1.00  0.00           O  
ATOM   4004  C3'   G  1082      15.250 -21.578 -43.423  1.00  0.00           C  
ATOM   4005  O3'   G  1082      14.715 -21.655 -42.113  1.00  0.00           O  
ATOM   4006  C1'   G  1082      14.775 -21.232 -45.721  1.00  0.00           C  
ATOM   4007  C2'   G  1082      14.285 -22.031 -44.512  1.00  0.00           C  
ATOM   4008  O2'   G  1082      12.953 -21.638 -44.216  1.00  0.00           O  
ATOM   4009  N1    G  1082      15.083 -24.803 -49.337  1.00  0.00           N  
ATOM   4010  C2    G  1082      13.974 -24.274 -48.723  1.00  0.00           C  
ATOM   4011  N2    G  1082      12.787 -24.755 -49.121  1.00  0.00           N  
ATOM   4012  N3    G  1082      14.023 -23.340 -47.787  1.00  0.00           N  
ATOM   4013  C4    G  1082      15.290 -22.970 -47.508  1.00  0.00           C  
ATOM   4014  C5    G  1082      16.465 -23.434 -48.062  1.00  0.00           C  
ATOM   4015  C6    G  1082      16.398 -24.437 -49.064  1.00  0.00           C  
ATOM   4016  O6    G  1082      17.327 -24.977 -49.676  1.00  0.00           O  
ATOM   4017  N7    G  1082      17.561 -22.796 -47.500  1.00  0.00           N  
ATOM   4018  C8    G  1082      17.043 -21.971 -46.631  1.00  0.00           C  
ATOM   4019  N9    G  1082      15.671 -22.025 -46.584  1.00  0.00           N  
ATOM   4020  H5'   G  1082      17.232 -18.873 -43.908  1.00  0.00           H  
ATOM   4021 H5''   G  1082      17.217 -19.751 -42.576  1.00  0.00           H  
ATOM   4022  H4'   G  1082      15.028 -19.530 -43.392  1.00  0.00           H  
ATOM   4023  H3'   G  1082      16.062 -22.122 -43.471  1.00  0.00           H  
ATOM   4024  H1'   G  1082      14.005 -20.926 -46.244  1.00  0.00           H  
ATOM   4025  H2'   G  1082      14.352 -22.995 -44.673  1.00  0.00           H  
ATOM   4026 HO2'   G  1082      12.565 -22.278 -43.583  1.00  0.00           H  
ATOM   4027  H1    G  1082      14.940 -25.491 -50.019  1.00  0.00           H  
ATOM   4028  H22   G  1082      11.961 -24.415 -48.718  1.00  0.00           H  
ATOM   4029  H21   G  1082      12.743 -25.447 -49.813  1.00  0.00           H  
ATOM   4030  H8    G  1082      17.580 -21.374 -46.069  1.00  0.00           H  
ATOM   4031  P     A  1083      15.464 -20.929 -40.890  1.00  0.00           P  
ATOM   4032  OP2   A  1083      16.860 -21.432 -40.842  1.00  0.00           O  
ATOM   4033  OP1   A  1083      15.213 -19.470 -40.998  1.00  0.00           O  
ATOM   4034  O5'   A  1083      14.702 -21.466 -39.598  1.00  0.00           O  
ATOM   4035  C5'   A  1083      13.976 -20.580 -38.759  1.00  0.00           C  
ATOM   4036  C4'   A  1083      13.078 -21.329 -37.807  1.00  0.00           C  
ATOM   4037  O4'   A  1083      11.913 -21.787 -38.547  1.00  0.00           O  
ATOM   4038  C3'   A  1083      13.685 -22.557 -37.145  1.00  0.00           C  
ATOM   4039  O3'   A  1083      13.147 -22.818 -35.860  1.00  0.00           O  
ATOM   4040  C1'   A  1083      11.919 -23.220 -38.586  1.00  0.00           C  
ATOM   4041  C2'   A  1083      13.285 -23.687 -38.089  1.00  0.00           C  
ATOM   4042  O2'   A  1083      13.119 -24.910 -37.387  1.00  0.00           O  
ATOM   4043  N1    A  1083       9.589 -26.540 -41.765  1.00  0.00           N  
ATOM   4044  C2    A  1083       9.624 -26.445 -40.429  1.00  0.00           C  
ATOM   4045  N3    A  1083      10.252 -25.554 -39.665  1.00  0.00           N  
ATOM   4046  C4    A  1083      10.918 -24.664 -40.422  1.00  0.00           C  
ATOM   4047  C5    A  1083      10.977 -24.631 -41.803  1.00  0.00           C  
ATOM   4048  C6    A  1083      10.269 -25.630 -42.496  1.00  0.00           C  
ATOM   4049  N6    A  1083      10.235 -25.725 -43.827  1.00  0.00           N  
ATOM   4050  N7    A  1083      11.759 -23.569 -42.236  1.00  0.00           N  
ATOM   4051  C8    A  1083      12.149 -22.993 -41.125  1.00  0.00           C  
ATOM   4052  N9    A  1083      11.676 -23.604 -39.989  1.00  0.00           N  
ATOM   4053  H5'   A  1083      13.427 -19.989 -39.317  1.00  0.00           H  
ATOM   4054 H5''   A  1083      14.607 -20.037 -38.244  1.00  0.00           H  
ATOM   4055  H4'   A  1083      12.768 -20.714 -37.110  1.00  0.00           H  
ATOM   4056  H3'   A  1083      14.660 -22.476 -37.074  1.00  0.00           H  
ATOM   4057  H1'   A  1083      11.217 -23.601 -38.017  1.00  0.00           H  
ATOM   4058  H2'   A  1083      13.919 -23.777 -38.831  1.00  0.00           H  
ATOM   4059 HO2'   A  1083      13.489 -25.640 -37.927  1.00  0.00           H  
ATOM   4060  H2    A  1083       9.115 -27.129 -39.946  1.00  0.00           H  
ATOM   4061  H61   A  1083       9.723 -26.444 -44.253  1.00  0.00           H  
ATOM   4062  H62   A  1083      10.720 -25.076 -44.378  1.00  0.00           H  
ATOM   4063  H8    A  1083      12.724 -22.200 -41.107  1.00  0.00           H  
ATOM   4064  P     U  1084      13.923 -22.322 -34.543  1.00  0.00           P  
ATOM   4065  OP2   U  1084      14.986 -23.313 -34.237  1.00  0.00           O  
ATOM   4066  OP1   U  1084      14.283 -20.894 -34.731  1.00  0.00           O  
ATOM   4067  O5'   U  1084      12.824 -22.407 -33.393  1.00  0.00           O  
ATOM   4068  C5'   U  1084      12.492 -21.267 -32.616  1.00  0.00           C  
ATOM   4069  C4'   U  1084      11.296 -21.524 -31.733  1.00  0.00           C  
ATOM   4070  O4'   U  1084      10.102 -21.648 -32.537  1.00  0.00           O  
ATOM   4071  C3'   U  1084      11.387 -22.735 -30.816  1.00  0.00           C  
ATOM   4072  O3'   U  1084      11.571 -22.386 -29.455  1.00  0.00           O  
ATOM   4073  C1'   U  1084       9.352 -22.792 -32.141  1.00  0.00           C  
ATOM   4074  C2'   U  1084      10.050 -23.465 -30.955  1.00  0.00           C  
ATOM   4075  O2'   U  1084       9.232 -23.263 -29.812  1.00  0.00           O  
ATOM   4076  N1    U  1084       9.206 -23.705 -33.300  1.00  0.00           N  
ATOM   4077  C2    U  1084       8.154 -24.602 -33.268  1.00  0.00           C  
ATOM   4078  O2    U  1084       7.362 -24.667 -32.344  1.00  0.00           O  
ATOM   4079  N3    U  1084       8.059 -25.427 -34.362  1.00  0.00           N  
ATOM   4080  C4    U  1084       8.889 -25.448 -35.463  1.00  0.00           C  
ATOM   4081  O4    U  1084       8.670 -26.254 -36.369  1.00  0.00           O  
ATOM   4082  C5    U  1084       9.954 -24.493 -35.427  1.00  0.00           C  
ATOM   4083  C6    U  1084      10.070 -23.677 -34.374  1.00  0.00           C  
ATOM   4084  H5'   U  1084      12.290 -20.519 -33.216  1.00  0.00           H  
ATOM   4085 H5''   U  1084      13.258 -21.028 -32.054  1.00  0.00           H  
ATOM   4086  H4'   U  1084      11.186 -20.720 -31.184  1.00  0.00           H  
ATOM   4087  H3'   U  1084      12.137 -23.294 -31.108  1.00  0.00           H  
ATOM   4088  H1'   U  1084       8.466 -22.481 -31.859  1.00  0.00           H  
ATOM   4089  H2'   U  1084      10.179 -24.418 -31.144  1.00  0.00           H  
ATOM   4090 HO2'   U  1084       8.779 -24.104 -29.591  1.00  0.00           H  
ATOM   4091  H3    U  1084       7.320 -26.071 -34.360  1.00  0.00           H  
ATOM   4092  H5    U  1084      10.592 -24.438 -36.169  1.00  0.00           H  
ATOM   4093  H6    U  1084      10.808 -23.034 -34.373  1.00  0.00           H  
ATOM   4094  P     U  1085      13.051 -22.278 -28.840  1.00  0.00           P  
ATOM   4095  OP2   U  1085      13.679 -23.621 -28.916  1.00  0.00           O  
ATOM   4096  OP1   U  1085      13.727 -21.114 -29.469  1.00  0.00           O  
ATOM   4097  O5'   U  1085      12.805 -21.935 -27.304  1.00  0.00           O  
ATOM   4098  C5'   U  1085      11.662 -22.425 -26.621  1.00  0.00           C  
ATOM   4099  C4'   U  1085      10.860 -21.306 -26.002  1.00  0.00           C  
ATOM   4100  O4'   U  1085      10.824 -20.168 -26.894  1.00  0.00           O  
ATOM   4101  C3'   U  1085       9.374 -21.570 -25.815  1.00  0.00           C  
ATOM   4102  O3'   U  1085       9.106 -22.553 -24.832  1.00  0.00           O  
ATOM   4103  C1'   U  1085       9.699 -19.375 -26.622  1.00  0.00           C  
ATOM   4104  C2'   U  1085       8.943 -20.128 -25.529  1.00  0.00           C  
ATOM   4105  O2'   U  1085       9.405 -19.695 -24.258  1.00  0.00           O  
ATOM   4106  N1    U  1085       8.920 -19.278 -27.880  1.00  0.00           N  
ATOM   4107  C2    U  1085       7.602 -18.873 -27.777  1.00  0.00           C  
ATOM   4108  O2    U  1085       7.071 -18.600 -26.714  1.00  0.00           O  
ATOM   4109  N3    U  1085       6.921 -18.797 -28.967  1.00  0.00           N  
ATOM   4110  C4    U  1085       7.409 -19.079 -30.224  1.00  0.00           C  
ATOM   4111  O4    U  1085       6.668 -18.962 -31.201  1.00  0.00           O  
ATOM   4112  C5    U  1085       8.780 -19.491 -30.255  1.00  0.00           C  
ATOM   4113  C6    U  1085       9.467 -19.572 -29.111  1.00  0.00           C  
ATOM   4114  H5'   U  1085      11.951 -23.039 -25.914  1.00  0.00           H  
ATOM   4115 H5''   U  1085      11.094 -22.911 -27.255  1.00  0.00           H  
ATOM   4116  H4'   U  1085      11.247 -21.048 -25.140  1.00  0.00           H  
ATOM   4117  H3'   U  1085       8.943 -21.830 -26.656  1.00  0.00           H  
ATOM   4118  H1'   U  1085       9.914 -18.473 -26.303  1.00  0.00           H  
ATOM   4119  H2'   U  1085       7.973 -20.019 -25.618  1.00  0.00           H  
ATOM   4120 HO2'   U  1085      10.209 -19.148 -24.380  1.00  0.00           H  
ATOM   4121  H3    U  1085       5.985 -18.512 -28.916  1.00  0.00           H  
ATOM   4122  H5    U  1085       9.210 -19.710 -31.108  1.00  0.00           H  
ATOM   4123  H6    U  1085      10.403 -19.857 -29.159  1.00  0.00           H  
ATOM   4124  P     U  1086       8.654 -22.117 -23.353  1.00  0.00           P  
ATOM   4125  OP2   U  1086       8.087 -23.310 -22.676  1.00  0.00           O  
ATOM   4126  OP1   U  1086       9.782 -21.383 -22.725  1.00  0.00           O  
ATOM   4127  O5'   U  1086       7.469 -21.082 -23.602  1.00  0.00           O  
ATOM   4128  C5'   U  1086       6.126 -21.524 -23.717  1.00  0.00           C  
ATOM   4129  C4'   U  1086       5.362 -20.726 -24.745  1.00  0.00           C  
ATOM   4130  O4'   U  1086       4.159 -21.448 -25.090  1.00  0.00           O  
ATOM   4131  C3'   U  1086       4.894 -19.346 -24.310  1.00  0.00           C  
ATOM   4132  O3'   U  1086       5.866 -18.338 -24.524  1.00  0.00           O  
ATOM   4133  C1'   U  1086       3.093 -20.538 -25.255  1.00  0.00           C  
ATOM   4134  C2'   U  1086       3.682 -19.126 -25.194  1.00  0.00           C  
ATOM   4135  O2'   U  1086       4.065 -18.727 -26.502  1.00  0.00           O  
ATOM   4136  N1    U  1086       2.109 -20.785 -24.173  1.00  0.00           N  
ATOM   4137  C2    U  1086       1.023 -21.585 -24.478  1.00  0.00           C  
ATOM   4138  O2    U  1086       0.851 -22.083 -25.577  1.00  0.00           O  
ATOM   4139  N3    U  1086       0.140 -21.786 -23.446  1.00  0.00           N  
ATOM   4140  C4    U  1086       0.226 -21.280 -22.167  1.00  0.00           C  
ATOM   4141  O4    U  1086      -0.654 -21.552 -21.348  1.00  0.00           O  
ATOM   4142  C5    U  1086       1.374 -20.462 -21.924  1.00  0.00           C  
ATOM   4143  C6    U  1086       2.252 -20.250 -22.910  1.00  0.00           C  
ATOM   4144  H5'   U  1086       5.683 -21.431 -22.848  1.00  0.00           H  
ATOM   4145 H5''   U  1086       6.121 -22.468 -23.979  1.00  0.00           H  
ATOM   4146  H4'   U  1086       5.907 -20.635 -25.554  1.00  0.00           H  
ATOM   4147  H3'   U  1086       4.633 -19.345 -23.366  1.00  0.00           H  
ATOM   4148  H1'   U  1086       2.659 -20.670 -26.125  1.00  0.00           H  
ATOM   4149  H2'   U  1086       3.053 -18.491 -24.791  1.00  0.00           H  
ATOM   4150 HO2'   U  1086       5.042 -18.667 -26.545  1.00  0.00           H  
ATOM   4151  H3    U  1086      -0.637 -22.350 -23.641  1.00  0.00           H  
ATOM   4152  H5    U  1086       1.517 -20.061 -21.041  1.00  0.00           H  
ATOM   4153  H6    U  1086       3.029 -19.686 -22.719  1.00  0.00           H  
ATOM   4154  P     A  1087       5.798 -16.960 -23.701  1.00  0.00           P  
ATOM   4155  OP2   A  1087       5.547 -17.288 -22.275  1.00  0.00           O  
ATOM   4156  OP1   A  1087       6.981 -16.144 -24.070  1.00  0.00           O  
ATOM   4157  O5'   A  1087       4.500 -16.233 -24.274  1.00  0.00           O  
ATOM   4158  C5'   A  1087       4.613 -15.081 -25.096  1.00  0.00           C  
ATOM   4159  C4'   A  1087       3.551 -15.058 -26.167  1.00  0.00           C  
ATOM   4160  O4'   A  1087       2.286 -14.724 -25.530  1.00  0.00           O  
ATOM   4161  C3'   A  1087       3.759 -14.056 -27.292  1.00  0.00           C  
ATOM   4162  O3'   A  1087       4.168 -14.662 -28.506  1.00  0.00           O  
ATOM   4163  C1'   A  1087       1.642 -13.641 -26.207  1.00  0.00           C  
ATOM   4164  C2'   A  1087       2.390 -13.430 -27.512  1.00  0.00           C  
ATOM   4165  O2'   A  1087       1.668 -14.115 -28.526  1.00  0.00           O  
ATOM   4166  N1    A  1087      -0.054  -8.857 -25.320  1.00  0.00           N  
ATOM   4167  C2    A  1087      -0.333  -9.747 -26.281  1.00  0.00           C  
ATOM   4168  N3    A  1087       0.146 -10.977 -26.452  1.00  0.00           N  
ATOM   4169  C4    A  1087       1.024 -11.285 -25.480  1.00  0.00           C  
ATOM   4170  C5    A  1087       1.411 -10.477 -24.427  1.00  0.00           C  
ATOM   4171  C6    A  1087       0.831  -9.198 -24.359  1.00  0.00           C  
ATOM   4172  N6    A  1087       1.108  -8.310 -23.401  1.00  0.00           N  
ATOM   4173  N7    A  1087       2.334 -11.130 -23.621  1.00  0.00           N  
ATOM   4174  C8    A  1087       2.481 -12.298 -24.196  1.00  0.00           C  
ATOM   4175  N9    A  1087       1.718 -12.460 -25.326  1.00  0.00           N  
ATOM   4176  H5'   A  1087       5.496 -15.077 -25.522  1.00  0.00           H  
ATOM   4177 H5''   A  1087       4.524 -14.280 -24.540  1.00  0.00           H  
ATOM   4178  H4'   A  1087       3.462 -15.955 -26.553  1.00  0.00           H  
ATOM   4179  H3'   A  1087       4.427 -13.390 -27.024  1.00  0.00           H  
ATOM   4180  H1'   A  1087       0.702 -13.845 -26.399  1.00  0.00           H  
ATOM   4181  H2'   A  1087       2.460 -12.471 -27.700  1.00  0.00           H  
ATOM   4182 HO2'   A  1087       1.028 -14.725 -28.104  1.00  0.00           H  
ATOM   4183  H2    A  1087      -0.981  -9.450 -26.954  1.00  0.00           H  
ATOM   4184  H61   A  1087       0.671  -7.432 -23.406  1.00  0.00           H  
ATOM   4185  H62   A  1087       1.747  -8.535 -22.693  1.00  0.00           H  
ATOM   4186  H8    A  1087       3.081 -12.992 -23.850  1.00  0.00           H  
ATOM   4187  P     C  1088       5.147 -13.877 -29.511  1.00  0.00           P  
ATOM   4188  OP2   C  1088       6.546 -14.199 -29.136  1.00  0.00           O  
ATOM   4189  OP1   C  1088       4.682 -14.133 -30.898  1.00  0.00           O  
ATOM   4190  O5'   C  1088       4.888 -12.341 -29.181  1.00  0.00           O  
ATOM   4191  C5'   C  1088       3.942 -11.584 -29.922  1.00  0.00           C  
ATOM   4192  C4'   C  1088       3.733 -10.214 -29.325  1.00  0.00           C  
ATOM   4193  O4'   C  1088       3.599 -10.308 -27.883  1.00  0.00           O  
ATOM   4194  C3'   C  1088       4.880  -9.229 -29.491  1.00  0.00           C  
ATOM   4195  O3'   C  1088       4.918  -8.638 -30.778  1.00  0.00           O  
ATOM   4196  C1'   C  1088       4.121  -9.149 -27.274  1.00  0.00           C  
ATOM   4197  C2'   C  1088       4.545  -8.216 -28.404  1.00  0.00           C  
ATOM   4198  O2'   C  1088       3.442  -7.401 -28.768  1.00  0.00           O  
ATOM   4199  N1    C  1088       5.266  -9.563 -26.425  1.00  0.00           N  
ATOM   4200  C2    C  1088       5.976  -8.572 -25.737  1.00  0.00           C  
ATOM   4201  O2    C  1088       5.632  -7.386 -25.857  1.00  0.00           O  
ATOM   4202  N3    C  1088       7.024  -8.922 -24.957  1.00  0.00           N  
ATOM   4203  C4    C  1088       7.375 -10.203 -24.845  1.00  0.00           C  
ATOM   4204  N4    C  1088       8.415 -10.502 -24.063  1.00  0.00           N  
ATOM   4205  C5    C  1088       6.674 -11.235 -25.531  1.00  0.00           C  
ATOM   4206  C6    C  1088       5.639 -10.876 -26.300  1.00  0.00           C  
ATOM   4207  H5'   C  1088       3.087 -12.063 -29.931  1.00  0.00           H  
ATOM   4208 H5''   C  1088       4.263 -11.486 -30.843  1.00  0.00           H  
ATOM   4209  H4'   C  1088       2.920  -9.820 -29.702  1.00  0.00           H  
ATOM   4210  H3'   C  1088       5.744  -9.643 -29.288  1.00  0.00           H  
ATOM   4211  H1'   C  1088       3.450  -8.700 -26.720  1.00  0.00           H  
ATOM   4212  H2'   C  1088       5.325  -7.679 -28.152  1.00  0.00           H  
ATOM   4213 HO2'   C  1088       3.617  -6.480 -28.483  1.00  0.00           H  
ATOM   4214  H42   C  1088       8.698 -11.435 -23.960  1.00  0.00           H  
ATOM   4215  H41   C  1088       8.896  -9.789 -23.593  1.00  0.00           H  
ATOM   4216  H5    C  1088       6.939 -12.174 -25.443  1.00  0.00           H  
ATOM   4217  H6    C  1088       5.143 -11.571 -26.780  1.00  0.00           H  
ATOM   4218  P     G  1089       6.329  -8.340 -31.489  1.00  0.00           P  
ATOM   4219  OP2   G  1089       7.348  -9.232 -30.880  1.00  0.00           O  
ATOM   4220  OP1   G  1089       6.118  -8.362 -32.959  1.00  0.00           O  
ATOM   4221  O5'   G  1089       6.667  -6.842 -31.063  1.00  0.00           O  
ATOM   4222  C5'   G  1089       5.641  -5.869 -30.941  1.00  0.00           C  
ATOM   4223  C4'   G  1089       6.133  -4.628 -30.240  1.00  0.00           C  
ATOM   4224  O4'   G  1089       6.195  -4.902 -28.815  1.00  0.00           O  
ATOM   4225  C3'   G  1089       7.552  -4.191 -30.575  1.00  0.00           C  
ATOM   4226  O3'   G  1089       7.624  -3.399 -31.748  1.00  0.00           O  
ATOM   4227  C1'   G  1089       7.301  -4.244 -28.236  1.00  0.00           C  
ATOM   4228  C2'   G  1089       7.932  -3.393 -29.337  1.00  0.00           C  
ATOM   4229  O2'   G  1089       7.322  -2.110 -29.344  1.00  0.00           O  
ATOM   4230  N1    G  1089      11.520  -5.194 -25.550  1.00  0.00           N  
ATOM   4231  C2    G  1089      10.911  -3.994 -25.826  1.00  0.00           C  
ATOM   4232  N2    G  1089      11.499  -2.899 -25.323  1.00  0.00           N  
ATOM   4233  N3    G  1089       9.805  -3.874 -26.543  1.00  0.00           N  
ATOM   4234  C4    G  1089       9.349  -5.070 -26.971  1.00  0.00           C  
ATOM   4235  C5    G  1089       9.880  -6.323 -26.751  1.00  0.00           C  
ATOM   4236  C6    G  1089      11.067  -6.438 -25.981  1.00  0.00           C  
ATOM   4237  O6    G  1089      11.691  -7.460 -25.676  1.00  0.00           O  
ATOM   4238  N7    G  1089       9.108  -7.300 -27.363  1.00  0.00           N  
ATOM   4239  C8    G  1089       8.140  -6.636 -27.934  1.00  0.00           C  
ATOM   4240  N9    G  1089       8.224  -5.279 -27.735  1.00  0.00           N  
ATOM   4241  H5'   G  1089       4.897  -6.251 -30.431  1.00  0.00           H  
ATOM   4242 H5''   G  1089       5.322  -5.626 -31.836  1.00  0.00           H  
ATOM   4243  H4'   G  1089       5.501  -3.897 -30.406  1.00  0.00           H  
ATOM   4244  H3'   G  1089       8.125  -4.982 -30.641  1.00  0.00           H  
ATOM   4245  H1'   G  1089       7.025  -3.665 -27.494  1.00  0.00           H  
ATOM   4246  H2'   G  1089       8.905  -3.331 -29.235  1.00  0.00           H  
ATOM   4247 HO2'   G  1089       7.965  -1.449 -29.013  1.00  0.00           H  
ATOM   4248  H1    G  1089      12.337  -5.176 -25.009  1.00  0.00           H  
ATOM   4249  H22   G  1089      11.109  -2.014 -25.487  1.00  0.00           H  
ATOM   4250  H21   G  1089      12.318  -2.979 -24.791  1.00  0.00           H  
ATOM   4251  H8    G  1089       7.425  -7.063 -28.450  1.00  0.00           H  
ATOM   4252  P     C  1090       8.995  -3.315 -32.583  1.00  0.00           P  
ATOM   4253  OP2   C  1090       9.526  -4.693 -32.735  1.00  0.00           O  
ATOM   4254  OP1   C  1090       8.748  -2.486 -33.790  1.00  0.00           O  
ATOM   4255  O5'   C  1090       9.980  -2.509 -31.625  1.00  0.00           O  
ATOM   4256  C5'   C  1090       9.876  -1.100 -31.490  1.00  0.00           C  
ATOM   4257  C4'   C  1090      10.972  -0.541 -30.617  1.00  0.00           C  
ATOM   4258  O4'   C  1090      10.950  -1.210 -29.328  1.00  0.00           O  
ATOM   4259  C3'   C  1090      12.396  -0.778 -31.094  1.00  0.00           C  
ATOM   4260  O3'   C  1090      12.809   0.148 -32.085  1.00  0.00           O  
ATOM   4261  C1'   C  1090      12.255  -1.326 -28.813  1.00  0.00           C  
ATOM   4262  C2'   C  1090      13.178  -0.610 -29.800  1.00  0.00           C  
ATOM   4263  O2'   C  1090      13.283   0.758 -29.436  1.00  0.00           O  
ATOM   4264  N1    C  1090      12.565  -2.773 -28.700  1.00  0.00           N  
ATOM   4265  C2    C  1090      13.670  -3.158 -27.930  1.00  0.00           C  
ATOM   4266  O2    C  1090      14.352  -2.286 -27.371  1.00  0.00           O  
ATOM   4267  N3    C  1090      13.974  -4.471 -27.810  1.00  0.00           N  
ATOM   4268  C4    C  1090      13.225  -5.388 -28.421  1.00  0.00           C  
ATOM   4269  N4    C  1090      13.563  -6.672 -28.275  1.00  0.00           N  
ATOM   4270  C5    C  1090      12.096  -5.030 -29.211  1.00  0.00           C  
ATOM   4271  C6    C  1090      11.804  -3.728 -29.321  1.00  0.00           C  
ATOM   4272  H5'   C  1090       9.007  -0.881 -31.093  1.00  0.00           H  
ATOM   4273 H5''   C  1090       9.934  -0.689 -32.378  1.00  0.00           H  
ATOM   4274  H4'   C  1090      10.812   0.417 -30.483  1.00  0.00           H  
ATOM   4275  H3'   C  1090      12.481  -1.701 -31.413  1.00  0.00           H  
ATOM   4276  H1'   C  1090      12.336  -0.905 -27.932  1.00  0.00           H  
ATOM   4277  H2'   C  1090      14.056  -1.040 -29.854  1.00  0.00           H  
ATOM   4278 HO2'   C  1090      14.183   0.928 -29.088  1.00  0.00           H  
ATOM   4279  H42   C  1090      13.032  -7.371 -28.712  1.00  0.00           H  
ATOM   4280  H41   C  1090      14.341  -6.915 -27.731  1.00  0.00           H  
ATOM   4281  H5    C  1090      11.551  -5.712 -29.656  1.00  0.00           H  
ATOM   4282  H6    C  1090      11.031  -3.462 -29.860  1.00  0.00           H  
ATOM   4283  P     G  1091      14.017  -0.217 -33.080  1.00  0.00           P  
ATOM   4284  OP2   G  1091      13.804  -1.601 -33.574  1.00  0.00           O  
ATOM   4285  OP1   G  1091      14.164   0.896 -34.054  1.00  0.00           O  
ATOM   4286  O5'   G  1091      15.304  -0.221 -32.140  1.00  0.00           O  
ATOM   4287  C5'   G  1091      15.914   0.995 -31.734  1.00  0.00           C  
ATOM   4288  C4'   G  1091      17.184   0.746 -30.959  1.00  0.00           C  
ATOM   4289  O4'   G  1091      16.893  -0.063 -29.791  1.00  0.00           O  
ATOM   4290  C3'   G  1091      18.255  -0.063 -31.675  1.00  0.00           C  
ATOM   4291  O3'   G  1091      19.066   0.727 -32.529  1.00  0.00           O  
ATOM   4292  C1'   G  1091      17.962  -0.933 -29.509  1.00  0.00           C  
ATOM   4293  C2'   G  1091      19.072  -0.563 -30.494  1.00  0.00           C  
ATOM   4294  O2'   G  1091      19.864   0.476 -29.938  1.00  0.00           O  
ATOM   4295  N1    G  1091      18.872  -5.891 -28.800  1.00  0.00           N  
ATOM   4296  C2    G  1091      19.629  -4.803 -28.438  1.00  0.00           C  
ATOM   4297  N2    G  1091      20.781  -5.064 -27.803  1.00  0.00           N  
ATOM   4298  N3    G  1091      19.282  -3.549 -28.680  1.00  0.00           N  
ATOM   4299  C4    G  1091      18.100  -3.468 -29.325  1.00  0.00           C  
ATOM   4300  C5    G  1091      17.267  -4.489 -29.730  1.00  0.00           C  
ATOM   4301  C6    G  1091      17.651  -5.830 -29.465  1.00  0.00           C  
ATOM   4302  O6    G  1091      17.050  -6.873 -29.745  1.00  0.00           O  
ATOM   4303  N7    G  1091      16.140  -3.986 -30.363  1.00  0.00           N  
ATOM   4304  C8    G  1091      16.304  -2.691 -30.331  1.00  0.00           C  
ATOM   4305  N9    G  1091      17.471  -2.308 -29.716  1.00  0.00           N  
ATOM   4306  H5'   G  1091      15.288   1.495 -31.170  1.00  0.00           H  
ATOM   4307 H5''   G  1091      16.123   1.529 -32.529  1.00  0.00           H  
ATOM   4308  H4'   G  1091      17.551   1.606 -30.666  1.00  0.00           H  
ATOM   4309  H3'   G  1091      17.835  -0.819 -32.133  1.00  0.00           H  
ATOM   4310  H1'   G  1091      18.295  -0.840 -28.592  1.00  0.00           H  
ATOM   4311  H2'   G  1091      19.615  -1.343 -30.738  1.00  0.00           H  
ATOM   4312 HO2'   G  1091      20.742   0.114 -29.695  1.00  0.00           H  
ATOM   4313  H1    G  1091      19.218  -6.780 -28.575  1.00  0.00           H  
ATOM   4314  H22   G  1091      21.362  -4.327 -27.520  1.00  0.00           H  
ATOM   4315  H21   G  1091      21.044  -5.990 -27.620  1.00  0.00           H  
ATOM   4316  H8    G  1091      15.658  -2.057 -30.708  1.00  0.00           H  
ATOM   4317  P     U  1092      19.863   0.043 -33.745  1.00  0.00           P  
ATOM   4318  OP2   U  1092      18.920  -0.843 -34.472  1.00  0.00           O  
ATOM   4319  OP1   U  1092      20.583   1.112 -34.483  1.00  0.00           O  
ATOM   4320  O5'   U  1092      20.948  -0.876 -33.025  1.00  0.00           O  
ATOM   4321  C5'   U  1092      22.092  -0.306 -32.408  1.00  0.00           C  
ATOM   4322  C4'   U  1092      23.038  -1.367 -31.901  1.00  0.00           C  
ATOM   4323  O4'   U  1092      22.362  -2.208 -30.921  1.00  0.00           O  
ATOM   4324  C3'   U  1092      23.555  -2.354 -32.935  1.00  0.00           C  
ATOM   4325  O3'   U  1092      24.671  -1.864 -33.659  1.00  0.00           O  
ATOM   4326  C1'   U  1092      22.817  -3.539 -31.043  1.00  0.00           C  
ATOM   4327  C2'   U  1092      23.955  -3.536 -32.060  1.00  0.00           C  
ATOM   4328  O2'   U  1092      25.182  -3.287 -31.389  1.00  0.00           O  
ATOM   4329  N1    U  1092      21.678  -4.385 -31.477  1.00  0.00           N  
ATOM   4330  C2    U  1092      21.812  -5.752 -31.322  1.00  0.00           C  
ATOM   4331  O2    U  1092      22.809  -6.274 -30.853  1.00  0.00           O  
ATOM   4332  N3    U  1092      20.733  -6.494 -31.736  1.00  0.00           N  
ATOM   4333  C4    U  1092      19.558  -6.021 -32.280  1.00  0.00           C  
ATOM   4334  O4    U  1092      18.678  -6.820 -32.605  1.00  0.00           O  
ATOM   4335  C5    U  1092      19.489  -4.598 -32.409  1.00  0.00           C  
ATOM   4336  C6    U  1092      20.525  -3.851 -32.013  1.00  0.00           C  
ATOM   4337  H5'   U  1092      21.805   0.252 -31.655  1.00  0.00           H  
ATOM   4338 H5''   U  1092      22.562   0.254 -33.060  1.00  0.00           H  
ATOM   4339  H4'   U  1092      23.801  -0.930 -31.469  1.00  0.00           H  
ATOM   4340  H3'   U  1092      22.819  -2.620 -33.525  1.00  0.00           H  
ATOM   4341  H1'   U  1092      23.154  -3.866 -30.183  1.00  0.00           H  
ATOM   4342  H2'   U  1092      23.986  -4.369 -32.574  1.00  0.00           H  
ATOM   4343 HO2'   U  1092      25.707  -4.115 -31.367  1.00  0.00           H  
ATOM   4344  H3    U  1092      20.808  -7.466 -31.636  1.00  0.00           H  
ATOM   4345  H5    U  1092      18.689  -4.174 -32.785  1.00  0.00           H  
ATOM   4346  H6    U  1092      20.454  -2.880 -32.113  1.00  0.00           H  
ATOM   4347  P     U  1093      24.978  -2.409 -35.139  1.00  0.00           P  
ATOM   4348  OP2   U  1093      23.719  -2.339 -35.924  1.00  0.00           O  
ATOM   4349  OP1   U  1093      26.195  -1.720 -35.639  1.00  0.00           O  
ATOM   4350  O5'   U  1093      25.336  -3.945 -34.918  1.00  0.00           O  
ATOM   4351  C5'   U  1093      26.538  -4.327 -34.265  1.00  0.00           C  
ATOM   4352  C4'   U  1093      26.676  -5.827 -34.187  1.00  0.00           C  
ATOM   4353  O4'   U  1093      25.618  -6.370 -33.347  1.00  0.00           O  
ATOM   4354  C3'   U  1093      26.510  -6.585 -35.495  1.00  0.00           C  
ATOM   4355  O3'   U  1093      27.680  -6.576 -36.293  1.00  0.00           O  
ATOM   4356  C1'   U  1093      25.194  -7.621 -33.848  1.00  0.00           C  
ATOM   4357  C2'   U  1093      26.158  -7.974 -34.980  1.00  0.00           C  
ATOM   4358  O2'   U  1093      27.299  -8.627 -34.441  1.00  0.00           O  
ATOM   4359  N1    U  1093      23.799  -7.460 -34.326  1.00  0.00           N  
ATOM   4360  C2    U  1093      23.027  -8.604 -34.412  1.00  0.00           C  
ATOM   4361  O2    U  1093      23.441  -9.711 -34.115  1.00  0.00           O  
ATOM   4362  N3    U  1093      21.743  -8.407 -34.858  1.00  0.00           N  
ATOM   4363  C4    U  1093      21.163  -7.210 -35.222  1.00  0.00           C  
ATOM   4364  O4    U  1093      19.992  -7.198 -35.605  1.00  0.00           O  
ATOM   4365  C5    U  1093      22.021  -6.071 -35.107  1.00  0.00           C  
ATOM   4366  C6    U  1093      23.275  -6.233 -34.674  1.00  0.00           C  
ATOM   4367  H5'   U  1093      26.539  -3.958 -33.357  1.00  0.00           H  
ATOM   4368 H5''   U  1093      27.301  -3.962 -34.759  1.00  0.00           H  
ATOM   4369  H4'   U  1093      27.544  -6.044 -33.786  1.00  0.00           H  
ATOM   4370  H3'   U  1093      25.750  -6.213 -35.988  1.00  0.00           H  
ATOM   4371  H1'   U  1093      25.225  -8.325 -33.166  1.00  0.00           H  
ATOM   4372  H2'   U  1093      25.725  -8.515 -35.673  1.00  0.00           H  
ATOM   4373 HO2'   U  1093      27.279  -9.572 -34.703  1.00  0.00           H  
ATOM   4374  H3    U  1093      21.178  -9.205 -34.927  1.00  0.00           H  
ATOM   4375  H5    U  1093      21.691  -5.179 -35.344  1.00  0.00           H  
ATOM   4376  H6    U  1093      23.843  -5.438 -34.605  1.00  0.00           H  
ATOM   4377  P     A  1094      27.585  -6.855 -37.872  1.00  0.00           P  
ATOM   4378  OP2   A  1094      26.435  -6.083 -38.407  1.00  0.00           O  
ATOM   4379  OP1   A  1094      28.936  -6.660 -38.456  1.00  0.00           O  
ATOM   4380  O5'   A  1094      27.225  -8.404 -37.968  1.00  0.00           O  
ATOM   4381  C5'   A  1094      28.216  -9.398 -37.748  1.00  0.00           C  
ATOM   4382  C4'   A  1094      27.678 -10.783 -38.004  1.00  0.00           C  
ATOM   4383  O4'   A  1094      26.579 -11.069 -37.098  1.00  0.00           O  
ATOM   4384  C3'   A  1094      27.067 -11.019 -39.377  1.00  0.00           C  
ATOM   4385  O3'   A  1094      28.034 -11.301 -40.374  1.00  0.00           O  
ATOM   4386  C1'   A  1094      25.584 -11.852 -37.728  1.00  0.00           C  
ATOM   4387  C2'   A  1094      26.141 -12.211 -39.106  1.00  0.00           C  
ATOM   4388  O2'   A  1094      26.877 -13.422 -39.006  1.00  0.00           O  
ATOM   4389  N1    A  1094      20.449 -11.825 -38.159  1.00  0.00           N  
ATOM   4390  C2    A  1094      21.342 -12.821 -38.098  1.00  0.00           C  
ATOM   4391  N3    A  1094      22.667 -12.757 -37.986  1.00  0.00           N  
ATOM   4392  C4    A  1094      23.078 -11.477 -37.934  1.00  0.00           C  
ATOM   4393  C5    A  1094      22.282 -10.349 -37.986  1.00  0.00           C  
ATOM   4394  C6    A  1094      20.895 -10.552 -38.104  1.00  0.00           C  
ATOM   4395  N6    A  1094      20.004  -9.559 -38.166  1.00  0.00           N  
ATOM   4396  N7    A  1094      23.055  -9.198 -37.905  1.00  0.00           N  
ATOM   4397  C8    A  1094      24.281  -9.650 -37.808  1.00  0.00           C  
ATOM   4398  N9    A  1094      24.369 -11.020 -37.819  1.00  0.00           N  
ATOM   4399  H5'   A  1094      28.524  -9.342 -36.819  1.00  0.00           H  
ATOM   4400 H5''   A  1094      28.973  -9.233 -38.347  1.00  0.00           H  
ATOM   4401  H4'   A  1094      28.393 -11.435 -37.848  1.00  0.00           H  
ATOM   4402  H3'   A  1094      26.528 -10.238 -39.628  1.00  0.00           H  
ATOM   4403  H1'   A  1094      25.381 -12.674 -37.234  1.00  0.00           H  
ATOM   4404  H2'   A  1094      25.429 -12.273 -39.776  1.00  0.00           H  
ATOM   4405 HO2'   A  1094      27.748 -13.301 -39.438  1.00  0.00           H  
ATOM   4406  H2    A  1094      20.967 -13.726 -38.142  1.00  0.00           H  
ATOM   4407  H61   A  1094      19.049  -9.763 -38.249  1.00  0.00           H  
ATOM   4408  H62   A  1094      20.305  -8.628 -38.128  1.00  0.00           H  
ATOM   4409  H8    A  1094      25.063  -9.063 -37.734  1.00  0.00           H  
ATOM   4410  P     U  1095      27.634 -11.234 -41.929  1.00  0.00           P  
ATOM   4411  OP2   U  1095      27.263  -9.832 -42.247  1.00  0.00           O  
ATOM   4412  OP1   U  1095      28.706 -11.905 -42.709  1.00  0.00           O  
ATOM   4413  O5'   U  1095      26.319 -12.127 -42.028  1.00  0.00           O  
ATOM   4414  C5'   U  1095      26.403 -13.527 -42.249  1.00  0.00           C  
ATOM   4415  C4'   U  1095      25.041 -14.140 -42.458  1.00  0.00           C  
ATOM   4416  O4'   U  1095      24.155 -13.692 -41.402  1.00  0.00           O  
ATOM   4417  C3'   U  1095      24.306 -13.724 -43.723  1.00  0.00           C  
ATOM   4418  O3'   U  1095      24.685 -14.481 -44.858  1.00  0.00           O  
ATOM   4419  C1'   U  1095      22.827 -13.583 -41.880  1.00  0.00           C  
ATOM   4420  C2'   U  1095      22.857 -14.013 -43.349  1.00  0.00           C  
ATOM   4421  O2'   U  1095      22.571 -15.402 -43.430  1.00  0.00           O  
ATOM   4422  N1    U  1095      22.408 -12.170 -41.716  1.00  0.00           N  
ATOM   4423  C2    U  1095      21.051 -11.907 -41.743  1.00  0.00           C  
ATOM   4424  O2    U  1095      20.208 -12.775 -41.894  1.00  0.00           O  
ATOM   4425  N3    U  1095      20.710 -10.586 -41.586  1.00  0.00           N  
ATOM   4426  C4    U  1095      21.567  -9.521 -41.409  1.00  0.00           C  
ATOM   4427  O4    U  1095      21.104  -8.387 -41.283  1.00  0.00           O  
ATOM   4428  C5    U  1095      22.956  -9.868 -41.391  1.00  0.00           C  
ATOM   4429  C6    U  1095      23.316 -11.147 -41.540  1.00  0.00           C  
ATOM   4430  H5'   U  1095      26.827 -13.948 -41.472  1.00  0.00           H  
ATOM   4431 H5''   U  1095      26.953 -13.693 -43.042  1.00  0.00           H  
ATOM   4432  H4'   U  1095      25.124 -15.115 -42.419  1.00  0.00           H  
ATOM   4433  H3'   U  1095      24.420 -12.761 -43.861  1.00  0.00           H  
ATOM   4434  H1'   U  1095      22.211 -14.164 -41.386  1.00  0.00           H  
ATOM   4435  H2'   U  1095      22.234 -13.483 -43.890  1.00  0.00           H  
ATOM   4436 HO2'   U  1095      21.678 -15.523 -43.815  1.00  0.00           H  
ATOM   4437  H3    U  1095      19.753 -10.378 -41.603  1.00  0.00           H  
ATOM   4438  H5    U  1095      23.636  -9.173 -41.269  1.00  0.00           H  
ATOM   4439  H6    U  1095      24.272 -11.358 -41.525  1.00  0.00           H  
ATOM   4440  P     U  1096      25.046 -13.744 -46.240  1.00  0.00           P  
ATOM   4441  OP2   U  1096      25.135 -12.286 -45.972  1.00  0.00           O  
ATOM   4442  OP1   U  1096      26.201 -14.450 -46.851  1.00  0.00           O  
ATOM   4443  O5'   U  1096      23.769 -14.000 -47.157  1.00  0.00           O  
ATOM   4444  C5'   U  1096      22.876 -15.068 -46.883  1.00  0.00           C  
ATOM   4445  C4'   U  1096      21.495 -14.792 -47.424  1.00  0.00           C  
ATOM   4446  O4'   U  1096      20.694 -14.157 -46.400  1.00  0.00           O  
ATOM   4447  C3'   U  1096      21.414 -13.830 -48.599  1.00  0.00           C  
ATOM   4448  O3'   U  1096      21.588 -14.469 -49.851  1.00  0.00           O  
ATOM   4449  C1'   U  1096      19.966 -13.079 -46.918  1.00  0.00           C  
ATOM   4450  C2'   U  1096      20.013 -13.253 -48.434  1.00  0.00           C  
ATOM   4451  O2'   U  1096      19.011 -14.181 -48.823  1.00  0.00           O  
ATOM   4452  N1    U  1096      20.664 -11.850 -46.470  1.00  0.00           N  
ATOM   4453  C2    U  1096      19.956 -10.664 -46.534  1.00  0.00           C  
ATOM   4454  O2    U  1096      18.807 -10.595 -46.935  1.00  0.00           O  
ATOM   4455  N3    U  1096      20.642  -9.552 -46.109  1.00  0.00           N  
ATOM   4456  C4    U  1096      21.936  -9.504 -45.637  1.00  0.00           C  
ATOM   4457  O4    U  1096      22.414  -8.421 -45.293  1.00  0.00           O  
ATOM   4458  C5    U  1096      22.606 -10.768 -45.598  1.00  0.00           C  
ATOM   4459  C6    U  1096      21.962 -11.866 -46.005  1.00  0.00           C  
ATOM   4460  H5'   U  1096      22.819 -15.196 -45.913  1.00  0.00           H  
ATOM   4461 H5''   U  1096      23.221 -15.887 -47.295  1.00  0.00           H  
ATOM   4462  H4'   U  1096      21.071 -15.638 -47.678  1.00  0.00           H  
ATOM   4463  H3'   U  1096      22.070 -13.108 -48.500  1.00  0.00           H  
ATOM   4464  H1'   U  1096      19.030 -13.046 -46.626  1.00  0.00           H  
ATOM   4465  H2'   U  1096      19.910 -12.395 -48.896  1.00  0.00           H  
ATOM   4466 HO2'   U  1096      18.215 -13.689 -49.115  1.00  0.00           H  
ATOM   4467  H3    U  1096      20.158  -8.701 -46.147  1.00  0.00           H  
ATOM   4468  H5    U  1096      23.530 -10.827 -45.276  1.00  0.00           H  
ATOM   4469  H6    U  1096      22.443 -12.718 -45.970  1.00  0.00           H  
ATOM   4470  P     G  1097      22.077 -13.626 -51.129  1.00  0.00           P  
ATOM   4471  OP2   G  1097      23.224 -12.780 -50.711  1.00  0.00           O  
ATOM   4472  OP1   G  1097      22.235 -14.567 -52.268  1.00  0.00           O  
ATOM   4473  O5'   G  1097      20.847 -12.665 -51.451  1.00  0.00           O  
ATOM   4474  C5'   G  1097      20.282 -12.616 -52.752  1.00  0.00           C  
ATOM   4475  C4'   G  1097      19.148 -11.624 -52.827  1.00  0.00           C  
ATOM   4476  O4'   G  1097      18.823 -11.237 -51.474  1.00  0.00           O  
ATOM   4477  C3'   G  1097      19.465 -10.299 -53.505  1.00  0.00           C  
ATOM   4478  O3'   G  1097      19.240 -10.325 -54.904  1.00  0.00           O  
ATOM   4479  C1'   G  1097      18.495  -9.854 -51.396  1.00  0.00           C  
ATOM   4480  C2'   G  1097      18.483  -9.348 -52.843  1.00  0.00           C  
ATOM   4481  O2'   G  1097      17.176  -9.504 -53.376  1.00  0.00           O  
ATOM   4482  N1    G  1097      20.121  -5.543 -49.232  1.00  0.00           N  
ATOM   4483  C2    G  1097      18.986  -5.776 -49.971  1.00  0.00           C  
ATOM   4484  N2    G  1097      18.173  -4.727 -50.161  1.00  0.00           N  
ATOM   4485  N3    G  1097      18.669  -6.953 -50.485  1.00  0.00           N  
ATOM   4486  C4    G  1097      19.593  -7.895 -50.200  1.00  0.00           C  
ATOM   4487  C5    G  1097      20.758  -7.766 -49.473  1.00  0.00           C  
ATOM   4488  C6    G  1097      21.086  -6.498 -48.927  1.00  0.00           C  
ATOM   4489  O6    G  1097      22.073  -6.181 -48.253  1.00  0.00           O  
ATOM   4490  N7    G  1097      21.435  -8.975 -49.408  1.00  0.00           N  
ATOM   4491  C8    G  1097      20.684  -9.802 -50.084  1.00  0.00           C  
ATOM   4492  N9    G  1097      19.552  -9.213 -50.592  1.00  0.00           N  
ATOM   4493  H5'   G  1097      19.945 -13.506 -52.989  1.00  0.00           H  
ATOM   4494 H5''   G  1097      20.977 -12.358 -53.394  1.00  0.00           H  
ATOM   4495  H4'   G  1097      18.375 -12.056 -53.248  1.00  0.00           H  
ATOM   4496  H3'   G  1097      20.378 -10.030 -53.273  1.00  0.00           H  
ATOM   4497  H1'   G  1097      17.622  -9.685 -50.984  1.00  0.00           H  
ATOM   4498  H2'   G  1097      18.790  -8.418 -52.900  1.00  0.00           H  
ATOM   4499 HO2'   G  1097      16.683  -8.665 -53.262  1.00  0.00           H  
ATOM   4500  H1    G  1097      20.264  -4.634 -48.895  1.00  0.00           H  
ATOM   4501  H22   G  1097      17.348  -4.834 -50.680  1.00  0.00           H  
ATOM   4502  H21   G  1097      18.400  -3.852 -49.783  1.00  0.00           H  
ATOM   4503  H8    G  1097      20.907 -10.747 -50.215  1.00  0.00           H  
ATOM   4504  P     U  1098      20.324  -9.695 -55.892  1.00  0.00           P  
ATOM   4505  OP2   U  1098      20.876  -8.510 -55.189  1.00  0.00           O  
ATOM   4506  OP1   U  1098      21.228 -10.811 -56.271  1.00  0.00           O  
ATOM   4507  O5'   U  1098      19.588  -9.188 -57.211  1.00  0.00           O  
ATOM   4508  C5'   U  1098      19.749  -7.855 -57.670  1.00  0.00           C  
ATOM   4509  C4'   U  1098      18.457  -7.079 -57.595  1.00  0.00           C  
ATOM   4510  O4'   U  1098      17.983  -7.084 -56.225  1.00  0.00           O  
ATOM   4511  C3'   U  1098      18.536  -5.608 -57.971  1.00  0.00           C  
ATOM   4512  O3'   U  1098      18.457  -5.388 -59.368  1.00  0.00           O  
ATOM   4513  C1'   U  1098      17.400  -5.842 -55.907  1.00  0.00           C  
ATOM   4514  C2'   U  1098      17.381  -4.996 -57.185  1.00  0.00           C  
ATOM   4515  O2'   U  1098      16.142  -5.195 -57.852  1.00  0.00           O  
ATOM   4516  N1    U  1098      18.205  -5.216 -54.830  1.00  0.00           N  
ATOM   4517  C2    U  1098      17.796  -3.975 -54.377  1.00  0.00           C  
ATOM   4518  O2    U  1098      16.820  -3.393 -54.819  1.00  0.00           O  
ATOM   4519  N3    U  1098      18.570  -3.435 -53.379  1.00  0.00           N  
ATOM   4520  C4    U  1098      19.690  -3.993 -52.801  1.00  0.00           C  
ATOM   4521  O4    U  1098      20.281  -3.379 -51.911  1.00  0.00           O  
ATOM   4522  C5    U  1098      20.054  -5.277 -53.320  1.00  0.00           C  
ATOM   4523  C6    U  1098      19.317  -5.827 -54.290  1.00  0.00           C  
ATOM   4524  H5'   U  1098      20.057  -7.872 -58.600  1.00  0.00           H  
ATOM   4525 H5''   U  1098      20.423  -7.406 -57.118  1.00  0.00           H  
ATOM   4526  H4'   U  1098      17.784  -7.514 -58.158  1.00  0.00           H  
ATOM   4527  H3'   U  1098      19.379  -5.238 -57.635  1.00  0.00           H  
ATOM   4528  H1'   U  1098      16.481  -5.971 -55.591  1.00  0.00           H  
ATOM   4529  H2'   U  1098      17.540  -4.049 -56.991  1.00  0.00           H  
ATOM   4530 HO2'   U  1098      16.316  -5.387 -58.797  1.00  0.00           H  
ATOM   4531  H3    U  1098      18.298  -2.556 -53.044  1.00  0.00           H  
ATOM   4532  H5    U  1098      20.837  -5.748 -52.965  1.00  0.00           H  
ATOM   4533  H6    U  1098      19.587  -6.705 -54.628  1.00  0.00           H  
ATOM   4534  P     U  1099      19.481  -4.380 -60.088  1.00  0.00           P  
ATOM   4535  OP2   U  1099      20.861  -4.830 -59.779  1.00  0.00           O  
ATOM   4536  OP1   U  1099      19.057  -4.228 -61.504  1.00  0.00           O  
ATOM   4537  O5'   U  1099      19.237  -2.991 -59.349  1.00  0.00           O  
ATOM   4538  C5'   U  1099      18.170  -2.137 -59.733  1.00  0.00           C  
ATOM   4539  C4'   U  1099      18.083  -0.920 -58.845  1.00  0.00           C  
ATOM   4540  O4'   U  1099      17.943  -1.292 -57.464  1.00  0.00           O  
ATOM   4541  C3'   U  1099      19.288   0.007 -58.859  1.00  0.00           C  
ATOM   4542  O3'   U  1099      19.272   0.919 -59.942  1.00  0.00           O  
ATOM   4543  C1'   U  1099      18.600  -0.365 -56.633  1.00  0.00           C  
ATOM   4544  C2'   U  1099      19.112   0.746 -57.540  1.00  0.00           C  
ATOM   4545  O2'   U  1099      18.116   1.753 -57.643  1.00  0.00           O  
ATOM   4546  N1    U  1099      19.701  -1.079 -55.941  1.00  0.00           N  
ATOM   4547  C2    U  1099      20.269  -0.453 -54.847  1.00  0.00           C  
ATOM   4548  O2    U  1099      19.906   0.637 -54.441  1.00  0.00           O  
ATOM   4549  N3    U  1099      21.284  -1.150 -54.238  1.00  0.00           N  
ATOM   4550  C4    U  1099      21.780  -2.384 -54.603  1.00  0.00           C  
ATOM   4551  O4    U  1099      22.700  -2.881 -53.952  1.00  0.00           O  
ATOM   4552  C5    U  1099      21.145  -2.971 -55.742  1.00  0.00           C  
ATOM   4553  C6    U  1099      20.153  -2.314 -56.354  1.00  0.00           C  
ATOM   4554  H5'   U  1099      17.327  -2.635 -59.676  1.00  0.00           H  
ATOM   4555 H5''   U  1099      18.309  -1.847 -60.658  1.00  0.00           H  
ATOM   4556  H4'   U  1099      17.290  -0.413 -59.117  1.00  0.00           H  
ATOM   4557  H3'   U  1099      20.131  -0.491 -58.835  1.00  0.00           H  
ATOM   4558  H1'   U  1099      17.992   0.017 -55.966  1.00  0.00           H  
ATOM   4559  H2'   U  1099      19.962   1.110 -57.216  1.00  0.00           H  
ATOM   4560 HO2'   U  1099      18.413   2.548 -57.151  1.00  0.00           H  
ATOM   4561  H3    U  1099      21.701  -0.724 -53.461  1.00  0.00           H  
ATOM   4562  H5    U  1099      21.433  -3.848 -56.071  1.00  0.00           H  
ATOM   4563  H6    U  1099      19.735  -2.737 -57.132  1.00  0.00           H  
ATOM   4564  P     C  1100      20.652   1.460 -60.565  1.00  0.00           P  
ATOM   4565  OP2   C  1100      21.612   0.329 -60.610  1.00  0.00           O  
ATOM   4566  OP1   C  1100      20.333   2.202 -61.811  1.00  0.00           O  
ATOM   4567  O5'   C  1100      21.176   2.510 -59.487  1.00  0.00           O  
ATOM   4568  C5'   C  1100      20.519   3.755 -59.302  1.00  0.00           C  
ATOM   4569  C4'   C  1100      21.198   4.592 -58.245  1.00  0.00           C  
ATOM   4570  O4'   C  1100      21.046   3.958 -56.946  1.00  0.00           O  
ATOM   4571  C3'   C  1100      22.706   4.742 -58.376  1.00  0.00           C  
ATOM   4572  O3'   C  1100      23.083   5.747 -59.301  1.00  0.00           O  
ATOM   4573  C1'   C  1100      22.193   4.173 -56.157  1.00  0.00           C  
ATOM   4574  C2'   C  1100      23.100   5.108 -56.956  1.00  0.00           C  
ATOM   4575  O2'   C  1100      22.764   6.456 -56.661  1.00  0.00           O  
ATOM   4576  N1    C  1100      22.818   2.848 -55.920  1.00  0.00           N  
ATOM   4577  C2    C  1100      23.737   2.724 -54.870  1.00  0.00           C  
ATOM   4578  O2    C  1100      23.999   3.718 -54.175  1.00  0.00           O  
ATOM   4579  N3    C  1100      24.321   1.527 -54.633  1.00  0.00           N  
ATOM   4580  C4    C  1100      24.022   0.476 -55.395  1.00  0.00           C  
ATOM   4581  N4    C  1100      24.623  -0.686 -55.124  1.00  0.00           N  
ATOM   4582  C5    C  1100      23.093   0.568 -56.470  1.00  0.00           C  
ATOM   4583  C6    C  1100      22.521   1.757 -56.695  1.00  0.00           C  
ATOM   4584  H5'   C  1100      19.592   3.590 -59.033  1.00  0.00           H  
ATOM   4585 H5''   C  1100      20.523   4.247 -60.150  1.00  0.00           H  
ATOM   4586  H4'   C  1100      20.773   5.474 -58.220  1.00  0.00           H  
ATOM   4587  H3'   C  1100      23.098   3.875 -58.610  1.00  0.00           H  
ATOM   4588  H1'   C  1100      21.978   4.590 -55.297  1.00  0.00           H  
ATOM   4589  H2'   C  1100      24.048   4.927 -56.790  1.00  0.00           H  
ATOM   4590 HO2'   C  1100      23.485   6.857 -56.132  1.00  0.00           H  
ATOM   4591  H42   C  1100      24.424  -1.478 -55.666  1.00  0.00           H  
ATOM   4592  H41   C  1100      25.262  -0.746 -54.383  1.00  0.00           H  
ATOM   4593  H5    C  1100      22.879  -0.211 -57.025  1.00  0.00           H  
ATOM   4594  H6    C  1100      21.879   1.842 -57.430  1.00  0.00           H  
ATOM   4595  P     U  1101      24.512   5.677 -60.033  1.00  0.00           P  
ATOM   4596  OP2   U  1101      24.624   4.353 -60.695  1.00  0.00           O  
ATOM   4597  OP1   U  1101      24.679   6.916 -60.835  1.00  0.00           O  
ATOM   4598  O5'   U  1101      25.561   5.720 -58.835  1.00  0.00           O  
ATOM   4599  C5'   U  1101      25.901   6.946 -58.206  1.00  0.00           C  
ATOM   4600  C4'   U  1101      26.800   6.730 -57.014  1.00  0.00           C  
ATOM   4601  O4'   U  1101      26.265   5.662 -56.192  1.00  0.00           O  
ATOM   4602  C3'   U  1101      28.207   6.238 -57.316  1.00  0.00           C  
ATOM   4603  O3'   U  1101      29.089   7.280 -57.694  1.00  0.00           O  
ATOM   4604  C1'   U  1101      27.299   4.930 -55.567  1.00  0.00           C  
ATOM   4605  C2'   U  1101      28.606   5.598 -55.994  1.00  0.00           C  
ATOM   4606  O2'   U  1101      28.956   6.581 -55.030  1.00  0.00           O  
ATOM   4607  N1    U  1101      27.199   3.530 -56.046  1.00  0.00           N  
ATOM   4608  C2    U  1101      27.965   2.584 -55.390  1.00  0.00           C  
ATOM   4609  O2    U  1101      28.700   2.853 -54.455  1.00  0.00           O  
ATOM   4610  N3    U  1101      27.841   1.302 -55.867  1.00  0.00           N  
ATOM   4611  C4    U  1101      27.047   0.876 -56.911  1.00  0.00           C  
ATOM   4612  O4    U  1101      27.046  -0.316 -57.221  1.00  0.00           O  
ATOM   4613  C5    U  1101      26.284   1.909 -57.541  1.00  0.00           C  
ATOM   4614  C6    U  1101      26.385   3.166 -57.097  1.00  0.00           C  
ATOM   4615  H5'   U  1101      25.080   7.391 -57.910  1.00  0.00           H  
ATOM   4616 H5''   U  1101      26.361   7.521 -58.853  1.00  0.00           H  
ATOM   4617  H4'   U  1101      26.830   7.556 -56.487  1.00  0.00           H  
ATOM   4618  H3'   U  1101      28.166   5.549 -58.011  1.00  0.00           H  
ATOM   4619  H1'   U  1101      27.233   4.944 -54.589  1.00  0.00           H  
ATOM   4620  H2'   U  1101      29.320   4.939 -56.114  1.00  0.00           H  
ATOM   4621 HO2'   U  1101      29.732   6.267 -54.521  1.00  0.00           H  
ATOM   4622  H3    U  1101      28.375   0.615 -55.416  1.00  0.00           H  
ATOM   4623  H5    U  1101      25.691   1.696 -58.293  1.00  0.00           H  
ATOM   4624  H6    U  1101      25.853   3.854 -57.546  1.00  0.00           H  
ATOM   4625  P     G  1102      30.151   7.053 -58.879  1.00  0.00           P  
ATOM   4626  OP2   G  1102      29.714   5.873 -59.667  1.00  0.00           O  
ATOM   4627  OP1   G  1102      30.365   8.354 -59.562  1.00  0.00           O  
ATOM   4628  O5'   G  1102      31.499   6.668 -58.120  1.00  0.00           O  
ATOM   4629  C5'   G  1102      31.964   7.439 -57.023  1.00  0.00           C  
ATOM   4630  C4'   G  1102      33.103   6.756 -56.308  1.00  0.00           C  
ATOM   4631  O4'   G  1102      32.550   5.815 -55.373  1.00  0.00           O  
ATOM   4632  C3'   G  1102      34.017   5.900 -57.174  1.00  0.00           C  
ATOM   4633  O3'   G  1102      35.112   6.626 -57.706  1.00  0.00           O  
ATOM   4634  C1'   G  1102      33.311   4.627 -55.370  1.00  0.00           C  
ATOM   4635  C2'   G  1102      34.580   4.919 -56.144  1.00  0.00           C  
ATOM   4636  O2'   G  1102      35.531   5.550 -55.298  1.00  0.00           O  
ATOM   4637  N1    G  1102      32.653  -0.388 -55.946  1.00  0.00           N  
ATOM   4638  C2    G  1102      33.597   0.292 -55.214  1.00  0.00           C  
ATOM   4639  N2    G  1102      34.485  -0.459 -54.545  1.00  0.00           N  
ATOM   4640  N3    G  1102      33.666   1.611 -55.141  1.00  0.00           N  
ATOM   4641  C4    G  1102      32.701   2.208 -55.872  1.00  0.00           C  
ATOM   4642  C5    G  1102      31.714   1.623 -56.637  1.00  0.00           C  
ATOM   4643  C6    G  1102      31.651   0.207 -56.706  1.00  0.00           C  
ATOM   4644  O6    G  1102      30.850  -0.499 -57.329  1.00  0.00           O  
ATOM   4645  N7    G  1102      30.916   2.589 -57.234  1.00  0.00           N  
ATOM   4646  C8    G  1102      31.423   3.722 -56.830  1.00  0.00           C  
ATOM   4647  N9    G  1102      32.508   3.564 -56.001  1.00  0.00           N  
ATOM   4648  H5'   G  1102      31.226   7.576 -56.392  1.00  0.00           H  
ATOM   4649 H5''   G  1102      32.269   8.311 -57.352  1.00  0.00           H  
ATOM   4650  H4'   G  1102      33.625   7.431 -55.826  1.00  0.00           H  
ATOM   4651  H3'   G  1102      33.476   5.414 -57.829  1.00  0.00           H  
ATOM   4652  H1'   G  1102      33.541   4.363 -54.454  1.00  0.00           H  
ATOM   4653  H2'   G  1102      34.950   4.120 -56.574  1.00  0.00           H  
ATOM   4654 HO2'   G  1102      36.274   4.932 -55.138  1.00  0.00           H  
ATOM   4655  H1    G  1102      32.688  -1.367 -55.934  1.00  0.00           H  
ATOM   4656  H22   G  1102      35.181  -0.028 -54.005  1.00  0.00           H  
ATOM   4657  H21   G  1102      34.440  -1.436 -54.593  1.00  0.00           H  
ATOM   4658  H8    G  1102      31.065   4.596 -57.091  1.00  0.00           H  
ATOM   4659  P     C  1103      35.905   6.065 -58.987  1.00  0.00           P  
ATOM   4660  OP2   C  1103      34.907   5.709 -60.027  1.00  0.00           O  
ATOM   4661  OP1   C  1103      36.991   7.025 -59.311  1.00  0.00           O  
ATOM   4662  O5'   C  1103      36.578   4.719 -58.466  1.00  0.00           O  
ATOM   4663  C5'   C  1103      37.794   4.747 -57.734  1.00  0.00           C  
ATOM   4664  C4'   C  1103      38.332   3.357 -57.493  1.00  0.00           C  
ATOM   4665  O4'   C  1103      37.337   2.545 -56.811  1.00  0.00           O  
ATOM   4666  C3'   C  1103      38.641   2.534 -58.733  1.00  0.00           C  
ATOM   4667  O3'   C  1103      39.875   2.885 -59.336  1.00  0.00           O  
ATOM   4668  C1'   C  1103      37.447   1.200 -57.222  1.00  0.00           C  
ATOM   4669  C2'   C  1103      38.669   1.135 -58.140  1.00  0.00           C  
ATOM   4670  O2'   C  1103      39.837   0.930 -57.360  1.00  0.00           O  
ATOM   4671  N1    C  1103      36.194   0.830 -57.926  1.00  0.00           N  
ATOM   4672  C2    C  1103      35.883  -0.529 -58.059  1.00  0.00           C  
ATOM   4673  O2    C  1103      36.658  -1.377 -57.591  1.00  0.00           O  
ATOM   4674  N3    C  1103      34.746  -0.893 -58.696  1.00  0.00           N  
ATOM   4675  C4    C  1103      33.930   0.037 -59.191  1.00  0.00           C  
ATOM   4676  N4    C  1103      32.820  -0.369 -59.811  1.00  0.00           N  
ATOM   4677  C5    C  1103      34.218   1.426 -59.072  1.00  0.00           C  
ATOM   4678  C6    C  1103      35.345   1.774 -58.439  1.00  0.00           C  
ATOM   4679  H5'   C  1103      37.636   5.183 -56.870  1.00  0.00           H  
ATOM   4680 H5''   C  1103      38.458   5.263 -58.236  1.00  0.00           H  
ATOM   4681  H4'   C  1103      39.127   3.421 -56.925  1.00  0.00           H  
ATOM   4682  H3'   C  1103      37.898   2.613 -59.367  1.00  0.00           H  
ATOM   4683  H1'   C  1103      37.584   0.598 -56.461  1.00  0.00           H  
ATOM   4684  H2'   C  1103      38.571   0.450 -58.833  1.00  0.00           H  
ATOM   4685 HO2'   C  1103      40.515   1.587 -57.620  1.00  0.00           H  
ATOM   4686  H42   C  1103      32.200   0.291 -60.186  1.00  0.00           H  
ATOM   4687  H41   C  1103      32.625  -1.326 -59.892  1.00  0.00           H  
ATOM   4688  H5    C  1103      33.612   2.103 -59.439  1.00  0.00           H  
ATOM   4689  H6    C  1103      35.561   2.725 -58.347  1.00  0.00           H  
ATOM   4690  P     C  1104      40.284   2.236 -60.739  1.00  0.00           P  
ATOM   4691  OP2   C  1104      40.373   3.363 -61.700  1.00  0.00           O  
ATOM   4692  OP1   C  1104      41.485   1.406 -60.469  1.00  0.00           O  
ATOM   4693  O5'   C  1104      39.115   1.267 -61.221  1.00  0.00           O  
ATOM   4694  C5'   C  1104      38.748   1.191 -62.591  1.00  0.00           C  
ATOM   4695  C4'   C  1104      39.595   0.192 -63.340  1.00  0.00           C  
ATOM   4696  O4'   C  1104      40.890   0.038 -62.698  1.00  0.00           O  
ATOM   4697  C3'   C  1104      39.074  -1.236 -63.375  1.00  0.00           C  
ATOM   4698  O3'   C  1104      38.018  -1.417 -64.302  1.00  0.00           O  
ATOM   4699  C1'   C  1104      41.371  -1.272 -62.900  1.00  0.00           C  
ATOM   4700  C2'   C  1104      40.343  -1.975 -63.783  1.00  0.00           C  
ATOM   4701  O2'   C  1104      40.655  -1.744 -65.149  1.00  0.00           O  
ATOM   4702  N1    C  1104      41.507  -1.916 -61.570  1.00  0.00           N  
ATOM   4703  C2    C  1104      42.288  -3.074 -61.469  1.00  0.00           C  
ATOM   4704  O2    C  1104      42.838  -3.525 -62.486  1.00  0.00           O  
ATOM   4705  N3    C  1104      42.428  -3.681 -60.268  1.00  0.00           N  
ATOM   4706  C4    C  1104      41.826  -3.178 -59.191  1.00  0.00           C  
ATOM   4707  N4    C  1104      41.992  -3.810 -58.027  1.00  0.00           N  
ATOM   4708  C5    C  1104      41.025  -2.003 -59.260  1.00  0.00           C  
ATOM   4709  C6    C  1104      40.895  -1.410 -60.454  1.00  0.00           C  
ATOM   4710  H5'   C  1104      38.859   2.075 -63.000  1.00  0.00           H  
ATOM   4711 H5''   C  1104      37.808   0.924 -62.655  1.00  0.00           H  
ATOM   4712  H4'   C  1104      39.721   0.506 -64.260  1.00  0.00           H  
ATOM   4713  H3'   C  1104      38.782  -1.546 -62.492  1.00  0.00           H  
ATOM   4714  H1'   C  1104      42.239  -1.273 -63.353  1.00  0.00           H  
ATOM   4715  H2'   C  1104      40.280  -2.932 -63.582  1.00  0.00           H  
ATOM   4716 HO2'   C  1104      40.973  -2.580 -65.550  1.00  0.00           H  
ATOM   4717  H42   C  1104      41.563  -3.465 -57.217  1.00  0.00           H  
ATOM   4718  H41   C  1104      42.544  -4.619 -57.983  1.00  0.00           H  
ATOM   4719  H5    C  1104      40.587  -1.640 -58.463  1.00  0.00           H  
ATOM   4720  H6    C  1104      40.348  -0.601 -60.522  1.00  0.00           H  
ATOM   4721  P     G  1105      36.489  -1.335 -63.813  1.00  0.00           P  
ATOM   4722  OP2   G  1105      36.470  -1.490 -62.336  1.00  0.00           O  
ATOM   4723  OP1   G  1105      35.870  -0.135 -64.433  1.00  0.00           O  
ATOM   4724  O5'   G  1105      35.809  -2.626 -64.452  1.00  0.00           O  
ATOM   4725  C5'   G  1105      35.775  -2.811 -65.860  1.00  0.00           C  
ATOM   4726  C4'   G  1105      36.027  -4.250 -66.236  1.00  0.00           C  
ATOM   4727  O4'   G  1105      37.446  -4.537 -66.145  1.00  0.00           O  
ATOM   4728  C3'   G  1105      35.411  -5.297 -65.319  1.00  0.00           C  
ATOM   4729  O3'   G  1105      34.048  -5.553 -65.608  1.00  0.00           O  
ATOM   4730  C1'   G  1105      37.655  -5.854 -65.684  1.00  0.00           C  
ATOM   4731  C2'   G  1105      36.277  -6.507 -65.608  1.00  0.00           C  
ATOM   4732  O2'   G  1105      35.957  -7.081 -66.867  1.00  0.00           O  
ATOM   4733  N1    G  1105      40.255  -8.337 -62.080  1.00  0.00           N  
ATOM   4734  C2    G  1105      39.779  -8.792 -63.286  1.00  0.00           C  
ATOM   4735  N2    G  1105      40.026 -10.078 -63.576  1.00  0.00           N  
ATOM   4736  N3    G  1105      39.111  -8.043 -64.147  1.00  0.00           N  
ATOM   4737  C4    G  1105      38.951  -6.780 -63.699  1.00  0.00           C  
ATOM   4738  C5    G  1105      39.385  -6.224 -62.514  1.00  0.00           C  
ATOM   4739  C6    G  1105      40.101  -7.040 -61.599  1.00  0.00           C  
ATOM   4740  O6    G  1105      40.569  -6.732 -60.497  1.00  0.00           O  
ATOM   4741  N7    G  1105      39.018  -4.889 -62.432  1.00  0.00           N  
ATOM   4742  C8    G  1105      38.378  -4.661 -63.546  1.00  0.00           C  
ATOM   4743  N9    G  1105      38.301  -5.764 -64.362  1.00  0.00           N  
ATOM   4744  H5'   G  1105      36.462  -2.248 -66.273  1.00  0.00           H  
ATOM   4745 H5''   G  1105      34.895  -2.541 -66.197  1.00  0.00           H  
ATOM   4746  H4'   G  1105      35.719  -4.410 -67.153  1.00  0.00           H  
ATOM   4747  H3'   G  1105      35.496  -5.036 -64.379  1.00  0.00           H  
ATOM   4748  H1'   G  1105      38.226  -6.367 -66.293  1.00  0.00           H  
ATOM   4749  H2'   G  1105      36.225  -7.167 -64.885  1.00  0.00           H  
ATOM   4750 HO2'   G  1105      35.979  -8.058 -66.788  1.00  0.00           H  
ATOM   4751  H1    G  1105      40.739  -8.973 -61.513  1.00  0.00           H  
ATOM   4752  H22   G  1105      39.711 -10.459 -64.423  1.00  0.00           H  
ATOM   4753  H21   G  1105      40.521 -10.640 -62.943  1.00  0.00           H  
ATOM   4754  H8    G  1105      37.993  -3.790 -63.778  1.00  0.00           H  
ATOM   4755  P     G  1106      33.063  -6.085 -64.454  1.00  0.00           P  
ATOM   4756  OP2   G  1106      33.346  -5.314 -63.217  1.00  0.00           O  
ATOM   4757  OP1   G  1106      31.683  -6.113 -65.003  1.00  0.00           O  
ATOM   4758  O5'   G  1106      33.528  -7.590 -64.214  1.00  0.00           O  
ATOM   4759  C5'   G  1106      33.187  -8.614 -65.136  1.00  0.00           C  
ATOM   4760  C4'   G  1106      33.715  -9.957 -64.693  1.00  0.00           C  
ATOM   4761  O4'   G  1106      35.149  -9.853 -64.514  1.00  0.00           O  
ATOM   4762  C3'   G  1106      33.210 -10.463 -63.350  1.00  0.00           C  
ATOM   4763  O3'   G  1106      31.966 -11.135 -63.445  1.00  0.00           O  
ATOM   4764  C1'   G  1106      35.557 -10.602 -63.388  1.00  0.00           C  
ATOM   4765  C2'   G  1106      34.334 -11.390 -62.918  1.00  0.00           C  
ATOM   4766  O2'   G  1106      34.279 -12.627 -63.614  1.00  0.00           O  
ATOM   4767  N1    G  1106      38.147 -10.098 -59.034  1.00  0.00           N  
ATOM   4768  C2    G  1106      37.873 -11.230 -59.762  1.00  0.00           C  
ATOM   4769  N2    G  1106      38.350 -12.384 -59.271  1.00  0.00           N  
ATOM   4770  N3    G  1106      37.183 -11.233 -60.891  1.00  0.00           N  
ATOM   4771  C4    G  1106      36.780  -9.994 -61.240  1.00  0.00           C  
ATOM   4772  C5    G  1106      36.999  -8.800 -60.585  1.00  0.00           C  
ATOM   4773  C6    G  1106      37.741  -8.811 -59.375  1.00  0.00           C  
ATOM   4774  O6    G  1106      38.042  -7.858 -58.648  1.00  0.00           O  
ATOM   4775  N7    G  1106      36.417  -7.746 -61.273  1.00  0.00           N  
ATOM   4776  C8    G  1106      35.864  -8.306 -62.315  1.00  0.00           C  
ATOM   4777  N9    G  1106      36.046  -9.667 -62.357  1.00  0.00           N  
ATOM   4778  H5'   G  1106      33.566  -8.395 -66.012  1.00  0.00           H  
ATOM   4779 H5''   G  1106      32.211  -8.664 -65.213  1.00  0.00           H  
ATOM   4780  H4'   G  1106      33.529 -10.633 -65.379  1.00  0.00           H  
ATOM   4781  H3'   G  1106      33.127  -9.722 -62.715  1.00  0.00           H  
ATOM   4782  H1'   G  1106      36.274 -11.225 -63.630  1.00  0.00           H  
ATOM   4783  H2'   G  1106      34.338 -11.521 -61.946  1.00  0.00           H  
ATOM   4784 HO2'   G  1106      34.491 -13.353 -62.992  1.00  0.00           H  
ATOM   4785  H1    G  1106      38.667 -10.202 -58.210  1.00  0.00           H  
ATOM   4786  H22   G  1106      38.186 -13.224 -59.748  1.00  0.00           H  
ATOM   4787  H21   G  1106      38.862 -12.389 -58.436  1.00  0.00           H  
ATOM   4788  H8    G  1106      35.370  -7.805 -62.997  1.00  0.00           H  
ATOM   4789  P     G  1107      30.894 -11.022 -62.253  1.00  0.00           P  
ATOM   4790  OP2   G  1107      30.630  -9.581 -62.008  1.00  0.00           O  
ATOM   4791  OP1   G  1107      29.764 -11.934 -62.561  1.00  0.00           O  
ATOM   4792  O5'   G  1107      31.664 -11.603 -60.984  1.00  0.00           O  
ATOM   4793  C5'   G  1107      31.343 -11.165 -59.673  1.00  0.00           C  
ATOM   4794  C4'   G  1107      32.577 -10.754 -58.908  1.00  0.00           C  
ATOM   4795  O4'   G  1107      33.357  -9.863 -59.745  1.00  0.00           O  
ATOM   4796  C3'   G  1107      32.341  -9.914 -57.662  1.00  0.00           C  
ATOM   4797  O3'   G  1107      32.038 -10.693 -56.518  1.00  0.00           O  
ATOM   4798  C1'   G  1107      33.932  -8.833 -58.987  1.00  0.00           C  
ATOM   4799  C2'   G  1107      33.665  -9.186 -57.526  1.00  0.00           C  
ATOM   4800  O2'   G  1107      34.685 -10.055 -57.054  1.00  0.00           O  
ATOM   4801  N1    G  1107      34.143  -3.747 -58.958  1.00  0.00           N  
ATOM   4802  C2    G  1107      35.028  -4.661 -58.440  1.00  0.00           C  
ATOM   4803  N2    G  1107      36.115  -4.161 -57.834  1.00  0.00           N  
ATOM   4804  N3    G  1107      34.862  -5.972 -58.512  1.00  0.00           N  
ATOM   4805  C4    G  1107      33.720  -6.302 -59.152  1.00  0.00           C  
ATOM   4806  C5    G  1107      32.771  -5.469 -59.705  1.00  0.00           C  
ATOM   4807  C6    G  1107      32.962  -4.065 -59.621  1.00  0.00           C  
ATOM   4808  O6    G  1107      32.234  -3.162 -60.050  1.00  0.00           O  
ATOM   4809  N7    G  1107      31.742  -6.204 -60.275  1.00  0.00           N  
ATOM   4810  C8    G  1107      32.077  -7.448 -60.062  1.00  0.00           C  
ATOM   4811  N9    G  1107      33.266  -7.579 -59.386  1.00  0.00           N  
ATOM   4812  H5'   G  1107      30.897 -11.893 -59.192  1.00  0.00           H  
ATOM   4813 H5''   G  1107      30.733 -10.400 -59.732  1.00  0.00           H  
ATOM   4814  H4'   G  1107      33.118 -11.536 -58.667  1.00  0.00           H  
ATOM   4815  H3'   G  1107      31.620  -9.268 -57.811  1.00  0.00           H  
ATOM   4816  H1'   G  1107      34.898  -8.750 -59.132  1.00  0.00           H  
ATOM   4817  H2'   G  1107      33.580  -8.387 -56.965  1.00  0.00           H  
ATOM   4818 HO2'   G  1107      35.243  -9.571 -56.410  1.00  0.00           H  
ATOM   4819  H1    G  1107      34.359  -2.797 -58.853  1.00  0.00           H  
ATOM   4820  H22   G  1107      36.781  -4.766 -57.446  1.00  0.00           H  
ATOM   4821  H21   G  1107      36.245  -3.192 -57.777  1.00  0.00           H  
ATOM   4822  H8    G  1107      31.535  -8.209 -60.356  1.00  0.00           H  
ATOM   4823  P     C  1108      31.252 -10.037 -55.279  1.00  0.00           P  
ATOM   4824  OP2   C  1108      30.077  -9.305 -55.815  1.00  0.00           O  
ATOM   4825  OP1   C  1108      31.053 -11.090 -54.251  1.00  0.00           O  
ATOM   4826  O5'   C  1108      32.277  -8.967 -54.695  1.00  0.00           O  
ATOM   4827  C5'   C  1108      33.404  -9.375 -53.935  1.00  0.00           C  
ATOM   4828  C4'   C  1108      34.200  -8.192 -53.438  1.00  0.00           C  
ATOM   4829  O4'   C  1108      34.642  -7.373 -54.555  1.00  0.00           O  
ATOM   4830  C3'   C  1108      33.451  -7.203 -52.558  1.00  0.00           C  
ATOM   4831  O3'   C  1108      33.346  -7.631 -51.212  1.00  0.00           O  
ATOM   4832  C1'   C  1108      34.620  -6.003 -54.205  1.00  0.00           C  
ATOM   4833  C2'   C  1108      34.299  -5.948 -52.712  1.00  0.00           C  
ATOM   4834  O2'   C  1108      35.504  -6.047 -51.967  1.00  0.00           O  
ATOM   4835  N1    C  1108      33.579  -5.340 -55.029  1.00  0.00           N  
ATOM   4836  C2    C  1108      33.611  -3.944 -55.143  1.00  0.00           C  
ATOM   4837  O2    C  1108      34.499  -3.308 -54.556  1.00  0.00           O  
ATOM   4838  N3    C  1108      32.674  -3.315 -55.889  1.00  0.00           N  
ATOM   4839  C4    C  1108      31.730  -4.021 -56.510  1.00  0.00           C  
ATOM   4840  N4    C  1108      30.826  -3.357 -57.236  1.00  0.00           N  
ATOM   4841  C5    C  1108      31.670  -5.440 -56.414  1.00  0.00           C  
ATOM   4842  C6    C  1108      32.602  -6.052 -55.674  1.00  0.00           C  
ATOM   4843  H5'   C  1108      33.980  -9.936 -54.495  1.00  0.00           H  
ATOM   4844 H5''   C  1108      33.097  -9.899 -53.165  1.00  0.00           H  
ATOM   4845  H4'   C  1108      34.982  -8.522 -52.950  1.00  0.00           H  
ATOM   4846  H3'   C  1108      32.553  -7.038 -52.914  1.00  0.00           H  
ATOM   4847  H1'   C  1108      35.485  -5.573 -54.364  1.00  0.00           H  
ATOM   4848  H2'   C  1108      33.792  -5.143 -52.477  1.00  0.00           H  
ATOM   4849 HO2'   C  1108      35.693  -5.181 -51.549  1.00  0.00           H  
ATOM   4850  H42   C  1108      30.119  -3.848 -57.705  1.00  0.00           H  
ATOM   4851  H41   C  1108      30.870  -2.380 -57.299  1.00  0.00           H  
ATOM   4852  H5    C  1108      30.972  -5.951 -56.875  1.00  0.00           H  
ATOM   4853  H6    C  1108      32.578  -7.028 -55.596  1.00  0.00           H  
ATOM   4854  P     G  1109      32.174  -7.060 -50.271  1.00  0.00           P  
ATOM   4855  OP2   G  1109      30.913  -7.060 -51.056  1.00  0.00           O  
ATOM   4856  OP1   G  1109      32.231  -7.781 -48.974  1.00  0.00           O  
ATOM   4857  O5'   G  1109      32.592  -5.545 -50.011  1.00  0.00           O  
ATOM   4858  C5'   G  1109      33.627  -5.221 -49.094  1.00  0.00           C  
ATOM   4859  C4'   G  1109      33.793  -3.729 -48.950  1.00  0.00           C  
ATOM   4860  O4'   G  1109      34.089  -3.117 -50.221  1.00  0.00           O  
ATOM   4861  C3'   G  1109      32.583  -2.970 -48.428  1.00  0.00           C  
ATOM   4862  O3'   G  1109      32.452  -3.040 -47.018  1.00  0.00           O  
ATOM   4863  C1'   G  1109      33.499  -1.835 -50.311  1.00  0.00           C  
ATOM   4864  C2'   G  1109      32.877  -1.556 -48.936  1.00  0.00           C  
ATOM   4865  O2'   G  1109      33.843  -0.906 -48.122  1.00  0.00           O  
ATOM   4866  N1    G  1109      30.343   0.855 -53.264  1.00  0.00           N  
ATOM   4867  C2    G  1109      31.215   1.288 -52.295  1.00  0.00           C  
ATOM   4868  N2    G  1109      31.257   2.611 -52.079  1.00  0.00           N  
ATOM   4869  N3    G  1109      31.992   0.483 -51.587  1.00  0.00           N  
ATOM   4870  C4    G  1109      31.824  -0.811 -51.931  1.00  0.00           C  
ATOM   4871  C5    G  1109      30.983  -1.348 -52.882  1.00  0.00           C  
ATOM   4872  C6    G  1109      30.155  -0.473 -53.634  1.00  0.00           C  
ATOM   4873  O6    G  1109      29.342  -0.756 -54.522  1.00  0.00           O  
ATOM   4874  N7    G  1109      31.109  -2.728 -52.930  1.00  0.00           N  
ATOM   4875  C8    G  1109      32.008  -3.002 -52.023  1.00  0.00           C  
ATOM   4876  N9    G  1109      32.483  -1.885 -51.380  1.00  0.00           N  
ATOM   4877  H5'   G  1109      34.469  -5.608 -49.413  1.00  0.00           H  
ATOM   4878 H5''   G  1109      33.411  -5.605 -48.219  1.00  0.00           H  
ATOM   4879  H4'   G  1109      34.550  -3.575 -48.346  1.00  0.00           H  
ATOM   4880  H3'   G  1109      31.759  -3.299 -48.843  1.00  0.00           H  
ATOM   4881  H1'   G  1109      34.157  -1.140 -50.518  1.00  0.00           H  
ATOM   4882  H2'   G  1109      32.056  -1.026 -49.019  1.00  0.00           H  
ATOM   4883 HO2'   G  1109      33.588   0.034 -48.012  1.00  0.00           H  
ATOM   4884  H1    G  1109      29.812   1.532 -53.732  1.00  0.00           H  
ATOM   4885  H22   G  1109      31.860   2.978 -51.399  1.00  0.00           H  
ATOM   4886  H21   G  1109      30.685   3.213 -52.599  1.00  0.00           H  
ATOM   4887  H8    G  1109      32.312  -3.911 -51.824  1.00  0.00           H  
ATOM   4888  P     G  1110      31.019  -2.808 -46.327  1.00  0.00           P  
ATOM   4889  OP2   G  1110      30.056  -3.759 -46.938  1.00  0.00           O  
ATOM   4890  OP1   G  1110      31.213  -2.803 -44.854  1.00  0.00           O  
ATOM   4891  O5'   G  1110      30.609  -1.335 -46.774  1.00  0.00           O  
ATOM   4892  C5'   G  1110      31.213  -0.197 -46.177  1.00  0.00           C  
ATOM   4893  C4'   G  1110      30.529   1.080 -46.601  1.00  0.00           C  
ATOM   4894  O4'   G  1110      30.679   1.217 -48.033  1.00  0.00           O  
ATOM   4895  C3'   G  1110      29.020   1.123 -46.413  1.00  0.00           C  
ATOM   4896  O3'   G  1110      28.637   1.545 -45.115  1.00  0.00           O  
ATOM   4897  C1'   G  1110      29.530   1.836 -48.587  1.00  0.00           C  
ATOM   4898  C2'   G  1110      28.597   2.162 -47.431  1.00  0.00           C  
ATOM   4899  O2'   G  1110      28.870   3.477 -46.970  1.00  0.00           O  
ATOM   4900  N1    G  1110      26.267   1.286 -52.456  1.00  0.00           N  
ATOM   4901  C2    G  1110      26.606   2.416 -51.752  1.00  0.00           C  
ATOM   4902  N2    G  1110      25.998   3.553 -52.122  1.00  0.00           N  
ATOM   4903  N3    G  1110      27.477   2.432 -50.756  1.00  0.00           N  
ATOM   4904  C4    G  1110      27.992   1.208 -50.515  1.00  0.00           C  
ATOM   4905  C5    G  1110      27.722   0.019 -51.158  1.00  0.00           C  
ATOM   4906  C6    G  1110      26.785   0.015 -52.224  1.00  0.00           C  
ATOM   4907  O6    G  1110      26.412  -0.937 -52.918  1.00  0.00           O  
ATOM   4908  N7    G  1110      28.463  -1.018 -50.609  1.00  0.00           N  
ATOM   4909  C8    G  1110      29.156  -0.451 -49.659  1.00  0.00           C  
ATOM   4910  N9    G  1110      28.919   0.898 -49.548  1.00  0.00           N  
ATOM   4911  H5'   G  1110      32.155  -0.158 -46.442  1.00  0.00           H  
ATOM   4912 H5''   G  1110      31.158  -0.281 -45.202  1.00  0.00           H  
ATOM   4913  H4'   G  1110      30.928   1.857 -46.155  1.00  0.00           H  
ATOM   4914  H3'   G  1110      28.611   0.254 -46.602  1.00  0.00           H  
ATOM   4915  H1'   G  1110      29.777   2.663 -49.051  1.00  0.00           H  
ATOM   4916  H2'   G  1110      27.656   2.054 -47.685  1.00  0.00           H  
ATOM   4917 HO2'   G  1110      28.126   4.064 -47.221  1.00  0.00           H  
ATOM   4918  H1    G  1110      25.610   1.380 -53.177  1.00  0.00           H  
ATOM   4919  H22   G  1110      26.200   4.391 -51.655  1.00  0.00           H  
ATOM   4920  H21   G  1110      25.352   3.549 -52.858  1.00  0.00           H  
ATOM   4921  H8    G  1110      29.782  -0.939 -49.084  1.00  0.00           H  
ATOM   4922  P     A  1111      27.202   1.128 -44.522  1.00  0.00           P  
ATOM   4923  OP2   A  1111      27.010  -0.324 -44.763  1.00  0.00           O  
ATOM   4924  OP1   A  1111      27.102   1.663 -43.141  1.00  0.00           O  
ATOM   4925  O5'   A  1111      26.163   1.920 -45.434  1.00  0.00           O  
ATOM   4926  C5'   A  1111      25.892   3.295 -45.206  1.00  0.00           C  
ATOM   4927  C4'   A  1111      24.771   3.792 -46.083  1.00  0.00           C  
ATOM   4928  O4'   A  1111      25.156   3.658 -47.473  1.00  0.00           O  
ATOM   4929  C3'   A  1111      23.467   3.011 -46.005  1.00  0.00           C  
ATOM   4930  O3'   A  1111      22.662   3.384 -44.900  1.00  0.00           O  
ATOM   4931  C1'   A  1111      24.017   3.378 -48.238  1.00  0.00           C  
ATOM   4932  C2'   A  1111      22.816   3.458 -47.305  1.00  0.00           C  
ATOM   4933  O2'   A  1111      22.371   4.805 -47.241  1.00  0.00           O  
ATOM   4934  N1    A  1111      22.556   0.191 -52.015  1.00  0.00           N  
ATOM   4935  C2    A  1111      22.211   1.450 -51.716  1.00  0.00           C  
ATOM   4936  N3    A  1111      22.631   2.222 -50.715  1.00  0.00           N  
ATOM   4937  C4    A  1111      23.521   1.565 -49.950  1.00  0.00           C  
ATOM   4938  C5    A  1111      23.974   0.272 -50.131  1.00  0.00           C
[truncated: 56,134 more chars]
