# Supplementary material for: Consistent global structures of complex RNA states through multidimensional chemical mapping
Source: eLife. 2015 Jun 2;4:e07600. doi: 10.7554/eLife.07600 (PMC4495719; doi:10.7554/eLife.07600)
Supplement: Source code 1. — Models of HoxA9 5′-UTR 957–1132 IRES domain generated by MCM. DOI: http://dx.doi.org/10.7554/eLife.07600.025 [file elife07600s003.zip › Supplementary File 3/HoxA9_IRES_models/No_explicit_pk34/c.0.3.pdb]

ATOM      1  C5'   C   957       8.544  -5.979  13.006  1.00  0.00           C  
ATOM      2  C4'   C   957       8.754  -7.452  13.260  1.00  0.00           C  
ATOM      3  O4'   C   957       8.608  -7.721  14.666  1.00  0.00           O  
ATOM      4  C3'   C   957       7.751  -8.393  12.611  1.00  0.00           C  
ATOM      5  O3'   C   957       8.056  -8.678  11.257  1.00  0.00           O  
ATOM      6  C1'   C   957       8.211  -9.059  14.839  1.00  0.00           C  
ATOM      7  C2'   C   957       7.885  -9.642  13.475  1.00  0.00           C  
ATOM      8  O2'   C   957       8.976 -10.446  13.052  1.00  0.00           O  
ATOM      9  N1    C   957       7.049  -9.101  15.762  1.00  0.00           N  
ATOM     10  C2    C   957       6.298 -10.281  15.832  1.00  0.00           C  
ATOM     11  O2    C   957       6.622 -11.248  15.127  1.00  0.00           O  
ATOM     12  N3    C   957       5.235 -10.345  16.666  1.00  0.00           N  
ATOM     13  C4    C   957       4.907  -9.291  17.413  1.00  0.00           C  
ATOM     14  N4    C   957       3.849  -9.400  18.222  1.00  0.00           N  
ATOM     15  C5    C   957       5.649  -8.078  17.364  1.00  0.00           C  
ATOM     16  C6    C   957       6.700  -8.026  16.537  1.00  0.00           C  
ATOM     17  H4'   C   957       9.657  -7.707  12.978  1.00  0.00           H  
ATOM     18  H3'   C   957       6.841  -8.034  12.666  1.00  0.00           H  
ATOM     19  H1'   C   957       8.957  -9.557  15.232  1.00  0.00           H  
ATOM     20  H2'   C   957       7.048 -10.152  13.499  1.00  0.00           H  
ATOM     21 HO2'   C   957       8.716 -11.389  13.099  1.00  0.00           H  
ATOM     22  H42   C   957       3.583  -8.644  18.784  1.00  0.00           H  
ATOM     23  H41   C   957       3.340 -10.237  18.252  1.00  0.00           H  
ATOM     24  H5    C   957       5.401  -7.308  17.918  1.00  0.00           H  
ATOM     25  H6    C   957       7.224  -7.200  16.489  1.00  0.00           H  
ATOM     26  P     U   958       6.947  -8.457  10.114  1.00  0.00           P  
ATOM     27  OP2   U   958       6.667  -7.002  10.022  1.00  0.00           O  
ATOM     28  OP1   U   958       7.379  -9.200   8.903  1.00  0.00           O  
ATOM     29  O5'   U   958       5.648  -9.173  10.695  1.00  0.00           O  
ATOM     30  C5'   U   958       5.278 -10.474  10.264  1.00  0.00           C  
ATOM     31  C4'   U   958       4.060 -10.978  10.998  1.00  0.00           C  
ATOM     32  O4'   U   958       4.238 -10.822  12.429  1.00  0.00           O  
ATOM     33  C3'   U   958       2.755 -10.250  10.712  1.00  0.00           C  
ATOM     34  O3'   U   958       2.115 -10.703   9.533  1.00  0.00           O  
ATOM     35  C1'   U   958       3.002 -10.554  13.061  1.00  0.00           C  
ATOM     36  C2'   U   958       1.931 -10.512  11.964  1.00  0.00           C  
ATOM     37  O2'   U   958       1.294 -11.780  11.905  1.00  0.00           O  
ATOM     38  N1    U   958       3.129  -9.260  13.774  1.00  0.00           N  
ATOM     39  C2    U   958       2.033  -8.829  14.498  1.00  0.00           C  
ATOM     40  O2    U   958       0.993  -9.459  14.571  1.00  0.00           O  
ATOM     41  N3    U   958       2.197  -7.626  15.141  1.00  0.00           N  
ATOM     42  C4    U   958       3.319  -6.825  15.135  1.00  0.00           C  
ATOM     43  O4    U   958       3.310  -5.767  15.766  1.00  0.00           O  
ATOM     44  C5    U   958       4.413  -7.335  14.366  1.00  0.00           C  
ATOM     45  C6    U   958       4.281  -8.504  13.730  1.00  0.00           C  
ATOM     46  H5'   U   958       6.024 -11.088  10.424  1.00  0.00           H  
ATOM     47 H5''   U   958       5.084 -10.449   9.304  1.00  0.00           H  
ATOM     48  H4'   U   958       3.942 -11.929  10.794  1.00  0.00           H  
ATOM     49  H3'   U   958       2.934  -9.290  10.633  1.00  0.00           H  
ATOM     50  H1'   U   958       2.776 -11.259  13.705  1.00  0.00           H  
ATOM     51  H2'   U   958       1.288  -9.791  12.128  1.00  0.00           H  
ATOM     52 HO2'   U   958       0.388 -11.699  12.270  1.00  0.00           H  
ATOM     53  H3    U   958       1.432  -7.302  15.660  1.00  0.00           H  
ATOM     54  H5    U   958       5.251  -6.831  14.306  1.00  0.00           H  
ATOM     55  H6    U   958       5.043  -8.830  13.210  1.00  0.00           H  
ATOM     56  P     U   959       1.192  -9.703   8.678  1.00  0.00           P  
ATOM     57  OP2   U   959       1.913  -8.411   8.549  1.00  0.00           O  
ATOM     58  OP1   U   959       0.745 -10.420   7.457  1.00  0.00           O  
ATOM     59  O5'   U   959      -0.081  -9.467   9.605  1.00  0.00           O  
ATOM     60  C5'   U   959      -1.273  -8.903   9.079  1.00  0.00           C  
ATOM     61  C4'   U   959      -1.575  -7.561   9.699  1.00  0.00           C  
ATOM     62  O4'   U   959      -0.867  -7.411  10.959  1.00  0.00           O  
ATOM     63  C3'   U   959      -1.119  -6.341   8.912  1.00  0.00           C  
ATOM     64  O3'   U   959      -1.949  -6.057   7.800  1.00  0.00           O  
ATOM     65  C1'   U   959      -0.654  -6.035  11.204  1.00  0.00           C  
ATOM     66  C2'   U   959      -1.160  -5.252   9.989  1.00  0.00           C  
ATOM     67  O2'   U   959      -2.490  -4.817  10.230  1.00  0.00           O  
ATOM     68  N1    U   959       0.786  -5.796  11.467  1.00  0.00           N  
ATOM     69  C2    U   959       1.126  -4.606  12.085  1.00  0.00           C  
ATOM     70  O2    U   959       0.304  -3.769  12.413  1.00  0.00           O  
ATOM     71  N3    U   959       2.469  -4.429  12.309  1.00  0.00           N  
ATOM     72  C4    U   959       3.488  -5.299  11.985  1.00  0.00           C  
ATOM     73  O4    U   959       4.651  -4.994  12.253  1.00  0.00           O  
ATOM     74  C5    U   959       3.063  -6.508  11.349  1.00  0.00           C  
ATOM     75  C6    U   959       1.761  -6.708  11.120  1.00  0.00           C  
ATOM     76  H5'   U   959      -2.020  -9.512   9.257  1.00  0.00           H  
ATOM     77 H5''   U   959      -1.174  -8.792   8.111  1.00  0.00           H  
ATOM     78  H4'   U   959      -2.539  -7.492   9.857  1.00  0.00           H  
ATOM     79  H3'   U   959      -0.196  -6.456   8.603  1.00  0.00           H  
ATOM     80  H1'   U   959      -1.175  -5.778  11.993  1.00  0.00           H  
ATOM     81  H2'   U   959      -0.569  -4.503   9.765  1.00  0.00           H  
ATOM     82 HO2'   U   959      -2.491  -3.844  10.352  1.00  0.00           H  
ATOM     83  H3    U   959       2.731  -3.592  12.745  1.00  0.00           H  
ATOM     84  H5    U   959       3.721  -7.185  11.085  1.00  0.00           H  
ATOM     85  H6    U   959       1.495  -7.542  10.683  1.00  0.00           H  
ATOM     86  P     C   960      -1.342  -5.330   6.502  1.00  0.00           P  
ATOM     87  OP2   C   960      -0.257  -6.186   5.959  1.00  0.00           O  
ATOM     88  OP1   C   960      -2.473  -4.936   5.625  1.00  0.00           O  
ATOM     89  O5'   C   960      -0.680  -4.001   7.078  1.00  0.00           O  
ATOM     90  C5'   C   960      -1.481  -2.892   7.456  1.00  0.00           C  
ATOM     91  C4'   C   960      -0.641  -1.676   7.765  1.00  0.00           C  
ATOM     92  O4'   C   960       0.194  -1.954   8.912  1.00  0.00           O  
ATOM     93  C3'   C   960       0.346  -1.253   6.689  1.00  0.00           C  
ATOM     94  O3'   C   960      -0.239  -0.430   5.695  1.00  0.00           O  
ATOM     95  C1'   C   960       1.448  -1.331   8.773  1.00  0.00           C  
ATOM     96  C2'   C   960       1.428  -0.536   7.473  1.00  0.00           C  
ATOM     97  O2'   C   960       1.055   0.804   7.759  1.00  0.00           O  
ATOM     98  N1    C   960       2.496  -2.382   8.775  1.00  0.00           N  
ATOM     99  C2    C   960       3.831  -1.990   8.932  1.00  0.00           C  
ATOM    100  O2    C   960       4.097  -0.785   9.062  1.00  0.00           O  
ATOM    101  N3    C   960       4.805  -2.928   8.938  1.00  0.00           N  
ATOM    102  C4    C   960       4.493  -4.216   8.795  1.00  0.00           C  
ATOM    103  N4    C   960       5.488  -5.107   8.807  1.00  0.00           N  
ATOM    104  C5    C   960       3.146  -4.647   8.633  1.00  0.00           C  
ATOM    105  C6    C   960       2.191  -3.710   8.630  1.00  0.00           C  
ATOM    106  H5'   C   960      -2.002  -3.130   8.251  1.00  0.00           H  
ATOM    107 H5''   C   960      -2.096  -2.677   6.723  1.00  0.00           H  
ATOM    108  H4'   C   960      -1.226  -0.919   7.975  1.00  0.00           H  
ATOM    109  H3'   C   960       0.722  -2.052   6.264  1.00  0.00           H  
ATOM    110  H1'   C   960       1.599  -0.718   9.523  1.00  0.00           H  
ATOM    111  H2'   C   960       2.293  -0.581   7.014  1.00  0.00           H  
ATOM    112 HO2'   C   960       1.834   1.385   7.642  1.00  0.00           H  
ATOM    113  H42   C   960       5.291  -6.061   8.705  1.00  0.00           H  
ATOM    114  H41   C   960       6.414  -4.806   8.918  1.00  0.00           H  
ATOM    115  H5    C   960       2.926  -5.597   8.530  1.00  0.00           H  
ATOM    116  H6    C   960       1.258  -3.987   8.520  1.00  0.00           H  
ATOM    117  P     G   961       0.246  -0.539   4.166  1.00  0.00           P  
ATOM    118  OP2   G   961      -0.079  -1.903   3.677  1.00  0.00           O  
ATOM    119  OP1   G   961      -0.269   0.646   3.433  1.00  0.00           O  
ATOM    120  O5'   G   961       1.832  -0.412   4.254  1.00  0.00           O  
ATOM    121  C5'   G   961       2.461   0.860   4.280  1.00  0.00           C  
ATOM    122  C4'   G   961       3.960   0.735   4.393  1.00  0.00           C  
ATOM    123  O4'   G   961       4.298  -0.036   5.570  1.00  0.00           O  
ATOM    124  C3'   G   961       4.657   0.008   3.252  1.00  0.00           C  
ATOM    125  O3'   G   961       4.964   0.858   2.160  1.00  0.00           O  
ATOM    126  C1'   G   961       5.386  -0.900   5.319  1.00  0.00           C  
ATOM    127  C2'   G   961       5.909  -0.521   3.930  1.00  0.00           C  
ATOM    128  O2'   G   961       6.885   0.501   4.068  1.00  0.00           O  
ATOM    129  N1    G   961       6.558  -5.851   5.506  1.00  0.00           N  
ATOM    130  C2    G   961       7.388  -4.756   5.479  1.00  0.00           C  
ATOM    131  N2    G   961       8.705  -5.007   5.505  1.00  0.00           N  
ATOM    132  N3    G   961       6.959  -3.505   5.431  1.00  0.00           N  
ATOM    133  C4    G   961       5.612  -3.433   5.410  1.00  0.00           C  
ATOM    134  C5    G   961       4.694  -4.462   5.434  1.00  0.00           C  
ATOM    135  C6    G   961       5.167  -5.799   5.486  1.00  0.00           C  
ATOM    136  O6    G   961       4.512  -6.847   5.514  1.00  0.00           O  
ATOM    137  N7    G   961       3.398  -3.968   5.400  1.00  0.00           N  
ATOM    138  C8    G   961       3.548  -2.671   5.356  1.00  0.00           C  
ATOM    139  N9    G   961       4.865  -2.279   5.360  1.00  0.00           N  
ATOM    140  H5'   G   961       2.124   1.369   5.046  1.00  0.00           H  
ATOM    141 H5''   G   961       2.241   1.342   3.455  1.00  0.00           H  
ATOM    142  H4'   G   961       4.346   1.632   4.481  1.00  0.00           H  
ATOM    143  H3'   G   961       4.114  -0.747   2.947  1.00  0.00           H  
ATOM    144  H1'   G   961       6.107  -0.804   5.977  1.00  0.00           H  
ATOM    145  H2'   G   961       6.266  -1.302   3.457  1.00  0.00           H  
ATOM    146 HO2'   G   961       7.771   0.124   3.883  1.00  0.00           H  
ATOM    147  H1    G   961       6.975  -6.736   5.542  1.00  0.00           H  
ATOM    148  H22   G   961       9.346  -4.265   5.488  1.00  0.00           H  
ATOM    149  H21   G   961       9.030  -5.931   5.541  1.00  0.00           H  
ATOM    150  H8    G   961       2.797  -2.043   5.325  1.00  0.00           H  
ATOM    151  P     U   962       5.034   0.262   0.669  1.00  0.00           P  
ATOM    152  OP2   U   962       3.799  -0.528   0.432  1.00  0.00           O  
ATOM    153  OP1   U   962       5.385   1.371  -0.254  1.00  0.00           O  
ATOM    154  O5'   U   962       6.264  -0.749   0.716  1.00  0.00           O  
ATOM    155  C5'   U   962       7.595  -0.273   0.850  1.00  0.00           C  
ATOM    156  C4'   U   962       8.598  -1.397   0.783  1.00  0.00           C  
ATOM    157  O4'   U   962       8.458  -2.229   1.960  1.00  0.00           O  
ATOM    158  C3'   U   962       8.462  -2.348  -0.396  1.00  0.00           C  
ATOM    159  O3'   U   962       9.137  -1.893  -1.555  1.00  0.00           O  
ATOM    160  C1'   U   962       8.594  -3.602   1.599  1.00  0.00           C  
ATOM    161  C2'   U   962       9.049  -3.645   0.145  1.00  0.00           C  
ATOM    162  O2'   U   962      10.469  -3.623   0.105  1.00  0.00           O  
ATOM    163  N1    U   962       7.287  -4.274   1.799  1.00  0.00           N  
ATOM    164  C2    U   962       7.284  -5.657   1.810  1.00  0.00           C  
ATOM    165  O2    U   962       8.292  -6.326   1.665  1.00  0.00           O  
ATOM    166  N3    U   962       6.053  -6.235   1.999  1.00  0.00           N  
ATOM    167  C4    U   962       4.848  -5.588   2.174  1.00  0.00           C  
ATOM    168  O4    U   962       3.822  -6.253   2.332  1.00  0.00           O  
ATOM    169  C5    U   962       4.927  -4.160   2.152  1.00  0.00           C  
ATOM    170  C6    U   962       6.114  -3.570   1.971  1.00  0.00           C  
ATOM    171  H5'   U   962       7.685   0.184   1.713  1.00  0.00           H  
ATOM    172 H5''   U   962       7.781   0.365   0.130  1.00  0.00           H  
ATOM    173  H4'   U   962       9.500  -1.015   0.764  1.00  0.00           H  
ATOM    174  H3'   U   962       7.512  -2.487  -0.590  1.00  0.00           H  
ATOM    175  H1'   U   962       9.270  -4.034   2.162  1.00  0.00           H  
ATOM    176  H2'   U   962       8.686  -4.426  -0.322  1.00  0.00           H  
ATOM    177 HO2'   U   962      10.794  -4.506  -0.174  1.00  0.00           H  
ATOM    178  H3    U   962       6.028  -7.214   2.010  1.00  0.00           H  
ATOM    179  H5    U   962       4.119  -3.618   2.269  1.00  0.00           H  
ATOM    180  H6    U   962       6.142  -2.592   1.958  1.00  0.00           H  
ATOM    181  P     U   963       8.605  -2.301  -3.015  1.00  0.00           P  
ATOM    182  OP2   U   963       7.125  -2.185  -3.013  1.00  0.00           O  
ATOM    183  OP1   U   963       9.399  -1.551  -4.021  1.00  0.00           O  
ATOM    184  O5'   U   963       8.978  -3.844  -3.143  1.00  0.00           O  
ATOM    185  C5'   U   963      10.315  -4.253  -3.393  1.00  0.00           C  
ATOM    186  C4'   U   963      10.421  -5.751  -3.539  1.00  0.00           C  
ATOM    187  O4'   U   963       9.995  -6.389  -2.307  1.00  0.00           O  
ATOM    188  C3'   U   963       9.526  -6.387  -4.591  1.00  0.00           C  
ATOM    189  O3'   U   963      10.056  -6.290  -5.901  1.00  0.00           O  
ATOM    190  C1'   U   963       9.314  -7.601  -2.592  1.00  0.00           C  
ATOM    191  C2'   U   963       9.415  -7.815  -4.099  1.00  0.00           C  
ATOM    192  O2'   U   963      10.595  -8.552  -4.387  1.00  0.00           O  
ATOM    193  N1    U   963       7.910  -7.452  -2.138  1.00  0.00           N  
ATOM    194  C2    U   963       7.173  -8.611  -1.977  1.00  0.00           C  
ATOM    195  O2    U   963       7.625  -9.723  -2.189  1.00  0.00           O  
ATOM    196  N3    U   963       5.879  -8.425  -1.555  1.00  0.00           N  
ATOM    197  C4    U   963       5.258  -7.224  -1.283  1.00  0.00           C  
ATOM    198  O4    U   963       4.083  -7.222  -0.911  1.00  0.00           O  
ATOM    199  C5    U   963       6.081  -6.069  -1.471  1.00  0.00           C  
ATOM    200  C6    U   963       7.344  -6.221  -1.880  1.00  0.00           C  
ATOM    201  H5'   U   963      10.881  -3.965  -2.647  1.00  0.00           H  
ATOM    202 H5''   U   963      10.631  -3.829  -4.217  1.00  0.00           H  
ATOM    203  H4'   U   963      11.356  -5.986  -3.714  1.00  0.00           H  
ATOM    204  H3'   U   963       8.641  -5.967  -4.559  1.00  0.00           H  
ATOM    205  H1'   U   963       9.725  -8.362  -2.130  1.00  0.00           H  
ATOM    206  H2'   U   963       8.616  -8.257  -4.456  1.00  0.00           H  
ATOM    207 HO2'   U   963      10.345  -9.456  -4.674  1.00  0.00           H  
ATOM    208  H3    U   963       5.339  -9.233  -1.435  1.00  0.00           H  
ATOM    209  H5    U   963       5.720  -5.173  -1.300  1.00  0.00           H  
ATOM    210  H6    U   963       7.886  -5.415  -2.003  1.00  0.00           H  
ATOM    211  P     G   964       9.073  -6.262  -7.172  1.00  0.00           P  
ATOM    212  OP2   G   964       7.902  -5.417  -6.829  1.00  0.00           O  
ATOM    213  OP1   G   964       9.884  -5.940  -8.374  1.00  0.00           O  
ATOM    214  O5'   G   964       8.571  -7.769  -7.306  1.00  0.00           O  
ATOM    215  C5'   G   964       9.425  -8.778  -7.824  1.00  0.00           C  
ATOM    216  C4'   G   964       8.724 -10.112  -7.899  1.00  0.00           C  
ATOM    217  O4'   G   964       8.332 -10.519  -6.559  1.00  0.00           O  
ATOM    218  C3'   G   964       7.422 -10.138  -8.684  1.00  0.00           C  
ATOM    219  O3'   G   964       7.620 -10.297 -10.079  1.00  0.00           O  
ATOM    220  C1'   G   964       7.065 -11.158  -6.583  1.00  0.00           C  
ATOM    221  C2'   G   964       6.699 -11.326  -8.061  1.00  0.00           C  
ATOM    222  O2'   G   964       7.228 -12.557  -8.532  1.00  0.00           O  
ATOM    223  N1    G   964       2.474 -10.812  -4.412  1.00  0.00           N  
ATOM    224  C2    G   964       3.069 -11.884  -5.031  1.00  0.00           C  
ATOM    225  N2    G   964       2.352 -13.016  -5.082  1.00  0.00           N  
ATOM    226  N3    G   964       4.281 -11.850  -5.562  1.00  0.00           N  
ATOM    227  C4    G   964       4.860 -10.639  -5.424  1.00  0.00           C  
ATOM    228  C5    G   964       4.353  -9.506  -4.824  1.00  0.00           C  
ATOM    229  C6    G   964       3.052  -9.555  -4.259  1.00  0.00           C  
ATOM    230  O6    G   964       2.428  -8.657  -3.683  1.00  0.00           O  
ATOM    231  N7    G   964       5.265  -8.463  -4.890  1.00  0.00           N  
ATOM    232  C8    G   964       6.291  -8.971  -5.517  1.00  0.00           C  
ATOM    233  N9    G   964       6.112 -10.287  -5.870  1.00  0.00           N  
ATOM    234  H5'   G   964      10.211  -8.861  -7.245  1.00  0.00           H  
ATOM    235 H5''   G   964       9.717  -8.519  -8.723  1.00  0.00           H  
ATOM    236  H4'   G   964       9.344 -10.775  -8.269  1.00  0.00           H  
ATOM    237  H3'   G   964       6.918  -9.319  -8.499  1.00  0.00           H  
ATOM    238  H1'   G   964       7.091 -12.037  -6.150  1.00  0.00           H  
ATOM    239  H2'   G   964       5.730 -11.271  -8.200  1.00  0.00           H  
ATOM    240 HO2'   G   964       6.491 -13.185  -8.684  1.00  0.00           H  
ATOM    241  H1    G   964       1.572 -10.940  -4.050  1.00  0.00           H  
ATOM    242  H22   G   964       2.726 -13.814  -5.512  1.00  0.00           H  
ATOM    243  H21   G   964       1.455 -13.049  -4.691  1.00  0.00           H  
ATOM    244  H8    G   964       7.106  -8.464  -5.716  1.00  0.00           H  
ATOM    245  P     G   965       6.492  -9.810 -11.115  1.00  0.00           P  
ATOM    246  OP2   G   965       6.052  -8.451 -10.710  1.00  0.00           O  
ATOM    247  OP1   G   965       7.002 -10.037 -12.492  1.00  0.00           O  
ATOM    248  O5'   G   965       5.280 -10.815 -10.868  1.00  0.00           O  
ATOM    249  C5'   G   965       5.292 -12.122 -11.423  1.00  0.00           C  
ATOM    250  C4'   G   965       3.993 -12.845 -11.167  1.00  0.00           C  
ATOM    251  O4'   G   965       3.753 -12.901  -9.741  1.00  0.00           O  
ATOM    252  C3'   G   965       2.740 -12.180 -11.717  1.00  0.00           C  
ATOM    253  O3'   G   965       2.488 -12.511 -13.072  1.00  0.00           O  
ATOM    254  C1'   G   965       2.368 -12.746  -9.465  1.00  0.00           C  
ATOM    255  C2'   G   965       1.656 -12.746 -10.811  1.00  0.00           C  
ATOM    256  O2'   G   965       1.332 -14.082 -11.166  1.00  0.00           O  
ATOM    257  N1    G   965      -0.791  -9.891  -6.675  1.00  0.00           N  
ATOM    258  C2    G   965      -0.991 -11.134  -7.225  1.00  0.00           C  
ATOM    259  N2    G   965      -2.189 -11.696  -7.006  1.00  0.00           N  
ATOM    260  N3    G   965      -0.084 -11.781  -7.937  1.00  0.00           N  
ATOM    261  C4    G   965       1.059 -11.075  -8.061  1.00  0.00           C  
ATOM    262  C5    G   965       1.361  -9.829  -7.552  1.00  0.00           C  
ATOM    263  C6    G   965       0.379  -9.146  -6.789  1.00  0.00           C  
ATOM    264  O6    G   965       0.455  -8.034  -6.254  1.00  0.00           O  
ATOM    265  N7    G   965       2.649  -9.452  -7.903  1.00  0.00           N  
ATOM    266  C8    G   965       3.099 -10.456  -8.606  1.00  0.00           C  
ATOM    267  N9    G   965       2.187 -11.474  -8.740  1.00  0.00           N  
ATOM    268  H5'   G   965       6.027 -12.633 -11.023  1.00  0.00           H  
ATOM    269 H5''   G   965       5.438 -12.057 -12.390  1.00  0.00           H  
ATOM    270  H4'   G   965       4.063 -13.757 -11.518  1.00  0.00           H  
ATOM    271  H3'   G   965       2.804 -11.212 -11.582  1.00  0.00           H  
ATOM    272  H1'   G   965       2.030 -13.485  -8.917  1.00  0.00           H  
ATOM    273  H2'   G   965       0.861 -12.171 -10.799  1.00  0.00           H  
ATOM    274 HO2'   G   965       0.362 -14.205 -11.098  1.00  0.00           H  
ATOM    275  H1    G   965      -1.528  -9.497  -6.163  1.00  0.00           H  
ATOM    276  H22   G   965      -2.389 -12.583  -7.374  1.00  0.00           H  
ATOM    277  H21   G   965      -2.867 -11.223  -6.479  1.00  0.00           H  
ATOM    278  H8    G   965       3.997 -10.480  -8.997  1.00  0.00           H  
ATOM    279  P     C   966       1.628 -11.519 -13.999  1.00  0.00           P  
ATOM    280  OP2   C   966       2.107 -10.134 -13.760  1.00  0.00           O  
ATOM    281  OP1   C   966       1.626 -12.066 -15.380  1.00  0.00           O  
ATOM    282  O5'   C   966       0.148 -11.636 -13.422  1.00  0.00           O  
ATOM    283  C5'   C   966      -0.672 -12.751 -13.737  1.00  0.00           C  
ATOM    284  C4'   C   966      -2.049 -12.618 -13.133  1.00  0.00           C  
ATOM    285  O4'   C   966      -1.946 -12.501 -11.688  1.00  0.00           O  
ATOM    286  C3'   C   966      -2.844 -11.388 -13.541  1.00  0.00           C  
ATOM    287  O3'   C   966      -3.516 -11.550 -14.779  1.00  0.00           O  
ATOM    288  C1'   C   966      -2.925 -11.591 -11.201  1.00  0.00           C  
ATOM    289  C2'   C   966      -3.821 -11.247 -12.390  1.00  0.00           C  
ATOM    290  O2'   C   966      -4.865 -12.206 -12.480  1.00  0.00           O  
ATOM    291  N1    C   966      -2.229 -10.399 -10.657  1.00  0.00           N  
ATOM    292  C2    C   966      -2.944  -9.535  -9.819  1.00  0.00           C  
ATOM    293  O2    C   966      -4.131  -9.789  -9.558  1.00  0.00           O  
ATOM    294  N3    C   966      -2.333  -8.442  -9.309  1.00  0.00           N  
ATOM    295  C4    C   966      -1.057  -8.191  -9.605  1.00  0.00           C  
ATOM    296  N4    C   966      -0.495  -7.100  -9.079  1.00  0.00           N  
ATOM    297  C5    C   966      -0.302  -9.049 -10.454  1.00  0.00           C  
ATOM    298  C6    C   966      -0.918 -10.128 -10.951  1.00  0.00           C  
ATOM    299  H5'   C   966      -0.249 -13.565 -13.393  1.00  0.00           H  
ATOM    300 H5''   C   966      -0.756 -12.820 -14.711  1.00  0.00           H  
ATOM    301  H4'   C   966      -2.567 -13.421 -13.350  1.00  0.00           H  
ATOM    302  H3'   C   966      -2.249 -10.610 -13.559  1.00  0.00           H  
ATOM    303  H1'   C   966      -3.469 -12.001 -10.496  1.00  0.00           H  
ATOM    304  H2'   C   966      -4.171 -10.335 -12.327  1.00  0.00           H  
ATOM    305 HO2'   C   966      -5.711 -11.782 -12.226  1.00  0.00           H  
ATOM    306  H42   C   966       0.441  -6.888  -9.278  1.00  0.00           H  
ATOM    307  H41   C   966      -1.018  -6.512  -8.496  1.00  0.00           H  
ATOM    308  H5    C   966       0.635  -8.856 -10.665  1.00  0.00           H  
ATOM    309  H6    C   966      -0.416 -10.730 -11.538  1.00  0.00           H  
ATOM    310  P     C   967      -3.936 -10.262 -15.645  1.00  0.00           P  
ATOM    311  OP2   C   967      -2.767  -9.350 -15.711  1.00  0.00           O  
ATOM    312  OP1   C   967      -4.567 -10.740 -16.902  1.00  0.00           O  
ATOM    313  O5'   C   967      -5.063  -9.558 -14.767  1.00  0.00           O  
ATOM    314  C5'   C   967      -6.392 -10.058 -14.746  1.00  0.00           C  
ATOM    315  C4'   C   967      -7.295  -9.207 -13.886  1.00  0.00           C  
ATOM    316  O4'   C   967      -6.741  -9.120 -12.542  1.00  0.00           O  
ATOM    317  C3'   C   967      -7.460  -7.759 -14.317  1.00  0.00           C  
ATOM    318  O3'   C   967      -8.384  -7.601 -15.380  1.00  0.00           O  
ATOM    319  C1'   C   967      -7.000  -7.834 -11.999  1.00  0.00           C  
ATOM    320  C2'   C   967      -7.882  -7.097 -13.011  1.00  0.00           C  
ATOM    321  O2'   C   967      -9.246  -7.362 -12.717  1.00  0.00           O  
ATOM    322  N1    C   967      -5.701  -7.150 -11.780  1.00  0.00           N  
ATOM    323  C2    C   967      -5.680  -6.003 -10.977  1.00  0.00           C  
ATOM    324  O2    C   967      -6.739  -5.594 -10.477  1.00  0.00           O  
ATOM    325  N3    C   967      -4.509  -5.361 -10.762  1.00  0.00           N  
ATOM    326  C4    C   967      -3.385  -5.820 -11.312  1.00  0.00           C  
ATOM    327  N4    C   967      -2.252  -5.154 -11.072  1.00  0.00           N  
ATOM    328  C5    C   967      -3.373  -6.983 -12.133  1.00  0.00           C  
ATOM    329  C6    C   967      -4.537  -7.610 -12.338  1.00  0.00           C  
ATOM    330  H5'   C   967      -6.383 -10.972 -14.393  1.00  0.00           H  
ATOM    331 H5''   C   967      -6.742 -10.072 -15.661  1.00  0.00           H  
ATOM    332  H4'   C   967      -8.177  -9.630 -13.842  1.00  0.00           H  
ATOM    333  H3'   C   967      -6.591  -7.403 -14.598  1.00  0.00           H  
ATOM    334  H1'   C   967      -7.478  -7.906 -11.147  1.00  0.00           H  
ATOM    335  H2'   C   967      -7.694  -6.135 -13.019  1.00  0.00           H  
ATOM    336 HO2'   C   967      -9.659  -6.551 -12.354  1.00  0.00           H  
ATOM    337  H42   C   967      -1.409  -5.467 -11.462  1.00  0.00           H  
ATOM    338  H41   C   967      -2.265  -4.354 -10.507  1.00  0.00           H  
ATOM    339  H5    C   967      -2.541  -7.313 -12.533  1.00  0.00           H  
ATOM    340  H6    C   967      -4.549  -8.412 -12.900  1.00  0.00           H  
ATOM    341  P     A   968      -8.302  -6.312 -16.338  1.00  0.00           P  
ATOM    342  OP2   A   968      -6.879  -6.098 -16.699  1.00  0.00           O  
ATOM    343  OP1   A   968      -9.317  -6.470 -17.410  1.00  0.00           O  
ATOM    344  O5'   A   968      -8.759  -5.106 -15.401  1.00  0.00           O  
ATOM    345  C5'   A   968     -10.129  -4.901 -15.093  1.00  0.00           C  
ATOM    346  C4'   A   968     -10.332  -3.653 -14.272  1.00  0.00           C  
ATOM    347  O4'   A   968      -9.577  -3.741 -13.040  1.00  0.00           O  
ATOM    348  C3'   A   968      -9.850  -2.354 -14.902  1.00  0.00           C  
ATOM    349  O3'   A   968     -10.794  -1.788 -15.795  1.00  0.00           O  
ATOM    350  C1'   A   968      -8.988  -2.486 -12.708  1.00  0.00           C  
ATOM    351  C2'   A   968      -9.554  -1.469 -13.695  1.00  0.00           C  
ATOM    352  O2'   A   968     -10.746  -0.916 -13.156  1.00  0.00           O  
ATOM    353  N1    A   968      -4.381  -0.445 -11.629  1.00  0.00           N  
ATOM    354  C2    A   968      -5.629  -0.044 -11.355  1.00  0.00           C  
ATOM    355  N3    A   968      -6.786  -0.625 -11.667  1.00  0.00           N  
ATOM    356  C4    A   968      -6.577  -1.765 -12.350  1.00  0.00           C  
ATOM    357  C5    A   968      -5.355  -2.305 -12.705  1.00  0.00           C  
ATOM    358  C6    A   968      -4.206  -1.594 -12.315  1.00  0.00           C  
ATOM    359  N6    A   968      -2.961  -1.992 -12.588  1.00  0.00           N  
ATOM    360  N7    A   968      -5.528  -3.492 -13.404  1.00  0.00           N  
ATOM    361  C8    A   968      -6.829  -3.640 -13.454  1.00  0.00           C  
ATOM    362  N9    A   968      -7.525  -2.631 -12.836  1.00  0.00           N  
ATOM    363  H5'   A   968     -10.463  -5.673 -14.588  1.00  0.00           H  
ATOM    364 H5''   A   968     -10.637  -4.822 -15.926  1.00  0.00           H  
ATOM    365  H4'   A   968     -11.284  -3.567 -14.054  1.00  0.00           H  
ATOM    366  H3'   A   968      -9.013  -2.522 -15.384  1.00  0.00           H  
ATOM    367  H1'   A   968      -9.210  -2.210 -11.793  1.00  0.00           H  
ATOM    368  H2'   A   968      -8.896  -0.775 -13.911  1.00  0.00           H  
ATOM    369 HO2'   A   968     -10.577   0.014 -12.897  1.00  0.00           H  
ATOM    370  H2    A   968      -5.702   0.796 -10.855  1.00  0.00           H  
ATOM    371  H61   A   968      -2.198  -1.454 -12.290  1.00  0.00           H  
ATOM    372  H62   A   968      -2.810  -2.823 -13.085  1.00  0.00           H  
ATOM    373  H8    A   968      -7.264  -4.401 -13.894  1.00  0.00           H  
ATOM    374  P     C   969     -10.311  -0.769 -16.940  1.00  0.00           P  
ATOM    375  OP2   C   969      -9.264  -1.444 -17.747  1.00  0.00           O  
ATOM    376  OP1   C   969     -11.520  -0.227 -17.611  1.00  0.00           O  
ATOM    377  O5'   C   969      -9.622   0.420 -16.133  1.00  0.00           O  
ATOM    378  C5'   C   969     -10.398   1.472 -15.579  1.00  0.00           C  
ATOM    379  C4'   C   969      -9.529   2.528 -14.940  1.00  0.00           C  
ATOM    380  O4'   C   969      -8.585   1.885 -14.046  1.00  0.00           O  
ATOM    381  C3'   C   969      -8.644   3.328 -15.883  1.00  0.00           C  
ATOM    382  O3'   C   969      -9.333   4.392 -16.518  1.00  0.00           O  
ATOM    383  C1'   C   969      -7.377   2.611 -14.035  1.00  0.00           C  
ATOM    384  C2'   C   969      -7.540   3.816 -14.961  1.00  0.00           C  
ATOM    385  O2'   C   969      -7.963   4.937 -14.199  1.00  0.00           O  
ATOM    386  N1    C   969      -6.273   1.717 -14.463  1.00  0.00           N  
ATOM    387  C2    C   969      -4.956   2.107 -14.187  1.00  0.00           C  
ATOM    388  O2    C   969      -4.753   3.180 -13.600  1.00  0.00           O  
ATOM    389  N3    C   969      -3.932   1.309 -14.566  1.00  0.00           N  
ATOM    390  C4    C   969      -4.177   0.161 -15.197  1.00  0.00           C  
ATOM    391  N4    C   969      -3.134  -0.595 -15.552  1.00  0.00           N  
ATOM    392  C5    C   969      -5.503  -0.264 -15.492  1.00  0.00           C  
ATOM    393  C6    C   969      -6.509   0.533 -15.111  1.00  0.00           C  
ATOM    394  H5'   C   969     -11.001   1.101 -14.902  1.00  0.00           H  
ATOM    395 H5''   C   969     -10.930   1.884 -16.291  1.00  0.00           H  
ATOM    396  H4'   C   969     -10.099   3.136 -14.426  1.00  0.00           H  
ATOM    397  H3'   C   969      -8.260   2.727 -16.554  1.00  0.00           H  
ATOM    398  H1'   C   969      -7.206   2.927 -13.123  1.00  0.00           H  
ATOM    399  H2'   C   969      -6.716   4.005 -15.457  1.00  0.00           H  
ATOM    400 HO2'   C   969      -7.227   5.580 -14.141  1.00  0.00           H  
ATOM    401  H42   C   969      -3.282  -1.444 -16.017  1.00  0.00           H  
ATOM    402  H41   C   969      -2.223  -0.299 -15.348  1.00  0.00           H  
ATOM    403  H5    C   969      -5.674  -1.111 -15.955  1.00  0.00           H  
ATOM    404  H6    C   969      -7.429   0.258 -15.305  1.00  0.00           H  
ATOM    405  P     A   970      -9.469   4.424 -18.119  1.00  0.00           P  
ATOM    406  OP2   A   970      -8.107   4.560 -18.694  1.00  0.00           O  
ATOM    407  OP1   A   970     -10.330   3.288 -18.531  1.00  0.00           O  
ATOM    408  O5'   A   970     -10.263   5.775 -18.411  1.00  0.00           O  
ATOM    409  C5'   A   970     -10.785   6.557 -17.347  1.00  0.00           C  
ATOM    410  C4'   A   970     -12.293   6.516 -17.317  1.00  0.00           C  
ATOM    411  O4'   A   970     -12.803   6.839 -18.651  1.00  0.00           O  
ATOM    412  C3'   A   970     -12.917   5.184 -16.931  1.00  0.00           C  
ATOM    413  O3'   A   970     -14.193   5.322 -16.332  1.00  0.00           O  
ATOM    414  C1'   A   970     -13.446   5.678 -19.183  1.00  0.00           C  
ATOM    415  C2'   A   970     -13.147   4.491 -18.266  1.00  0.00           C  
ATOM    416  O2'   A   970     -14.289   3.649 -18.218  1.00  0.00           O  
ATOM    417  N1    A   970     -14.337   5.956 -24.251  1.00  0.00           N  
ATOM    418  C2    A   970     -15.107   6.213 -23.186  1.00  0.00           C  
ATOM    419  N3    A   970     -14.811   6.119 -21.891  1.00  0.00           N  
ATOM    420  C4    A   970     -13.543   5.702 -21.723  1.00  0.00           C  
ATOM    421  C5    A   970     -12.632   5.400 -22.717  1.00  0.00           C  
ATOM    422  C6    A   970     -13.068   5.540 -24.047  1.00  0.00           C  
ATOM    423  N6    A   970     -12.301   5.284 -25.109  1.00  0.00           N  
ATOM    424  N7    A   970     -11.420   5.003 -22.168  1.00  0.00           N  
ATOM    425  C8    A   970     -11.623   5.073 -20.876  1.00  0.00           C  
ATOM    426  N9    A   970     -12.886   5.490 -20.535  1.00  0.00           N  
ATOM    427  H5'   A   970     -10.493   7.486 -17.459  1.00  0.00           H  
ATOM    428 H5''   A   970     -10.439   6.215 -16.497  1.00  0.00           H  
ATOM    429  H4'   A   970     -12.616   7.183 -16.676  1.00  0.00           H  
ATOM    430  H3'   A   970     -12.266   4.661 -16.416  1.00  0.00           H  
ATOM    431  H1'   A   970     -14.416   5.805 -19.246  1.00  0.00           H  
ATOM    432  H2'   A   970     -12.348   4.005 -18.560  1.00  0.00           H  
ATOM    433 HO2'   A   970     -14.096   2.822 -18.708  1.00  0.00           H  
ATOM    434  H2    A   970     -16.019   6.512 -23.388  1.00  0.00           H  
ATOM    435  H61   A   970     -12.661   5.401 -26.013  1.00  0.00           H  
ATOM    436  H62   A   970     -11.377   4.982 -24.985  1.00  0.00           H  
ATOM    437  H8    A   970     -10.936   4.849 -20.213  1.00  0.00           H  
ATOM    438  P     A   971     -14.346   5.265 -14.733  1.00  0.00           P  
ATOM    439  OP2   A   971     -15.734   5.666 -14.389  1.00  0.00           O  
ATOM    440  OP1   A   971     -13.823   3.957 -14.267  1.00  0.00           O  
ATOM    441  O5'   A   971     -13.362   6.404 -14.211  1.00  0.00           O  
ATOM    442  C5'   A   971     -11.996   6.121 -13.945  1.00  0.00           C  
ATOM    443  C4'   A   971     -11.294   7.307 -13.331  1.00  0.00           C  
ATOM    444  O4'   A   971     -11.394   8.441 -14.229  1.00  0.00           O  
ATOM    445  C3'   A   971     -11.864   7.811 -12.015  1.00  0.00           C  
ATOM    446  O3'   A   971     -11.408   7.074 -10.894  1.00  0.00           O  
ATOM    447  C1'   A   971     -11.507   9.639 -13.480  1.00  0.00           C  
ATOM    448  C2'   A   971     -11.405   9.265 -11.997  1.00  0.00           C  
ATOM    449  O2'   A   971     -10.049   9.372 -11.589  1.00  0.00           O  
ATOM    450  N1    A   971     -13.974  14.072 -14.382  1.00  0.00           N  
ATOM    451  C2    A   971     -12.696  13.796 -14.091  1.00  0.00           C  
ATOM    452  N3    A   971     -12.121  12.616 -13.868  1.00  0.00           N  
ATOM    453  C4    A   971     -13.020  11.622 -13.968  1.00  0.00           C  
ATOM    454  C5    A   971     -14.366  11.749 -14.260  1.00  0.00           C  
ATOM    455  C6    A   971     -14.852  13.051 -14.476  1.00  0.00           C  
ATOM    456  N6    A   971     -16.125  13.327 -14.765  1.00  0.00           N  
ATOM    457  N7    A   971     -14.983  10.505 -14.281  1.00  0.00           N  
ATOM    458  C8    A   971     -14.012   9.669 -14.005  1.00  0.00           C  
ATOM    459  N9    A   971     -12.797  10.276 -13.805  1.00  0.00           N  
ATOM    460  H5'   A   971     -11.549   5.885 -14.785  1.00  0.00           H  
ATOM    461 H5''   A   971     -11.940   5.362 -13.329  1.00  0.00           H  
ATOM    462  H4'   A   971     -10.349   7.083 -13.200  1.00  0.00           H  
ATOM    463  H3'   A   971     -12.843   7.783 -12.056  1.00  0.00           H  
ATOM    464  H1'   A   971     -10.774  10.246 -13.714  1.00  0.00           H  
ATOM    465  H2'   A   971     -11.995   9.822 -11.447  1.00  0.00           H  
ATOM    466 HO2'   A   971      -9.796   8.557 -11.109  1.00  0.00           H  
ATOM    467  H2    A   971     -12.100  14.572 -14.034  1.00  0.00           H  
ATOM    468  H61   A   971     -16.405  14.256 -14.906  1.00  0.00           H  
ATOM    469  H62   A   971     -16.780  12.602 -14.839  1.00  0.00           H  
ATOM    470  H8    A   971     -14.142   8.699 -13.948  1.00  0.00           H  
ATOM    471  P     U   972     -12.140   7.230  -9.471  1.00  0.00           P  
ATOM    472  OP2   U   972     -13.396   7.991  -9.683  1.00  0.00           O  
ATOM    473  OP1   U   972     -12.191   5.892  -8.830  1.00  0.00           O  
ATOM    474  O5'   U   972     -11.146   8.144  -8.626  1.00  0.00           O  
ATOM    475  C5'   U   972     -11.288   8.269  -7.219  1.00  0.00           C  
ATOM    476  C4'   U   972      -9.949   8.372  -6.531  1.00  0.00           C  
ATOM    477  O4'   U   972      -9.291   7.073  -6.609  1.00  0.00           O  
ATOM    478  C3'   U   972      -8.973   9.383  -7.113  1.00  0.00           C  
ATOM    479  O3'   U   972      -8.127   9.963  -6.135  1.00  0.00           O  
ATOM    480  C1'   U   972      -8.052   7.211  -7.288  1.00  0.00           C  
ATOM    481  C2'   U   972      -8.136   8.528  -8.059  1.00  0.00           C  
ATOM    482  O2'   U   972      -6.827   9.059  -8.211  1.00  0.00           O  
ATOM    483  N1    U   972      -7.871   6.045  -8.186  1.00  0.00           N  
ATOM    484  C2    U   972      -6.620   5.455  -8.211  1.00  0.00           C  
ATOM    485  O2    U   972      -5.685   5.850  -7.538  1.00  0.00           O  
ATOM    486  N3    U   972      -6.500   4.379  -9.056  1.00  0.00           N  
ATOM    487  C4    U   972      -7.480   3.842  -9.863  1.00  0.00           C  
ATOM    488  O4    U   972      -7.215   2.869 -10.570  1.00  0.00           O  
ATOM    489  C5    U   972      -8.748   4.502  -9.785  1.00  0.00           C  
ATOM    490  C6    U   972      -8.893   5.552  -8.970  1.00  0.00           C  
ATOM    491  H5'   U   972     -11.763   7.484  -6.875  1.00  0.00           H  
ATOM    492 H5''   U   972     -11.811   9.073  -7.020  1.00  0.00           H  
ATOM    493  H4'   U   972     -10.094   8.611  -5.592  1.00  0.00           H  
ATOM    494  H3'   U   972      -9.469  10.047  -7.636  1.00  0.00           H  
ATOM    495  H1'   U   972      -7.302   7.254  -6.657  1.00  0.00           H  
ATOM    496  H2'   U   972      -8.581   8.409  -8.924  1.00  0.00           H  
ATOM    497 HO2'   U   972      -6.556   8.976  -9.149  1.00  0.00           H  
ATOM    498  H3    U   972      -5.622   3.947  -9.089  1.00  0.00           H  
ATOM    499  H5    U   972      -9.503   4.186 -10.324  1.00  0.00           H  
ATOM    500  H6    U   972      -9.769   5.987  -8.935  1.00  0.00           H  
ATOM    501  P     U   973      -8.298  11.509  -5.732  1.00  0.00           P  
ATOM    502  OP2   U   973      -9.651  11.684  -5.146  1.00  0.00           O  
ATOM    503  OP1   U   973      -7.101  11.915  -4.951  1.00  0.00           O  
ATOM    504  O5'   U   973      -8.261  12.277  -7.127  1.00  0.00           O  
ATOM    505  C5'   U   973      -7.039  12.770  -7.656  1.00  0.00           C  
ATOM    506  C4'   U   973      -7.272  13.872  -8.660  1.00  0.00           C  
ATOM    507  O4'   U   973      -8.218  13.432  -9.678  1.00  0.00           O  
ATOM    508  C3'   U   973      -7.817  15.179  -8.106  1.00  0.00           C  
ATOM    509  O3'   U   973      -7.383  16.314  -8.834  1.00  0.00           O  
ATOM    510  C1'   U   973      -9.305  14.330  -9.717  1.00  0.00           C  
ATOM    511  C2'   U   973      -9.315  15.043  -8.366  1.00  0.00           C  
ATOM    512  O2'   U   973      -9.929  16.316  -8.511  1.00  0.00           O  
ATOM    513  N1    U   973     -10.536  13.533  -9.941  1.00  0.00           N  
ATOM    514  C2    U   973     -11.522  14.103 -10.725  1.00  0.00           C  
ATOM    515  O2    U   973     -11.418  15.209 -11.226  1.00  0.00           O  
ATOM    516  N3    U   973     -12.642  13.329 -10.906  1.00  0.00           N  
ATOM    517  C4    U   973     -12.875  12.071 -10.394  1.00  0.00           C  
ATOM    518  O4    U   973     -13.938  11.502 -10.647  1.00  0.00           O  
ATOM    519  C5    U   973     -11.812  11.545  -9.593  1.00  0.00           C  
ATOM    520  C6    U   973     -10.709  12.276  -9.402  1.00  0.00           C  
ATOM    521  H5'   U   973      -6.562  12.034  -8.094  1.00  0.00           H  
ATOM    522 H5''   U   973      -6.490  13.117  -6.923  1.00  0.00           H  
ATOM    523  H4'   U   973      -6.421  14.088  -9.094  1.00  0.00           H  
ATOM    524  H3'   U   973      -7.661  15.210  -7.139  1.00  0.00           H  
ATOM    525  H1'   U   973      -9.214  14.994 -10.432  1.00  0.00           H  
ATOM    526  H2'   U   973      -9.753  14.506  -7.674  1.00  0.00           H  
ATOM    527 HO2'   U   973     -10.799  16.303  -8.059  1.00  0.00           H  
ATOM    528  H3    U   973     -13.354  13.715 -11.458  1.00  0.00           H  
ATOM    529  H5    U   973     -11.892  10.655  -9.190  1.00  0.00           H  
ATOM    530  H6    U   973      -9.997  11.894  -8.850  1.00  0.00           H  
ATOM    531  P     A   974      -6.282  17.303  -8.209  1.00  0.00           P  
ATOM    532  OP2   A   974      -6.991  18.463  -7.614  1.00  0.00           O  
ATOM    533  OP1   A   974      -5.360  16.496  -7.371  1.00  0.00           O  
ATOM    534  O5'   A   974      -5.467  17.822  -9.477  1.00  0.00           O  
ATOM    535  C5'   A   974      -4.435  18.786  -9.335  1.00  0.00           C  
ATOM    536  C4'   A   974      -3.424  18.367  -8.298  1.00  0.00           C  
ATOM    537  O4'   A   974      -3.828  17.132  -7.651  1.00  0.00           O  
ATOM    538  C3'   A   974      -2.026  18.059  -8.814  1.00  0.00           C  
ATOM    539  O3'   A   974      -1.243  19.222  -9.023  1.00  0.00           O  
ATOM    540  C1'   A   974      -2.703  16.351  -7.316  1.00  0.00           C  
ATOM    541  C2'   A   974      -1.466  17.151  -7.726  1.00  0.00           C  
ATOM    542  O2'   A   974      -1.017  17.903  -6.608  1.00  0.00           O  
ATOM    543  N1    A   974      -0.620  11.722  -8.204  1.00  0.00           N  
ATOM    544  C2    A   974      -0.255  12.736  -7.409  1.00  0.00           C  
ATOM    545  N3    A   974      -0.844  13.915  -7.226  1.00  0.00           N  
ATOM    546  C4    A   974      -1.952  14.016  -7.983  1.00  0.00           C  
ATOM    547  C5    A   974      -2.454  13.060  -8.847  1.00  0.00           C  
ATOM    548  C6    A   974      -1.738  11.854  -8.950  1.00  0.00           C  
ATOM    549  N6    A   974      -2.101  10.843  -9.743  1.00  0.00           N  
ATOM    550  N7    A   974      -3.615  13.514  -9.458  1.00  0.00           N  
ATOM    551  C8    A   974      -3.785  14.713  -8.959  1.00  0.00           C  
ATOM    552  N9    A   974      -2.816  15.081  -8.059  1.00  0.00           N  
ATOM    553  H5'   A   974      -4.830  19.642  -9.067  1.00  0.00           H  
ATOM    554 H5''   A   974      -3.982  18.900 -10.196  1.00  0.00           H  
ATOM    555  H4'   A   974      -3.360  19.067  -7.615  1.00  0.00           H  
ATOM    556  H3'   A   974      -2.097  17.552  -9.651  1.00  0.00           H  
ATOM    557  H1'   A   974      -2.666  16.164  -6.354  1.00  0.00           H  
ATOM    558  H2'   A   974      -0.763  16.564  -8.075  1.00  0.00           H  
ATOM    559 HO2'   A   974      -1.644  17.775  -5.866  1.00  0.00           H  
ATOM    560  H2    A   974       0.563  12.589  -6.889  1.00  0.00           H  
ATOM    561  H61   A   974      -1.561  10.026  -9.772  1.00  0.00           H  
ATOM    562  H62   A   974      -2.908  10.917 -10.293  1.00  0.00           H  
ATOM    563  H8    A   974      -4.536  15.293  -9.205  1.00  0.00           H  
ATOM    564  P     A   975      -0.558  19.488 -10.452  1.00  0.00           P  
ATOM    565  OP2   A   975      -0.533  18.205 -11.197  1.00  0.00           O  
ATOM    566  OP1   A   975      -1.207  20.677 -11.059  1.00  0.00           O  
ATOM    567  O5'   A   975       0.945  19.877 -10.091  1.00  0.00           O  
ATOM    568  C5'   A   975       1.261  21.161  -9.574  1.00  0.00           C  
ATOM    569  C4'   A   975       2.738  21.301  -9.302  1.00  0.00           C  
ATOM    570  O4'   A   975       3.361  20.005  -9.495  1.00  0.00           O  
ATOM    571  C3'   A   975       3.509  22.202 -10.254  1.00  0.00           C  
ATOM    572  O3'   A   975       3.436  23.573  -9.901  1.00  0.00           O  
ATOM    573  C1'   A   975       4.696  20.185  -9.965  1.00  0.00           C  
ATOM    574  C2'   A   975       4.930  21.686 -10.125  1.00  0.00           C  
ATOM    575  O2'   A   975       5.553  22.183  -8.949  1.00  0.00           O  
ATOM    576  N1    A   975       7.953  18.790 -13.707  1.00  0.00           N  
ATOM    577  C2    A   975       8.120  19.508 -12.590  1.00  0.00           C  
ATOM    578  N3    A   975       7.227  19.834 -11.658  1.00  0.00           N  
ATOM    579  C4    A   975       6.017  19.331 -11.962  1.00  0.00           C  
ATOM    580  C5    A   975       5.690  18.575 -13.072  1.00  0.00           C  
ATOM    581  C6    A   975       6.725  18.298 -13.983  1.00  0.00           C  
ATOM    582  N6    A   975       6.559  17.583 -15.097  1.00  0.00           N  
ATOM    583  N7    A   975       4.345  18.230 -13.051  1.00  0.00           N  
ATOM    584  C8    A   975       3.898  18.777 -11.948  1.00  0.00           C  
ATOM    585  N9    A   975       4.856  19.459 -11.239  1.00  0.00           N  
ATOM    586  H5'   A   975       0.768  21.300  -8.738  1.00  0.00           H  
ATOM    587 H5''   A   975       0.989  21.844 -10.221  1.00  0.00           H  
ATOM    588  H4'   A   975       2.864  21.592  -8.375  1.00  0.00           H  
ATOM    589  H3'   A   975       3.195  22.047 -11.169  1.00  0.00           H  
ATOM    590  H1'   A   975       5.324  19.826  -9.303  1.00  0.00           H  
ATOM    591  H2'   A   975       5.458  21.883 -10.927  1.00  0.00           H  
ATOM    592 HO2'   A   975       6.249  22.823  -9.204  1.00  0.00           H  
ATOM    593  H2    A   975       9.029  19.842 -12.436  1.00  0.00           H  
ATOM    594  H61   A   975       7.319  17.423 -15.695  1.00  0.00           H  
ATOM    595  H62   A   975       5.677  17.216 -15.317  1.00  0.00           H  
ATOM    596  H8    A   975       2.964  18.706 -11.656  1.00  0.00           H  
ATOM    597  P     A   976       3.575  24.706 -11.032  1.00  0.00           P  
ATOM    598  OP2   A   976       2.778  24.281 -12.210  1.00  0.00           O  
ATOM    599  OP1   A   976       3.307  26.022 -10.400  1.00  0.00           O  
ATOM    600  O5'   A   976       5.116  24.659 -11.437  1.00  0.00           O  
ATOM    601  C5'   A   976       6.100  25.294 -10.635  1.00  0.00           C  
ATOM    602  C4'   A   976       7.474  25.177 -11.247  1.00  0.00           C  
ATOM    603  O4'   A   976       7.821  23.775 -11.395  1.00  0.00           O  
ATOM    604  C3'   A   976       7.624  25.724 -12.659  1.00  0.00           C  
ATOM    605  O3'   A   976       7.751  27.134 -12.696  1.00  0.00           O  
ATOM    606  C1'   A   976       8.525  23.570 -12.598  1.00  0.00           C  
ATOM    607  C2'   A   976       8.850  24.961 -13.138  1.00  0.00           C  
ATOM    608  O2'   A   976      10.032  25.448 -12.521  1.00  0.00           O  
ATOM    609  N1    A   976       8.242  20.836 -16.956  1.00  0.00           N  
ATOM    610  C2    A   976       9.263  21.448 -16.342  1.00  0.00           C  
ATOM    611  N3    A   976       9.266  22.144 -15.207  1.00  0.00           N  
ATOM    612  C4    A   976       8.032  22.187 -14.673  1.00  0.00           C  
ATOM    613  C5    A   976       6.887  21.609 -15.186  1.00  0.00           C  
ATOM    614  C6    A   976       7.016  20.899 -16.393  1.00  0.00           C  
ATOM    615  N6    A   976       5.999  20.289 -17.006  1.00  0.00           N  
ATOM    616  N7    A   976       5.798  21.862 -14.362  1.00  0.00           N  
ATOM    617  C8    A   976       6.302  22.575 -13.386  1.00  0.00           C  
ATOM    618  N9    A   976       7.649  22.810 -13.510  1.00  0.00           N  
ATOM    619  H5'   A   976       6.109  24.875  -9.748  1.00  0.00           H  
ATOM    620 H5''   A   976       5.873  26.241 -10.538  1.00  0.00           H  
ATOM    621  H4'   A   976       8.124  25.607 -10.653  1.00  0.00           H  
ATOM    622  H3'   A   976       6.842  25.461 -13.190  1.00  0.00           H  
ATOM    623  H1'   A   976       9.358  23.073 -12.455  1.00  0.00           H  
ATOM    624  H2'   A   976       8.919  24.971 -14.115  1.00  0.00           H  
ATOM    625 HO2'   A   976      10.754  25.462 -13.183  1.00  0.00           H  
ATOM    626  H2    A   976      10.131  21.373 -16.791  1.00  0.00           H  
ATOM    627  H61   A   976       6.152  19.809 -17.847  1.00  0.00           H  
ATOM    628  H62   A   976       5.101  20.321 -16.616  1.00  0.00           H  
ATOM    629  H8    A   976       5.766  22.911 -12.637  1.00  0.00           H  
ATOM    630  P     A   977       7.408  27.941 -14.043  1.00  0.00           P  
ATOM    631  OP2   A   977       6.058  27.523 -14.498  1.00  0.00           O  
ATOM    632  OP1   A   977       7.689  29.378 -13.804  1.00  0.00           O  
ATOM    633  O5'   A   977       8.472  27.399 -15.098  1.00  0.00           O  
ATOM    634  C5'   A   977       9.845  27.749 -14.995  1.00  0.00           C  
ATOM    635  C4'   A   977      10.661  27.123 -16.097  1.00  0.00           C  
ATOM    636  O4'   A   977      10.384  25.703 -16.129  1.00  0.00           O  
ATOM    637  C3'   A   977      10.338  27.584 -17.511  1.00  0.00           C  
ATOM    638  O3'   A   977      11.024  28.768 -17.878  1.00  0.00           O  
ATOM    639  C1'   A   977      10.330  25.226 -17.451  1.00  0.00           C  
ATOM    640  C2'   A   977      10.684  26.381 -18.377  1.00  0.00           C  
ATOM    641  O2'   A   977      12.074  26.333 -18.661  1.00  0.00           O  
ATOM    642  N1    A   977       7.353  22.358 -20.527  1.00  0.00           N  
ATOM    643  C2    A   977       8.656  22.664 -20.566  1.00  0.00           C  
ATOM    644  N3    A   977       9.368  23.418 -19.731  1.00  0.00           N  
ATOM    645  C4    A   977       8.591  23.897 -18.744  1.00  0.00           C  
ATOM    646  C5    A   977       7.238  23.671 -18.570  1.00  0.00           C  
ATOM    647  C6    A   977       6.601  22.855 -19.522  1.00  0.00           C  
ATOM    648  N6    A   977       5.302  22.550 -19.484  1.00  0.00           N  
ATOM    649  N7    A   977       6.772  24.327 -17.439  1.00  0.00           N  
ATOM    650  C8    A   977       7.836  24.925 -16.962  1.00  0.00           C  
ATOM    651  N9    A   977       8.972  24.708 -17.702  1.00  0.00           N  
ATOM    652  H5'   A   977      10.189  27.443 -14.129  1.00  0.00           H  
ATOM    653 H5''   A   977       9.932  28.724 -15.046  1.00  0.00           H  
ATOM    654  H4'   A   977      11.612  27.267 -15.909  1.00  0.00           H  
ATOM    655  H3'   A   977       9.375  27.752 -17.582  1.00  0.00           H  
ATOM    656  H1'   A   977      10.983  24.503 -17.569  1.00  0.00           H  
ATOM    657  H2'   A   977      10.144  26.360 -19.195  1.00  0.00           H  
ATOM    658 HO2'   A   977      12.199  26.057 -19.593  1.00  0.00           H  
ATOM    659  H2    A   977       9.157  22.278 -21.315  1.00  0.00           H  
ATOM    660  H61   A   977       4.914  21.975 -20.177  1.00  0.00           H  
ATOM    661  H62   A   977       4.737  22.899 -18.764  1.00  0.00           H  
ATOM    662  H8    A   977       7.821  25.477 -16.152  1.00  0.00           H  
ATOM    663  P     C   978      10.610  30.156 -17.214  1.00  0.00           P  
ATOM    664  OP2   C   978      10.819  29.988 -15.754  1.00  0.00           O  
ATOM    665  OP1   C   978      11.369  31.200 -17.949  1.00  0.00           O  
ATOM    666  O5'   C   978       9.057  30.409 -17.465  1.00  0.00           O  
ATOM    667  C5'   C   978       8.478  31.683 -17.226  1.00  0.00           C  
ATOM    668  C4'   C   978       9.529  32.730 -16.946  1.00  0.00           C  
ATOM    669  O4'   C   978       9.840  33.409 -18.191  1.00  0.00           O  
ATOM    670  C3'   C   978       9.148  33.812 -15.948  1.00  0.00           C  
ATOM    671  O3'   C   978       9.496  33.481 -14.615  1.00  0.00           O  
ATOM    672  C1'   C   978      10.066  34.791 -17.924  1.00  0.00           C  
ATOM    673  C2'   C   978       9.969  35.011 -16.403  1.00  0.00           C  
ATOM    674  O2'   C   978      11.279  34.975 -15.857  1.00  0.00           O  
ATOM    675  N1    C   978       9.080  35.607 -18.676  1.00  0.00           N  
ATOM    676  C2    C   978       9.049  36.988 -18.449  1.00  0.00           C  
ATOM    677  O2    C   978       9.839  37.486 -17.632  1.00  0.00           O  
ATOM    678  N3    C   978       8.160  37.755 -19.121  1.00  0.00           N  
ATOM    679  C4    C   978       7.321  37.195 -19.993  1.00  0.00           C  
ATOM    680  N4    C   978       6.461  37.991 -20.634  1.00  0.00           N  
ATOM    681  C5    C   978       7.327  35.794 -20.246  1.00  0.00           C  
ATOM    682  C6    C   978       8.212  35.047 -19.576  1.00  0.00           C  
ATOM    683  H5'   C   978       7.876  31.620 -16.455  1.00  0.00           H  
ATOM    684 H5''   C   978       7.961  31.952 -18.014  1.00  0.00           H  
ATOM    685  H4'   C   978      10.345  32.285 -16.636  1.00  0.00           H  
ATOM    686  H3'   C   978       8.187  34.001 -15.991  1.00  0.00           H  
ATOM    687  H1'   C   978      10.971  35.015 -18.224  1.00  0.00           H  
ATOM    688  H2'   C   978       9.514  35.854 -16.199  1.00  0.00           H  
ATOM    689 HO2'   C   978      11.541  35.882 -15.594  1.00  0.00           H  
ATOM    690  H42   C   978       5.832  37.610 -21.281  1.00  0.00           H  
ATOM    691  H41   C   978       6.459  38.955 -20.457  1.00  0.00           H  
ATOM    692  H5    C   978       6.707  35.392 -20.890  1.00  0.00           H  
ATOM    693  H6    C   978       8.232  34.081 -19.736  1.00  0.00           H  
ATOM    694  P     A   979       8.348  33.196 -13.526  1.00  0.00           P  
ATOM    695  OP2   A   979       7.125  32.767 -14.249  1.00  0.00           O  
ATOM    696  OP1   A   979       8.921  32.325 -12.470  1.00  0.00           O  
ATOM    697  O5'   A   979       8.063  34.627 -12.884  1.00  0.00           O  
ATOM    698  C5'   A   979       9.083  35.330 -12.189  1.00  0.00           C  
ATOM    699  C4'   A   979       8.915  36.823 -12.323  1.00  0.00           C  
ATOM    700  O4'   A   979       9.142  37.229 -13.697  1.00  0.00           O  
ATOM    701  C3'   A   979       7.516  37.363 -12.068  1.00  0.00           C  
ATOM    702  O3'   A   979       7.188  37.427 -10.691  1.00  0.00           O  
ATOM    703  C1'   A   979       8.307  38.278 -14.067  1.00  0.00           C  
ATOM    704  C2'   A   979       7.588  38.696 -12.787  1.00  0.00           C  
ATOM    705  O2'   A   979       8.392  39.623 -12.073  1.00  0.00           O  
ATOM    706  N1    A   979       4.989  39.396 -17.847  1.00  0.00           N  
ATOM    707  C2    A   979       5.739  40.168 -17.051  1.00  0.00           C  
ATOM    708  N3    A   979       6.583  39.810 -16.085  1.00  0.00           N  
ATOM    709  C4    A   979       6.624  38.471 -15.962  1.00  0.00           C  
ATOM    710  C5    A   979       5.912  37.549 -16.706  1.00  0.00           C  
ATOM    711  C6    A   979       5.054  38.056 -17.697  1.00  0.00           C  
ATOM    712  N6    A   979       4.305  37.287 -18.491  1.00  0.00           N  
ATOM    713  N7    A   979       6.210  36.256 -16.298  1.00  0.00           N  
ATOM    714  C8    A   979       7.081  36.423 -15.334  1.00  0.00           C  
ATOM    715  N9    A   979       7.377  37.739 -15.077  1.00  0.00           N  
ATOM    716  H5'   A   979       9.955  35.073 -12.555  1.00  0.00           H  
ATOM    717 H5''   A   979       9.050  35.088 -11.241  1.00  0.00           H  
ATOM    718  H4'   A   979       9.545  37.283 -11.729  1.00  0.00           H  
ATOM    719  H3'   A   979       6.855  36.804 -12.530  1.00  0.00           H  
ATOM    720  H1'   A   979       8.783  39.050 -14.440  1.00  0.00           H  
ATOM    721  H2'   A   979       6.694  39.055 -12.970  1.00  0.00           H  
ATOM    722 HO2'   A   979       7.973  40.508 -12.117  1.00  0.00           H  
ATOM    723  H2    A   979       5.656  41.133 -17.200  1.00  0.00           H  
ATOM    724  H61   A   979       3.724  37.699 -19.166  1.00  0.00           H  
ATOM    725  H62   A   979       4.335  36.312 -18.401  1.00  0.00           H  
ATOM    726  H8    A   979       7.482  35.677 -14.840  1.00  0.00           H  
ATOM    727  P     A   980       5.729  36.979 -10.187  1.00  0.00           P  
ATOM    728  OP2   A   980       5.478  35.599 -10.671  1.00  0.00           O  
ATOM    729  OP1   A   980       5.632  37.277  -8.736  1.00  0.00           O  
ATOM    730  O5'   A   980       4.737  37.960 -10.958  1.00  0.00           O  
ATOM    731  C5'   A   980       4.775  39.361 -10.732  1.00  0.00           C  
ATOM    732  C4'   A   980       4.100  40.120 -11.847  1.00  0.00           C  
ATOM    733  O4'   A   980       4.615  39.736 -13.145  1.00  0.00           O  
ATOM    734  C3'   A   980       2.595  39.937 -11.963  1.00  0.00           C  
ATOM    735  O3'   A   980       1.862  40.843 -11.156  1.00  0.00           O  
ATOM    736  C1'   A   980       3.572  39.546 -14.091  1.00  0.00           C  
ATOM    737  C2'   A   980       2.320  40.131 -13.451  1.00  0.00           C  
ATOM    738  O2'   A   980       2.244  41.510 -13.785  1.00  0.00           O  
ATOM    739  N1    A   980       1.294  35.850 -16.867  1.00  0.00           N  
ATOM    740  C2    A   980       1.191  37.185 -16.888  1.00  0.00           C  
ATOM    741  N3    A   980       1.814  38.089 -16.135  1.00  0.00           N  
ATOM    742  C4    A   980       2.642  37.490 -15.261  1.00  0.00           C  
ATOM    743  C5    A   980       2.855  36.131 -15.120  1.00  0.00           C  
ATOM    744  C6    A   980       2.135  35.280 -15.976  1.00  0.00           C  
ATOM    745  N6    A   980       2.237  33.949 -15.955  1.00  0.00           N  
ATOM    746  N7    A   980       3.780  35.882 -14.114  1.00  0.00           N  
ATOM    747  C8    A   980       4.099  37.075 -13.678  1.00  0.00           C  
ATOM    748  N9    A   980       3.448  38.095 -14.328  1.00  0.00           N  
ATOM    749  H5'   A   980       5.710  39.650 -10.669  1.00  0.00           H  
ATOM    750 H5''   A   980       4.321  39.562  -9.888  1.00  0.00           H  
ATOM    751  H4'   A   980       4.294  41.070 -11.700  1.00  0.00           H  
ATOM    752  H3'   A   980       2.369  39.020 -11.702  1.00  0.00           H  
ATOM    753  H1'   A   980       3.747  40.002 -14.941  1.00  0.00           H  
ATOM    754  H2'   A   980       1.519  39.644 -13.736  1.00  0.00           H  
ATOM    755 HO2'   A   980       1.519  41.641 -14.431  1.00  0.00           H  
ATOM    756  H2    A   980       0.568  37.548 -17.552  1.00  0.00           H  
ATOM    757  H61   A   980       1.709  33.408 -16.578  1.00  0.00           H  
ATOM    758  H62   A   980       2.841  33.514 -15.318  1.00  0.00           H  
ATOM    759  H8    A   980       4.744  37.226 -12.955  1.00  0.00           H  
ATOM    760  P     A   981       0.429  40.420 -10.564  1.00  0.00           P  
ATOM    761  OP2   A   981       0.524  39.018 -10.086  1.00  0.00           O  
ATOM    762  OP1   A   981      -0.017  41.486  -9.632  1.00  0.00           O  
ATOM    763  O5'   A   981      -0.534  40.443 -11.834  1.00  0.00           O  
ATOM    764  C5'   A   981      -0.970  41.671 -12.397  1.00  0.00           C  
ATOM    765  C4'   A   981      -1.772  41.451 -13.655  1.00  0.00           C  
ATOM    766  O4'   A   981      -1.234  40.291 -14.349  1.00  0.00           O  
ATOM    767  C3'   A   981      -3.258  41.187 -13.461  1.00  0.00           C  
ATOM    768  O3'   A   981      -4.080  42.149 -14.098  1.00  0.00           O  
ATOM    769  C1'   A   981      -2.292  39.438 -14.719  1.00  0.00           C  
ATOM    770  C2'   A   981      -3.455  39.700 -13.765  1.00  0.00           C  
ATOM    771  O2'   A   981      -4.678  39.472 -14.449  1.00  0.00           O  
ATOM    772  N1    A   981      -2.791  34.552 -16.279  1.00  0.00           N  
ATOM    773  C2    A   981      -3.462  35.669 -16.588  1.00  0.00           C  
ATOM    774  N3    A   981      -3.279  36.911 -16.144  1.00  0.00           N  
ATOM    775  C4    A   981      -2.260  36.957 -15.268  1.00  0.00           C  
ATOM    776  C5    A   981      -1.477  35.896 -14.852  1.00  0.00           C  
ATOM    777  C6    A   981      -1.772  34.633 -15.397  1.00  0.00           C  
ATOM    778  N6    A   981      -1.103  33.520 -15.088  1.00  0.00           N  
ATOM    779  N7    A   981      -0.519  36.321 -13.941  1.00  0.00           N  
ATOM    780  C8    A   981      -0.740  37.607 -13.829  1.00  0.00           C  
ATOM    781  N9    A   981      -1.779  38.060 -14.605  1.00  0.00           N  
ATOM    782  H5'   A   981      -0.187  42.222 -12.610  1.00  0.00           H  
ATOM    783 H5''   A   981      -1.524  42.145 -11.743  1.00  0.00           H  
ATOM    784  H4'   A   981      -1.663  42.230 -14.240  1.00  0.00           H  
ATOM    785  H3'   A   981      -3.354  41.276 -12.489  1.00  0.00           H  
ATOM    786  H1'   A   981      -2.584  39.603 -15.640  1.00  0.00           H  
ATOM    787  H2'   A   981      -3.385  39.155 -12.953  1.00  0.00           H  
ATOM    788 HO2'   A   981      -5.274  40.235 -14.298  1.00  0.00           H  
ATOM    789  H2    A   981      -4.192  35.556 -17.233  1.00  0.00           H  
ATOM    790  H61   A   981      -1.355  32.667 -15.501  1.00  0.00           H  
ATOM    791  H62   A   981      -0.360  33.554 -14.451  1.00  0.00           H  
ATOM    792  H8    A   981      -0.213  38.192 -13.246  1.00  0.00           H  
ATOM    793  P     C   982      -5.200  42.939 -13.258  1.00  0.00           P  
ATOM    794  OP2   C   982      -5.903  41.959 -12.393  1.00  0.00           O  
ATOM    795  OP1   C   982      -4.560  44.131 -12.645  1.00  0.00           O  
ATOM    796  O5'   C   982      -6.227  43.446 -14.365  1.00  0.00           O  
ATOM    797  C5'   C   982      -6.474  44.832 -14.550  1.00  0.00           C  
ATOM    798  C4'   C   982      -7.373  45.084 -15.736  1.00  0.00           C  
ATOM    799  O4'   C   982      -6.813  44.616 -16.987  1.00  0.00           O  
ATOM    800  C3'   C   982      -8.773  44.496 -15.654  1.00  0.00           C  
ATOM    801  O3'   C   982      -9.645  45.259 -14.837  1.00  0.00           O  
ATOM    802  C1'   C   982      -7.861  44.101 -17.782  1.00  0.00           C  
ATOM    803  C2'   C   982      -9.186  44.497 -17.119  1.00  0.00           C  
ATOM    804  O2'   C   982      -9.560  45.798 -17.548  1.00  0.00           O  
ATOM    805  N1    C   982      -7.705  42.629 -17.894  1.00  0.00           N  
ATOM    806  C2    C   982      -8.438  41.956 -18.879  1.00  0.00           C  
ATOM    807  O2    C   982      -9.192  42.603 -19.623  1.00  0.00           O  
ATOM    808  N3    C   982      -8.314  40.614 -19.002  1.00  0.00           N  
ATOM    809  C4    C   982      -7.498  39.942 -18.190  1.00  0.00           C  
ATOM    810  N4    C   982      -7.407  38.619 -18.349  1.00  0.00           N  
ATOM    811  C5    C   982      -6.740  40.597 -17.179  1.00  0.00           C  
ATOM    812  C6    C   982      -6.870  41.924 -17.067  1.00  0.00           C  
ATOM    813  H5'   C   982      -5.621  45.293 -14.691  1.00  0.00           H  
ATOM    814 H5''   C   982      -6.902  45.190 -13.744  1.00  0.00           H  
ATOM    815  H4'   C   982      -7.441  46.060 -15.783  1.00  0.00           H  
ATOM    816  H3'   C   982      -8.746  43.575 -15.321  1.00  0.00           H  
ATOM    817  H1'   C   982      -7.815  44.502 -18.674  1.00  0.00           H  
ATOM    818  H2'   C   982      -9.893  43.841 -17.292  1.00  0.00           H  
ATOM    819 HO2'   C   982     -10.403  45.741 -18.044  1.00  0.00           H  
ATOM    820  H42   C   982      -6.816  38.096 -17.768  1.00  0.00           H  
ATOM    821  H41   C   982      -7.931  38.171 -19.046  1.00  0.00           H  
ATOM    822  H5    C   982      -6.142  40.094 -16.587  1.00  0.00           H  
ATOM    823  H6    C   982      -6.357  42.393 -16.378  1.00  0.00           H  
ATOM    824  P     C   983     -10.249  44.627 -13.488  1.00  0.00           P  
ATOM    825  OP2   C   983      -9.671  43.271 -13.316  1.00  0.00           O  
ATOM    826  OP1   C   983     -10.100  45.631 -12.404  1.00  0.00           O  
ATOM    827  O5'   C   983     -11.803  44.466 -13.799  1.00  0.00           O  
ATOM    828  C5'   C   983     -12.531  43.347 -13.317  1.00  0.00           C  
ATOM    829  C4'   C   983     -12.873  42.383 -14.428  1.00  0.00           C  
ATOM    830  O4'   C   983     -11.690  42.107 -15.213  1.00  0.00           O  
ATOM    831  C3'   C   983     -13.357  41.008 -13.996  1.00  0.00           C  
ATOM    832  O3'   C   983     -14.738  40.982 -13.680  1.00  0.00           O  
ATOM    833  C1'   C   983     -11.738  40.776 -15.704  1.00  0.00           C  
ATOM    834  C2'   C   983     -12.997  40.091 -15.156  1.00  0.00           C  
ATOM    835  O2'   C   983     -14.006  40.106 -16.155  1.00  0.00           O  
ATOM    836  N1    C   983     -10.496  40.058 -15.326  1.00  0.00           N  
ATOM    837  C2    C   983     -10.506  38.657 -15.343  1.00  0.00           C  
ATOM    838  O2    C   983     -11.545  38.063 -15.670  1.00  0.00           O  
ATOM    839  N3    C   983      -9.387  37.978 -15.002  1.00  0.00           N  
ATOM    840  C4    C   983      -8.284  38.640 -14.654  1.00  0.00           C  
ATOM    841  N4    C   983      -7.202  37.928 -14.326  1.00  0.00           N  
ATOM    842  C5    C   983      -8.240  40.063 -14.626  1.00  0.00           C  
ATOM    843  C6    C   983      -9.354  40.724 -14.966  1.00  0.00           C  
ATOM    844  H5'   C   983     -13.360  43.661 -12.900  1.00  0.00           H  
ATOM    845 H5''   C   983     -11.991  42.880 -12.645  1.00  0.00           H  
ATOM    846  H4'   C   983     -13.550  42.791 -15.007  1.00  0.00           H  
ATOM    847  H3'   C   983     -12.841  40.749 -13.204  1.00  0.00           H  
ATOM    848  H1'   C   983     -11.799  40.829 -16.681  1.00  0.00           H  
ATOM    849  H2'   C   983     -12.807  39.181 -14.847  1.00  0.00           H  
ATOM    850 HO2'   C   983     -14.133  39.196 -16.495  1.00  0.00           H  
ATOM    851  H42   C   983      -6.376  38.385 -14.065  1.00  0.00           H  
ATOM    852  H41   C   983      -7.236  36.949 -14.346  1.00  0.00           H  
ATOM    853  H5    C   983      -7.424  40.541 -14.369  1.00  0.00           H  
ATOM    854  H6    C   983      -9.344  41.703 -14.953  1.00  0.00           H  
ATOM    855  P     A   984     -15.222  41.155 -12.156  1.00  0.00           P  
ATOM    856  OP2   A   984     -14.120  40.701 -11.270  1.00  0.00           O  
ATOM    857  OP1   A   984     -15.773  42.524 -12.001  1.00  0.00           O  
ATOM    858  O5'   A   984     -16.425  40.120 -12.015  1.00  0.00           O  
ATOM    859  C5'   A   984     -17.648  40.324 -12.707  1.00  0.00           C  
ATOM    860  C4'   A   984     -18.573  39.143 -12.559  1.00  0.00           C  
ATOM    861  O4'   A   984     -18.117  38.091 -13.450  1.00  0.00           O  
ATOM    862  C3'   A   984     -18.603  38.487 -11.187  1.00  0.00           C  
ATOM    863  O3'   A   984     -19.475  39.139 -10.280  1.00  0.00           O  
ATOM    864  C1'   A   984     -18.295  36.823 -12.842  1.00  0.00           C  
ATOM    865  C2'   A   984     -18.992  37.045 -11.493  1.00  0.00           C  
ATOM    866  O2'   A   984     -20.395  36.917 -11.671  1.00  0.00           O  
ATOM    867  N1    A   984     -15.479  32.556 -13.487  1.00  0.00           N  
ATOM    868  C2    A   984     -16.764  32.835 -13.746  1.00  0.00           C  
ATOM    869  N3    A   984     -17.433  33.969 -13.553  1.00  0.00           N  
ATOM    870  C4    A   984     -16.631  34.910 -13.021  1.00  0.00           C  
ATOM    871  C5    A   984     -15.294  34.773 -12.701  1.00  0.00           C  
ATOM    872  C6    A   984     -14.702  33.523 -12.955  1.00  0.00           C  
ATOM    873  N6    A   984     -13.422  33.244 -12.697  1.00  0.00           N  
ATOM    874  N7    A   984     -14.793  35.955 -12.173  1.00  0.00           N  
ATOM    875  C8    A   984     -15.821  36.766 -12.185  1.00  0.00           C  
ATOM    876  N9    A   984     -16.967  36.199 -12.686  1.00  0.00           N  
ATOM    877  H5'   A   984     -17.457  40.463 -13.659  1.00  0.00           H  
ATOM    878 H5''   A   984     -18.089  41.123 -12.350  1.00  0.00           H  
ATOM    879  H4'   A   984     -19.486  39.396 -12.809  1.00  0.00           H  
ATOM    880  H3'   A   984     -17.693  38.499 -10.822  1.00  0.00           H  
ATOM    881  H1'   A   984     -18.858  36.256 -13.411  1.00  0.00           H  
ATOM    882  H2'   A   984     -18.655  36.429 -10.809  1.00  0.00           H  
ATOM    883 HO2'   A   984     -20.695  36.087 -11.247  1.00  0.00           H  
ATOM    884  H2    A   984     -17.284  32.100 -14.132  1.00  0.00           H  
ATOM    885  H61   A   984     -13.065  32.352 -12.895  1.00  0.00           H  
ATOM    886  H62   A   984     -12.839  33.930 -12.311  1.00  0.00           H  
ATOM    887  H8    A   984     -15.777  37.692 -11.866  1.00  0.00           H  
ATOM    888  P     G   985     -19.115  39.199  -8.714  1.00  0.00           P  
ATOM    889  OP2   G   985     -17.641  39.318  -8.586  1.00  0.00           O  
ATOM    890  OP1   G   985     -19.992  40.216  -8.079  1.00  0.00           O  
ATOM    891  O5'   G   985     -19.544  37.766  -8.164  1.00  0.00           O  
ATOM    892  C5'   G   985     -18.628  36.960  -7.438  1.00  0.00           C  
ATOM    893  C4'   G   985     -19.243  35.640  -7.044  1.00  0.00           C  
ATOM    894  O4'   G   985     -19.616  34.853  -8.213  1.00  0.00           O  
ATOM    895  C3'   G   985     -18.335  34.679  -6.292  1.00  0.00           C  
ATOM    896  O3'   G   985     -17.901  35.190  -5.043  1.00  0.00           O  
ATOM    897  C1'   G   985     -19.536  33.495  -7.881  1.00  0.00           C  
ATOM    898  C2'   G   985     -19.179  33.425  -6.396  1.00  0.00           C  
ATOM    899  O2'   G   985     -20.373  33.514  -5.631  1.00  0.00           O  
ATOM    900  N1    G   985     -18.009  29.231 -10.206  1.00  0.00           N  
ATOM    901  C2    G   985     -19.123  29.454  -9.433  1.00  0.00           C  
ATOM    902  N2    G   985     -19.942  28.408  -9.252  1.00  0.00           N  
ATOM    903  N3    G   985     -19.415  30.619  -8.878  1.00  0.00           N  
ATOM    904  C4    G   985     -18.488  31.559  -9.160  1.00  0.00           C  
ATOM    905  C5    G   985     -17.344  31.440  -9.919  1.00  0.00           C  
ATOM    906  C6    G   985     -17.043  30.185 -10.509  1.00  0.00           C  
ATOM    907  O6    G   985     -16.076  29.878 -11.216  1.00  0.00           O  
ATOM    908  N7    G   985     -16.656  32.644  -9.967  1.00  0.00           N  
ATOM    909  C8    G   985     -17.381  33.459  -9.249  1.00  0.00           C  
ATOM    910  N9    G   985     -18.507  32.866  -8.730  1.00  0.00           N  
ATOM    911  H5'   G   985     -18.352  37.438  -6.629  1.00  0.00           H  
ATOM    912 H5''   G   985     -17.839  36.792  -7.995  1.00  0.00           H  
ATOM    913  H4'   G   985     -20.037  35.820  -6.498  1.00  0.00           H  
ATOM    914  H3'   G   985     -17.511  34.554  -6.807  1.00  0.00           H  
ATOM    915  H1'   G   985     -20.398  33.052  -8.031  1.00  0.00           H  
ATOM    916  H2'   G   985     -18.674  32.611  -6.187  1.00  0.00           H  
ATOM    917 HO2'   G   985     -20.540  32.650  -5.199  1.00  0.00           H  
ATOM    918  H1    G   985     -17.884  28.331 -10.573  1.00  0.00           H  
ATOM    919  H22   G   985     -20.753  28.508  -8.710  1.00  0.00           H  
ATOM    920  H21   G   985     -19.733  27.542  -9.660  1.00  0.00           H  
ATOM    921  H8    G   985     -17.146  34.398  -9.098  1.00  0.00           H  
ATOM    922  P     A   986     -18.064  34.309  -3.709  1.00  0.00           P  
ATOM    923  OP2   A   986     -17.722  35.167  -2.547  1.00  0.00           O  
ATOM    924  OP1   A   986     -19.385  33.636  -3.760  1.00  0.00           O  
ATOM    925  O5'   A   986     -16.935  33.192  -3.845  1.00  0.00           O  
ATOM    926  C5'   A   986     -16.556  32.400  -2.730  1.00  0.00           C  
ATOM    927  C4'   A   986     -17.235  31.054  -2.750  1.00  0.00           C  
ATOM    928  O4'   A   986     -17.872  30.847  -4.039  1.00  0.00           O  
ATOM    929  C3'   A   986     -16.324  29.844  -2.608  1.00  0.00           C  
ATOM    930  O3'   A   986     -16.024  29.530  -1.259  1.00  0.00           O  
ATOM    931  C1'   A   986     -17.748  29.499  -4.450  1.00  0.00           C  
ATOM    932  C2'   A   986     -17.137  28.744  -3.272  1.00  0.00           C  
ATOM    933  O2'   A   986     -18.179  28.289  -2.421  1.00  0.00           O  
ATOM    934  N1    A   986     -15.631  26.630  -8.170  1.00  0.00           N  
ATOM    935  C2    A   986     -16.454  26.327  -7.158  1.00  0.00           C  
ATOM    936  N3    A   986     -16.968  27.125  -6.224  1.00  0.00           N  
ATOM    937  C4    A   986     -16.549  28.391  -6.398  1.00  0.00           C  
ATOM    938  C5    A   986     -15.705  28.855  -7.390  1.00  0.00           C  
ATOM    939  C6    A   986     -15.230  27.911  -8.317  1.00  0.00           C  
ATOM    940  N6    A   986     -14.409  28.212  -9.326  1.00  0.00           N  
ATOM    941  N7    A   986     -15.494  30.221  -7.255  1.00  0.00           N  
ATOM    942  C8    A   986     -16.204  30.546  -6.203  1.00  0.00           C  
ATOM    943  N9    A   986     -16.868  29.488  -5.634  1.00  0.00           N  
ATOM    944  H5'   A   986     -16.802  32.869  -1.905  1.00  0.00           H  
ATOM    945 H5''   A   986     -15.585  32.269  -2.745  1.00  0.00           H  
ATOM    946  H4'   A   986     -17.920  31.033  -2.049  1.00  0.00           H  
ATOM    947  H3'   A   986     -15.505  29.996  -3.126  1.00  0.00           H  
ATOM    948  H1'   A   986     -18.613  29.099  -4.681  1.00  0.00           H  
ATOM    949  H2'   A   986     -16.566  28.007  -3.573  1.00  0.00           H  
ATOM    950 HO2'   A   986     -17.967  28.536  -1.497  1.00  0.00           H  
ATOM    951  H2    A   986     -16.715  25.384  -7.095  1.00  0.00           H  
ATOM    952  H61   A   986     -14.112  27.509  -9.942  1.00  0.00           H  
ATOM    953  H62   A   986     -14.105  29.134  -9.453  1.00  0.00           H  
ATOM    954  H8    A   986     -16.255  31.461  -5.854  1.00  0.00           H  
ATOM    955  P     U   987     -14.591  28.914  -0.872  1.00  0.00           P  
ATOM    956  OP2   U   987     -13.559  29.604  -1.686  1.00  0.00           O  
ATOM    957  OP1   U   987     -14.477  28.909   0.609  1.00  0.00           O  
ATOM    958  O5'   U   987     -14.677  27.401  -1.365  1.00  0.00           O  
ATOM    959  C5'   U   987     -15.708  26.541  -0.904  1.00  0.00           C  
ATOM    960  C4'   U   987     -15.534  25.135  -1.422  1.00  0.00           C  
ATOM    961  O4'   U   987     -15.891  25.072  -2.843  1.00  0.00           O  
ATOM    962  C3'   U   987     -14.121  24.574  -1.375  1.00  0.00           C  
ATOM    963  O3'   U   987     -13.747  24.121  -0.086  1.00  0.00           O  
ATOM    964  C1'   U   987     -15.068  24.116  -3.486  1.00  0.00           C  
ATOM    965  C2'   U   987     -14.201  23.455  -2.413  1.00  0.00           C  
ATOM    966  O2'   U   987     -14.881  22.320  -1.896  1.00  0.00           O  
ATOM    967  N1    U   987     -14.258  24.806  -4.518  1.00  0.00           N  
ATOM    968  C2    U   987     -13.587  24.010  -5.429  1.00  0.00           C  
ATOM    969  O2    U   987     -13.637  22.793  -5.413  1.00  0.00           O  
ATOM    970  N3    U   987     -12.850  24.692  -6.366  1.00  0.00           N  
ATOM    971  C4    U   987     -12.716  26.059  -6.486  1.00  0.00           C  
ATOM    972  O4    U   987     -12.013  26.521  -7.386  1.00  0.00           O  
ATOM    973  C5    U   987     -13.438  26.818  -5.510  1.00  0.00           C  
ATOM    974  C6    U   987     -14.164  26.180  -4.587  1.00  0.00           C  
ATOM    975  H5'   U   987     -16.573  26.888  -1.208  1.00  0.00           H  
ATOM    976 H5''   U   987     -15.697  26.524   0.075  1.00  0.00           H  
ATOM    977  H4'   U   987     -16.128  24.538  -0.922  1.00  0.00           H  
ATOM    978  H3'   U   987     -13.492  25.259  -1.682  1.00  0.00           H  
ATOM    979  H1'   U   987     -15.628  23.434  -3.914  1.00  0.00           H  
ATOM    980  H2'   U   987     -13.314  23.220  -2.757  1.00  0.00           H  
ATOM    981 HO2'   U   987     -14.424  21.508  -2.200  1.00  0.00           H  
ATOM    982  H3    U   987     -12.366  24.147  -7.021  1.00  0.00           H  
ATOM    983  H5    U   987     -13.400  27.797  -5.521  1.00  0.00           H  
ATOM    984  H6    U   987     -14.648  26.722  -3.930  1.00  0.00           H  
ATOM    985  P     C   988     -12.219  24.230   0.399  1.00  0.00           P  
ATOM    986  OP2   C   988     -11.686  25.541  -0.050  1.00  0.00           O  
ATOM    987  OP1   C   988     -12.168  23.872   1.839  1.00  0.00           O  
ATOM    988  O5'   C   988     -11.472  23.086  -0.419  1.00  0.00           O  
ATOM    989  C5'   C   988     -11.774  21.716  -0.200  1.00  0.00           C  
ATOM    990  C4'   C   988     -11.147  20.832  -1.251  1.00  0.00           C  
ATOM    991  O4'   C   988     -11.578  21.207  -2.590  1.00  0.00           O  
ATOM    992  C3'   C   988      -9.631  20.887  -1.356  1.00  0.00           C  
ATOM    993  O3'   C   988      -8.980  20.118  -0.360  1.00  0.00           O  
ATOM    994  C1'   C   988     -10.553  20.976  -3.532  1.00  0.00           C  
ATOM    995  C2'   C   988      -9.385  20.350  -2.756  1.00  0.00           C  
ATOM    996  O2'   C   988      -9.510  18.936  -2.793  1.00  0.00           O  
ATOM    997  N1    C   988     -10.190  22.280  -4.140  1.00  0.00           N  
ATOM    998  C2    C   988      -9.386  22.279  -5.287  1.00  0.00           C  
ATOM    999  O2    C   988      -9.003  21.197  -5.757  1.00  0.00           O  
ATOM   1000  N3    C   988      -9.041  23.455  -5.861  1.00  0.00           N  
ATOM   1001  C4    C   988      -9.466  24.604  -5.336  1.00  0.00           C  
ATOM   1002  N4    C   988      -9.101  25.740  -5.936  1.00  0.00           N  
ATOM   1003  C5    C   988     -10.283  24.639  -4.171  1.00  0.00           C  
ATOM   1004  C6    C   988     -10.619  23.470  -3.613  1.00  0.00           C  
ATOM   1005  H5'   C   988     -12.746  21.597  -0.220  1.00  0.00           H  
ATOM   1006 H5''   C   988     -11.437  21.452   0.681  1.00  0.00           H  
ATOM   1007  H4'   C   988     -11.425  19.907  -1.091  1.00  0.00           H  
ATOM   1008  H3'   C   988      -9.338  21.821  -1.313  1.00  0.00           H  
ATOM   1009  H1'   C   988     -10.841  20.357  -4.235  1.00  0.00           H  
ATOM   1010  H2'   C   988      -8.520  20.647  -3.106  1.00  0.00           H  
ATOM   1011 HO2'   C   988      -8.811  18.569  -3.373  1.00  0.00           H  
ATOM   1012  H42   C   988      -9.396  26.601  -5.575  1.00  0.00           H  
ATOM   1013  H41   C   988      -8.537  25.711  -6.737  1.00  0.00           H  
ATOM   1014  H5    C   988     -10.591  25.490  -3.793  1.00  0.00           H  
ATOM   1015  H6    C   988     -11.181  23.474  -2.811  1.00  0.00           H  
ATOM   1016  P     G   989      -7.498  20.509   0.124  1.00  0.00           P  
ATOM   1017  OP2   G   989      -7.402  21.990   0.158  1.00  0.00           O  
ATOM   1018  OP1   G   989      -7.191  19.725   1.347  1.00  0.00           O  
ATOM   1019  O5'   G   989      -6.557  19.981  -1.049  1.00  0.00           O  
ATOM   1020  C5'   G   989      -6.321  18.592  -1.224  1.00  0.00           C  
ATOM   1021  C4'   G   989      -5.328  18.334  -2.330  1.00  0.00           C  
ATOM   1022  O4'   G   989      -5.866  18.785  -3.597  1.00  0.00           O  
ATOM   1023  C3'   G   989      -3.998  19.063  -2.217  1.00  0.00           C  
ATOM   1024  O3'   G   989      -3.089  18.423  -1.338  1.00  0.00           O  
ATOM   1025  C1'   G   989      -4.827  19.308  -4.403  1.00  0.00           C  
ATOM   1026  C2'   G   989      -3.517  19.043  -3.656  1.00  0.00           C  
ATOM   1027  O2'   G   989      -3.025  17.760  -4.017  1.00  0.00           O  
ATOM   1028  N1    G   989      -3.744  23.483  -7.108  1.00  0.00           N  
ATOM   1029  C2    G   989      -3.267  22.202  -7.248  1.00  0.00           C  
ATOM   1030  N2    G   989      -2.385  22.001  -8.238  1.00  0.00           N  
ATOM   1031  N3    G   989      -3.628  21.191  -6.476  1.00  0.00           N  
ATOM   1032  C4    G   989      -4.518  21.567  -5.534  1.00  0.00           C  
ATOM   1033  C5    G   989      -5.058  22.816  -5.309  1.00  0.00           C  
ATOM   1034  C6    G   989      -4.661  23.892  -6.145  1.00  0.00           C  
ATOM   1035  O6    G   989      -5.026  25.073  -6.105  1.00  0.00           O  
ATOM   1036  N7    G   989      -5.941  22.786  -4.239  1.00  0.00           N  
ATOM   1037  C8    G   989      -5.924  21.543  -3.841  1.00  0.00           C  
ATOM   1038  N9    G   989      -5.082  20.750  -4.582  1.00  0.00           N  
ATOM   1039  H5'   G   989      -7.167  18.148  -1.443  1.00  0.00           H  
ATOM   1040 H5''   G   989      -5.972  18.219  -0.387  1.00  0.00           H  
ATOM   1041  H4'   G   989      -5.159  17.370  -2.386  1.00  0.00           H  
ATOM   1042  H3'   G   989      -4.161  19.988  -1.939  1.00  0.00           H  
ATOM   1043  H1'   G   989      -4.797  18.870  -5.280  1.00  0.00           H  
ATOM   1044  H2'   G   989      -2.855  19.746  -3.824  1.00  0.00           H  
ATOM   1045 HO2'   G   989      -2.439  17.851  -4.797  1.00  0.00           H  
ATOM   1046  H1    G   989      -3.414  24.162  -7.732  1.00  0.00           H  
ATOM   1047  H22   G   989      -2.011  21.107  -8.386  1.00  0.00           H  
ATOM   1048  H21   G   989      -2.113  22.745  -8.815  1.00  0.00           H  
ATOM   1049  H8    G   989      -6.457  21.211  -3.089  1.00  0.00           H  
ATOM   1050  P     U   990      -1.967  19.281  -0.571  1.00  0.00           P  
ATOM   1051  OP2   U   990      -2.655  20.323   0.232  1.00  0.00           O  
ATOM   1052  OP1   U   990      -1.039  18.333   0.097  1.00  0.00           O  
ATOM   1053  O5'   U   990      -1.171  20.008  -1.744  1.00  0.00           O  
ATOM   1054  C5'   U   990      -0.070  19.375  -2.379  1.00  0.00           C  
ATOM   1055  C4'   U   990       0.286  20.052  -3.680  1.00  0.00           C  
ATOM   1056  O4'   U   990      -0.903  20.626  -4.281  1.00  0.00           O  
ATOM   1057  C3'   U   990       1.245  21.229  -3.583  1.00  0.00           C  
ATOM   1058  O3'   U   990       2.600  20.831  -3.470  1.00  0.00           O  
ATOM   1059  C1'   U   990      -0.579  21.821  -4.951  1.00  0.00           C  
ATOM   1060  C2'   U   990       0.927  22.041  -4.831  1.00  0.00           C  
ATOM   1061  O2'   U   990       1.570  21.499  -5.976  1.00  0.00           O  
ATOM   1062  N1    U   990      -1.360  22.929  -4.350  1.00  0.00           N  
ATOM   1063  C2    U   990      -1.276  24.165  -4.964  1.00  0.00           C  
ATOM   1064  O2    U   990      -0.602  24.371  -5.958  1.00  0.00           O  
ATOM   1065  N3    U   990      -2.016  25.160  -4.373  1.00  0.00           N  
ATOM   1066  C4    U   990      -2.813  25.051  -3.254  1.00  0.00           C  
ATOM   1067  O4    U   990      -3.417  26.043  -2.842  1.00  0.00           O  
ATOM   1068  C5    U   990      -2.851  23.744  -2.672  1.00  0.00           C  
ATOM   1069  C6    U   990      -2.142  22.757  -3.227  1.00  0.00           C  
ATOM   1070  H5'   U   990      -0.300  18.439  -2.559  1.00  0.00           H  
ATOM   1071 H5''   U   990       0.705  19.405  -1.782  1.00  0.00           H  
ATOM   1072  H4'   U   990       0.658  19.384  -4.292  1.00  0.00           H  
ATOM   1073  H3'   U   990       1.019  21.764  -2.794  1.00  0.00           H  
ATOM   1074  H1'   U   990      -0.818  21.732  -5.898  1.00  0.00           H  
ATOM   1075  H2'   U   990       1.145  22.989  -4.709  1.00  0.00           H  
ATOM   1076 HO2'   U   990       2.315  20.932  -5.685  1.00  0.00           H  
ATOM   1077  H3    U   990      -1.971  26.045  -4.792  1.00  0.00           H  
ATOM   1078  H5    U   990      -3.393  23.575  -1.873  1.00  0.00           H  
ATOM   1079  H6    U   990      -2.184  21.872  -2.810  1.00  0.00           H  
ATOM   1080  P     G   991       3.627  21.700  -2.592  1.00  0.00           P  
ATOM   1081  OP2   G   991       2.856  22.382  -1.522  1.00  0.00           O  
ATOM   1082  OP1   G   991       4.774  20.828  -2.228  1.00  0.00           O  
ATOM   1083  O5'   G   991       4.156  22.811  -3.604  1.00  0.00           O  
ATOM   1084  C5'   G   991       4.905  22.452  -4.755  1.00  0.00           C  
ATOM   1085  C4'   G   991       5.258  23.660  -5.587  1.00  0.00           C  
ATOM   1086  O4'   G   991       4.063  24.206  -6.188  1.00  0.00           O  
ATOM   1087  C3'   G   991       5.824  24.851  -4.827  1.00  0.00           C  
ATOM   1088  O3'   G   991       7.217  24.743  -4.587  1.00  0.00           O  
ATOM   1089  C1'   G   991       4.103  25.617  -6.218  1.00  0.00           C  
ATOM   1090  C2'   G   991       5.494  26.008  -5.752  1.00  0.00           C  
ATOM   1091  O2'   G   991       6.370  26.040  -6.870  1.00  0.00           O  
ATOM   1092  N1    G   991       1.271  29.574  -4.723  1.00  0.00           N  
ATOM   1093  C2    G   991       2.232  29.507  -5.703  1.00  0.00           C  
ATOM   1094  N2    G   991       2.475  30.641  -6.377  1.00  0.00           N  
ATOM   1095  N3    G   991       2.907  28.409  -6.002  1.00  0.00           N  
ATOM   1096  C4    G   991       2.540  27.365  -5.230  1.00  0.00           C  
ATOM   1097  C5    G   991       1.594  27.325  -4.228  1.00  0.00           C  
ATOM   1098  C6    G   991       0.878  28.510  -3.917  1.00  0.00           C  
ATOM   1099  O6    G   991       0.000  28.678  -3.062  1.00  0.00           O  
ATOM   1100  N7    G   991       1.514  26.056  -3.674  1.00  0.00           N  
ATOM   1101  C8    G   991       2.397  25.359  -4.338  1.00  0.00           C  
ATOM   1102  N9    G   991       3.054  26.091  -5.296  1.00  0.00           N  
ATOM   1103  H5'   G   991       4.377  21.832  -5.300  1.00  0.00           H  
ATOM   1104 H5''   G   991       5.731  22.005  -4.473  1.00  0.00           H  
ATOM   1105  H4'   G   991       5.875  23.387  -6.298  1.00  0.00           H  
ATOM   1106  H3'   G   991       5.332  24.959  -3.987  1.00  0.00           H  
ATOM   1107  H1'   G   991       3.943  25.985  -7.112  1.00  0.00           H  
ATOM   1108  H2'   G   991       5.488  26.862  -5.271  1.00  0.00           H  
ATOM   1109 HO2'   G   991       6.606  26.971  -7.064  1.00  0.00           H  
ATOM   1110  H1    G   991       0.829  30.436  -4.579  1.00  0.00           H  
ATOM   1111  H22   G   991       3.150  30.653  -7.088  1.00  0.00           H  
ATOM   1112  H21   G   991       1.980  31.458  -6.161  1.00  0.00           H  
ATOM   1113  H8    G   991       2.571  24.409  -4.169  1.00  0.00           H  
ATOM   1114  P     G   992       7.883  25.509  -3.341  1.00  0.00           P  
ATOM   1115  OP2   G   992       6.977  25.362  -2.174  1.00  0.00           O  
ATOM   1116  OP1   G   992       9.297  25.068  -3.232  1.00  0.00           O  
ATOM   1117  O5'   G   992       7.877  27.040  -3.780  1.00  0.00           O  
ATOM   1118  C5'   G   992       8.788  27.522  -4.757  1.00  0.00           C  
ATOM   1119  C4'   G   992       8.605  28.999  -5.005  1.00  0.00           C  
ATOM   1120  O4'   G   992       7.296  29.350  -5.518  1.00  0.00           O  
ATOM   1121  C3'   G   992       8.787  29.906  -3.797  1.00  0.00           C  
ATOM   1122  O3'   G   992      10.148  30.182  -3.513  1.00  0.00           O  
ATOM   1123  C1'   G   992       6.889  30.607  -5.037  1.00  0.00           C  
ATOM   1124  C2'   G   992       8.090  31.172  -4.272  1.00  0.00           C  
ATOM   1125  O2'   G   992       8.906  31.901  -5.178  1.00  0.00           O  
ATOM   1126  N1    G   992       2.845  32.703  -2.764  1.00  0.00           N  
ATOM   1127  C2    G   992       3.785  33.281  -3.582  1.00  0.00           C  
ATOM   1128  N2    G   992       3.634  34.590  -3.831  1.00  0.00           N  
ATOM   1129  N3    G   992       4.801  32.625  -4.118  1.00  0.00           N  
ATOM   1130  C4    G   992       4.804  31.322  -3.765  1.00  0.00           C  
ATOM   1131  C5    G   992       3.914  30.647  -2.957  1.00  0.00           C  
ATOM   1132  C6    G   992       2.829  31.363  -2.388  1.00  0.00           C  
ATOM   1133  O6    G   992       1.934  30.944  -1.645  1.00  0.00           O  
ATOM   1134  N7    G   992       4.268  29.311  -2.842  1.00  0.00           N  
ATOM   1135  C8    G   992       5.346  29.199  -3.569  1.00  0.00           C  
ATOM   1136  N9    G   992       5.727  30.381  -4.158  1.00  0.00           N  
ATOM   1137  H5'   G   992       8.644  27.037  -5.596  1.00  0.00           H  
ATOM   1138 H5''   G   992       9.704  27.360  -4.447  1.00  0.00           H  
ATOM   1139  H4'   G   992       9.261  29.292  -5.673  1.00  0.00           H  
ATOM   1140  H3'   G   992       8.302  29.527  -3.035  1.00  0.00           H  
ATOM   1141  H1'   G   992       6.640  31.225  -5.755  1.00  0.00           H  
ATOM   1142  H2'   G   992       7.800  31.727  -3.517  1.00  0.00           H  
ATOM   1143 HO2'   G   992       8.819  32.858  -4.987  1.00  0.00           H  
ATOM   1144  H1    G   992       2.130  33.277  -2.417  1.00  0.00           H  
ATOM   1145  H22   G   992       4.275  35.057  -4.408  1.00  0.00           H  
ATOM   1146  H21   G   992       2.884  35.083  -3.438  1.00  0.00           H  
ATOM   1147  H8    G   992       5.834  28.357  -3.683  1.00  0.00           H  
ATOM   1148  P     A   993      10.582  30.679  -2.047  1.00  0.00           P  
ATOM   1149  OP2   A   993       9.724  29.985  -1.054  1.00  0.00           O  
ATOM   1150  OP1   A   993      12.059  30.572  -1.943  1.00  0.00           O  
ATOM   1151  O5'   A   993      10.197  32.225  -2.034  1.00  0.00           O  
ATOM   1152  C5'   A   993      10.015  32.921  -0.810  1.00  0.00           C  
ATOM   1153  C4'   A   993       8.754  33.747  -0.825  1.00  0.00           C  
ATOM   1154  O4'   A   993       7.754  33.057  -1.605  1.00  0.00           O  
ATOM   1155  C3'   A   993       8.090  33.974   0.525  1.00  0.00           C  
ATOM   1156  O3'   A   993       8.590  35.112   1.205  1.00  0.00           O  
ATOM   1157  C1'   A   993       6.495  33.152  -1.004  1.00  0.00           C  
ATOM   1158  C2'   A   993       6.627  34.140   0.158  1.00  0.00           C  
ATOM   1159  O2'   A   993       6.360  35.452  -0.318  1.00  0.00           O  
ATOM   1160  N1    A   993       3.068  30.339   1.623  1.00  0.00           N  
ATOM   1161  C2    A   993       3.146  31.651   1.363  1.00  0.00           C  
ATOM   1162  N3    A   993       4.068  32.317   0.671  1.00  0.00           N  
ATOM   1163  C4    A   993       5.012  31.480   0.207  1.00  0.00           C  
ATOM   1164  C5    A   993       5.068  30.111   0.391  1.00  0.00           C  
ATOM   1165  C6    A   993       4.033  29.526   1.141  1.00  0.00           C  
ATOM   1166  N6    A   993       3.955  28.219   1.402  1.00  0.00           N  
ATOM   1167  N7    A   993       6.187  29.577  -0.234  1.00  0.00           N  
ATOM   1168  C8    A   993       6.772  30.618  -0.773  1.00  0.00           C  
ATOM   1169  N9    A   993       6.115  31.802  -0.546  1.00  0.00           N  
ATOM   1170  H5'   A   993      10.783  33.513  -0.662  1.00  0.00           H  
ATOM   1171 H5''   A   993       9.966  32.274  -0.077  1.00  0.00           H  
ATOM   1172  H4'   A   993       8.947  34.615  -1.237  1.00  0.00           H  
ATOM   1173  H3'   A   993       8.191  33.167   1.073  1.00  0.00           H  
ATOM   1174  H1'   A   993       5.824  33.483  -1.638  1.00  0.00           H  
ATOM   1175  H2'   A   993       6.039  33.897   0.904  1.00  0.00           H  
ATOM   1176 HO2'   A   993       5.499  35.751   0.040  1.00  0.00           H  
ATOM   1177  H2    A   993       2.422  32.197   1.734  1.00  0.00           H  
ATOM   1178  H61   A   993       3.208  27.868   1.932  1.00  0.00           H  
ATOM   1179  H62   A   993       4.643  27.609   1.063  1.00  0.00           H  
ATOM   1180  H8    A   993       7.603  30.557  -1.290  1.00  0.00           H  
ATOM   1181  P     G   994       8.485  35.208   2.806  1.00  0.00           P  
ATOM   1182  OP2   G   994       9.005  33.940   3.377  1.00  0.00           O  
ATOM   1183  OP1   G   994       9.078  36.502   3.230  1.00  0.00           O  
ATOM   1184  O5'   G   994       6.918  35.269   3.087  1.00  0.00           O  
ATOM   1185  C5'   G   994       6.420  35.646   4.362  1.00  0.00           C  
ATOM   1186  C4'   G   994       5.099  34.981   4.660  1.00  0.00           C  
ATOM   1187  O4'   G   994       4.955  33.850   3.761  1.00  0.00           O  
ATOM   1188  C3'   G   994       4.920  34.457   6.077  1.00  0.00           C  
ATOM   1189  O3'   G   994       3.620  34.688   6.592  1.00  0.00           O  
ATOM   1190  C1'   G   994       4.870  32.634   4.504  1.00  0.00           C  
ATOM   1191  C2'   G   994       5.264  32.970   5.948  1.00  0.00           C  
ATOM   1192  O2'   G   994       4.464  32.179   6.816  1.00  0.00           O  
ATOM   1193  N1    G   994       5.977  27.709   3.843  1.00  0.00           N  
ATOM   1194  C2    G   994       4.946  28.287   4.543  1.00  0.00           C  
ATOM   1195  N2    G   994       4.094  27.448   5.150  1.00  0.00           N  
ATOM   1196  N3    G   994       4.761  29.594   4.642  1.00  0.00           N  
ATOM   1197  C4    G   994       5.706  30.289   3.976  1.00  0.00           C  
ATOM   1198  C5    G   994       6.775  29.810   3.248  1.00  0.00           C  
ATOM   1199  C6    G   994       6.961  28.407   3.150  1.00  0.00           C  
ATOM   1200  O6    G   994       7.848  27.788   2.550  1.00  0.00           O  
ATOM   1201  N7    G   994       7.516  30.855   2.714  1.00  0.00           N  
ATOM   1202  C8    G   994       6.896  31.930   3.120  1.00  0.00           C  
ATOM   1203  N9    G   994       5.790  31.659   3.889  1.00  0.00           N  
ATOM   1204  H5'   G   994       6.302  36.618   4.386  1.00  0.00           H  
ATOM   1205 H5''   G   994       7.071  35.387   5.048  1.00  0.00           H  
ATOM   1206  H4'   G   994       4.377  35.625   4.501  1.00  0.00           H  
ATOM   1207  H3'   G   994       5.578  34.883   6.663  1.00  0.00           H  
ATOM   1208  H1'   G   994       3.958  32.276   4.489  1.00  0.00           H  
ATOM   1209  H2'   G   994       6.220  32.809   6.088  1.00  0.00           H  
ATOM   1210 HO2'   G   994       5.021  31.473   7.207  1.00  0.00           H  
ATOM   1211  H1    G   994       6.025  26.731   3.831  1.00  0.00           H  
ATOM   1212  H22   G   994       3.338  27.803   5.664  1.00  0.00           H  
ATOM   1213  H21   G   994       4.224  26.479   5.081  1.00  0.00           H  
ATOM   1214  H8    G   994       7.190  32.838   2.897  1.00  0.00           H  
ATOM   1215  P     C   995       3.412  35.659   7.856  1.00  0.00           P  
ATOM   1216  OP2   C   995       4.044  35.020   9.037  1.00  0.00           O  
ATOM   1217  OP1   C   995       3.825  37.029   7.455  1.00  0.00           O  
ATOM   1218  O5'   C   995       1.836  35.667   8.082  1.00  0.00           O  
ATOM   1219  C5'   C   995       1.059  36.814   7.771  1.00  0.00           C  
ATOM   1220  C4'   C   995      -0.383  36.456   7.508  1.00  0.00           C  
ATOM   1221  O4'   C   995      -0.435  35.201   6.780  1.00  0.00           O  
ATOM   1222  C3'   C   995      -1.272  36.311   8.733  1.00  0.00           C  
ATOM   1223  O3'   C   995      -2.594  36.771   8.514  1.00  0.00           O  
ATOM   1224  C1'   C   995      -1.350  34.341   7.443  1.00  0.00           C  
ATOM   1225  C2'   C   995      -1.394  34.799   8.896  1.00  0.00           C  
ATOM   1226  O2'   C   995      -2.647  34.442   9.460  1.00  0.00           O  
ATOM   1227  N1    C   995      -0.853  32.949   7.306  1.00  0.00           N  
ATOM   1228  C2    C   995      -1.791  31.919   7.166  1.00  0.00           C  
ATOM   1229  O2    C   995      -3.001  32.197   7.162  1.00  0.00           O  
ATOM   1230  N3    C   995      -1.365  30.641   7.039  1.00  0.00           N  
ATOM   1231  C4    C   995      -0.060  30.369   7.047  1.00  0.00           C  
ATOM   1232  N4    C   995       0.314  29.093   6.919  1.00  0.00           N  
ATOM   1233  C5    C   995       0.918  31.392   7.188  1.00  0.00           C  
ATOM   1234  C6    C   995       0.485  32.653   7.312  1.00  0.00           C  
ATOM   1235  H5'   C   995       1.432  37.245   6.974  1.00  0.00           H  
ATOM   1236 H5''   C   995       1.100  37.441   8.522  1.00  0.00           H  
ATOM   1237  H4'   C   995      -0.789  37.162   6.963  1.00  0.00           H  
ATOM   1238  H3'   C   995      -0.808  36.677   9.514  1.00  0.00           H  
ATOM   1239  H1'   C   995      -2.248  34.406   7.057  1.00  0.00           H  
ATOM   1240  H2'   C   995      -0.646  34.434   9.413  1.00  0.00           H  
ATOM   1241 HO2'   C   995      -2.512  33.717  10.105  1.00  0.00           H  
ATOM   1242  H42   C   995       1.266  28.860   6.921  1.00  0.00           H  
ATOM   1243  H41   C   995      -0.363  28.391   6.823  1.00  0.00           H  
ATOM   1244  H5    C   995       1.876  31.182   7.192  1.00  0.00           H  
ATOM   1245  H6    C   995       1.143  33.371   7.410  1.00  0.00           H  
ATOM   1246  P     U   996      -2.861  38.305   8.113  1.00  0.00           P  
ATOM   1247  OP2   U   996      -4.270  38.629   8.450  1.00  0.00           O  
ATOM   1248  OP1   U   996      -1.762  39.127   8.682  1.00  0.00           O  
ATOM   1249  O5'   U   996      -2.717  38.320   6.527  1.00  0.00           O  
ATOM   1250  C5'   U   996      -2.981  39.498   5.781  1.00  0.00           C  
ATOM   1251  C4'   U   996      -2.440  39.401   4.376  1.00  0.00           C  
ATOM   1252  O4'   U   996      -1.385  38.410   4.296  1.00  0.00           O  
ATOM   1253  C3'   U   996      -3.435  38.993   3.301  1.00  0.00           C  
ATOM   1254  O3'   U   996      -4.161  40.088   2.773  1.00  0.00           O  
ATOM   1255  C1'   U   996      -1.412  37.776   3.024  1.00  0.00           C  
ATOM   1256  C2'   U   996      -2.530  38.432   2.209  1.00  0.00           C  
ATOM   1257  O2'   U   996      -1.969  39.473   1.422  1.00  0.00           O  
ATOM   1258  N1    U   996      -1.651  36.329   3.244  1.00  0.00           N  
ATOM   1259  C2    U   996      -0.571  35.480   3.086  1.00  0.00           C  
ATOM   1260  O2    U   996       0.542  35.870   2.781  1.00  0.00           O  
ATOM   1261  N3    U   996      -0.839  34.151   3.301  1.00  0.00           N  
ATOM   1262  C4    U   996      -2.051  33.592   3.648  1.00  0.00           C  
ATOM   1263  O4    U   996      -2.131  32.372   3.805  1.00  0.00           O  
ATOM   1264  C5    U   996      -3.122  34.529   3.794  1.00  0.00           C  
ATOM   1265  C6    U   996      -2.889  35.830   3.593  1.00  0.00           C  
ATOM   1266  H5'   U   996      -2.563  40.262   6.232  1.00  0.00           H  
ATOM   1267 H5''   U   996      -3.949  39.641   5.741  1.00  0.00           H  
ATOM   1268  H4'   U   996      -2.067  40.270   4.120  1.00  0.00           H  
ATOM   1269  H3'   U   996      -4.004  38.273   3.645  1.00  0.00           H  
ATOM   1270  H1'   U   996      -0.559  37.897   2.557  1.00  0.00           H  
ATOM   1271  H2'   U   996      -2.999  37.773   1.657  1.00  0.00           H  
ATOM   1272 HO2'   U   996      -1.054  39.647   1.728  1.00  0.00           H  
ATOM   1273  H3    U   996      -0.088  33.532   3.194  1.00  0.00           H  
ATOM   1274  H5    U   996      -4.019  34.220   4.040  1.00  0.00           H  
ATOM   1275  H6    U   996      -3.638  36.452   3.697  1.00  0.00           H  
ATOM   1276  P     G   997      -4.765  40.001   1.294  1.00  0.00           P  
ATOM   1277  OP2   G   997      -5.906  40.951   1.264  1.00  0.00           O  
ATOM   1278  OP1   G   997      -3.617  40.203   0.372  1.00  0.00           O  
ATOM   1279  O5'   G   997      -5.338  38.534   1.052  1.00  0.00           O  
ATOM   1280  C5'   G   997      -5.518  38.029  -0.262  1.00  0.00           C  
ATOM   1281  C4'   G   997      -4.411  38.476  -1.184  1.00  0.00           C  
ATOM   1282  O4'   G   997      -3.162  38.428  -0.450  1.00  0.00           O  
ATOM   1283  C3'   G   997      -4.154  37.593  -2.396  1.00  0.00           C  
ATOM   1284  O3'   G   997      -4.942  37.952  -3.519  1.00  0.00           O  
ATOM   1285  C1'   G   997      -2.139  37.801  -1.195  1.00  0.00           C  
ATOM   1286  C2'   G   997      -2.662  37.791  -2.631  1.00  0.00           C  
ATOM   1287  O2'   G   997      -2.398  39.050  -3.233  1.00  0.00           O  
ATOM   1288  N1    G   997       1.071  34.003  -0.109  1.00  0.00           N  
ATOM   1289  C2    G   997       1.328  35.232  -0.667  1.00  0.00           C  
ATOM   1290  N2    G   997       2.607  35.488  -0.979  1.00  0.00           N  
ATOM   1291  N3    G   997       0.400  36.144  -0.902  1.00  0.00           N  
ATOM   1292  C4    G   997      -0.828  35.724  -0.531  1.00  0.00           C  
ATOM   1293  C5    G   997      -1.191  34.519   0.034  1.00  0.00           C  
ATOM   1294  C6    G   997      -0.185  33.549   0.281  1.00  0.00           C  
ATOM   1295  O6    G   997      -0.306  32.422   0.775  1.00  0.00           O  
ATOM   1296  N7    G   997      -2.557  34.478   0.270  1.00  0.00           N  
ATOM   1297  C8    G   997      -2.993  35.635  -0.148  1.00  0.00           C  
ATOM   1298  N9    G   997      -1.996  36.440  -0.645  1.00  0.00           N  
ATOM   1299  H5'   G   997      -6.375  38.348  -0.613  1.00  0.00           H  
ATOM   1300 H5''   G   997      -5.531  37.049  -0.229  1.00  0.00           H  
ATOM   1301  H4'   G   997      -4.568  39.395  -1.487  1.00  0.00           H  
ATOM   1302  H3'   G   997      -4.328  36.656  -2.169  1.00  0.00           H  
ATOM   1303  H1'   G   997      -1.272  38.257  -1.167  1.00  0.00           H  
ATOM   1304  H2'   G   997      -2.279  37.053  -3.151  1.00  0.00           H  
ATOM   1305 HO2'   G   997      -1.695  38.940  -3.908  1.00  0.00           H  
ATOM   1306  H1    G   997       1.830  33.397   0.024  1.00  0.00           H  
ATOM   1307  H22   G   997       2.850  36.350  -1.380  1.00  0.00           H  
ATOM   1308  H21   G   997       3.300  34.818  -0.808  1.00  0.00           H  
ATOM   1309  H8    G   997      -3.935  35.902  -0.110  1.00  0.00           H  
ATOM   1310  P     C   998      -5.252  36.870  -4.667  1.00  0.00           P  
ATOM   1311  OP2   C   998      -5.751  35.635  -4.013  1.00  0.00           O  
ATOM   1312  OP1   C   998      -6.075  37.532  -5.711  1.00  0.00           O  
ATOM   1313  O5'   C   998      -3.823  36.553  -5.295  1.00  0.00           O  
ATOM   1314  C5'   C   998      -3.191  37.474  -6.172  1.00  0.00           C  
ATOM   1315  C4'   C   998      -1.878  36.938  -6.690  1.00  0.00           C  
ATOM   1316  O4'   C   998      -1.023  36.581  -5.571  1.00  0.00           O  
ATOM   1317  C3'   C   998      -1.952  35.661  -7.511  1.00  0.00           C  
ATOM   1318  O3'   C   998      -2.253  35.898  -8.876  1.00  0.00           O  
ATOM   1319  C1'   C   998      -0.232  35.453  -5.917  1.00  0.00           C  
ATOM   1320  C2'   C   998      -0.534  35.131  -7.376  1.00  0.00           C  
ATOM   1321  O2'   C   998       0.365  35.850  -8.207  1.00  0.00           O  
ATOM   1322  N1    C   998      -0.577  34.331  -5.009  1.00  0.00           N  
ATOM   1323  C2    C   998       0.149  33.139  -5.120  1.00  0.00           C  
ATOM   1324  O2    C   998       1.051  33.055  -5.967  1.00  0.00           O  
ATOM   1325  N3    C   998      -0.145  32.101  -4.304  1.00  0.00           N  
ATOM   1326  C4    C   998      -1.120  32.216  -3.402  1.00  0.00           C  
ATOM   1327  N4    C   998      -1.375  31.166  -2.617  1.00  0.00           N  
ATOM   1328  C5    C   998      -1.877  33.414  -3.264  1.00  0.00           C  
ATOM   1329  C6    C   998      -1.576  34.434  -4.076  1.00  0.00           C  
ATOM   1330  H5'   C   998      -3.027  38.312  -5.691  1.00  0.00           H  
ATOM   1331 H5''   C   998      -3.785  37.651  -6.931  1.00  0.00           H  
ATOM   1332  H4'   C   998      -1.434  37.632  -7.221  1.00  0.00           H  
ATOM   1333  H3'   C   998      -2.601  35.024  -7.146  1.00  0.00           H  
ATOM   1334  H1'   C   998       0.719  35.666  -5.825  1.00  0.00           H  
ATOM   1335  H2'   C   998      -0.494  34.167  -7.548  1.00  0.00           H  
ATOM   1336 HO2'   C   998       1.001  35.223  -8.608  1.00  0.00           H  
ATOM   1337  H42   C   998      -2.086  31.219  -1.945  1.00  0.00           H  
ATOM   1338  H41   C   998      -0.853  30.342  -2.715  1.00  0.00           H  
ATOM   1339  H5    C   998      -2.591  33.489  -2.598  1.00  0.00           H  
ATOM   1340  H6    C   998      -2.085  35.267  -3.998  1.00  0.00           H  
ATOM   1341  P     G   999      -3.021  34.781  -9.740  1.00  0.00           P  
ATOM   1342  OP2   G   999      -4.021  34.126  -8.859  1.00  0.00           O  
ATOM   1343  OP1   G   999      -3.462  35.407 -11.013  1.00  0.00           O  
ATOM   1344  O5'   G   999      -1.890  33.712 -10.083  1.00  0.00           O  
ATOM   1345  C5'   G   999      -0.843  34.025 -10.989  1.00  0.00           C  
ATOM   1346  C4'   G   999       0.118  32.872 -11.145  1.00  0.00           C  
ATOM   1347  O4'   G   999       0.653  32.530  -9.845  1.00  0.00           O  
ATOM   1348  C3'   G   999      -0.481  31.569 -11.654  1.00  0.00           C  
ATOM   1349  O3'   G   999      -0.602  31.530 -13.066  1.00  0.00           O  
ATOM   1350  C1'   G   999       0.850  31.119  -9.767  1.00  0.00           C  
ATOM   1351  C2'   G   999       0.492  30.524 -11.121  1.00  0.00           C  
ATOM   1352  O2'   G   999       1.663  30.454 -11.923  1.00  0.00           O  
ATOM   1353  N1    G   999      -0.357  26.994  -7.039  1.00  0.00           N  
ATOM   1354  C2    G   999       0.551  27.132  -8.060  1.00  0.00           C  
ATOM   1355  N2    G   999       1.231  26.028  -8.405  1.00  0.00           N  
ATOM   1356  N3    G   999       0.779  28.268  -8.698  1.00  0.00           N  
ATOM   1357  C4    G   999       0.012  29.274  -8.228  1.00  0.00           C  
ATOM   1358  C5    G   999      -0.923  29.243  -7.214  1.00  0.00           C  
ATOM   1359  C6    G   999      -1.157  28.017  -6.538  1.00  0.00           C  
ATOM   1360  O6    G   999      -1.944  27.786  -5.613  1.00  0.00           O  
ATOM   1361  N7    G   999      -1.496  30.493  -7.034  1.00  0.00           N  
ATOM   1362  C8    G   999      -0.912  31.248  -7.924  1.00  0.00           C  
ATOM   1363  N9    G   999       0.014  30.572  -8.682  1.00  0.00           N  
ATOM   1364  H5'   G   999      -0.354  34.806 -10.657  1.00  0.00           H  
ATOM   1365 H5''   G   999      -1.230  34.239 -11.864  1.00  0.00           H  
ATOM   1366  H4'   G   999       0.857  33.134 -11.734  1.00  0.00           H  
ATOM   1367  H3'   G   999      -1.363  31.433 -11.252  1.00  0.00           H  
ATOM   1368  H1'   G   999       1.794  30.943  -9.573  1.00  0.00           H  
ATOM   1369  H2'   G   999       0.063  29.648 -11.029  1.00  0.00           H  
ATOM   1370 HO2'   G   999       1.927  29.516 -12.020  1.00  0.00           H  
ATOM   1371  H1    G   999      -0.451  26.109  -6.630  1.00  0.00           H  
ATOM   1372  H22   G   999       1.893  26.066  -9.127  1.00  0.00           H  
ATOM   1373  H21   G   999       1.069  25.183  -7.937  1.00  0.00           H  
ATOM   1374  H8    G   999      -1.113  32.200  -8.039  1.00  0.00           H  
ATOM   1375  P     C  1000      -1.737  30.624 -13.754  1.00  0.00           P  
ATOM   1376  OP2   C  1000      -3.022  30.889 -13.058  1.00  0.00           O  
ATOM   1377  OP1   C  1000      -1.646  30.812 -15.224  1.00  0.00           O  
ATOM   1378  O5'   C  1000      -1.294  29.130 -13.421  1.00  0.00           O  
ATOM   1379  C5'   C  1000      -0.281  28.484 -14.176  1.00  0.00           C  
ATOM   1380  C4'   C  1000      -0.078  27.057 -13.730  1.00  0.00           C  
ATOM   1381  O4'   C  1000       0.200  27.029 -12.312  1.00  0.00           O  
ATOM   1382  C3'   C  1000      -1.275  26.131 -13.881  1.00  0.00           C  
ATOM   1383  O3'   C  1000      -1.427  25.635 -15.200  1.00  0.00           O  
ATOM   1384  C1'   C  1000      -0.359  25.849 -11.737  1.00  0.00           C  
ATOM   1385  C2'   C  1000      -0.963  25.037 -12.871  1.00  0.00           C  
ATOM   1386  O2'   C  1000       0.015  24.137 -13.373  1.00  0.00           O  
ATOM   1387  N1    C  1000      -1.370  26.239 -10.723  1.00  0.00           N  
ATOM   1388  C2    C  1000      -1.846  25.255  -9.847  1.00  0.00           C  
ATOM   1389  O2    C  1000      -1.413  24.096  -9.944  1.00  0.00           O  
ATOM   1390  N3    C  1000      -2.767  25.584  -8.912  1.00  0.00           N  
ATOM   1391  C4    C  1000      -3.217  26.836  -8.829  1.00  0.00           C  
ATOM   1392  N4    C  1000      -4.126  27.114  -7.891  1.00  0.00           N  
ATOM   1393  C5    C  1000      -2.754  27.858  -9.704  1.00  0.00           C  
ATOM   1394  C6    C  1000      -1.841  27.522 -10.624  1.00  0.00           C  
ATOM   1395  H5'   C  1000       0.560  28.976 -14.068  1.00  0.00           H  
ATOM   1396 H5''   C  1000      -0.536  28.490 -15.122  1.00  0.00           H  
ATOM   1397  H4'   C  1000       0.683  26.672 -14.211  1.00  0.00           H  
ATOM   1398  H3'   C  1000      -2.096  26.595 -13.616  1.00  0.00           H  
ATOM   1399  H1'   C  1000       0.349  25.326 -11.308  1.00  0.00           H  
ATOM   1400  H2'   C  1000      -1.775  24.568 -12.588  1.00  0.00           H  
ATOM   1401 HO2'   C  1000       0.850  24.263 -12.877  1.00  0.00           H  
ATOM   1402  H42   C  1000      -4.476  28.025  -7.804  1.00  0.00           H  
ATOM   1403  H41   C  1000      -4.443  26.407  -7.291  1.00  0.00           H  
ATOM   1404  H5    C  1000      -3.090  28.776  -9.635  1.00  0.00           H  
ATOM   1405  H6    C  1000      -1.510  28.211 -11.235  1.00  0.00           H  
ATOM   1406  P     G  1001      -2.835  25.785 -15.962  1.00  0.00           P  
ATOM   1407  OP2   G  1001      -3.526  26.982 -15.419  1.00  0.00           O  
ATOM   1408  OP1   G  1001      -2.581  25.683 -17.422  1.00  0.00           O  
ATOM   1409  O5'   G  1001      -3.656  24.495 -15.514  1.00  0.00           O  
ATOM   1410  C5'   G  1001      -3.056  23.209 -15.525  1.00  0.00           C  
ATOM   1411  C4'   G  1001      -3.522  22.369 -14.361  1.00  0.00           C  
ATOM   1412  O4'   G  1001      -3.416  22.967 -13.070  1.00  0.00           O  
ATOM   1413  C3'   G  1001      -5.006  22.034 -14.332  1.00  0.00           C  
ATOM   1414  O3'   G  1001      -5.387  21.122 -15.348  1.00  0.00           O  
ATOM   1415  C1'   G  1001      -4.266  22.325 -12.133  1.00  0.00           C  
ATOM   1416  C2'   G  1001      -5.228  21.467 -12.929  1.00  0.00           C  
ATOM   1417  O2'   G  1001      -4.824  20.108 -12.853  1.00  0.00           O  
ATOM   1418  N1    G  1001      -7.318  23.426  -8.210  1.00  0.00           N  
ATOM   1419  C2    G  1001      -6.845  22.208  -8.634  1.00  0.00           C  
ATOM   1420  N2    G  1001      -7.232  21.138  -7.924  1.00  0.00           N  
ATOM   1421  N3    G  1001      -6.049  22.048  -9.679  1.00  0.00           N  
ATOM   1422  C4    G  1001      -5.759  23.223 -10.277  1.00  0.00           C  
ATOM   1423  C5    G  1001      -6.178  24.491  -9.934  1.00  0.00           C  
ATOM   1424  C6    G  1001      -7.032  24.648  -8.811  1.00  0.00           C  
ATOM   1425  O6    G  1001      -7.511  25.689  -8.348  1.00  0.00           O  
ATOM   1426  N7    G  1001      -5.656  25.436 -10.805  1.00  0.00           N  
ATOM   1427  C8    G  1001      -4.942  24.739 -11.647  1.00  0.00           C  
ATOM   1428  N9    G  1001      -4.960  23.390 -11.384  1.00  0.00           N  
ATOM   1429  H5'   G  1001      -2.082  23.309 -15.477  1.00  0.00           H  
ATOM   1430 H5''   G  1001      -3.289  22.754 -16.361  1.00  0.00           H  
ATOM   1431  H4'   G  1001      -3.009  21.535 -14.411  1.00  0.00           H  
ATOM   1432  H3'   G  1001      -5.515  22.864 -14.440  1.00  0.00           H  
ATOM   1433  H1'   G  1001      -3.765  21.760 -11.508  1.00  0.00           H  
ATOM   1434  H2'   G  1001      -6.156  21.587 -12.635  1.00  0.00           H  
ATOM   1435 HO2'   G  1001      -4.793  19.733 -13.758  1.00  0.00           H  
ATOM   1436  H1    G  1001      -7.903  23.437  -7.423  1.00  0.00           H  
ATOM   1437  H22   G  1001      -6.925  20.243  -8.180  1.00  0.00           H  
ATOM   1438  H21   G  1001      -7.821  21.249  -7.149  1.00  0.00           H  
ATOM   1439  H8    G  1001      -4.443  25.138 -12.390  1.00  0.00           H  
ATOM   1440  P     A  1002      -6.909  21.075 -15.862  1.00  0.00           P  
ATOM   1441  OP2   A  1002      -7.547  22.372 -15.526  1.00  0.00           O  
ATOM   1442  OP1   A  1002      -6.906  20.601 -17.268  1.00  0.00           O  
ATOM   1443  O5'   A  1002      -7.585  19.947 -14.962  1.00  0.00           O  
ATOM   1444  C5'   A  1002      -8.857  20.154 -14.367  1.00  0.00           C  
ATOM   1445  C4'   A  1002      -9.233  19.015 -13.453  1.00  0.00           C  
ATOM   1446  O4'   A  1002      -8.448  19.181 -12.279  1.00  0.00           O  
ATOM   1447  C3'   A  1002     -10.663  19.020 -12.934  1.00  0.00           C  
ATOM   1448  O3'   A  1002     -11.552  18.277 -13.751  1.00  0.00           O  
ATOM   1449  C1'   A  1002      -9.245  19.330 -11.141  1.00  0.00           C  
ATOM   1450  C2'   A  1002     -10.586  18.640 -11.503  1.00  0.00           C  
ATOM   1451  O2'   A  1002     -10.469  17.233 -11.349  1.00  0.00           O  
ATOM   1452  N1    A  1002     -11.370  23.035  -8.258  1.00  0.00           N  
ATOM   1453  C2    A  1002     -11.415  21.698  -8.183  1.00  0.00           C  
ATOM   1454  N3    A  1002     -10.837  20.792  -8.968  1.00  0.00           N  
ATOM   1455  C4    A  1002     -10.131  21.390  -9.945  1.00  0.00           C  
ATOM   1456  C5    A  1002      -9.991  22.750 -10.151  1.00  0.00           C  
ATOM   1457  C6    A  1002     -10.652  23.603  -9.250  1.00  0.00           C  
ATOM   1458  N6    A  1002     -10.608  24.935  -9.325  1.00  0.00           N  
ATOM   1459  N7    A  1002      -9.188  22.997 -11.257  1.00  0.00           N  
ATOM   1460  C8    A  1002      -8.867  21.802 -11.686  1.00  0.00           C  
ATOM   1461  N9    A  1002      -9.403  20.782 -10.939  1.00  0.00           N  
ATOM   1462  H5'   A  1002      -9.532  20.233 -15.073  1.00  0.00           H  
ATOM   1463 H5''   A  1002      -8.837  20.986 -13.850  1.00  0.00           H  
ATOM   1464  H4'   A  1002      -9.042  18.138 -13.845  1.00  0.00           H  
ATOM   1465  H3'   A  1002     -10.911  19.968 -12.971  1.00  0.00           H  
ATOM   1466  H1'   A  1002      -8.879  18.924 -10.326  1.00  0.00           H  
ATOM   1467  H2'   A  1002     -11.344  19.000 -10.994  1.00  0.00           H  
ATOM   1468 HO2'   A  1002     -10.314  17.029 -10.403  1.00  0.00           H  
ATOM   1469  H2    A  1002     -11.949  21.336  -7.445  1.00  0.00           H  
ATOM   1470  H61   A  1002     -11.090  25.479  -8.667  1.00  0.00           H  
ATOM   1471  H62   A  1002     -10.093  25.370 -10.036  1.00  0.00           H  
ATOM   1472  H8    A  1002      -8.296  21.650 -12.469  1.00  0.00           H  
ATOM   1473  P     U  1003     -12.769  19.013 -14.498  1.00  0.00           P  
ATOM   1474  OP2   U  1003     -12.269  20.309 -15.023  1.00  0.00           O  
ATOM   1475  OP1   U  1003     -13.397  18.038 -15.426  1.00  0.00           O  
ATOM   1476  O5'   U  1003     -13.808  19.322 -13.330  1.00  0.00           O  
ATOM   1477  C5'   U  1003     -14.124  18.339 -12.357  1.00  0.00           C  
ATOM   1478  C4'   U  1003     -14.724  18.955 -11.117  1.00  0.00           C  
ATOM   1479  O4'   U  1003     -13.903  19.973 -10.611  1.00  0.00           O  
ATOM   1480  C3'   U  1003     -16.100  19.582 -11.279  1.00  0.00           C  
ATOM   1481  O3'   U  1003     -17.146  18.627 -11.291  1.00  0.00           O  
ATOM   1482  C1'   U  1003     -14.627  20.823  -9.756  1.00  0.00           C  
ATOM   1483  C2'   U  1003     -16.142  20.490 -10.054  1.00  0.00           C  
ATOM   1484  O2'   U  1003     -16.661  19.805  -8.923  1.00  0.00           O  
ATOM   1485  N1    U  1003     -14.274  22.216 -10.123  1.00  0.00           N  
ATOM   1486  C2    U  1003     -14.811  23.228  -9.349  1.00  0.00           C  
ATOM   1487  O2    U  1003     -15.545  23.021  -8.398  1.00  0.00           O  
ATOM   1488  N3    U  1003     -14.457  24.500  -9.726  1.00  0.00           N  
ATOM   1489  C4    U  1003     -13.639  24.859 -10.776  1.00  0.00           C  
ATOM   1490  O4    U  1003     -13.416  26.052 -10.988  1.00  0.00           O  
ATOM   1491  C5    U  1003     -13.120  23.761 -11.532  1.00  0.00           C  
ATOM   1492  C6    U  1003     -13.447  22.512 -11.187  1.00  0.00           C  
ATOM   1493  H5'   U  1003     -13.306  17.859 -12.110  1.00  0.00           H  
ATOM   1494 H5''   U  1003     -14.765  17.704 -12.739  1.00  0.00           H  
ATOM   1495  H4'   U  1003     -14.777  18.245 -10.445  1.00  0.00           H  
ATOM   1496  H3'   U  1003     -16.154  20.128 -12.091  1.00  0.00           H  
ATOM   1497  H1'   U  1003     -14.448  20.684  -8.802  1.00  0.00           H  
ATOM   1498  H2'   U  1003     -16.637  21.316 -10.236  1.00  0.00           H  
ATOM   1499 HO2'   U  1003     -17.248  20.411  -8.424  1.00  0.00           H  
ATOM   1500  H3    U  1003     -14.827  25.232  -9.190  1.00  0.00           H  
ATOM   1501  H5    U  1003     -12.528  23.924 -12.297  1.00  0.00           H  
ATOM   1502  H6    U  1003     -13.080  21.778 -11.721  1.00  0.00           H  
ATOM   1503  P     C  1004     -18.340  18.747 -12.360  1.00  0.00           P  
ATOM   1504  OP2   C  1004     -18.294  17.552 -13.239  1.00  0.00           O  
ATOM   1505  OP1   C  1004     -19.588  19.066 -11.621  1.00  0.00           O  
ATOM   1506  O5'   C  1004     -17.948  20.019 -13.235  1.00  0.00           O  
ATOM   1507  C5'   C  1004     -18.944  20.786 -13.895  1.00  0.00           C  
ATOM   1508  C4'   C  1004     -19.769  21.586 -12.917  1.00  0.00           C  
ATOM   1509  O4'   C  1004     -18.921  22.071 -11.851  1.00  0.00           O  
ATOM   1510  C3'   C  1004     -20.395  22.863 -13.456  1.00  0.00           C  
ATOM   1511  O3'   C  1004     -21.594  22.631 -14.175  1.00  0.00           O  
ATOM   1512  C1'   C  1004     -19.402  23.308 -11.381  1.00  0.00           C  
ATOM   1513  C2'   C  1004     -20.686  23.587 -12.155  1.00  0.00           C  
ATOM   1514  O2'   C  1004     -21.778  23.000 -11.463  1.00  0.00           O  
ATOM   1515  N1    C  1004     -18.355  24.327 -11.640  1.00  0.00           N  
ATOM   1516  C2    C  1004     -18.528  25.609 -11.104  1.00  0.00           C  
ATOM   1517  O2    C  1004     -19.544  25.854 -10.434  1.00  0.00           O  
ATOM   1518  N3    C  1004     -17.589  26.557 -11.325  1.00  0.00           N  
ATOM   1519  C4    C  1004     -16.507  26.269 -12.049  1.00  0.00           C  
ATOM   1520  N4    C  1004     -15.606  27.236 -12.241  1.00  0.00           N  
ATOM   1521  C5    C  1004     -16.301  24.976 -12.608  1.00  0.00           C  
ATOM   1522  C6    C  1004     -17.237  24.046 -12.381  1.00  0.00           C  
ATOM   1523  H5'   C  1004     -19.534  20.183 -14.393  1.00  0.00           H  
ATOM   1524 H5''   C  1004     -18.509  21.400 -14.523  1.00  0.00           H  
ATOM   1525  H4'   C  1004     -20.475  21.022 -12.539  1.00  0.00           H  
ATOM   1526  H3'   C  1004     -19.770  23.400 -13.987  1.00  0.00           H  
ATOM   1527  H1'   C  1004     -19.602  23.283 -10.422  1.00  0.00           H  
ATOM   1528  H2'   C  1004     -20.819  24.547 -12.294  1.00  0.00           H  
ATOM   1529 HO2'   C  1004     -22.330  23.710 -11.075  1.00  0.00           H  
ATOM   1530  H42   C  1004     -14.800  27.056 -12.768  1.00  0.00           H  
ATOM   1531  H41   C  1004     -15.751  28.125 -11.855  1.00  0.00           H  
ATOM   1532  H5    C  1004     -15.502  24.774 -13.138  1.00  0.00           H  
ATOM   1533  H6    C  1004     -17.114  23.151 -12.758  1.00  0.00           H  
ATOM   1534  P     C  1005     -22.000  23.587 -15.401  1.00  0.00           P  
ATOM   1535  OP2   C  1005     -21.535  22.949 -16.657  1.00  0.00           O  
ATOM   1536  OP1   C  1005     -23.433  23.947 -15.248  1.00  0.00           O  
ATOM   1537  O5'   C  1005     -21.135  24.904 -15.166  1.00  0.00           O  
ATOM   1538  C5'   C  1005     -20.559  25.603 -16.259  1.00  0.00           C  
ATOM   1539  C4'   C  1005     -19.060  25.437 -16.299  1.00  0.00           C  
ATOM   1540  O4'   C  1005     -18.715  24.507 -17.360  1.00  0.00           O  
ATOM   1541  C3'   C  1005     -18.255  26.689 -16.611  1.00  0.00           C  
ATOM   1542  O3'   C  1005     -18.051  27.513 -15.475  1.00  0.00           O  
ATOM   1543  C1'   C  1005     -17.558  24.955 -18.032  1.00  0.00           C  
ATOM   1544  C2'   C  1005     -16.984  26.121 -17.219  1.00  0.00           C  
ATOM   1545  O2'   C  1005     -16.115  25.614 -16.217  1.00  0.00           O  
ATOM   1546  N1    C  1005     -17.949  25.363 -19.404  1.00  0.00           N  
ATOM   1547  C2    C  1005     -16.935  25.615 -20.338  1.00  0.00           C  
ATOM   1548  O2    C  1005     -15.750  25.491 -19.993  1.00  0.00           O  
ATOM   1549  N3    C  1005     -17.265  25.989 -21.595  1.00  0.00           N  
ATOM   1550  C4    C  1005     -18.546  26.115 -21.940  1.00  0.00           C  
ATOM   1551  N4    C  1005     -18.824  26.486 -23.193  1.00  0.00           N  
ATOM   1552  C5    C  1005     -19.599  25.867 -21.016  1.00  0.00           C  
ATOM   1553  C6    C  1005     -19.261  25.497 -19.775  1.00  0.00           C  
ATOM   1554  H5'   C  1005     -20.773  26.556 -16.177  1.00  0.00           H  
ATOM   1555 H5''   C  1005     -20.941  25.261 -17.094  1.00  0.00           H  
ATOM   1556  H4'   C  1005     -18.752  25.066 -15.446  1.00  0.00           H  
ATOM   1557  H3'   C  1005     -18.726  27.203 -17.299  1.00  0.00           H  
ATOM   1558  H1'   C  1005     -16.891  24.239 -18.083  1.00  0.00           H  
ATOM   1559  H2'   C  1005     -16.535  26.778 -17.790  1.00  0.00           H  
ATOM   1560 HO2'   C  1005     -15.192  25.842 -16.449  1.00  0.00           H  
ATOM   1561  H42   C  1005     -19.756  26.588 -23.478  1.00  0.00           H  
ATOM   1562  H41   C  1005     -18.096  26.657 -23.827  1.00  0.00           H  
ATOM   1563  H5    C  1005     -20.539  25.962 -21.279  1.00  0.00           H  
ATOM   1564  H6    C  1005     -19.972  25.322 -19.124  1.00  0.00           H  
ATOM   1565  P     C  1006     -18.237  29.105 -15.588  1.00  0.00           P  
ATOM   1566  OP2   C  1006     -19.306  29.376 -16.582  1.00  0.00           O  
ATOM   1567  OP1   C  1006     -18.360  29.652 -14.212  1.00  0.00           O  
ATOM   1568  O5'   C  1006     -16.856  29.613 -16.197  1.00  0.00           O  
ATOM   1569  C5'   C  1006     -15.632  29.398 -15.510  1.00  0.00           C  
ATOM   1570  C4'   C  1006     -14.448  29.475 -16.443  1.00  0.00           C  
ATOM   1571  O4'   C  1006     -14.651  28.531 -17.539  1.00  0.00           O  
ATOM   1572  C3'   C  1006     -14.221  30.813 -17.127  1.00  0.00           C  
ATOM   1573  O3'   C  1006     -13.512  31.735 -16.317  1.00  0.00           O  
ATOM   1574  C1'   C  1006     -14.160  29.081 -18.735  1.00  0.00           C  
ATOM   1575  C2'   C  1006     -13.480  30.413 -18.401  1.00  0.00           C  
ATOM   1576  O2'   C  1006     -12.103  30.177 -18.147  1.00  0.00           O  
ATOM   1577  N1    C  1006     -15.275  29.245 -19.699  1.00  0.00           N  
ATOM   1578  C2    C  1006     -14.964  29.517 -21.037  1.00  0.00           C  
ATOM   1579  O2    C  1006     -13.774  29.615 -21.374  1.00  0.00           O  
ATOM   1580  N3    C  1006     -15.962  29.670 -21.937  1.00  0.00           N  
ATOM   1581  C4    C  1006     -17.233  29.561 -21.549  1.00  0.00           C  
ATOM   1582  N4    C  1006     -18.185  29.720 -22.471  1.00  0.00           N  
ATOM   1583  C5    C  1006     -17.583  29.285 -20.197  1.00  0.00           C  
ATOM   1584  C6    C  1006     -16.587  29.135 -19.316  1.00  0.00           C  
ATOM   1585  H5'   C  1006     -15.653  28.511 -15.092  1.00  0.00           H  
ATOM   1586 H5''   C  1006     -15.534  30.078 -14.812  1.00  0.00           H  
ATOM   1587  H4'   C  1006     -13.634  29.223 -15.960  1.00  0.00           H  
ATOM   1588  H3'   C  1006     -15.087  31.202 -17.370  1.00  0.00           H  
ATOM   1589  H1'   C  1006     -13.495  28.465 -19.106  1.00  0.00           H  
ATOM   1590  H2'   C  1006     -13.609  31.070 -19.116  1.00  0.00           H  
ATOM   1591 HO2'   C  1006     -11.574  30.543 -18.887  1.00  0.00           H  
ATOM   1592  H42   C  1006     -19.129  29.646 -22.218  1.00  0.00           H  
ATOM   1593  H41   C  1006     -17.940  29.911 -23.401  1.00  0.00           H  
ATOM   1594  H5    C  1006     -18.520  29.206 -19.922  1.00  0.00           H  
ATOM   1595  H6    C  1006     -16.807  28.944 -18.381  1.00  0.00           H  
ATOM   1596  P     U  1007     -12.630  32.896 -16.995  1.00  0.00           P  
ATOM   1597  OP2   U  1007     -11.741  33.466 -15.951  1.00  0.00           O  
ATOM   1598  OP1   U  1007     -12.040  32.355 -18.246  1.00  0.00           O  
ATOM   1599  O5'   U  1007     -13.698  34.008 -17.394  1.00  0.00           O  
ATOM   1600  C5'   U  1007     -14.387  33.946 -18.634  1.00  0.00           C  
ATOM   1601  C4'   U  1007     -13.432  33.956 -19.802  1.00  0.00           C  
ATOM   1602  O4'   U  1007     -13.699  32.844 -20.681  1.00  0.00           O  
ATOM   1603  C3'   U  1007     -13.487  35.181 -20.702  1.00  0.00           C  
ATOM   1604  O3'   U  1007     -12.651  36.234 -20.256  1.00  0.00           O  
ATOM   1605  C1'   U  1007     -13.646  33.232 -22.032  1.00  0.00           C  
ATOM   1606  C2'   U  1007     -12.993  34.617 -22.030  1.00  0.00           C  
ATOM   1607  O2'   U  1007     -11.581  34.464 -22.030  1.00  0.00           O  
ATOM   1608  N1    U  1007     -15.048  33.272 -22.515  1.00  0.00           N  
ATOM   1609  C2    U  1007     -15.243  33.407 -23.877  1.00  0.00           C  
ATOM   1610  O2    U  1007     -14.326  33.491 -24.675  1.00  0.00           O  
ATOM   1611  N3    U  1007     -16.556  33.438 -24.277  1.00  0.00           N  
ATOM   1612  C4    U  1007     -17.673  33.352 -23.474  1.00  0.00           C  
ATOM   1613  O4    U  1007     -18.792  33.397 -23.987  1.00  0.00           O  
ATOM   1614  C5    U  1007     -17.395  33.214 -22.077  1.00  0.00           C  
ATOM   1615  C6    U  1007     -16.126  33.179 -21.659  1.00  0.00           C  
ATOM   1616  H5'   U  1007     -14.986  34.719 -18.705  1.00  0.00           H  
ATOM   1617 H5''   U  1007     -14.919  33.124 -18.664  1.00  0.00           H  
ATOM   1618  H4'   U  1007     -12.517  33.872 -19.463  1.00  0.00           H  
ATOM   1619  H3'   U  1007     -14.418  35.468 -20.800  1.00  0.00           H  
ATOM   1620  H1'   U  1007     -13.124  32.629 -22.603  1.00  0.00           H  
ATOM   1621  H2'   U  1007     -13.298  35.160 -22.786  1.00  0.00           H  
ATOM   1622 HO2'   U  1007     -11.231  34.729 -22.907  1.00  0.00           H  
ATOM   1623  H3    U  1007     -16.716  33.534 -25.239  1.00  0.00           H  
ATOM   1624  H5    U  1007     -18.130  33.144 -21.432  1.00  0.00           H  
ATOM   1625  H6    U  1007     -15.962  33.085 -20.699  1.00  0.00           H  
ATOM   1626  P     U  1008     -13.004  37.758 -20.623  1.00  0.00           P  
ATOM   1627  OP2   U  1008     -14.390  38.031 -20.168  1.00  0.00           O  
ATOM   1628  OP1   U  1008     -11.891  38.616 -20.143  1.00  0.00           O  
ATOM   1629  O5'   U  1008     -12.994  37.782 -22.216  1.00  0.00           O  
ATOM   1630  C5'   U  1008     -11.773  37.849 -22.937  1.00  0.00           C  
ATOM   1631  C4'   U  1008     -11.999  37.758 -24.426  1.00  0.00           C  
ATOM   1632  O4'   U  1008     -12.826  36.606 -24.745  1.00  0.00           O  
ATOM   1633  C3'   U  1008     -12.769  38.907 -25.059  1.00  0.00           C  
ATOM   1634  O3'   U  1008     -11.953  40.028 -25.346  1.00  0.00           O  
ATOM   1635  C1'   U  1008     -13.696  36.909 -25.820  1.00  0.00           C  
ATOM   1636  C2'   U  1008     -13.268  38.271 -26.348  1.00  0.00           C  
ATOM   1637  O2'   U  1008     -12.212  38.111 -27.285  1.00  0.00           O  
ATOM   1638  N1    U  1008     -15.083  36.920 -25.295  1.00  0.00           N  
ATOM   1639  C2    U  1008     -16.105  37.048 -26.216  1.00  0.00           C  
ATOM   1640  O2    U  1008     -15.913  37.149 -27.415  1.00  0.00           O  
ATOM   1641  N3    U  1008     -17.372  37.053 -25.684  1.00  0.00           N  
ATOM   1642  C4    U  1008     -17.715  36.946 -24.353  1.00  0.00           C  
ATOM   1643  O4    U  1008     -18.904  36.968 -24.032  1.00  0.00           O  
ATOM   1644  C5    U  1008     -16.606  36.817 -23.458  1.00  0.00           C  
ATOM   1645  C6    U  1008     -15.362  36.808 -23.949  1.00  0.00           C  
ATOM   1646  H5'   U  1008     -11.195  37.109 -22.656  1.00  0.00           H  
ATOM   1647 H5''   U  1008     -11.328  38.698 -22.734  1.00  0.00           H  
ATOM   1648  H4'   U  1008     -11.133  37.652 -24.871  1.00  0.00           H  
ATOM   1649  H3'   U  1008     -13.534  39.133 -24.491  1.00  0.00           H  
ATOM   1650  H1'   U  1008     -13.627  36.247 -26.541  1.00  0.00           H  
ATOM   1651  H2'   U  1008     -14.017  38.773 -26.730  1.00  0.00           H  
ATOM   1652 HO2'   U  1008     -12.546  38.323 -28.182  1.00  0.00           H  
ATOM   1653  H3    U  1008     -18.111  37.143 -26.320  1.00  0.00           H  
ATOM   1654  H5    U  1008     -16.757  36.734 -22.493  1.00  0.00           H  
ATOM   1655  H6    U  1008     -14.621  36.719 -23.316  1.00  0.00           H  
ATOM   1656  P     U  1009     -12.603  41.494 -25.459  1.00  0.00           P  
ATOM   1657  OP2   U  1009     -13.629  41.625 -24.394  1.00  0.00           O  
ATOM   1658  OP1   U  1009     -11.497  42.482 -25.539  1.00  0.00           O  
ATOM   1659  O5'   U  1009     -13.351  41.476 -26.865  1.00  0.00           O  
ATOM   1660  C5'   U  1009     -12.619  41.425 -28.080  1.00  0.00           C  
ATOM   1661  C4'   U  1009     -13.529  41.479 -29.282  1.00  0.00           C  
ATOM   1662  O4'   U  1009     -14.381  40.304 -29.302  1.00  0.00           O  
ATOM   1663  C3'   U  1009     -14.547  42.609 -29.301  1.00  0.00           C  
ATOM   1664  O3'   U  1009     -13.988  43.851 -29.688  1.00  0.00           O  
ATOM   1665  C1'   U  1009     -15.640  40.655 -29.817  1.00  0.00           C  
ATOM   1666  C2'   U  1009     -15.507  42.071 -30.347  1.00  0.00           C  
ATOM   1667  O2'   U  1009     -14.911  42.063 -31.637  1.00  0.00           O  
ATOM   1668  N1    U  1009     -16.629  40.557 -28.717  1.00  0.00           N  
ATOM   1669  C2    U  1009     -17.965  40.520 -29.071  1.00  0.00           C  
ATOM   1670  O2    U  1009     -18.349  40.563 -30.227  1.00  0.00           O  
ATOM   1671  N3    U  1009     -18.844  40.428 -28.019  1.00  0.00           N  
ATOM   1672  C4    U  1009     -18.533  40.372 -26.678  1.00  0.00           C  
ATOM   1673  O4    U  1009     -19.441  40.292 -25.849  1.00  0.00           O  
ATOM   1674  C5    U  1009     -17.132  40.415 -26.386  1.00  0.00           C  
ATOM   1675  C6    U  1009     -16.254  40.503 -27.391  1.00  0.00           C  
ATOM   1676  H5'   U  1009     -12.103  40.591 -28.108  1.00  0.00           H  
ATOM   1677 H5''   U  1009     -12.001  42.184 -28.114  1.00  0.00           H  
ATOM   1678  H4'   U  1009     -12.981  41.488 -30.094  1.00  0.00           H  
ATOM   1679  H3'   U  1009     -14.990  42.659 -28.429  1.00  0.00           H  
ATOM   1680  H1'   U  1009     -15.909  40.061 -30.549  1.00  0.00           H  
ATOM   1681  H2'   U  1009     -16.355  42.562 -30.343  1.00  0.00           H  
ATOM   1682 HO2'   U  1009     -15.578  42.344 -32.298  1.00  0.00           H  
ATOM   1683  H3    U  1009     -19.796  40.401 -28.248  1.00  0.00           H  
ATOM   1684  H5    U  1009     -16.820  40.379 -25.458  1.00  0.00           H  
ATOM   1685  H6    U  1009     -15.302  40.532 -27.166  1.00  0.00           H  
ATOM   1686  P     G  1010     -14.527  45.219 -29.039  1.00  0.00           P  
ATOM   1687  OP2   G  1010     -15.261  44.878 -27.793  1.00  0.00           O  
ATOM   1688  OP1   G  1010     -13.397  46.181 -28.985  1.00  0.00           O  
ATOM   1689  O5'   G  1010     -15.585  45.760 -30.101  1.00  0.00           O  
ATOM   1690  C5'   G  1010     -15.311  45.708 -31.493  1.00  0.00           C  
ATOM   1691  C4'   G  1010     -16.553  45.955 -32.312  1.00  0.00           C  
ATOM   1692  O4'   G  1010     -17.355  44.748 -32.314  1.00  0.00           O  
ATOM   1693  C3'   G  1010     -17.503  47.017 -31.780  1.00  0.00           C  
ATOM   1694  O3'   G  1010     -17.187  48.321 -32.236  1.00  0.00           O  
ATOM   1695  C1'   G  1010     -18.725  45.044 -32.179  1.00  0.00           C  
ATOM   1696  C2'   G  1010     -18.847  46.563 -32.316  1.00  0.00           C  
ATOM   1697  O2'   G  1010     -18.992  46.894 -33.690  1.00  0.00           O  
ATOM   1698  N1    G  1010     -22.649  43.840 -29.168  1.00  0.00           N  
ATOM   1699  C2    G  1010     -22.649  44.283 -30.468  1.00  0.00           C  
ATOM   1700  N2    G  1010     -23.849  44.426 -31.049  1.00  0.00           N  
ATOM   1701  N3    G  1010     -21.552  44.565 -31.152  1.00  0.00           N  
ATOM   1702  C4    G  1010     -20.436  44.368 -30.420  1.00  0.00           C  
ATOM   1703  C5    G  1010     -20.326  43.929 -29.117  1.00  0.00           C  
ATOM   1704  C6    G  1010     -21.511  43.630 -28.395  1.00  0.00           C  
ATOM   1705  O6    G  1010     -21.623  43.228 -27.231  1.00  0.00           O  
ATOM   1706  N7    G  1010     -18.996  43.857 -28.731  1.00  0.00           N  
ATOM   1707  C8    G  1010     -18.332  44.247 -29.785  1.00  0.00           C  
ATOM   1708  N9    G  1010     -19.143  44.571 -30.846  1.00  0.00           N  
ATOM   1709  H5'   G  1010     -14.951  44.825 -31.716  1.00  0.00           H  
ATOM   1710 H5''   G  1010     -14.642  46.390 -31.713  1.00  0.00           H  
ATOM   1711  H4'   G  1010     -16.290  46.173 -33.231  1.00  0.00           H  
ATOM   1712  H3'   G  1010     -17.519  46.973 -30.802  1.00  0.00           H  
ATOM   1713  H1'   G  1010     -19.272  44.609 -32.866  1.00  0.00           H  
ATOM   1714  H2'   G  1010     -19.587  46.916 -31.778  1.00  0.00           H  
ATOM   1715 HO2'   G  1010     -19.909  47.201 -33.849  1.00  0.00           H  
ATOM   1716  H1    G  1010     -23.517  43.659 -28.750  1.00  0.00           H  
ATOM   1717  H22   G  1010     -23.911  44.739 -31.976  1.00  0.00           H  
ATOM   1718  H21   G  1010     -24.666  44.219 -30.549  1.00  0.00           H  
ATOM   1719  H8    G  1010     -17.354  44.302 -29.816  1.00  0.00           H  
ATOM   1720  P     C  1011     -17.598  49.605 -31.361  1.00  0.00           P  
ATOM   1721  OP2   C  1011     -17.212  49.345 -29.951  1.00  0.00           O  
ATOM   1722  OP1   C  1011     -17.085  50.816 -32.051  1.00  0.00           O  
ATOM   1723  O5'   C  1011     -19.189  49.632 -31.440  1.00  0.00           O  
ATOM   1724  C5'   C  1011     -19.854  50.105 -32.601  1.00  0.00           C  
ATOM   1725  C4'   C  1011     -21.353  50.116 -32.420  1.00  0.00           C  
ATOM   1726  O4'   C  1011     -21.805  48.764 -32.135  1.00  0.00           O  
ATOM   1727  C3'   C  1011     -21.879  50.914 -31.237  1.00  0.00           C  
ATOM   1728  O3'   C  1011     -22.020  52.295 -31.521  1.00  0.00           O  
ATOM   1729  C1'   C  1011     -22.882  48.783 -31.218  1.00  0.00           C  
ATOM   1730  C2'   C  1011     -23.221  50.256 -30.990  1.00  0.00           C  
ATOM   1731  O2'   C  1011     -24.180  50.666 -31.953  1.00  0.00           O  
ATOM   1732  N1    C  1011     -22.434  48.109 -29.974  1.00  0.00           N  
ATOM   1733  C2    C  1011     -23.408  47.650 -29.078  1.00  0.00           C  
ATOM   1734  O2    C  1011     -24.607  47.820 -29.348  1.00  0.00           O  
ATOM   1735  N3    C  1011     -23.026  47.032 -27.937  1.00  0.00           N  
ATOM   1736  C4    C  1011     -21.731  46.862 -27.671  1.00  0.00           C  
ATOM   1737  N4    C  1011     -21.401  46.246 -26.533  1.00  0.00           N  
ATOM   1738  C5    C  1011     -20.717  47.316 -28.560  1.00  0.00           C  
ATOM   1739  C6    C  1011     -21.107  47.926 -29.686  1.00  0.00           C  
ATOM   1740  H5'   C  1011     -19.628  49.524 -33.357  1.00  0.00           H  
ATOM   1741 H5''   C  1011     -19.550  51.016 -32.795  1.00  0.00           H  
ATOM   1742  H4'   C  1011     -21.768  50.428 -33.250  1.00  0.00           H  
ATOM   1743  H3'   C  1011     -21.297  50.766 -30.462  1.00  0.00           H  
ATOM   1744  H1'   C  1011     -23.670  48.322 -31.573  1.00  0.00           H  
ATOM   1745  H2'   C  1011     -23.535  50.415 -30.075  1.00  0.00           H  
ATOM   1746 HO2'   C  1011     -25.042  50.802 -31.508  1.00  0.00           H  
ATOM   1747  H42   C  1011     -20.458  46.106 -26.308  1.00  0.00           H  
ATOM   1748  H41   C  1011     -22.102  45.935 -25.923  1.00  0.00           H  
ATOM   1749  H5    C  1011     -19.767  47.186 -28.356  1.00  0.00           H  
ATOM   1750  H6    C  1011     -20.424  48.246 -30.311  1.00  0.00           H  
ATOM   1751  P     A  1012     -22.008  53.371 -30.327  1.00  0.00           P  
ATOM   1752  OP2   A  1012     -20.888  53.032 -29.413  1.00  0.00           O  
ATOM   1753  OP1   A  1012     -22.082  54.726 -30.927  1.00  0.00           O  
ATOM   1754  O5'   A  1012     -23.374  53.101 -29.551  1.00  0.00           O  
ATOM   1755  C5'   A  1012     -24.608  53.585 -30.058  1.00  0.00           C  
ATOM   1756  C4'   A  1012     -25.742  53.323 -29.099  1.00  0.00           C  
ATOM   1757  O4'   A  1012     -25.868  51.891 -28.890  1.00  0.00           O  
ATOM   1758  C3'   A  1012     -25.563  53.863 -27.689  1.00  0.00           C  
ATOM   1759  O3'   A  1012     -25.933  55.226 -27.565  1.00  0.00           O  
ATOM   1760  C1'   A  1012     -26.222  51.605 -27.547  1.00  0.00           C  
ATOM   1761  C2'   A  1012     -26.487  52.959 -26.886  1.00  0.00           C  
ATOM   1762  O2'   A  1012     -27.848  53.312 -27.080  1.00  0.00           O  
ATOM   1763  N1    A  1012     -24.632  48.664 -23.626  1.00  0.00           N  
ATOM   1764  C2    A  1012     -25.826  49.187 -23.932  1.00  0.00           C  
ATOM   1765  N3    A  1012     -26.170  49.945 -24.971  1.00  0.00           N  
ATOM   1766  C4    A  1012     -25.111  50.166 -25.770  1.00  0.00           C  
ATOM   1767  C5    A  1012     -23.824  49.697 -25.588  1.00  0.00           C  
ATOM   1768  C6    A  1012     -23.589  48.904 -24.450  1.00  0.00           C  
ATOM   1769  N6    A  1012     -22.399  48.383 -24.143  1.00  0.00           N  
ATOM   1770  N7    A  1012     -22.995  50.126 -26.615  1.00  0.00           N  
ATOM   1771  C8    A  1012     -23.787  50.833 -27.383  1.00  0.00           C  
ATOM   1772  N9    A  1012     -25.082  50.900 -26.931  1.00  0.00           N  
ATOM   1773  H5'   A  1012     -24.801  53.141 -30.910  1.00  0.00           H  
ATOM   1774 H5''   A  1012     -24.535  54.550 -30.211  1.00  0.00           H  
ATOM   1775  H4'   A  1012     -26.573  53.667 -29.489  1.00  0.00           H  
ATOM   1776  H3'   A  1012     -24.636  53.716 -27.404  1.00  0.00           H  
ATOM   1777  H1'   A  1012     -27.026  51.047 -27.480  1.00  0.00           H  
ATOM   1778  H2'   A  1012     -26.245  52.950 -25.937  1.00  0.00           H  
ATOM   1779 HO2'   A  1012     -27.894  54.231 -27.417  1.00  0.00           H  
ATOM   1780  H2    A  1012     -26.549  48.983 -23.302  1.00  0.00           H  
ATOM   1781  H61   A  1012     -22.296  47.838 -23.335  1.00  0.00           H  
ATOM   1782  H62   A  1012     -21.628  48.544 -24.727  1.00  0.00           H  
ATOM   1783  H8    A  1012     -23.483  51.274 -28.204  1.00  0.00           H  
ATOM   1784  P     U  1013     -25.345  56.117 -26.364  1.00  0.00           P  
ATOM   1785  OP2   U  1013     -23.863  56.060 -26.433  1.00  0.00           O  
ATOM   1786  OP1   U  1013     -26.032  57.434 -26.389  1.00  0.00           O  
ATOM   1787  O5'   U  1013     -25.807  55.345 -25.050  1.00  0.00           O  
ATOM   1788  C5'   U  1013     -27.114  55.519 -24.523  1.00  0.00           C  
ATOM   1789  C4'   U  1013     -27.328  54.692 -23.279  1.00  0.00           C  
ATOM   1790  O4'   U  1013     -26.944  53.311 -23.544  1.00  0.00           O  
ATOM   1791  C3'   U  1013     -26.512  55.092 -22.059  1.00  0.00           C  
ATOM   1792  O3'   U  1013     -27.121  56.119 -21.298  1.00  0.00           O  
ATOM   1793  C1'   U  1013     -26.340  52.751 -22.390  1.00  0.00           C  
ATOM   1794  C2'   U  1013     -26.465  53.790 -21.273  1.00  0.00           C  
ATOM   1795  O2'   U  1013     -27.682  53.567 -20.574  1.00  0.00           O  
ATOM   1796  N1    U  1013     -24.927  52.430 -22.704  1.00  0.00           N  
ATOM   1797  C2    U  1013     -24.249  51.624 -21.809  1.00  0.00           C  
ATOM   1798  O2    U  1013     -24.759  51.178 -20.796  1.00  0.00           O  
ATOM   1799  N3    U  1013     -22.944  51.353 -22.141  1.00  0.00           N  
ATOM   1800  C4    U  1013     -22.259  51.796 -23.252  1.00  0.00           C  
ATOM   1801  O4    U  1013     -21.084  51.465 -23.410  1.00  0.00           O  
ATOM   1802  C5    U  1013     -23.023  52.625 -24.134  1.00  0.00           C  
ATOM   1803  C6    U  1013     -24.296  52.904 -23.835  1.00  0.00           C  
ATOM   1804  H5'   U  1013     -27.770  55.252 -25.200  1.00  0.00           H  
ATOM   1805 H5''   U  1013     -27.247  56.465 -24.303  1.00  0.00           H  
ATOM   1806  H4'   U  1013     -28.277  54.721 -23.040  1.00  0.00           H  
ATOM   1807  H3'   U  1013     -25.605  55.332 -22.342  1.00  0.00           H  
ATOM   1808  H1'   U  1013     -26.807  51.932 -22.122  1.00  0.00           H  
ATOM   1809  H2'   U  1013     -25.692  53.761 -20.672  1.00  0.00           H  
ATOM   1810 HO2'   U  1013     -27.478  53.198 -19.689  1.00  0.00           H  
ATOM   1811  H3    U  1013     -22.445  50.783 -21.519  1.00  0.00           H  
ATOM   1812  H5    U  1013     -22.616  52.985 -24.950  1.00  0.00           H  
ATOM   1813  H6    U  1013     -24.797  53.474 -24.454  1.00  0.00           H  
ATOM   1814  P     A  1014     -26.229  57.067 -20.356  1.00  0.00           P  
ATOM   1815  OP2   A  1014     -25.113  57.607 -21.172  1.00  0.00           O  
ATOM   1816  OP1   A  1014     -27.139  58.000 -19.646  1.00  0.00           O  
ATOM   1817  O5'   A  1014     -25.611  56.067 -19.279  1.00  0.00           O  
ATOM   1818  C5'   A  1014     -26.386  55.609 -18.181  1.00  0.00           C  
ATOM   1819  C4'   A  1014     -25.560  54.782 -17.227  1.00  0.00           C  
ATOM   1820  O4'   A  1014     -25.076  53.629 -17.961  1.00  0.00           O  
ATOM   1821  C3'   A  1014     -24.313  55.451 -16.672  1.00  0.00           C  
ATOM   1822  O3'   A  1014     -24.552  56.157 -15.467  1.00  0.00           O  
ATOM   1823  C1'   A  1014     -23.730  53.363 -17.614  1.00  0.00           C  
ATOM   1824  C2'   A  1014     -23.358  54.284 -16.452  1.00  0.00           C  
ATOM   1825  O2'   A  1014     -23.632  53.617 -15.229  1.00  0.00           O  
ATOM   1826  N1    A  1014     -19.186  52.362 -19.829  1.00  0.00           N  
ATOM   1827  C2    A  1014     -19.718  51.992 -18.657  1.00  0.00           C  
ATOM   1828  N3    A  1014     -20.909  52.289 -18.142  1.00  0.00           N  
ATOM   1829  C4    A  1014     -21.607  53.074 -18.981  1.00  0.00           C  
ATOM   1830  C5    A  1014     -21.196  53.537 -20.218  1.00  0.00           C  
ATOM   1831  C6    A  1014     -19.915  53.150 -20.649  1.00  0.00           C  
ATOM   1832  N6    A  1014     -19.384  53.520 -21.817  1.00  0.00           N  
ATOM   1833  N7    A  1014     -22.182  54.321 -20.800  1.00  0.00           N  
ATOM   1834  C8    A  1014     -23.150  54.316 -19.918  1.00  0.00           C  
ATOM   1835  N9    A  1014     -22.870  53.580 -18.793  1.00  0.00           N  
ATOM   1836  H5'   A  1014     -27.127  55.062 -18.518  1.00  0.00           H  
ATOM   1837 H5''   A  1014     -26.751  56.381 -17.702  1.00  0.00           H  
ATOM   1838  H4'   A  1014     -26.129  54.493 -16.484  1.00  0.00           H  
ATOM   1839  H3'   A  1014     -23.934  56.044 -17.355  1.00  0.00           H  
ATOM   1840  H1'   A  1014     -23.658  52.429 -17.325  1.00  0.00           H  
ATOM   1841  H2'   A  1014     -22.422  54.571 -16.508  1.00  0.00           H  
ATOM   1842 HO2'   A  1014     -24.154  52.809 -15.417  1.00  0.00           H  
ATOM   1843  H2    A  1014     -19.149  51.420 -18.099  1.00  0.00           H  
ATOM   1844  H61   A  1014     -18.485  53.218 -22.064  1.00  0.00           H  
ATOM   1845  H62   A  1014     -19.894  54.091 -22.429  1.00  0.00           H  
ATOM   1846  H8    A  1014     -23.997  54.793 -20.049  1.00  0.00           H  
ATOM   1847  P     A  1015     -23.429  57.140 -14.869  1.00  0.00           P  
ATOM   1848  OP2   A  1015     -23.553  58.450 -15.555  1.00  0.00           O  
ATOM   1849  OP1   A  1015     -23.503  57.076 -13.388  1.00  0.00           O  
ATOM   1850  O5'   A  1015     -22.054  56.474 -15.324  1.00  0.00           O  
ATOM   1851  C5'   A  1015     -21.254  55.751 -14.400  1.00  0.00           C  
ATOM   1852  C4'   A  1015     -19.825  55.645 -14.870  1.00  0.00           C  
ATOM   1853  O4'   A  1015     -19.773  55.032 -16.186  1.00  0.00           O  
ATOM   1854  C3'   A  1015     -19.073  56.958 -15.022  1.00  0.00           C  
ATOM   1855  O3'   A  1015     -18.475  57.398 -13.815  1.00  0.00           O  
ATOM   1856  C1'   A  1015     -18.744  55.597 -16.944  1.00  0.00           C  
ATOM   1857  C2'   A  1015     -18.011  56.606 -16.051  1.00  0.00           C  
ATOM   1858  O2'   A  1015     -16.905  55.953 -15.445  1.00  0.00           O  
ATOM   1859  N1    A  1015     -18.275  56.606 -21.976  1.00  0.00           N  
ATOM   1860  C2    A  1015     -17.492  55.945 -21.113  1.00  0.00           C  
ATOM   1861  N3    A  1015     -17.675  55.720 -19.814  1.00  0.00           N  
ATOM   1862  C4    A  1015     -18.830  56.267 -19.395  1.00  0.00           C  
ATOM   1863  C5    A  1015     -19.738  56.973 -20.161  1.00  0.00           C  
ATOM   1864  C6    A  1015     -19.428  57.142 -21.523  1.00  0.00           C  
ATOM   1865  N6    A  1015     -20.208  57.801 -22.383  1.00  0.00           N  
ATOM   1866  N7    A  1015     -20.815  57.386 -19.389  1.00  0.00           N  
ATOM   1867  C8    A  1015     -20.539  56.928 -18.193  1.00  0.00           C  
ATOM   1868  N9    A  1015     -19.352  56.240 -18.124  1.00  0.00           N  
ATOM   1869  H5'   A  1015     -21.623  54.850 -14.294  1.00  0.00           H  
ATOM   1870 H5''   A  1015     -21.273  56.208 -13.533  1.00  0.00           H  
ATOM   1871  H4'   A  1015     -19.325  55.083 -14.241  1.00  0.00           H  
ATOM   1872  H3'   A  1015     -19.677  57.632 -15.400  1.00  0.00           H  
ATOM   1873  H1'   A  1015     -18.114  54.905 -17.237  1.00  0.00           H  
ATOM   1874  H2'   A  1015     -17.733  57.393 -16.564  1.00  0.00           H  
ATOM   1875 HO2'   A  1015     -16.078  56.284 -15.853  1.00  0.00           H  
ATOM   1876  H2    A  1015     -16.667  55.575 -21.492  1.00  0.00           H  
ATOM   1877  H61   A  1015     -19.939  57.886 -23.322  1.00  0.00           H  
ATOM   1878  H62   A  1015     -21.050  58.198 -22.077  1.00  0.00           H  
ATOM   1879  H8    A  1015     -21.125  57.063 -17.419  1.00  0.00           H  
ATOM   1880  P     A  1016     -17.221  58.378 -13.856  1.00  0.00           P  
ATOM   1881  OP2   A  1016     -16.364  57.901 -14.969  1.00  0.00           O  
ATOM   1882  OP1   A  1016     -17.776  59.754 -13.894  1.00  0.00           O  
ATOM   1883  O5'   A  1016     -16.402  58.213 -12.499  1.00  0.00           O  
ATOM   1884  C5'   A  1016     -15.171  57.506 -12.471  1.00  0.00           C  
ATOM   1885  C4'   A  1016     -15.162  56.453 -11.392  1.00  0.00           C  
ATOM   1886  O4'   A  1016     -16.013  55.359 -11.815  1.00  0.00           O  
ATOM   1887  C3'   A  1016     -13.812  55.819 -11.090  1.00  0.00           C  
ATOM   1888  O3'   A  1016     -13.106  56.484 -10.056  1.00  0.00           O  
ATOM   1889  C1'   A  1016     -15.387  54.128 -11.554  1.00  0.00           C  
ATOM   1890  C2'   A  1016     -14.175  54.405 -10.666  1.00  0.00           C  
ATOM   1891  O2'   A  1016     -14.580  54.364  -9.305  1.00  0.00           O  
ATOM   1892  N1    A  1016     -13.647  49.894 -13.921  1.00  0.00           N  
ATOM   1893  C2    A  1016     -13.914  50.162 -12.636  1.00  0.00           C  
ATOM   1894  N3    A  1016     -14.365  51.289 -12.088  1.00  0.00           N  
ATOM   1895  C4    A  1016     -14.550  52.233 -13.027  1.00  0.00           C  
ATOM   1896  C5    A  1016     -14.321  52.108 -14.385  1.00  0.00           C  
ATOM   1897  C6    A  1016     -13.845  50.865 -14.839  1.00  0.00           C  
ATOM   1898  N6    A  1016     -13.578  50.597 -16.119  1.00  0.00           N  
ATOM   1899  N7    A  1016     -14.625  53.291 -15.045  1.00  0.00           N  
ATOM   1900  C8    A  1016     -15.025  54.091 -14.088  1.00  0.00           C  
ATOM   1901  N9    A  1016     -15.005  53.516 -12.841  1.00  0.00           N  
ATOM   1902  H5'   A  1016     -14.442  58.139 -12.306  1.00  0.00           H  
ATOM   1903 H5''   A  1016     -15.030  57.075 -13.340  1.00  0.00           H  
ATOM   1904  H4'   A  1016     -15.528  56.827 -10.564  1.00  0.00           H  
ATOM   1905  H3'   A  1016     -13.259  55.806 -11.899  1.00  0.00           H  
ATOM   1906  H1'   A  1016     -16.008  53.534 -11.081  1.00  0.00           H  
ATOM   1907  H2'   A  1016     -13.445  53.777 -10.848  1.00  0.00           H  
ATOM   1908 HO2'   A  1016     -14.209  53.558  -8.888  1.00  0.00           H  
ATOM   1909  H2    A  1016     -13.754  49.425 -12.010  1.00  0.00           H  
ATOM   1910  H61   A  1016     -13.247  49.711 -16.376  1.00  0.00           H  
ATOM   1911  H62   A  1016     -13.714  51.286 -16.803  1.00  0.00           H  
ATOM   1912  H8    A  1016     -15.311  55.015 -14.247  1.00  0.00           H  
ATOM   1913  P     A  1017     -11.539  56.799 -10.222  1.00  0.00           P  
ATOM   1914  OP2   A  1017     -11.369  57.683 -11.402  1.00  0.00           O  
ATOM   1915  OP1   A  1017     -11.014  57.228  -8.901  1.00  0.00           O  
ATOM   1916  O5'   A  1017     -10.897  55.383 -10.572  1.00  0.00           O  
ATOM   1917  C5'   A  1017     -10.758  54.380  -9.576  1.00  0.00           C  
ATOM   1918  C4'   A  1017     -10.263  53.082 -10.164  1.00  0.00           C  
ATOM   1919  O4'   A  1017     -11.260  52.576 -11.077  1.00  0.00           O  
ATOM   1920  C3'   A  1017      -9.028  53.177 -11.047  1.00  0.00           C  
ATOM   1921  O3'   A  1017      -7.819  53.194 -10.309  1.00  0.00           O  
ATOM   1922  C1'   A  1017     -10.670  52.042 -12.236  1.00  0.00           C  
ATOM   1923  C2'   A  1017      -9.182  51.977 -11.973  1.00  0.00           C  
ATOM   1924  O2'   A  1017      -8.867  50.765 -11.303  1.00  0.00           O  
ATOM   1925  N1    A  1017     -10.802  52.590 -17.358  1.00  0.00           N  
ATOM   1926  C2    A  1017     -10.423  51.575 -16.571  1.00  0.00           C  
ATOM   1927  N3    A  1017     -10.414  51.500 -15.241  1.00  0.00           N  
ATOM   1928  C4    A  1017     -10.863  52.645 -14.698  1.00  0.00           C  
ATOM   1929  C5    A  1017     -11.287  53.773 -15.375  1.00  0.00           C  
ATOM   1930  C6    A  1017     -11.248  53.726 -16.780  1.00  0.00           C  
ATOM   1931  N6    A  1017     -11.625  54.738 -17.565  1.00  0.00           N  
ATOM   1932  N7    A  1017     -11.682  54.761 -14.483  1.00  0.00           N  
ATOM   1933  C8    A  1017     -11.491  54.217 -13.307  1.00  0.00           C  
ATOM   1934  N9    A  1017     -10.997  52.937 -13.362  1.00  0.00           N  
ATOM   1935  H5'   A  1017     -11.628  54.227  -9.152  1.00  0.00           H  
ATOM   1936 H5''   A  1017     -10.121  54.687  -8.898  1.00  0.00           H  
ATOM   1937  H4'   A  1017     -10.098  52.422  -9.457  1.00  0.00           H  
ATOM   1938  H3'   A  1017      -9.090  53.996 -11.581  1.00  0.00           H  
ATOM   1939  H1'   A  1017     -11.007  51.141 -12.426  1.00  0.00           H  
ATOM   1940  H2'   A  1017      -8.656  52.086 -12.793  1.00  0.00           H  
ATOM   1941 HO2'   A  1017      -8.324  50.970 -10.513  1.00  0.00           H  
ATOM   1942  H2    A  1017     -10.107  50.774 -17.039  1.00  0.00           H  
ATOM   1943  H61   A  1017     -11.575  54.646 -18.540  1.00  0.00           H  
ATOM   1944  H62   A  1017     -11.952  55.571 -17.168  1.00  0.00           H  
ATOM   1945  H8    A  1017     -11.682  54.682 -12.465  1.00  0.00           H  
ATOM   1946  P     A  1018      -6.486  53.818 -10.957  1.00  0.00           P  
ATOM   1947  OP2   A  1018      -6.775  55.223 -11.338  1.00  0.00           O  
ATOM   1948  OP1   A  1018      -5.351  53.523 -10.047  1.00  0.00           O  
ATOM   1949  O5'   A  1018      -6.278  52.977 -12.294  1.00  0.00           O  
ATOM   1950  C5'   A  1018      -5.708  51.678 -12.257  1.00  0.00           C  
ATOM   1951  C4'   A  1018      -5.499  51.124 -13.645  1.00  0.00           C  
ATOM   1952  O4'   A  1018      -6.742  51.179 -14.371  1.00  0.00           O  
ATOM   1953  C3'   A  1018      -4.574  51.923 -14.550  1.00  0.00           C  
ATOM   1954  O3'   A  1018      -3.202  51.683 -14.292  1.00  0.00           O  
ATOM   1955  C1'   A  1018      -6.520  51.450 -15.731  1.00  0.00           C  
ATOM   1956  C2'   A  1018      -5.009  51.440 -15.922  1.00  0.00           C  
ATOM   1957  O2'   A  1018      -4.565  50.113 -16.164  1.00  0.00           O  
ATOM   1958  N1    A  1018      -8.090  54.768 -19.348  1.00  0.00           N  
ATOM   1959  C2    A  1018      -7.560  53.540 -19.421  1.00  0.00           C  
ATOM   1960  N3    A  1018      -7.173  52.731 -18.437  1.00  0.00           N  
ATOM   1961  C4    A  1018      -7.379  53.307 -17.240  1.00  0.00           C  
ATOM   1962  C5    A  1018      -7.914  54.559 -17.004  1.00  0.00           C  
ATOM   1963  C6    A  1018      -8.284  55.317 -18.129  1.00  0.00           C  
ATOM   1964  N6    A  1018      -8.812  56.541 -18.057  1.00  0.00           N  
ATOM   1965  N7    A  1018      -7.977  54.817 -15.641  1.00  0.00           N  
ATOM   1966  C8    A  1018      -7.487  53.733 -15.093  1.00  0.00           C  
ATOM   1967  N9    A  1018      -7.105  52.777 -16.002  1.00  0.00           N  
ATOM   1968  H5'   A  1018      -6.305  51.080 -11.762  1.00  0.00           H  
ATOM   1969 H5''   A  1018      -4.844  51.720 -11.797  1.00  0.00           H  
ATOM   1970  H4'   A  1018      -5.178  50.199 -13.601  1.00  0.00           H  
ATOM   1971  H3'   A  1018      -4.752  52.884 -14.470  1.00  0.00           H  
ATOM   1972  H1'   A  1018      -6.928  50.785 -16.325  1.00  0.00           H  
ATOM   1973  H2'   A  1018      -4.719  52.055 -16.628  1.00  0.00           H  
ATOM   1974 HO2'   A  1018      -4.265  50.042 -17.094  1.00  0.00           H  
ATOM   1975  H2    A  1018      -7.439  53.188 -20.328  1.00  0.00           H  
ATOM   1976  H61   A  1018      -9.051  57.021 -18.878  1.00  0.00           H  
ATOM   1977  H62   A  1018      -8.963  56.959 -17.184  1.00  0.00           H  
ATOM   1978  H8    A  1018      -7.401  53.615 -14.124  1.00  0.00           H  
ATOM   1979  P     C  1019      -2.129  52.869 -14.454  1.00  0.00           P  
ATOM   1980  OP2   C  1019      -2.821  54.155 -14.190  1.00  0.00           O  
ATOM   1981  OP1   C  1019      -0.923  52.509 -13.666  1.00  0.00           O  
ATOM   1982  O5'   C  1019      -1.738  52.826 -15.998  1.00  0.00           O  
ATOM   1983  C5'   C  1019      -1.222  51.642 -16.587  1.00  0.00           C  
ATOM   1984  C4'   C  1019      -1.075  51.783 -18.083  1.00  0.00           C  
ATOM   1985  O4'   C  1019      -2.385  51.883 -18.705  1.00  0.00           O  
ATOM   1986  C3'   C  1019      -0.372  53.040 -18.572  1.00  0.00           C  
ATOM   1987  O3'   C  1019       1.040  52.955 -18.479  1.00  0.00           O  
ATOM   1988  C1'   C  1019      -2.301  52.678 -19.871  1.00  0.00           C  
ATOM   1989  C2'   C  1019      -0.838  53.096 -20.020  1.00  0.00           C  
ATOM   1990  O2'   C  1019      -0.155  52.140 -20.818  1.00  0.00           O  
ATOM   1991  N1    C  1019      -3.207  53.842 -19.714  1.00  0.00           N  
ATOM   1992  C2    C  1019      -3.565  54.565 -20.859  1.00  0.00           C  
ATOM   1993  O2    C  1019      -3.117  54.215 -21.961  1.00  0.00           O  
ATOM   1994  N3    C  1019      -4.390  55.631 -20.743  1.00  0.00           N  
ATOM   1995  C4    C  1019      -4.858  55.987 -19.547  1.00  0.00           C  
ATOM   1996  N4    C  1019      -5.669  57.046 -19.481  1.00  0.00           N  
ATOM   1997  C5    C  1019      -4.513  55.274 -18.365  1.00  0.00           C  
ATOM   1998  C6    C  1019      -3.696  54.221 -18.491  1.00  0.00           C  
ATOM   1999  H5'   C  1019      -1.829  50.898 -16.394  1.00  0.00           H  
ATOM   2000 H5''   C  1019      -0.344  51.448 -16.197  1.00  0.00           H  
ATOM   2001  H4'   C  1019      -0.606  50.999 -18.437  1.00  0.00           H  
ATOM   2002  H3'   C  1019      -0.679  53.835 -18.089  1.00  0.00           H  
ATOM   2003  H1'   C  1019      -2.569  52.159 -20.658  1.00  0.00           H  
ATOM   2004  H2'   C  1019      -0.754  54.001 -20.388  1.00  0.00           H  
ATOM   2005 HO2'   C  1019       0.055  52.541 -21.687  1.00  0.00           H  
ATOM   2006  H42   C  1019      -6.029  57.333 -18.616  1.00  0.00           H  
ATOM   2007  H41   C  1019      -5.904  57.535 -20.297  1.00  0.00           H  
ATOM   2008  H5    C  1019      -4.862  55.543 -17.489  1.00  0.00           H  
ATOM   2009  H6    C  1019      -3.447  53.717 -17.689  1.00  0.00           H  
ATOM   2010  P     A  1020       1.896  54.229 -17.998  1.00  0.00           P  
ATOM   2011  OP2   A  1020       1.065  55.008 -17.047  1.00  0.00           O  
ATOM   2012  OP1   A  1020       3.237  53.751 -17.581  1.00  0.00           O  
ATOM   2013  O5'   A  1020       2.071  55.096 -19.324  1.00  0.00           O  
ATOM   2014  C5'   A  1020       2.993  54.708 -20.332  1.00  0.00           C  
ATOM   2015  C4'   A  1020       2.790  55.499 -21.601  1.00  0.00           C  
ATOM   2016  O4'   A  1020       1.433  55.325 -22.076  1.00  0.00           O  
ATOM   2017  C3'   A  1020       2.907  57.010 -21.471  1.00  0.00           C  
ATOM   2018  O3'   A  1020       4.248  57.467 -21.497  1.00  0.00           O  
ATOM   2019  C1'   A  1020       0.928  56.519 -22.629  1.00  0.00           C  
ATOM   2020  C2'   A  1020       2.117  57.478 -22.678  1.00  0.00           C  
ATOM   2021  O2'   A  1020       2.841  57.266 -23.881  1.00  0.00           O  
ATOM   2022  N1    A  1020      -2.881  59.939 -22.033  1.00  0.00           N  
ATOM   2023  C2    A  1020      -2.010  59.725 -23.027  1.00  0.00           C  
ATOM   2024  N3    A  1020      -1.042  58.816 -23.117  1.00  0.00           N  
ATOM   2025  C4    A  1020      -1.006  58.049 -22.013  1.00  0.00           C  
ATOM   2026  C5    A  1020      -1.833  58.147 -20.910  1.00  0.00           C  
ATOM   2027  C6    A  1020      -2.818  59.151 -20.938  1.00  0.00           C  
ATOM   2028  N6    A  1020      -3.686  59.365 -19.946  1.00  0.00           N  
ATOM   2029  N7    A  1020      -1.503  57.188 -19.962  1.00  0.00           N  
ATOM   2030  C8    A  1020      -0.500  56.543 -20.504  1.00  0.00           C  
ATOM   2031  N9    A  1020      -0.147  57.011 -21.746  1.00  0.00           N  
ATOM   2032  H5'   A  1020       2.872  53.755 -20.527  1.00  0.00           H  
ATOM   2033 H5''   A  1020       3.905  54.854 -20.006  1.00  0.00           H  
ATOM   2034  H4'   A  1020       3.420  55.190 -22.285  1.00  0.00           H  
ATOM   2035  H3'   A  1020       2.476  57.325 -20.649  1.00  0.00           H  
ATOM   2036  H1'   A  1020       0.574  56.392 -23.535  1.00  0.00           H  
ATOM   2037  H2'   A  1020       1.836  58.412 -22.583  1.00  0.00           H  
ATOM   2038 HO2'   A  1020       2.707  58.035 -24.473  1.00  0.00           H  
ATOM   2039  H2    A  1020      -2.097  60.324 -23.799  1.00  0.00           H  
ATOM   2040  H61   A  1020      -4.351  60.081 -20.023  1.00  0.00           H  
ATOM   2041  H62   A  1020      -3.660  58.805 -19.142  1.00  0.00           H  
ATOM   2042  H8    A  1020      -0.044  55.795 -20.064  1.00  0.00           H  
ATOM   2043  P     U  1021       4.618  58.919 -20.916  1.00  0.00           P  
ATOM   2044  OP2   U  1021       4.224  58.955 -19.485  1.00  0.00           O  
ATOM   2045  OP1   U  1021       6.020  59.225 -21.299  1.00  0.00           O  
ATOM   2046  O5'   U  1021       3.660  59.909 -21.716  1.00  0.00           O  
ATOM   2047  C5'   U  1021       3.967  60.307 -23.043  1.00  0.00           C  
ATOM   2048  C4'   U  1021       3.100  61.456 -23.495  1.00  0.00           C  
ATOM   2049  O4'   U  1021       1.712  61.083 -23.335  1.00  0.00           O  
ATOM   2050  C3'   U  1021       3.185  62.727 -22.665  1.00  0.00           C  
ATOM   2051  O3'   U  1021       4.307  63.528 -22.990  1.00  0.00           O  
ATOM   2052  C1'   U  1021       0.937  62.244 -23.097  1.00  0.00           C  
ATOM   2053  C2'   U  1021       1.900  63.425 -23.063  1.00  0.00           C  
ATOM   2054  O2'   U  1021       2.002  63.987 -24.364  1.00  0.00           O  
ATOM   2055  N1    U  1021       0.230  62.058 -21.806  1.00  0.00           N  
ATOM   2056  C2    U  1021      -0.909  62.813 -21.596  1.00  0.00           C  
ATOM   2057  O2    U  1021      -1.342  63.606 -22.414  1.00  0.00           O  
ATOM   2058  N3    U  1021      -1.530  62.607 -20.389  1.00  0.00           N  
ATOM   2059  C4    U  1021      -1.139  61.742 -19.389  1.00  0.00           C  
ATOM   2060  O4    U  1021      -1.806  61.671 -18.356  1.00  0.00           O  
ATOM   2061  C5    U  1021       0.047  60.994 -19.676  1.00  0.00           C  
ATOM   2062  C6    U  1021       0.671  61.174 -20.844  1.00  0.00           C  
ATOM   2063  H5'   U  1021       3.828  59.546 -23.645  1.00  0.00           H  
ATOM   2064 H5''   U  1021       4.907  60.581 -23.086  1.00  0.00           H  
ATOM   2065  H4'   U  1021       3.276  61.678 -24.433  1.00  0.00           H  
ATOM   2066  H3'   U  1021       3.192  62.540 -21.703  1.00  0.00           H  
ATOM   2067  H1'   U  1021       0.279  62.384 -23.810  1.00  0.00           H  
ATOM   2068  H2'   U  1021       1.635  64.095 -22.399  1.00  0.00           H  
ATOM   2069 HO2'   U  1021       1.563  64.864 -24.368  1.00  0.00           H  
ATOM   2070  H3    U  1021      -2.339  63.133 -20.220  1.00  0.00           H  
ATOM   2071  H5    U  1021       0.397  60.355 -19.021  1.00  0.00           H  
ATOM   2072  H6    U  1021       1.481  60.651 -21.016  1.00  0.00           H  
ATOM   2073  P     A  1022       5.308  64.027 -21.837  1.00  0.00           P  
ATOM   2074  OP2   A  1022       4.784  63.545 -20.534  1.00  0.00           O  
ATOM   2075  OP1   A  1022       6.691  63.679 -22.245  1.00  0.00           O  
ATOM   2076  O5'   A  1022       5.169  65.614 -21.867  1.00  0.00           O  
ATOM   2077  C5'   A  1022       5.441  66.347 -23.052  1.00  0.00           C  
ATOM   2078  C4'   A  1022       4.707  67.664 -23.069  1.00  0.00           C  
ATOM   2079  O4'   A  1022       3.329  67.330 -23.304  1.00  0.00           O  
ATOM   2080  C3'   A  1022       4.691  68.436 -21.759  1.00  0.00           C  
ATOM   2081  O3'   A  1022       5.778  69.337 -21.632  1.00  0.00           O  
ATOM   2082  C1'   A  1022       2.481  68.114 -22.492  1.00  0.00           C  
ATOM   2083  C2'   A  1022       3.352  69.157 -21.800  1.00  0.00           C  
ATOM   2084  O2'   A  1022       3.414  70.320 -22.612  1.00  0.00           O  
ATOM   2085  N1    A  1022      -1.642  67.385 -19.488  1.00  0.00           N  
ATOM   2086  C2    A  1022      -1.295  68.380 -20.315  1.00  0.00           C  
ATOM   2087  N3    A  1022      -0.204  68.506 -21.068  1.00  0.00           N  
ATOM   2088  C4    A  1022       0.604  67.442 -20.915  1.00  0.00           C  
ATOM   2089  C5    A  1022       0.383  66.344 -20.104  1.00  0.00           C  
ATOM   2090  C6    A  1022      -0.809  66.331 -19.358  1.00  0.00           C  
ATOM   2091  N6    A  1022      -1.155  65.340 -18.534  1.00  0.00           N  
ATOM   2092  N7    A  1022       1.435  65.443 -20.203  1.00  0.00           N  
ATOM   2093  C8    A  1022       2.253  66.007 -21.057  1.00  0.00           C  
ATOM   2094  N9    A  1022       1.813  67.219 -21.528  1.00  0.00           N  
ATOM   2095  H5'   A  1022       5.163  65.816 -23.827  1.00  0.00           H  
ATOM   2096 H5''   A  1022       6.404  66.517 -23.110  1.00  0.00           H  
ATOM   2097  H4'   A  1022       5.014  68.260 -23.784  1.00  0.00           H  
ATOM   2098  H3'   A  1022       4.691  67.804 -21.009  1.00  0.00           H  
ATOM   2099  H1'   A  1022       1.805  68.566 -23.041  1.00  0.00           H  
ATOM   2100  H2'   A  1022       3.022  69.359 -20.899  1.00  0.00           H  
ATOM   2101 HO2'   A  1022       2.903  71.036 -22.181  1.00  0.00           H  
ATOM   2102  H2    A  1022      -1.934  69.121 -20.373  1.00  0.00           H  
ATOM   2103  H61   A  1022      -2.000  65.387 -18.040  1.00  0.00           H  
ATOM   2104  H62   A  1022      -0.566  64.565 -18.424  1.00  0.00           H  
ATOM   2105  H8    A  1022       3.101  65.600 -21.333  1.00  0.00           H  
ATOM   2106  P     U  1023       6.314  69.756 -20.175  1.00  0.00           P  
ATOM   2107  OP2   U  1023       6.569  68.513 -19.405  1.00  0.00           O  
ATOM   2108  OP1   U  1023       7.406  70.746 -20.355  1.00  0.00           O  
ATOM   2109  O5'   U  1023       5.074  70.504 -19.510  1.00  0.00           O  
ATOM   2110  C5'   U  1023       4.768  71.849 -19.845  1.00  0.00           C  
ATOM   2111  C4'   U  1023       3.624  72.382 -19.018  1.00  0.00           C  
ATOM   2112  O4'   U  1023       2.407  71.618 -19.258  1.00  0.00           O  
ATOM   2113  C3'   U  1023       3.778  72.270 -17.509  1.00  0.00           C  
ATOM   2114  O3'   U  1023       4.698  73.205 -16.976  1.00  0.00           O  
ATOM   2115  C1'   U  1023       1.599  71.669 -18.124  1.00  0.00           C  
ATOM   2116  C2'   U  1023       2.331  72.551 -17.112  1.00  0.00           C  
ATOM   2117  O2'   U  1023       1.992  73.913 -17.333  1.00  0.00           O  
ATOM   2118  N1    U  1023       1.418  70.281 -17.633  1.00  0.00           N  
ATOM   2119  C2    U  1023       0.326  70.037 -16.820  1.00  0.00           C  
ATOM   2120  O2    U  1023      -0.473  70.900 -16.502  1.00  0.00           O  
ATOM   2121  N3    U  1023       0.199  68.739 -16.391  1.00  0.00           N  
ATOM   2122  C4    U  1023       1.033  67.680 -16.682  1.00  0.00           C  
ATOM   2123  O4    U  1023       0.783  66.567 -16.216  1.00  0.00           O  
ATOM   2124  C5    U  1023       2.141  68.007 -17.527  1.00  0.00           C  
ATOM   2125  C6    U  1023       2.288  69.263 -17.961  1.00  0.00           C  
ATOM   2126  H5'   U  1023       4.525  71.894 -20.793  1.00  0.00           H  
ATOM   2127 H5''   U  1023       5.560  72.405 -19.690  1.00  0.00           H  
ATOM   2128  H4'   U  1023       3.458  73.313 -19.273  1.00  0.00           H  
ATOM   2129  H3'   U  1023       4.028  71.352 -17.278  1.00  0.00           H  
ATOM   2130  H1'   U  1023       0.722  72.061 -18.319  1.00  0.00           H  
ATOM   2131  H2'   U  1023       2.153  72.279 -16.188  1.00  0.00           H  
ATOM   2132 HO2'   U  1023       1.437  74.229 -16.588  1.00  0.00           H  
ATOM   2133  H3    U  1023      -0.568  68.544 -15.813  1.00  0.00           H  
ATOM   2134  H5    U  1023       2.785  67.315 -17.786  1.00  0.00           H  
ATOM   2135  H6    U  1023       3.055  69.461 -18.537  1.00  0.00           H  
ATOM   2136  P     G  1024       5.340  72.969 -15.522  1.00  0.00           P  
ATOM   2137  OP2   G  1024       5.806  71.561 -15.448  1.00  0.00           O  
ATOM   2138  OP1   G  1024       6.297  74.074 -15.256  1.00  0.00           O  
ATOM   2139  O5'   G  1024       4.109  73.134 -14.524  1.00  0.00           O  
ATOM   2140  C5'   G  1024       3.581  74.418 -14.224  1.00  0.00           C  
ATOM   2141  C4'   G  1024       2.500  74.341 -13.174  1.00  0.00           C  
ATOM   2142  O4'   G  1024       1.369  73.562 -13.648  1.00  0.00           O  
ATOM   2143  C3'   G  1024       2.866  73.610 -11.891  1.00  0.00           C  
ATOM   2144  O3'   G  1024       3.726  74.362 -11.052  1.00  0.00           O  
ATOM   2145  C1'   G  1024       0.805  72.826 -12.602  1.00  0.00           C  
ATOM   2146  C2'   G  1024       1.474  73.333 -11.326  1.00  0.00           C  
ATOM   2147  O2'   G  1024       0.850  74.531 -10.885  1.00  0.00           O  
ATOM   2148  N1    G  1024      -0.433  68.016 -11.486  1.00  0.00           N  
ATOM   2149  C2    G  1024      -0.969  69.189 -11.013  1.00  0.00           C  
ATOM   2150  N2    G  1024      -1.968  69.072 -10.125  1.00  0.00           N  
ATOM   2151  N3    G  1024      -0.559  70.391 -11.383  1.00  0.00           N  
ATOM   2152  C4    G  1024       0.450  70.327 -12.278  1.00  0.00           C  
ATOM   2153  C5    G  1024       1.056  69.211 -12.814  1.00  0.00           C  
ATOM   2154  C6    G  1024       0.606  67.927 -12.408  1.00  0.00           C  
ATOM   2155  O6    G  1024       1.016  66.818 -12.769  1.00  0.00           O  
ATOM   2156  N7    G  1024       2.056  69.573 -13.704  1.00  0.00           N  
ATOM   2157  C8    G  1024       2.041  70.878 -13.694  1.00  0.00           C  
ATOM   2158  N9    G  1024       1.091  71.401 -12.851  1.00  0.00           N  
ATOM   2159  H5'   G  1024       3.206  74.809 -15.041  1.00  0.00           H  
ATOM   2160 H5''   G  1024       4.304  74.993 -13.897  1.00  0.00           H  
ATOM   2161  H4'   G  1024       2.187  75.248 -12.975  1.00  0.00           H  
ATOM   2162  H3'   G  1024       3.311  72.767 -12.117  1.00  0.00           H  
ATOM   2163  H1'   G  1024      -0.164  72.959 -12.538  1.00  0.00           H  
ATOM   2164  H2'   G  1024       1.502  72.657 -10.617  1.00  0.00           H  
ATOM   2165 HO2'   G  1024       0.372  74.352 -10.048  1.00  0.00           H  
ATOM   2166  H1    G  1024      -0.808  67.176 -11.149  1.00  0.00           H  
ATOM   2167  H22   G  1024      -2.389  69.875  -9.753  1.00  0.00           H  
ATOM   2168  H21   G  1024      -2.277  68.185  -9.847  1.00  0.00           H  
ATOM   2169  H8    G  1024       2.646  71.428 -14.234  1.00  0.00           H  
ATOM   2170  P     G  1025       4.649  73.619  -9.967  1.00  0.00           P  
ATOM   2171  OP2   G  1025       5.416  72.556 -10.666  1.00  0.00           O  
ATOM   2172  OP1   G  1025       5.374  74.656  -9.190  1.00  0.00           O  
ATOM   2173  O5'   G  1025       3.606  72.912  -8.992  1.00  0.00           O  
ATOM   2174  C5'   G  1025       2.853  73.671  -8.057  1.00  0.00           C  
ATOM   2175  C4'   G  1025       2.030  72.783  -7.157  1.00  0.00           C  
ATOM   2176  O4'   G  1025       1.075  71.997  -7.917  1.00  0.00           O  
ATOM   2177  C3'   G  1025       2.798  71.723  -6.382  1.00  0.00           C  
ATOM   2178  O3'   G  1025       3.492  72.250  -5.264  1.00  0.00           O  
ATOM   2179  C1'   G  1025       0.938  70.730  -7.339  1.00  0.00           C  
ATOM   2180  C2'   G  1025       1.649  70.808  -5.989  1.00  0.00           C  
ATOM   2181  O2'   G  1025       0.806  71.423  -5.027  1.00  0.00           O  
ATOM   2182  N1    G  1025       1.399  65.824  -8.616  1.00  0.00           N  
ATOM   2183  C2    G  1025       0.645  66.402  -7.624  1.00  0.00           C  
ATOM   2184  N2    G  1025      -0.086  65.568  -6.869  1.00  0.00           N  
ATOM   2185  N3    G  1025       0.607  67.703  -7.388  1.00  0.00           N  
ATOM   2186  C4    G  1025       1.398  68.393  -8.236  1.00  0.00           C  
ATOM   2187  C5    G  1025       2.189  67.914  -9.259  1.00  0.00           C  
ATOM   2188  C6    G  1025       2.220  66.516  -9.501  1.00  0.00           C  
ATOM   2189  O6    G  1025       2.858  65.897 -10.360  1.00  0.00           O  
ATOM   2190  N7    G  1025       2.849  68.952  -9.900  1.00  0.00           N  
ATOM   2191  C8    G  1025       2.456  70.024  -9.267  1.00  0.00           C  
ATOM   2192  N9    G  1025       1.575  69.757  -8.247  1.00  0.00           N  
ATOM   2193  H5'   G  1025       2.255  74.276  -8.543  1.00  0.00           H  
ATOM   2194 H5''   G  1025       3.467  74.202  -7.508  1.00  0.00           H  
ATOM   2195  H4'   G  1025       1.529  73.345  -6.529  1.00  0.00           H  
ATOM   2196  H3'   G  1025       3.409  71.260  -6.990  1.00  0.00           H  
ATOM   2197  H1'   G  1025       0.000  70.482  -7.200  1.00  0.00           H  
ATOM   2198  H2'   G  1025       1.974  69.935  -5.682  1.00  0.00           H  
ATOM   2199 HO2'   G  1025       0.537  70.753  -4.363  1.00  0.00           H  
ATOM   2200  H1    G  1025       1.357  64.849  -8.710  1.00  0.00           H  
ATOM   2201  H22   G  1025      -0.644  65.924  -6.145  1.00  0.00           H  
ATOM   2202  H21   G  1025      -0.063  64.603  -7.038  1.00  0.00           H  
ATOM   2203  H8    G  1025       2.758  70.927  -9.498  1.00  0.00           H  
ATOM   2204  P     C  1026       4.758  71.467  -4.658  1.00  0.00           P  
ATOM   2205  OP2   C  1026       5.716  71.214  -5.763  1.00  0.00           O  
ATOM   2206  OP1   C  1026       5.213  72.197  -3.447  1.00  0.00           O  
ATOM   2207  O5'   C  1026       4.160  70.067  -4.192  1.00  0.00           O  
ATOM   2208  C5'   C  1026       3.474  69.941  -2.955  1.00  0.00           C  
ATOM   2209  C4'   C  1026       2.929  68.547  -2.759  1.00  0.00           C  
ATOM   2210  O4'   C  1026       2.325  68.101  -3.984  1.00  0.00           O  
ATOM   2211  C3'   C  1026       3.954  67.463  -2.464  1.00  0.00           C  
ATOM   2212  O3'   C  1026       4.300  67.388  -1.092  1.00  0.00           O  
ATOM   2213  C1'   C  1026       2.505  66.715  -4.139  1.00  0.00           C  
ATOM   2214  C2'   C  1026       3.201  66.221  -2.881  1.00  0.00           C  
ATOM   2215  O2'   C  1026       2.224  65.863  -1.915  1.00  0.00           O  
ATOM   2216  N1    C  1026       3.318  66.487  -5.359  1.00  0.00           N  
ATOM   2217  C2    C  1026       3.411  65.183  -5.862  1.00  0.00           C  
ATOM   2218  O2    C  1026       2.817  64.264  -5.277  1.00  0.00           O  
ATOM   2219  N3    C  1026       4.146  64.948  -6.973  1.00  0.00           N  
ATOM   2220  C4    C  1026       4.775  65.952  -7.583  1.00  0.00           C  
ATOM   2221  N4    C  1026       5.488  65.673  -8.677  1.00  0.00           N  
ATOM   2222  C5    C  1026       4.701  67.288  -7.097  1.00  0.00           C  
ATOM   2223  C6    C  1026       3.970  67.509  -5.998  1.00  0.00           C  
ATOM   2224  H5'   C  1026       2.731  70.580  -2.936  1.00  0.00           H  
ATOM   2225 H5''   C  1026       4.093  70.148  -2.225  1.00  0.00           H  
ATOM   2226  H4'   C  1026       2.250  68.571  -2.054  1.00  0.00           H  
ATOM   2227  H3'   C  1026       4.732  67.586  -3.047  1.00  0.00           H  
ATOM   2228  H1'   C  1026       1.644  66.258  -4.231  1.00  0.00           H  
ATOM   2229  H2'   C  1026       3.812  65.479  -3.071  1.00  0.00           H  
ATOM   2230 HO2'   C  1026       2.215  64.889  -1.815  1.00  0.00           H  
ATOM   2231  H42   C  1026       5.962  66.389  -9.148  1.00  0.00           H  
ATOM   2232  H41   C  1026       5.537  64.752  -9.008  1.00  0.00           H  
ATOM   2233  H5    C  1026       5.166  68.020  -7.553  1.00  0.00           H  
ATOM   2234  H6    C  1026       3.907  68.422  -5.648  1.00  0.00           H  
ATOM   2235  P     U  1027       5.672  66.681  -0.642  1.00  0.00           P  
ATOM   2236  OP2   U  1027       6.790  67.358  -1.346  1.00  0.00           O  
ATOM   2237  OP1   U  1027       5.682  66.598   0.841  1.00  0.00           O  
ATOM   2238  O5'   U  1027       5.550  65.201  -1.218  1.00  0.00           O  
ATOM   2239  C5'   U  1027       4.910  64.178  -0.472  1.00  0.00           C  
ATOM   2240  C4'   U  1027       5.010  62.839  -1.160  1.00  0.00           C  
ATOM   2241  O4'   U  1027       4.583  62.966  -2.544  1.00  0.00           O  
ATOM   2242  C3'   U  1027       6.409  62.255  -1.288  1.00  0.00           C  
ATOM   2243  O3'   U  1027       6.816  61.537  -0.137  1.00  0.00           O  
ATOM   2244  C1'   U  1027       5.331  62.105  -3.377  1.00  0.00           C  
ATOM   2245  C2'   U  1027       6.237  61.293  -2.449  1.00  0.00           C  
ATOM   2246  O2'   U  1027       5.554  60.115  -2.045  1.00  0.00           O  
ATOM   2247  N1    U  1027       6.103  62.949  -4.321  1.00  0.00           N  
ATOM   2248  C2    U  1027       6.738  62.305  -5.367  1.00  0.00           C  
ATOM   2249  O2    U  1027       6.687  61.099  -5.536  1.00  0.00           O  
ATOM   2250  N3    U  1027       7.440  63.126  -6.215  1.00  0.00           N  
ATOM   2251  C4    U  1027       7.571  64.495  -6.129  1.00  0.00           C  
ATOM   2252  O4    U  1027       8.240  65.093  -6.973  1.00  0.00           O  
ATOM   2253  C5    U  1027       6.887  65.093  -5.022  1.00  0.00           C  
ATOM   2254  C6    U  1027       6.195  64.317  -4.181  1.00  0.00           C  
ATOM   2255  H5'   U  1027       3.964  64.409  -0.360  1.00  0.00           H  
ATOM   2256 H5''   U  1027       5.330  64.115   0.411  1.00  0.00           H  
ATOM   2257  H4'   U  1027       4.422  62.204  -0.703  1.00  0.00           H  
ATOM   2258  H3'   U  1027       7.033  62.965  -1.544  1.00  0.00           H  
ATOM   2259  H1'   U  1027       4.756  61.493  -3.883  1.00  0.00           H  
ATOM   2260  H2'   U  1027       7.096  61.086  -2.873  1.00  0.00           H  
ATOM   2261 HO2'   U  1027       5.967  59.341  -2.482  1.00  0.00           H  
ATOM   2262  H3    U  1027       7.898  62.690  -6.964  1.00  0.00           H  
ATOM   2263  H5    U  1027       6.926  66.062  -4.884  1.00  0.00           H  
ATOM   2264  H6    U  1027       5.737  64.750  -3.432  1.00  0.00           H  
ATOM   2265  P     U  1028       8.377  61.301   0.160  1.00  0.00           P  
ATOM   2266  OP2   U  1028       9.068  62.610   0.049  1.00  0.00           O  
ATOM   2267  OP1   U  1028       8.494  60.513   1.413  1.00  0.00           O  
ATOM   2268  O5'   U  1028       8.864  60.383  -1.047  1.00  0.00           O  
ATOM   2269  C5'   U  1028       9.045  58.985  -0.874  1.00  0.00           C  
ATOM   2270  C4'   U  1028       9.290  58.288  -2.189  1.00  0.00           C  
ATOM   2271  O4'   U  1028       8.660  59.032  -3.252  1.00  0.00           O  
ATOM   2272  C3'   U  1028      10.741  58.182  -2.632  1.00  0.00           C  
ATOM   2273  O3'   U  1028      11.435  57.119  -2.006  1.00  0.00           O  
ATOM   2274  C1'   U  1028       9.455  58.937  -4.394  1.00  0.00           C  
ATOM   2275  C2'   U  1028      10.571  57.942  -4.126  1.00  0.00           C  
ATOM   2276  O2'   U  1028      10.123  56.619  -4.387  1.00  0.00           O  
ATOM   2277  N1    U  1028       9.972  60.279  -4.756  1.00  0.00           N  
ATOM   2278  C2    U  1028      10.721  60.374  -5.915  1.00  0.00           C  
ATOM   2279  O2    U  1028      10.964  59.419  -6.631  1.00  0.00           O  
ATOM   2280  N3    U  1028      11.178  61.635  -6.210  1.00  0.00           N  
ATOM   2281  C4    U  1028      10.969  62.787  -5.482  1.00  0.00           C  
ATOM   2282  O4    U  1028      11.449  63.850  -5.881  1.00  0.00           O  
ATOM   2283  C5    U  1028      10.186  62.613  -4.297  1.00  0.00           C  
ATOM   2284  C6    U  1028       9.727  61.396  -3.986  1.00  0.00           C  
ATOM   2285  H5'   U  1028       8.242  58.609  -0.458  1.00  0.00           H  
ATOM   2286 H5''   U  1028       9.812  58.833  -0.285  1.00  0.00           H  
ATOM   2287  H4'   U  1028       8.896  57.392  -2.150  1.00  0.00           H  
ATOM   2288  H3'   U  1028      11.187  59.042  -2.485  1.00  0.00           H  
ATOM   2289  H1'   U  1028       8.890  58.599  -5.121  1.00  0.00           H  
ATOM   2290  H2'   U  1028      11.391  58.150  -4.619  1.00  0.00           H  
ATOM   2291 HO2'   U  1028      10.590  56.274  -5.177  1.00  0.00           H  
ATOM   2292  H3    U  1028      11.711  61.725  -7.027  1.00  0.00           H  
ATOM   2293  H5    U  1028       9.987  63.379  -3.719  1.00  0.00           H  
ATOM   2294  H6    U  1028       9.195  61.302  -3.170  1.00  0.00           H  
ATOM   2295  P     U  1029      12.462  57.418  -0.807  1.00  0.00           P  
ATOM   2296  OP2   U  1029      13.796  56.902  -1.206  1.00  0.00           O  
ATOM   2297  OP1   U  1029      12.312  58.843  -0.417  1.00  0.00           O  
ATOM   2298  O5'   U  1029      11.925  56.519   0.394  1.00  0.00           O  
ATOM   2299  C5'   U  1029      10.558  56.143   0.469  1.00  0.00           C  
ATOM   2300  C4'   U  1029      10.294  54.851  -0.264  1.00  0.00           C  
ATOM   2301  O4'   U  1029      11.501  54.044  -0.298  1.00  0.00           O  
ATOM   2302  C3'   U  1029       9.268  53.921   0.365  1.00  0.00           C  
ATOM   2303  O3'   U  1029       7.933  54.283   0.062  1.00  0.00           O  
ATOM   2304  C1'   U  1029      11.167  52.676  -0.307  1.00  0.00           C  
ATOM   2305  C2'   U  1029       9.639  52.580  -0.264  1.00  0.00           C  
ATOM   2306  O2'   U  1029       9.145  52.479  -1.592  1.00  0.00           O  
ATOM   2307  N1    U  1029      11.803  52.054   0.879  1.00  0.00           N  
ATOM   2308  C2    U  1029      11.580  50.704   1.080  1.00  0.00           C  
ATOM   2309  O2    U  1029      10.896  50.024   0.335  1.00  0.00           O  
ATOM   2310  N3    U  1029      12.189  50.172   2.189  1.00  0.00           N  
ATOM   2311  C4    U  1029      12.982  50.835   3.102  1.00  0.00           C  
ATOM   2312  O4    U  1029      13.459  50.213   4.053  1.00  0.00           O  
ATOM   2313  C5    U  1029      13.169  52.227   2.831  1.00  0.00           C  
ATOM   2314  C6    U  1029      12.589  52.772   1.756  1.00  0.00           C  
ATOM   2315  H5'   U  1029      10.010  56.852   0.072  1.00  0.00           H  
ATOM   2316 H5''   U  1029      10.308  56.033   1.409  1.00  0.00           H  
ATOM   2317  H4'   U  1029      10.017  55.053  -1.182  1.00  0.00           H  
ATOM   2318  H3'   U  1029       9.393  53.863   1.335  1.00  0.00           H  
ATOM   2319  H1'   U  1029      11.495  52.236  -1.120  1.00  0.00           H  
ATOM   2320  H2'   U  1029       9.343  51.828   0.291  1.00  0.00           H  
ATOM   2321 HO2'   U  1029       8.809  51.570  -1.739  1.00  0.00           H  
ATOM   2322  H3    U  1029      12.044  49.216   2.351  1.00  0.00           H  
ATOM   2323  H5    U  1029      13.720  52.777   3.427  1.00  0.00           H  
ATOM   2324  H6    U  1029      12.731  53.726   1.593  1.00  0.00           H  
ATOM   2325  P     U  1030       6.759  54.007   1.124  1.00  0.00           P  
ATOM   2326  OP2   U  1030       7.299  54.264   2.482  1.00  0.00           O  
ATOM   2327  OP1   U  1030       5.545  54.730   0.666  1.00  0.00           O  
ATOM   2328  O5'   U  1030       6.481  52.444   0.992  1.00  0.00           O  
ATOM   2329  C5'   U  1030       5.961  51.894  -0.210  1.00  0.00           C  
ATOM   2330  C4'   U  1030       5.818  50.395  -0.120  1.00  0.00           C  
ATOM   2331  O4'   U  1030       7.124  49.792   0.053  1.00  0.00           O  
ATOM   2332  C3'   U  1030       5.017  49.867   1.060  1.00  0.00           C  
ATOM   2333  O3'   U  1030       3.623  49.833   0.812  1.00  0.00           O  
ATOM   2334  C1'   U  1030       7.047  48.652   0.878  1.00  0.00           C  
ATOM   2335  C2'   U  1030       5.563  48.449   1.203  1.00  0.00           C  
ATOM   2336  O2'   U  1030       4.996  47.579   0.234  1.00  0.00           O  
ATOM   2337  N1    U  1030       7.856  48.926   2.091  1.00  0.00           N  
ATOM   2338  C2    U  1030       8.129  47.855   2.922  1.00  0.00           C  
ATOM   2339  O2    U  1030       7.739  46.722   2.698  1.00  0.00           O  
ATOM   2340  N3    U  1030       8.881  48.156   4.031  1.00  0.00           N  
ATOM   2341  C4    U  1030       9.378  49.391   4.390  1.00  0.00           C  
ATOM   2342  O4    U  1030      10.039  49.499   5.423  1.00  0.00           O  
ATOM   2343  C5    U  1030       9.056  50.451   3.484  1.00  0.00           C  
ATOM   2344  C6    U  1030       8.326  50.186   2.395  1.00  0.00           C  
ATOM   2345  H5'   U  1030       6.566  52.113  -0.949  1.00  0.00           H  
ATOM   2346 H5''   U  1030       5.082  52.288  -0.388  1.00  0.00           H  
ATOM   2347  H4'   U  1030       5.423  50.065  -0.953  1.00  0.00           H  
ATOM   2348  H3'   U  1030       5.244  50.384   1.861  1.00  0.00           H  
ATOM   2349  H1'   U  1030       7.392  47.850   0.432  1.00  0.00           H  
ATOM   2350  H2'   U  1030       5.441  48.107   2.113  1.00  0.00           H  
ATOM   2351 HO2'   U  1030       4.809  46.713   0.653  1.00  0.00           H  
ATOM   2352  H3    U  1030       9.086  47.411   4.634  1.00  0.00           H  
ATOM   2353  H5    U  1030       9.369  51.363   3.660  1.00  0.00           H  
ATOM   2354  H6    U  1030       8.118  50.928   1.791  1.00  0.00           H  
ATOM   2355  P     G  1031       2.582  49.896   2.035  1.00  0.00           P  
ATOM   2356  OP2   G  1031       3.005  50.993   2.942  1.00  0.00           O  
ATOM   2357  OP1   G  1031       1.208  49.899   1.470  1.00  0.00           O  
ATOM   2358  O5'   G  1031       2.797  48.514   2.798  1.00  0.00           O  
ATOM   2359  C5'   G  1031       2.200  47.318   2.321  1.00  0.00           C  
ATOM   2360  C4'   G  1031       2.429  46.167   3.270  1.00  0.00           C  
ATOM   2361  O4'   G  1031       3.850  45.941   3.418  1.00  0.00           O  
ATOM   2362  C3'   G  1031       1.968  46.382   4.703  1.00  0.00           C  
ATOM   2363  O3'   G  1031       0.569  46.221   4.864  1.00  0.00           O  
ATOM   2364  C1'   G  1031       4.148  45.492   4.720  1.00  0.00           C  
ATOM   2365  C2'   G  1031       2.810  45.353   5.443  1.00  0.00           C  
ATOM   2366  O2'   G  1031       2.310  44.038   5.245  1.00  0.00           O  
ATOM   2367  N1    G  1031       7.478  46.466   8.446  1.00  0.00           N  
ATOM   2368  C2    G  1031       6.817  45.299   8.147  1.00  0.00           C  
ATOM   2369  N2    G  1031       7.073  44.250   8.942  1.00  0.00           N  
ATOM   2370  N3    G  1031       5.967  45.169   7.141  1.00  0.00           N  
ATOM   2371  C4    G  1031       5.826  46.317   6.447  1.00  0.00           C  
ATOM   2372  C5    G  1031       6.439  47.534   6.661  1.00  0.00           C  
ATOM   2373  C6    G  1031       7.348  47.660   7.743  1.00  0.00           C  
ATOM   2374  O6    G  1031       7.991  48.655   8.096  1.00  0.00           O  
ATOM   2375  N7    G  1031       6.025  48.466   5.721  1.00  0.00           N  
ATOM   2376  C8    G  1031       5.184  47.813   4.966  1.00  0.00           C  
ATOM   2377  N9    G  1031       5.017  46.504   5.350  1.00  0.00           N  
ATOM   2378  H5'   G  1031       2.583  47.094   1.448  1.00  0.00           H  
ATOM   2379 H5''   G  1031       1.235  47.461   2.219  1.00  0.00           H  
ATOM   2380  H4'   G  1031       2.015  45.361   2.897  1.00  0.00           H  
ATOM   2381  H3'   G  1031       2.221  47.283   4.991  1.00  0.00           H  
ATOM   2382  H1'   G  1031       4.607  44.626   4.713  1.00  0.00           H  
ATOM   2383  H2'   G  1031       2.890  45.571   6.396  1.00  0.00           H  
ATOM   2384 HO2'   G  1031       2.369  43.544   6.090  1.00  0.00           H  
ATOM   2385  H1    G  1031       8.088  46.459   9.212  1.00  0.00           H  
ATOM   2386  H22   G  1031       6.630  43.391   8.777  1.00  0.00           H  
ATOM   2387  H21   G  1031       7.701  44.339   9.688  1.00  0.00           H  
ATOM   2388  H8    G  1031       4.720  48.215   4.203  1.00  0.00           H  
ATOM   2389  P     C  1032      -0.211  47.031   6.013  1.00  0.00           P  
ATOM   2390  OP2   C  1032       0.239  48.445   5.965  1.00  0.00           O  
ATOM   2391  OP1   C  1032      -1.657  46.717   5.895  1.00  0.00           O  
ATOM   2392  O5'   C  1032       0.324  46.388   7.369  1.00  0.00           O  
ATOM   2393  C5'   C  1032      -0.064  45.079   7.758  1.00  0.00           C  
ATOM   2394  C4'   C  1032       0.594  44.664   9.052  1.00  0.00           C  
ATOM   2395  O4'   C  1032       2.042  44.704   8.918  1.00  0.00           O  
ATOM   2396  C3'   C  1032       0.311  45.544  10.260  1.00  0.00           C  
ATOM   2397  O3'   C  1032      -0.938  45.264  10.867  1.00  0.00           O  
ATOM   2398  C1'   C  1032       2.639  45.120  10.125  1.00  0.00           C  
ATOM   2399  C2'   C  1032       1.509  45.245  11.150  1.00  0.00           C  
ATOM   2400  O2'   C  1032       1.356  44.001  11.817  1.00  0.00           O  
ATOM   2401  N1    C  1032       3.319  46.416   9.876  1.00  0.00           N  
ATOM   2402  C2    C  1032       4.336  46.813  10.753  1.00  0.00           C  
ATOM   2403  O2    C  1032       4.636  46.077  11.706  1.00  0.00           O  
ATOM   2404  N3    C  1032       4.972  47.989  10.548  1.00  0.00           N  
ATOM   2405  C4    C  1032       4.630  48.762   9.517  1.00  0.00           C  
ATOM   2406  N4    C  1032       5.285  49.915   9.354  1.00  0.00           N  
ATOM   2407  C5    C  1032       3.601  48.388   8.608  1.00  0.00           C  
ATOM   2408  C6    C  1032       2.980  47.221   8.821  1.00  0.00           C  
ATOM   2409  H5'   C  1032       0.190  44.448   7.053  1.00  0.00           H  
ATOM   2410 H5''   C  1032      -1.037  45.056   7.873  1.00  0.00           H  
ATOM   2411  H4'   C  1032       0.324  43.747   9.263  1.00  0.00           H  
ATOM   2412  H3'   C  1032       0.335  46.485   9.987  1.00  0.00           H  
ATOM   2413  H1'   C  1032       3.293  44.465  10.446  1.00  0.00           H  
ATOM   2414  H2'   C  1032       1.678  45.976  11.780  1.00  0.00           H  
ATOM   2415 HO2'   C  1032       1.681  44.089  12.737  1.00  0.00           H  
ATOM   2416  H42   C  1032       5.057  50.505   8.606  1.00  0.00           H  
ATOM   2417  H41   C  1032       5.992  50.170   9.982  1.00  0.00           H  
ATOM   2418  H5    C  1032       3.357  48.962   7.853  1.00  0.00           H  
ATOM   2419  H6    C  1032       2.269  46.946   8.206  1.00  0.00           H  
ATOM   2420  P     U  1033      -2.061  46.409  10.972  1.00  0.00           P  
ATOM   2421  OP2   U  1033      -2.926  46.314   9.768  1.00  0.00           O  
ATOM   2422  OP1   U  1033      -2.673  46.332  12.323  1.00  0.00           O  
ATOM   2423  O5'   U  1033      -1.235  47.768  10.880  1.00  0.00           O  
ATOM   2424  C5'   U  1033      -0.391  48.181  11.944  1.00  0.00           C  
ATOM   2425  C4'   U  1033       0.095  49.597  11.751  1.00  0.00           C  
ATOM   2426  O4'   U  1033       0.524  49.811  10.379  1.00  0.00           O  
ATOM   2427  C3'   U  1033      -0.936  50.694  11.961  1.00  0.00           C  
ATOM   2428  O3'   U  1033      -1.208  50.946  13.328  1.00  0.00           O  
ATOM   2429  C1'   U  1033       0.421  51.170  10.083  1.00  0.00           C  
ATOM   2430  C2'   U  1033      -0.094  51.829  11.357  1.00  0.00           C  
ATOM   2431  O2'   U  1033       1.012  52.152  12.188  1.00  0.00           O  
ATOM   2432  N1    U  1033      -0.526  51.318   8.951  1.00  0.00           N  
ATOM   2433  C2    U  1033      -0.643  52.574   8.386  1.00  0.00           C  
ATOM   2434  O2    U  1033      -0.011  53.541   8.775  1.00  0.00           O  
ATOM   2435  N3    U  1033      -1.530  52.663   7.342  1.00  0.00           N  
ATOM   2436  C4    U  1033      -2.298  51.647   6.814  1.00  0.00           C  
ATOM   2437  O4    U  1033      -3.053  51.888   5.870  1.00  0.00           O  
ATOM   2438  C5    U  1033      -2.125  50.376   7.448  1.00  0.00           C  
ATOM   2439  C6    U  1033      -1.267  50.261   8.466  1.00  0.00           C  
ATOM   2440  H5'   U  1033       0.383  47.582  11.989  1.00  0.00           H  
ATOM   2441 H5''   U  1033      -0.888  48.127  12.787  1.00  0.00           H  
ATOM   2442  H4'   U  1033       0.851  49.753  12.355  1.00  0.00           H  
ATOM   2443  H3'   U  1033      -1.770  50.611  11.453  1.00  0.00           H  
ATOM   2444  H1'   U  1033       1.283  51.569   9.839  1.00  0.00           H  
ATOM   2445  H2'   U  1033      -0.639  52.618  11.157  1.00  0.00           H  
ATOM   2446 HO2'   U  1033       1.128  53.126  12.200  1.00  0.00           H  
ATOM   2447  H3    U  1033      -1.629  53.545   6.927  1.00  0.00           H  
ATOM   2448  H5    U  1033      -2.631  49.596   7.137  1.00  0.00           H  
ATOM   2449  H6    U  1033      -1.167  49.381   8.884  1.00  0.00           H  
ATOM   2450  P     A  1034      -2.694  51.334  13.800  1.00  0.00           P  
ATOM   2451  OP2   A  1034      -3.631  50.980  12.705  1.00  0.00           O  
ATOM   2452  OP1   A  1034      -2.906  50.774  15.158  1.00  0.00           O  
ATOM   2453  O5'   A  1034      -2.657  52.922  13.922  1.00  0.00           O  
ATOM   2454  C5'   A  1034      -1.579  53.578  14.573  1.00  0.00           C  
ATOM   2455  C4'   A  1034      -1.783  55.072  14.614  1.00  0.00           C  
ATOM   2456  O4'   A  1034      -1.171  55.675  13.418  1.00  0.00           O  
ATOM   2457  C3'   A  1034      -3.226  55.546  14.696  1.00  0.00           C  
ATOM   2458  O3'   A  1034      -3.671  55.744  16.027  1.00  0.00           O  
ATOM   2459  C1'   A  1034      -2.123  56.513  12.800  1.00  0.00           C  
ATOM   2460  C2'   A  1034      -3.163  56.836  13.861  1.00  0.00           C  
ATOM   2461  O2'   A  1034      -2.682  57.926  14.634  1.00  0.00           O  
ATOM   2462  N1    A  1034      -4.929  56.848   8.491  1.00  0.00           N  
ATOM   2463  C2    A  1034      -4.543  57.765   9.388  1.00  0.00           C  
ATOM   2464  N3    A  1034      -3.812  57.608  10.489  1.00  0.00           N  
ATOM   2465  C4    A  1034      -3.456  56.321  10.644  1.00  0.00           C  
ATOM   2466  C5    A  1034      -3.775  55.267   9.809  1.00  0.00           C  
ATOM   2467  C6    A  1034      -4.554  55.564   8.676  1.00  0.00           C  
ATOM   2468  N6    A  1034      -4.940  54.650   7.783  1.00  0.00           N  
ATOM   2469  N7    A  1034      -3.234  54.081  10.287  1.00  0.00           N  
ATOM   2470  C8    A  1034      -2.610  54.439  11.381  1.00  0.00           C  
ATOM   2471  N9    A  1034      -2.702  55.781  11.658  1.00  0.00           N  
ATOM   2472  H5'   A  1034      -0.748  53.382  14.093  1.00  0.00           H  
ATOM   2473 H5''   A  1034      -1.505  53.240  15.490  1.00  0.00           H  
ATOM   2474  H4'   A  1034      -1.348  55.430  15.416  1.00  0.00           H  
ATOM   2475  H3'   A  1034      -3.805  54.892  14.250  1.00  0.00           H  
ATOM   2476  H1'   A  1034      -1.714  57.345  12.481  1.00  0.00           H  
ATOM   2477  H2'   A  1034      -4.027  57.038  13.446  1.00  0.00           H  
ATOM   2478 HO2'   A  1034      -3.195  58.729  14.405  1.00  0.00           H  
ATOM   2479  H2    A  1034      -4.841  58.681   9.207  1.00  0.00           H  
ATOM   2480  H61   A  1034      -5.483  54.918   7.012  1.00  0.00           H  
ATOM   2481  H62   A  1034      -4.679  53.713   7.896  1.00  0.00           H  
ATOM   2482  H8    A  1034      -2.122  53.807  11.950  1.00  0.00           H  
ATOM   2483  P     U  1035      -5.236  55.647  16.378  1.00  0.00           P  
ATOM   2484  OP2   U  1035      -5.748  54.361  15.841  1.00  0.00           O  
ATOM   2485  OP1   U  1035      -5.404  55.959  17.821  1.00  0.00           O  
ATOM   2486  O5'   U  1035      -5.894  56.830  15.538  1.00  0.00           O  
ATOM   2487  C5'   U  1035      -5.891  58.162  16.028  1.00  0.00           C  
ATOM   2488  C4'   U  1035      -6.698  59.082  15.146  1.00  0.00           C  
ATOM   2489  O4'   U  1035      -6.160  59.037  13.801  1.00  0.00           O  
ATOM   2490  C3'   U  1035      -8.156  58.702  14.937  1.00  0.00           C  
ATOM   2491  O3'   U  1035      -8.983  59.056  16.031  1.00  0.00           O  
ATOM   2492  C1'   U  1035      -7.204  59.209  12.875  1.00  0.00           C  
ATOM   2493  C2'   U  1035      -8.476  59.492  13.676  1.00  0.00           C  
ATOM   2494  O2'   U  1035      -8.575  60.882  13.952  1.00  0.00           O  
ATOM   2495  N1    U  1035      -7.317  57.976  12.057  1.00  0.00           N  
ATOM   2496  C2    U  1035      -7.977  58.081  10.847  1.00  0.00           C  
ATOM   2497  O2    U  1035      -8.456  59.124  10.437  1.00  0.00           O  
ATOM   2498  N3    U  1035      -8.057  56.915  10.124  1.00  0.00           N  
ATOM   2499  C4    U  1035      -7.557  55.681  10.480  1.00  0.00           C  
ATOM   2500  O4    U  1035      -7.711  54.724   9.719  1.00  0.00           O  
ATOM   2501  C5    U  1035      -6.887  55.648  11.744  1.00  0.00           C  
ATOM   2502  C6    U  1035      -6.794  56.769  12.467  1.00  0.00           C  
ATOM   2503  H5'   U  1035      -4.967  58.486  16.067  1.00  0.00           H  
ATOM   2504 H5''   U  1035      -6.271  58.171  16.931  1.00  0.00           H  
ATOM   2505  H4'   U  1035      -6.626  59.995  15.492  1.00  0.00           H  
ATOM   2506  H3'   U  1035      -8.215  57.742  14.750  1.00  0.00           H  
ATOM   2507  H1'   U  1035      -7.016  59.971  12.288  1.00  0.00           H  
ATOM   2508  H2'   U  1035      -9.281  59.153  13.234  1.00  0.00           H  
ATOM   2509 HO2'   U  1035      -9.321  61.257  13.438  1.00  0.00           H  
ATOM   2510  H3    U  1035      -8.521  56.967   9.263  1.00  0.00           H  
ATOM   2511  H5    U  1035      -6.499  54.811  12.076  1.00  0.00           H  
ATOM   2512  H6    U  1035      -6.332  56.720  13.329  1.00  0.00           H  
ATOM   2513  P     A  1036     -10.414  58.351  16.224  1.00  0.00           P  
ATOM   2514  OP2   A  1036     -10.229  56.886  16.074  1.00  0.00           O  
ATOM   2515  OP1   A  1036     -11.028  58.890  17.463  1.00  0.00           O  
ATOM   2516  O5'   A  1036     -11.269  58.869  14.984  1.00  0.00           O  
ATOM   2517  C5'   A  1036     -11.806  60.183  14.966  1.00  0.00           C  
ATOM   2518  C4'   A  1036     -12.713  60.396  13.781  1.00  0.00           C  
ATOM   2519  O4'   A  1036     -11.957  60.226  12.559  1.00  0.00           O  
ATOM   2520  C3'   A  1036     -13.858  59.405  13.630  1.00  0.00           C  
ATOM   2521  O3'   A  1036     -14.994  59.748  14.403  1.00  0.00           O  
ATOM   2522  C1'   A  1036     -12.746  59.600  11.575  1.00  0.00           C  
ATOM   2523  C2'   A  1036     -14.160  59.537  12.145  1.00  0.00           C  
ATOM   2524  O2'   A  1036     -14.835  60.754  11.863  1.00  0.00           O  
ATOM   2525  N1    A  1036     -12.514  55.569   8.374  1.00  0.00           N  
ATOM   2526  C2    A  1036     -13.167  56.736   8.306  1.00  0.00           C  
ATOM   2527  N3    A  1036     -13.183  57.743   9.177  1.00  0.00           N  
ATOM   2528  C4    A  1036     -12.410  57.463  10.241  1.00  0.00           C  
ATOM   2529  C5    A  1036     -11.680  56.309  10.454  1.00  0.00           C  
ATOM   2530  C6    A  1036     -11.746  55.319   9.456  1.00  0.00           C  
ATOM   2531  N6    A  1036     -11.096  54.155   9.524  1.00  0.00           N  
ATOM   2532  N7    A  1036     -11.001  56.373  11.663  1.00  0.00           N  
ATOM   2533  C8    A  1036     -11.332  57.545  12.147  1.00  0.00           C  
ATOM   2534  N9    A  1036     -12.182  58.258  11.338  1.00  0.00           N  
ATOM   2535  H5'   A  1036     -11.070  60.829  14.925  1.00  0.00           H  
ATOM   2536 H5''   A  1036     -12.315  60.333  15.790  1.00  0.00           H  
ATOM   2537  H4'   A  1036     -13.070  61.308  13.813  1.00  0.00           H  
ATOM   2538  H3'   A  1036     -13.528  58.502  13.822  1.00  0.00           H  
ATOM   2539  H1'   A  1036     -12.757  60.104  10.734  1.00  0.00           H  
ATOM   2540  H2'   A  1036     -14.654  58.760  11.809  1.00  0.00           H  
ATOM   2541 HO2'   A  1036     -15.525  60.586  11.188  1.00  0.00           H  
ATOM   2542  H2    A  1036     -13.710  56.868   7.501  1.00  0.00           H  
ATOM   2543  H61   A  1036     -11.181  53.504   8.797  1.00  0.00           H  
ATOM   2544  H62   A  1036     -10.533  53.953  10.300  1.00  0.00           H  
ATOM   2545  H8    A  1036     -11.002  57.882  13.007  1.00  0.00           H  
ATOM   2546  P     A  1037     -16.077  58.625  14.791  1.00  0.00           P  
ATOM   2547  OP2   A  1037     -15.349  57.460  15.353  1.00  0.00           O  
ATOM   2548  OP1   A  1037     -17.149  59.275  15.586  1.00  0.00           O  
ATOM   2549  O5'   A  1037     -16.698  58.189  13.390  1.00  0.00           O  
ATOM   2550  C5'   A  1037     -17.621  59.026  12.710  1.00  0.00           C  
ATOM   2551  C4'   A  1037     -18.189  58.347  11.488  1.00  0.00           C  
ATOM   2552  O4'   A  1037     -17.150  58.106  10.503  1.00  0.00           O  
ATOM   2553  C3'   A  1037     -18.787  56.966  11.710  1.00  0.00           C  
ATOM   2554  O3'   A  1037     -20.067  57.006  12.316  1.00  0.00           O  
ATOM   2555  C1'   A  1037     -17.412  56.901   9.834  1.00  0.00           C  
ATOM   2556  C2'   A  1037     -18.802  56.460  10.273  1.00  0.00           C  
ATOM   2557  O2'   A  1037     -19.787  57.132   9.501  1.00  0.00           O  
ATOM   2558  N1    A  1037     -15.004  52.522   8.579  1.00  0.00           N  
ATOM   2559  C2    A  1037     -15.987  53.211   7.985  1.00  0.00           C  
ATOM   2560  N3    A  1037     -16.568  54.347   8.367  1.00  0.00           N  
ATOM   2561  C4    A  1037     -16.032  54.790   9.518  1.00  0.00           C  
ATOM   2562  C5    A  1037     -15.019  54.193  10.245  1.00  0.00           C  
ATOM   2563  C6    A  1037     -14.488  52.996   9.733  1.00  0.00           C  
ATOM   2564  N6    A  1037     -13.509  52.308  10.325  1.00  0.00           N  
ATOM   2565  N7    A  1037     -14.725  54.937  11.380  1.00  0.00           N  
ATOM   2566  C8    A  1037     -15.553  55.950  11.315  1.00  0.00           C  
ATOM   2567  N9    A  1037     -16.373  55.925  10.214  1.00  0.00           N  
ATOM   2568  H5'   A  1037     -17.165  59.849  12.434  1.00  0.00           H  
ATOM   2569 H5''   A  1037     -18.354  59.256  13.318  1.00  0.00           H  
ATOM   2570  H4'   A  1037     -18.867  58.930  11.088  1.00  0.00           H  
ATOM   2571  H3'   A  1037     -18.169  56.431  12.252  1.00  0.00           H  
ATOM   2572  H1'   A  1037     -17.402  57.028   8.862  1.00  0.00           H  
ATOM   2573  H2'   A  1037     -18.913  55.487  10.236  1.00  0.00           H  
ATOM   2574 HO2'   A  1037     -20.225  56.485   8.910  1.00  0.00           H  
ATOM   2575  H2    A  1037     -16.326  52.825   7.150  1.00  0.00           H  
ATOM   2576  H61   A  1037     -13.179  51.478   9.920  1.00  0.00           H  
ATOM   2577  H62   A  1037     -13.119  52.632  11.164  1.00  0.00           H  
ATOM   2578  H8    A  1037     -15.584  56.660  11.990  1.00  0.00           H  
ATOM   2579  P     A  1038     -20.686  55.673  12.951  1.00  0.00           P  
ATOM   2580  OP2   A  1038     -21.553  56.120  14.069  1.00  0.00           O  
ATOM   2581  OP1   A  1038     -21.279  54.920  11.817  1.00  0.00           O  
ATOM   2582  O5'   A  1038     -19.507  54.793  13.564  1.00  0.00           O  
ATOM   2583  C5'   A  1038     -19.091  53.590  12.934  1.00  0.00           C  
ATOM   2584  C4'   A  1038     -19.785  52.388  13.523  1.00  0.00           C  
ATOM   2585  O4'   A  1038     -21.199  52.451  13.217  1.00  0.00           O  
ATOM   2586  C3'   A  1038     -19.356  51.035  12.976  1.00  0.00           C  
ATOM   2587  O3'   A  1038     -18.152  50.560  13.553  1.00  0.00           O  
ATOM   2588  C1'   A  1038     -21.704  51.142  13.047  1.00  0.00           C  
ATOM   2589  C2'   A  1038     -20.562  50.152  13.254  1.00  0.00           C  
ATOM   2590  O2'   A  1038     -20.572  49.705  14.602  1.00  0.00           O  
ATOM   2591  N1    A  1038     -24.121  48.071   9.688  1.00  0.00           N  
ATOM   2592  C2    A  1038     -23.673  47.867  10.933  1.00  0.00           C  
ATOM   2593  N3    A  1038     -23.051  48.712  11.752  1.00  0.00           N  
ATOM   2594  C4    A  1038     -22.893  49.912  11.167  1.00  0.00           C  
ATOM   2595  C5    A  1038     -23.301  50.274   9.896  1.00  0.00           C  
ATOM   2596  C6    A  1038     -23.948  49.289   9.129  1.00  0.00           C  
ATOM   2597  N6    A  1038     -24.395  49.492   7.888  1.00  0.00           N  
ATOM   2598  N7    A  1038     -22.969  51.596   9.632  1.00  0.00           N  
ATOM   2599  C8    A  1038     -22.380  51.997  10.731  1.00  0.00           C  
ATOM   2600  N9    A  1038     -22.300  51.030  11.702  1.00  0.00           N  
ATOM   2601  H5'   A  1038     -18.123  53.488  13.047  1.00  0.00           H  
ATOM   2602 H5''   A  1038     -19.297  53.642  11.978  1.00  0.00           H  
ATOM   2603  H4'   A  1038     -19.668  52.388  14.496  1.00  0.00           H  
ATOM   2604  H3'   A  1038     -19.237  51.115  12.006  1.00  0.00           H  
ATOM   2605  H1'   A  1038     -22.396  50.987  13.725  1.00  0.00           H  
ATOM   2606  H2'   A  1038     -20.613  49.404  12.623  1.00  0.00           H  
ATOM   2607 HO2'   A  1038     -20.861  48.769  14.625  1.00  0.00           H  
ATOM   2608  H2    A  1038     -23.824  46.967  11.292  1.00  0.00           H  
ATOM   2609  H61   A  1038     -24.839  48.765   7.402  1.00  0.00           H  
ATOM   2610  H62   A  1038     -24.280  50.367   7.462  1.00  0.00           H  
ATOM   2611  H8    A  1038     -22.028  52.905  10.849  1.00  0.00           H  
ATOM   2612  P     A  1039     -16.874  50.261  12.625  1.00  0.00           P  
ATOM   2613  OP2   A  1039     -16.914  51.196  11.472  1.00  0.00           O  
ATOM   2614  OP1   A  1039     -15.673  50.220  13.495  1.00  0.00           O  
ATOM   2615  O5'   A  1039     -17.135  48.789  12.073  1.00  0.00           O  
ATOM   2616  C5'   A  1039     -16.946  47.655  12.906  1.00  0.00           C  
ATOM   2617  C4'   A  1039     -17.732  46.467  12.411  1.00  0.00           C  
ATOM   2618  O4'   A  1039     -19.118  46.839  12.200  1.00  0.00           O  
ATOM   2619  C3'   A  1039     -17.312  45.904  11.062  1.00  0.00           C  
ATOM   2620  O3'   A  1039     -16.173  45.064  11.142  1.00  0.00           O  
ATOM   2621  C1'   A  1039     -19.651  46.174  11.085  1.00  0.00           C  
ATOM   2622  C2'   A  1039     -18.579  45.217  10.575  1.00  0.00           C  
ATOM   2623  O2'   A  1039     -18.752  43.953  11.199  1.00  0.00           O  
ATOM   2624  N1    A  1039     -21.928  47.085   6.553  1.00  0.00           N  
ATOM   2625  C2    A  1039     -21.747  45.962   7.260  1.00  0.00           C  
ATOM   2626  N3    A  1039     -21.144  45.796   8.435  1.00  0.00           N  
ATOM   2627  C4    A  1039     -20.683  46.970   8.903  1.00  0.00           C  
ATOM   2628  C5    A  1039     -20.792  48.205   8.292  1.00  0.00           C  
ATOM   2629  C6    A  1039     -21.453  48.247   7.051  1.00  0.00           C  
ATOM   2630  N6    A  1039     -21.633  49.366   6.345  1.00  0.00           N  
ATOM   2631  N7    A  1039     -20.199  49.191   9.069  1.00  0.00           N  
ATOM   2632  C8    A  1039     -19.753  48.541  10.114  1.00  0.00           C  
ATOM   2633  N9    A  1039     -20.011  47.192  10.080  1.00  0.00           N  
ATOM   2634  H5'   A  1039     -17.237  47.874  13.816  1.00  0.00           H  
ATOM   2635 H5''   A  1039     -15.994  47.424  12.923  1.00  0.00           H  
ATOM   2636  H4'   A  1039     -17.687  45.752  13.081  1.00  0.00           H  
ATOM   2637  H3'   A  1039     -17.116  46.654  10.462  1.00  0.00           H  
ATOM   2638  H1'   A  1039     -20.451  45.665  11.335  1.00  0.00           H  
ATOM   2639  H2'   A  1039     -18.597  45.145   9.598  1.00  0.00           H  
ATOM   2640 HO2'   A  1039     -19.083  43.313  10.536  1.00  0.00           H  
ATOM   2641  H2    A  1039     -22.109  45.147   6.854  1.00  0.00           H  
ATOM   2642  H61   A  1039     -22.103  49.332   5.485  1.00  0.00           H  
ATOM   2643  H62   A  1039     -21.298  50.221   6.687  1.00  0.00           H  
ATOM   2644  H8    A  1039     -19.278  48.976  10.853  1.00  0.00           H  
ATOM   2645  P     A  1040     -14.818  45.466  10.377  1.00  0.00           P  
ATOM   2646  OP2   A  1040     -14.669  46.941  10.450  1.00  0.00           O  
ATOM   2647  OP1   A  1040     -13.729  44.592  10.881  1.00  0.00           O  
ATOM   2648  O5'   A  1040     -15.102  45.074   8.859  1.00  0.00           O  
ATOM   2649  C5'   A  1040     -14.577  43.877   8.304  1.00  0.00           C  
ATOM   2650  C4'   A  1040     -15.550  43.238   7.345  1.00  0.00           C  
ATOM   2651  O4'   A  1040     -16.889  43.709   7.646  1.00  0.00           O  
ATOM   2652  C3'   A  1040     -15.357  43.576   5.875  1.00  0.00           C  
ATOM   2653  O3'   A  1040     -14.463  42.695   5.216  1.00  0.00           O  
ATOM   2654  C1'   A  1040     -17.620  43.933   6.466  1.00  0.00           C  
ATOM   2655  C2'   A  1040     -16.764  43.380   5.324  1.00  0.00           C  
ATOM   2656  O2'   A  1040     -17.062  42.003   5.150  1.00  0.00           O  
ATOM   2657  N1    A  1040     -19.497  47.752   3.560  1.00  0.00           N  
ATOM   2658  C2    A  1040     -19.448  46.425   3.381  1.00  0.00           C  
ATOM   2659  N3    A  1040     -18.943  45.487   4.180  1.00  0.00           N  
ATOM   2660  C4    A  1040     -18.434  46.038   5.297  1.00  0.00           C  
ATOM   2661  C5    A  1040     -18.411  47.381   5.621  1.00  0.00           C  
ATOM   2662  C6    A  1040     -18.978  48.272   4.692  1.00  0.00           C  
ATOM   2663  N6    A  1040     -19.027  49.594   4.869  1.00  0.00           N  
ATOM   2664  N7    A  1040     -17.806  47.577   6.856  1.00  0.00           N  
ATOM   2665  C8    A  1040     -17.483  46.368   7.242  1.00  0.00           C  
ATOM   2666  N9    A  1040     -17.833  45.388   6.347  1.00  0.00           N  
ATOM   2667  H5'   A  1040     -14.383  43.247   9.030  1.00  0.00           H  
ATOM   2668 H5''   A  1040     -13.746  44.082   7.828  1.00  0.00           H  
ATOM   2669  H4'   A  1040     -15.524  42.264   7.452  1.00  0.00           H  
ATOM   2670  H3'   A  1040     -15.051  44.499   5.747  1.00  0.00           H  
ATOM   2671  H1'   A  1040     -18.487  43.475   6.474  1.00  0.00           H  
ATOM   2672  H2'   A  1040     -16.899  43.889   4.497  1.00  0.00           H  
ATOM   2673 HO2'   A  1040     -17.560  41.888   4.314  1.00  0.00           H  
ATOM   2674  H2    A  1040     -19.838  46.098   2.543  1.00  0.00           H  
ATOM   2675  H61   A  1040     -19.435  50.165   4.184  1.00  0.00           H  
ATOM   2676  H62   A  1040     -18.656  49.994   5.683  1.00  0.00           H  
ATOM   2677  H8    A  1040     -17.031  46.181   8.092  1.00  0.00           H  
ATOM   2678  P     U  1041     -12.948  43.148   4.928  1.00  0.00           P  
ATOM   2679  OP2   U  1041     -12.153  42.900   6.157  1.00  0.00           O  
ATOM   2680  OP1   U  1041     -12.522  42.539   3.642  1.00  0.00           O  
ATOM   2681  O5'   U  1041     -13.051  44.724   4.717  1.00  0.00           O  
ATOM   2682  C5'   U  1041     -12.993  45.291   3.417  1.00  0.00           C  
ATOM   2683  C4'   U  1041     -14.037  46.364   3.230  1.00  0.00           C  
ATOM   2684  O4'   U  1041     -14.832  46.523   4.437  1.00  0.00           O  
ATOM   2685  C3'   U  1041     -13.516  47.770   2.975  1.00  0.00           C  
ATOM   2686  O3'   U  1041     -13.180  47.998   1.618  1.00  0.00           O  
ATOM   2687  C1'   U  1041     -15.170  47.871   4.626  1.00  0.00           C  
ATOM   2688  C2'   U  1041     -14.713  48.611   3.375  1.00  0.00           C  
ATOM   2689  O2'   U  1041     -15.736  48.551   2.391  1.00  0.00           O  
ATOM   2690  N1    U  1041     -14.475  48.346   5.846  1.00  0.00           N  
ATOM   2691  C2    U  1041     -14.849  49.580   6.345  1.00  0.00           C  
ATOM   2692  O2    U  1041     -15.709  50.273   5.831  1.00  0.00           O  
ATOM   2693  N3    U  1041     -14.179  49.978   7.476  1.00  0.00           N  
ATOM   2694  C4    U  1041     -13.193  49.286   8.146  1.00  0.00           C  
ATOM   2695  O4    U  1041     -12.685  49.781   9.153  1.00  0.00           O  
ATOM   2696  C5    U  1041     -12.858  48.018   7.574  1.00  0.00           C  
ATOM   2697  C6    U  1041     -13.495  47.605   6.473  1.00  0.00           C  
ATOM   2698  H5'   U  1041     -13.139  44.584   2.753  1.00  0.00           H  
ATOM   2699 H5''   U  1041     -12.106  45.682   3.277  1.00  0.00           H  
ATOM   2700  H4'   U  1041     -14.624  46.105   2.490  1.00  0.00           H  
ATOM   2701  H3'   U  1041     -12.742  47.981   3.537  1.00  0.00           H  
ATOM   2702  H1'   U  1041     -16.137  47.989   4.736  1.00  0.00           H  
ATOM   2703  H2'   U  1041     -14.453  49.535   3.571  1.00  0.00           H  
ATOM   2704 HO2'   U  1041     -16.130  49.443   2.285  1.00  0.00           H  
ATOM   2705  H3    U  1041     -14.429  50.850   7.846  1.00  0.00           H  
ATOM   2706  H5    U  1041     -12.168  47.457   7.986  1.00  0.00           H  
ATOM   2707  H6    U  1041     -13.247  46.734   6.100  1.00  0.00           H  
ATOM   2708  P     U  1042     -12.099  49.121   1.229  1.00  0.00           P  
ATOM   2709  OP2   U  1042     -10.975  49.030   2.195  1.00  0.00           O  
ATOM   2710  OP1   U  1042     -11.827  49.014  -0.227  1.00  0.00           O  
ATOM   2711  O5'   U  1042     -12.862  50.496   1.488  1.00  0.00           O  
ATOM   2712  C5'   U  1042     -13.904  50.925   0.626  1.00  0.00           C  
ATOM   2713  C4'   U  1042     -14.428  52.284   1.020  1.00  0.00           C  
ATOM   2714  O4'   U  1042     -14.951  52.195   2.370  1.00  0.00           O  
ATOM   2715  C3'   U  1042     -13.398  53.399   1.112  1.00  0.00           C  
ATOM   2716  O3'   U  1042     -13.071  53.957  -0.148  1.00  0.00           O  
ATOM   2717  C1'   U  1042     -14.672  53.392   3.088  1.00  0.00           C  
ATOM   2718  C2'   U  1042     -14.040  54.368   2.096  1.00  0.00           C  
ATOM   2719  O2'   U  1042     -15.063  55.132   1.473  1.00  0.00           O  
ATOM   2720  N1    U  1042     -13.760  53.058   4.208  1.00  0.00           N  
ATOM   2721  C2    U  1042     -13.662  53.976   5.237  1.00  0.00           C  
ATOM   2722  O2    U  1042     -14.285  55.023   5.256  1.00  0.00           O  
ATOM   2723  N3    U  1042     -12.806  53.624   6.252  1.00  0.00           N  
ATOM   2724  C4    U  1042     -12.052  52.474   6.343  1.00  0.00           C  
ATOM   2725  O4    U  1042     -11.326  52.303   7.324  1.00  0.00           O  
ATOM   2726  C5    U  1042     -12.204  51.571   5.243  1.00  0.00           C  
ATOM   2727  C6    U  1042     -13.031  51.888   4.242  1.00  0.00           C  
ATOM   2728  H5'   U  1042     -14.638  50.277   0.665  1.00  0.00           H  
ATOM   2729 H5''   U  1042     -13.564  50.968  -0.291  1.00  0.00           H  
ATOM   2730  H4'   U  1042     -15.146  52.567   0.417  1.00  0.00           H  
ATOM   2731  H3'   U  1042     -12.585  53.036   1.523  1.00  0.00           H  
ATOM   2732  H1'   U  1042     -15.496  53.784   3.446  1.00  0.00           H  
ATOM   2733  H2'   U  1042     -13.371  54.941   2.525  1.00  0.00           H  
ATOM   2734 HO2'   U  1042     -15.015  56.055   1.798  1.00  0.00           H  
ATOM   2735  H3    U  1042     -12.722  54.261   6.992  1.00  0.00           H  
ATOM   2736  H5    U  1042     -11.705  50.727   5.225  1.00  0.00           H  
ATOM   2737  H6    U  1042     -13.117  51.254   3.501  1.00  0.00           H  
ATOM   2738  P     A  1043     -11.664  54.702  -0.363  1.00  0.00           P  
ATOM   2739  OP2   A  1043     -10.597  53.845   0.214  1.00  0.00           O  
ATOM   2740  OP1   A  1043     -11.579  55.124  -1.783  1.00  0.00           O  
ATOM   2741  O5'   A  1043     -11.780  56.013   0.536  1.00  0.00           O  
ATOM   2742  C5'   A  1043     -12.523  57.138   0.090  1.00  0.00           C  
ATOM   2743  C4'   A  1043     -12.352  58.316   1.016  1.00  0.00           C  
ATOM   2744  O4'   A  1043     -12.821  57.954   2.339  1.00  0.00           O  
ATOM   2745  C3'   A  1043     -10.925  58.797   1.229  1.00  0.00           C  
ATOM   2746  O3'   A  1043     -10.477  59.673   0.209  1.00  0.00           O  
ATOM   2747  C1'   A  1043     -11.983  58.530   3.334  1.00  0.00           C  
ATOM   2748  C2'   A  1043     -10.986  59.439   2.608  1.00  0.00           C  
ATOM   2749  O2'   A  1043     -11.527  60.750   2.542  1.00  0.00           O  
ATOM   2750  N1    A  1043      -9.476  57.103   7.605  1.00  0.00           N  
ATOM   2751  C2    A  1043     -10.005  58.271   7.219  1.00  0.00           C  
ATOM   2752  N3    A  1043     -10.645  58.573   6.092  1.00  0.00           N  
ATOM   2753  C4    A  1043     -10.725  57.498   5.288  1.00  0.00           C  
ATOM   2754  C5    A  1043     -10.230  56.233   5.545  1.00  0.00           C  
ATOM   2755  C6    A  1043      -9.574  56.043   6.774  1.00  0.00           C  
ATOM   2756  N6    A  1043      -9.046  54.879   7.158  1.00  0.00           N  
ATOM   2757  N7    A  1043     -10.499  55.377   4.486  1.00  0.00           N  
ATOM   2758  C8    A  1043     -11.140  56.131   3.627  1.00  0.00           C  
ATOM   2759  N9    A  1043     -11.312  57.427   4.047  1.00  0.00           N  
ATOM   2760  H5'   A  1043     -13.472  56.899   0.049  1.00  0.00           H  
ATOM   2761 H5''   A  1043     -12.218  57.389  -0.806  1.00  0.00           H  
ATOM   2762  H4'   A  1043     -12.892  59.065   0.686  1.00  0.00           H  
ATOM   2763  H3'   A  1043     -10.331  58.017   1.266  1.00  0.00           H  
ATOM   2764  H1'   A  1043     -12.504  59.062   3.972  1.00  0.00           H  
ATOM   2765  H2'   A  1043     -10.110  59.428   3.049  1.00  0.00           H  
ATOM   2766 HO2'   A  1043     -10.842  61.391   2.823  1.00  0.00           H  
ATOM   2767  H2    A  1043      -9.907  59.009   7.858  1.00  0.00           H  
ATOM   2768  H61   A  1043      -8.600  54.807   8.028  1.00  0.00           H  
ATOM   2769  H62   A  1043      -9.105  54.096   6.572  1.00  0.00           H  
ATOM   2770  H8    A  1043     -11.466  55.800   2.763  1.00  0.00           H  
ATOM   2771  P     U  1044      -8.925  59.702  -0.207  1.00  0.00           P  
ATOM   2772  OP2   U  1044      -8.499  58.307  -0.487  1.00  0.00           O  
ATOM   2773  OP1   U  1044      -8.747  60.746  -1.248  1.00  0.00           O  
ATOM   2774  O5'   U  1044      -8.180  60.190   1.114  1.00  0.00           O  
ATOM   2775  C5'   U  1044      -7.477  61.422   1.142  1.00  0.00           C  
ATOM   2776  C4'   U  1044      -7.257  61.906   2.554  1.00  0.00           C  
ATOM   2777  O4'   U  1044      -8.062  61.097   3.452  1.00  0.00           O  
ATOM   2778  C3'   U  1044      -5.857  61.719   3.117  1.00  0.00           C  
ATOM   2779  O3'   U  1044      -4.967  62.757   2.746  1.00  0.00           O  
ATOM   2780  C1'   U  1044      -7.405  60.905   4.688  1.00  0.00           C  
ATOM   2781  C2'   U  1044      -6.113  61.711   4.612  1.00  0.00           C  
ATOM   2782  O2'   U  1044      -6.355  63.023   5.099  1.00  0.00           O  
ATOM   2783  N1    U  1044      -7.153  59.453   4.847  1.00  0.00           N  
ATOM   2784  C2    U  1044      -6.539  59.044   6.016  1.00  0.00           C  
ATOM   2785  O2    U  1044      -6.206  59.815   6.899  1.00  0.00           O  
ATOM   2786  N3    U  1044      -6.327  57.691   6.120  1.00  0.00           N  
ATOM   2787  C4    U  1044      -6.656  56.723   5.195  1.00  0.00           C  
ATOM   2788  O4    U  1044      -6.398  55.543   5.436  1.00  0.00           O  
ATOM   2789  C5    U  1044      -7.288  57.220   4.011  1.00  0.00           C  
ATOM   2790  C6    U  1044      -7.508  58.532   3.884  1.00  0.00           C  
ATOM   2791  H5'   U  1044      -7.992  62.095   0.650  1.00  0.00           H  
ATOM   2792 H5''   U  1044      -6.607  61.304   0.707  1.00  0.00           H  
ATOM   2793  H4'   U  1044      -7.511  62.848   2.645  1.00  0.00           H  
ATOM   2794  H3'   U  1044      -5.481  60.859   2.836  1.00  0.00           H  
ATOM   2795  H1'   U  1044      -7.942  61.227   5.443  1.00  0.00           H  
ATOM   2796  H2'   U  1044      -5.385  61.273   5.099  1.00  0.00           H  
ATOM   2797 HO2'   U  1044      -5.909  63.129   5.966  1.00  0.00           H  
ATOM   2798  H3    U  1044      -5.892  57.379   6.941  1.00  0.00           H  
ATOM   2799  H5    U  1044      -7.558  56.602   3.299  1.00  0.00           H  
ATOM   2800  H6    U  1044      -7.941  58.847   3.064  1.00  0.00           H  
ATOM   2801  P     G  1045      -3.380  62.513   2.777  1.00  0.00           P  
ATOM   2802  OP2   G  1045      -3.096  61.242   2.062  1.00  0.00           O  
ATOM   2803  OP1   G  1045      -2.712  63.766   2.340  1.00  0.00           O  
ATOM   2804  O5'   G  1045      -3.053  62.293   4.321  1.00  0.00           O  
ATOM   2805  C5'   G  1045      -2.913  63.398   5.201  1.00  0.00           C  
ATOM   2806  C4'   G  1045      -2.441  62.964   6.567  1.00  0.00           C  
ATOM   2807  O4'   G  1045      -3.285  61.890   7.052  1.00  0.00           O  
ATOM   2808  C3'   G  1045      -1.041  62.373   6.632  1.00  0.00           C  
ATOM   2809  O3'   G  1045      -0.023  63.360   6.623  1.00  0.00           O  
ATOM   2810  C1'   G  1045      -2.512  60.983   7.823  1.00  0.00           C  
ATOM   2811  C2'   G  1045      -1.103  61.566   7.919  1.00  0.00           C  
ATOM   2812  O2'   G  1045      -1.027  62.402   9.065  1.00  0.00           O  
ATOM   2813  N1    G  1045      -1.017  56.122   8.035  1.00  0.00           N  
ATOM   2814  C2    G  1045      -0.794  57.144   8.925  1.00  0.00           C  
ATOM   2815  N2    G  1045      -0.080  56.837  10.018  1.00  0.00           N  
ATOM   2816  N3    G  1045      -1.240  58.379   8.758  1.00  0.00           N  
ATOM   2817  C4    G  1045      -1.936  58.513   7.610  1.00  0.00           C  
ATOM   2818  C5    G  1045      -2.216  57.559   6.655  1.00  0.00           C  
ATOM   2819  C6    G  1045      -1.732  56.238   6.847  1.00  0.00           C  
ATOM   2820  O6    G  1045      -1.875  55.252   6.115  1.00  0.00           O  
ATOM   2821  N7    G  1045      -2.964  58.101   5.620  1.00  0.00           N  
ATOM   2822  C8    G  1045      -3.123  59.352   5.957  1.00  0.00           C  
ATOM   2823  N9    G  1045      -2.525  59.670   7.153  1.00  0.00           N  
ATOM   2824  H5'   G  1045      -3.779  63.848   5.290  1.00  0.00           H  
ATOM   2825 H5''   G  1045      -2.264  64.028   4.823  1.00  0.00           H  
ATOM   2826  H4'   G  1045      -2.496  63.721   7.187  1.00  0.00           H  
ATOM   2827  H3'   G  1045      -0.901  61.764   5.878  1.00  0.00           H  
ATOM   2828  H1'   G  1045      -2.890  60.895   8.723  1.00  0.00           H  
ATOM   2829  H2'   G  1045      -0.424  60.859   7.939  1.00  0.00           H  
ATOM   2830 HO2'   G  1045      -0.463  61.969   9.739  1.00  0.00           H  
ATOM   2831  H1    G  1045      -0.644  55.242   8.251  1.00  0.00           H  
ATOM   2832  H22   G  1045       0.110  57.527  10.688  1.00  0.00           H  
ATOM   2833  H21   G  1045       0.253  55.925  10.149  1.00  0.00           H  
ATOM   2834  H8    G  1045      -3.618  59.998   5.412  1.00  0.00           H  
ATOM   2835  P     A  1046       1.410  63.025   7.258  1.00  0.00           P  
ATOM   2836  OP2   A  1046       2.336  64.065   6.743  1.00  0.00           O  
ATOM   2837  OP1   A  1046       1.188  62.898   8.720  1.00  0.00           O  
ATOM   2838  O5'   A  1046       1.905  61.612   6.711  1.00  0.00           O  
ATOM   2839  C5'   A  1046       2.477  60.651   7.585  1.00  0.00           C  
ATOM   2840  C4'   A  1046       3.334  61.304   8.641  1.00  0.00           C  
ATOM   2841  O4'   A  1046       2.489  61.679   9.753  1.00  0.00           O  
ATOM   2842  C3'   A  1046       4.446  60.445   9.223  1.00  0.00           C  
ATOM   2843  O3'   A  1046       5.657  60.535   8.491  1.00  0.00           O  
ATOM   2844  C1'   A  1046       3.142  61.422  10.975  1.00  0.00           C  
ATOM   2845  C2'   A  1046       4.588  61.040  10.627  1.00  0.00           C  
ATOM   2846  O2'   A  1046       5.373  62.224  10.607  1.00  0.00           O  
ATOM   2847  N1    A  1046       2.763  58.571  15.251  1.00  0.00           N  
ATOM   2848  C2    A  1046       3.582  59.573  14.907  1.00  0.00           C  
ATOM   2849  N3    A  1046       3.625  60.273  13.775  1.00  0.00           N  
ATOM   2850  C4    A  1046       2.683  59.845  12.916  1.00  0.00           C  
ATOM   2851  C5    A  1046       1.770  58.829  13.126  1.00  0.00           C  
ATOM   2852  C6    A  1046       1.827  58.167  14.365  1.00  0.00           C  
ATOM   2853  N6    A  1046       1.012  57.167  14.709  1.00  0.00           N  
ATOM   2854  N7    A  1046       0.951  58.668  12.017  1.00  0.00           N  
ATOM   2855  C8    A  1046       1.379  59.577  11.176  1.00  0.00           C  
ATOM   2856  N9    A  1046       2.426  60.326  11.655  1.00  0.00           N  
ATOM   2857  H5'   A  1046       3.030  60.033   7.063  1.00  0.00           H  
ATOM   2858 H5''   A  1046       1.760  60.147   8.022  1.00  0.00           H  
ATOM   2859  H4'   A  1046       3.726  62.122   8.269  1.00  0.00           H  
ATOM   2860  H3'   A  1046       4.176  59.505   9.282  1.00  0.00           H  
ATOM   2861  H1'   A  1046       3.144  62.216  11.551  1.00  0.00           H  
ATOM   2862  H2'   A  1046       4.939  60.382  11.262  1.00  0.00           H  
ATOM   2863 HO2'   A  1046       5.959  62.230  11.393  1.00  0.00           H  
ATOM   2864  H2    A  1046       4.243  59.828  15.585  1.00  0.00           H  
ATOM   2865  H61   A  1046       1.100  56.744  15.589  1.00  0.00           H  
ATOM   2866  H62   A  1046       0.325  56.857  14.082  1.00  0.00           H  
ATOM   2867  H8    A  1046       0.989  59.709  10.286  1.00  0.00           H  
ATOM   2868  P     C  1047       6.709  59.320   8.518  1.00  0.00           P  
ATOM   2869  OP2   C  1047       5.992  58.081   8.127  1.00  0.00           O  
ATOM   2870  OP1   C  1047       7.915  59.741   7.760  1.00  0.00           O  
ATOM   2871  O5'   C  1047       7.113  59.193  10.054  1.00  0.00           O  
ATOM   2872  C5'   C  1047       8.073  60.065  10.630  1.00  0.00           C  
ATOM   2873  C4'   C  1047       8.347  59.717  12.073  1.00  0.00           C  
ATOM   2874  O4'   C  1047       7.076  59.694  12.733  1.00  0.00           O  
ATOM   2875  C3'   C  1047       8.838  58.302  12.339  1.00  0.00           C  
ATOM   2876  O3'   C  1047      10.187  58.103  11.950  1.00  0.00           O  
ATOM   2877  C1'   C  1047       7.112  58.786  13.804  1.00  0.00           C  
ATOM   2878  C2'   C  1047       8.520  58.187  13.821  1.00  0.00           C  
ATOM   2879  O2'   C  1047       9.389  58.997  14.599  1.00  0.00           O  
ATOM   2880  N1    C  1047       6.066  57.760  13.571  1.00  0.00           N  
ATOM   2881  C2    C  1047       5.726  56.905  14.627  1.00  0.00           C  
ATOM   2882  O2    C  1047       6.306  57.028  15.717  1.00  0.00           O  
ATOM   2883  N3    C  1047       4.775  55.961  14.441  1.00  0.00           N  
ATOM   2884  C4    C  1047       4.168  55.848  13.260  1.00  0.00           C  
ATOM   2885  N4    C  1047       3.236  54.902  13.122  1.00  0.00           N  
ATOM   2886  C5    C  1047       4.490  56.701  12.167  1.00  0.00           C  
ATOM   2887  C6    C  1047       5.432  57.632  12.363  1.00  0.00           C  
ATOM   2888  H5'   C  1047       7.739  60.985  10.582  1.00  0.00           H  
ATOM   2889 H5''   C  1047       8.908  60.001  10.122  1.00  0.00           H  
ATOM   2890  H4'   C  1047       8.947  60.350  12.519  1.00  0.00           H  
ATOM   2891  H3'   C  1047       8.270  57.656  11.870  1.00  0.00           H  
ATOM   2892  H1'   C  1047       6.943  59.236  14.658  1.00  0.00           H  
ATOM   2893  H2'   C  1047       8.532  57.254  14.119  1.00  0.00           H  
ATOM   2894 HO2'   C  1047       9.636  58.511  15.413  1.00  0.00           H  
ATOM   2895  H42   C  1047       2.771  54.794  12.267  1.00  0.00           H  
ATOM   2896  H41   C  1047       3.017  54.316  13.877  1.00  0.00           H  
ATOM   2897  H5    C  1047       4.038  56.611  11.302  1.00  0.00           H  
ATOM   2898  H6    C  1047       5.668  58.229  11.623  1.00  0.00           H  
ATOM   2899  P     U  1048      10.764  56.614  11.767  1.00  0.00           P  
ATOM   2900  OP2   U  1048       9.849  55.875  10.860  1.00  0.00           O  
ATOM   2901  OP1   U  1048      12.206  56.718  11.429  1.00  0.00           O  
ATOM   2902  O5'   U  1048      10.642  55.973  13.220  1.00  0.00           O  
ATOM   2903  C5'   U  1048      11.571  56.300  14.242  1.00  0.00           C  
ATOM   2904  C4'   U  1048      11.355  55.466  15.480  1.00  0.00           C  
ATOM   2905  O4'   U  1048       9.961  55.560  15.870  1.00  0.00           O  
ATOM   2906  C3'   U  1048      11.607  53.973  15.335  1.00  0.00           C  
ATOM   2907  O3'   U  1048      12.969  53.623  15.504  1.00  0.00           O  
ATOM   2908  C1'   U  1048       9.520  54.329  16.404  1.00  0.00           C  
ATOM   2909  C2'   U  1048      10.728  53.393  16.443  1.00  0.00           C  
ATOM   2910  O2'   U  1048      11.357  53.508  17.712  1.00  0.00           O  
ATOM   2911  N1    U  1048       8.431  53.804  15.545  1.00  0.00           N  
ATOM   2912  C2    U  1048       7.671  52.767  16.054  1.00  0.00           C  
ATOM   2913  O2    U  1048       7.859  52.281  17.155  1.00  0.00           O  
ATOM   2914  N3    U  1048       6.674  52.315  15.225  1.00  0.00           N  
ATOM   2915  C4    U  1048       6.364  52.781  13.965  1.00  0.00           C  
ATOM   2916  O4    U  1048       5.434  52.266  13.342  1.00  0.00           O  
ATOM   2917  C5    U  1048       7.191  53.854  13.504  1.00  0.00           C  
ATOM   2918  C6    U  1048       8.169  54.315  14.292  1.00  0.00           C  
ATOM   2919  H5'   U  1048      11.470  57.247  14.474  1.00  0.00           H  
ATOM   2920 H5''   U  1048      12.480  56.147  13.909  1.00  0.00           H  
ATOM   2921  H4'   U  1048      11.908  55.811  16.211  1.00  0.00           H  
ATOM   2922  H3'   U  1048      11.299  53.652  14.463  1.00  0.00           H  
ATOM   2923  H1'   U  1048       9.182  54.457  17.315  1.00  0.00           H  
ATOM   2924  H2'   U  1048      10.470  52.468  16.250  1.00  0.00           H  
ATOM   2925 HO2'   U  1048      11.192  52.690  18.225  1.00  0.00           H  
ATOM   2926  H3    U  1048       6.123  51.579  15.566  1.00  0.00           H  
ATOM   2927  H5    U  1048       7.041  54.248  12.619  1.00  0.00           H  
ATOM   2928  H6    U  1048       8.721  55.049  13.953  1.00  0.00           H  
ATOM   2929  P     G  1049      13.774  52.903  14.314  1.00  0.00           P  
ATOM   2930  OP2   G  1049      13.215  53.384  13.025  1.00  0.00           O  
ATOM   2931  OP1   G  1049      15.227  53.051  14.585  1.00  0.00           O  
ATOM   2932  O5'   G  1049      13.398  51.363  14.470  1.00  0.00           O  
ATOM   2933  C5'   G  1049      14.070  50.540  15.412  1.00  0.00           C  
ATOM   2934  C4'   G  1049      13.165  49.460  15.950  1.00  0.00           C  
ATOM   2935  O4'   G  1049      11.863  50.023  16.260  1.00  0.00           O  
ATOM   2936  C3'   G  1049      12.858  48.312  15.001  1.00  0.00           C  
ATOM   2937  O3'   G  1049      13.809  47.264  15.074  1.00  0.00           O  
ATOM   2938  C1'   G  1049      10.815  49.155  15.867  1.00  0.00           C  
ATOM   2939  C2'   G  1049      11.498  47.832  15.500  1.00  0.00           C  
ATOM   2940  O2'   G  1049      11.628  47.043  16.674  1.00  0.00           O  
ATOM   2941  N1    G  1049       7.151  48.723  12.360  1.00  0.00           N  
ATOM   2942  C2    G  1049       7.499  47.861  13.371  1.00  0.00           C  
ATOM   2943  N2    G  1049       6.780  46.732  13.466  1.00  0.00           N  
ATOM   2944  N3    G  1049       8.481  48.086  14.229  1.00  0.00           N  
ATOM   2945  C4    G  1049       9.099  49.262  13.991  1.00  0.00           C  
ATOM   2946  C5    G  1049       8.829  50.194  13.011  1.00  0.00           C  
ATOM   2947  C6    G  1049       7.774  49.939  12.097  1.00  0.00           C  
ATOM   2948  O6    G  1049       7.381  50.642  11.159  1.00  0.00           O  
ATOM   2949  N7    G  1049       9.695  51.274  13.105  1.00  0.00           N  
ATOM   2950  C8    G  1049      10.461  50.985  14.122  1.00  0.00           C  
ATOM   2951  N9    G  1049      10.154  49.780  14.706  1.00  0.00           N  
ATOM   2952  H5'   G  1049      14.384  51.095  16.156  1.00  0.00           H  
ATOM   2953 H5''   G  1049      14.843  50.122  14.977  1.00  0.00           H  
ATOM   2954  H4'   G  1049      13.557  49.097  16.773  1.00  0.00           H  
ATOM   2955  H3'   G  1049      12.797  48.626  14.076  1.00  0.00           H  
ATOM   2956  H1'   G  1049      10.154  48.997  16.573  1.00  0.00           H  
ATOM   2957  H2'   G  1049      11.004  47.359  14.798  1.00  0.00           H  
ATOM   2958 HO2'   G  1049      11.003  46.290  16.623  1.00  0.00           H  
ATOM   2959  H1    G  1049       6.407  48.463  11.777  1.00  0.00           H  
ATOM   2960  H22   G  1049       6.983  46.080  14.168  1.00  0.00           H  
ATOM   2961  H21   G  1049       6.051  46.558  12.834  1.00  0.00           H  
ATOM   2962  H8    G  1049      11.182  51.570  14.437  1.00  0.00           H  
ATOM   2963  P     C  1050      14.735  46.923  13.805  1.00  0.00           P  
ATOM   2964  OP2   C  1050      14.443  47.918  12.742  1.00  0.00           O  
ATOM   2965  OP1   C  1050      16.129  46.752  14.286  1.00  0.00           O  
ATOM   2966  O5'   C  1050      14.207  45.504  13.312  1.00  0.00           O  
ATOM   2967  C5'   C  1050      14.106  44.410  14.211  1.00  0.00           C  
ATOM   2968  C4'   C  1050      12.936  43.517  13.874  1.00  0.00           C  
ATOM   2969  O4'   C  1050      11.711  44.257  14.119  1.00  0.00           O  
ATOM   2970  C3'   C  1050      12.837  43.061  12.427  1.00  0.00           C  
ATOM   2971  O3'   C  1050      13.565  41.872  12.171  1.00  0.00           O  
ATOM   2972  C1'   C  1050      10.764  44.010  13.086  1.00  0.00           C  
ATOM   2973  C2'   C  1050      11.335  42.877  12.229  1.00  0.00           C  
ATOM   2974  O2'   C  1050      10.894  41.635  12.758  1.00  0.00           O  
ATOM   2975  N1    C  1050      10.600  45.269  12.318  1.00  0.00           N  
ATOM   2976  C2    C  1050       9.604  45.324  11.335  1.00  0.00           C  
ATOM   2977  O2    C  1050       8.894  44.325  11.136  1.00  0.00           O  
ATOM   2978  N3    C  1050       9.432  46.460  10.621  1.00  0.00           N  
ATOM   2979  C4    C  1050      10.208  47.518  10.854  1.00  0.00           C  
ATOM   2980  N4    C  1050      10.003  48.618  10.125  1.00  0.00           N  
ATOM   2981  C5    C  1050      11.229  47.495  11.845  1.00  0.00           C  
ATOM   2982  C6    C  1050      11.389  46.366  12.546  1.00  0.00           C  
ATOM   2983  H5'   C  1050      13.993  44.755  15.121  1.00  0.00           H  
ATOM   2984 H5''   C  1050      14.932  43.884  14.168  1.00  0.00           H  
ATOM   2985  H4'   C  1050      12.944  42.729  14.455  1.00  0.00           H  
ATOM   2986  H3'   C  1050      13.164  43.771  11.835  1.00  0.00           H  
ATOM   2987  H1'   C  1050       9.898  43.734  13.449  1.00  0.00           H  
ATOM   2988  H2'   C  1050      11.082  42.980  11.288  1.00  0.00           H  
ATOM   2989 HO2'   C  1050      10.232  41.245  12.150  1.00  0.00           H  
ATOM   2990  H42   C  1050      10.556  49.413  10.273  1.00  0.00           H  
ATOM   2991  H41   C  1050       9.299  48.630   9.443  1.00  0.00           H  
ATOM   2992  H5    C  1050      11.795  48.279  12.010  1.00  0.00           H  
ATOM   2993  H6    C  1050      12.086  46.331  13.233  1.00  0.00           H  
ATOM   2994  P     A  1051      14.537  41.779  10.894  1.00  0.00           P  
ATOM   2995  OP2   A  1051      14.992  43.152  10.561  1.00  0.00           O  
ATOM   2996  OP1   A  1051      15.540  40.716  11.155  1.00  0.00           O  
ATOM   2997  O5'   A  1051      13.583  41.278   9.720  1.00  0.00           O  
ATOM   2998  C5'   A  1051      13.004  39.982   9.753  1.00  0.00           C  
ATOM   2999  C4'   A  1051      11.898  39.843   8.737  1.00  0.00           C  
ATOM   3000  O4'   A  1051      10.783  40.714   9.083  1.00  0.00           O  
ATOM   3001  C3'   A  1051      12.252  40.228   7.309  1.00  0.00           C  
ATOM   3002  O3'   A  1051      12.898  39.187   6.597  1.00  0.00           O  
ATOM   3003  C1'   A  1051      10.246  41.305   7.916  1.00  0.00           C  
ATOM   3004  C2'   A  1051      10.887  40.584   6.730  1.00  0.00           C  
ATOM   3005  O2'   A  1051      10.135  39.417   6.431  1.00  0.00           O  
ATOM   3006  N1    A  1051       9.480  45.926   5.768  1.00  0.00           N  
ATOM   3007  C2    A  1051       8.984  44.712   5.495  1.00  0.00           C  
ATOM   3008  N3    A  1051       9.227  43.549   6.095  1.00  0.00           N  
ATOM   3009  C4    A  1051      10.103  43.709   7.103  1.00  0.00           C  
ATOM   3010  C5    A  1051      10.698  44.891   7.504  1.00  0.00           C  
ATOM   3011  C6    A  1051      10.357  46.052   6.787  1.00  0.00           C  
ATOM   3012  N6    A  1051      10.852  47.261   7.059  1.00  0.00           N  
ATOM   3013  N7    A  1051      11.546  44.672   8.581  1.00  0.00           N  
ATOM   3014  C8    A  1051      11.446  43.384   8.803  1.00  0.00           C  
ATOM   3015  N9    A  1051      10.589  42.739   7.946  1.00  0.00           N  
ATOM   3016  H5'   A  1051      12.639  39.818  10.648  1.00  0.00           H  
ATOM   3017 H5''   A  1051      13.698  39.316   9.564  1.00  0.00           H  
ATOM   3018  H4'   A  1051      11.587  38.913   8.747  1.00  0.00           H  
ATOM   3019  H3'   A  1051      12.825  41.023   7.306  1.00  0.00           H  
ATOM   3020  H1'   A  1051       9.272  41.203   7.871  1.00  0.00           H  
ATOM   3021  H2'   A  1051      10.971  41.173   5.950  1.00  0.00           H  
ATOM   3022 HO2'   A  1051       9.662  39.552   5.583  1.00  0.00           H  
ATOM   3023  H2    A  1051       8.352  44.675   4.746  1.00  0.00           H  
ATOM   3024  H61   A  1051      10.576  48.035   6.524  1.00  0.00           H  
ATOM   3025  H62   A  1051      11.489  47.377   7.794  1.00  0.00           H  
ATOM   3026  H8    A  1051      11.938  42.924   9.515  1.00  0.00           H  
ATOM   3027  P     A  1052      13.856  39.532   5.354  1.00  0.00           P  
ATOM   3028  OP2   A  1052      14.803  40.592   5.784  1.00  0.00           O  
ATOM   3029  OP1   A  1052      14.381  38.255   4.809  1.00  0.00           O  
ATOM   3030  O5'   A  1052      12.871  40.162   4.272  1.00  0.00           O  
ATOM   3031  C5'   A  1052      12.064  39.332   3.450  1.00  0.00           C  
ATOM   3032  C4'   A  1052      11.243  40.143   2.479  1.00  0.00           C  
ATOM   3033  O4'   A  1052      10.520  41.181   3.191  1.00  0.00           O  
ATOM   3034  C3'   A  1052      12.025  40.926   1.435  1.00  0.00           C  
ATOM   3035  O3'   A  1052      12.389  40.142   0.312  1.00  0.00           O  
ATOM   3036  C1'   A  1052      10.437  42.366   2.425  1.00  0.00           C  
ATOM   3037  C2'   A  1052      11.039  42.026   1.060  1.00  0.00           C  
ATOM   3038  O2'   A  1052      10.012  41.532   0.213  1.00  0.00           O  
ATOM   3039  N1    A  1052      11.745  47.347   2.625  1.00  0.00           N  
ATOM   3040  C2    A  1052      10.953  46.656   1.794  1.00  0.00           C  
ATOM   3041  N3    A  1052      10.656  45.358   1.800  1.00  0.00           N  
ATOM   3042  C4    A  1052      11.282  44.732   2.812  1.00  0.00           C  
ATOM   3043  C5    A  1052      12.124  45.305   3.746  1.00  0.00           C  
ATOM   3044  C6    A  1052      12.357  46.688   3.632  1.00  0.00           C  
ATOM   3045  N6    A  1052      13.147  47.376   4.459  1.00  0.00           N  
ATOM   3046  N7    A  1052      12.585  44.351   4.643  1.00  0.00           N  
ATOM   3047  C8    A  1052      12.019  43.241   4.238  1.00  0.00           C  
ATOM   3048  N9    A  1052      11.217  43.398   3.135  1.00  0.00           N  
ATOM   3049  H5'   A  1052      11.461  38.808   4.018  1.00  0.00           H  
ATOM   3050 H5''   A  1052      12.641  38.720   2.948  1.00  0.00           H  
ATOM   3051  H4'   A  1052      10.605  39.556   2.022  1.00  0.00           H  
ATOM   3052  H3'   A  1052      12.823  41.333   1.835  1.00  0.00           H  
ATOM   3053  H1'   A  1052       9.515  42.677   2.306  1.00  0.00           H  
ATOM   3054  H2'   A  1052      11.495  42.799   0.667  1.00  0.00           H  
ATOM   3055 HO2'   A  1052      10.316  40.699  -0.203  1.00  0.00           H  
ATOM   3056  H2    A  1052      10.532  47.181   1.081  1.00  0.00           H  
ATOM   3057  H61   A  1052      13.271  48.340   4.329  1.00  0.00           H  
ATOM   3058  H62   A  1052      13.601  46.919   5.197  1.00  0.00           H  
ATOM   3059  H8    A  1052      12.156  42.377   4.682  1.00  0.00           H  
ATOM   3060  P     A  1053      13.642  40.569  -0.600  1.00  0.00           P  
ATOM   3061  OP2   A  1053      14.794  40.833   0.298  1.00  0.00           O  
ATOM   3062  OP1   A  1053      13.777  39.573  -1.692  1.00  0.00           O  
ATOM   3063  O5'   A  1053      13.194  41.954  -1.246  1.00  0.00           O  
ATOM   3064  C5'   A  1053      12.242  41.993  -2.299  1.00  0.00           C  
ATOM   3065  C4'   A  1053      12.001  43.403  -2.777  1.00  0.00           C  
ATOM   3066  O4'   A  1053      11.596  44.259  -1.672  1.00  0.00           O  
ATOM   3067  C3'   A  1053      13.207  44.126  -3.357  1.00  0.00           C  
ATOM   3068  O3'   A  1053      13.463  43.783  -4.708  1.00  0.00           O  
ATOM   3069  C1'   A  1053      12.093  45.561  -1.868  1.00  0.00           C  
ATOM   3070  C2'   A  1053      12.744  45.571  -3.250  1.00  0.00           C  
ATOM   3071  O2'   A  1053      11.760  45.870  -4.230  1.00  0.00           O  
ATOM   3072  N1    A  1053      14.933  49.156   0.492  1.00  0.00           N  
ATOM   3073  C2    A  1053      14.079  49.216  -0.538  1.00  0.00           C  
ATOM   3074  N3    A  1053      13.372  48.239  -1.103  1.00  0.00           N  
ATOM   3075  C4    A  1053      13.610  47.065  -0.491  1.00  0.00           C  
ATOM   3076  C5    A  1053      14.459  46.846   0.579  1.00  0.00           C  
ATOM   3077  C6    A  1053      15.149  47.962   1.085  1.00  0.00           C  
ATOM   3078  N6    A  1053      16.000  47.903   2.111  1.00  0.00           N  
ATOM   3079  N7    A  1053      14.450  45.507   0.945  1.00  0.00           N  
ATOM   3080  C8    A  1053      13.610  44.956   0.104  1.00  0.00           C  
ATOM   3081  N9    A  1053      13.065  45.841  -0.793  1.00  0.00           N  
ATOM   3082  H5'   A  1053      11.396  41.615  -1.980  1.00  0.00           H  
ATOM   3083 H5''   A  1053      12.570  41.453  -3.048  1.00  0.00           H  
ATOM   3084  H4'   A  1053      11.282  43.394  -3.443  1.00  0.00           H  
ATOM   3085  H3'   A  1053      13.982  43.979  -2.774  1.00  0.00           H  
ATOM   3086  H1'   A  1053      11.375  46.228  -1.841  1.00  0.00           H  
ATOM   3087  H2'   A  1053      13.500  46.194  -3.292  1.00  0.00           H  
ATOM   3088 HO2'   A  1053      11.486  46.805  -4.130  1.00  0.00           H  
ATOM   3089  H2    A  1053      13.958  50.105  -0.933  1.00  0.00           H  
ATOM   3090  H61   A  1053      16.452  48.716   2.420  1.00  0.00           H  
ATOM   3091  H62   A  1053      16.172  47.047   2.557  1.00  0.00           H  
ATOM   3092  H8    A  1053      13.392  44.000   0.113  1.00  0.00           H  
ATOM   3093  P     A  1054      14.968  43.778  -5.270  1.00  0.00           P  
ATOM   3094  OP2   A  1054      15.872  43.385  -4.160  1.00  0.00           O  
ATOM   3095  OP1   A  1054      14.985  43.007  -6.538  1.00  0.00           O  
ATOM   3096  O5'   A  1054      15.254  45.307  -5.619  1.00  0.00           O  
ATOM   3097  C5'   A  1054      14.368  46.042  -6.450  1.00  0.00           C  
ATOM   3098  C4'   A  1054      14.799  47.481  -6.583  1.00  0.00           C  
ATOM   3099  O4'   A  1054      14.463  48.169  -5.333  1.00  0.00           O  
ATOM   3100  C3'   A  1054      16.289  47.716  -6.781  1.00  0.00           C  
ATOM   3101  O3'   A  1054      16.701  47.558  -8.127  1.00  0.00           O  
ATOM   3102  C1'   A  1054      15.490  49.066  -4.965  1.00  0.00           C  
ATOM   3103  C2'   A  1054      16.457  49.106  -6.158  1.00  0.00           C  
ATOM   3104  O2'   A  1054      16.025  50.125  -7.048  1.00  0.00           O  
ATOM   3105  N1    A  1054      18.451  50.127  -0.883  1.00  0.00           N  
ATOM   3106  C2    A  1054      18.009  50.884  -1.895  1.00  0.00           C  
ATOM   3107  N3    A  1054      17.240  50.542  -2.927  1.00  0.00           N  
ATOM   3108  C4    A  1054      16.909  49.240  -2.863  1.00  0.00           C  
ATOM   3109  C5    A  1054      17.287  48.337  -1.887  1.00  0.00           C  
ATOM   3110  C6    A  1054      18.101  48.823  -0.849  1.00  0.00           C  
ATOM   3111  N6    A  1054      18.543  48.069   0.160  1.00  0.00           N  
ATOM   3112  N7    A  1054      16.756  47.081  -2.150  1.00  0.00           N  
ATOM   3113  C8    A  1054      16.082  47.251  -3.260  1.00  0.00           C  
ATOM   3114  N9    A  1054      16.131  48.533  -3.747  1.00  0.00           N  
ATOM   3115  H5'   A  1054      13.468  46.013  -6.063  1.00  0.00           H  
ATOM   3116 H5''   A  1054      14.347  45.631  -7.339  1.00  0.00           H  
ATOM   3117  H4'   A  1054      14.313  47.891  -7.329  1.00  0.00           H  
ATOM   3118  H3'   A  1054      16.791  47.057  -6.256  1.00  0.00           H  
ATOM   3119  H1'   A  1054      15.153  49.970  -4.788  1.00  0.00           H  
ATOM   3120  H2'   A  1054      17.377  49.255  -5.854  1.00  0.00           H  
ATOM   3121 HO2'   A  1054      15.124  50.411  -6.791  1.00  0.00           H  
ATOM   3122  H2    A  1054      18.291  51.822  -1.874  1.00  0.00           H  
ATOM   3123  H61   A  1054      19.109  48.465   0.856  1.00  0.00           H  
ATOM   3124  H62   A  1054      18.301  47.121   0.206  1.00  0.00           H  
ATOM   3125  H8    A  1054      15.588  46.528  -3.702  1.00  0.00           H  
ATOM   3126  P     C  1055      16.634  48.801  -9.144  1.00  0.00           P  
ATOM   3127  OP2   C  1055      17.413  49.920  -8.556  1.00  0.00           O  
ATOM   3128  OP1   C  1055      16.975  48.304 -10.501  1.00  0.00           O  
ATOM   3129  O5'   C  1055      15.096  49.217  -9.144  1.00  0.00           O  
ATOM   3130  C5'   C  1055      14.163  48.562  -9.990  1.00  0.00           C  
ATOM   3131  C4'   C  1055      12.783  49.160  -9.867  1.00  0.00           C  
ATOM   3132  O4'   C  1055      12.836  50.317  -8.991  1.00  0.00           O  
ATOM   3133  C3'   C  1055      12.173  49.708 -11.148  1.00  0.00           C  
ATOM   3134  O3'   C  1055      11.581  48.702 -11.952  1.00  0.00           O  
ATOM   3135  C1'   C  1055      11.928  51.289  -9.436  1.00  0.00           C  
ATOM   3136  C2'   C  1055      11.154  50.695 -10.608  1.00  0.00           C  
ATOM   3137  O2'   C  1055      10.000  50.027 -10.119  1.00  0.00           O  
ATOM   3138  N1    C  1055      12.696  52.498  -9.824  1.00  0.00           N  
ATOM   3139  C2    C  1055      11.993  53.687 -10.054  1.00  0.00           C  
ATOM   3140  O2    C  1055      10.758  53.695  -9.929  1.00  0.00           O  
ATOM   3141  N3    C  1055      12.669  54.804 -10.408  1.00  0.00           N  
ATOM   3142  C4    C  1055      13.995  54.769 -10.536  1.00  0.00           C  
ATOM   3143  N4    C  1055      14.621  55.895 -10.888  1.00  0.00           N  
ATOM   3144  C5    C  1055      14.739  53.576 -10.310  1.00  0.00           C  
ATOM   3145  C6    C  1055      14.059  52.478  -9.959  1.00  0.00           C  
ATOM   3146  H5'   C  1055      14.124  47.613  -9.748  1.00  0.00           H  
ATOM   3147 H5''   C  1055      14.464  48.642 -10.920  1.00  0.00           H  
ATOM   3148  H4'   C  1055      12.183  48.491  -9.478  1.00  0.00           H  
ATOM   3149  H3'   C  1055      12.860  50.191 -11.652  1.00  0.00           H  
ATOM   3150  H1'   C  1055      11.301  51.517  -8.719  1.00  0.00           H  
ATOM   3151  H2'   C  1055      10.925  51.374 -11.275  1.00  0.00           H  
ATOM   3152 HO2'   C  1055       9.204  50.541 -10.368  1.00  0.00           H  
ATOM   3153  H42   C  1055      15.595  55.902 -10.990  1.00  0.00           H  
ATOM   3154  H41   C  1055      14.106  56.714 -11.043  1.00  0.00           H  
ATOM   3155  H5    C  1055      15.715  53.561 -10.406  1.00  0.00           H  
ATOM   3156  H6    C  1055      14.553  51.648  -9.799  1.00  0.00           H  
ATOM   3157  P     A  1056      12.212  48.336 -13.384  1.00  0.00           P  
ATOM   3158  OP2   A  1056      13.516  47.665 -13.155  1.00  0.00           O  
ATOM   3159  OP1   A  1056      11.166  47.655 -14.188  1.00  0.00           O  
ATOM   3160  O5'   A  1056      12.500  49.755 -14.051  1.00  0.00           O  
ATOM   3161  C5'   A  1056      11.449  50.517 -14.626  1.00  0.00           C  
ATOM   3162  C4'   A  1056      11.768  51.991 -14.624  1.00  0.00           C  
ATOM   3163  O4'   A  1056      12.488  52.289 -13.402  1.00  0.00           O  
ATOM   3164  C3'   A  1056      12.691  52.475 -15.732  1.00  0.00           C  
ATOM   3165  O3'   A  1056      11.994  52.872 -16.901  1.00  0.00           O  
ATOM   3166  C1'   A  1056      13.546  53.184 -13.663  1.00  0.00           C  
ATOM   3167  C2'   A  1056      13.384  53.665 -15.096  1.00  0.00           C  
ATOM   3168  O2'   A  1056      12.549  54.814 -15.107  1.00  0.00           O  
ATOM   3169  N1    A  1056      18.659  53.684 -13.263  1.00  0.00           N  
ATOM   3170  C2    A  1056      17.681  54.574 -13.473  1.00  0.00           C  
ATOM   3171  N3    A  1056      16.368  54.375 -13.566  1.00  0.00           N  
ATOM   3172  C4    A  1056      16.073  53.071 -13.417  1.00  0.00           C  
ATOM   3173  C5    A  1056      16.967  52.040 -13.196  1.00  0.00           C  
ATOM   3174  C6    A  1056      18.328  52.382 -13.117  1.00  0.00           C  
ATOM   3175  N6    A  1056      19.304  51.495 -12.908  1.00  0.00           N  
ATOM   3176  N7    A  1056      16.300  50.827 -13.093  1.00  0.00           N  
ATOM   3177  C8    A  1056      15.040  51.146 -13.251  1.00  0.00           C  
ATOM   3178  N9    A  1056      14.829  52.488 -13.452  1.00  0.00           N  
ATOM   3179  H5'   A  1056      10.628  50.368 -14.112  1.00  0.00           H  
ATOM   3180 H5''   A  1056      11.307  50.222 -15.549  1.00  0.00           H  
ATOM   3181  H4'   A  1056      10.930  52.497 -14.648  1.00  0.00           H  
ATOM   3182  H3'   A  1056      13.358  51.782 -15.922  1.00  0.00           H  
ATOM   3183  H1'   A  1056      13.484  53.949 -13.053  1.00  0.00           H  
ATOM   3184  H2'   A  1056      14.252  53.842 -15.516  1.00  0.00           H  
ATOM   3185 HO2'   A  1056      11.854  54.695 -15.787  1.00  0.00           H  
ATOM   3186  H2    A  1056      17.973  55.504 -13.572  1.00  0.00           H  
ATOM   3187  H61   A  1056      20.236  51.794 -12.862  1.00  0.00           H  
ATOM   3188  H62   A  1056      19.088  50.546 -12.799  1.00  0.00           H  
ATOM   3189  H8    A  1056      14.313  50.488 -13.229  1.00  0.00           H  
ATOM   3190  P     C  1057      12.771  52.995 -18.302  1.00  0.00           P  
ATOM   3191  OP2   C  1057      13.300  51.654 -18.655  1.00  0.00           O  
ATOM   3192  OP1   C  1057      11.885  53.709 -19.257  1.00  0.00           O  
ATOM   3193  O5'   C  1057      14.008  53.944 -17.976  1.00  0.00           O  
ATOM   3194  C5'   C  1057      13.903  55.353 -18.112  1.00  0.00           C  
ATOM   3195  C4'   C  1057      15.246  56.028 -17.978  1.00  0.00           C  
ATOM   3196  O4'   C  1057      16.037  55.230 -17.052  1.00  0.00           O  
ATOM   3197  C3'   C  1057      16.080  56.119 -19.246  1.00  0.00           C  
ATOM   3198  O3'   C  1057      15.816  57.290 -19.999  1.00  0.00           O  
ATOM   3199  C1'   C  1057      17.343  55.104 -17.501  1.00  0.00           C  
ATOM   3200  C2'   C  1057      17.341  55.288 -19.025  1.00  0.00           C  
ATOM   3201  O2'   C  1057      18.505  56.009 -19.399  1.00  0.00           O  
ATOM   3202  N1    C  1057      17.795  53.750 -17.097  1.00  0.00           N  
ATOM   3203  C2    C  1057      19.146  53.567 -16.777  1.00  0.00           C  
ATOM   3204  O2    C  1057      19.920  54.534 -16.840  1.00  0.00           O  
ATOM   3205  N3    C  1057      19.583  52.342 -16.405  1.00  0.00           N  
ATOM   3206  C4    C  1057      18.731  51.318 -16.345  1.00  0.00           C  
ATOM   3207  N4    C  1057      19.208  50.127 -15.974  1.00  0.00           N  
ATOM   3208  C5    C  1057      17.353  51.471 -16.665  1.00  0.00           C  
ATOM   3209  C6    C  1057      16.931  52.688 -17.030  1.00  0.00           C  
ATOM   3210  H5'   C  1057      13.301  55.697 -17.419  1.00  0.00           H  
ATOM   3211 H5''   C  1057      13.527  55.561 -18.993  1.00  0.00           H  
ATOM   3212  H4'   C  1057      15.111  56.929 -17.618  1.00  0.00           H  
ATOM   3213  H3'   C  1057      15.590  55.702 -19.986  1.00  0.00           H  
ATOM   3214  H1'   C  1057      17.930  55.777 -17.097  1.00  0.00           H  
ATOM   3215  H2'   C  1057      17.286  54.425 -19.485  1.00  0.00           H  
ATOM   3216 HO2'   C  1057      19.125  55.402 -19.853  1.00  0.00           H  
ATOM   3217  H42   C  1057      18.607  49.355 -15.920  1.00  0.00           H  
ATOM   3218  H41   C  1057      20.158  50.026 -15.755  1.00  0.00           H  
ATOM   3219  H5    C  1057      16.734  50.712 -16.617  1.00  0.00           H  
ATOM   3220  H6    C  1057      15.986  52.813 -17.254  1.00  0.00           H  
ATOM   3221  P     C  1058      15.929  58.721 -19.299  1.00  0.00           P  
ATOM   3222  OP2   C  1058      14.535  59.167 -19.050  1.00  0.00           O  
ATOM   3223  OP1   C  1058      16.857  58.542 -18.153  1.00  0.00           O  
ATOM   3224  O5'   C  1058      16.600  59.744 -20.319  1.00  0.00           O  
ATOM   3225  C5'   C  1058      17.074  61.008 -19.880  1.00  0.00           C  
ATOM   3226  C4'   C  1058      18.180  60.866 -18.862  1.00  0.00           C  
ATOM   3227  O4'   C  1058      19.437  60.800 -19.569  1.00  0.00           O  
ATOM   3228  C3'   C  1058      18.345  62.020 -17.886  1.00  0.00           C  
ATOM   3229  O3'   C  1058      17.506  61.906 -16.749  1.00  0.00           O  
ATOM   3230  C1'   C  1058      20.444  61.470 -18.834  1.00  0.00           C  
ATOM   3231  C2'   C  1058      19.821  61.959 -17.523  1.00  0.00           C  
ATOM   3232  O2'   C  1058      20.062  60.992 -16.511  1.00  0.00           O  
ATOM   3233  N1    C  1058      20.962  62.588 -19.662  1.00  0.00           N  
ATOM   3234  C2    C  1058      22.135  63.232 -19.251  1.00  0.00           C  
ATOM   3235  O2    C  1058      22.703  62.854 -18.215  1.00  0.00           O  
ATOM   3236  N3    C  1058      22.628  64.253 -19.989  1.00  0.00           N  
ATOM   3237  C4    C  1058      21.999  64.641 -21.098  1.00  0.00           C  
ATOM   3238  N4    C  1058      22.522  65.654 -21.794  1.00  0.00           N  
ATOM   3239  C5    C  1058      20.804  64.008 -21.542  1.00  0.00           C  
ATOM   3240  C6    C  1058      20.326  62.998 -20.805  1.00  0.00           C  
ATOM   3241  H5'   C  1058      16.332  61.505 -19.478  1.00  0.00           H  
ATOM   3242 H5''   C  1058      17.413  61.507 -20.652  1.00  0.00           H  
ATOM   3243  H4'   C  1058      18.064  60.035 -18.355  1.00  0.00           H  
ATOM   3244  H3'   C  1058      18.151  62.864 -18.345  1.00  0.00           H  
ATOM   3245  H1'   C  1058      21.174  60.850 -18.631  1.00  0.00           H  
ATOM   3246  H2'   C  1058      20.164  62.841 -17.271  1.00  0.00           H  
ATOM   3247 HO2'   C  1058      20.723  61.347 -15.881  1.00  0.00           H  
ATOM   3248  H42   C  1058      22.083  65.962 -22.614  1.00  0.00           H  
ATOM   3249  H41   C  1058      23.344  66.088 -21.485  1.00  0.00           H  
ATOM   3250  H5    C  1058      20.349  64.299 -22.359  1.00  0.00           H  
ATOM   3251  H6    C  1058      19.505  62.549 -21.094  1.00  0.00           H  
ATOM   3252  P     G  1059      16.329  62.974 -16.503  1.00  0.00           P  
ATOM   3253  OP2   G  1059      16.867  64.062 -15.648  1.00  0.00           O  
ATOM   3254  OP1   G  1059      15.725  63.305 -17.819  1.00  0.00           O  
ATOM   3255  O5'   G  1059      15.248  62.168 -15.654  1.00  0.00           O  
ATOM   3256  C5'   G  1059      14.348  61.269 -16.284  1.00  0.00           C  
ATOM   3257  C4'   G  1059      14.442  59.884 -15.693  1.00  0.00           C  
ATOM   3258  O4'   G  1059      15.368  59.901 -14.575  1.00  0.00           O  
ATOM   3259  C3'   G  1059      13.163  59.331 -15.082  1.00  0.00           C  
ATOM   3260  O3'   G  1059      12.313  58.719 -16.038  1.00  0.00           O  
ATOM   3261  C1'   G  1059      14.881  59.131 -13.495  1.00  0.00           C  
ATOM   3262  C2'   G  1059      13.708  58.336 -14.067  1.00  0.00           C  
ATOM   3263  O2'   G  1059      14.200  57.166 -14.705  1.00  0.00           O  
ATOM   3264  N1    G  1059      12.485  59.698  -9.039  1.00  0.00           N  
ATOM   3265  C2    G  1059      12.708  58.558  -9.773  1.00  0.00           C  
ATOM   3266  N2    G  1059      12.231  57.415  -9.258  1.00  0.00           N  
ATOM   3267  N3    G  1059      13.351  58.538 -10.929  1.00  0.00           N  
ATOM   3268  C4    G  1059      13.760  59.769 -11.301  1.00  0.00           C  
ATOM   3269  C5    G  1059      13.590  60.969 -10.642  1.00  0.00           C  
ATOM   3270  C6    G  1059      12.898  60.976  -9.403  1.00  0.00           C  
ATOM   3271  O6    G  1059      12.646  61.937  -8.668  1.00  0.00           O  
ATOM   3272  N7    G  1059      14.162  62.010 -11.359  1.00  0.00           N  
ATOM   3273  C8    G  1059      14.660  61.437 -12.420  1.00  0.00           C  
ATOM   3274  N9    G  1059      14.452  60.079 -12.449  1.00  0.00           N  
ATOM   3275  H5'   G  1059      14.558  61.224 -17.240  1.00  0.00           H  
ATOM   3276 H5''   G  1059      13.433  61.603 -16.174  1.00  0.00           H  
ATOM   3277  H4'   G  1059      14.767  59.257 -16.372  1.00  0.00           H  
ATOM   3278  H3'   G  1059      12.668  60.038 -14.620  1.00  0.00           H  
ATOM   3279  H1'   G  1059      15.545  58.513 -13.123  1.00  0.00           H  
ATOM   3280  H2'   G  1059      13.042  58.122 -13.380  1.00  0.00           H  
ATOM   3281 HO2'   G  1059      13.486  56.495 -14.736  1.00  0.00           H  
ATOM   3282  H1    G  1059      11.998  59.606  -8.194  1.00  0.00           H  
ATOM   3283  H22   G  1059      12.360  56.570  -9.738  1.00  0.00           H  
ATOM   3284  H21   G  1059      11.754  57.422  -8.402  1.00  0.00           H  
ATOM   3285  H8    G  1059      15.134  61.926 -13.125  1.00  0.00           H  
ATOM   3286  P     G  1060      10.751  59.095 -16.088  1.00  0.00           P  
ATOM   3287  OP2   G  1060      10.616  60.539 -15.770  1.00  0.00           O  
ATOM   3288  OP1   G  1060      10.191  58.567 -17.359  1.00  0.00           O  
ATOM   3289  O5'   G  1060      10.115  58.263 -14.887  1.00  0.00           O  
ATOM   3290  C5'   G  1060       9.800  56.887 -15.039  1.00  0.00           C  
ATOM   3291  C4'   G  1060       9.525  56.231 -13.709  1.00  0.00           C  
ATOM   3292  O4'   G  1060      10.380  56.820 -12.696  1.00  0.00           O  
ATOM   3293  C3'   G  1060       8.124  56.419 -13.148  1.00  0.00           C  
ATOM   3294  O3'   G  1060       7.188  55.494 -13.675  1.00  0.00           O  
ATOM   3295  C1'   G  1060       9.727  56.802 -11.447  1.00  0.00           C  
ATOM   3296  C2'   G  1060       8.349  56.166 -11.660  1.00  0.00           C  
ATOM   3297  O2'   G  1060       8.434  54.777 -11.381  1.00  0.00           O  
ATOM   3298  N1    G  1060       8.023  59.894  -7.780  1.00  0.00           N  
ATOM   3299  C2    G  1060       7.914  58.529  -7.893  1.00  0.00           C  
ATOM   3300  N2    G  1060       7.267  57.899  -6.901  1.00  0.00           N  
ATOM   3301  N3    G  1060       8.404  57.830  -8.904  1.00  0.00           N  
ATOM   3302  C4    G  1060       9.021  58.618  -9.810  1.00  0.00           C  
ATOM   3303  C5    G  1060       9.185  59.987  -9.791  1.00  0.00           C  
ATOM   3304  C6    G  1060       8.654  60.724  -8.701  1.00  0.00           C  
ATOM   3305  O6    G  1060       8.696  61.944  -8.503  1.00  0.00           O  
ATOM   3306  N7    G  1060       9.880  60.416 -10.913  1.00  0.00           N  
ATOM   3307  C8    G  1060      10.122  59.320 -11.581  1.00  0.00           C  
ATOM   3308  N9    G  1060       9.630  58.193 -10.968  1.00  0.00           N  
ATOM   3309  H5'   G  1060      10.552  56.432 -15.472  1.00  0.00           H  
ATOM   3310 H5''   G  1060       9.006  56.803 -15.608  1.00  0.00           H  
ATOM   3311  H4'   G  1060       9.717  55.271 -13.772  1.00  0.00           H  
ATOM   3312  H3'   G  1060       7.795  57.329 -13.299  1.00  0.00           H  
ATOM   3313  H1'   G  1060      10.236  56.269 -10.800  1.00  0.00           H  
ATOM   3314  H2'   G  1060       7.664  56.605 -11.114  1.00  0.00           H  
ATOM   3315 HO2'   G  1060       9.270  54.598 -10.900  1.00  0.00           H  
ATOM   3316  H1    G  1060       7.625  60.317  -6.990  1.00  0.00           H  
ATOM   3317  H22   G  1060       7.160  56.925  -6.928  1.00  0.00           H  
ATOM   3318  H21   G  1060       6.902  58.409  -6.149  1.00  0.00           H  
ATOM   3319  H8    G  1060      10.607  59.305 -12.432  1.00  0.00           H  
ATOM   3320  P     G  1061       5.646  55.914 -13.846  1.00  0.00           P  
ATOM   3321  OP2   G  1061       5.602  57.238 -14.517  1.00  0.00           O  
ATOM   3322  OP1   G  1061       4.919  54.764 -14.442  1.00  0.00           O  
ATOM   3323  O5'   G  1061       5.129  56.102 -12.351  1.00  0.00           O  
ATOM   3324  C5'   G  1061       4.717  54.986 -11.576  1.00  0.00           C  
ATOM   3325  C4'   G  1061       4.115  55.415 -10.261  1.00  0.00           C  
ATOM   3326  O4'   G  1061       5.085  56.181  -9.494  1.00  0.00           O  
ATOM   3327  C3'   G  1061       2.909  56.339 -10.349  1.00  0.00           C  
ATOM   3328  O3'   G  1061       1.714  55.657 -10.689  1.00  0.00           O  
ATOM   3329  C1'   G  1061       4.427  57.165  -8.731  1.00  0.00           C  
ATOM   3330  C2'   G  1061       2.922  56.937  -8.944  1.00  0.00           C  
ATOM   3331  O2'   G  1061       2.453  56.003  -7.982  1.00  0.00           O  
ATOM   3332  N1    G  1061       4.416  62.188  -7.908  1.00  0.00           N  
ATOM   3333  C2    G  1061       3.852  61.180  -7.165  1.00  0.00           C  
ATOM   3334  N2    G  1061       3.199  61.552  -6.054  1.00  0.00           N  
ATOM   3335  N3    G  1061       3.924  59.898  -7.485  1.00  0.00           N  
ATOM   3336  C4    G  1061       4.615  59.701  -8.627  1.00  0.00           C  
ATOM   3337  C5    G  1061       5.216  60.636  -9.443  1.00  0.00           C  
ATOM   3338  C6    G  1061       5.131  62.008  -9.088  1.00  0.00           C  
ATOM   3339  O6    G  1061       5.598  62.987  -9.680  1.00  0.00           O  
ATOM   3340  N7    G  1061       5.830  60.024 -10.526  1.00  0.00           N  
ATOM   3341  C8    G  1061       5.595  58.752 -10.354  1.00  0.00           C  
ATOM   3342  N9    G  1061       4.863  58.485  -9.222  1.00  0.00           N  
ATOM   3343  H5'   G  1061       5.493  54.413 -11.401  1.00  0.00           H  
ATOM   3344 H5''   G  1061       4.050  54.475 -12.082  1.00  0.00           H  
ATOM   3345  H4'   G  1061       3.866  54.614  -9.753  1.00  0.00           H  
ATOM   3346  H3'   G  1061       3.064  57.057 -10.996  1.00  0.00           H  
ATOM   3347  H1'   G  1061       4.637  57.085  -7.777  1.00  0.00           H  
ATOM   3348  H2'   G  1061       2.421  57.778  -8.907  1.00  0.00           H  
ATOM   3349 HO2'   G  1061       1.889  56.471  -7.331  1.00  0.00           H  
ATOM   3350  H1    G  1061       4.306  63.107  -7.584  1.00  0.00           H  
ATOM   3351  H22   G  1061       2.776  60.875  -5.484  1.00  0.00           H  
ATOM   3352  H21   G  1061       3.141  62.499  -5.811  1.00  0.00           H  
ATOM   3353  H8    G  1061       5.909  58.058 -10.970  1.00  0.00           H  
ATOM   3354  P     C  1062       0.463  56.469 -11.287  1.00  0.00           P  
ATOM   3355  OP2   C  1062       0.964  57.358 -12.366  1.00  0.00           O  
ATOM   3356  OP1   C  1062      -0.619  55.496 -11.582  1.00  0.00           O  
ATOM   3357  O5'   C  1062      -0.017  57.386 -10.076  1.00  0.00           O  
ATOM   3358  C5'   C  1062      -0.773  56.842  -9.005  1.00  0.00           C  
ATOM   3359  C4'   C  1062      -1.236  57.914  -8.048  1.00  0.00           C  
ATOM   3360  O4'   C  1062      -0.115  58.668  -7.550  1.00  0.00           O  
ATOM   3361  C3'   C  1062      -2.151  58.981  -8.629  1.00  0.00           C  
ATOM   3362  O3'   C  1062      -3.510  58.580  -8.669  1.00  0.00           O  
ATOM   3363  C1'   C  1062      -0.444  60.038  -7.366  1.00  0.00           C  
ATOM   3364  C2'   C  1062      -1.928  60.156  -7.680  1.00  0.00           C  
ATOM   3365  O2'   C  1062      -2.663  59.992  -6.476  1.00  0.00           O  
ATOM   3366  N1    C  1062       0.396  60.812  -8.313  1.00  0.00           N  
ATOM   3367  C2    C  1062       0.517  62.194  -8.118  1.00  0.00           C  
ATOM   3368  O2    C  1062      -0.077  62.726  -7.168  1.00  0.00           O  
ATOM   3369  N3    C  1062       1.277  62.923  -8.967  1.00  0.00           N  
ATOM   3370  C4    C  1062       1.905  62.327  -9.981  1.00  0.00           C  
ATOM   3371  N4    C  1062       2.644  63.087 -10.794  1.00  0.00           N  
ATOM   3372  C5    C  1062       1.801  60.926 -10.207  1.00  0.00           C  
ATOM   3373  C6    C  1062       1.048  60.214  -9.360  1.00  0.00           C  
ATOM   3374  H5'   C  1062      -0.219  56.197  -8.518  1.00  0.00           H  
ATOM   3375 H5''   C  1062      -1.557  56.380  -9.369  1.00  0.00           H  
ATOM   3376  H4'   C  1062      -1.690  57.481  -7.296  1.00  0.00           H  
ATOM   3377  H3'   C  1062      -1.861  59.222  -9.533  1.00  0.00           H  
ATOM   3378  H1'   C  1062      -0.282  60.354  -6.453  1.00  0.00           H  
ATOM   3379  H2'   C  1062      -2.131  61.010  -8.115  1.00  0.00           H  
ATOM   3380 HO2'   C  1062      -3.037  60.857  -6.209  1.00  0.00           H  
ATOM   3381  H42   C  1062       3.117  62.679 -11.548  1.00  0.00           H  
ATOM   3382  H41   C  1062       2.712  64.052 -10.636  1.00  0.00           H  
ATOM   3383  H5    C  1062       2.267  60.496 -10.955  1.00  0.00           H  
ATOM   3384  H6    C  1062       0.964  59.249  -9.498  1.00  0.00           H  
ATOM   3385  P     C  1063      -4.500  59.188  -9.779  1.00  0.00           P  
ATOM   3386  OP2   C  1063      -3.781  59.207 -11.078  1.00  0.00           O  
ATOM   3387  OP1   C  1063      -5.802  58.481  -9.672  1.00  0.00           O  
ATOM   3388  O5'   C  1063      -4.721  60.696  -9.316  1.00  0.00           O  
ATOM   3389  C5'   C  1063      -5.566  61.006  -8.219  1.00  0.00           C  
ATOM   3390  C4'   C  1063      -5.678  62.496  -8.004  1.00  0.00           C  
ATOM   3391  O4'   C  1063      -4.384  63.052  -7.678  1.00  0.00           O  
ATOM   3392  C3'   C  1063      -6.162  63.310  -9.195  1.00  0.00           C  
ATOM   3393  O3'   C  1063      -7.574  63.346  -9.303  1.00  0.00           O  
ATOM   3394  C1'   C  1063      -4.241  64.347  -8.255  1.00  0.00           C  
ATOM   3395  C2'   C  1063      -5.581  64.695  -8.915  1.00  0.00           C  
ATOM   3396  O2'   C  1063      -6.380  65.410  -7.983  1.00  0.00           O  
ATOM   3397  N1    C  1063      -3.129  64.290  -9.235  1.00  0.00           N  
ATOM   3398  C2    C  1063      -2.546  65.494  -9.650  1.00  0.00           C  
ATOM   3399  O2    C  1063      -2.974  66.565  -9.192  1.00  0.00           O  
ATOM   3400  N3    C  1063      -1.529  65.470 -10.543  1.00  0.00           N  
ATOM   3401  C4    C  1063      -1.088  64.307 -11.021  1.00  0.00           C  
ATOM   3402  N4    C  1063      -0.082  64.331 -11.899  1.00  0.00           N  
ATOM   3403  C5    C  1063      -1.659  63.066 -10.619  1.00  0.00           C  
ATOM   3404  C6    C  1063      -2.663  63.102  -9.735  1.00  0.00           C  
ATOM   3405  H5'   C  1063      -5.202  60.593  -7.408  1.00  0.00           H  
ATOM   3406 H5''   C  1063      -6.459  60.640  -8.391  1.00  0.00           H  
ATOM   3407  H4'   C  1063      -6.282  62.650  -7.249  1.00  0.00           H  
ATOM   3408  H3'   C  1063      -5.786  62.948 -10.024  1.00  0.00           H  
ATOM   3409  H1'   C  1063      -4.038  65.016  -7.569  1.00  0.00           H  
ATOM   3410  H2'   C  1063      -5.449  65.202  -9.743  1.00  0.00           H  
ATOM   3411 HO2'   C  1063      -6.436  66.347  -8.263  1.00  0.00           H  
ATOM   3412  H42   C  1063       0.265  63.493 -12.269  1.00  0.00           H  
ATOM   3413  H41   C  1063       0.308  65.187 -12.174  1.00  0.00           H  
ATOM   3414  H5    C  1063      -1.327  62.215 -10.976  1.00  0.00           H  
ATOM   3415  H6    C  1063      -3.069  62.259  -9.446  1.00  0.00           H  
ATOM   3416  P     A  1064      -8.273  63.424 -10.748  1.00  0.00           P  
ATOM   3417  OP2   A  1064      -7.508  62.553 -11.676  1.00  0.00           O  
ATOM   3418  OP1   A  1064      -9.730  63.204 -10.568  1.00  0.00           O  
ATOM   3419  O5'   A  1064      -8.054  64.936 -11.200  1.00  0.00           O  
ATOM   3420  C5'   A  1064      -8.754  65.995 -10.564  1.00  0.00           C  
ATOM   3421  C4'   A  1064      -8.411  67.331 -11.175  1.00  0.00           C  
ATOM   3422  O4'   A  1064      -7.038  67.681 -10.854  1.00  0.00           O  
ATOM   3423  C3'   A  1064      -8.452  67.401 -12.694  1.00  0.00           C  
ATOM   3424  O3'   A  1064      -9.749  67.660 -13.203  1.00  0.00           O  
ATOM   3425  C1'   A  1064      -6.436  68.363 -11.950  1.00  0.00           C  
ATOM   3426  C2'   A  1064      -7.522  68.566 -12.999  1.00  0.00           C  
ATOM   3427  O2'   A  1064      -8.163  69.811 -12.766  1.00  0.00           O  
ATOM   3428  N1    A  1064      -2.064  68.213 -14.674  1.00  0.00           N  
ATOM   3429  C2    A  1064      -2.906  69.211 -14.377  1.00  0.00           C  
ATOM   3430  N3    A  1064      -4.028  69.180 -13.661  1.00  0.00           N  
ATOM   3431  C4    A  1064      -4.273  67.935 -13.215  1.00  0.00           C  
ATOM   3432  C5    A  1064      -3.502  66.809 -13.437  1.00  0.00           C  
ATOM   3433  C6    A  1064      -2.339  66.975 -14.209  1.00  0.00           C  
ATOM   3434  N6    A  1064      -1.499  65.980 -14.506  1.00  0.00           N  
ATOM   3435  N7    A  1064      -4.066  65.700 -12.821  1.00  0.00           N  
ATOM   3436  C8    A  1064      -5.146  66.173 -12.250  1.00  0.00           C  
ATOM   3437  N9    A  1064      -5.333  67.519 -12.448  1.00  0.00           N  
ATOM   3438  H5'   A  1064      -8.518  66.009  -9.613  1.00  0.00           H  
ATOM   3439 H5''   A  1064      -9.717  65.841 -10.652  1.00  0.00           H  
ATOM   3440  H4'   A  1064      -9.011  68.015 -10.810  1.00  0.00           H  
ATOM   3441  H3'   A  1064      -8.112  66.571 -13.090  1.00  0.00           H  
ATOM   3442  H1'   A  1064      -6.081  69.235 -11.676  1.00  0.00           H  
ATOM   3443  H2'   A  1064      -7.159  68.508 -13.908  1.00  0.00           H  
ATOM   3444 HO2'   A  1064      -7.909  70.438 -13.475  1.00  0.00           H  
ATOM   3445  H2    A  1064      -2.661  70.090 -14.737  1.00  0.00           H  
ATOM   3446  H61   A  1064      -0.703  66.157 -15.050  1.00  0.00           H  
ATOM   3447  H62   A  1064      -1.678  65.074 -14.180  1.00  0.00           H  
ATOM   3448  H8    A  1064      -5.764  65.616 -11.730  1.00  0.00           H  
ATOM   3449  P     U  1065     -10.174  67.108 -14.651  1.00  0.00           P  
ATOM   3450  OP2   U  1065      -9.611  65.743 -14.806  1.00  0.00           O  
ATOM   3451  OP1   U  1065     -11.634  67.324 -14.816  1.00  0.00           O  
ATOM   3452  O5'   U  1065      -9.415  68.073 -15.667  1.00  0.00           O  
ATOM   3453  C5'   U  1065      -9.882  69.392 -15.908  1.00  0.00           C  
ATOM   3454  C4'   U  1065      -9.019  70.113 -16.913  1.00  0.00           C  
ATOM   3455  O4'   U  1065      -7.650  70.181 -16.423  1.00  0.00           O  
ATOM   3456  C3'   U  1065      -8.852  69.434 -18.264  1.00  0.00           C  
ATOM   3457  O3'   U  1065      -9.949  69.654 -19.133  1.00  0.00           O  
ATOM   3458  C1'   U  1065      -6.732  70.085 -17.495  1.00  0.00           C  
ATOM   3459  C2'   U  1065      -7.552  70.038 -18.773  1.00  0.00           C  
ATOM   3460  O2'   U  1065      -7.744  71.363 -19.247  1.00  0.00           O  
ATOM   3461  N1    U  1065      -5.904  68.869 -17.312  1.00  0.00           N  
ATOM   3462  C2    U  1065      -4.766  68.757 -18.089  1.00  0.00           C  
ATOM   3463  O2    U  1065      -4.427  69.602 -18.899  1.00  0.00           O  
ATOM   3464  N3    U  1065      -4.031  67.615 -17.885  1.00  0.00           N  
ATOM   3465  C4    U  1065      -4.310  66.592 -17.003  1.00  0.00           C  
ATOM   3466  O4    U  1065      -3.548  65.627 -16.936  1.00  0.00           O  
ATOM   3467  C5    U  1065      -5.502  66.776 -16.233  1.00  0.00           C  
ATOM   3468  C6    U  1065      -6.236  67.880 -16.410  1.00  0.00           C  
ATOM   3469  H5'   U  1065      -9.874  69.891 -15.064  1.00  0.00           H  
ATOM   3470 H5''   U  1065     -10.800  69.350 -16.247  1.00  0.00           H  
ATOM   3471  H4'   U  1065      -9.359  71.020 -17.055  1.00  0.00           H  
ATOM   3472  H3'   U  1065      -8.728  68.471 -18.135  1.00  0.00           H  
ATOM   3473  H1'   U  1065      -6.150  70.874 -17.515  1.00  0.00           H  
ATOM   3474  H2'   U  1065      -7.128  69.469 -19.449  1.00  0.00           H  
ATOM   3475 HO2'   U  1065      -7.218  71.489 -20.065  1.00  0.00           H  
ATOM   3476  H3    U  1065      -3.221  67.515 -18.426  1.00  0.00           H  
ATOM   3477  H5    U  1065      -5.777  66.099 -15.580  1.00  0.00           H  
ATOM   3478  H6    U  1065      -7.048  67.981 -15.872  1.00  0.00           H  
ATOM   3479  P     U  1066     -10.306  68.579 -20.273  1.00  0.00           P  
ATOM   3480  OP2   U  1066     -10.407  67.245 -19.630  1.00  0.00           O  
ATOM   3481  OP1   U  1066     -11.453  69.105 -21.057  1.00  0.00           O  
ATOM   3482  O5'   U  1066      -9.023  68.578 -21.216  1.00  0.00           O  
ATOM   3483  C5'   U  1066      -8.622  69.752 -21.905  1.00  0.00           C  
ATOM   3484  C4'   U  1066      -7.505  69.472 -22.881  1.00  0.00           C  
ATOM   3485  O4'   U  1066      -6.267  69.227 -22.167  1.00  0.00           O  
ATOM   3486  C3'   U  1066      -7.677  68.244 -23.762  1.00  0.00           C  
ATOM   3487  O3'   U  1066      -8.521  68.475 -24.876  1.00  0.00           O  
ATOM   3488  C1'   U  1066      -5.467  68.338 -22.919  1.00  0.00           C  
ATOM   3489  C2'   U  1066      -6.246  67.925 -24.166  1.00  0.00           C  
ATOM   3490  O2'   U  1066      -5.826  68.733 -25.257  1.00  0.00           O  
ATOM   3491  N1    U  1066      -5.103  67.177 -22.072  1.00  0.00           N  
ATOM   3492  C2    U  1066      -4.011  66.426 -22.467  1.00  0.00           C  
ATOM   3493  O2    U  1066      -3.353  66.679 -23.461  1.00  0.00           O  
ATOM   3494  N3    U  1066      -3.711  65.361 -21.653  1.00  0.00           N  
ATOM   3495  C4    U  1066      -4.376  64.976 -20.508  1.00  0.00           C  
ATOM   3496  O4    U  1066      -3.983  63.990 -19.883  1.00  0.00           O  
ATOM   3497  C5    U  1066      -5.495  65.799 -20.161  1.00  0.00           C  
ATOM   3498  C6    U  1066      -5.808  66.843 -20.936  1.00  0.00           C  
ATOM   3499  H5'   U  1066      -8.317  70.417 -21.253  1.00  0.00           H  
ATOM   3500 H5''   U  1066      -9.390  70.114 -22.395  1.00  0.00           H  
ATOM   3501  H4'   U  1066      -7.388  70.258 -23.453  1.00  0.00           H  
ATOM   3502  H3'   U  1066      -8.040  67.505 -23.232  1.00  0.00           H  
ATOM   3503  H1'   U  1066      -4.651  68.811 -23.190  1.00  0.00           H  
ATOM   3504  H2'   U  1066      -6.131  66.971 -24.357  1.00  0.00           H  
ATOM   3505 HO2'   U  1066      -5.296  68.186 -25.874  1.00  0.00           H  
ATOM   3506  H3    U  1066      -2.941  64.815 -21.915  1.00  0.00           H  
ATOM   3507  H5    U  1066      -6.025  65.599 -19.362  1.00  0.00           H  
ATOM   3508  H6    U  1066      -6.578  67.389 -20.677  1.00  0.00           H  
ATOM   3509  P     A  1067      -9.483  67.309 -25.418  1.00  0.00           P  
ATOM   3510  OP2   A  1067      -9.680  66.328 -24.321  1.00  0.00           O  
ATOM   3511  OP1   A  1067     -10.663  67.944 -26.055  1.00  0.00           O  
ATOM   3512  O5'   A  1067      -8.626  66.603 -26.561  1.00  0.00           O  
ATOM   3513  C5'   A  1067      -8.480  67.204 -27.839  1.00  0.00           C  
ATOM   3514  C4'   A  1067      -7.594  66.382 -28.741  1.00  0.00           C  
ATOM   3515  O4'   A  1067      -6.251  66.416 -28.211  1.00  0.00           O  
ATOM   3516  C3'   A  1067      -7.913  64.896 -28.814  1.00  0.00           C  
ATOM   3517  O3'   A  1067      -8.867  64.582 -29.814  1.00  0.00           O  
ATOM   3518  C1'   A  1067      -5.632  65.146 -28.297  1.00  0.00           C  
ATOM   3519  C2'   A  1067      -6.565  64.297 -29.160  1.00  0.00           C  
ATOM   3520  O2'   A  1067      -6.246  64.504 -30.529  1.00  0.00           O  
ATOM   3521  N1    A  1067      -3.406  61.636 -25.251  1.00  0.00           N  
ATOM   3522  C2    A  1067      -3.305  61.882 -26.563  1.00  0.00           C  
ATOM   3523  N3    A  1067      -3.915  62.814 -27.293  1.00  0.00           N  
ATOM   3524  C4    A  1067      -4.724  63.565 -26.525  1.00  0.00           C  
ATOM   3525  C5    A  1067      -4.931  63.434 -25.165  1.00  0.00           C  
ATOM   3526  C6    A  1067      -4.226  62.410 -24.508  1.00  0.00           C  
ATOM   3527  N6    A  1067      -4.326  62.163 -23.200  1.00  0.00           N  
ATOM   3528  N7    A  1067      -5.834  64.386 -24.712  1.00  0.00           N  
ATOM   3529  C8    A  1067      -6.147  65.061 -25.791  1.00  0.00           C  
ATOM   3530  N9    A  1067      -5.511  64.618 -26.925  1.00  0.00           N  
ATOM   3531  H5'   A  1067      -8.085  68.095 -27.730  1.00  0.00           H  
ATOM   3532 H5''   A  1067      -9.363  67.295 -28.254  1.00  0.00           H  
ATOM   3533  H4'   A  1067      -7.591  66.750 -29.649  1.00  0.00           H  
ATOM   3534  H3'   A  1067      -8.230  64.559 -27.950  1.00  0.00           H  
ATOM   3535  H1'   A  1067      -4.745  65.180 -28.713  1.00  0.00           H  
ATOM   3536  H2'   A  1067      -6.519  63.349 -28.915  1.00  0.00           H  
ATOM   3537 HO2'   A  1067      -5.823  63.694 -30.883  1.00  0.00           H  
ATOM   3538  H2    A  1067      -2.697  61.293 -27.057  1.00  0.00           H  
ATOM   3539  H61   A  1067      -3.809  61.434 -22.798  1.00  0.00           H  
ATOM   3540  H62   A  1067      -4.915  62.712 -22.641  1.00  0.00           H  
ATOM   3541  H8    A  1067      -6.777  65.812 -25.789  1.00  0.00           H  
ATOM   3542  P     A  1068      -9.662  63.186 -29.761  1.00  0.00           P  
ATOM   3543  OP2   A  1068     -10.437  63.145 -28.496  1.00  0.00           O  
ATOM   3544  OP1   A  1068     -10.363  63.006 -31.057  1.00  0.00           O  
ATOM   3545  O5'   A  1068      -8.509  62.089 -29.668  1.00  0.00           O  
ATOM   3546  C5'   A  1068      -7.884  61.588 -30.839  1.00  0.00           C  
ATOM   3547  C4'   A  1068      -6.863  60.527 -30.512  1.00  0.00           C  
ATOM   3548  O4'   A  1068      -6.061  61.043 -29.442  1.00  0.00           O  
ATOM   3549  C3'   A  1068      -7.414  59.212 -29.982  1.00  0.00           C  
ATOM   3550  O3'   A  1068      -7.660  58.261 -31.003  1.00  0.00           O  
ATOM   3551  C1'   A  1068      -5.753  60.014 -28.502  1.00  0.00           C  
ATOM   3552  C2'   A  1068      -6.310  58.715 -29.055  1.00  0.00           C  
ATOM   3553  O2'   A  1068      -5.285  58.054 -29.783  1.00  0.00           O  
ATOM   3554  N1    A  1068      -5.931  58.963 -23.461  1.00  0.00           N  
ATOM   3555  C2    A  1068      -5.233  58.424 -24.469  1.00  0.00           C  
ATOM   3556  N3    A  1068      -5.235  58.747 -25.760  1.00  0.00           N  
ATOM   3557  C4    A  1068      -6.084  59.764 -25.994  1.00  0.00           C  
ATOM   3558  C5    A  1068      -6.868  60.420 -25.064  1.00  0.00           C  
ATOM   3559  C6    A  1068      -6.774  59.983 -23.730  1.00  0.00           C  
ATOM   3560  N6    A  1068      -7.470  60.520 -22.725  1.00  0.00           N  
ATOM   3561  N7    A  1068      -7.618  61.418 -25.670  1.00  0.00           N  
ATOM   3562  C8    A  1068      -7.275  61.345 -26.933  1.00  0.00           C  
ATOM   3563  N9    A  1068      -6.350  60.366 -27.200  1.00  0.00           N  
ATOM   3564  H5'   A  1068      -7.438  62.326 -31.306  1.00  0.00           H  
ATOM   3565 H5''   A  1068      -8.566  61.204 -31.428  1.00  0.00           H  
ATOM   3566  H4'   A  1068      -6.282  60.340 -31.279  1.00  0.00           H  
ATOM   3567  H3'   A  1068      -8.244  59.369 -29.483  1.00  0.00           H  
ATOM   3568  H1'   A  1068      -4.780  59.936 -28.405  1.00  0.00           H  
ATOM   3569  H2'   A  1068      -6.669  58.151 -28.338  1.00  0.00           H  
ATOM   3570 HO2'   A  1068      -5.565  57.967 -30.718  1.00  0.00           H  
ATOM   3571  H2    A  1068      -4.636  57.687 -24.220  1.00  0.00           H  
ATOM   3572  H61   A  1068      -7.362  60.173 -21.815  1.00  0.00           H  
ATOM   3573  H62   A  1068      -8.087  61.261 -22.897  1.00  0.00           H  
ATOM   3574  H8    A  1068      -7.646  61.935 -27.623  1.00  0.00           H  
ATOM   3575  P     U  1069      -8.663  57.033 -30.740  1.00  0.00           P  
ATOM   3576  OP2   U  1069      -9.370  57.285 -29.459  1.00  0.00           O  
ATOM   3577  OP1   U  1069      -9.448  56.807 -31.980  1.00  0.00           O  
ATOM   3578  O5'   U  1069      -7.696  55.784 -30.533  1.00  0.00           O  
ATOM   3579  C5'   U  1069      -8.029  54.748 -29.621  1.00  0.00           C  
ATOM   3580  C4'   U  1069      -7.006  54.626 -28.519  1.00  0.00           C  
ATOM   3581  O4'   U  1069      -6.872  55.895 -27.832  1.00  0.00           O  
ATOM   3582  C3'   U  1069      -7.343  53.658 -27.395  1.00  0.00           C  
ATOM   3583  O3'   U  1069      -7.172  52.301 -27.764  1.00  0.00           O  
ATOM   3584  C1'   U  1069      -6.619  55.664 -26.465  1.00  0.00           C  
ATOM   3585  C2'   U  1069      -6.460  54.157 -26.261  1.00  0.00           C  
ATOM   3586  O2'   U  1069      -5.104  53.781 -26.461  1.00  0.00           O  
ATOM   3587  N1    U  1069      -7.740  56.224 -25.672  1.00  0.00           N  
ATOM   3588  C2    U  1069      -7.723  55.997 -24.308  1.00  0.00           C  
ATOM   3589  O2    U  1069      -6.841  55.369 -23.749  1.00  0.00           O  
ATOM   3590  N3    U  1069      -8.780  56.534 -23.615  1.00  0.00           N  
ATOM   3591  C4    U  1069      -9.832  57.259 -24.133  1.00  0.00           C  
ATOM   3592  O4    U  1069     -10.710  57.675 -23.376  1.00  0.00           O  
ATOM   3593  C5    U  1069      -9.784  57.454 -25.550  1.00  0.00           C  
ATOM   3594  C6    U  1069      -8.765  56.943 -26.249  1.00  0.00           C  
ATOM   3595  H5'   U  1069      -8.077  53.898 -30.108  1.00  0.00           H  
ATOM   3596 H5''   U  1069      -8.904  54.939 -29.225  1.00  0.00           H  
ATOM   3597  H4'   U  1069      -6.141  54.375 -28.903  1.00  0.00           H  
ATOM   3598  H3'   U  1069      -8.276  53.804 -27.134  1.00  0.00           H  
ATOM   3599  H1'   U  1069      -5.786  56.114 -26.212  1.00  0.00           H  
ATOM   3600  H2'   U  1069      -6.793  53.859 -25.389  1.00  0.00           H  
ATOM   3601 HO2'   U  1069      -4.717  53.513 -25.601  1.00  0.00           H  
ATOM   3602  H3    U  1069      -8.788  56.384 -22.647  1.00  0.00           H  
ATOM   3603  H5    U  1069     -10.491  57.959 -26.003  1.00  0.00           H  
ATOM   3604  H6    U  1069      -8.755  57.090 -27.217  1.00  0.00           H  
ATOM   3605  P     A  1070      -8.446  51.330 -27.892  1.00  0.00           P  
ATOM   3606  OP2   A  1070      -9.668  52.174 -27.899  1.00  0.00           O  
ATOM   3607  OP1   A  1070      -8.197  50.390 -29.013  1.00  0.00           O  
ATOM   3608  O5'   A  1070      -8.432  50.495 -26.535  1.00  0.00           O  
ATOM   3609  C5'   A  1070      -7.216  50.244 -25.846  1.00  0.00           C  
ATOM   3610  C4'   A  1070      -7.358  50.490 -24.365  1.00  0.00           C  
ATOM   3611  O4'   A  1070      -7.399  51.909 -24.069  1.00  0.00           O  
ATOM   3612  C3'   A  1070      -8.634  49.969 -23.721  1.00  0.00           C  
ATOM   3613  O3'   A  1070      -8.597  48.576 -23.465  1.00  0.00           O  
ATOM   3614  C1'   A  1070      -8.316  52.185 -23.019  1.00  0.00           C  
ATOM   3615  C2'   A  1070      -8.724  50.823 -22.465  1.00  0.00           C  
ATOM   3616  O2'   A  1070      -7.776  50.408 -21.492  1.00  0.00           O  
ATOM   3617  N1    A  1070     -12.596  54.903 -22.100  1.00  0.00           N  
ATOM   3618  C2    A  1070     -11.699  54.334 -21.285  1.00  0.00           C  
ATOM   3619  N3    A  1070     -10.605  53.639 -21.592  1.00  0.00           N  
ATOM   3620  C4    A  1070     -10.461  53.546 -22.926  1.00  0.00           C  
ATOM   3621  C5    A  1070     -11.298  54.076 -23.889  1.00  0.00           C  
ATOM   3622  C6    A  1070     -12.421  54.791 -23.434  1.00  0.00           C  
ATOM   3623  N6    A  1070     -13.316  55.357 -24.246  1.00  0.00           N  
ATOM   3624  N7    A  1070     -10.832  53.779 -25.163  1.00  0.00           N  
ATOM   3625  C8    A  1070      -9.741  53.087 -24.944  1.00  0.00           C  
ATOM   3626  N9    A  1070      -9.456  52.908 -23.613  1.00  0.00           N  
ATOM   3627  H5'   A  1070      -6.519  50.834 -26.203  1.00  0.00           H  
ATOM   3628 H5''   A  1070      -6.952  49.312 -25.992  1.00  0.00           H  
ATOM   3629  H4'   A  1070      -6.588  50.085 -23.915  1.00  0.00           H  
ATOM   3630  H3'   A  1070      -9.401  50.169 -24.298  1.00  0.00           H  
ATOM   3631  H1'   A  1070      -7.925  52.725 -22.300  1.00  0.00           H  
ATOM   3632  H2'   A  1070      -9.635  50.835 -22.103  1.00  0.00           H  
ATOM   3633 HO2'   A  1070      -7.491  49.493 -21.695  1.00  0.00           H  
ATOM   3634  H2    A  1070     -11.871  54.445 -20.326  1.00  0.00           H  
ATOM   3635  H61   A  1070     -14.080  55.843 -23.870  1.00  0.00           H  
ATOM   3636  H62   A  1070     -13.210  55.289 -25.218  1.00  0.00           H  
ATOM   3637  H8    A  1070      -9.180  52.730 -25.665  1.00  0.00           H  
ATOM   3638  P     G  1071      -9.947  47.707 -23.529  1.00  0.00           P  
ATOM   3639  OP2   G  1071     -10.845  48.326 -24.536  1.00  0.00           O  
ATOM   3640  OP1   G  1071      -9.569  46.277 -23.664  1.00  0.00           O  
ATOM   3641  O5'   G  1071     -10.605  47.908 -22.092  1.00  0.00           O  
ATOM   3642  C5'   G  1071      -9.848  47.703 -20.909  1.00  0.00           C  
ATOM   3643  C4'   G  1071     -10.630  48.085 -19.677  1.00  0.00           C  
ATOM   3644  O4'   G  1071     -10.843  49.520 -19.677  1.00  0.00           O  
ATOM   3645  C3'   G  1071     -12.035  47.509 -19.573  1.00  0.00           C  
ATOM   3646  O3'   G  1071     -12.060  46.213 -18.999  1.00  0.00           O  
ATOM   3647  C1'   G  1071     -12.112  49.824 -19.102  1.00  0.00           C  
ATOM   3648  C2'   G  1071     -12.752  48.511 -18.672  1.00  0.00           C  
ATOM   3649  O2'   G  1071     -12.451  48.280 -17.303  1.00  0.00           O  
ATOM   3650  N1    G  1071     -15.584  53.449 -19.948  1.00  0.00           N  
ATOM   3651  C2    G  1071     -15.021  53.037 -18.765  1.00  0.00           C  
ATOM   3652  N2    G  1071     -15.434  53.671 -17.657  1.00  0.00           N  
ATOM   3653  N3    G  1071     -14.119  52.074 -18.672  1.00  0.00           N  
ATOM   3654  C4    G  1071     -13.819  51.545 -19.877  1.00  0.00           C  
ATOM   3655  C5    G  1071     -14.322  51.884 -21.115  1.00  0.00           C  
ATOM   3656  C6    G  1071     -15.290  52.918 -21.201  1.00  0.00           C  
ATOM   3657  O6    G  1071     -15.855  53.363 -22.206  1.00  0.00           O  
ATOM   3658  N7    G  1071     -13.754  51.100 -22.110  1.00  0.00           N  
ATOM   3659  C8    G  1071     -12.931  50.314 -21.470  1.00  0.00           C  
ATOM   3660  N9    G  1071     -12.921  50.531 -20.113  1.00  0.00           N  
ATOM   3661  H5'   G  1071      -9.033  48.245 -20.951  1.00  0.00           H  
ATOM   3662 H5''   G  1071      -9.599  46.757 -20.849  1.00  0.00           H  
ATOM   3663  H4'   G  1071     -10.125  47.837 -18.874  1.00  0.00           H  
ATOM   3664  H3'   G  1071     -12.454  47.477 -20.457  1.00  0.00           H  
ATOM   3665  H1'   G  1071     -11.992  50.401 -18.319  1.00  0.00           H  
ATOM   3666  H2'   G  1071     -13.718  48.514 -18.836  1.00  0.00           H  
ATOM   3667 HO2'   G  1071     -13.209  47.822 -16.883  1.00  0.00           H  
ATOM   3668  H1    G  1071     -16.245  54.172 -19.910  1.00  0.00           H  
ATOM   3669  H22   G  1071     -15.066  53.419 -16.783  1.00  0.00           H  
ATOM   3670  H21   G  1071     -16.102  54.385 -17.718  1.00  0.00           H  
ATOM   3671  H8    G  1071     -12.377  49.639 -21.914  1.00  0.00           H  
ATOM   3672  P     C  1072     -13.114  45.119 -19.523  1.00  0.00           P  
ATOM   3673  OP2   C  1072     -13.896  45.725 -20.629  1.00  0.00           O  
ATOM   3674  OP1   C  1072     -12.380  43.848 -19.754  1.00  0.00           O  
ATOM   3675  O5'   C  1072     -14.094  44.903 -18.286  1.00  0.00           O  
ATOM   3676  C5'   C  1072     -13.586  44.771 -16.967  1.00  0.00           C  
ATOM   3677  C4'   C  1072     -14.583  45.241 -15.936  1.00  0.00           C  
ATOM   3678  O4'   C  1072     -14.533  46.691 -15.854  1.00  0.00           O  
ATOM   3679  C3'   C  1072     -16.043  44.929 -16.224  1.00  0.00           C  
ATOM   3680  O3'   C  1072     -16.416  43.619 -15.834  1.00  0.00           O  
ATOM   3681  C1'   C  1072     -15.837  47.220 -15.685  1.00  0.00           C  
ATOM   3682  C2'   C  1072     -16.763  46.025 -15.447  1.00  0.00           C  
ATOM   3683  O2'   C  1072     -16.798  45.733 -14.058  1.00  0.00           O  
ATOM   3684  N1    C  1072     -16.202  47.983 -16.904  1.00  0.00           N  
ATOM   3685  C2    C  1072     -16.958  49.153 -16.755  1.00  0.00           C  
ATOM   3686  O2    C  1072     -17.297  49.514 -15.618  1.00  0.00           O  
ATOM   3687  N3    C  1072     -17.304  49.867 -17.850  1.00  0.00           N  
ATOM   3688  C4    C  1072     -16.927  49.457 -19.061  1.00  0.00           C  
ATOM   3689  N4    C  1072     -17.292  50.194 -20.114  1.00  0.00           N  
ATOM   3690  C5    C  1072     -16.160  48.273 -19.247  1.00  0.00           C  
ATOM   3691  C6    C  1072     -15.822  47.575 -18.156  1.00  0.00           C  
ATOM   3692  H5'   C  1072     -12.767  45.303 -16.885  1.00  0.00           H  
ATOM   3693 H5''   C  1072     -13.373  43.829 -16.799  1.00  0.00           H  
ATOM   3694  H4'   C  1072     -14.346  44.869 -15.061  1.00  0.00           H  
ATOM   3695  H3'   C  1072     -16.223  45.043 -17.181  1.00  0.00           H  
ATOM   3696  H1'   C  1072     -15.871  47.814 -14.906  1.00  0.00           H  
ATOM   3697  H2'   C  1072     -17.660  46.188 -15.806  1.00  0.00           H  
ATOM   3698 HO2'   C  1072     -17.674  45.984 -13.700  1.00  0.00           H  
ATOM   3699  H42   C  1072     -17.030  49.919 -21.017  1.00  0.00           H  
ATOM   3700  H41   C  1072     -17.821  51.008 -19.983  1.00  0.00           H  
ATOM   3701  H5    C  1072     -15.887  47.979 -20.141  1.00  0.00           H  
ATOM   3702  H6    C  1072     -15.294  46.757 -18.262  1.00  0.00           H  
ATOM   3703  P     G  1073     -17.655  42.884 -16.548  1.00  0.00           P  
ATOM   3704  OP2   G  1073     -17.502  43.046 -18.016  1.00  0.00           O  
ATOM   3705  OP1   G  1073     -17.779  41.522 -15.969  1.00  0.00           O  
ATOM   3706  O5'   G  1073     -18.923  43.733 -16.089  1.00  0.00           O  
ATOM   3707  C5'   G  1073     -19.457  43.596 -14.780  1.00  0.00           C  
ATOM   3708  C4'   G  1073     -20.731  44.386 -14.615  1.00  0.00           C  
ATOM   3709  O4'   G  1073     -20.462  45.809 -14.793  1.00  0.00           O  
ATOM   3710  C3'   G  1073     -21.821  44.117 -15.642  1.00  0.00           C  
ATOM   3711  O3'   G  1073     -22.562  42.941 -15.366  1.00  0.00           O  
ATOM   3712  C1'   G  1073     -21.618  46.439 -15.298  1.00  0.00           C  
ATOM   3713  C2'   G  1073     -22.686  45.361 -15.480  1.00  0.00           C  
ATOM   3714  O2'   G  1073     -23.480  45.287 -14.305  1.00  0.00           O  
ATOM   3715  N1    G  1073     -23.226  49.552 -18.991  1.00  0.00           N  
ATOM   3716  C2    G  1073     -23.882  49.120 -17.864  1.00  0.00           C  
ATOM   3717  N2    G  1073     -25.133  49.575 -17.692  1.00  0.00           N  
ATOM   3718  N3    G  1073     -23.353  48.303 -16.968  1.00  0.00           N  
ATOM   3719  C4    G  1073     -22.094  47.943 -17.294  1.00  0.00           C  
ATOM   3720  C5    G  1073     -21.349  48.317 -18.393  1.00  0.00           C  
ATOM   3721  C6    G  1073     -21.929  49.194 -19.346  1.00  0.00           C  
ATOM   3722  O6    G  1073     -21.431  49.640 -20.386  1.00  0.00           O  
ATOM   3723  N7    G  1073     -20.093  47.728 -18.361  1.00  0.00           N  
ATOM   3724  C8    G  1073     -20.097  47.020 -17.264  1.00  0.00           C  
ATOM   3725  N9    G  1073     -21.279  47.106 -16.569  1.00  0.00           N  
ATOM   3726  H5'   G  1073     -18.796  43.914 -14.130  1.00  0.00           H  
ATOM   3727 H5''   G  1073     -19.643  42.649 -14.608  1.00  0.00           H  
ATOM   3728  H4'   G  1073     -21.094  44.233 -13.717  1.00  0.00           H  
ATOM   3729  H3'   G  1073     -21.463  44.065 -16.551  1.00  0.00           H  
ATOM   3730  H1'   G  1073     -21.934  47.106 -14.653  1.00  0.00           H  
ATOM   3731  H2'   G  1073     -23.233  45.524 -16.278  1.00  0.00           H  
ATOM   3732 HO2'   G  1073     -23.548  44.351 -14.024  1.00  0.00           H  
ATOM   3733  H1    G  1073     -23.707  50.158 -19.592  1.00  0.00           H  
ATOM   3734  H22   G  1073     -25.650  49.301 -16.905  1.00  0.00           H  
ATOM   3735  H21   G  1073     -25.531  50.181 -18.350  1.00  0.00           H  
ATOM   3736  H8    G  1073     -19.333  46.483 -16.967  1.00  0.00           H  
ATOM   3737  P     U  1074     -23.246  42.118 -16.565  1.00  0.00           P  
ATOM   3738  OP2   U  1074     -22.252  41.993 -17.661  1.00  0.00           O  
ATOM   3739  OP1   U  1074     -23.863  40.895 -15.991  1.00  0.00           O  
ATOM   3740  O5'   U  1074     -24.418  43.072 -17.068  1.00  0.00           O  
ATOM   3741  C5'   U  1074     -25.567  43.301 -16.267  1.00  0.00           C  
ATOM   3742  C4'   U  1074     -26.573  44.177 -16.972  1.00  0.00           C  
ATOM   3743  O4'   U  1074     -26.000  45.497 -17.171  1.00  0.00           O  
ATOM   3744  C3'   U  1074     -26.974  43.744 -18.373  1.00  0.00           C  
ATOM   3745  O3'   U  1074     -27.978  42.744 -18.377  1.00  0.00           O  
ATOM   3746  C1'   U  1074     -26.441  46.033 -18.404  1.00  0.00           C  
ATOM   3747  C2'   U  1074     -27.469  45.052 -18.971  1.00  0.00           C  
ATOM   3748  O2'   U  1074     -28.759  45.388 -18.479  1.00  0.00           O  
ATOM   3749  N1    U  1074     -25.263  46.188 -19.292  1.00  0.00           N  
ATOM   3750  C2    U  1074     -25.416  46.989 -20.408  1.00  0.00           C  
ATOM   3751  O2    U  1074     -26.458  47.559 -20.682  1.00  0.00           O  
ATOM   3752  N3    U  1074     -24.300  47.105 -21.200  1.00  0.00           N  
ATOM   3753  C4    U  1074     -23.071  46.513 -20.996  1.00  0.00           C  
ATOM   3754  O4    U  1074     -22.162  46.714 -21.803  1.00  0.00           O  
ATOM   3755  C5    U  1074     -22.987  45.699 -19.822  1.00  0.00           C  
ATOM   3756  C6    U  1074     -24.058  45.571 -19.033  1.00  0.00           C  
ATOM   3757  H5'   U  1074     -25.293  43.737 -15.433  1.00  0.00           H  
ATOM   3758 H5''   U  1074     -25.986  42.441 -16.056  1.00  0.00           H  
ATOM   3759  H4'   U  1074     -27.380  44.260 -16.423  1.00  0.00           H  
ATOM   3760  H3'   U  1074     -26.198  43.421 -18.876  1.00  0.00           H  
ATOM   3761  H1'   U  1074     -26.867  46.907 -18.274  1.00  0.00           H  
ATOM   3762  H2'   U  1074     -27.450  45.030 -19.950  1.00  0.00           H  
ATOM   3763 HO2'   U  1074     -29.296  45.753 -19.213  1.00  0.00           H  
ATOM   3764  H3    U  1074     -24.387  47.668 -21.997  1.00  0.00           H  
ATOM   3765  H5    U  1074     -22.150  45.241 -19.599  1.00  0.00           H  
ATOM   3766  H6    U  1074     -23.975  45.007 -18.236  1.00  0.00           H  
ATOM   3767  P     G  1075     -28.000  41.624 -19.528  1.00  0.00           P  
ATOM   3768  OP2   G  1075     -26.595  41.307 -19.889  1.00  0.00           O  
ATOM   3769  OP1   G  1075     -28.910  40.533 -19.093  1.00  0.00           O  
ATOM   3770  O5'   G  1075     -28.674  42.360 -20.771  1.00  0.00           O  
ATOM   3771  C5'   G  1075     -30.015  42.821 -20.705  1.00  0.00           C  
ATOM   3772  C4'   G  1075     -30.402  43.578 -21.951  1.00  0.00           C  
ATOM   3773  O4'   G  1075     -29.677  44.832 -22.034  1.00  0.00           O  
ATOM   3774  C3'   G  1075     -30.108  42.884 -23.273  1.00  0.00           C  
ATOM   3775  O3'   G  1075     -31.135  41.989 -23.668  1.00  0.00           O  
ATOM   3776  C1'   G  1075     -29.283  45.098 -23.368  1.00  0.00           C  
ATOM   3777  C2'   G  1075     -29.972  44.050 -24.237  1.00  0.00           C  
ATOM   3778  O2'   G  1075     -31.244  44.546 -24.630  1.00  0.00           O  
ATOM   3779  N1    G  1075     -25.090  46.160 -26.053  1.00  0.00           N  
ATOM   3780  C2    G  1075     -26.404  46.438 -26.338  1.00  0.00           C  
ATOM   3781  N2    G  1075     -26.639  47.085 -27.490  1.00  0.00           N  
ATOM   3782  N3    G  1075     -27.417  46.108 -25.553  1.00  0.00           N  
ATOM   3783  C4    G  1075     -27.004  45.465 -24.441  1.00  0.00           C  
ATOM   3784  C5    G  1075     -25.719  45.139 -24.061  1.00  0.00           C  
ATOM   3785  C6    G  1075     -24.642  45.498 -24.913  1.00  0.00           C  
ATOM   3786  O6    G  1075     -23.433  45.298 -24.752  1.00  0.00           O  
ATOM   3787  N7    G  1075     -25.718  44.477 -22.841  1.00  0.00           N  
ATOM   3788  C8    G  1075     -26.979  44.414 -22.508  1.00  0.00           C  
ATOM   3789  N9    G  1075     -27.813  44.994 -23.433  1.00  0.00           N  
ATOM   3790  H5'   G  1075     -30.113  43.411 -19.929  1.00  0.00           H  
ATOM   3791 H5''   G  1075     -30.613  42.052 -20.600  1.00  0.00           H  
ATOM   3792  H4'   G  1075     -31.362  43.772 -21.900  1.00  0.00           H  
ATOM   3793  H3'   G  1075     -29.262  42.395 -23.215  1.00  0.00           H  
ATOM   3794  H1'   G  1075     -29.559  45.994 -23.655  1.00  0.00           H  
ATOM   3795  H2'   G  1075     -29.420  43.812 -25.012  1.00  0.00           H  
ATOM   3796 HO2'   G  1075     -31.220  44.766 -25.584  1.00  0.00           H  
ATOM   3797  H1    G  1075     -24.413  46.447 -26.701  1.00  0.00           H  
ATOM   3798  H22   G  1075     -27.559  47.310 -27.746  1.00  0.00           H  
ATOM   3799  H21   G  1075     -25.895  47.333 -28.077  1.00  0.00           H  
ATOM   3800  H8    G  1075     -27.296  43.996 -21.681  1.00  0.00           H  
ATOM   3801  P     C  1076     -30.780  40.693 -24.549  1.00  0.00           P  
ATOM   3802  OP2   C  1076     -29.565  40.063 -23.974  1.00  0.00           O  
ATOM   3803  OP1   C  1076     -32.020  39.890 -24.703  1.00  0.00           O  
ATOM   3804  O5'   C  1076     -30.400  41.288 -25.977  1.00  0.00           O  
ATOM   3805  C5'   C  1076     -31.393  41.848 -26.822  1.00  0.00           C  
ATOM   3806  C4'   C  1076     -30.806  42.337 -28.124  1.00  0.00           C  
ATOM   3807  O4'   C  1076     -29.914  43.455 -27.910  1.00  0.00           O  
ATOM   3808  C3'   C  1076     -29.990  41.325 -28.913  1.00  0.00           C  
ATOM   3809  O3'   C  1076     -30.790  40.484 -29.726  1.00  0.00           O  
ATOM   3810  C1'   C  1076     -28.813  43.379 -28.801  1.00  0.00           C  
ATOM   3811  C2'   C  1076     -29.114  42.225 -29.767  1.00  0.00           C  
ATOM   3812  O2'   C  1076     -29.832  42.735 -30.881  1.00  0.00           O  
ATOM   3813  N1    C  1076     -27.582  43.142 -28.007  1.00  0.00           N  
ATOM   3814  C2    C  1076     -26.346  43.454 -28.587  1.00  0.00           C  
ATOM   3815  O2    C  1076     -26.316  43.915 -29.739  1.00  0.00           O  
ATOM   3816  N3    C  1076     -25.209  43.248 -27.884  1.00  0.00           N  
ATOM   3817  C4    C  1076     -25.268  42.751 -26.649  1.00  0.00           C  
ATOM   3818  N4    C  1076     -24.120  42.565 -25.993  1.00  0.00           N  
ATOM   3819  C5    C  1076     -26.508  42.423 -26.031  1.00  0.00           C  
ATOM   3820  C6    C  1076     -27.626  42.632 -26.736  1.00  0.00           C  
ATOM   3821  H5'   C  1076     -31.818  42.601 -26.360  1.00  0.00           H  
ATOM   3822 H5''   C  1076     -32.070  41.167 -27.014  1.00  0.00           H  
ATOM   3823  H4'   C  1076     -31.555  42.641 -28.677  1.00  0.00           H  
ATOM   3824  H3'   C  1076     -29.440  40.771 -28.321  1.00  0.00           H  
ATOM   3825  H1'   C  1076     -28.717  44.209 -29.312  1.00  0.00           H  
ATOM   3826  H2'   C  1076     -28.293  41.768 -30.043  1.00  0.00           H  
ATOM   3827 HO2'   C  1076     -29.247  42.731 -31.667  1.00  0.00           H  
ATOM   3828  H42   C  1076     -24.129  42.201 -25.083  1.00  0.00           H  
ATOM   3829  H41   C  1076     -23.268  42.791 -26.421  1.00  0.00           H  
ATOM   3830  H5    C  1076     -26.541  42.059 -25.122  1.00  0.00           H  
ATOM   3831  H6    C  1076     -28.489  42.413 -26.328  1.00  0.00           H  
ATOM   3832  P     G  1077     -30.260  39.027 -30.151  1.00  0.00           P  
ATOM   3833  OP2   G  1077     -29.721  38.362 -28.938  1.00  0.00           O  
ATOM   3834  OP1   G  1077     -31.326  38.361 -30.941  1.00  0.00           O  
ATOM   3835  O5'   G  1077     -29.039  39.331 -31.129  1.00  0.00           O  
ATOM   3836  C5'   G  1077     -29.263  39.686 -32.486  1.00  0.00           C  
ATOM   3837  C4'   G  1077     -27.965  39.856 -33.236  1.00  0.00           C  
ATOM   3838  O4'   G  1077     -27.131  40.883 -32.649  1.00  0.00           O  
ATOM   3839  C3'   G  1077     -27.026  38.659 -33.226  1.00  0.00           C  
ATOM   3840  O3'   G  1077     -27.468  37.603 -34.063  1.00  0.00           O  
ATOM   3841  C1'   G  1077     -25.785  40.616 -32.961  1.00  0.00           C  
ATOM   3842  C2'   G  1077     -25.767  39.319 -33.773  1.00  0.00           C  
ATOM   3843  O2'   G  1077     -25.899  39.615 -35.156  1.00  0.00           O  
ATOM   3844  N1    G  1077     -21.173  40.552 -30.808  1.00  0.00           N  
ATOM   3845  C2    G  1077     -21.519  40.699 -32.129  1.00  0.00           C  
ATOM   3846  N2    G  1077     -20.507  40.848 -32.996  1.00  0.00           N  
ATOM   3847  N3    G  1077     -22.766  40.699 -32.570  1.00  0.00           N  
ATOM   3848  C4    G  1077     -23.656  40.538 -31.569  1.00  0.00           C  
ATOM   3849  C5    G  1077     -23.416  40.384 -30.220  1.00  0.00           C  
ATOM   3850  C6    G  1077     -22.074  40.385 -29.760  1.00  0.00           C  
ATOM   3851  O6    G  1077     -21.656  40.262 -28.603  1.00  0.00           O  
ATOM   3852  N7    G  1077     -24.606  40.248 -29.520  1.00  0.00           N  
ATOM   3853  C8    G  1077     -25.531  40.319 -30.438  1.00  0.00           C  
ATOM   3854  N9    G  1077     -25.025  40.495 -31.703  1.00  0.00           N  
ATOM   3855  H5'   G  1077     -29.764  40.527 -32.519  1.00  0.00           H  
ATOM   3856 H5''   G  1077     -29.792  38.982 -32.917  1.00  0.00           H  
ATOM   3857  H4'   G  1077     -28.177  40.086 -34.165  1.00  0.00           H  
ATOM   3858  H3'   G  1077     -26.861  38.308 -32.327  1.00  0.00           H  
ATOM   3859  H1'   G  1077     -25.411  41.344 -33.500  1.00  0.00           H  
ATOM   3860  H2'   G  1077     -24.970  38.778 -33.592  1.00  0.00           H  
ATOM   3861 HO2'   G  1077     -25.051  39.418 -35.607  1.00  0.00           H  
ATOM   3862  H1    G  1077     -20.219  40.566 -30.583  1.00  0.00           H  
ATOM   3863  H22   G  1077     -20.693  40.957 -33.953  1.00  0.00           H  
ATOM   3864  H21   G  1077     -19.581  40.849 -32.677  1.00  0.00           H  
ATOM   3865  H8    G  1077     -26.489  40.254 -30.244  1.00  0.00           H  
ATOM   3866  P     G  1078     -26.982  36.096 -33.785  1.00  0.00           P  
ATOM   3867  OP2   G  1078     -26.916  35.898 -32.315  1.00  0.00           O  
ATOM   3868  OP1   G  1078     -27.814  35.185 -34.612  1.00  0.00           O  
ATOM   3869  O5'   G  1078     -25.495  36.058 -34.355  1.00  0.00           O  
ATOM   3870  C5'   G  1078     -24.406  35.677 -33.527  1.00  0.00           C  
ATOM   3871  C4'   G  1078     -23.081  36.020 -34.161  1.00  0.00           C  
ATOM   3872  O4'   G  1078     -22.632  37.277 -33.599  1.00  0.00           O  
ATOM   3873  C3'   G  1078     -21.941  35.050 -33.890  1.00  0.00           C  
ATOM   3874  O3'   G  1078     -21.861  34.008 -34.847  1.00  0.00           O  
ATOM   3875  C1'   G  1078     -21.259  37.213 -33.262  1.00  0.00           C  
ATOM   3876  C2'   G  1078     -20.705  35.947 -33.902  1.00  0.00           C  
ATOM   3877  O2'   G  1078     -20.292  36.237 -35.230  1.00  0.00           O  
ATOM   3878  N1    G  1078     -18.150  37.273 -29.232  1.00  0.00           N  
ATOM   3879  C2    G  1078     -17.846  37.324 -30.571  1.00  0.00           C  
ATOM   3880  N2    G  1078     -16.544  37.401 -30.884  1.00  0.00           N  
ATOM   3881  N3    G  1078     -18.752  37.302 -31.535  1.00  0.00           N  
ATOM   3882  C4    G  1078     -20.008  37.222 -31.046  1.00  0.00           C  
ATOM   3883  C5    G  1078     -20.418  37.166 -29.731  1.00  0.00           C  
ATOM   3884  C6    G  1078     -19.436  37.191 -28.707  1.00  0.00           C  
ATOM   3885  O6    G  1078     -19.599  37.151 -27.482  1.00  0.00           O  
ATOM   3886  N7    G  1078     -21.801  37.091 -29.649  1.00  0.00           N  
ATOM   3887  C8    G  1078     -22.199  37.102 -30.892  1.00  0.00           C  
ATOM   3888  N9    G  1078     -21.163  37.180 -31.791  1.00  0.00           N  
ATOM   3889  H5'   G  1078     -24.446  34.710 -33.372  1.00  0.00           H  
ATOM   3890 H5''   G  1078     -24.480  36.142 -32.667  1.00  0.00           H  
ATOM   3891  H4'   G  1078     -23.184  36.128 -35.130  1.00  0.00           H  
ATOM   3892  H3'   G  1078     -22.058  34.660 -33.000  1.00  0.00           H  
ATOM   3893  H1'   G  1078     -20.771  37.992 -33.604  1.00  0.00           H  
ATOM   3894  H2'   G  1078     -19.976  35.562 -33.372  1.00  0.00           H  
ATOM   3895 HO2'   G  1078     -19.313  36.211 -35.273  1.00  0.00           H  
ATOM   3896  H1    G  1078     -17.404  37.296 -28.596  1.00  0.00           H  
ATOM   3897  H22   G  1078     -16.268  37.440 -31.824  1.00  0.00           H  
ATOM   3898  H21   G  1078     -15.867  37.418 -30.176  1.00  0.00           H  
ATOM   3899  H8    G  1078     -23.142  37.059 -31.156  1.00  0.00           H  
ATOM   3900  P     A  1079     -21.280  32.569 -34.429  1.00  0.00           P  
ATOM   3901  OP2   A  1079     -22.025  32.103 -33.232  1.00  0.00           O  
ATOM   3902  OP1   A  1079     -21.236  31.719 -35.644  1.00  0.00           O  
ATOM   3903  O5'   A  1079     -19.780  32.874 -33.986  1.00  0.00           O  
ATOM   3904  C5'   A  1079     -18.764  33.088 -34.954  1.00  0.00           C  
ATOM   3905  C4'   A  1079     -17.419  33.308 -34.306  1.00  0.00           C  
ATOM   3906  O4'   A  1079     -17.487  34.427 -33.385  1.00  0.00           O  
ATOM   3907  C3'   A  1079     -16.912  32.179 -33.422  1.00  0.00           C  
ATOM   3908  O3'   A  1079     -16.304  31.130 -34.156  1.00  0.00           O  
ATOM   3909  C1'   A  1079     -16.669  34.205 -32.248  1.00  0.00           C  
ATOM   3910  C2'   A  1079     -15.909  32.911 -32.542  1.00  0.00           C  
ATOM   3911  O2'   A  1079     -14.723  33.220 -33.260  1.00  0.00           O  
ATOM   3912  N1    A  1079     -16.995  33.802 -27.121  1.00  0.00           N  
ATOM   3913  C2    A  1079     -15.950  33.919 -27.950  1.00  0.00           C  
ATOM   3914  N3    A  1079     -15.937  34.020 -29.278  1.00  0.00           N  
ATOM   3915  C4    A  1079     -17.188  33.990 -29.769  1.00  0.00           C  
ATOM   3916  C5    A  1079     -18.360  33.874 -29.044  1.00  0.00           C  
ATOM   3917  C6    A  1079     -18.238  33.776 -27.647  1.00  0.00           C  
ATOM   3918  N6    A  1079     -19.279  33.658 -26.820  1.00  0.00           N  
ATOM   3919  N7    A  1079     -19.461  33.880 -29.889  1.00  0.00           N  
ATOM   3920  C8    A  1079     -18.940  33.998 -31.085  1.00  0.00           C  
ATOM   3921  N9    A  1079     -17.569  34.070 -31.087  1.00  0.00           N  
ATOM   3922  H5'   A  1079     -18.992  33.876 -35.490  1.00  0.00           H  
ATOM   3923 H5''   A  1079     -18.711  32.306 -35.542  1.00  0.00           H  
ATOM   3924  H4'   A  1079     -16.751  33.493 -34.999  1.00  0.00           H  
ATOM   3925  H3'   A  1079     -17.634  31.809 -32.871  1.00  0.00           H  
ATOM   3926  H1'   A  1079     -16.028  34.929 -32.082  1.00  0.00           H  
ATOM   3927  H2'   A  1079     -15.717  32.410 -31.722  1.00  0.00           H  
ATOM   3928 HO2'   A  1079     -13.950  33.075 -32.676  1.00  0.00           H  
ATOM   3929  H2    A  1079     -15.070  33.933 -27.519  1.00  0.00           H  
ATOM   3930  H61   A  1079     -19.132  33.594 -25.853  1.00  0.00           H  
ATOM   3931  H62   A  1079     -20.191  33.637 -27.179  1.00  0.00           H  
ATOM   3932  H8    A  1079     -19.479  34.031 -31.903  1.00  0.00           H  
ATOM   3933  P     G  1080     -16.235  29.647 -33.539  1.00  0.00           P  
ATOM   3934  OP2   G  1080     -17.535  29.362 -32.881  1.00  0.00           O  
ATOM   3935  OP1   G  1080     -15.731  28.732 -34.595  1.00  0.00           O  
ATOM   3936  O5'   G  1080     -15.121  29.752 -32.405  1.00  0.00           O  
ATOM   3937  C5'   G  1080     -13.750  29.901 -32.742  1.00  0.00           C  
ATOM   3938  C4'   G  1080     -12.892  30.071 -31.513  1.00  0.00           C  
ATOM   3939  O4'   G  1080     -13.406  31.108 -30.644  1.00  0.00           O  
ATOM   3940  C3'   G  1080     -12.787  28.859 -30.599  1.00  0.00           C  
ATOM   3941  O3'   G  1080     -11.865  27.890 -31.070  1.00  0.00           O  
ATOM   3942  C1'   G  1080     -13.104  30.804 -29.296  1.00  0.00           C  
ATOM   3943  C2'   G  1080     -12.319  29.487 -29.300  1.00  0.00           C  
ATOM   3944  O2'   G  1080     -10.930  29.778 -29.339  1.00  0.00           O  
ATOM   3945  N1    G  1080     -15.265  30.196 -24.727  1.00  0.00           N  
ATOM   3946  C2    G  1080     -13.934  30.252 -25.064  1.00  0.00           C  
ATOM   3947  N2    G  1080     -13.059  30.132 -24.055  1.00  0.00           N  
ATOM   3948  N3    G  1080     -13.492  30.416 -26.300  1.00  0.00           N  
ATOM   3949  C4    G  1080     -14.502  30.520 -27.189  1.00  0.00           C  
ATOM   3950  C5    G  1080     -15.861  30.477 -26.957  1.00  0.00           C  
ATOM   3951  C6    G  1080     -16.322  30.300 -25.626  1.00  0.00           C  
ATOM   3952  O6    G  1080     -17.487  30.237 -25.217  1.00  0.00           O  
ATOM   3953  N7    G  1080     -16.568  30.622 -28.142  1.00  0.00           N  
ATOM   3954  C8    G  1080     -15.645  30.748 -29.056  1.00  0.00           C  
ATOM   3955  N9    G  1080     -14.369  30.695 -28.547  1.00  0.00           N  
ATOM   3956  H5'   G  1080     -13.645  30.687 -33.317  1.00  0.00           H  
ATOM   3957 H5''   G  1080     -13.453  29.105 -33.232  1.00  0.00           H  
ATOM   3958  H4'   G  1080     -11.993  30.321 -31.814  1.00  0.00           H  
ATOM   3959  H3'   G  1080     -13.666  28.451 -30.460  1.00  0.00           H  
ATOM   3960  H1'   G  1080     -12.551  31.512 -28.903  1.00  0.00           H  
ATOM   3961  H2'   G  1080     -12.552  28.929 -28.528  1.00  0.00           H  
ATOM   3962 HO2'   G  1080     -10.808  30.731 -29.533  1.00  0.00           H  
ATOM   3963  H1    G  1080     -15.489  30.072 -23.781  1.00  0.00           H  
ATOM   3964  H22   G  1080     -12.096  30.165 -24.236  1.00  0.00           H  
ATOM   3965  H21   G  1080     -13.379  30.010 -23.137  1.00  0.00           H  
ATOM   3966  H8    G  1080     -15.842  30.868 -30.008  1.00  0.00           H  
ATOM   3967  P     U  1081     -12.018  26.351 -30.632  1.00  0.00           P  
ATOM   3968  OP2   U  1081     -13.412  25.929 -30.917  1.00  0.00           O  
ATOM   3969  OP1   U  1081     -10.886  25.591 -31.220  1.00  0.00           O  
ATOM   3970  O5'   U  1081     -11.825  26.380 -29.051  1.00  0.00           O  
ATOM   3971  C5'   U  1081     -10.532  26.500 -28.476  1.00  0.00           C  
ATOM   3972  C4'   U  1081     -10.589  26.477 -26.969  1.00  0.00           C  
ATOM   3973  O4'   U  1081     -11.498  27.521 -26.532  1.00  0.00           O  
ATOM   3974  C3'   U  1081     -11.175  25.222 -26.339  1.00  0.00           C  
ATOM   3975  O3'   U  1081     -10.219  24.192 -26.165  1.00  0.00           O  
ATOM   3976  C1'   U  1081     -12.234  27.098 -25.396  1.00  0.00           C  
ATOM   3977  C2'   U  1081     -11.687  25.729 -25.002  1.00  0.00           C  
ATOM   3978  O2'   U  1081     -10.624  25.900 -24.075  1.00  0.00           O  
ATOM   3979  N1    U  1081     -13.672  27.047 -25.757  1.00  0.00           N  
ATOM   3980  C2    U  1081     -14.582  27.009 -24.717  1.00  0.00           C  
ATOM   3981  O2    U  1081     -14.254  27.016 -23.544  1.00  0.00           O  
ATOM   3982  N3    U  1081     -15.901  26.963 -25.099  1.00  0.00           N  
ATOM   3983  C4    U  1081     -16.394  26.950 -26.386  1.00  0.00           C  
ATOM   3984  O4    U  1081     -17.612  26.905 -26.567  1.00  0.00           O  
ATOM   3985  C5    U  1081     -15.395  26.991 -27.410  1.00  0.00           C  
ATOM   3986  C6    U  1081     -14.104  27.038 -27.067  1.00  0.00           C  
ATOM   3987  H5'   U  1081     -10.131  27.345 -28.767  1.00  0.00           H  
ATOM   3988 H5''   U  1081      -9.974  25.757 -28.786  1.00  0.00           H  
ATOM   3989  H4'   U  1081      -9.703  26.639 -26.584  1.00  0.00           H  
ATOM   3990  H3'   U  1081     -11.918  24.884 -26.880  1.00  0.00           H  
ATOM   3991  H1'   U  1081     -12.109  27.723 -24.651  1.00  0.00           H  
ATOM   3992  H2'   U  1081     -12.390  25.148 -24.643  1.00  0.00           H  
ATOM   3993 HO2'   U  1081      -9.854  25.370 -24.371  1.00  0.00           H  
ATOM   3994  H3    U  1081     -16.563  26.935 -24.377  1.00  0.00           H  
ATOM   3995  H5    U  1081     -15.656  26.987 -28.355  1.00  0.00           H  
ATOM   3996  H6    U  1081     -13.439  27.065 -27.785  1.00  0.00           H  
ATOM   3997  P     G  1082     -10.692  22.660 -26.056  1.00  0.00           P  
ATOM   3998  OP2   G  1082     -11.483  22.335 -27.271  1.00  0.00           O  
ATOM   3999  OP1   G  1082      -9.506  21.835 -25.710  1.00  0.00           O  
ATOM   4000  O5'   G  1082     -11.681  22.649 -24.807  1.00  0.00           O  
ATOM   4001  C5'   G  1082     -11.179  22.703 -23.480  1.00  0.00           C  
ATOM   4002  C4'   G  1082     -12.294  22.673 -22.464  1.00  0.00           C  
ATOM   4003  O4'   G  1082     -13.220  23.758 -22.723  1.00  0.00           O  
ATOM   4004  C3'   G  1082     -13.162  21.424 -22.461  1.00  0.00           C  
ATOM   4005  O3'   G  1082     -12.622  20.377 -21.673  1.00  0.00           O  
ATOM   4006  C1'   G  1082     -14.548  23.341 -22.481  1.00  0.00           C  
ATOM   4007  C2'   G  1082     -14.481  21.928 -21.898  1.00  0.00           C  
ATOM   4008  O2'   G  1082     -14.435  22.017 -20.481  1.00  0.00           O  
ATOM   4009  N1    G  1082     -19.056  22.803 -24.782  1.00  0.00           N  
ATOM   4010  C2    G  1082     -18.733  22.678 -23.453  1.00  0.00           C  
ATOM   4011  N2    G  1082     -19.740  22.370 -22.622  1.00  0.00           N  
ATOM   4012  N3    G  1082     -17.512  22.844 -22.971  1.00  0.00           N  
ATOM   4013  C4    G  1082     -16.624  23.149 -23.940  1.00  0.00           C  
ATOM   4014  C5    G  1082     -16.843  23.297 -25.293  1.00  0.00           C  
ATOM   4015  C6    G  1082     -18.157  23.116 -25.797  1.00  0.00           C  
ATOM   4016  O6    G  1082     -18.553  23.204 -26.965  1.00  0.00           O  
ATOM   4017  N7    G  1082     -15.664  23.615 -25.952  1.00  0.00           N  
ATOM   4018  C8    G  1082     -14.765  23.653 -25.005  1.00  0.00           C  
ATOM   4019  N9    G  1082     -15.280  23.380 -23.761  1.00  0.00           N  
ATOM   4020  H5'   G  1082     -10.664  23.528 -23.366  1.00  0.00           H  
ATOM   4021 H5''   G  1082     -10.589  21.935 -23.330  1.00  0.00           H  
ATOM   4022  H4'   G  1082     -11.909  22.795 -21.570  1.00  0.00           H  
ATOM   4023  H3'   G  1082     -13.287  21.103 -23.378  1.00  0.00           H  
ATOM   4024  H1'   G  1082     -14.982  23.940 -21.838  1.00  0.00           H  
ATOM   4025  H2'   G  1082     -15.235  21.380 -22.202  1.00  0.00           H  
ATOM   4026 HO2'   G  1082     -15.291  21.712 -20.114  1.00  0.00           H  
ATOM   4027  H1    G  1082     -19.992  22.660 -25.038  1.00  0.00           H  
ATOM   4028  H22   G  1082     -19.569  22.268 -21.662  1.00  0.00           H  
ATOM   4029  H21   G  1082     -20.646  22.245 -22.971  1.00  0.00           H  
ATOM   4030  H8    G  1082     -13.821  23.856 -25.167  1.00  0.00           H  
ATOM   4031  P     A  1083     -12.625  18.867 -22.225  1.00  0.00           P  
ATOM   4032  OP2   A  1083     -12.893  18.911 -23.684  1.00  0.00           O  
ATOM   4033  OP1   A  1083     -11.402  18.191 -21.723  1.00  0.00           O  
ATOM   4034  O5'   A  1083     -13.884  18.199 -21.513  1.00  0.00           O  
ATOM   4035  C5'   A  1083     -14.652  17.204 -22.173  1.00  0.00           C  
ATOM   4036  C4'   A  1083     -16.078  17.650 -22.378  1.00  0.00           C  
ATOM   4037  O4'   A  1083     -16.080  19.031 -22.798  1.00  0.00           O  
ATOM   4038  C3'   A  1083     -16.855  16.923 -23.465  1.00  0.00           C  
ATOM   4039  O3'   A  1083     -17.450  15.720 -23.012  1.00  0.00           O  
ATOM   4040  C1'   A  1083     -17.116  19.251 -23.728  1.00  0.00           C  
ATOM   4041  C2'   A  1083     -17.900  17.945 -23.873  1.00  0.00           C  
ATOM   4042  O2'   A  1083     -18.992  17.956 -22.965  1.00  0.00           O  
ATOM   4043  N1    A  1083     -17.828  19.895 -28.790  1.00  0.00           N  
ATOM   4044  C2    A  1083     -18.633  19.448 -27.818  1.00  0.00           C  
ATOM   4045  N3    A  1083     -18.382  19.306 -26.518  1.00  0.00           N  
ATOM   4046  C4    A  1083     -17.125  19.687 -26.232  1.00  0.00           C  
ATOM   4047  C5    A  1083     -16.182  20.167 -27.122  1.00  0.00           C  
ATOM   4048  C6    A  1083     -16.572  20.270 -28.469  1.00  0.00           C  
ATOM   4049  N6    A  1083     -15.770  20.715 -29.439  1.00  0.00           N  
ATOM   4050  N7    A  1083     -14.994  20.460 -26.467  1.00  0.00           N  
ATOM   4051  C8    A  1083     -15.241  20.156 -25.217  1.00  0.00           C  
ATOM   4052  N9    A  1083     -16.512  19.682 -25.003  1.00  0.00           N  
ATOM   4053  H5'   A  1083     -14.648  16.386 -21.634  1.00  0.00           H  
ATOM   4054 H5''   A  1083     -14.248  17.014 -23.045  1.00  0.00           H  
ATOM   4055  H4'   A  1083     -16.571  17.576 -21.533  1.00  0.00           H  
ATOM   4056  H3'   A  1083     -16.264  16.724 -24.222  1.00  0.00           H  
ATOM   4057  H1'   A  1083     -17.713  19.955 -23.395  1.00  0.00           H  
ATOM   4058  H2'   A  1083     -18.197  17.805 -24.797  1.00  0.00           H  
ATOM   4059 HO2'   A  1083     -19.825  18.056 -23.470  1.00  0.00           H  
ATOM   4060  H2    A  1083     -19.534  19.188 -28.103  1.00  0.00           H  
ATOM   4061  H61   A  1083     -16.098  20.765 -30.362  1.00  0.00           H  
ATOM   4062  H62   A  1083     -14.854  20.993 -29.230  1.00  0.00           H  
ATOM   4063  H8    A  1083     -14.579  20.258 -24.500  1.00  0.00           H  
ATOM   4064  P     U  1084     -16.924  14.303 -23.558  1.00  0.00           P  
ATOM   4065  OP2   U  1084     -15.546  14.096 -23.046  1.00  0.00           O  
ATOM   4066  OP1   U  1084     -17.970  13.285 -23.281  1.00  0.00           O  
ATOM   4067  O5'   U  1084     -16.839  14.506 -25.135  1.00  0.00           O  
ATOM   4068  C5'   U  1084     -17.752  13.854 -26.005  1.00  0.00           C  
ATOM   4069  C4'   U  1084     -17.786  14.505 -27.366  1.00  0.00           C  
ATOM   4070  O4'   U  1084     -17.360  15.884 -27.227  1.00  0.00           O  
ATOM   4071  C3'   U  1084     -16.812  13.954 -28.397  1.00  0.00           C  
ATOM   4072  O3'   U  1084     -17.299  12.800 -29.058  1.00  0.00           O  
ATOM   4073  C1'   U  1084     -16.786  16.316 -28.455  1.00  0.00           C  
ATOM   4074  C2'   U  1084     -16.720  15.107 -29.389  1.00  0.00           C  
ATOM   4075  O2'   U  1084     -17.844  15.130 -30.257  1.00  0.00           O  
ATOM   4076  N1    U  1084     -15.445  16.885 -28.175  1.00  0.00           N  
ATOM   4077  C2    U  1084     -14.771  17.461 -29.236  1.00  0.00           C  
ATOM   4078  O2    U  1084     -15.229  17.517 -30.364  1.00  0.00           O  
ATOM   4079  N3    U  1084     -13.535  17.975 -28.931  1.00  0.00           N  
ATOM   4080  C4    U  1084     -12.914  17.973 -27.700  1.00  0.00           C  
ATOM   4081  O4    U  1084     -11.795  18.476 -27.586  1.00  0.00           O  
ATOM   4082  C5    U  1084     -13.670  17.361 -26.650  1.00  0.00           C  
ATOM   4083  C6    U  1084     -14.877  16.853 -26.919  1.00  0.00           C  
ATOM   4084  H5'   U  1084     -18.649  13.890 -25.612  1.00  0.00           H  
ATOM   4085 H5''   U  1084     -17.484  12.917 -26.106  1.00  0.00           H  
ATOM   4086  H4'   U  1084     -18.691  14.481 -27.741  1.00  0.00           H  
ATOM   4087  H3'   U  1084     -15.938  13.755 -28.004  1.00  0.00           H  
ATOM   4088  H1'   U  1084     -17.353  17.005 -28.859  1.00  0.00           H  
ATOM   4089  H2'   U  1084     -15.877  15.084 -29.888  1.00  0.00           H  
ATOM   4090 HO2'   U  1084     -17.543  15.354 -31.163  1.00  0.00           H  
ATOM   4091  H3    U  1084     -13.040  18.388 -29.668  1.00  0.00           H  
ATOM   4092  H5    U  1084     -13.305  17.315 -25.741  1.00  0.00           H  
ATOM   4093  H6    U  1084     -15.374  16.439 -26.184  1.00  0.00           H  
ATOM   4094  P     U  1085     -16.587  11.377 -28.832  1.00  0.00           P  
ATOM   4095  OP2   U  1085     -16.846  10.951 -27.433  1.00  0.00           O  
ATOM   4096  OP1   U  1085     -16.974  10.486 -29.955  1.00  0.00           O  
ATOM   4097  O5'   U  1085     -15.033  11.698 -28.970  1.00  0.00           O  
ATOM   4098  C5'   U  1085     -14.276  11.186 -30.056  1.00  0.00           C  
ATOM   4099  C4'   U  1085     -12.839  10.941 -29.667  1.00  0.00           C  
ATOM   4100  O4'   U  1085     -12.080  12.171 -29.549  1.00  0.00           O  
ATOM   4101  C3'   U  1085     -12.616  10.214 -28.350  1.00  0.00           C  
ATOM   4102  O3'   U  1085     -12.697   8.806 -28.473  1.00  0.00           O  
ATOM   4103  C1'   U  1085     -11.156  12.047 -28.479  1.00  0.00           C  
ATOM   4104  C2'   U  1085     -11.181  10.586 -28.033  1.00  0.00           C  
ATOM   4105  O2'   U  1085     -10.269   9.839 -28.826  1.00  0.00           O  
ATOM   4106  N1    U  1085     -11.539  12.975 -27.387  1.00  0.00           N  
ATOM   4107  C2    U  1085     -10.628  13.958 -27.045  1.00  0.00           C  
ATOM   4108  O2    U  1085      -9.549  14.086 -27.597  1.00  0.00           O  
ATOM   4109  N3    U  1085     -11.026  14.793 -26.031  1.00  0.00           N  
ATOM   4110  C4    U  1085     -12.215  14.748 -25.334  1.00  0.00           C  
ATOM   4111  O4    U  1085     -12.425  15.573 -24.444  1.00  0.00           O  
ATOM   4112  C5    U  1085     -13.108  13.706 -25.741  1.00  0.00           C  
ATOM   4113  C6    U  1085     -12.746  12.880 -26.728  1.00  0.00           C  
ATOM   4114  H5'   U  1085     -14.301  11.831 -30.795  1.00  0.00           H  
ATOM   4115 H5''   U  1085     -14.675  10.342 -30.354  1.00  0.00           H  
ATOM   4116  H4'   U  1085     -12.453  10.407 -30.392  1.00  0.00           H  
ATOM   4117  H3'   U  1085     -13.230  10.511 -27.646  1.00  0.00           H  
ATOM   4118  H1'   U  1085     -10.255  12.272 -28.795  1.00  0.00           H  
ATOM   4119  H2'   U  1085     -10.989  10.494 -27.077  1.00  0.00           H  
ATOM   4120 HO2'   U  1085      -9.500   9.584 -28.274  1.00  0.00           H  
ATOM   4121  H3    U  1085     -10.395  15.497 -25.773  1.00  0.00           H  
ATOM   4122  H5    U  1085     -13.977  13.601 -25.301  1.00  0.00           H  
ATOM   4123  H6    U  1085     -13.374  12.174 -26.987  1.00  0.00           H  
ATOM   4124  P     U  1086     -13.179   7.910 -27.229  1.00  0.00           P  
ATOM   4125  OP2   U  1086     -14.414   8.520 -26.675  1.00  0.00           O  
ATOM   4126  OP1   U  1086     -13.192   6.490 -27.662  1.00  0.00           O  
ATOM   4127  O5'   U  1086     -12.016   8.088 -26.155  1.00  0.00           O  
ATOM   4128  C5'   U  1086     -10.681   7.714 -26.456  1.00  0.00           C  
ATOM   4129  C4'   U  1086      -9.706   8.262 -25.443  1.00  0.00           C  
ATOM   4130  O4'   U  1086     -10.360   9.290 -24.657  1.00  0.00           O  
ATOM   4131  C3'   U  1086      -9.229   7.289 -24.377  1.00  0.00           C  
ATOM   4132  O3'   U  1086      -8.190   6.438 -24.828  1.00  0.00           O  
ATOM   4133  C1'   U  1086      -9.820   9.324 -23.368  1.00  0.00           C  
ATOM   4134  C2'   U  1086      -8.780   8.223 -23.255  1.00  0.00           C  
ATOM   4135  O2'   U  1086      -7.493   8.764 -23.520  1.00  0.00           O  
ATOM   4136  N1    U  1086     -10.933   9.147 -22.403  1.00  0.00           N  
ATOM   4137  C2    U  1086     -10.593   8.973 -21.074  1.00  0.00           C  
ATOM   4138  O2    U  1086      -9.441   8.961 -20.677  1.00  0.00           O  
ATOM   4139  N3    U  1086     -11.656   8.814 -20.218  1.00  0.00           N  
ATOM   4140  C4    U  1086     -12.995   8.810 -20.546  1.00  0.00           C  
ATOM   4141  O4    U  1086     -13.834   8.654 -19.657  1.00  0.00           O  
ATOM   4142  C5    U  1086     -13.270   8.995 -21.938  1.00  0.00           C  
ATOM   4143  C6    U  1086     -12.255   9.154 -22.793  1.00  0.00           C  
ATOM   4144  H5'   U  1086     -10.445   8.057 -27.344  1.00  0.00           H  
ATOM   4145 H5''   U  1086     -10.616   6.736 -26.464  1.00  0.00           H  
ATOM   4146  H4'   U  1086      -8.925   8.643 -25.896  1.00  0.00           H  
ATOM   4147  H3'   U  1086      -9.979   6.741 -24.066  1.00  0.00           H  
ATOM   4148  H1'   U  1086      -9.390  10.191 -23.212  1.00  0.00           H  
ATOM   4149  H2'   U  1086      -8.813   7.779 -22.382  1.00  0.00           H  
ATOM   4150 HO2'   U  1086      -7.596   9.673 -23.875  1.00  0.00           H  
ATOM   4151  H3    U  1086     -11.437   8.689 -19.271  1.00  0.00           H  
ATOM   4152  H5    U  1086     -14.196   9.007 -22.260  1.00  0.00           H  
ATOM   4153  H6    U  1086     -12.470   9.278 -23.740  1.00  0.00           H  
ATOM   4154  P     A  1087      -8.298   4.848 -24.622  1.00  0.00           P  
ATOM   4155  OP2   A  1087      -9.680   4.535 -24.178  1.00  0.00           O  
ATOM   4156  OP1   A  1087      -7.749   4.189 -25.833  1.00  0.00           O  
ATOM   4157  O5'   A  1087      -7.311   4.550 -23.407  1.00  0.00           O  
ATOM   4158  C5'   A  1087      -6.479   5.571 -22.876  1.00  0.00           C  
ATOM   4159  C4'   A  1087      -5.045   5.117 -22.768  1.00  0.00           C  
ATOM   4160  O4'   A  1087      -4.590   4.927 -24.128  1.00  0.00           O  
ATOM   4161  C3'   A  1087      -4.084   6.094 -22.110  1.00  0.00           C  
ATOM   4162  O3'   A  1087      -3.239   5.481 -21.151  1.00  0.00           O  
ATOM   4163  C1'   A  1087      -3.338   5.582 -24.257  1.00  0.00           C  
ATOM   4164  C2'   A  1087      -3.329   6.736 -23.269  1.00  0.00           C  
ATOM   4165  O2'   A  1087      -1.991   7.044 -22.905  1.00  0.00           O  
ATOM   4166  N1    A  1087      -0.108   6.505 -28.164  1.00  0.00           N  
ATOM   4167  C2    A  1087       0.091   6.052 -26.920  1.00  0.00           C  
ATOM   4168  N3    A  1087      -0.797   5.835 -25.952  1.00  0.00           N  
ATOM   4169  C4    A  1087      -2.039   6.139 -26.370  1.00  0.00           C  
ATOM   4170  C5    A  1087      -2.401   6.613 -27.617  1.00  0.00           C  
ATOM   4171  C6    A  1087      -1.367   6.799 -28.552  1.00  0.00           C  
ATOM   4172  N6    A  1087      -1.565   7.251 -29.793  1.00  0.00           N  
ATOM   4173  N7    A  1087      -3.773   6.814 -27.687  1.00  0.00           N  
ATOM   4174  C8    A  1087      -4.202   6.462 -26.500  1.00  0.00           C  
ATOM   4175  N9    A  1087      -3.207   6.043 -25.652  1.00  0.00           N  
ATOM   4176  H5'   A  1087      -6.804   5.817 -21.985  1.00  0.00           H  
ATOM   4177 H5''   A  1087      -6.523   6.356 -23.460  1.00  0.00           H  
ATOM   4178  H4'   A  1087      -4.982   4.252 -22.310  1.00  0.00           H  
ATOM   4179  H3'   A  1087      -4.630   6.777 -21.666  1.00  0.00           H  
ATOM   4180  H1'   A  1087      -2.604   4.967 -24.046  1.00  0.00           H  
ATOM   4181  H2'   A  1087      -3.802   7.522 -23.614  1.00  0.00           H  
ATOM   4182 HO2'   A  1087      -1.749   7.912 -23.289  1.00  0.00           H  
ATOM   4183  H2    A  1087       1.022   5.853 -26.688  1.00  0.00           H  
ATOM   4184  H61   A  1087      -0.804   7.360 -30.401  1.00  0.00           H  
ATOM   4185  H62   A  1087      -2.470   7.471 -30.097  1.00  0.00           H  
ATOM   4186  H8    A  1087      -5.147   6.496 -26.241  1.00  0.00           H  
ATOM   4187  P     C  1088      -3.460   5.760 -19.584  1.00  0.00           P  
ATOM   4188  OP2   C  1088      -4.915   5.930 -19.346  1.00  0.00           O  
ATOM   4189  OP1   C  1088      -2.707   4.731 -18.823  1.00  0.00           O  
ATOM   4190  O5'   C  1088      -2.753   7.167 -19.339  1.00  0.00           O  
ATOM   4191  C5'   C  1088      -2.844   7.820 -18.082  1.00  0.00           C  
ATOM   4192  C4'   C  1088      -1.705   7.435 -17.170  1.00  0.00           C  
ATOM   4193  O4'   C  1088      -1.185   6.131 -17.542  1.00  0.00           O  
ATOM   4194  C3'   C  1088      -0.479   8.333 -17.212  1.00  0.00           C  
ATOM   4195  O3'   C  1088      -0.616   9.494 -16.411  1.00  0.00           O  
ATOM   4196  C1'   C  1088       0.212   6.071 -17.320  1.00  0.00           C  
ATOM   4197  C2'   C  1088       0.624   7.411 -16.712  1.00  0.00           C  
ATOM   4198  O2'   C  1088       0.598   7.302 -15.296  1.00  0.00           O  
ATOM   4199  N1    C  1088       0.856   5.828 -18.635  1.00  0.00           N  
ATOM   4200  C2    C  1088       2.250   5.709 -18.681  1.00  0.00           C  
ATOM   4201  O2    C  1088       2.902   5.811 -17.630  1.00  0.00           O  
ATOM   4202  N3    C  1088       2.862   5.487 -19.867  1.00  0.00           N  
ATOM   4203  C4    C  1088       2.139   5.382 -20.982  1.00  0.00           C  
ATOM   4204  N4    C  1088       2.785   5.162 -22.130  1.00  0.00           N  
ATOM   4205  C5    C  1088       0.720   5.499 -20.969  1.00  0.00           C  
ATOM   4206  C6    C  1088       0.126   5.717 -19.790  1.00  0.00           C  
ATOM   4207  H5'   C  1088      -3.692   7.576 -17.656  1.00  0.00           H  
ATOM   4208 H5''   C  1088      -2.825   8.790 -18.225  1.00  0.00           H  
ATOM   4209  H4'   C  1088      -2.038   7.396 -16.249  1.00  0.00           H  
ATOM   4210  H3'   C  1088      -0.286   8.589 -18.138  1.00  0.00           H  
ATOM   4211  H1'   C  1088       0.451   5.350 -16.702  1.00  0.00           H  
ATOM   4212  H2'   C  1088       1.503   7.697 -17.037  1.00  0.00           H  
ATOM   4213 HO2'   C  1088       1.518   7.303 -14.958  1.00  0.00           H  
ATOM   4214  H42   C  1088       2.282   5.081 -22.967  1.00  0.00           H  
ATOM   4215  H41   C  1088       3.762   5.084 -22.135  1.00  0.00           H  
ATOM   4216  H5    C  1088       0.197   5.419 -21.794  1.00  0.00           H  
ATOM   4217  H6    C  1088      -0.849   5.801 -19.760  1.00  0.00           H  
ATOM   4218  P     G  1089      -0.472  10.953 -17.071  1.00  0.00           P  
ATOM   4219  OP2   G  1089      -0.645  10.812 -18.539  1.00  0.00           O  
ATOM   4220  OP1   G  1089      -1.343  11.888 -16.315  1.00  0.00           O  
ATOM   4221  O5'   G  1089       1.044  11.356 -16.790  1.00  0.00           O  
ATOM   4222  C5'   G  1089       1.537  11.457 -15.463  1.00  0.00           C  
ATOM   4223  C4'   G  1089       3.042  11.356 -15.422  1.00  0.00           C  
ATOM   4224  O4'   G  1089       3.430  10.014 -15.827  1.00  0.00           O  
ATOM   4225  C3'   G  1089       3.798  12.267 -16.377  1.00  0.00           C  
ATOM   4226  O3'   G  1089       3.998  13.571 -15.856  1.00  0.00           O  
ATOM   4227  C1'   G  1089       4.619  10.070 -16.568  1.00  0.00           C  
ATOM   4228  C2'   G  1089       5.110  11.519 -16.551  1.00  0.00           C  
ATOM   4229  O2'   G  1089       5.965  11.709 -15.433  1.00  0.00           O  
ATOM   4230  N1    G  1089       6.570   8.749 -21.080  1.00  0.00           N  
ATOM   4231  C2    G  1089       7.211   9.176 -19.942  1.00  0.00           C  
ATOM   4232  N2    G  1089       8.547   9.265 -20.009  1.00  0.00           N  
ATOM   4233  N3    G  1089       6.587   9.493 -18.819  1.00  0.00           N  
ATOM   4234  C4    G  1089       5.250   9.348 -18.925  1.00  0.00           C  
ATOM   4235  C5    G  1089       4.513   8.929 -20.013  1.00  0.00           C  
ATOM   4236  C6    G  1089       5.194   8.593 -21.212  1.00  0.00           C  
ATOM   4237  O6    G  1089       4.719   8.201 -22.284  1.00  0.00           O  
ATOM   4238  N7    G  1089       3.158   8.915 -19.714  1.00  0.00           N  
ATOM   4239  C8    G  1089       3.096   9.319 -18.474  1.00  0.00           C  
ATOM   4240  N9    G  1089       4.329   9.598 -17.935  1.00  0.00           N  
ATOM   4241  H5'   G  1089       1.153  10.735 -14.923  1.00  0.00           H  
ATOM   4242 H5''   G  1089       1.264  12.319 -15.085  1.00  0.00           H  
ATOM   4243  H4'   G  1089       3.346  11.520 -14.504  1.00  0.00           H  
ATOM   4244  H3'   G  1089       3.325  12.298 -17.233  1.00  0.00           H  
ATOM   4245  H1'   G  1089       5.296   9.491 -16.159  1.00  0.00           H  
ATOM   4246  H2'   G  1089       5.553  11.761 -17.392  1.00  0.00           H  
ATOM   4247 HO2'   G  1089       6.886  11.818 -15.750  1.00  0.00           H  
ATOM   4248  H1    G  1089       7.124   8.539 -21.861  1.00  0.00           H  
ATOM   4249  H22   G  1089       9.058   9.564 -19.227  1.00  0.00           H  
ATOM   4250  H21   G  1089       9.016   9.032 -20.837  1.00  0.00           H  
ATOM   4251  H8    G  1089       2.256   9.411 -17.979  1.00  0.00           H  
ATOM   4252  P     C  1090       4.073  14.833 -16.848  1.00  0.00           P  
ATOM   4253  OP2   C  1090       3.018  14.671 -17.880  1.00  0.00           O  
ATOM   4254  OP1   C  1090       4.106  16.066 -16.020  1.00  0.00           O  
ATOM   4255  O5'   C  1090       5.489  14.681 -17.561  1.00  0.00           O  
ATOM   4256  C5'   C  1090       6.692  14.968 -16.863  1.00  0.00           C  
ATOM   4257  C4'   C  1090       7.906  14.746 -17.731  1.00  0.00           C  
ATOM   4258  O4'   C  1090       7.937  13.366 -18.173  1.00  0.00           O  
ATOM   4259  C3'   C  1090       7.960  15.543 -19.025  1.00  0.00           C  
ATOM   4260  O3'   C  1090       8.417  16.871 -18.837  1.00  0.00           O  
ATOM   4261  C1'   C  1090       8.481  13.285 -19.484  1.00  0.00           C  
ATOM   4262  C2'   C  1090       8.914  14.707 -19.866  1.00  0.00           C  
ATOM   4263  O2'   C  1090      10.262  14.906 -19.467  1.00  0.00           O  
ATOM   4264  N1    C  1090       7.430  12.754 -20.388  1.00  0.00           N  
ATOM   4265  C2    C  1090       7.814  12.288 -21.652  1.00  0.00           C  
ATOM   4266  O2    C  1090       9.011  12.332 -21.976  1.00  0.00           O  
ATOM   4267  N3    C  1090       6.876  11.798 -22.495  1.00  0.00           N  
ATOM   4268  C4    C  1090       5.597  11.761 -22.122  1.00  0.00           C  
ATOM   4269  N4    C  1090       4.706  11.270 -22.987  1.00  0.00           N  
ATOM   4270  C5    C  1090       5.174  12.228 -20.846  1.00  0.00           C  
ATOM   4271  C6    C  1090       6.111  12.709 -20.020  1.00  0.00           C  
ATOM   4272  H5'   C  1090       6.750  14.387 -16.076  1.00  0.00           H  
ATOM   4273 H5''   C  1090       6.675  15.903 -16.569  1.00  0.00           H  
ATOM   4274  H4'   C  1090       8.710  14.931 -17.202  1.00  0.00           H  
ATOM   4275  H3'   C  1090       7.073  15.543 -19.441  1.00  0.00           H  
ATOM   4276  H1'   C  1090       9.261  12.694 -19.508  1.00  0.00           H  
ATOM   4277  H2'   C  1090       8.790  14.878 -20.823  1.00  0.00           H  
ATOM   4278 HO2'   C  1090      10.829  14.942 -20.265  1.00  0.00           H  
ATOM   4279  H42   C  1090       3.758  11.229 -22.743  1.00  0.00           H  
ATOM   4280  H41   C  1090       5.001  10.950 -23.865  1.00  0.00           H  
ATOM   4281  H5    C  1090       4.231  12.197 -20.580  1.00  0.00           H  
ATOM   4282  H6    C  1090       5.841  13.036 -19.137  1.00  0.00           H  
ATOM   4283  P     G  1091       8.025  18.018 -19.894  1.00  0.00           P  
ATOM   4284  OP2   G  1091       6.579  17.884 -20.202  1.00  0.00           O  
ATOM   4285  OP1   G  1091       8.551  19.311 -19.386  1.00  0.00           O  
ATOM   4286  O5'   G  1091       8.846  17.632 -21.204  1.00  0.00           O  
ATOM   4287  C5'   G  1091      10.234  17.917 -21.304  1.00  0.00           C  
ATOM   4288  C4'   G  1091      10.775  17.561 -22.666  1.00  0.00           C  
ATOM   4289  O4'   G  1091      10.563  16.155 -22.937  1.00  0.00           O  
ATOM   4290  C3'   G  1091      10.114  18.253 -23.849  1.00  0.00           C  
ATOM   4291  O3'   G  1091      10.600  19.567 -24.063  1.00  0.00           O  
ATOM   4292  C1'   G  1091      10.247  15.941 -24.304  1.00  0.00           C  
ATOM   4293  C2'   G  1091      10.403  17.294 -24.998  1.00  0.00           C  
ATOM   4294  O2'   G  1091      11.740  17.428 -25.458  1.00  0.00           O  
ATOM   4295  N1    G  1091       6.716  13.673 -27.185  1.00  0.00           N  
ATOM   4296  C2    G  1091       8.011  14.009 -27.493  1.00  0.00           C  
ATOM   4297  N2    G  1091       8.427  13.703 -28.731  1.00  0.00           N  
ATOM   4298  N3    G  1091       8.841  14.602 -26.651  1.00  0.00           N  
ATOM   4299  C4    G  1091       8.263  14.837 -25.454  1.00  0.00           C  
ATOM   4300  C5    G  1091       6.980  14.542 -25.045  1.00  0.00           C  
ATOM   4301  C6    G  1091       6.100  13.906 -25.959  1.00  0.00           C  
ATOM   4302  O6    G  1091       4.925  13.563 -25.785  1.00  0.00           O  
ATOM   4303  N7    G  1091       6.775  14.947 -23.734  1.00  0.00           N  
ATOM   4304  C8    G  1091       7.916  15.473 -23.376  1.00  0.00           C  
ATOM   4305  N9    G  1091       8.862  15.438 -24.371  1.00  0.00           N  
ATOM   4306  H5'   G  1091      10.716  17.403 -20.624  1.00  0.00           H  
ATOM   4307 H5''   G  1091      10.377  18.873 -21.143  1.00  0.00           H  
ATOM   4308  H4'   G  1091      11.739  17.742 -22.682  1.00  0.00           H  
ATOM   4309  H3'   G  1091       9.147  18.291 -23.699  1.00  0.00           H  
ATOM   4310  H1'   G  1091      10.852  15.290 -24.719  1.00  0.00           H  
ATOM   4311  H2'   G  1091       9.756  17.401 -25.727  1.00  0.00           H  
ATOM   4312 HO2'   G  1091      11.750  17.359 -26.435  1.00  0.00           H  
ATOM   4313  H1    G  1091       6.182  13.236 -27.881  1.00  0.00           H  
ATOM   4314  H22   G  1091       9.343  13.919 -29.008  1.00  0.00           H  
ATOM   4315  H21   G  1091       7.818  13.264 -29.361  1.00  0.00           H  
ATOM   4316  H8    G  1091       8.079  15.852 -22.488  1.00  0.00           H  
ATOM   4317  P     U  1092       9.705  20.639 -24.859  1.00  0.00           P  
ATOM   4318  OP2   U  1092       8.383  20.721 -24.188  1.00  0.00           O  
ATOM   4319  OP1   U  1092      10.515  21.870 -25.040  1.00  0.00           O  
ATOM   4320  O5'   U  1092       9.491  19.974 -26.291  1.00  0.00           O  
ATOM   4321  C5'   U  1092      10.517  20.008 -27.272  1.00  0.00           C  
ATOM   4322  C4'   U  1092      10.071  19.372 -28.566  1.00  0.00           C  
ATOM   4323  O4'   U  1092       9.572  18.023 -28.351  1.00  0.00           O  
ATOM   4324  C3'   U  1092       8.935  20.069 -29.298  1.00  0.00           C  
ATOM   4325  O3'   U  1092       9.365  21.191 -30.049  1.00  0.00           O  
ATOM   4326  C1'   U  1092       8.542  17.730 -29.279  1.00  0.00           C  
ATOM   4327  C2'   U  1092       8.390  18.951 -30.190  1.00  0.00           C  
ATOM   4328  O2'   U  1092       9.202  18.770 -31.342  1.00  0.00           O  
ATOM   4329  N1    U  1092       7.301  17.437 -28.521  1.00  0.00           N  
ATOM   4330  C2    U  1092       6.285  16.791 -29.200  1.00  0.00           C  
ATOM   4331  O2    U  1092       6.370  16.461 -30.370  1.00  0.00           O  
ATOM   4332  N3    U  1092       5.157  16.540 -28.458  1.00  0.00           N  
ATOM   4333  C4    U  1092       4.942  16.862 -27.135  1.00  0.00           C  
ATOM   4334  O4    U  1092       3.868  16.568 -26.607  1.00  0.00           O  
ATOM   4335  C5    U  1092       6.037  17.528 -26.497  1.00  0.00           C  
ATOM   4336  C6    U  1092       7.147  17.784 -27.195  1.00  0.00           C  
ATOM   4337  H5'   U  1092      11.299  19.525 -26.932  1.00  0.00           H  
ATOM   4338 H5''   U  1092      10.765  20.940 -27.443  1.00  0.00           H  
ATOM   4339  H4'   U  1092      10.839  19.320 -29.172  1.00  0.00           H  
ATOM   4340  H3'   U  1092       8.246  20.329 -28.652  1.00  0.00           H  
ATOM   4341  H1'   U  1092       8.782  16.950 -29.822  1.00  0.00           H  
ATOM   4342  H2'   U  1092       7.453  19.106 -30.429  1.00  0.00           H  
ATOM   4343 HO2'   U  1092       8.625  18.591 -32.114  1.00  0.00           H  
ATOM   4344  H3    U  1092       4.424  16.082 -28.920  1.00  0.00           H  
ATOM   4345  H5    U  1092       5.971  17.794 -25.555  1.00  0.00           H  
ATOM   4346  H6    U  1092       7.881  18.242 -26.736  1.00  0.00           H  
ATOM   4347  P     U  1093       8.327  22.357 -30.429  1.00  0.00           P  
ATOM   4348  OP2   U  1093       7.682  22.824 -29.176  1.00  0.00           O  
ATOM   4349  OP1   U  1093       9.030  23.332 -31.301  1.00  0.00           O  
ATOM   4350  O5'   U  1093       7.222  21.617 -31.307  1.00  0.00           O  
ATOM   4351  C5'   U  1093       7.420  21.399 -32.695  1.00  0.00           C  
ATOM   4352  C4'   U  1093       6.197  20.800 -33.345  1.00  0.00           C  
ATOM   4353  O4'   U  1093       5.823  19.664 -32.535  1.00  0.00           O  
ATOM   4354  C3'   U  1093       4.938  21.654 -33.319  1.00  0.00           C  
ATOM   4355  O3'   U  1093       4.906  22.624 -34.350  1.00  0.00           O  
ATOM   4356  C1'   U  1093       4.437  19.445 -32.596  1.00  0.00           C  
ATOM   4357  C2'   U  1093       3.853  20.578 -33.439  1.00  0.00           C  
ATOM   4358  O2'   U  1093       3.721  20.128 -34.780  1.00  0.00           O  
ATOM   4359  N1    U  1093       3.923  19.458 -31.205  1.00  0.00           N  
ATOM   4360  C2    U  1093       2.724  18.811 -30.969  1.00  0.00           C  
ATOM   4361  O2    U  1093       2.090  18.245 -31.843  1.00  0.00           O  
ATOM   4362  N3    U  1093       2.288  18.848 -29.668  1.00  0.00           N  
ATOM   4363  C4    U  1093       2.913  19.452 -28.598  1.00  0.00           C  
ATOM   4364  O4    U  1093       2.391  19.398 -27.483  1.00  0.00           O  
ATOM   4365  C5    U  1093       4.149  20.101 -28.915  1.00  0.00           C  
ATOM   4366  C6    U  1093       4.597  20.080 -30.175  1.00  0.00           C  
ATOM   4367  H5'   U  1093       8.177  20.788 -32.818  1.00  0.00           H  
ATOM   4368 H5''   U  1093       7.624  22.253 -33.128  1.00  0.00           H  
ATOM   4369  H4'   U  1093       6.429  20.514 -34.252  1.00  0.00           H  
ATOM   4370  H3'   U  1093       4.867  22.098 -32.449  1.00  0.00           H  
ATOM   4371  H1'   U  1093       4.220  18.586 -33.015  1.00  0.00           H  
ATOM   4372  H2'   U  1093       2.998  20.887 -33.075  1.00  0.00           H  
ATOM   4373 HO2'   U  1093       2.770  20.002 -34.982  1.00  0.00           H  
ATOM   4374  H3    U  1093       1.439  18.396 -29.479  1.00  0.00           H  
ATOM   4375  H5    U  1093       4.661  20.556 -28.215  1.00  0.00           H  
ATOM   4376  H6    U  1093       5.444  20.531 -30.367  1.00  0.00           H  
ATOM   4377  P     A  1094       4.126  24.011 -34.133  1.00  0.00           P  
ATOM   4378  OP2   A  1094       3.604  24.032 -32.743  1.00  0.00           O  
ATOM   4379  OP1   A  1094       5.003  25.112 -34.604  1.00  0.00           O  
ATOM   4380  O5'   A  1094       2.882  23.913 -35.124  1.00  0.00           O  
ATOM   4381  C5'   A  1094       1.752  24.757 -34.961  1.00  0.00           C  
ATOM   4382  C4'   A  1094       0.470  24.037 -35.294  1.00  0.00           C  
ATOM   4383  O4'   A  1094       0.633  22.621 -34.958  1.00  0.00           O  
ATOM   4384  C3'   A  1094      -0.767  24.488 -34.532  1.00  0.00           C  
ATOM   4385  O3'   A  1094      -1.469  25.532 -35.183  1.00  0.00           O  
ATOM   4386  C1'   A  1094      -0.487  22.131 -34.267  1.00  0.00           C  
ATOM   4387  C2'   A  1094      -1.588  23.203 -34.419  1.00  0.00           C  
ATOM   4388  O2'   A  1094      -2.310  22.947 -35.615  1.00  0.00           O  
ATOM   4389  N1    A  1094      -1.863  20.342 -29.635  1.00  0.00           N  
ATOM   4390  C2    A  1094      -2.498  20.372 -30.813  1.00  0.00           C  
ATOM   4391  N3    A  1094      -2.080  20.854 -31.982  1.00  0.00           N  
ATOM   4392  C4    A  1094      -0.840  21.362 -31.871  1.00  0.00           C  
ATOM   4393  C5    A  1094      -0.062  21.404 -30.729  1.00  0.00           C  
ATOM   4394  C6    A  1094      -0.618  20.861 -29.557  1.00  0.00           C  
ATOM   4395  N6    A  1094       0.014  20.832 -28.382  1.00  0.00           N  
ATOM   4396  N7    A  1094       1.164  22.002 -30.992  1.00  0.00           N  
ATOM   4397  C8    A  1094       1.099  22.302 -32.266  1.00  0.00           C  
ATOM   4398  N9    A  1094      -0.085  21.943 -32.861  1.00  0.00           N  
ATOM   4399  H5'   A  1094       1.844  25.534 -35.552  1.00  0.00           H  
ATOM   4400 H5''   A  1094       1.713  25.066 -34.032  1.00  0.00           H  
ATOM   4401  H4'   A  1094       0.294  24.129 -36.254  1.00  0.00           H  
ATOM   4402  H3'   A  1094      -0.503  24.776 -33.633  1.00  0.00           H  
ATOM   4403  H1'   A  1094      -0.809  21.280 -34.632  1.00  0.00           H  
ATOM   4404  H2'   A  1094      -2.176  23.220 -33.636  1.00  0.00           H  
ATOM   4405 HO2'   A  1094      -3.201  22.612 -35.383  1.00  0.00           H  
ATOM   4406  H2    A  1094      -3.398  19.983 -30.816  1.00  0.00           H  
ATOM   4407  H61   A  1094      -0.426  20.439 -27.599  1.00  0.00           H  
ATOM   4408  H62   A  1094       0.918  21.202 -28.302  1.00  0.00           H  
ATOM   4409  H8    A  1094       1.830  22.743 -32.749  1.00  0.00           H  
ATOM   4410  P     U  1095      -1.456  27.019 -34.571  1.00  0.00           P  
ATOM   4411  OP2   U  1095      -0.811  26.959 -33.235  1.00  0.00           O  
ATOM   4412  OP1   U  1095      -0.918  27.937 -35.607  1.00  0.00           O  
ATOM   4413  O5'   U  1095      -2.997  27.362 -34.360  1.00  0.00           O  
ATOM   4414  C5'   U  1095      -4.011  26.484 -34.827  1.00  0.00           C  
ATOM   4415  C4'   U  1095      -4.917  26.034 -33.707  1.00  0.00           C  
ATOM   4416  O4'   U  1095      -4.476  24.778 -33.101  1.00  0.00           O  
ATOM   4417  C3'   U  1095      -5.026  26.972 -32.515  1.00  0.00           C  
ATOM   4418  O3'   U  1095      -5.848  28.097 -32.769  1.00  0.00           O  
ATOM   4419  C1'   U  1095      -4.804  24.743 -31.736  1.00  0.00           C  
ATOM   4420  C2'   U  1095      -5.574  26.043 -31.428  1.00  0.00           C  
ATOM   4421  O2'   U  1095      -6.965  25.814 -31.601  1.00  0.00           O  
ATOM   4422  N1    U  1095      -3.538  24.644 -30.971  1.00  0.00           N  
ATOM   4423  C2    U  1095      -3.574  23.944 -29.779  1.00  0.00           C  
ATOM   4424  O2    U  1095      -4.584  23.417 -29.347  1.00  0.00           O  
ATOM   4425  N3    U  1095      -2.378  23.878 -29.106  1.00  0.00           N  
ATOM   4426  C4    U  1095      -1.175  24.430 -29.491  1.00  0.00           C  
ATOM   4427  O4    U  1095      -0.185  24.284 -28.773  1.00  0.00           O  
ATOM   4428  C5    U  1095      -1.213  25.140 -30.734  1.00  0.00           C  
ATOM   4429  C6    U  1095      -2.363  25.218 -31.411  1.00  0.00           C  
ATOM   4430  H5'   U  1095      -3.590  25.698 -35.233  1.00  0.00           H  
ATOM   4431 H5''   U  1095      -4.547  26.946 -35.504  1.00  0.00           H  
ATOM   4432  H4'   U  1095      -5.816  25.889 -34.068  1.00  0.00           H  
ATOM   4433  H3'   U  1095      -4.130  27.275 -32.260  1.00  0.00           H  
ATOM   4434  H1'   U  1095      -5.373  23.973 -31.523  1.00  0.00           H  
ATOM   4435  H2'   U  1095      -5.371  26.380 -30.531  1.00  0.00           H  
ATOM   4436 HO2'   U  1095      -7.400  25.815 -30.722  1.00  0.00           H  
ATOM   4437  H3    U  1095      -2.382  23.387 -28.259  1.00  0.00           H  
ATOM   4438  H5    U  1095      -0.402  25.563 -31.085  1.00  0.00           H  
ATOM   4439  H6    U  1095      -2.364  25.710 -32.257  1.00  0.00           H  
ATOM   4440  P     U  1096      -5.688  29.432 -31.889  1.00  0.00           P  
ATOM   4441  OP2   U  1096      -4.249  29.799 -31.871  1.00  0.00           O  
ATOM   4442  OP1   U  1096      -6.691  30.419 -32.363  1.00  0.00           O  
ATOM   4443  O5'   U  1096      -6.100  28.977 -30.420  1.00  0.00           O  
ATOM   4444  C5'   U  1096      -7.463  28.919 -30.029  1.00  0.00           C  
ATOM   4445  C4'   U  1096      -7.609  28.744 -28.538  1.00  0.00           C  
ATOM   4446  O4'   U  1096      -6.850  27.588 -28.111  1.00  0.00           O  
ATOM   4447  C3'   U  1096      -7.070  29.874 -27.674  1.00  0.00           C  
ATOM   4448  O3'   U  1096      -7.989  30.940 -27.520  1.00  0.00           O  
ATOM   4449  C1'   U  1096      -6.219  27.840 -26.882  1.00  0.00           C  
ATOM   4450  C2'   U  1096      -6.792  29.155 -26.359  1.00  0.00           C  
ATOM   4451  O2'   U  1096      -7.989  28.884 -25.643  1.00  0.00           O  
ATOM   4452  N1    U  1096      -4.762  27.925 -27.142  1.00  0.00           N  
ATOM   4453  C2    U  1096      -3.938  28.135 -26.052  1.00  0.00           C  
ATOM   4454  O2    U  1096      -4.356  28.248 -24.913  1.00  0.00           O  
ATOM   4455  N3    U  1096      -2.597  28.206 -26.340  1.00  0.00           N  
ATOM   4456  C4    U  1096      -2.006  28.093 -27.580  1.00  0.00           C  
ATOM   4457  O4    U  1096      -0.781  28.180 -27.676  1.00  0.00           O  
ATOM   4458  C5    U  1096      -2.919  27.877 -28.661  1.00  0.00           C  
ATOM   4459  C6    U  1096      -4.230  27.802 -28.408  1.00  0.00           C  
ATOM   4460  H5'   U  1096      -7.894  28.164 -30.483  1.00  0.00           H  
ATOM   4461 H5''   U  1096      -7.908  29.750 -30.298  1.00  0.00           H  
ATOM   4462  H4'   U  1096      -8.553  28.601 -28.319  1.00  0.00           H  
ATOM   4463  H3'   U  1096      -6.225  30.213 -28.037  1.00  0.00           H  
ATOM   4464  H1'   U  1096      -6.391  27.130 -26.227  1.00  0.00           H  
ATOM   4465  H2'   U  1096      -6.140  29.635 -25.806  1.00  0.00           H  
ATOM   4466 HO2'   U  1096      -7.832  29.043 -24.688  1.00  0.00           H  
ATOM   4467  H3    U  1096      -1.995  28.354 -25.581  1.00  0.00           H  
ATOM   4468  H5    U  1096      -2.586  27.784 -29.578  1.00  0.00           H  
ATOM   4469  H6    U  1096      -4.834  27.655 -29.164  1.00  0.00           H  
ATOM   4470  P     G  1097      -7.544  32.447 -27.855  1.00  0.00           P  
ATOM   4471  OP2   G  1097      -6.344  32.389 -28.727  1.00  0.00           O  
ATOM   4472  OP1   G  1097      -8.746  33.192 -28.309  1.00  0.00           O  
ATOM   4473  O5'   G  1097      -7.100  33.042 -26.445  1.00  0.00           O  
ATOM   4474  C5'   G  1097      -8.023  33.135 -25.370  1.00  0.00           C  
ATOM   4475  C4'   G  1097      -7.319  33.178 -24.037  1.00  0.00           C  
ATOM   4476  O4'   G  1097      -6.536  31.969 -23.923  1.00  0.00           O  
ATOM   4477  C3'   G  1097      -6.287  34.282 -23.862  1.00  0.00           C  
ATOM   4478  O3'   G  1097      -6.840  35.478 -23.339  1.00  0.00           O  
ATOM   4479  C1'   G  1097      -5.292  32.212 -23.306  1.00  0.00           C  
ATOM   4480  C2'   G  1097      -5.324  33.677 -22.855  1.00  0.00           C  
ATOM   4481  O2'   G  1097      -5.849  33.742 -21.537  1.00  0.00           O  
ATOM   4482  N1    G  1097      -0.299  31.831 -24.225  1.00  0.00           N  
ATOM   4483  C2    G  1097      -0.954  32.095 -23.047  1.00  0.00           C  
ATOM   4484  N2    G  1097      -0.181  32.283 -21.966  1.00  0.00           N  
ATOM   4485  N3    G  1097      -2.270  32.169 -22.933  1.00  0.00           N  
ATOM   4486  C4    G  1097      -2.891  31.956 -24.111  1.00  0.00           C  
ATOM   4487  C5    G  1097      -2.333  31.684 -25.343  1.00  0.00           C  
ATOM   4488  C6    G  1097      -0.920  31.608 -25.451  1.00  0.00           C  
ATOM   4489  O6    G  1097      -0.236  31.378 -26.454  1.00  0.00           O  
ATOM   4490  N7    G  1097      -3.318  31.527 -26.307  1.00  0.00           N  
ATOM   4491  C8    G  1097      -4.437  31.703 -25.657  1.00  0.00           C  
ATOM   4492  N9    G  1097      -4.251  31.966 -24.322  1.00  0.00           N  
ATOM   4493  H5'   G  1097      -8.620  32.358 -25.392  1.00  0.00           H  
ATOM   4494 H5''   G  1097      -8.557  33.950 -25.477  1.00  0.00           H  
ATOM   4495  H4'   G  1097      -7.991  33.211 -23.324  1.00  0.00           H  
ATOM   4496  H3'   G  1097      -5.819  34.421 -24.711  1.00  0.00           H  
ATOM   4497  H1'   G  1097      -5.134  31.635 -22.530  1.00  0.00           H  
ATOM   4498  H2'   G  1097      -4.437  34.090 -22.914  1.00  0.00           H  
ATOM   4499 HO2'   G  1097      -5.126  33.973 -20.917  1.00  0.00           H  
ATOM   4500  H1    G  1097       0.680  31.797 -24.204  1.00  0.00           H  
ATOM   4501  H22   G  1097      -0.593  32.475 -21.097  1.00  0.00           H  
ATOM   4502  H21   G  1097       0.794  32.230 -22.043  1.00  0.00           H  
ATOM   4503  H8    G  1097      -5.319  31.652 -26.080  1.00  0.00           H  
ATOM   4504  P     U  1098      -6.705  36.841 -24.167  1.00  0.00           P  
ATOM   4505  OP2   U  1098      -6.080  36.469 -25.461  1.00  0.00           O  
ATOM   4506  OP1   U  1098      -8.056  37.459 -24.155  1.00  0.00           O  
ATOM   4507  O5'   U  1098      -5.708  37.819 -23.400  1.00  0.00           O  
ATOM   4508  C5'   U  1098      -6.193  38.759 -22.454  1.00  0.00           C  
ATOM   4509  C4'   U  1098      -5.369  38.753 -21.190  1.00  0.00           C  
ATOM   4510  O4'   U  1098      -4.914  37.421 -20.855  1.00  0.00           O  
ATOM   4511  C3'   U  1098      -4.084  39.566 -21.224  1.00  0.00           C  
ATOM   4512  O3'   U  1098      -4.297  40.948 -20.998  1.00  0.00           O  
ATOM   4513  C1'   U  1098      -3.658  37.469 -20.235  1.00  0.00           C  
ATOM   4514  C2'   U  1098      -3.290  38.943 -20.090  1.00  0.00           C  
ATOM   4515  O2'   U  1098      -3.742  39.410 -18.827  1.00  0.00           O  
ATOM   4516  N1    U  1098      -2.699  36.731 -21.092  1.00  0.00           N  
ATOM   4517  C2    U  1098      -1.522  36.309 -20.503  1.00  0.00           C  
ATOM   4518  O2    U  1098      -1.251  36.517 -19.333  1.00  0.00           O  
ATOM   4519  N3    U  1098      -0.665  35.629 -21.333  1.00  0.00           N  
ATOM   4520  C4    U  1098      -0.858  35.334 -22.666  1.00  0.00           C  
ATOM   4521  O4    U  1098       0.011  34.713 -23.280  1.00  0.00           O  
ATOM   4522  C5    U  1098      -2.098  35.801 -23.208  1.00  0.00           C  
ATOM   4523  C6    U  1098      -2.951  36.464 -22.421  1.00  0.00           C  
ATOM   4524  H5'   U  1098      -7.121  38.539 -22.231  1.00  0.00           H  
ATOM   4525 H5''   U  1098      -6.163  39.655 -22.850  1.00  0.00           H  
ATOM   4526  H4'   U  1098      -5.937  39.089 -20.467  1.00  0.00           H  
ATOM   4527  H3'   U  1098      -3.612  39.449 -22.074  1.00  0.00           H  
ATOM   4528  H1'   U  1098      -3.686  37.054 -19.347  1.00  0.00           H  
ATOM   4529  H2'   U  1098      -2.327  39.085 -20.206  1.00  0.00           H  
ATOM   4530 HO2'   U  1098      -4.232  40.249 -18.955  1.00  0.00           H  
ATOM   4531  H3    U  1098       0.176  35.322 -20.936  1.00  0.00           H  
ATOM   4532  H5    U  1098      -2.319  35.634 -24.149  1.00  0.00           H  
ATOM   4533  H6    U  1098      -3.792  36.774 -22.816  1.00  0.00           H  
ATOM   4534  P     U  1099      -3.192  42.022 -21.453  1.00  0.00           P  
ATOM   4535  OP2   U  1099      -3.052  41.940 -22.928  1.00  0.00           O  
ATOM   4536  OP1   U  1099      -3.526  43.323 -20.818  1.00  0.00           O  
ATOM   4537  O5'   U  1099      -1.842  41.487 -20.798  1.00  0.00           O  
ATOM   4538  C5'   U  1099      -1.533  41.757 -19.439  1.00  0.00           C  
ATOM   4539  C4'   U  1099      -0.143  41.292 -19.081  1.00  0.00           C  
ATOM   4540  O4'   U  1099      -0.095  39.853 -19.232  1.00  0.00           O  
ATOM   4541  C3'   U  1099       0.982  41.787 -19.977  1.00  0.00           C  
ATOM   4542  O3'   U  1099       1.415  43.095 -19.651  1.00  0.00           O  
ATOM   4543  C1'   U  1099       1.167  39.474 -19.733  1.00  0.00           C  
ATOM   4544  C2'   U  1099       2.031  40.730 -19.706  1.00  0.00           C  
ATOM   4545  O2'   U  1099       2.598  40.871 -18.411  1.00  0.00           O  
ATOM   4546  N1    U  1099       0.972  38.955 -21.108  1.00  0.00           N  
ATOM   4547  C2    U  1099       1.999  38.206 -21.652  1.00  0.00           C  
ATOM   4548  O2    U  1099       3.033  37.962 -21.055  1.00  0.00           O  
ATOM   4549  N3    U  1099       1.773  37.747 -22.926  1.00  0.00           N  
ATOM   4550  C4    U  1099       0.651  37.955 -23.699  1.00  0.00           C  
ATOM   4551  O4    U  1099       0.599  37.474 -24.832  1.00  0.00           O  
ATOM   4552  C5    U  1099      -0.370  38.738 -23.072  1.00  0.00           C  
ATOM   4553  C6    U  1099      -0.177  39.197 -21.832  1.00  0.00           C  
ATOM   4554  H5'   U  1099      -2.181  41.296 -18.867  1.00  0.00           H  
ATOM   4555 H5''   U  1099      -1.596  42.722 -19.282  1.00  0.00           H  
ATOM   4556  H4'   U  1099       0.069  41.521 -18.152  1.00  0.00           H  
ATOM   4557  H3'   U  1099       0.732  41.752 -20.924  1.00  0.00           H  
ATOM   4558  H1'   U  1099       1.588  38.781 -19.182  1.00  0.00           H  
ATOM   4559  H2'   U  1099       2.719  40.706 -20.402  1.00  0.00           H  
ATOM   4560 HO2'   U  1099       3.414  40.330 -18.359  1.00  0.00           H  
ATOM   4561  H3    U  1099       2.489  37.214 -23.331  1.00  0.00           H  
ATOM   4562  H5    U  1099      -1.203  38.935 -23.549  1.00  0.00           H  
ATOM   4563  H6    U  1099      -0.890  39.731 -21.425  1.00  0.00           H  
ATOM   4564  P     C  1100       2.383  43.900 -20.650  1.00  0.00           P  
ATOM   4565  OP2   C  1100       1.657  44.110 -21.927  1.00  0.00           O  
ATOM   4566  OP1   C  1100       2.931  45.069 -19.916  1.00  0.00           O  
ATOM   4567  O5'   C  1100       3.581  42.886 -20.925  1.00  0.00           O  
ATOM   4568  C5'   C  1100       4.654  42.758 -20.004  1.00  0.00           C  
ATOM   4569  C4'   C  1100       5.886  42.182 -20.660  1.00  0.00           C  
ATOM   4570  O4'   C  1100       5.607  40.828 -21.078  1.00  0.00           O  
ATOM   4571  C3'   C  1100       6.321  42.838 -21.961  1.00  0.00           C  
ATOM   4572  O3'   C  1100       7.043  44.041 -21.759  1.00  0.00           O  
ATOM   4573  C1'   C  1100       6.346  40.533 -22.230  1.00  0.00           C  
ATOM   4574  C2'   C  1100       7.212  41.744 -22.514  1.00  0.00           C  
ATOM   4575  O2'   C  1100       8.425  41.649 -21.781  1.00  0.00           O  
ATOM   4576  N1    C  1100       5.368  40.273 -23.315  1.00  0.00           N  
ATOM   4577  C2    C  1100       5.815  39.622 -24.472  1.00  0.00           C  
ATOM   4578  O2    C  1100       7.006  39.285 -24.555  1.00  0.00           O  
ATOM   4579  N3    C  1100       4.944  39.372 -25.476  1.00  0.00           N  
ATOM   4580  C4    C  1100       3.669  39.745 -25.362  1.00  0.00           C  
ATOM   4581  N4    C  1100       2.845  39.478 -26.378  1.00  0.00           N  
ATOM   4582  C5    C  1100       3.183  40.408 -24.200  1.00  0.00           C  
ATOM   4583  C6    C  1100       4.054  40.649 -23.213  1.00  0.00           C  
ATOM   4584  H5'   C  1100       4.378  42.169 -19.271  1.00  0.00           H  
ATOM   4585 H5''   C  1100       4.870  43.642 -19.641  1.00  0.00           H  
ATOM   4586  H4'   C  1100       6.616  42.175 -20.008  1.00  0.00           H  
ATOM   4587  H3'   C  1100       5.539  42.963 -22.538  1.00  0.00           H  
ATOM   4588  H1'   C  1100       6.920  39.747 -22.113  1.00  0.00           H  
ATOM   4589  H2'   C  1100       7.377  41.866 -23.472  1.00  0.00           H  
ATOM   4590 HO2'   C  1100       8.358  40.905 -21.147  1.00  0.00           H  
ATOM   4591  H42   C  1100       1.902  39.739 -26.325  1.00  0.00           H  
ATOM   4592  H41   C  1100       3.183  39.022 -27.177  1.00  0.00           H  
ATOM   4593  H5    C  1100       2.244  40.678 -24.125  1.00  0.00           H  
ATOM   4594  H6    C  1100       3.739  41.104 -22.405  1.00  0.00           H  
ATOM   4595  P     U  1101       7.039  45.185 -22.887  1.00  0.00           P  
ATOM   4596  OP2   U  1101       5.645  45.349 -23.371  1.00  0.00           O  
ATOM   4597  OP1   U  1101       7.774  46.360 -22.354  1.00  0.00           O  
ATOM   4598  O5'   U  1101       7.902  44.561 -24.072  1.00  0.00           O  
ATOM   4599  C5'   U  1101       9.224  44.098 -23.846  1.00  0.00           C  
ATOM   4600  C4'   U  1101       9.786  43.401 -25.061  1.00  0.00           C  
ATOM   4601  O4'   U  1101       9.040  42.177 -25.291  1.00  0.00           O  
ATOM   4602  C3'   U  1101       9.656  44.146 -26.380  1.00  0.00           C  
ATOM   4603  O3'   U  1101      10.675  45.110 -26.575  1.00  0.00           O  
ATOM   4604  C1'   U  1101       8.877  41.946 -26.680  1.00  0.00           C  
ATOM   4605  C2'   U  1101       9.699  43.014 -27.395  1.00  0.00           C  
ATOM   4606  O2'   U  1101      11.024  42.536 -27.578  1.00  0.00           O  
ATOM   4607  N1    U  1101       7.431  42.046 -26.993  1.00  0.00           N  
ATOM   4608  C2    U  1101       7.001  41.478 -28.178  1.00  0.00           C  
ATOM   4609  O2    U  1101       7.750  40.910 -28.954  1.00  0.00           O  
ATOM   4610  N3    U  1101       5.655  41.594 -28.426  1.00  0.00           N  
ATOM   4611  C4    U  1101       4.713  42.209 -27.629  1.00  0.00           C  
ATOM   4612  O4    U  1101       3.536  42.231 -27.992  1.00  0.00           O  
ATOM   4613  C5    U  1101       5.229  42.774 -26.420  1.00  0.00           C  
ATOM   4614  C6    U  1101       6.535  42.674 -26.153  1.00  0.00           C  
ATOM   4615  H5'   U  1101       9.219  43.471 -23.093  1.00  0.00           H  
ATOM   4616 H5''   U  1101       9.797  44.861 -23.623  1.00  0.00           H  
ATOM   4617  H4'   U  1101      10.726  43.180 -24.892  1.00  0.00           H  
ATOM   4618  H3'   U  1101       8.779  44.580 -26.420  1.00  0.00           H  
ATOM   4619  H1'   U  1101       9.204  41.059 -26.940  1.00  0.00           H  
ATOM   4620  H2'   U  1101       9.288  43.277 -28.244  1.00  0.00           H  
ATOM   4621 HO2'   U  1101      11.168  42.350 -28.529  1.00  0.00           H  
ATOM   4622  H3    U  1101       5.330  41.198 -29.261  1.00  0.00           H  
ATOM   4623  H5    U  1101       4.629  43.230 -25.793  1.00  0.00           H  
ATOM   4624  H6    U  1101       6.864  43.070 -25.320  1.00  0.00           H  
ATOM   4625  P     G  1102      10.352  46.486 -27.339  1.00  0.00           P  
ATOM   4626  OP2   G  1102       8.918  46.806 -27.123  1.00  0.00           O  
ATOM   4627  OP1   G  1102      11.391  47.478 -26.959  1.00  0.00           O  
ATOM   4628  O5'   G  1102      10.552  46.130 -28.879  1.00  0.00           O  
ATOM   4629  C5'   G  1102      11.829  45.771 -29.385  1.00  0.00           C  
ATOM   4630  C4'   G  1102      11.746  45.303 -30.816  1.00  0.00           C  
ATOM   4631  O4'   G  1102      11.034  44.039 -30.876  1.00  0.00           O  
ATOM   4632  C3'   G  1102      10.972  46.201 -31.769  1.00  0.00           C  
ATOM   4633  O3'   G  1102      11.760  47.252 -32.302  1.00  0.00           O  
ATOM   4634  C1'   G  1102      10.214  43.986 -32.033  1.00  0.00           C  
ATOM   4635  C2'   G  1102      10.557  45.224 -32.859  1.00  0.00           C  
ATOM   4636  O2'   G  1102      11.644  44.921 -33.721  1.00  0.00           O  
ATOM   4637  N1    G  1102       5.385  43.016 -33.322  1.00  0.00           N  
ATOM   4638  C2    G  1102       6.532  42.885 -34.067  1.00  0.00           C  
ATOM   4639  N2    G  1102       6.379  42.437 -35.321  1.00  0.00           N  
ATOM   4640  N3    G  1102       7.742  43.171 -33.616  1.00  0.00           N  
ATOM   4641  C4    G  1102       7.716  43.609 -32.339  1.00  0.00           C  
ATOM   4642  C5    G  1102       6.628  43.775 -31.509  1.00  0.00           C  
ATOM   4643  C6    G  1102       5.335  43.465 -32.005  1.00  0.00           C  
ATOM   4644  O6    G  1102       4.247  43.546 -31.424  1.00  0.00           O  
ATOM   4645  N7    G  1102       7.024  44.246 -30.266  1.00  0.00           N  
ATOM   4646  C8    G  1102       8.321  44.356 -30.360  1.00  0.00           C  
ATOM   4647  N9    G  1102       8.807  43.985 -31.591  1.00  0.00           N  
ATOM   4648  H5'   G  1102      12.201  45.052 -28.834  1.00  0.00           H  
ATOM   4649 H5''   G  1102      12.422  46.550 -29.336  1.00  0.00           H  
ATOM   4650  H4'   G  1102      12.655  45.172 -31.160  1.00  0.00           H  
ATOM   4651  H3'   G  1102      10.173  46.538 -31.315  1.00  0.00           H  
ATOM   4652  H1'   G  1102      10.390  43.181 -32.564  1.00  0.00           H  
ATOM   4653  H2'   G  1102       9.779  45.552 -33.358  1.00  0.00           H  
ATOM   4654 HO2'   G  1102      11.318  44.879 -34.644  1.00  0.00           H  
ATOM   4655  H1    G  1102       4.536  42.777 -33.749  1.00  0.00           H  
ATOM   4656  H22   G  1102       7.162  42.323 -35.900  1.00  0.00           H  
ATOM   4657  H21   G  1102       5.485  42.222 -35.662  1.00  0.00           H  
ATOM   4658  H8    G  1102       8.890  44.670 -29.627  1.00  0.00           H  
ATOM   4659  P     C  1103      11.058  48.596 -32.836  1.00  0.00           P  
ATOM   4660  OP2   C  1103      10.071  49.036 -31.818  1.00  0.00           O  
ATOM   4661  OP1   C  1103      12.127  49.530 -33.273  1.00  0.00           O  
ATOM   4662  O5'   C  1103      10.257  48.125 -34.130  1.00  0.00           O  
ATOM   4663  C5'   C  1103      10.924  47.921 -35.366  1.00  0.00           C  
ATOM   4664  C4'   C  1103       9.955  47.576 -36.471  1.00  0.00           C  
ATOM   4665  O4'   C  1103       9.230  46.393 -36.061  1.00  0.00           O  
ATOM   4666  C3'   C  1103       8.843  48.582 -36.725  1.00  0.00           C  
ATOM   4667  O3'   C  1103       9.248  49.654 -37.560  1.00  0.00           O  
ATOM   4668  C1'   C  1103       7.908  46.444 -36.549  1.00  0.00           C  
ATOM   4669  C2'   C  1103       7.799  47.701 -37.403  1.00  0.00           C  
ATOM   4670  O2'   C  1103       8.169  47.401 -38.741  1.00  0.00           O  
ATOM   4671  N1    C  1103       6.979  46.467 -35.392  1.00  0.00           N  
ATOM   4672  C2    C  1103       5.634  46.146 -35.612  1.00  0.00           C  
ATOM   4673  O2    C  1103       5.260  45.855 -36.758  1.00  0.00           O  
ATOM   4674  N3    C  1103       4.767  46.160 -34.573  1.00  0.00           N  
ATOM   4675  C4    C  1103       5.194  46.477 -33.351  1.00  0.00           C  
ATOM   4676  N4    C  1103       4.302  46.477 -32.357  1.00  0.00           N  
ATOM   4677  C5    C  1103       6.554  46.808 -33.094  1.00  0.00           C  
ATOM   4678  C6    C  1103       7.403  46.790 -34.129  1.00  0.00           C  
ATOM   4679  H5'   C  1103      11.566  47.188 -35.265  1.00  0.00           H  
ATOM   4680 H5''   C  1103      11.406  48.739 -35.608  1.00  0.00           H  
ATOM   4681  H4'   C  1103      10.462  47.392 -37.289  1.00  0.00           H  
ATOM   4682  H3'   C  1103       8.497  48.905 -35.867  1.00  0.00           H  
ATOM   4683  H1'   C  1103       7.717  45.660 -37.105  1.00  0.00           H  
ATOM   4684  H2'   C  1103       6.906  48.102 -37.356  1.00  0.00           H  
ATOM   4685 HO2'   C  1103       7.373  47.440 -39.310  1.00  0.00           H  
ATOM   4686  H42   C  1103       4.585  46.705 -31.447  1.00  0.00           H  
ATOM   4687  H41   C  1103       3.366  46.249 -32.537  1.00  0.00           H  
ATOM   4688  H5    C  1103       6.858  47.039 -32.192  1.00  0.00           H  
ATOM   4689  H6    C  1103       8.343  47.016 -33.973  1.00  0.00           H  
ATOM   4690  P     C  1104       8.541  51.092 -37.430  1.00  0.00           P  
ATOM   4691  OP2   C  1104       8.765  51.592 -36.050  1.00  0.00           O  
ATOM   4692  OP1   C  1104       8.965  51.919 -38.588  1.00  0.00           O  
ATOM   4693  O5'   C  1104       6.988  50.775 -37.594  1.00  0.00           O  
ATOM   4694  C5'   C  1104       6.392  50.694 -38.879  1.00  0.00           C  
ATOM   4695  C4'   C  1104       4.954  50.243 -38.799  1.00  0.00           C  
ATOM   4696  O4'   C  1104       4.850  49.111 -37.902  1.00  0.00           O  
ATOM   4697  C3'   C  1104       3.965  51.252 -38.237  1.00  0.00           C  
ATOM   4698  O3'   C  1104       3.558  52.217 -39.191  1.00  0.00           O  
ATOM   4699  C1'   C  1104       3.639  49.185 -37.180  1.00  0.00           C  
ATOM   4700  C2'   C  1104       2.841  50.348 -37.758  1.00  0.00           C  
ATOM   4701  O2'   C  1104       2.053  49.886 -38.845  1.00  0.00           O  
ATOM   4702  N1    C  1104       3.950  49.375 -35.742  1.00  0.00           N  
ATOM   4703  C2    C  1104       2.905  49.270 -34.815  1.00  0.00           C  
ATOM   4704  O2    C  1104       1.759  49.025 -35.221  1.00  0.00           O  
ATOM   4705  N3    C  1104       3.163  49.438 -33.498  1.00  0.00           N  
ATOM   4706  C4    C  1104       4.403  49.701 -33.088  1.00  0.00           C  
ATOM   4707  N4    C  1104       4.610  49.860 -31.778  1.00  0.00           N  
ATOM   4708  C5    C  1104       5.487  49.814 -34.004  1.00  0.00           C  
ATOM   4709  C6    C  1104       5.221  49.645 -35.305  1.00  0.00           C  
ATOM   4710  H5'   C  1104       6.897  50.056 -39.426  1.00  0.00           H  
ATOM   4711 H5''   C  1104       6.427  51.576 -39.304  1.00  0.00           H  
ATOM   4712  H4'   C  1104       4.659  49.970 -39.692  1.00  0.00           H  
ATOM   4713  H3'   C  1104       4.369  51.706 -37.468  1.00  0.00           H  
ATOM   4714  H1'   C  1104       3.130  48.356 -37.297  1.00  0.00           H  
ATOM   4715  H2'   C  1104       2.293  50.790 -37.076  1.00  0.00           H  
ATOM   4716 HO2'   C  1104       1.112  49.872 -38.576  1.00  0.00           H  
ATOM   4717  H42   C  1104       5.511  50.054 -31.445  1.00  0.00           H  
ATOM   4718  H41   C  1104       3.861  49.782 -31.151  1.00  0.00           H  
ATOM   4719  H5    C  1104       6.396  50.007 -33.693  1.00  0.00           H  
ATOM   4720  H6    C  1104       5.953  49.719 -35.950  1.00  0.00           H  
ATOM   4721  P     G  1105       2.620  53.434 -38.739  1.00  0.00           P  
ATOM   4722  OP2   G  1105       3.533  54.575 -38.475  1.00  0.00           O  
ATOM   4723  OP1   G  1105       1.576  53.556 -39.788  1.00  0.00           O  
ATOM   4724  O5'   G  1105       1.900  53.053 -37.369  1.00  0.00           O  
ATOM   4725  C5'   G  1105       0.548  52.618 -37.353  1.00  0.00           C  
ATOM   4726  C4'   G  1105       0.095  52.266 -35.958  1.00  0.00           C  
ATOM   4727  O4'   G  1105       0.081  53.460 -35.130  1.00  0.00           O  
ATOM   4728  C3'   G  1105      -1.324  51.733 -35.831  1.00  0.00           C  
ATOM   4729  O3'   G  1105      -1.431  50.360 -36.166  1.00  0.00           O  
ATOM   4730  C1'   G  1105      -0.812  53.244 -34.082  1.00  0.00           C  
ATOM   4731  C2'   G  1105      -1.625  51.980 -34.357  1.00  0.00           C  
ATOM   4732  O2'   G  1105      -1.125  50.927 -33.546  1.00  0.00           O  
ATOM   4733  N1    G  1105      -5.032  55.136 -31.953  1.00  0.00           N  
ATOM   4734  C2    G  1105      -4.506  53.869 -31.876  1.00  0.00           C  
ATOM   4735  N2    G  1105      -5.191  52.984 -31.136  1.00  0.00           N  
ATOM   4736  N3    G  1105      -3.390  53.494 -32.480  1.00  0.00           N  
ATOM   4737  C4    G  1105      -2.832  54.503 -33.181  1.00  0.00           C  
ATOM   4738  C5    G  1105      -3.274  55.802 -33.322  1.00  0.00           C  
ATOM   4739  C6    G  1105      -4.473  56.190 -32.669  1.00  0.00           C  
ATOM   4740  O6    G  1105      -5.028  57.295 -32.672  1.00  0.00           O  
ATOM   4741  N7    G  1105      -2.412  56.532 -34.127  1.00  0.00           N  
ATOM   4742  C8    G  1105      -1.478  55.680 -34.455  1.00  0.00           C  
ATOM   4743  N9    G  1105      -1.671  54.432 -33.915  1.00  0.00           N  
ATOM   4744  H5'   G  1105       0.459  51.829 -37.927  1.00  0.00           H  
ATOM   4745 H5''   G  1105      -0.022  53.335 -37.704  1.00  0.00           H  
ATOM   4746  H4'   G  1105       0.716  51.613 -35.571  1.00  0.00           H  
ATOM   4747  H3'   G  1105      -1.939  52.249 -36.392  1.00  0.00           H  
ATOM   4748  H1'   G  1105      -0.272  53.116 -33.274  1.00  0.00           H  
ATOM   4749  H2'   G  1105      -2.582  52.131 -34.206  1.00  0.00           H  
ATOM   4750 HO2'   G  1105      -1.777  50.728 -32.842  1.00  0.00           H  
ATOM   4751  H1    G  1105      -5.864  55.313 -31.468  1.00  0.00           H  
ATOM   4752  H22   G  1105      -4.863  52.065 -31.045  1.00  0.00           H  
ATOM   4753  H21   G  1105      -6.018  53.254 -30.686  1.00  0.00           H  
ATOM   4754  H8    G  1105      -0.717  55.910 -35.028  1.00  0.00           H  
ATOM   4755  P     G  1106      -2.372  49.898 -37.385  1.00  0.00           P  
ATOM   4756  OP2   G  1106      -2.907  51.118 -38.041  1.00  0.00           O  
ATOM   4757  OP1   G  1106      -1.624  48.899 -38.191  1.00  0.00           O  
ATOM   4758  O5'   G  1106      -3.584  49.148 -36.673  1.00  0.00           O  
ATOM   4759  C5'   G  1106      -3.356  48.248 -35.599  1.00  0.00           C  
ATOM   4760  C4'   G  1106      -4.491  48.271 -34.606  1.00  0.00           C  
ATOM   4761  O4'   G  1106      -4.618  49.604 -34.038  1.00  0.00           O  
ATOM   4762  C3'   G  1106      -5.860  47.887 -35.148  1.00  0.00           C  
ATOM   4763  O3'   G  1106      -6.684  47.263 -34.178  1.00  0.00           O  
ATOM   4764  C1'   G  1106      -5.879  50.148 -34.432  1.00  0.00           C  
ATOM   4765  C2'   G  1106      -6.455  49.246 -35.526  1.00  0.00           C  
ATOM   4766  O2'   G  1106      -7.871  49.237 -35.417  1.00  0.00           O  
ATOM   4767  N1    G  1106      -7.324  55.026 -34.243  1.00  0.00           N  
ATOM   4768  C2    G  1106      -7.846  53.934 -33.594  1.00  0.00           C  
ATOM   4769  N2    G  1106      -8.892  54.165 -32.787  1.00  0.00           N  
ATOM   4770  N3    G  1106      -7.379  52.703 -33.725  1.00  0.00           N  
ATOM   4771  C4    G  1106      -6.330  52.649 -34.573  1.00  0.00           C  
ATOM   4772  C5    G  1106      -5.732  53.678 -35.270  1.00  0.00           C  
ATOM   4773  C6    G  1106      -6.244  54.993 -35.120  1.00  0.00           C  
ATOM   4774  O6    G  1106      -5.851  56.037 -35.653  1.00  0.00           O  
ATOM   4775  N7    G  1106      -4.676  53.206 -36.037  1.00  0.00           N  
ATOM   4776  C8    G  1106      -4.652  51.923 -35.797  1.00  0.00           C  
ATOM   4777  N9    G  1106      -5.627  51.518 -34.917  1.00  0.00           N  
ATOM   4778  H5'   G  1106      -2.526  48.499 -35.142  1.00  0.00           H  
ATOM   4779 H5''   G  1106      -3.261  47.340 -35.956  1.00  0.00           H  
ATOM   4780  H4'   G  1106      -4.255  47.659 -33.877  1.00  0.00           H  
ATOM   4781  H3'   G  1106      -5.785  47.302 -35.929  1.00  0.00           H  
ATOM   4782  H1'   G  1106      -6.500  50.180 -33.674  1.00  0.00           H  
ATOM   4783  H2'   G  1106      -6.161  49.532 -36.416  1.00  0.00           H  
ATOM   4784 HO2'   G  1106      -8.252  49.737 -36.169  1.00  0.00           H  
ATOM   4785  H1    G  1106      -7.743  55.896 -34.078  1.00  0.00           H  
ATOM   4786  H22   G  1106      -9.306  53.424 -32.297  1.00  0.00           H  
ATOM   4787  H21   G  1106      -9.244  55.074 -32.684  1.00  0.00           H  
ATOM   4788  H8    G  1106      -4.003  51.311 -36.203  1.00  0.00           H  
ATOM   4789  P     G  1107      -6.429  45.730 -33.768  1.00  0.00           P  
ATOM   4790  OP2   G  1107      -5.115  45.650 -33.079  1.00  0.00           O  
ATOM   4791  OP1   G  1107      -7.648  45.227 -33.084  1.00  0.00           O  
ATOM   4792  O5'   G  1107      -6.300  44.973 -35.165  1.00  0.00           O  
ATOM   4793  C5'   G  1107      -5.614  43.734 -35.262  1.00  0.00           C  
ATOM   4794  C4'   G  1107      -4.785  43.656 -36.520  1.00  0.00           C  
ATOM   4795  O4'   G  1107      -4.062  44.903 -36.658  1.00  0.00           O  
ATOM   4796  C3'   G  1107      -3.701  42.589 -36.540  1.00  0.00           C  
ATOM   4797  O3'   G  1107      -4.155  41.349 -37.056  1.00  0.00           O  
ATOM   4798  C1'   G  1107      -2.699  44.684 -36.975  1.00  0.00           C  
ATOM   4799  C2'   G  1107      -2.579  43.213 -37.365  1.00  0.00           C  
ATOM   4800  O2'   G  1107      -2.829  43.083 -38.757  1.00  0.00           O  
ATOM   4801  N1    G  1107       1.940  45.661 -35.119  1.00  0.00           N  
ATOM   4802  C2    G  1107       1.556  45.380 -36.408  1.00  0.00           C  
ATOM   4803  N2    G  1107       2.531  45.354 -37.328  1.00  0.00           N  
ATOM   4804  N3    G  1107       0.306  45.141 -36.770  1.00  0.00           N  
ATOM   4805  C4    G  1107      -0.545  45.207 -35.724  1.00  0.00           C  
ATOM   4806  C5    G  1107      -0.264  45.480 -34.402  1.00  0.00           C  
ATOM   4807  C6    G  1107       1.081  45.733 -34.027  1.00  0.00           C  
ATOM   4808  O6    G  1107       1.532  45.995 -32.906  1.00  0.00           O  
ATOM   4809  N7    G  1107      -1.421  45.453 -33.637  1.00  0.00           N  
ATOM   4810  C8    G  1107      -2.367  45.169 -34.491  1.00  0.00           C  
ATOM   4811  N9    G  1107      -1.905  45.007 -35.774  1.00  0.00           N  
ATOM   4812  H5'   G  1107      -6.269  43.005 -35.264  1.00  0.00           H  
ATOM   4813 H5''   G  1107      -5.026  43.632 -34.484  1.00  0.00           H  
ATOM   4814  H4'   G  1107      -5.363  43.538 -37.303  1.00  0.00           H  
ATOM   4815  H3'   G  1107      -3.392  42.460 -35.620  1.00  0.00           H  
ATOM   4816  H1'   G  1107      -2.403  45.245 -37.722  1.00  0.00           H  
ATOM   4817  H2'   G  1107      -1.704  42.847 -37.117  1.00  0.00           H  
ATOM   4818 HO2'   G  1107      -1.988  42.869 -39.213  1.00  0.00           H  
ATOM   4819  H1    G  1107       2.892  45.824 -34.954  1.00  0.00           H  
ATOM   4820  H22   G  1107       2.316  45.158 -38.264  1.00  0.00           H  
ATOM   4821  H21   G  1107       3.459  45.529 -37.067  1.00  0.00           H  
ATOM   4822  H8    G  1107      -3.310  45.082 -34.241  1.00  0.00           H  
ATOM   4823  P     C  1108      -3.480  39.976 -36.566  1.00  0.00           P  
ATOM   4824  OP2   C  1108      -3.437  39.987 -35.082  1.00  0.00           O  
ATOM   4825  OP1   C  1108      -4.153  38.856 -37.271  1.00  0.00           O  
ATOM   4826  O5'   C  1108      -1.984  40.067 -37.103  1.00  0.00           O  
ATOM   4827  C5'   C  1108      -1.677  39.784 -38.460  1.00  0.00           C  
ATOM   4828  C4'   C  1108      -0.191  39.830 -38.718  1.00  0.00           C  
ATOM   4829  O4'   C  1108       0.318  41.143 -38.365  1.00  0.00           O  
ATOM   4830  C3'   C  1108       0.665  38.902 -37.870  1.00  0.00           C  
ATOM   4831  O3'   C  1108       0.617  37.554 -38.306  1.00  0.00           O  
ATOM   4832  C1'   C  1108       1.630  41.040 -37.839  1.00  0.00           C  
ATOM   4833  C2'   C  1108       2.036  39.573 -37.941  1.00  0.00           C  
ATOM   4834  O2'   C  1108       2.659  39.339 -39.195  1.00  0.00           O  
ATOM   4835  N1    C  1108       1.605  41.522 -36.436  1.00  0.00           N  
ATOM   4836  C2    C  1108       2.818  41.880 -35.834  1.00  0.00           C  
ATOM   4837  O2    C  1108       3.869  41.784 -36.485  1.00  0.00           O  
ATOM   4838  N3    C  1108       2.822  42.322 -34.555  1.00  0.00           N  
ATOM   4839  C4    C  1108       1.679  42.416 -33.877  1.00  0.00           C  
ATOM   4840  N4    C  1108       1.732  42.858 -32.617  1.00  0.00           N  
ATOM   4841  C5    C  1108       0.430  42.060 -34.459  1.00  0.00           C  
ATOM   4842  C6    C  1108       0.438  41.624 -35.725  1.00  0.00           C  
ATOM   4843  H5'   C  1108      -2.121  40.444 -39.032  1.00  0.00           H  
ATOM   4844 H5''   C  1108      -2.012  38.890 -38.683  1.00  0.00           H  
ATOM   4845  H4'   C  1108      -0.009  39.654 -39.664  1.00  0.00           H  
ATOM   4846  H3'   C  1108       0.353  38.951 -36.943  1.00  0.00           H  
ATOM   4847  H1'   C  1108       2.256  41.585 -38.360  1.00  0.00           H  
ATOM   4848  H2'   C  1108       2.608  39.298 -37.195  1.00  0.00           H  
ATOM   4849 HO2'   C  1108       3.614  39.173 -39.052  1.00  0.00           H  
ATOM   4850  H42   C  1108       0.909  42.938 -32.092  1.00  0.00           H  
ATOM   4851  H41   C  1108       2.594  43.101 -32.219  1.00  0.00           H  
ATOM   4852  H5    C  1108      -0.405  42.133 -33.952  1.00  0.00           H  
ATOM   4853  H6    C  1108      -0.412  41.375 -36.144  1.00  0.00           H  
ATOM   4854  P     G  1109       0.990  36.363 -37.293  1.00  0.00           P  
ATOM   4855  OP2   G  1109       0.264  36.600 -36.019  1.00  0.00           O  
ATOM   4856  OP1   G  1109       0.812  35.075 -38.011  1.00  0.00           O  
ATOM   4857  O5'   G  1109       2.546  36.562 -37.018  1.00  0.00           O  
ATOM   4858  C5'   G  1109       3.513  36.160 -37.976  1.00  0.00           C  
ATOM   4859  C4'   G  1109       4.917  36.303 -37.442  1.00  0.00           C  
ATOM   4860  O4'   G  1109       5.176  37.677 -37.049  1.00  0.00           O  
ATOM   4861  C3'   G  1109       5.223  35.545 -36.159  1.00  0.00           C  
ATOM   4862  O3'   G  1109       5.431  34.159 -36.372  1.00  0.00           O  
ATOM   4863  C1'   G  1109       6.113  37.712 -36.004  1.00  0.00           C  
ATOM   4864  C2'   G  1109       6.491  36.258 -35.716  1.00  0.00           C  
ATOM   4865  O2'   G  1109       7.598  35.891 -36.526  1.00  0.00           O  
ATOM   4866  N1    G  1109       6.766  39.900 -31.454  1.00  0.00           N  
ATOM   4867  C2    G  1109       7.700  39.373 -32.313  1.00  0.00           C  
ATOM   4868  N2    G  1109       8.979  39.435 -31.913  1.00  0.00           N  
ATOM   4869  N3    G  1109       7.404  38.826 -33.481  1.00  0.00           N  
ATOM   4870  C4    G  1109       6.077  38.846 -33.726  1.00  0.00           C  
ATOM   4871  C5    G  1109       5.063  39.346 -32.937  1.00  0.00           C  
ATOM   4872  C6    G  1109       5.394  39.930 -31.686  1.00  0.00           C  
ATOM   4873  O6    G  1109       4.638  40.429 -30.845  1.00  0.00           O  
ATOM   4874  N7    G  1109       3.830  39.174 -33.550  1.00  0.00           N  
ATOM   4875  C8    G  1109       4.112  38.583 -34.679  1.00  0.00           C  
ATOM   4876  N9    G  1109       5.456  38.354 -34.850  1.00  0.00           N  
ATOM   4877  H5'   G  1109       3.418  36.714 -38.779  1.00  0.00           H  
ATOM   4878 H5''   G  1109       3.356  35.222 -38.215  1.00  0.00           H  
ATOM   4879  H4'   G  1109       5.555  36.029 -38.133  1.00  0.00           H  
ATOM   4880  H3'   G  1109       4.522  35.664 -35.485  1.00  0.00           H  
ATOM   4881  H1'   G  1109       6.918  38.217 -36.244  1.00  0.00           H  
ATOM   4882  H2'   G  1109       6.672  36.110 -34.764  1.00  0.00           H  
ATOM   4883 HO2'   G  1109       7.398  35.043 -36.975  1.00  0.00           H  
ATOM   4884  H1    G  1109       7.089  40.283 -30.611  1.00  0.00           H  
ATOM   4885  H22   G  1109       9.689  39.075 -32.485  1.00  0.00           H  
ATOM   4886  H21   G  1109       9.206  39.839 -31.049  1.00  0.00           H  
ATOM   4887  H8    G  1109       3.432  38.329 -35.338  1.00  0.00           H  
ATOM   4888  P     G  1110       5.254  33.120 -35.158  1.00  0.00           P  
ATOM   4889  OP2   G  1110       3.893  33.302 -34.592  1.00  0.00           O  
ATOM   4890  OP1   G  1110       5.678  31.779 -35.634  1.00  0.00           O  
ATOM   4891  O5'   G  1110       6.309  33.613 -34.071  1.00  0.00           O  
ATOM   4892  C5'   G  1110       7.674  33.231 -34.154  1.00  0.00           C  
ATOM   4893  C4'   G  1110       8.485  33.822 -33.027  1.00  0.00           C  
ATOM   4894  O4'   G  1110       8.317  35.262 -32.915  1.00  0.00           O  
ATOM   4895  C3'   G  1110       8.123  33.352 -31.626  1.00  0.00           C  
ATOM   4896  O3'   G  1110       8.539  32.022 -31.365  1.00  0.00           O  
ATOM   4897  C1'   G  1110       8.475  35.651 -31.586  1.00  0.00           C  
ATOM   4898  C2'   G  1110       8.921  34.389 -30.846  1.00  0.00           C  
ATOM   4899  O2'   G  1110      10.318  34.198 -31.013  1.00  0.00           O  
ATOM   4900  N1    G  1110       5.923  38.007 -27.864  1.00  0.00           N  
ATOM   4901  C2    G  1110       7.261  37.708 -27.953  1.00  0.00           C  
ATOM   4902  N2    G  1110       8.025  38.085 -26.917  1.00  0.00           N  
ATOM   4903  N3    G  1110       7.812  37.087 -28.983  1.00  0.00           N  
ATOM   4904  C4    G  1110       6.903  36.780 -29.933  1.00  0.00           C  
ATOM   4905  C5    G  1110       5.548  37.032 -29.942  1.00  0.00           C  
ATOM   4906  C6    G  1110       4.970  37.700 -28.831  1.00  0.00           C  
ATOM   4907  O6    G  1110       3.788  38.014 -28.651  1.00  0.00           O  
ATOM   4908  N7    G  1110       4.965  36.556 -31.107  1.00  0.00           N  
ATOM   4909  C8    G  1110       5.958  36.032 -31.774  1.00  0.00           C  
ATOM   4910  N9    G  1110       7.162  36.134 -31.119  1.00  0.00           N  
ATOM   4911  H5'   G  1110       8.041  33.539 -35.008  1.00  0.00           H  
ATOM   4912 H5''   G  1110       7.735  32.253 -34.113  1.00  0.00           H  
ATOM   4913  H4'   G  1110       9.426  33.610 -33.201  1.00  0.00           H  
ATOM   4914  H3'   G  1110       7.173  33.439 -31.408  1.00  0.00           H  
ATOM   4915  H1'   G  1110       9.145  36.356 -31.462  1.00  0.00           H  
ATOM   4916  H2'   G  1110       8.667  34.401 -29.899  1.00  0.00           H  
ATOM   4917 HO2'   G  1110      10.481  33.281 -31.317  1.00  0.00           H  
ATOM   4918  H1    G  1110       5.613  38.470 -27.058  1.00  0.00           H  
ATOM   4919  H22   G  1110       8.988  37.899 -26.926  1.00  0.00           H  
ATOM   4920  H21   G  1110       7.624  38.546 -26.151  1.00  0.00           H  
ATOM   4921  H8    G  1110       5.854  35.610 -32.652  1.00  0.00           H  
ATOM   4922  P     A  1111       8.022  31.259 -30.048  1.00  0.00           P  
ATOM   4923  OP2   A  1111       6.542  31.171 -30.118  1.00  0.00           O  
ATOM   4924  OP1   A  1111       8.824  30.020 -29.890  1.00  0.00           O  
ATOM   4925  O5'   A  1111       8.401  32.247 -28.857  1.00  0.00           O  
ATOM   4926  C5'   A  1111       9.720  32.286 -28.333  1.00  0.00           C  
ATOM   4927  C4'   A  1111       9.767  32.995 -27.003  1.00  0.00           C  
ATOM   4928  O4'   A  1111       9.212  34.335 -27.125  1.00  0.00           O  
ATOM   4929  C3'   A  1111       8.948  32.370 -25.884  1.00  0.00           C  
ATOM   4930  O3'   A  1111       9.590  31.260 -25.280  1.00  0.00           O  
ATOM   4931  C1'   A  1111       8.558  34.677 -25.934  1.00  0.00           C  
ATOM   4932  C2'   A  1111       8.823  33.553 -24.933  1.00  0.00           C  
ATOM   4933  O2'   A  1111      10.043  33.817 -24.255  1.00  0.00           O  
ATOM   4934  N1    A  1111       4.015  36.437 -24.256  1.00  0.00           N  
ATOM   4935  C2    A  1111       5.240  36.447 -23.715  1.00  0.00           C  
ATOM   4936  N3    A  1111       6.381  35.970 -24.207  1.00  0.00           N  
ATOM   4937  C4    A  1111       6.183  35.420 -25.418  1.00  0.00           C  
ATOM   4938  C5    A  1111       4.985  35.335 -26.103  1.00  0.00           C
[truncated: 56,134 more chars]
