# Supplementary material for: Consistent global structures of complex RNA states through multidimensional chemical mapping
Source: eLife. 2015 Jun 2;4:e07600. doi: 10.7554/eLife.07600 (PMC4495719; doi:10.7554/eLife.07600)
Supplement: Source code 1. — Models of HoxA9 5′-UTR 957–1132 IRES domain generated by MCM. DOI: http://dx.doi.org/10.7554/eLife.07600.025 [file elife07600s003.zip › Supplementary File 3/HoxA9_IRES_models/No_explicit_pk34/c.0.4.pdb]

ATOM      1  C5'   C   957      -3.644 -11.906   2.907  1.00  0.00           C  
ATOM      2  C4'   C   957      -4.461 -12.605   3.967  1.00  0.00           C  
ATOM      3  O4'   C   957      -4.608 -14.013   3.615  1.00  0.00           O  
ATOM      4  C3'   C   957      -3.863 -12.632   5.365  1.00  0.00           C  
ATOM      5  O3'   C   957      -4.076 -11.428   6.080  1.00  0.00           O  
ATOM      6  C1'   C   957      -4.629 -14.769   4.793  1.00  0.00           C  
ATOM      7  C2'   C   957      -4.666 -13.786   5.952  1.00  0.00           C  
ATOM      8  O2'   C   957      -6.010 -13.402   6.204  1.00  0.00           O  
ATOM      9  N1    C   957      -3.421 -15.630   4.823  1.00  0.00           N  
ATOM     10  C2    C   957      -3.271 -16.531   5.884  1.00  0.00           C  
ATOM     11  O2    C   957      -4.146 -16.582   6.763  1.00  0.00           O  
ATOM     12  N3    C   957      -2.179 -17.327   5.934  1.00  0.00           N  
ATOM     13  C4    C   957      -1.254 -17.252   4.978  1.00  0.00           C  
ATOM     14  N4    C   957      -0.192 -18.057   5.069  1.00  0.00           N  
ATOM     15  C5    C   957      -1.375 -16.347   3.886  1.00  0.00           C  
ATOM     16  C6    C   957      -2.461 -15.565   3.847  1.00  0.00           C  
ATOM     17  H4'   C   957      -5.350 -12.196   4.010  1.00  0.00           H  
ATOM     18  H3'   C   957      -2.907 -12.847   5.376  1.00  0.00           H  
ATOM     19  H1'   C   957      -5.431 -15.331   4.823  1.00  0.00           H  
ATOM     20  H2'   C   957      -4.236 -14.149   6.754  1.00  0.00           H  
ATOM     21 HO2'   C   957      -6.300 -13.793   7.054  1.00  0.00           H  
ATOM     22  H42   C   957       0.506 -18.026   4.382  1.00  0.00           H  
ATOM     23  H41   C   957      -0.111 -18.679   5.822  1.00  0.00           H  
ATOM     24  H5    C   957      -0.690 -16.299   3.187  1.00  0.00           H  
ATOM     25  H6    C   957      -2.563 -14.935   3.103  1.00  0.00           H  
ATOM     26  P     U   958      -2.828 -10.509   6.507  1.00  0.00           P  
ATOM     27  OP2   U   958      -2.182 -10.009   5.267  1.00  0.00           O  
ATOM     28  OP1   U   958      -3.297  -9.543   7.532  1.00  0.00           O  
ATOM     29  O5'   U   958      -1.824 -11.526   7.210  1.00  0.00           O  
ATOM     30  C5'   U   958      -1.261 -11.235   8.480  1.00  0.00           C  
ATOM     31  C4'   U   958       0.193 -11.630   8.549  1.00  0.00           C  
ATOM     32  O4'   U   958       0.339 -12.964   7.996  1.00  0.00           O  
ATOM     33  C3'   U   958       1.158 -10.779   7.738  1.00  0.00           C  
ATOM     34  O3'   U   958       1.582  -9.615   8.425  1.00  0.00           O  
ATOM     35  C1'   U   958       1.571 -13.066   7.330  1.00  0.00           C  
ATOM     36  C2'   U   958       2.315 -11.739   7.506  1.00  0.00           C  
ATOM     37  O2'   U   958       3.151 -11.824   8.651  1.00  0.00           O  
ATOM     38  N1    U   958       1.309 -13.379   5.904  1.00  0.00           N  
ATOM     39  C2    U   958       1.807 -14.574   5.419  1.00  0.00           C  
ATOM     40  O2    U   958       2.437 -15.360   6.105  1.00  0.00           O  
ATOM     41  N3    U   958       1.540 -14.823   4.095  1.00  0.00           N  
ATOM     42  C4    U   958       0.841 -14.016   3.222  1.00  0.00           C  
ATOM     43  O4    U   958       0.685 -14.380   2.056  1.00  0.00           O  
ATOM     44  C5    U   958       0.356 -12.796   3.793  1.00  0.00           C  
ATOM     45  C6    U   958       0.601 -12.530   5.080  1.00  0.00           C  
ATOM     46  H5'   U   958      -1.757 -11.724   9.170  1.00  0.00           H  
ATOM     47 H5''   U   958      -1.339 -10.273   8.652  1.00  0.00           H  
ATOM     48  H4'   U   958       0.491 -11.643   9.482  1.00  0.00           H  
ATOM     49  H3'   U   958       0.758 -10.519   6.882  1.00  0.00           H  
ATOM     50  H1'   U   958       2.100 -13.788   7.729  1.00  0.00           H  
ATOM     51  H2'   U   958       2.824 -11.502   6.703  1.00  0.00           H  
ATOM     52 HO2'   U   958       4.084 -11.906   8.360  1.00  0.00           H  
ATOM     53  H3    U   958       1.884 -15.664   3.731  1.00  0.00           H  
ATOM     54  H5    U   958      -0.152 -12.163   3.244  1.00  0.00           H  
ATOM     55  H6    U   958       0.259 -11.689   5.446  1.00  0.00           H  
ATOM     56  P     U   959       1.515  -8.180   7.704  1.00  0.00           P  
ATOM     57  OP2   U   959       2.907  -7.714   7.481  1.00  0.00           O  
ATOM     58  OP1   U   959       0.584  -8.287   6.552  1.00  0.00           O  
ATOM     59  O5'   U   959       0.845  -7.232   8.794  1.00  0.00           O  
ATOM     60  C5'   U   959       0.734  -5.834   8.576  1.00  0.00           C  
ATOM     61  C4'   U   959      -0.587  -5.296   9.068  1.00  0.00           C  
ATOM     62  O4'   U   959      -0.371  -4.834  10.425  1.00  0.00           O  
ATOM     63  C3'   U   959      -1.155  -4.111   8.304  1.00  0.00           C  
ATOM     64  O3'   U   959      -1.966  -4.496   7.207  1.00  0.00           O  
ATOM     65  C1'   U   959      -1.039  -3.606  10.610  1.00  0.00           C  
ATOM     66  C2'   U   959      -1.944  -3.384   9.393  1.00  0.00           C  
ATOM     67  O2'   U   959      -3.198  -4.010   9.625  1.00  0.00           O  
ATOM     68  N1    U   959      -0.026  -2.533  10.760  1.00  0.00           N  
ATOM     69  C2    U   959      -0.460  -1.324  11.274  1.00  0.00           C  
ATOM     70  O2    U   959      -1.615  -1.115  11.599  1.00  0.00           O  
ATOM     71  N3    U   959       0.512  -0.362  11.396  1.00  0.00           N  
ATOM     72  C4    U   959       1.845  -0.478  11.064  1.00  0.00           C  
ATOM     73  O4    U   959       2.597   0.483  11.233  1.00  0.00           O  
ATOM     74  C5    U   959       2.221  -1.756  10.539  1.00  0.00           C  
ATOM     75  C6    U   959       1.295  -2.712  10.411  1.00  0.00           C  
ATOM     76  H5'   U   959       0.814  -5.653   7.616  1.00  0.00           H  
ATOM     77 H5''   U   959       1.461  -5.377   9.049  1.00  0.00           H  
ATOM     78  H4'   U   959      -1.260  -6.007   9.096  1.00  0.00           H  
ATOM     79  H3'   U   959      -0.434  -3.532   7.981  1.00  0.00           H  
ATOM     80  H1'   U   959      -1.591  -3.647  11.419  1.00  0.00           H  
ATOM     81  H2'   U   959      -2.047  -2.432   9.187  1.00  0.00           H  
ATOM     82 HO2'   U   959      -3.879  -3.318   9.761  1.00  0.00           H  
ATOM     83  H3    U   959       0.226   0.503  11.758  1.00  0.00           H  
ATOM     84  H5    U   959       3.150  -1.928  10.278  1.00  0.00           H  
ATOM     85  H6    U   959       1.577  -3.576  10.049  1.00  0.00           H  
ATOM     86  P     C   960      -1.537  -4.109   5.708  1.00  0.00           P  
ATOM     87  OP2   C   960      -0.459  -5.037   5.283  1.00  0.00           O  
ATOM     88  OP1   C   960      -2.772  -3.995   4.892  1.00  0.00           O  
ATOM     89  O5'   C   960      -0.906  -2.653   5.851  1.00  0.00           O  
ATOM     90  C5'   C   960      -1.722  -1.530   6.146  1.00  0.00           C  
ATOM     91  C4'   C   960      -0.895  -0.317   6.499  1.00  0.00           C  
ATOM     92  O4'   C   960      -0.053  -0.621   7.642  1.00  0.00           O  
ATOM     93  C3'   C   960       0.102   0.144   5.448  1.00  0.00           C  
ATOM     94  O3'   C   960      -0.495   0.925   4.427  1.00  0.00           O  
ATOM     95  C1'   C   960       1.149   0.090   7.548  1.00  0.00           C  
ATOM     96  C2'   C   960       1.067   0.958   6.292  1.00  0.00           C  
ATOM     97  O2'   C   960       0.516   2.222   6.629  1.00  0.00           O  
ATOM     98  N1    C   960       2.267  -0.884   7.487  1.00  0.00           N  
ATOM     99  C2    C   960       3.572  -0.410   7.669  1.00  0.00           C  
ATOM    100  O2    C   960       3.755   0.800   7.872  1.00  0.00           O  
ATOM    101  N3    C   960       4.609  -1.277   7.619  1.00  0.00           N  
ATOM    102  C4    C   960       4.387  -2.572   7.399  1.00  0.00           C  
ATOM    103  N4    C   960       5.441  -3.391   7.358  1.00  0.00           N  
ATOM    104  C5    C   960       3.073  -3.086   7.210  1.00  0.00           C  
ATOM    105  C6    C   960       2.055  -2.219   7.263  1.00  0.00           C  
ATOM    106  H5'   C   960      -2.306  -1.749   6.901  1.00  0.00           H  
ATOM    107 H5''   C   960      -2.275  -1.322   5.364  1.00  0.00           H  
ATOM    108  H4'   C   960      -1.487   0.430   6.725  1.00  0.00           H  
ATOM    109  H3'   C   960       0.570  -0.614   5.040  1.00  0.00           H  
ATOM    110  H1'   C   960       1.261   0.667   8.331  1.00  0.00           H  
ATOM    111  H2'   C   960       1.938   1.048   5.853  1.00  0.00           H  
ATOM    112 HO2'   C   960       1.217   2.903   6.569  1.00  0.00           H  
ATOM    113  H42   C   960       5.311  -4.349   7.198  1.00  0.00           H  
ATOM    114  H41   C   960       6.345  -3.034   7.488  1.00  0.00           H  
ATOM    115  H5    C   960       2.919  -4.040   7.049  1.00  0.00           H  
ATOM    116  H6    C   960       1.143  -2.552   7.135  1.00  0.00           H  
ATOM    117  P     G   961      -0.102   0.679   2.887  1.00  0.00           P  
ATOM    118  OP2   G   961       0.269  -0.750   2.730  1.00  0.00           O  
ATOM    119  OP1   G   961      -1.178   1.256   2.040  1.00  0.00           O  
ATOM    120  O5'   G   961       1.212   1.555   2.679  1.00  0.00           O  
ATOM    121  C5'   G   961       2.143   1.241   1.654  1.00  0.00           C  
ATOM    122  C4'   G   961       3.544   1.109   2.199  1.00  0.00           C  
ATOM    123  O4'   G   961       3.490   0.484   3.502  1.00  0.00           O  
ATOM    124  C3'   G   961       4.485   0.211   1.410  1.00  0.00           C  
ATOM    125  O3'   G   961       5.099   0.877   0.319  1.00  0.00           O  
ATOM    126  C1'   G   961       4.602  -0.358   3.690  1.00  0.00           C  
ATOM    127  C2'   G   961       5.493  -0.214   2.461  1.00  0.00           C  
ATOM    128  O2'   G   961       6.451   0.807   2.702  1.00  0.00           O  
ATOM    129  N1    G   961       5.866  -5.238   4.401  1.00  0.00           N  
ATOM    130  C2    G   961       6.675  -4.134   4.280  1.00  0.00           C  
ATOM    131  N2    G   961       7.996  -4.353   4.358  1.00  0.00           N  
ATOM    132  N3    G   961       6.223  -2.904   4.096  1.00  0.00           N  
ATOM    133  C4    G   961       4.876  -2.864   4.041  1.00  0.00           C  
ATOM    134  C5    G   961       3.978  -3.904   4.151  1.00  0.00           C  
ATOM    135  C6    G   961       4.476  -5.219   4.347  1.00  0.00           C  
ATOM    136  O6    G   961       3.841  -6.273   4.468  1.00  0.00           O  
ATOM    137  N7    G   961       2.674  -3.444   4.041  1.00  0.00           N  
ATOM    138  C8    G   961       2.799  -2.156   3.869  1.00  0.00           C  
ATOM    139  N9    G   961       4.108  -1.737   3.859  1.00  0.00           N  
ATOM    140  H5'   G   961       2.128   1.950   0.979  1.00  0.00           H  
ATOM    141 H5''   G   961       1.882   0.394   1.234  1.00  0.00           H  
ATOM    142  H4'   G   961       3.949   1.997   2.285  1.00  0.00           H  
ATOM    143  H3'   G   961       4.003  -0.579   1.090  1.00  0.00           H  
ATOM    144  H1'   G   961       5.103  -0.090   4.489  1.00  0.00           H  
ATOM    145  H2'   G   961       5.921  -1.065   2.227  1.00  0.00           H  
ATOM    146 HO2'   G   961       7.334   0.397   2.811  1.00  0.00           H  
ATOM    147  H1    G   961       6.300  -6.106   4.535  1.00  0.00           H  
ATOM    148  H22   G   961       8.622  -3.602   4.278  1.00  0.00           H  
ATOM    149  H21   G   961       8.338  -5.260   4.493  1.00  0.00           H  
ATOM    150  H8    G   961       2.037  -1.550   3.759  1.00  0.00           H  
ATOM    151  P     U   962       5.259   0.131  -1.095  1.00  0.00           P  
ATOM    152  OP2   U   962       4.001  -0.608  -1.369  1.00  0.00           O  
ATOM    153  OP1   U   962       5.759   1.120  -2.084  1.00  0.00           O  
ATOM    154  O5'   U   962       6.413  -0.937  -0.840  1.00  0.00           O  
ATOM    155  C5'   U   962       7.722  -0.524  -0.479  1.00  0.00           C  
ATOM    156  C4'   U   962       8.629  -1.704  -0.230  1.00  0.00           C  
ATOM    157  O4'   U   962       8.228  -2.372   0.993  1.00  0.00           O  
ATOM    158  C3'   U   962       8.583  -2.816  -1.267  1.00  0.00           C  
ATOM    159  O3'   U   962       9.346  -2.526  -2.424  1.00  0.00           O  
ATOM    160  C1'   U   962       8.416  -3.770   0.876  1.00  0.00           C  
ATOM    161  C2'   U   962       9.093  -4.006  -0.474  1.00  0.00           C  
ATOM    162  O2'   U   962      10.503  -3.947  -0.307  1.00  0.00           O  
ATOM    163  N1    U   962       7.084  -4.417   0.958  1.00  0.00           N  
ATOM    164  C2    U   962       7.058  -5.783   1.167  1.00  0.00           C  
ATOM    165  O2    U   962       8.067  -6.458   1.284  1.00  0.00           O  
ATOM    166  N3    U   962       5.804  -6.338   1.237  1.00  0.00           N  
ATOM    167  C4    U   962       4.597  -5.683   1.121  1.00  0.00           C  
ATOM    168  O4    U   962       3.549  -6.326   1.206  1.00  0.00           O  
ATOM    169  C5    U   962       4.701  -4.272   0.906  1.00  0.00           C  
ATOM    170  C6    U   962       5.910  -3.705   0.835  1.00  0.00           C  
ATOM    171  H5'   U   962       7.672   0.017   0.337  1.00  0.00           H  
ATOM    172 H5''   U   962       8.097   0.019  -1.202  1.00  0.00           H  
ATOM    173  H4'   U   962       9.548  -1.380  -0.130  1.00  0.00           H  
ATOM    174  H3'   U   962       7.652  -2.976  -1.527  1.00  0.00           H  
ATOM    175  H1'   U   962       8.991  -4.118   1.590  1.00  0.00           H  
ATOM    176  H2'   U   962       8.812  -4.854  -0.878  1.00  0.00           H  
ATOM    177 HO2'   U   962      10.875  -4.848  -0.411  1.00  0.00           H  
ATOM    178  H3    U   962       5.763  -7.306   1.384  1.00  0.00           H  
ATOM    179  H5    U   962       3.892  -3.726   0.813  1.00  0.00           H  
ATOM    180  H6    U   962       5.954  -2.738   0.687  1.00  0.00           H  
ATOM    181  P     U   963       9.023  -3.266  -3.813  1.00  0.00           P  
ATOM    182  OP2   U   963       7.558  -3.192  -4.042  1.00  0.00           O  
ATOM    183  OP1   U   963       9.955  -2.739  -4.843  1.00  0.00           O  
ATOM    184  O5'   U   963       9.403  -4.788  -3.536  1.00  0.00           O  
ATOM    185  C5'   U   963      10.756  -5.217  -3.557  1.00  0.00           C  
ATOM    186  C4'   U   963      10.867  -6.716  -3.427  1.00  0.00           C  
ATOM    187  O4'   U   963      10.213  -7.142  -2.205  1.00  0.00           O  
ATOM    188  C3'   U   963      10.177  -7.536  -4.506  1.00  0.00           C  
ATOM    189  O3'   U   963      10.954  -7.667  -5.684  1.00  0.00           O  
ATOM    190  C1'   U   963       9.627  -8.422  -2.390  1.00  0.00           C  
ATOM    191  C2'   U   963       9.990  -8.875  -3.805  1.00  0.00           C  
ATOM    192  O2'   U   963      11.206  -9.607  -3.760  1.00  0.00           O  
ATOM    193  N1    U   963       8.162  -8.285  -2.201  1.00  0.00           N  
ATOM    194  C2    U   963       7.433  -9.452  -2.062  1.00  0.00           C  
ATOM    195  O2    U   963       7.939 -10.560  -2.088  1.00  0.00           O  
ATOM    196  N3    U   963       6.082  -9.277  -1.889  1.00  0.00           N  
ATOM    197  C4    U   963       5.397  -8.082  -1.842  1.00  0.00           C  
ATOM    198  O4    U   963       4.176  -8.090  -1.681  1.00  0.00           O  
ATOM    199  C5    U   963       6.216  -6.917  -1.993  1.00  0.00           C  
ATOM    200  C6    U   963       7.534  -7.058  -2.162  1.00  0.00           C  
ATOM    201  H5'   U   963      11.236  -4.796  -2.814  1.00  0.00           H  
ATOM    202 H5''   U   963      11.167  -4.939  -4.402  1.00  0.00           H  
ATOM    203  H4'   U   963      11.815  -6.961  -3.385  1.00  0.00           H  
ATOM    204  H3'   U   963       9.300  -7.144  -4.698  1.00  0.00           H  
ATOM    205  H1'   U   963       9.979  -9.069  -1.743  1.00  0.00           H  
ATOM    206  H2'   U   963       9.268  -9.396  -4.213  1.00  0.00           H  
ATOM    207 HO2'   U   963      11.015 -10.554  -3.930  1.00  0.00           H  
ATOM    208  H3    U   963       5.546 -10.091  -1.789  1.00  0.00           H  
ATOM    209  H5    U   963       5.812  -6.024  -1.971  1.00  0.00           H  
ATOM    210  H6    U   963       8.072  -6.247  -2.263  1.00  0.00           H  
ATOM    211  P     G   964      10.248  -7.634  -7.127  1.00  0.00           P  
ATOM    212  OP2   G   964       9.039  -6.776  -7.028  1.00  0.00           O  
ATOM    213  OP1   G   964      11.287  -7.323  -8.141  1.00  0.00           O  
ATOM    214  O5'   G   964       9.769  -9.136  -7.357  1.00  0.00           O  
ATOM    215  C5'   G   964      10.711 -10.178  -7.564  1.00  0.00           C  
ATOM    216  C4'   G   964      10.045 -11.532  -7.580  1.00  0.00           C  
ATOM    217  O4'   G   964       9.472 -11.799  -6.271  1.00  0.00           O  
ATOM    218  C3'   G   964       8.863 -11.683  -8.525  1.00  0.00           C  
ATOM    219  O3'   G   964       9.252 -11.993  -9.853  1.00  0.00           O  
ATOM    220  C1'   G   964       8.244 -12.487  -6.398  1.00  0.00           C  
ATOM    221  C2'   G   964       8.107 -12.838  -7.881  1.00  0.00           C  
ATOM    222  O2'   G   964       8.753 -14.079  -8.128  1.00  0.00           O  
ATOM    223  N1    G   964       3.343 -12.044  -5.096  1.00  0.00           N  
ATOM    224  C2    G   964       4.042 -13.154  -5.505  1.00  0.00           C  
ATOM    225  N2    G   964       3.349 -14.300  -5.578  1.00  0.00           N  
ATOM    226  N3    G   964       5.327 -13.143  -5.819  1.00  0.00           N  
ATOM    227  C4    G   964       5.868 -11.913  -5.691  1.00  0.00           C  
ATOM    228  C5    G   964       5.259 -10.742  -5.291  1.00  0.00           C  
ATOM    229  C6    G   964       3.880 -10.767  -4.958  1.00  0.00           C  
ATOM    230  O6    G   964       3.161  -9.835  -4.582  1.00  0.00           O  
ATOM    231  N7    G   964       6.165  -9.691  -5.291  1.00  0.00           N  
ATOM    232  C8    G   964       7.287 -10.231  -5.683  1.00  0.00           C  
ATOM    233  N9    G   964       7.177 -11.576  -5.942  1.00  0.00           N  
ATOM    234  H5'   G   964      11.375 -10.156  -6.844  1.00  0.00           H  
ATOM    235 H5''   G   964      11.163 -10.034  -8.421  1.00  0.00           H  
ATOM    236  H4'   G   964      10.720 -12.214  -7.781  1.00  0.00           H  
ATOM    237  H3'   G   964       8.316 -10.872  -8.489  1.00  0.00           H  
ATOM    238  H1'   G   964       8.222 -13.309  -5.865  1.00  0.00           H  
ATOM    239  H2'   G   964       7.168 -12.855  -8.163  1.00  0.00           H  
ATOM    240 HO2'   G   964       8.073 -14.761  -8.310  1.00  0.00           H  
ATOM    241  H1    G   964       2.392 -12.157  -4.886  1.00  0.00           H  
ATOM    242  H22   G   964       3.796 -15.125  -5.863  1.00  0.00           H  
ATOM    243  H21   G   964       2.397 -14.316  -5.347  1.00  0.00           H  
ATOM    244  H8    G   964       8.121  -9.728  -5.781  1.00  0.00           H  
ATOM    245  P     G   965       8.259 -11.683 -11.078  1.00  0.00           P  
ATOM    246  OP2   G   965       7.743 -10.300 -10.913  1.00  0.00           O  
ATOM    247  OP1   G   965       8.949 -12.063 -12.337  1.00  0.00           O  
ATOM    248  O5'   G   965       7.046 -12.692 -10.857  1.00  0.00           O  
ATOM    249  C5'   G   965       7.157 -14.058 -11.230  1.00  0.00           C  
ATOM    250  C4'   G   965       5.851 -14.790 -11.049  1.00  0.00           C  
ATOM    251  O4'   G   965       5.411 -14.654  -9.672  1.00  0.00           O  
ATOM    252  C3'   G   965       4.673 -14.262 -11.856  1.00  0.00           C  
ATOM    253  O3'   G   965       4.648 -14.756 -13.184  1.00  0.00           O  
ATOM    254  C1'   G   965       4.002 -14.539  -9.618  1.00  0.00           C  
ATOM    255  C2'   G   965       3.492 -14.766 -11.041  1.00  0.00           C  
ATOM    256  O2'   G   965       3.280 -16.155 -11.246  1.00  0.00           O  
ATOM    257  N1    G   965       0.350 -11.479  -7.825  1.00  0.00           N  
ATOM    258  C2    G   965       0.273 -12.792  -8.223  1.00  0.00           C  
ATOM    259  N2    G   965      -0.933 -13.372  -8.133  1.00  0.00           N  
ATOM    260  N3    G   965       1.303 -13.488  -8.675  1.00  0.00           N  
ATOM    261  C4    G   965       2.436 -12.755  -8.700  1.00  0.00           C  
ATOM    262  C5    G   965       2.620 -11.441  -8.326  1.00  0.00           C  
ATOM    263  C6    G   965       1.506 -10.706  -7.842  1.00  0.00           C  
ATOM    264  O6    G   965       1.466  -9.530  -7.461  1.00  0.00           O  
ATOM    265  N7    G   965       3.942 -11.057  -8.503  1.00  0.00           N  
ATOM    266  C8    G   965       4.527 -12.125  -8.974  1.00  0.00           C  
ATOM    267  N9    G   965       3.672 -13.191  -9.118  1.00  0.00           N  
ATOM    268  H5'   G   965       7.843 -14.486 -10.677  1.00  0.00           H  
ATOM    269 H5''   G   965       7.427 -14.111 -12.171  1.00  0.00           H  
ATOM    270  H4'   G   965       5.989 -15.739 -11.250  1.00  0.00           H  
ATOM    271  H3'   G   965       4.686 -13.283 -11.841  1.00  0.00           H  
ATOM    272  H1'   G   965       3.614 -15.213  -9.021  1.00  0.00           H  
ATOM    273  H2'   G   965       2.682 -14.244 -11.223  1.00  0.00           H  
ATOM    274 HO2'   G   965       2.316 -16.327 -11.298  1.00  0.00           H  
ATOM    275  H1    G   965      -0.472 -11.053  -7.504  1.00  0.00           H  
ATOM    276  H22   G   965      -1.048 -14.307  -8.403  1.00  0.00           H  
ATOM    277  H21   G   965      -1.701 -12.863  -7.799  1.00  0.00           H  
ATOM    278  H8    G   965       5.479 -12.162  -9.201  1.00  0.00           H  
ATOM    279  P     C   966       3.853 -13.953 -14.328  1.00  0.00           P  
ATOM    280  OP2   C   966       4.245 -12.524 -14.245  1.00  0.00           O  
ATOM    281  OP1   C   966       4.024 -14.688 -15.608  1.00  0.00           O  
ATOM    282  O5'   C   966       2.325 -14.073 -13.893  1.00  0.00           O  
ATOM    283  C5'   C   966       1.585 -15.257 -14.147  1.00  0.00           C  
ATOM    284  C4'   C   966       0.136 -15.104 -13.750  1.00  0.00           C  
ATOM    285  O4'   C   966       0.046 -14.723 -12.348  1.00  0.00           O  
ATOM    286  C3'   C   966      -0.647 -14.021 -14.475  1.00  0.00           C  
ATOM    287  O3'   C   966      -1.130 -14.440 -15.739  1.00  0.00           O  
ATOM    288  C1'   C   966      -1.039 -13.835 -12.164  1.00  0.00           C  
ATOM    289  C2'   C   966      -1.782 -13.756 -13.500  1.00  0.00           C  
ATOM    290  O2'   C   966      -2.759 -14.784 -13.555  1.00  0.00           O  
ATOM    291  N1    C   966      -0.510 -12.517 -11.734  1.00  0.00           N  
ATOM    292  C2    C   966      -1.403 -11.590 -11.183  1.00  0.00           C  
ATOM    293  O2    C   966      -2.601 -11.894 -11.072  1.00  0.00           O  
ATOM    294  N3    C   966      -0.946 -10.381 -10.783  1.00  0.00           N  
ATOM    295  C4    C   966       0.346 -10.079 -10.913  1.00  0.00           C  
ATOM    296  N4    C   966       0.752  -8.874 -10.504  1.00  0.00           N  
ATOM    297  C5    C   966       1.278 -10.999 -11.470  1.00  0.00           C  
ATOM    298  C6    C   966       0.815 -12.192 -11.861  1.00  0.00           C  
ATOM    299  H5'   C   966       1.979 -15.995 -13.638  1.00  0.00           H  
ATOM    300 H5''   C   966       1.633 -15.465 -15.103  1.00  0.00           H  
ATOM    301  H4'   C   966      -0.317 -15.964 -13.875  1.00  0.00           H  
ATOM    302  H3'   C   966      -0.090 -13.218 -14.554  1.00  0.00           H  
ATOM    303  H1'   C   966      -1.647 -14.182 -11.479  1.00  0.00           H  
ATOM    304  H2'   C   966      -2.178 -12.871 -13.643  1.00  0.00           H  
ATOM    305 HO2'   C   966      -3.650 -14.382 -13.491  1.00  0.00           H  
ATOM    306  H42   C   966       1.695  -8.622 -10.587  1.00  0.00           H  
ATOM    307  H41   C   966       0.106  -8.243 -10.122  1.00  0.00           H  
ATOM    308  H5    C   966       2.227 -10.768 -11.561  1.00  0.00           H  
ATOM    309  H6    C   966       1.441 -12.839 -12.247  1.00  0.00           H  
ATOM    310  P     C   967      -1.495 -13.353 -16.866  1.00  0.00           P  
ATOM    311  OP2   C   967      -0.365 -12.395 -16.966  1.00  0.00           O  
ATOM    312  OP1   C   967      -1.949 -14.082 -18.078  1.00  0.00           O  
ATOM    313  O5'   C   967      -2.748 -12.577 -16.262  1.00  0.00           O  
ATOM    314  C5'   C   967      -4.050 -13.141 -16.312  1.00  0.00           C  
ATOM    315  C4'   C   967      -5.090 -12.192 -15.768  1.00  0.00           C  
ATOM    316  O4'   C   967      -4.789 -11.793 -14.402  1.00  0.00           O  
ATOM    317  C3'   C   967      -5.245 -10.872 -16.505  1.00  0.00           C  
ATOM    318  O3'   C   967      -6.031 -10.983 -17.679  1.00  0.00           O  
ATOM    319  C1'   C   967      -5.178 -10.447 -14.189  1.00  0.00           C  
ATOM    320  C2'   C   967      -5.884  -9.976 -15.452  1.00  0.00           C  
ATOM    321  O2'   C   967      -7.275 -10.236 -15.331  1.00  0.00           O  
ATOM    322  N1    C   967      -3.965  -9.646 -13.890  1.00  0.00           N  
ATOM    323  C2    C   967      -4.129  -8.378 -13.320  1.00  0.00           C  
ATOM    324  O2    C   967      -5.275  -7.963 -13.085  1.00  0.00           O  
ATOM    325  N3    C   967      -3.040  -7.628 -13.037  1.00  0.00           N  
ATOM    326  C4    C   967      -1.820  -8.096 -13.300  1.00  0.00           C  
ATOM    327  N4    C   967      -0.773  -7.321 -13.004  1.00  0.00           N  
ATOM    328  C5    C   967      -1.619  -9.381 -13.879  1.00  0.00           C  
ATOM    329  C6    C   967      -2.704 -10.114 -14.153  1.00  0.00           C  
ATOM    330  H5'   C   967      -4.061 -13.966 -15.784  1.00  0.00           H  
ATOM    331 H5''   C   967      -4.269 -13.354 -17.243  1.00  0.00           H  
ATOM    332  H4'   C   967      -5.959 -12.645 -15.766  1.00  0.00           H  
ATOM    333  H3'   C   967      -4.358 -10.520 -16.729  1.00  0.00           H  
ATOM    334  H1'   C   967      -5.799 -10.392 -13.433  1.00  0.00           H  
ATOM    335  H2'   C   967      -5.707  -9.029 -15.632  1.00  0.00           H  
ATOM    336 HO2'   C   967      -7.750  -9.387 -15.218  1.00  0.00           H  
ATOM    337  H42   C   967       0.136  -7.636 -13.185  1.00  0.00           H  
ATOM    338  H41   C   967      -0.916  -6.436 -12.606  1.00  0.00           H  
ATOM    339  H5    C   967      -0.718  -9.717 -14.068  1.00  0.00           H  
ATOM    340  H6    C   967      -2.587 -11.001 -14.552  1.00  0.00           H  
ATOM    341  P     A   968      -5.817  -9.955 -18.896  1.00  0.00           P  
ATOM    342  OP2   A   968      -4.358  -9.841 -19.150  1.00  0.00           O  
ATOM    343  OP1   A   968      -6.725 -10.353 -20.000  1.00  0.00           O  
ATOM    344  O5'   A   968      -6.326  -8.561 -18.317  1.00  0.00           O  
ATOM    345  C5'   A   968      -7.713  -8.273 -18.225  1.00  0.00           C  
ATOM    346  C4'   A   968      -7.956  -6.872 -17.722  1.00  0.00           C  
ATOM    347  O4'   A   968      -7.365  -6.694 -16.407  1.00  0.00           O  
ATOM    348  C3'   A   968      -7.331  -5.752 -18.539  1.00  0.00           C  
ATOM    349  O3'   A   968      -8.062  -5.448 -19.714  1.00  0.00           O  
ATOM    350  C1'   A   968      -6.910  -5.367 -16.257  1.00  0.00           C  
ATOM    351  C2'   A   968      -7.352  -4.628 -17.520  1.00  0.00           C  
ATOM    352  O2'   A   968      -8.669  -4.131 -17.330  1.00  0.00           O  
ATOM    353  N1    A   968      -2.688  -2.923 -14.595  1.00  0.00           N  
ATOM    354  C2    A   968      -3.986  -2.596 -14.569  1.00  0.00           C  
ATOM    355  N3    A   968      -5.035  -3.281 -15.020  1.00  0.00           N  
ATOM    356  C4    A   968      -4.644  -4.448 -15.562  1.00  0.00           C  
ATOM    357  C5    A   968      -3.349  -4.922 -15.662  1.00  0.00           C  
ATOM    358  C6    A   968      -2.329  -4.103 -15.145  1.00  0.00           C  
ATOM    359  N6    A   968      -1.034  -4.428 -15.172  1.00  0.00           N  
ATOM    360  N7    A   968      -3.328  -6.165 -16.279  1.00  0.00           N  
ATOM    361  C8    A   968      -4.589  -6.411 -16.534  1.00  0.00           C  
ATOM    362  N9    A   968      -5.441  -5.414 -16.126  1.00  0.00           N  
ATOM    363  H5'   A   968      -8.132  -8.910 -17.609  1.00  0.00           H  
ATOM    364 H5''   A   968      -8.120  -8.370 -19.110  1.00  0.00           H  
ATOM    365  H4'   A   968      -8.922  -6.723 -17.653  1.00  0.00           H  
ATOM    366  H3'   A   968      -6.405  -5.991 -18.757  1.00  0.00           H  
ATOM    367  H1'   A   968      -7.294  -4.925 -15.469  1.00  0.00           H  
ATOM    368  H2'   A   968      -6.725  -3.914 -17.758  1.00  0.00           H  
ATOM    369 HO2'   A   968      -9.218  -4.381 -18.102  1.00  0.00           H  
ATOM    370  H2    A   968      -4.194  -1.730 -14.159  1.00  0.00           H  
ATOM    371  H61   A   968      -0.368  -3.815 -14.796  1.00  0.00           H  
ATOM    372  H62   A   968      -0.750  -5.279 -15.566  1.00  0.00           H  
ATOM    373  H8    A   968      -4.896  -7.231 -16.975  1.00  0.00           H  
ATOM    374  P     C   969      -7.384  -4.582 -20.886  1.00  0.00           P  
ATOM    375  OP2   C   969      -6.117  -5.249 -21.279  1.00  0.00           O  
ATOM    376  OP1   C   969      -8.420  -4.312 -21.916  1.00  0.00           O  
ATOM    377  O5'   C   969      -7.018  -3.200 -20.183  1.00  0.00           O  
ATOM    378  C5'   C   969      -7.992  -2.179 -20.029  1.00  0.00           C  
ATOM    379  C4'   C   969      -7.381  -0.900 -19.511  1.00  0.00           C  
ATOM    380  O4'   C   969      -6.630  -1.204 -18.315  1.00  0.00           O  
ATOM    381  C3'   C   969      -6.385  -0.212 -20.431  1.00  0.00           C  
ATOM    382  O3'   C   969      -7.005   0.646 -21.373  1.00  0.00           O  
ATOM    383  C1'   C   969      -5.502  -0.364 -18.250  1.00  0.00           C  
ATOM    384  C2'   C   969      -5.551   0.577 -19.450  1.00  0.00           C  
ATOM    385  O2'   C   969      -6.207   1.776 -19.064  1.00  0.00           O  
ATOM    386  N1    C   969      -4.278  -1.203 -18.242  1.00  0.00           N  
ATOM    387  C2    C   969      -3.093  -0.645 -17.745  1.00  0.00           C  
ATOM    388  O2    C   969      -3.100   0.524 -17.330  1.00  0.00           O  
ATOM    389  N3    C   969      -1.963  -1.389 -17.727  1.00  0.00           N  
ATOM    390  C4    C   969      -1.981  -2.643 -18.179  1.00  0.00           C  
ATOM    391  N4    C   969      -0.842  -3.339 -18.141  1.00  0.00           N  
ATOM    392  C5    C   969      -3.168  -3.238 -18.691  1.00  0.00           C  
ATOM    393  C6    C   969      -4.280  -2.493 -18.703  1.00  0.00           C  
ATOM    394  H5'   C   969      -8.677  -2.484 -19.399  1.00  0.00           H  
ATOM    395 H5''   C   969      -8.411  -2.004 -20.897  1.00  0.00           H  
ATOM    396  H4'   C   969      -8.101  -0.272 -19.295  1.00  0.00           H  
ATOM    397  H3'   C   969      -5.825  -0.888 -20.865  1.00  0.00           H  
ATOM    398  H1'   C   969      -5.540   0.164 -17.426  1.00  0.00           H  
ATOM    399  H2'   C   969      -4.654   0.752 -19.802  1.00  0.00           H  
ATOM    400 HO2'   C   969      -5.547   2.498 -19.010  1.00  0.00           H  
ATOM    401  H42   C   969      -0.823  -4.263 -18.466  1.00  0.00           H  
ATOM    402  H41   C   969      -0.026  -2.926 -17.789  1.00  0.00           H  
ATOM    403  H5    C   969      -3.172  -4.161 -19.021  1.00  0.00           H  
ATOM    404  H6    C   969      -5.107  -2.884 -19.052  1.00  0.00           H  
ATOM    405  P     A   970      -6.878   0.345 -22.947  1.00  0.00           P  
ATOM    406  OP2   A   970      -6.443  -1.065 -23.112  1.00  0.00           O  
ATOM    407  OP1   A   970      -8.124   0.810 -23.607  1.00  0.00           O  
ATOM    408  O5'   A   970      -5.685   1.287 -23.425  1.00  0.00           O  
ATOM    409  C5'   A   970      -5.106   2.234 -22.540  1.00  0.00           C  
ATOM    410  C4'   A   970      -3.616   2.345 -22.745  1.00  0.00           C  
ATOM    411  O4'   A   970      -2.967   1.299 -21.990  1.00  0.00           O  
ATOM    412  C3'   A   970      -3.115   2.089 -24.158  1.00  0.00           C  
ATOM    413  O3'   A   970      -3.201   3.231 -24.992  1.00  0.00           O  
ATOM    414  C1'   A   970      -1.852   0.781 -22.684  1.00  0.00           C  
ATOM    415  C2'   A   970      -1.664   1.666 -23.922  1.00  0.00           C  
ATOM    416  O2'   A   970      -0.849   2.782 -23.595  1.00  0.00           O  
ATOM    417  N1    A   970      -0.023  -3.780 -24.235  1.00  0.00           N  
ATOM    418  C2    A   970       0.576  -2.611 -23.977  1.00  0.00           C  
ATOM    419  N3    A   970       0.038  -1.461 -23.576  1.00  0.00           N  
ATOM    420  C4    A   970      -1.294  -1.582 -23.438  1.00  0.00           C  
ATOM    421  C5    A   970      -2.051  -2.716 -23.665  1.00  0.00           C  
ATOM    422  C6    A   970      -1.362  -3.868 -24.085  1.00  0.00           C  
ATOM    423  N6    A   970      -1.959  -5.034 -24.344  1.00  0.00           N  
ATOM    424  N7    A   970      -3.394  -2.468 -23.418  1.00  0.00           N  
ATOM    425  C8    A   970      -3.419  -1.210 -23.052  1.00  0.00           C  
ATOM    426  N9    A   970      -2.183  -0.612 -23.042  1.00  0.00           N  
ATOM    427  H5'   A   970      -5.282   1.959 -21.616  1.00  0.00           H  
ATOM    428 H5''   A   970      -5.516   3.110 -22.696  1.00  0.00           H  
ATOM    429  H4'   A   970      -3.314   3.218 -22.418  1.00  0.00           H  
ATOM    430  H3'   A   970      -3.611   1.336 -24.543  1.00  0.00           H  
ATOM    431  H1'   A   970      -1.032   0.794 -22.146  1.00  0.00           H  
ATOM    432  H2'   A   970      -1.307   1.166 -24.686  1.00  0.00           H  
ATOM    433 HO2'   A   970       0.017   2.687 -24.043  1.00  0.00           H  
ATOM    434  H2    A   970       1.548  -2.600 -24.101  1.00  0.00           H  
ATOM    435  H61   A   970      -1.425  -5.804 -24.634  1.00  0.00           H  
ATOM    436  H62   A   970      -2.930  -5.122 -24.242  1.00  0.00           H  
ATOM    437  H8    A   970      -4.244  -0.739 -22.810  1.00  0.00           H  
ATOM    438  P     A   971      -3.353   3.061 -26.583  1.00  0.00           P  
ATOM    439  OP2   A   971      -4.411   2.052 -26.838  1.00  0.00           O  
ATOM    440  OP1   A   971      -3.468   4.414 -27.182  1.00  0.00           O  
ATOM    441  O5'   A   971      -1.959   2.437 -27.038  1.00  0.00           O  
ATOM    442  C5'   A   971      -0.813   3.258 -27.205  1.00  0.00           C  
ATOM    443  C4'   A   971       0.377   2.460 -27.677  1.00  0.00           C  
ATOM    444  O4'   A   971       0.596   1.333 -26.781  1.00  0.00           O  
ATOM    445  C3'   A   971       0.245   1.811 -29.046  1.00  0.00           C  
ATOM    446  O3'   A   971       0.558   2.693 -30.110  1.00  0.00           O  
ATOM    447  C1'   A   971       1.037   0.205 -27.502  1.00  0.00           C  
ATOM    448  C2'   A   971       1.231   0.651 -28.951  1.00  0.00           C  
ATOM    449  O2'   A   971       2.569   1.097 -29.121  1.00  0.00           O  
ATOM    450  N1    A   971       0.076  -4.853 -27.731  1.00  0.00           N  
ATOM    451  C2    A   971       1.196  -4.141 -27.905  1.00  0.00           C  
ATOM    452  N3    A   971       1.376  -2.824 -27.831  1.00  0.00           N  
ATOM    453  C4    A   971       0.220  -2.202 -27.536  1.00  0.00           C  
ATOM    454  C5    A   971      -1.010  -2.797 -27.328  1.00  0.00           C  
ATOM    455  C6    A   971      -1.068  -4.198 -27.434  1.00  0.00           C  
ATOM    456  N6    A   971      -2.184  -4.908 -27.261  1.00  0.00           N  
ATOM    457  N7    A   971      -1.976  -1.840 -27.044  1.00  0.00           N  
ATOM    458  C8    A   971      -1.318  -0.708 -27.085  1.00  0.00           C  
ATOM    459  N9    A   971       0.016  -0.853 -27.378  1.00  0.00           N  
ATOM    460  H5'   A   971      -0.594   3.681 -26.348  1.00  0.00           H  
ATOM    461 H5''   A   971      -1.011   3.955 -27.864  1.00  0.00           H  
ATOM    462  H4'   A   971       1.170   3.035 -27.665  1.00  0.00           H  
ATOM    463  H3'   A   971      -0.663   1.455 -29.147  1.00  0.00           H  
ATOM    464  H1'   A   971       1.890  -0.121 -27.144  1.00  0.00           H  
ATOM    465  H2'   A   971       1.004  -0.066 -29.580  1.00  0.00           H  
ATOM    466 HO2'   A   971       2.559   1.967 -29.571  1.00  0.00           H  
ATOM    467  H2    A   971       1.998  -4.663 -28.118  1.00  0.00           H  
ATOM    468  H61   A   971      -2.163  -5.885 -27.348  1.00  0.00           H  
ATOM    469  H62   A   971      -3.026  -4.455 -27.045  1.00  0.00           H  
ATOM    470  H8    A   971      -1.739   0.162 -26.923  1.00  0.00           H  
ATOM    471  P     U   972      -0.370   2.739 -31.421  1.00  0.00           P  
ATOM    472  OP2   U   972      -1.501   1.800 -31.216  1.00  0.00           O  
ATOM    473  OP1   U   972      -0.647   4.164 -31.739  1.00  0.00           O  
ATOM    474  O5'   U   972       0.559   2.149 -32.572  1.00  0.00           O  
ATOM    475  C5'   U   972       1.830   2.719 -32.849  1.00  0.00           C  
ATOM    476  C4'   U   972       2.650   1.837 -33.758  1.00  0.00           C  
ATOM    477  O4'   U   972       3.213   0.725 -33.016  1.00  0.00           O  
ATOM    478  C3'   U   972       1.895   1.151 -34.886  1.00  0.00           C  
ATOM    479  O3'   U   972       1.683   1.995 -36.005  1.00  0.00           O  
ATOM    480  C1'   U   972       3.386  -0.377 -33.870  1.00  0.00           C  
ATOM    481  C2'   U   972       2.845   0.015 -35.247  1.00  0.00           C  
ATOM    482  O2'   U   972       3.920   0.479 -36.052  1.00  0.00           O  
ATOM    483  N1    U   972       2.661  -1.532 -33.288  1.00  0.00           N  
ATOM    484  C2    U   972       3.010  -2.790 -33.743  1.00  0.00           C  
ATOM    485  O2    U   972       3.873  -2.979 -34.583  1.00  0.00           O  
ATOM    486  N3    U   972       2.313  -3.829 -33.176  1.00  0.00           N  
ATOM    487  C4    U   972       1.322  -3.743 -32.222  1.00  0.00           C  
ATOM    488  O4    U   972       0.787  -4.774 -31.811  1.00  0.00           O  
ATOM    489  C5    U   972       1.013  -2.411 -31.799  1.00  0.00           C  
ATOM    490  C6    U   972       1.677  -1.381 -32.333  1.00  0.00           C  
ATOM    491  H5'   U   972       2.313   2.845 -32.006  1.00  0.00           H  
ATOM    492 H5''   U   972       1.703   3.590 -33.278  1.00  0.00           H  
ATOM    493  H4'   U   972       3.384   2.366 -34.132  1.00  0.00           H  
ATOM    494  H3'   U   972       1.060   0.778 -34.535  1.00  0.00           H  
ATOM    495  H1'   U   972       4.338  -0.597 -33.948  1.00  0.00           H  
ATOM    496  H2'   U   972       2.370  -0.729 -35.672  1.00  0.00           H  
ATOM    497 HO2'   U   972       3.645   1.302 -36.509  1.00  0.00           H  
ATOM    498  H3    U   972       2.545  -4.730 -33.485  1.00  0.00           H  
ATOM    499  H5    U   972       0.321  -2.256 -31.123  1.00  0.00           H  
ATOM    500  H6    U   972       1.447  -0.480 -32.028  1.00  0.00           H  
ATOM    501  P     U   973       0.575   1.618 -37.105  1.00  0.00           P  
ATOM    502  OP2   U   973      -0.762   1.757 -36.476  1.00  0.00           O  
ATOM    503  OP1   U   973       0.884   2.371 -38.347  1.00  0.00           O  
ATOM    504  O5'   U   973       0.827   0.071 -37.391  1.00  0.00           O  
ATOM    505  C5'   U   973       1.670  -0.347 -38.454  1.00  0.00           C  
ATOM    506  C4'   U   973       1.714  -1.850 -38.572  1.00  0.00           C  
ATOM    507  O4'   U   973       1.989  -2.435 -37.278  1.00  0.00           O  
ATOM    508  C3'   U   973       0.428  -2.524 -39.025  1.00  0.00           C  
ATOM    509  O3'   U   973       0.307  -2.596 -40.435  1.00  0.00           O  
ATOM    510  C1'   U   973       1.276  -3.639 -37.125  1.00  0.00           C  
ATOM    511  C2'   U   973       0.612  -3.929 -38.466  1.00  0.00           C  
ATOM    512  O2'   U   973       1.505  -4.690 -39.268  1.00  0.00           O  
ATOM    513  N1    U   973       0.286  -3.452 -36.037  1.00  0.00           N  
ATOM    514  C2    U   973      -0.165  -4.590 -35.393  1.00  0.00           C  
ATOM    515  O2    U   973       0.212  -5.712 -35.681  1.00  0.00           O  
ATOM    516  N3    U   973      -1.079  -4.369 -34.392  1.00  0.00           N  
ATOM    517  C4    U   973      -1.580  -3.153 -33.976  1.00  0.00           C  
ATOM    518  O4    U   973      -2.401  -3.120 -33.059  1.00  0.00           O  
ATOM    519  C5    U   973      -1.068  -2.021 -34.687  1.00  0.00           C  
ATOM    520  C6    U   973      -0.176  -2.208 -35.665  1.00  0.00           C  
ATOM    521  H5'   U   973       2.577  -0.013 -38.292  1.00  0.00           H  
ATOM    522 H5''   U   973       1.336   0.030 -39.294  1.00  0.00           H  
ATOM    523  H4'   U   973       2.432  -2.097 -39.191  1.00  0.00           H  
ATOM    524  H3'   U   973      -0.334  -2.094 -38.585  1.00  0.00           H  
ATOM    525  H1'   U   973       1.876  -4.380 -36.895  1.00  0.00           H  
ATOM    526  H2'   U   973      -0.247  -4.385 -38.349  1.00  0.00           H  
ATOM    527 HO2'   U   973       1.540  -4.298 -40.166  1.00  0.00           H  
ATOM    528  H3    U   973      -1.413  -5.162 -33.923  1.00  0.00           H  
ATOM    529  H5    U   973      -1.369  -1.117 -34.457  1.00  0.00           H  
ATOM    530  H6    U   973       0.158  -1.417 -36.137  1.00  0.00           H  
ATOM    531  P     A   974      -1.002  -2.018 -41.165  1.00  0.00           P  
ATOM    532  OP2   A   974      -1.077  -0.561 -40.888  1.00  0.00           O  
ATOM    533  OP1   A   974      -0.995  -2.498 -42.570  1.00  0.00           O  
ATOM    534  O5'   A   974      -2.211  -2.727 -40.407  1.00  0.00           O  
ATOM    535  C5'   A   974      -3.557  -2.450 -40.764  1.00  0.00           C  
ATOM    536  C4'   A   974      -4.410  -3.693 -40.714  1.00  0.00           C  
ATOM    537  O4'   A   974      -3.963  -4.587 -41.763  1.00  0.00           O  
ATOM    538  C3'   A   974      -4.299  -4.528 -39.447  1.00  0.00           C  
ATOM    539  O3'   A   974      -5.155  -4.079 -38.410  1.00  0.00           O  
ATOM    540  C1'   A   974      -4.087  -5.934 -41.355  1.00  0.00           C  
ATOM    541  C2'   A   974      -4.626  -5.935 -39.923  1.00  0.00           C  
ATOM    542  O2'   A   974      -6.029  -6.149 -39.972  1.00  0.00           O  
ATOM    543  N1    A   974      -1.398 -10.323 -41.099  1.00  0.00           N  
ATOM    544  C2    A   974      -2.703 -10.057 -40.960  1.00  0.00           C  
ATOM    545  N3    A   974      -3.337  -8.889 -41.039  1.00  0.00           N  
ATOM    546  C4    A   974      -2.469  -7.894 -41.296  1.00  0.00           C  
ATOM    547  C5    A   974      -1.102  -8.011 -41.464  1.00  0.00           C  
ATOM    548  C6    A   974      -0.554  -9.301 -41.357  1.00  0.00           C  
ATOM    549  N6    A   974       0.747  -9.566 -41.495  1.00  0.00           N  
ATOM    550  N7    A   974      -0.532  -6.770 -41.717  1.00  0.00           N  
ATOM    551  C8    A   974      -1.550  -5.946 -41.695  1.00  0.00           C  
ATOM    552  N9    A   974      -2.753  -6.558 -41.447  1.00  0.00           N  
ATOM    553  H5'   A   974      -3.579  -2.084 -41.673  1.00  0.00           H  
ATOM    554 H5''   A   974      -3.923  -1.786 -40.144  1.00  0.00           H  
ATOM    555  H4'   A   974      -5.345  -3.443 -40.867  1.00  0.00           H  
ATOM    556  H3'   A   974      -3.371  -4.511 -39.130  1.00  0.00           H  
ATOM    557  H1'   A   974      -4.712  -6.413 -41.939  1.00  0.00           H  
ATOM    558  H2'   A   974      -4.173  -6.613 -39.379  1.00  0.00           H  
ATOM    559 HO2'   A   974      -6.225  -7.053 -39.648  1.00  0.00           H  
ATOM    560  H2    A   974      -3.273 -10.833 -40.774  1.00  0.00           H  
ATOM    561  H61   A   974       1.071 -10.488 -41.409  1.00  0.00           H  
ATOM    562  H62   A   974       1.379  -8.841 -41.683  1.00  0.00           H  
ATOM    563  H8    A   974      -1.460  -4.981 -41.843  1.00  0.00           H  
ATOM    564  P     A   975      -4.571  -3.822 -36.935  1.00  0.00           P  
ATOM    565  OP2   A   975      -3.217  -3.229 -37.073  1.00  0.00           O  
ATOM    566  OP1   A   975      -5.608  -3.110 -36.148  1.00  0.00           O  
ATOM    567  O5'   A   975      -4.408  -5.286 -36.326  1.00  0.00           O  
ATOM    568  C5'   A   975      -5.545  -6.073 -36.006  1.00  0.00           C  
ATOM    569  C4'   A   975      -5.155  -7.480 -35.625  1.00  0.00           C  
ATOM    570  O4'   A   975      -4.711  -8.185 -36.816  1.00  0.00           O  
ATOM    571  C3'   A   975      -3.996  -7.610 -34.649  1.00  0.00           C  
ATOM    572  O3'   A   975      -4.402  -7.534 -33.293  1.00  0.00           O  
ATOM    573  C1'   A   975      -3.573  -8.979 -36.519  1.00  0.00           C  
ATOM    574  C2'   A   975      -3.427  -8.977 -34.999  1.00  0.00           C  
ATOM    575  O2'   A   975      -4.221 -10.021 -34.456  1.00  0.00           O  
ATOM    576  N1    A   975       1.263  -9.700 -38.147  1.00  0.00           N  
ATOM    577  C2    A   975       0.395 -10.504 -37.519  1.00  0.00           C  
ATOM    578  N3    A   975      -0.851 -10.251 -37.124  1.00  0.00           N  
ATOM    579  C4    A   975      -1.203  -8.992 -37.438  1.00  0.00           C  
ATOM    580  C5    A   975      -0.422  -8.050 -38.081  1.00  0.00           C  
ATOM    581  C6    A   975       0.878  -8.441 -38.449  1.00  0.00           C  
ATOM    582  N6    A   975       1.744  -7.640 -39.073  1.00  0.00           N  
ATOM    583  N7    A   975      -1.119  -6.859 -38.237  1.00  0.00           N  
ATOM    584  C8    A   975      -2.285  -7.104 -37.694  1.00  0.00           C  
ATOM    585  N9    A   975      -2.406  -8.376 -37.191  1.00  0.00           N  
ATOM    586  H5'   A   975      -6.140  -6.107 -36.784  1.00  0.00           H  
ATOM    587 H5''   A   975      -6.021  -5.660 -35.257  1.00  0.00           H  
ATOM    588  H4'   A   975      -5.938  -7.936 -35.251  1.00  0.00           H  
ATOM    589  H3'   A   975      -3.328  -6.921 -34.850  1.00  0.00           H  
ATOM    590  H1'   A   975      -3.690  -9.901 -36.834  1.00  0.00           H  
ATOM    591  H2'   A   975      -2.488  -9.056 -34.728  1.00  0.00           H  
ATOM    592 HO2'   A   975      -3.632 -10.727 -34.118  1.00  0.00           H  
ATOM    593  H2    A   975       0.724 -11.407 -37.324  1.00  0.00           H  
ATOM    594  H61   A   975       2.638  -7.970 -39.304  1.00  0.00           H  
ATOM    595  H62   A   975       1.486  -6.723 -39.302  1.00  0.00           H  
ATOM    596  H8    A   975      -3.006  -6.441 -37.651  1.00  0.00           H  
ATOM    597  P     A   976      -3.370  -7.033 -32.168  1.00  0.00           P  
ATOM    598  OP2   A   976      -2.077  -6.729 -32.832  1.00  0.00           O  
ATOM    599  OP1   A   976      -4.043  -5.988 -31.357  1.00  0.00           O  
ATOM    600  O5'   A   976      -3.158  -8.314 -31.243  1.00  0.00           O  
ATOM    601  C5'   A   976      -4.264  -9.090 -30.808  1.00  0.00           C  
ATOM    602  C4'   A   976      -3.818 -10.328 -30.071  1.00  0.00           C  
ATOM    603  O4'   A   976      -3.181 -11.221 -31.018  1.00  0.00           O  
ATOM    604  C3'   A   976      -2.777 -10.117 -28.982  1.00  0.00           C  
ATOM    605  O3'   A   976      -3.340 -10.037 -27.684  1.00  0.00           O  
ATOM    606  C1'   A   976      -1.905 -11.573 -30.629  1.00  0.00           C  
ATOM    607  C2'   A   976      -1.908 -11.361 -29.112  1.00  0.00           C  
ATOM    608  O2'   A   976      -2.518 -12.482 -28.490  1.00  0.00           O  
ATOM    609  N1    A   976       2.974  -9.962 -31.022  1.00  0.00           N  
ATOM    610  C2    A   976       2.389 -10.878 -30.240  1.00  0.00           C  
ATOM    611  N3    A   976       1.111 -11.248 -30.190  1.00  0.00           N  
ATOM    612  C4    A   976       0.380 -10.554 -31.081  1.00  0.00           C  
ATOM    613  C5    A   976       0.838  -9.583 -31.951  1.00  0.00           C  
ATOM    614  C6    A   976       2.212  -9.283 -31.907  1.00  0.00           C  
ATOM    615  N6    A   976       2.795  -8.370 -32.685  1.00  0.00           N  
ATOM    616  N7    A   976      -0.203  -9.085 -32.723  1.00  0.00           N  
ATOM    617  C8    A   976      -1.249  -9.756 -32.309  1.00  0.00           C  
ATOM    618  N9    A   976      -0.969 -10.662 -31.316  1.00  0.00           N  
ATOM    619  H5'   A   976      -4.795  -9.356 -31.588  1.00  0.00           H  
ATOM    620 H5''   A   976      -4.822  -8.547 -30.213  1.00  0.00           H  
ATOM    621  H4'   A   976      -4.603 -10.767 -29.683  1.00  0.00           H  
ATOM    622  H3'   A   976      -2.239  -9.326 -29.200  1.00  0.00           H  
ATOM    623  H1'   A   976      -1.661 -12.502 -30.828  1.00  0.00           H  
ATOM    624  H2'   A   976      -1.003 -11.203 -28.770  1.00  0.00           H  
ATOM    625 HO2'   A   976      -3.189 -12.166 -27.850  1.00  0.00           H  
ATOM    626  H2    A   976       2.986 -11.342 -29.616  1.00  0.00           H  
ATOM    627  H61   A   976       3.759  -8.204 -32.609  1.00  0.00           H  
ATOM    628  H62   A   976       2.262  -7.866 -33.335  1.00  0.00           H  
ATOM    629  H8    A   976      -2.149  -9.622 -32.674  1.00  0.00           H  
ATOM    630  P     A   977      -3.538  -8.608 -26.977  1.00  0.00           P  
ATOM    631  OP2   A   977      -4.573  -7.859 -27.733  1.00  0.00           O  
ATOM    632  OP1   A   977      -3.713  -8.835 -25.520  1.00  0.00           O  
ATOM    633  O5'   A   977      -2.141  -7.873 -27.196  1.00  0.00           O  
ATOM    634  C5'   A   977      -0.922  -8.602 -27.174  1.00  0.00           C  
ATOM    635  C4'   A   977       0.121  -7.910 -26.333  1.00  0.00           C  
ATOM    636  O4'   A   977      -0.468  -7.479 -25.080  1.00  0.00           O  
ATOM    637  C3'   A   977       1.315  -8.758 -25.921  1.00  0.00           C  
ATOM    638  O3'   A   977       2.533  -8.033 -25.913  1.00  0.00           O  
ATOM    639  C1'   A   977       0.356  -7.850 -24.023  1.00  0.00           C  
ATOM    640  C2'   A   977       0.962  -9.166 -24.496  1.00  0.00           C  
ATOM    641  O2'   A   977       2.128  -9.468 -23.743  1.00  0.00           O  
ATOM    642  N1    A   977      -0.963  -6.014 -19.392  1.00  0.00           N  
ATOM    643  C2    A   977      -0.078  -5.598 -20.307  1.00  0.00           C  
ATOM    644  N3    A   977       0.215  -6.124 -21.494  1.00  0.00           N  
ATOM    645  C4    A   977      -0.526  -7.223 -21.723  1.00  0.00           C  
ATOM    646  C5    A   977      -1.474  -7.773 -20.880  1.00  0.00           C  
ATOM    647  C6    A   977      -1.692  -7.121 -19.653  1.00  0.00           C  
ATOM    648  N6    A   977      -2.573  -7.536 -18.741  1.00  0.00           N  
ATOM    649  N7    A   977      -2.039  -8.906 -21.450  1.00  0.00           N  
ATOM    650  C8    A   977      -1.429  -9.014 -22.605  1.00  0.00           C  
ATOM    651  N9    A   977      -0.501  -8.028 -22.835  1.00  0.00           N  
ATOM    652  H5'   A   977      -0.586  -8.691 -28.090  1.00  0.00           H  
ATOM    653 H5''   A   977      -1.089  -9.494 -26.807  1.00  0.00           H  
ATOM    654  H4'   A   977       0.450  -7.125 -26.817  1.00  0.00           H  
ATOM    655  H3'   A   977       1.349  -9.560 -26.484  1.00  0.00           H  
ATOM    656  H1'   A   977       1.075  -7.217 -23.814  1.00  0.00           H  
ATOM    657  H2'   A   977       0.319  -9.905 -24.483  1.00  0.00           H  
ATOM    658 HO2'   A   977       1.950 -10.249 -23.180  1.00  0.00           H  
ATOM    659  H2    A   977       0.425  -4.791 -20.069  1.00  0.00           H  
ATOM    660  H61   A   977      -2.681  -7.039 -17.903  1.00  0.00           H  
ATOM    661  H62   A   977      -3.114  -8.336 -18.909  1.00  0.00           H  
ATOM    662  H8    A   977      -1.619  -9.732 -23.245  1.00  0.00           H  
ATOM    663  P     C   978       3.434  -7.951 -27.242  1.00  0.00           P  
ATOM    664  OP2   C   978       2.556  -7.548 -28.369  1.00  0.00           O  
ATOM    665  OP1   C   978       4.642  -7.147 -26.929  1.00  0.00           O  
ATOM    666  O5'   C   978       3.894  -9.456 -27.490  1.00  0.00           O  
ATOM    667  C5'   C   978       5.210  -9.753 -27.933  1.00  0.00           C  
ATOM    668  C4'   C   978       5.648 -11.130 -27.497  1.00  0.00           C  
ATOM    669  O4'   C   978       4.766 -11.726 -26.516  1.00  0.00           O  
ATOM    670  C3'   C   978       5.726 -12.185 -28.589  1.00  0.00           C  
ATOM    671  O3'   C   978       6.878 -12.054 -29.404  1.00  0.00           O  
ATOM    672  C1'   C   978       4.728 -13.115 -26.662  1.00  0.00           C  
ATOM    673  C2'   C   978       5.744 -13.454 -27.749  1.00  0.00           C  
ATOM    674  O2'   C   978       7.014 -13.656 -27.147  1.00  0.00           O  
ATOM    675  N1    C   978       3.343 -13.476 -27.053  1.00  0.00           N  
ATOM    676  C2    C   978       3.075 -14.806 -27.400  1.00  0.00           C  
ATOM    677  O2    C   978       3.997 -15.637 -27.373  1.00  0.00           O  
ATOM    678  N3    C   978       1.821 -15.162 -27.760  1.00  0.00           N  
ATOM    679  C4    C   978       0.849 -14.250 -27.782  1.00  0.00           C  
ATOM    680  N4    C   978      -0.374 -14.647 -28.143  1.00  0.00           N  
ATOM    681  C5    C   978       1.088 -12.891 -27.435  1.00  0.00           C  
ATOM    682  C6    C   978       2.333 -12.551 -27.080  1.00  0.00           C  
ATOM    683  H5'   C   978       5.829  -9.088 -27.564  1.00  0.00           H  
ATOM    684 H5''   C   978       5.235  -9.705 -28.912  1.00  0.00           H  
ATOM    685  H4'   C   978       6.535 -11.063 -27.087  1.00  0.00           H  
ATOM    686  H3'   C   978       4.909 -12.153 -29.129  1.00  0.00           H  
ATOM    687  H1'   C   978       4.969 -13.588 -25.838  1.00  0.00           H  
ATOM    688  H2'   C   978       5.463 -14.234 -28.271  1.00  0.00           H  
ATOM    689 HO2'   C   978       7.686 -13.138 -27.637  1.00  0.00           H  
ATOM    690  H42   C   978      -1.110 -14.001 -28.169  1.00  0.00           H  
ATOM    691  H41   C   978      -0.535 -15.584 -28.382  1.00  0.00           H  
ATOM    692  H5    C   978       0.366 -12.228 -27.453  1.00  0.00           H  
ATOM    693  H6    C   978       2.518 -11.620 -26.837  1.00  0.00           H  
ATOM    694  P     A   979       6.717 -11.628 -30.941  1.00  0.00           P  
ATOM    695  OP2   A   979       7.262 -12.759 -31.733  1.00  0.00           O  
ATOM    696  OP1   A   979       5.296 -11.233 -31.106  1.00  0.00           O  
ATOM    697  O5'   A   979       7.622 -10.348 -31.226  1.00  0.00           O  
ATOM    698  C5'   A   979       7.124  -9.038 -30.994  1.00  0.00           C  
ATOM    699  C4'   A   979       6.808  -8.328 -32.286  1.00  0.00           C  
ATOM    700  O4'   A   979       5.597  -7.544 -32.111  1.00  0.00           O  
ATOM    701  C3'   A   979       7.875  -7.375 -32.803  1.00  0.00           C  
ATOM    702  O3'   A   979       8.031  -7.427 -34.210  1.00  0.00           O  
ATOM    703  C1'   A   979       5.846  -6.186 -32.480  1.00  0.00           C  
ATOM    704  C2'   A   979       7.357  -6.005 -32.380  1.00  0.00           C  
ATOM    705  O2'   A   979       7.755  -4.998 -33.300  1.00  0.00           O  
ATOM    706  N1    A   979       5.167  -1.313 -30.949  1.00  0.00           N  
ATOM    707  C2    A   979       5.968  -1.864 -31.869  1.00  0.00           C  
ATOM    708  N3    A   979       6.095  -3.143 -32.217  1.00  0.00           N  
ATOM    709  C4    A   979       5.266  -3.916 -31.494  1.00  0.00           C  
ATOM    710  C5    A   979       4.385  -3.496 -30.515  1.00  0.00           C  
ATOM    711  C6    A   979       4.346  -2.118 -30.241  1.00  0.00           C  
ATOM    712  N6    A   979       3.547  -1.568 -29.323  1.00  0.00           N  
ATOM    713  N7    A   979       3.691  -4.575 -29.984  1.00  0.00           N  
ATOM    714  C8    A   979       4.160  -5.606 -30.644  1.00  0.00           C  
ATOM    715  N9    A   979       5.117  -5.279 -31.573  1.00  0.00           N  
ATOM    716  H5'   A   979       7.797  -8.522 -30.503  1.00  0.00           H  
ATOM    717 H5''   A   979       6.309  -9.096 -30.453  1.00  0.00           H  
ATOM    718  H4'   A   979       6.629  -9.005 -32.972  1.00  0.00           H  
ATOM    719  H3'   A   979       8.737  -7.569 -32.377  1.00  0.00           H  
ATOM    720  H1'   A   979       5.559  -6.025 -33.404  1.00  0.00           H  
ATOM    721  H2'   A   979       7.626  -5.786 -31.463  1.00  0.00           H  
ATOM    722 HO2'   A   979       8.005  -4.193 -32.802  1.00  0.00           H  
ATOM    723  H2    A   979       6.544  -1.237 -32.356  1.00  0.00           H  
ATOM    724  H61   A   979       3.564  -0.599 -29.176  1.00  0.00           H  
ATOM    725  H62   A   979       2.943  -2.132 -28.797  1.00  0.00           H  
ATOM    726  H8    A   979       3.857  -6.525 -30.487  1.00  0.00           H  
ATOM    727  P     A   980       8.914  -6.317 -34.966  1.00  0.00           P  
ATOM    728  OP2   A   980       9.768  -5.642 -33.956  1.00  0.00           O  
ATOM    729  OP1   A   980       9.542  -6.955 -36.150  1.00  0.00           O  
ATOM    730  O5'   A   980       7.841  -5.260 -35.487  1.00  0.00           O  
ATOM    731  C5'   A   980       6.695  -5.682 -36.211  1.00  0.00           C  
ATOM    732  C4'   A   980       6.081  -4.545 -36.989  1.00  0.00           C  
ATOM    733  O4'   A   980       5.926  -3.384 -36.121  1.00  0.00           O  
ATOM    734  C3'   A   980       6.873  -4.057 -38.193  1.00  0.00           C  
ATOM    735  O3'   A   980       6.099  -3.997 -39.379  1.00  0.00           O  
ATOM    736  C1'   A   980       6.509  -2.228 -36.737  1.00  0.00           C  
ATOM    737  C2'   A   980       7.491  -2.722 -37.796  1.00  0.00           C  
ATOM    738  O2'   A   980       7.489  -1.810 -38.884  1.00  0.00           O  
ATOM    739  N1    A   980       6.965   2.377 -34.468  1.00  0.00           N  
ATOM    740  C2    A   980       6.211   1.946 -35.488  1.00  0.00           C  
ATOM    741  N3    A   980       6.142   0.732 -36.028  1.00  0.00           N  
ATOM    742  C4    A   980       6.978  -0.116 -35.402  1.00  0.00           C  
ATOM    743  C5    A   980       7.814   0.179 -34.341  1.00  0.00           C  
ATOM    744  C6    A   980       7.794   1.500 -33.861  1.00  0.00           C  
ATOM    745  N6    A   980       8.546   1.930 -32.845  1.00  0.00           N  
ATOM    746  N7    A   980       8.531  -0.946 -33.955  1.00  0.00           N  
ATOM    747  C8    A   980       8.119  -1.879 -34.778  1.00  0.00           C  
ATOM    748  N9    A   980       7.179  -1.446 -35.680  1.00  0.00           N  
ATOM    749  H5'   A   980       6.030  -6.034 -35.582  1.00  0.00           H  
ATOM    750 H5''   A   980       6.952  -6.393 -36.833  1.00  0.00           H  
ATOM    751  H4'   A   980       5.191  -4.826 -37.288  1.00  0.00           H  
ATOM    752  H3'   A   980       7.588  -4.718 -38.308  1.00  0.00           H  
ATOM    753  H1'   A   980       5.820  -1.676 -37.164  1.00  0.00           H  
ATOM    754  H2'   A   980       8.389  -2.840 -37.422  1.00  0.00           H  
ATOM    755 HO2'   A   980       8.334  -1.314 -38.886  1.00  0.00           H  
ATOM    756  H2    A   980       5.627   2.621 -35.893  1.00  0.00           H  
ATOM    757  H61   A   980       8.488   2.865 -32.554  1.00  0.00           H  
ATOM    758  H62   A   980       9.154   1.312 -32.389  1.00  0.00           H  
ATOM    759  H8    A   980       8.452  -2.801 -34.751  1.00  0.00           H  
ATOM    760  P     A   981       6.286  -5.112 -40.522  1.00  0.00           P  
ATOM    761  OP2   A   981       7.645  -4.957 -41.098  1.00  0.00           O  
ATOM    762  OP1   A   981       5.872  -6.422 -39.959  1.00  0.00           O  
ATOM    763  O5'   A   981       5.228  -4.698 -41.639  1.00  0.00           O  
ATOM    764  C5'   A   981       4.356  -3.594 -41.444  1.00  0.00           C  
ATOM    765  C4'   A   981       4.444  -2.611 -42.585  1.00  0.00           C  
ATOM    766  O4'   A   981       5.307  -1.540 -42.154  1.00  0.00           O  
ATOM    767  C3'   A   981       5.190  -3.089 -43.822  1.00  0.00           C  
ATOM    768  O3'   A   981       4.415  -3.946 -44.642  1.00  0.00           O  
ATOM    769  C1'   A   981       5.955  -0.966 -43.269  1.00  0.00           C  
ATOM    770  C2'   A   981       5.547  -1.760 -44.494  1.00  0.00           C  
ATOM    771  O2'   A   981       4.407  -1.167 -45.099  1.00  0.00           O  
ATOM    772  N1    A   981      10.413   1.594 -43.615  1.00  0.00           N  
ATOM    773  C2    A   981       9.156   1.929 -43.932  1.00  0.00           C  
ATOM    774  N3    A   981       8.040   1.212 -43.815  1.00  0.00           N  
ATOM    775  C4    A   981       8.306  -0.001 -43.301  1.00  0.00           C  
ATOM    776  C5    A   981       9.544  -0.489 -42.927  1.00  0.00           C  
ATOM    777  C6    A   981      10.646   0.368 -43.100  1.00  0.00           C  
ATOM    778  N6    A   981      11.900   0.035 -42.785  1.00  0.00           N  
ATOM    779  N7    A   981       9.434  -1.783 -42.436  1.00  0.00           N  
ATOM    780  C8    A   981       8.153  -2.044 -42.523  1.00  0.00           C  
ATOM    781  N9    A   981       7.411  -1.009 -43.037  1.00  0.00           N  
ATOM    782  H5'   A   981       4.599  -3.138 -40.611  1.00  0.00           H  
ATOM    783 H5''   A   981       3.436  -3.921 -41.373  1.00  0.00           H  
ATOM    784  H4'   A   981       3.571  -2.260 -42.859  1.00  0.00           H  
ATOM    785  H3'   A   981       6.016  -3.551 -43.564  1.00  0.00           H  
ATOM    786  H1'   A   981       5.668  -0.034 -43.375  1.00  0.00           H  
ATOM    787  H2'   A   981       6.283  -1.867 -45.133  1.00  0.00           H  
ATOM    788 HO2'   A   981       4.669  -0.776 -45.958  1.00  0.00           H  
ATOM    789  H2    A   981       9.041   2.830 -44.302  1.00  0.00           H  
ATOM    790  H61   A   981      12.628   0.676 -42.928  1.00  0.00           H  
ATOM    791  H62   A   981      12.092  -0.849 -42.409  1.00  0.00           H  
ATOM    792  H8    A   981       7.761  -2.899 -42.246  1.00  0.00           H  
ATOM    793  P     C   982       5.133  -4.931 -45.688  1.00  0.00           P  
ATOM    794  OP2   C   982       6.360  -5.469 -45.047  1.00  0.00           O  
ATOM    795  OP1   C   982       4.109  -5.870 -46.213  1.00  0.00           O  
ATOM    796  O5'   C   982       5.579  -3.972 -46.879  1.00  0.00           O  
ATOM    797  C5'   C   982       5.125  -4.197 -48.205  1.00  0.00           C  
ATOM    798  C4'   C   982       5.974  -3.465 -49.216  1.00  0.00           C  
ATOM    799  O4'   C   982       6.518  -2.240 -48.657  1.00  0.00           O  
ATOM    800  C3'   C   982       7.219  -4.193 -49.699  1.00  0.00           C  
ATOM    801  O3'   C   982       6.933  -5.213 -50.640  1.00  0.00           O  
ATOM    802  C1'   C   982       7.756  -1.954 -49.262  1.00  0.00           C  
ATOM    803  C2'   C   982       8.039  -3.052 -50.275  1.00  0.00           C  
ATOM    804  O2'   C   982       7.545  -2.655 -51.546  1.00  0.00           O  
ATOM    805  N1    C   982       8.791  -1.888 -48.200  1.00  0.00           N  
ATOM    806  C2    C   982      10.080  -1.469 -48.553  1.00  0.00           C  
ATOM    807  O2    C   982      10.318  -1.169 -49.733  1.00  0.00           O  
ATOM    808  N3    C   982      11.041  -1.400 -47.604  1.00  0.00           N  
ATOM    809  C4    C   982      10.760  -1.728 -46.343  1.00  0.00           C  
ATOM    810  N4    C   982      11.740  -1.644 -45.440  1.00  0.00           N  
ATOM    811  C5    C   982       9.460  -2.157 -45.952  1.00  0.00           C  
ATOM    812  C6    C   982       8.517  -2.221 -46.900  1.00  0.00           C  
ATOM    813  H5'   C   982       4.198  -3.888 -48.282  1.00  0.00           H  
ATOM    814 H5''   C   982       5.159  -5.158 -48.396  1.00  0.00           H  
ATOM    815  H4'   C   982       5.413  -3.249 -49.990  1.00  0.00           H  
ATOM    816  H3'   C   982       7.699  -4.583 -48.939  1.00  0.00           H  
ATOM    817  H1'   C   982       7.710  -1.092 -49.726  1.00  0.00           H  
ATOM    818  H2'   C   982       8.991  -3.278 -50.311  1.00  0.00           H  
ATOM    819 HO2'   C   982       8.303  -2.464 -52.138  1.00  0.00           H  
ATOM    820  H42   C   982      11.565  -1.878 -44.505  1.00  0.00           H  
ATOM    821  H41   C   982      12.634  -1.348 -45.713  1.00  0.00           H  
ATOM    822  H5    C   982       9.263  -2.396 -45.022  1.00  0.00           H  
ATOM    823  H6    C   982       7.617  -2.514 -46.651  1.00  0.00           H  
ATOM    824  P     C   983       7.355  -6.735 -50.337  1.00  0.00           P  
ATOM    825  OP2   C   983       6.602  -7.192 -49.142  1.00  0.00           O  
ATOM    826  OP1   C   983       7.254  -7.501 -51.605  1.00  0.00           O  
ATOM    827  O5'   C   983       8.895  -6.637 -49.943  1.00  0.00           O  
ATOM    828  C5'   C   983       9.891  -7.269 -50.732  1.00  0.00           C  
ATOM    829  C4'   C   983      11.264  -6.705 -50.453  1.00  0.00           C  
ATOM    830  O4'   C   983      11.187  -5.421 -49.782  1.00  0.00           O  
ATOM    831  C3'   C   983      12.157  -7.536 -49.545  1.00  0.00           C  
ATOM    832  O3'   C   983      12.798  -8.601 -50.225  1.00  0.00           O  
ATOM    833  C1'   C   983      12.266  -5.288 -48.878  1.00  0.00           C  
ATOM    834  C2'   C   983      13.170  -6.502 -49.087  1.00  0.00           C  
ATOM    835  O2'   C   983      14.112  -6.216 -50.110  1.00  0.00           O  
ATOM    836  N1    C   983      11.706  -5.233 -47.505  1.00  0.00           N  
ATOM    837  C2    C   983      12.567  -4.915 -46.448  1.00  0.00           C  
ATOM    838  O2    C   983      13.764  -4.691 -46.687  1.00  0.00           O  
ATOM    839  N3    C   983      12.081  -4.857 -45.187  1.00  0.00           N  
ATOM    840  C4    C   983      10.792  -5.101 -44.955  1.00  0.00           C  
ATOM    841  N4    C   983      10.357  -5.033 -43.695  1.00  0.00           N  
ATOM    842  C5    C   983       9.891  -5.428 -46.008  1.00  0.00           C  
ATOM    843  C6    C   983      10.382  -5.481 -47.251  1.00  0.00           C  
ATOM    844  H5'   C   983       9.679  -7.138 -51.679  1.00  0.00           H  
ATOM    845 H5''   C   983       9.894  -8.229 -50.534  1.00  0.00           H  
ATOM    846  H4'   C   983      11.711  -6.587 -51.316  1.00  0.00           H  
ATOM    847  H3'   C   983      11.662  -7.895 -48.779  1.00  0.00           H  
ATOM    848  H1'   C   983      12.777  -4.472 -49.055  1.00  0.00           H  
ATOM    849  H2'   C   983      13.610  -6.776 -48.256  1.00  0.00           H  
ATOM    850 HO2'   C   983      15.000  -6.118 -49.709  1.00  0.00           H  
ATOM    851  H42   C   983       9.415  -5.207 -43.492  1.00  0.00           H  
ATOM    852  H41   C   983      10.981  -4.809 -42.973  1.00  0.00           H  
ATOM    853  H5    C   983       8.944  -5.606 -45.828  1.00  0.00           H  
ATOM    854  H6    C   983       9.778  -5.704 -47.989  1.00  0.00           H  
ATOM    855  P     A   984      12.509 -10.124 -49.797  1.00  0.00           P  
ATOM    856  OP2   A   984      13.132 -10.354 -48.470  1.00  0.00           O  
ATOM    857  OP1   A   984      11.060 -10.387 -49.985  1.00  0.00           O  
ATOM    858  O5'   A   984      13.310 -10.984 -50.873  1.00  0.00           O  
ATOM    859  C5'   A   984      12.786 -12.209 -51.364  1.00  0.00           C  
ATOM    860  C4'   A   984      13.777 -12.921 -52.249  1.00  0.00           C  
ATOM    861  O4'   A   984      14.795 -11.972 -52.642  1.00  0.00           O  
ATOM    862  C3'   A   984      14.561 -14.051 -51.600  1.00  0.00           C  
ATOM    863  O3'   A   984      13.847 -15.274 -51.565  1.00  0.00           O  
ATOM    864  C1'   A   984      16.057 -12.604 -52.694  1.00  0.00           C  
ATOM    865  C2'   A   984      15.842 -14.090 -52.424  1.00  0.00           C  
ATOM    866  O2'   A   984      15.640 -14.764 -53.658  1.00  0.00           O  
ATOM    867  N1    A   984      20.880 -12.118 -50.946  1.00  0.00           N  
ATOM    868  C2    A   984      20.357 -12.816 -51.962  1.00  0.00           C  
ATOM    869  N3    A   984      19.090 -12.898 -52.362  1.00  0.00           N  
ATOM    870  C4    A   984      18.296 -12.144 -51.581  1.00  0.00           C  
ATOM    871  C5    A   984      18.686 -11.372 -50.503  1.00  0.00           C  
ATOM    872  C6    A   984      20.055 -11.370 -50.182  1.00  0.00           C  
ATOM    873  N6    A   984      20.578 -10.674 -49.170  1.00  0.00           N  
ATOM    874  N7    A   984      17.593 -10.730 -49.937  1.00  0.00           N  
ATOM    875  C8    A   984      16.583 -11.122 -50.674  1.00  0.00           C  
ATOM    876  N9    A   984      16.936 -11.978 -51.688  1.00  0.00           N  
ATOM    877  H5'   A   984      11.972 -12.025 -51.878  1.00  0.00           H  
ATOM    878 H5''   A   984      12.560 -12.788 -50.606  1.00  0.00           H  
ATOM    879  H4'   A   984      13.333 -13.265 -53.053  1.00  0.00           H  
ATOM    880  H3'   A   984      14.788 -13.785 -50.683  1.00  0.00           H  
ATOM    881  H1'   A   984      16.447 -12.488 -53.586  1.00  0.00           H  
ATOM    882  H2'   A   984      16.585 -14.477 -51.916  1.00  0.00           H  
ATOM    883 HO2'   A   984      16.424 -15.319 -53.849  1.00  0.00           H  
ATOM    884  H2    A   984      20.998 -13.342 -52.485  1.00  0.00           H  
ATOM    885  H61   A   984      21.542 -10.713 -48.995  1.00  0.00           H  
ATOM    886  H62   A   984      19.999 -10.124 -48.602  1.00  0.00           H  
ATOM    887  H8    A   984      15.660 -10.830 -50.517  1.00  0.00           H  
ATOM    888  P     G   985      14.174 -16.369 -50.435  1.00  0.00           P  
ATOM    889  OP2   G   985      14.071 -15.707 -49.110  1.00  0.00           O  
ATOM    890  OP1   G   985      13.360 -17.579 -50.717  1.00  0.00           O  
ATOM    891  O5'   G   985      15.705 -16.736 -50.685  1.00  0.00           O  
ATOM    892  C5'   G   985      16.084 -17.597 -51.748  1.00  0.00           C  
ATOM    893  C4'   G   985      17.546 -17.959 -51.673  1.00  0.00           C  
ATOM    894  O4'   G   985      18.369 -16.772 -51.816  1.00  0.00           O  
ATOM    895  C3'   G   985      18.024 -18.538 -50.350  1.00  0.00           C  
ATOM    896  O3'   G   985      17.692 -19.907 -50.192  1.00  0.00           O  
ATOM    897  C1'   G   985      19.544 -16.898 -51.061  1.00  0.00           C  
ATOM    898  C2'   G   985      19.520 -18.306 -50.458  1.00  0.00           C  
ATOM    899  O2'   G   985      20.127 -19.209 -51.372  1.00  0.00           O  
ATOM    900  N1    G   985      22.259 -14.310 -47.619  1.00  0.00           N  
ATOM    901  C2    G   985      22.658 -15.303 -48.480  1.00  0.00           C  
ATOM    902  N2    G   985      23.950 -15.658 -48.421  1.00  0.00           N  
ATOM    903  N3    G   985      21.851 -15.906 -49.337  1.00  0.00           N  
ATOM    904  C4    G   985      20.590 -15.429 -49.265  1.00  0.00           C  
ATOM    905  C5    G   985      20.089 -14.442 -48.443  1.00  0.00           C  
ATOM    906  C6    G   985      20.966 -13.804 -47.528  1.00  0.00           C  
ATOM    907  O6    G   985      20.712 -12.906 -46.716  1.00  0.00           O  
ATOM    908  N7    G   985      18.736 -14.244 -48.679  1.00  0.00           N  
ATOM    909  C8    G   985      18.444 -15.099 -49.621  1.00  0.00           C  
ATOM    910  N9    G   985      19.523 -15.850 -50.023  1.00  0.00           N  
ATOM    911  H5'   G   985      15.908 -17.149 -52.601  1.00  0.00           H  
ATOM    912 H5''   G   985      15.548 -18.417 -51.701  1.00  0.00           H  
ATOM    913  H4'   G   985      17.757 -18.592 -52.392  1.00  0.00           H  
ATOM    914  H3'   G   985      17.675 -18.025 -49.592  1.00  0.00           H  
ATOM    915  H1'   G   985      20.346 -16.794 -51.614  1.00  0.00           H  
ATOM    916  H2'   G   985      19.959 -18.328 -49.581  1.00  0.00           H  
ATOM    917 HO2'   G   985      20.987 -19.503 -51.006  1.00  0.00           H  
ATOM    918  H1    G   985      22.935 -13.927 -47.022  1.00  0.00           H  
ATOM    919  H22   G   985      24.292 -16.362 -49.012  1.00  0.00           H  
ATOM    920  H21   G   985      24.554 -15.217 -47.788  1.00  0.00           H  
ATOM    921  H8    G   985      17.547 -15.195 -50.003  1.00  0.00           H  
ATOM    922  P     A   986      17.350 -20.492 -48.735  1.00  0.00           P  
ATOM    923  OP2   A   986      16.648 -19.432 -47.967  1.00  0.00           O  
ATOM    924  OP1   A   986      16.708 -21.818 -48.910  1.00  0.00           O  
ATOM    925  O5'   A   986      18.778 -20.719 -48.066  1.00  0.00           O  
ATOM    926  C5'   A   986      19.672 -21.700 -48.572  1.00  0.00           C  
ATOM    927  C4'   A   986      21.008 -21.644 -47.875  1.00  0.00           C  
ATOM    928  O4'   A   986      21.641 -20.364 -48.132  1.00  0.00           O  
ATOM    929  C3'   A   986      20.970 -21.680 -46.355  1.00  0.00           C  
ATOM    930  O3'   A   986      20.817 -22.989 -45.834  1.00  0.00           O  
ATOM    931  C1'   A   986      22.370 -19.912 -47.019  1.00  0.00           C  
ATOM    932  C2'   A   986      22.307 -21.053 -46.001  1.00  0.00           C  
ATOM    933  O2'   A   986      23.378 -21.955 -46.242  1.00  0.00           O  
ATOM    934  N1    A   986      22.717 -15.682 -44.097  1.00  0.00           N  
ATOM    935  C2    A   986      23.581 -16.672 -44.353  1.00  0.00           C  
ATOM    936  N3    A   986      23.425 -17.746 -45.125  1.00  0.00           N  
ATOM    937  C4    A   986      22.202 -17.755 -45.685  1.00  0.00           C  
ATOM    938  C5    A   986      21.207 -16.810 -45.518  1.00  0.00           C  
ATOM    939  C6    A   986      21.497 -15.721 -44.676  1.00  0.00           C  
ATOM    940  N6    A   986      20.636 -14.734 -44.420  1.00  0.00           N  
ATOM    941  N7    A   986      20.079 -17.150 -46.251  1.00  0.00           N  
ATOM    942  C8    A   986      20.411 -18.274 -46.836  1.00  0.00           C  
ATOM    943  N9    A   986      21.682 -18.699 -46.537  1.00  0.00           N  
ATOM    944  H5'   A   986      19.805 -21.547 -49.531  1.00  0.00           H  
ATOM    945 H5''   A   986      19.280 -22.588 -48.442  1.00  0.00           H  
ATOM    946  H4'   A   986      21.579 -22.359 -48.227  1.00  0.00           H  
ATOM    947  H3'   A   986      20.244 -21.102 -46.038  1.00  0.00           H  
ATOM    948  H1'   A   986      23.307 -19.701 -47.214  1.00  0.00           H  
ATOM    949  H2'   A   986      22.315 -20.718 -45.080  1.00  0.00           H  
ATOM    950 HO2'   A   986      24.031 -21.875 -45.516  1.00  0.00           H  
ATOM    951  H2    A   986      24.451 -16.597 -43.909  1.00  0.00           H  
ATOM    952  H61   A   986      20.895 -14.000 -43.824  1.00  0.00           H  
ATOM    953  H62   A   986      19.746 -14.741 -44.828  1.00  0.00           H  
ATOM    954  H8    A   986      19.807 -18.767 -47.431  1.00  0.00           H  
ATOM    955  P     U   987      20.219 -23.206 -44.358  1.00  0.00           P  
ATOM    956  OP2   U   987      18.966 -22.418 -44.249  1.00  0.00           O  
ATOM    957  OP1   U   987      20.195 -24.665 -44.082  1.00  0.00           O  
ATOM    958  O5'   U   987      21.306 -22.541 -43.402  1.00  0.00           O  
ATOM    959  C5'   U   987      22.535 -23.196 -43.127  1.00  0.00           C  
ATOM    960  C4'   U   987      23.395 -22.393 -42.183  1.00  0.00           C  
ATOM    961  O4'   U   987      23.623 -21.050 -42.674  1.00  0.00           O  
ATOM    962  C3'   U   987      22.832 -22.169 -40.789  1.00  0.00           C  
ATOM    963  O3'   U   987      23.068 -23.257 -39.913  1.00  0.00           O  
ATOM    964  C1'   U   987      23.697 -20.127 -41.605  1.00  0.00           C  
ATOM    965  C2'   U   987      23.639 -20.964 -40.327  1.00  0.00           C  
ATOM    966  O2'   U   987      24.959 -21.340 -39.960  1.00  0.00           O  
ATOM    967  N1    U   987      22.535 -19.215 -41.734  1.00  0.00           N  
ATOM    968  C2    U   987      22.554 -18.058 -40.975  1.00  0.00           C  
ATOM    969  O2    U   987      23.470 -17.769 -40.225  1.00  0.00           O  
ATOM    970  N3    U   987      21.459 -17.244 -41.127  1.00  0.00           N  
ATOM    971  C4    U   987      20.367 -17.461 -41.940  1.00  0.00           C  
ATOM    972  O4    U   987      19.457 -16.631 -41.966  1.00  0.00           O  
ATOM    973  C5    U   987      20.416 -18.677 -42.695  1.00  0.00           C  
ATOM    974  C6    U   987      21.472 -19.487 -42.567  1.00  0.00           C  
ATOM    975  H5'   U   987      23.021 -23.329 -43.968  1.00  0.00           H  
ATOM    976 H5''   U   987      22.349 -24.070 -42.724  1.00  0.00           H  
ATOM    977  H4'   U   987      24.266 -22.834 -42.097  1.00  0.00           H  
ATOM    978  H3'   U   987      21.886 -21.921 -40.859  1.00  0.00           H  
ATOM    979  H1'   U   987      24.525 -19.601 -41.609  1.00  0.00           H  
ATOM    980  H2'   U   987      23.185 -20.483 -39.603  1.00  0.00           H  
ATOM    981 HO2'   U   987      25.222 -20.841 -39.158  1.00  0.00           H  
ATOM    982  H3    U   987      21.452 -16.419 -40.599  1.00  0.00           H  
ATOM    983  H5    U   987      19.682 -18.911 -43.300  1.00  0.00           H  
ATOM    984  H6    U   987      21.481 -20.313 -43.093  1.00  0.00           H  
ATOM    985  P     C   988      22.122 -23.488 -38.636  1.00  0.00           P  
ATOM    986  OP2   C   988      20.712 -23.321 -39.069  1.00  0.00           O  
ATOM    987  OP1   C   988      22.541 -24.751 -37.976  1.00  0.00           O  
ATOM    988  O5'   C   988      22.486 -22.281 -37.662  1.00  0.00           O  
ATOM    989  C5'   C   988      23.655 -22.320 -36.857  1.00  0.00           C  
ATOM    990  C4'   C   988      23.741 -21.123 -35.942  1.00  0.00           C  
ATOM    991  O4'   C   988      23.697 -19.936 -36.752  1.00  0.00           O  
ATOM    992  C3'   C   988      22.573 -20.923 -34.988  1.00  0.00           C  
ATOM    993  O3'   C   988      22.661 -21.734 -33.829  1.00  0.00           O  
ATOM    994  C1'   C   988      23.013 -18.901 -36.070  1.00  0.00           C  
ATOM    995  C2'   C   988      22.668 -19.439 -34.697  1.00  0.00           C  
ATOM    996  O2'   C   988      23.733 -19.158 -33.801  1.00  0.00           O  
ATOM    997  N1    C   988      21.804 -18.552 -36.858  1.00  0.00           N  
ATOM    998  C2    C   988      21.143 -17.353 -36.566  1.00  0.00           C  
ATOM    999  O2    C   988      21.582 -16.623 -35.663  1.00  0.00           O  
ATOM   1000  N3    C   988      20.040 -17.011 -37.270  1.00  0.00           N  
ATOM   1001  C4    C   988      19.588 -17.812 -38.234  1.00  0.00           C  
ATOM   1002  N4    C   988      18.495 -17.434 -38.902  1.00  0.00           N  
ATOM   1003  C5    C   988      20.236 -19.038 -38.555  1.00  0.00           C  
ATOM   1004  C6    C   988      21.328 -19.365 -37.853  1.00  0.00           C  
ATOM   1005  H5'   C   988      24.443 -22.334 -37.440  1.00  0.00           H  
ATOM   1006 H5''   C   988      23.642 -23.136 -36.315  1.00  0.00           H  
ATOM   1007  H4'   C   988      24.590 -21.159 -35.455  1.00  0.00           H  
ATOM   1008  H3'   C   988      21.735 -21.111 -35.460  1.00  0.00           H  
ATOM   1009  H1'   C   988      23.578 -18.108 -35.972  1.00  0.00           H  
ATOM   1010  H2'   C   988      21.816 -19.083 -34.370  1.00  0.00           H  
ATOM   1011 HO2'   C   988      23.443 -18.471 -33.166  1.00  0.00           H  
ATOM   1012  H42   C   988      18.138 -18.002 -39.617  1.00  0.00           H  
ATOM   1013  H41   C   988      18.051 -16.590 -38.678  1.00  0.00           H  
ATOM   1014  H5    C   988      19.897 -19.621 -39.266  1.00  0.00           H  
ATOM   1015  H6    C   988      21.788 -20.205 -38.059  1.00  0.00           H  
ATOM   1016  P     G   989      21.339 -22.079 -32.981  1.00  0.00           P  
ATOM   1017  OP2   G   989      20.298 -22.554 -33.927  1.00  0.00           O  
ATOM   1018  OP1   G   989      21.738 -22.936 -31.836  1.00  0.00           O  
ATOM   1019  O5'   G   989      20.873 -20.669 -32.403  1.00  0.00           O  
ATOM   1020  C5'   G   989      21.530 -20.085 -31.289  1.00  0.00           C  
ATOM   1021  C4'   G   989      20.899 -18.772 -30.898  1.00  0.00           C  
ATOM   1022  O4'   G   989      20.886 -17.904 -32.054  1.00  0.00           O  
ATOM   1023  C3'   G   989      19.429 -18.828 -30.507  1.00  0.00           C  
ATOM   1024  O3'   G   989      19.230 -19.232 -29.163  1.00  0.00           O  
ATOM   1025  C1'   G   989      19.726 -17.107 -32.070  1.00  0.00           C  
ATOM   1026  C2'   G   989      18.981 -17.399 -30.779  1.00  0.00           C  
ATOM   1027  O2'   G   989      19.436 -16.515 -29.765  1.00  0.00           O  
ATOM   1028  N1    G   989      15.846 -15.857 -35.119  1.00  0.00           N  
ATOM   1029  C2    G   989      16.326 -15.211 -34.005  1.00  0.00           C  
ATOM   1030  N2    G   989      15.692 -14.083 -33.652  1.00  0.00           N  
ATOM   1031  N3    G   989      17.352 -15.639 -33.288  1.00  0.00           N  
ATOM   1032  C4    G   989      17.870 -16.784 -33.781  1.00  0.00           C  
ATOM   1033  C5    G   989      17.468 -17.507 -34.884  1.00  0.00           C  
ATOM   1034  C6    G   989      16.365 -17.037 -35.643  1.00  0.00           C  
ATOM   1035  O6    G   989      15.857 -17.536 -36.654  1.00  0.00           O  
ATOM   1036  N7    G   989      18.265 -18.629 -35.055  1.00  0.00           N  
ATOM   1037  C8    G   989      19.121 -18.570 -34.072  1.00  0.00           C  
ATOM   1038  N9    G   989      18.939 -17.476 -33.261  1.00  0.00           N  
ATOM   1039  H5'   G   989      22.471 -19.932 -31.516  1.00  0.00           H  
ATOM   1040 H5''   G   989      21.481 -20.702 -30.529  1.00  0.00           H  
ATOM   1041  H4'   G   989      21.434 -18.361 -30.187  1.00  0.00           H  
ATOM   1042  H3'   G   989      18.959 -19.438 -31.111  1.00  0.00           H  
ATOM   1043  H1'   G   989      19.950 -16.153 -32.109  1.00  0.00           H  
ATOM   1044  H2'   G   989      18.010 -17.344 -30.899  1.00  0.00           H  
ATOM   1045 HO2'   G   989      20.233 -16.044 -30.086  1.00  0.00           H  
ATOM   1046  H1    G   989      15.080 -15.457 -35.581  1.00  0.00           H  
ATOM   1047  H22   G   989      15.990 -13.580 -32.865  1.00  0.00           H  
ATOM   1048  H21   G   989      14.931 -13.760 -34.177  1.00  0.00           H  
ATOM   1049  H8    G   989      19.823 -19.239 -33.928  1.00  0.00           H  
ATOM   1050  P     U   990      17.824 -19.866 -28.710  1.00  0.00           P  
ATOM   1051  OP2   U   990      17.547 -21.036 -29.582  1.00  0.00           O  
ATOM   1052  OP1   U   990      17.850 -20.039 -27.236  1.00  0.00           O  
ATOM   1053  O5'   U   990      16.761 -18.731 -29.055  1.00  0.00           O  
ATOM   1054  C5'   U   990      16.698 -17.535 -28.293  1.00  0.00           C  
ATOM   1055  C4'   U   990      15.609 -16.616 -28.789  1.00  0.00           C  
ATOM   1056  O4'   U   990      15.829 -16.260 -30.172  1.00  0.00           O  
ATOM   1057  C3'   U   990      14.195 -17.175 -28.762  1.00  0.00           C  
ATOM   1058  O3'   U   990      13.592 -17.096 -27.483  1.00  0.00           O  
ATOM   1059  C1'   U   990      14.597 -16.147 -30.859  1.00  0.00           C  
ATOM   1060  C2'   U   990      13.501 -16.303 -29.805  1.00  0.00           C  
ATOM   1061  O2'   U   990      13.185 -15.022 -29.277  1.00  0.00           O  
ATOM   1062  N1    U   990      14.551 -17.220 -31.881  1.00  0.00           N  
ATOM   1063  C2    U   990      13.631 -17.078 -32.905  1.00  0.00           C  
ATOM   1064  O2    U   990      12.877 -16.124 -32.994  1.00  0.00           O  
ATOM   1065  N3    U   990      13.625 -18.094 -33.828  1.00  0.00           N  
ATOM   1066  C4    U   990      14.425 -19.217 -33.834  1.00  0.00           C  
ATOM   1067  O4    U   990      14.297 -20.045 -34.737  1.00  0.00           O  
ATOM   1068  C5    U   990      15.351 -19.298 -32.746  1.00  0.00           C  
ATOM   1069  C6    U   990      15.380 -18.321 -31.834  1.00  0.00           C  
ATOM   1070  H5'   U   990      17.559 -17.071 -28.354  1.00  0.00           H  
ATOM   1071 H5''   U   990      16.522 -17.761 -27.356  1.00  0.00           H  
ATOM   1072  H4'   U   990      15.620 -15.796 -28.253  1.00  0.00           H  
ATOM   1073  H3'   U   990      14.210 -18.104 -29.072  1.00  0.00           H  
ATOM   1074  H1'   U   990      14.501 -15.276 -31.298  1.00  0.00           H  
ATOM   1075  H2'   U   990      12.709 -16.746 -30.175  1.00  0.00           H  
ATOM   1076 HO2'   U   990      12.300 -14.752 -29.600  1.00  0.00           H  
ATOM   1077  H3    U   990      12.981 -18.013 -34.561  1.00  0.00           H  
ATOM   1078  H5    U   990      15.960 -20.062 -32.672  1.00  0.00           H  
ATOM   1079  H6    U   990      16.022 -18.400 -31.099  1.00  0.00           H  
ATOM   1080  P     G   991      12.386 -18.084 -27.094  1.00  0.00           P  
ATOM   1081  OP2   G   991      12.775 -19.462 -27.486  1.00  0.00           O  
ATOM   1082  OP1   G   991      11.995 -17.803 -25.689  1.00  0.00           O  
ATOM   1083  O5'   G   991      11.189 -17.622 -28.039  1.00  0.00           O  
ATOM   1084  C5'   G   991      10.396 -16.490 -27.711  1.00  0.00           C  
ATOM   1085  C4'   G   991       9.244 -16.324 -28.670  1.00  0.00           C  
ATOM   1086  O4'   G   991       9.757 -16.253 -30.026  1.00  0.00           O  
ATOM   1087  C3'   G   991       8.289 -17.504 -28.778  1.00  0.00           C  
ATOM   1088  O3'   G   991       7.329 -17.536 -27.736  1.00  0.00           O  
ATOM   1089  C1'   G   991       8.798 -16.703 -30.937  1.00  0.00           C  
ATOM   1090  C2'   G   991       7.617 -17.216 -30.113  1.00  0.00           C  
ATOM   1091  O2'   G   991       6.652 -16.181 -29.991  1.00  0.00           O  
ATOM   1092  N1    G   991       8.716 -19.338 -35.293  1.00  0.00           N  
ATOM   1093  C2    G   991       7.894 -18.322 -34.870  1.00  0.00           C  
ATOM   1094  N2    G   991       6.918 -17.955 -35.714  1.00  0.00           N  
ATOM   1095  N3    G   991       8.017 -17.709 -33.704  1.00  0.00           N  
ATOM   1096  C4    G   991       9.044 -18.200 -32.981  1.00  0.00           C  
ATOM   1097  C5    G   991       9.924 -19.209 -33.310  1.00  0.00           C  
ATOM   1098  C6    G   991       9.781 -19.859 -34.564  1.00  0.00           C  
ATOM   1099  O6    G   991      10.461 -20.776 -35.038  1.00  0.00           O  
ATOM   1100  N7    G   991      10.843 -19.415 -32.291  1.00  0.00           N  
ATOM   1101  C8    G   991      10.511 -18.544 -31.377  1.00  0.00           C  
ATOM   1102  N9    G   991       9.429 -17.775 -31.731  1.00  0.00           N  
ATOM   1103  H5'   G   991      10.956 -15.687 -27.742  1.00  0.00           H  
ATOM   1104 H5''   G   991      10.043 -16.599 -26.803  1.00  0.00           H  
ATOM   1105  H4'   G   991       8.773 -15.490 -28.460  1.00  0.00           H  
ATOM   1106  H3'   G   991       8.808 -18.332 -28.841  1.00  0.00           H  
ATOM   1107  H1'   G   991       8.493 -15.990 -31.537  1.00  0.00           H  
ATOM   1108  H2'   G   991       7.231 -18.028 -30.504  1.00  0.00           H  
ATOM   1109 HO2'   G   991       5.868 -16.411 -30.532  1.00  0.00           H  
ATOM   1110  H1    G   991       8.541 -19.727 -36.175  1.00  0.00           H  
ATOM   1111  H22   G   991       6.300 -17.235 -35.466  1.00  0.00           H  
ATOM   1112  H21   G   991       6.821 -18.404 -36.579  1.00  0.00           H  
ATOM   1113  H8    G   991      10.987 -18.449 -30.525  1.00  0.00           H  
ATOM   1114  P     G   992       7.211 -18.826 -26.785  1.00  0.00           P  
ATOM   1115  OP2   G   992       8.424 -19.659 -26.988  1.00  0.00           O  
ATOM   1116  OP1   G   992       6.862 -18.360 -25.418  1.00  0.00           O  
ATOM   1117  O5'   G   992       5.961 -19.624 -27.368  1.00  0.00           O  
ATOM   1118  C5'   G   992       4.635 -19.176 -27.130  1.00  0.00           C  
ATOM   1119  C4'   G   992       3.708 -19.566 -28.254  1.00  0.00           C  
ATOM   1120  O4'   G   992       4.313 -19.244 -29.538  1.00  0.00           O  
ATOM   1121  C3'   G   992       3.410 -21.052 -28.388  1.00  0.00           C  
ATOM   1122  O3'   G   992       2.441 -21.507 -27.459  1.00  0.00           O  
ATOM   1123  C1'   G   992       3.876 -20.158 -30.514  1.00  0.00           C  
ATOM   1124  C2'   G   992       2.910 -21.123 -29.822  1.00  0.00           C  
ATOM   1125  O2'   G   992       1.587 -20.619 -29.932  1.00  0.00           O  
ATOM   1126  N1    G   992       5.550 -23.782 -33.673  1.00  0.00           N  
ATOM   1127  C2    G   992       4.263 -23.387 -33.399  1.00  0.00           C  
ATOM   1128  N2    G   992       3.289 -24.041 -34.050  1.00  0.00           N  
ATOM   1129  N3    G   992       3.951 -22.422 -32.550  1.00  0.00           N  
ATOM   1130  C4    G   992       5.047 -21.873 -31.984  1.00  0.00           C  
ATOM   1131  C5    G   992       6.373 -22.193 -32.188  1.00  0.00           C  
ATOM   1132  C6    G   992       6.693 -23.230 -33.102  1.00  0.00           C  
ATOM   1133  O6    G   992       7.808 -23.660 -33.419  1.00  0.00           O  
ATOM   1134  N7    G   992       7.198 -21.391 -31.413  1.00  0.00           N  
ATOM   1135  C8    G   992       6.375 -20.613 -30.764  1.00  0.00           C  
ATOM   1136  N9    G   992       5.056 -20.852 -31.063  1.00  0.00           N  
ATOM   1137  H5'   G   992       4.638 -18.200 -27.041  1.00  0.00           H  
ATOM   1138 H5''   G   992       4.309 -19.571 -26.294  1.00  0.00           H  
ATOM   1139  H4'   G   992       2.872 -19.062 -28.165  1.00  0.00           H  
ATOM   1140  H3'   G   992       4.245 -21.556 -28.303  1.00  0.00           H  
ATOM   1141  H1'   G   992       3.407 -19.689 -31.236  1.00  0.00           H  
ATOM   1142  H2'   G   992       2.984 -22.031 -30.184  1.00  0.00           H  
ATOM   1143 HO2'   G   992       1.080 -21.185 -30.552  1.00  0.00           H  
ATOM   1144  H1    G   992       5.675 -24.508 -34.319  1.00  0.00           H  
ATOM   1145  H22   G   992       2.351 -23.802 -33.894  1.00  0.00           H  
ATOM   1146  H21   G   992       3.512 -24.756 -34.680  1.00  0.00           H  
ATOM   1147  H8    G   992       6.670 -19.928 -30.128  1.00  0.00           H  
ATOM   1148  P     A   993       2.808 -22.672 -26.414  1.00  0.00           P  
ATOM   1149  OP2   A   993       4.282 -22.848 -26.422  1.00  0.00           O  
ATOM   1150  OP1   A   993       2.110 -22.381 -25.136  1.00  0.00           O  
ATOM   1151  O5'   A   993       2.153 -23.979 -27.048  1.00  0.00           O  
ATOM   1152  C5'   A   993       2.849 -25.217 -27.048  1.00  0.00           C  
ATOM   1153  C4'   A   993       3.013 -25.760 -28.445  1.00  0.00           C  
ATOM   1154  O4'   A   993       3.554 -24.722 -29.295  1.00  0.00           O  
ATOM   1155  C3'   A   993       3.985 -26.920 -28.600  1.00  0.00           C  
ATOM   1156  O3'   A   993       3.394 -28.179 -28.330  1.00  0.00           O  
ATOM   1157  C1'   A   993       4.484 -25.261 -30.208  1.00  0.00           C  
ATOM   1158  C2'   A   993       4.421 -26.785 -30.053  1.00  0.00           C  
ATOM   1159  O2'   A   993       3.435 -27.300 -30.936  1.00  0.00           O  
ATOM   1160  N1    A   993       9.560 -25.531 -31.059  1.00  0.00           N  
ATOM   1161  C2    A   993       8.524 -26.209 -31.570  1.00  0.00           C  
ATOM   1162  N3    A   993       7.225 -26.088 -31.303  1.00  0.00           N  
ATOM   1163  C4    A   993       7.017 -25.129 -30.382  1.00  0.00           C  
ATOM   1164  C5    A   993       7.978 -24.349 -29.767  1.00  0.00           C  
ATOM   1165  C6    A   993       9.316 -24.575 -30.137  1.00  0.00           C  
ATOM   1166  N6    A   993      10.349 -23.900 -29.628  1.00  0.00           N  
ATOM   1167  N7    A   993       7.392 -23.464 -28.872  1.00  0.00           N  
ATOM   1168  C8    A   993       6.111 -23.725 -28.965  1.00  0.00           C  
ATOM   1169  N9    A   993       5.813 -24.722 -29.861  1.00  0.00           N  
ATOM   1170  H5'   A   993       2.348 -25.865 -26.509  1.00  0.00           H  
ATOM   1171 H5''   A   993       3.734 -25.087 -26.649  1.00  0.00           H  
ATOM   1172  H4'   A   993       2.134 -26.032 -28.785  1.00  0.00           H  
ATOM   1173  H3'   A   993       4.759 -26.771 -28.016  1.00  0.00           H  
ATOM   1174  H1'   A   993       4.265 -25.018 -31.133  1.00  0.00           H  
ATOM   1175  H2'   A   993       5.296 -27.199 -30.205  1.00  0.00           H  
ATOM   1176 HO2'   A   993       2.848 -27.906 -30.439  1.00  0.00           H  
ATOM   1177  H2    A   993       8.755 -26.892 -32.234  1.00  0.00           H  
ATOM   1178  H61   A   993      11.261 -24.102 -29.925  1.00  0.00           H  
ATOM   1179  H62   A   993      10.196 -23.201 -28.958  1.00  0.00           H  
ATOM   1180  H8    A   993       5.429 -23.252 -28.443  1.00  0.00           H  
ATOM   1181  P     G   994       3.710 -28.925 -26.953  1.00  0.00           P  
ATOM   1182  OP2   G   994       4.654 -28.044 -26.221  1.00  0.00           O  
ATOM   1183  OP1   G   994       2.390 -29.247 -26.352  1.00  0.00           O  
ATOM   1184  O5'   G   994       4.457 -30.297 -27.266  1.00  0.00           O  
ATOM   1185  C5'   G   994       5.429 -30.818 -26.372  1.00  0.00           C  
ATOM   1186  C4'   G   994       6.324 -31.824 -27.051  1.00  0.00           C  
ATOM   1187  O4'   G   994       5.521 -32.735 -27.831  1.00  0.00           O  
ATOM   1188  C3'   G   994       7.243 -31.276 -28.133  1.00  0.00           C  
ATOM   1189  O3'   G   994       8.308 -30.499 -27.614  1.00  0.00           O  
ATOM   1190  C1'   G   994       6.293 -33.273 -28.863  1.00  0.00           C  
ATOM   1191  C2'   G   994       7.661 -32.605 -28.751  1.00  0.00           C  
ATOM   1192  O2'   G   994       8.488 -33.347 -27.866  1.00  0.00           O  
ATOM   1193  N1    G   994       6.374 -33.749 -33.931  1.00  0.00           N  
ATOM   1194  C2    G   994       7.253 -34.234 -32.993  1.00  0.00           C  
ATOM   1195  N2    G   994       8.293 -34.940 -33.461  1.00  0.00           N  
ATOM   1196  N3    G   994       7.123 -34.043 -31.691  1.00  0.00           N  
ATOM   1197  C4    G   994       6.027 -33.314 -31.394  1.00  0.00           C  
ATOM   1198  C5    G   994       5.087 -32.784 -32.253  1.00  0.00           C  
ATOM   1199  C6    G   994       5.238 -32.996 -33.648  1.00  0.00           C  
ATOM   1200  O6    G   994       4.511 -32.608 -34.569  1.00  0.00           O  
ATOM   1201  N7    G   994       4.108 -32.097 -31.549  1.00  0.00           N  
ATOM   1202  C8    G   994       4.463 -32.219 -30.299  1.00  0.00           C  
ATOM   1203  N9    G   994       5.618 -32.946 -30.133  1.00  0.00           N  
ATOM   1204  H5'   G   994       4.973 -31.251 -25.620  1.00  0.00           H  
ATOM   1205 H5''   G   994       5.977 -30.080 -26.030  1.00  0.00           H  
ATOM   1206  H4'   G   994       6.863 -32.315 -26.396  1.00  0.00           H  
ATOM   1207  H3'   G   994       6.767 -30.755 -28.812  1.00  0.00           H  
ATOM   1208  H1'   G   994       6.397 -34.244 -28.790  1.00  0.00           H  
ATOM   1209  H2'   G   994       8.087 -32.477 -29.625  1.00  0.00           H  
ATOM   1210 HO2'   G   994       9.205 -33.773 -28.382  1.00  0.00           H  
ATOM   1211  H1    G   994       6.559 -33.947 -34.873  1.00  0.00           H  
ATOM   1212  H22   G   994       8.953 -35.312 -32.838  1.00  0.00           H  
ATOM   1213  H21   G   994       8.395 -35.087 -34.424  1.00  0.00           H  
ATOM   1214  H8    G   994       3.957 -31.832 -29.555  1.00  0.00           H  
ATOM   1215  P     C   995       8.814 -29.193 -28.402  1.00  0.00           P  
ATOM   1216  OP2   C   995       7.769 -28.815 -29.386  1.00  0.00           O  
ATOM   1217  OP1   C   995       9.270 -28.198 -27.397  1.00  0.00           O  
ATOM   1218  O5'   C   995      10.091 -29.698 -29.208  1.00  0.00           O  
ATOM   1219  C5'   C   995      10.460 -29.100 -30.441  1.00  0.00           C  
ATOM   1220  C4'   C   995      10.542 -30.118 -31.552  1.00  0.00           C  
ATOM   1221  O4'   C   995       9.275 -30.813 -31.661  1.00  0.00           O  
ATOM   1222  C3'   C   995      10.792 -29.568 -32.948  1.00  0.00           C  
ATOM   1223  O3'   C   995      12.163 -29.319 -33.206  1.00  0.00           O  
ATOM   1224  C1'   C   995       9.024 -31.118 -33.012  1.00  0.00           C  
ATOM   1225  C2'   C   995      10.233 -30.672 -33.833  1.00  0.00           C  
ATOM   1226  O2'   C   995      11.146 -31.752 -33.947  1.00  0.00           O  
ATOM   1227  N1    C   995       7.775 -30.434 -33.429  1.00  0.00           N  
ATOM   1228  C2    C   995       7.390 -30.515 -34.773  1.00  0.00           C  
ATOM   1229  O2    C   995       8.098 -31.151 -35.569  1.00  0.00           O  
ATOM   1230  N3    C   995       6.255 -29.901 -35.180  1.00  0.00           N  
ATOM   1231  C4    C   995       5.512 -29.223 -34.305  1.00  0.00           C  
ATOM   1232  N4    C   995       4.401 -28.633 -34.752  1.00  0.00           N  
ATOM   1233  C5    C   995       5.877 -29.121 -32.933  1.00  0.00           C  
ATOM   1234  C6    C   995       7.000 -29.734 -32.542  1.00  0.00           C  
ATOM   1235  H5'   C   995      11.334 -28.668 -30.338  1.00  0.00           H  
ATOM   1236 H5''   C   995       9.794 -28.421 -30.678  1.00  0.00           H  
ATOM   1237  H4'   C   995      11.241 -30.770 -31.339  1.00  0.00           H  
ATOM   1238  H3'   C   995      10.285 -28.741 -33.086  1.00  0.00           H  
ATOM   1239  H1'   C   995       8.912 -32.087 -33.105  1.00  0.00           H  
ATOM   1240  H2'   C   995       9.968 -30.327 -34.711  1.00  0.00           H  
ATOM   1241 HO2'   C   995      11.140 -32.080 -34.870  1.00  0.00           H  
ATOM   1242  H42   C   995       3.833 -28.127 -34.133  1.00  0.00           H  
ATOM   1243  H41   C   995       4.153 -28.705 -35.697  1.00  0.00           H  
ATOM   1244  H5    C   995       5.323 -28.621 -32.297  1.00  0.00           H  
ATOM   1245  H6    C   995       7.268 -29.675 -31.602  1.00  0.00           H  
ATOM   1246  P     U   996      12.603 -28.045 -34.083  1.00  0.00           P  
ATOM   1247  OP2   U   996      12.093 -26.826 -33.407  1.00  0.00           O  
ATOM   1248  OP1   U   996      14.053 -28.169 -34.379  1.00  0.00           O  
ATOM   1249  O5'   U   996      11.803 -28.223 -35.449  1.00  0.00           O  
ATOM   1250  C5'   U   996      12.390 -27.862 -36.690  1.00  0.00           C  
ATOM   1251  C4'   U   996      11.648 -28.470 -37.855  1.00  0.00           C  
ATOM   1252  O4'   U   996      10.468 -29.156 -37.352  1.00  0.00           O  
ATOM   1253  C3'   U   996      11.068 -27.491 -38.865  1.00  0.00           C  
ATOM   1254  O3'   U   996      12.015 -27.063 -39.827  1.00  0.00           O  
ATOM   1255  C1'   U   996       9.377 -28.990 -38.228  1.00  0.00           C  
ATOM   1256  C2'   U   996       9.944 -28.312 -39.474  1.00  0.00           C  
ATOM   1257  O2'   U   996      10.450 -29.301 -40.359  1.00  0.00           O  
ATOM   1258  N1    U   996       8.401 -28.131 -37.515  1.00  0.00           N  
ATOM   1259  C2    U   996       7.170 -27.944 -38.115  1.00  0.00           C  
ATOM   1260  O2    U   996       6.866 -28.447 -39.182  1.00  0.00           O  
ATOM   1261  N3    U   996       6.298 -27.143 -37.419  1.00  0.00           N  
ATOM   1262  C4    U   996       6.525 -26.521 -36.210  1.00  0.00           C  
ATOM   1263  O4    U   996       5.637 -25.828 -35.710  1.00  0.00           O  
ATOM   1264  C5    U   996       7.819 -26.759 -35.648  1.00  0.00           C  
ATOM   1265  C6    U   996       8.687 -27.537 -36.304  1.00  0.00           C  
ATOM   1266  H5'   U   996      13.319 -28.173 -36.707  1.00  0.00           H  
ATOM   1267 H5''   U   996      12.377 -26.886 -36.778  1.00  0.00           H  
ATOM   1268  H4'   U   996      12.218 -29.111 -38.327  1.00  0.00           H  
ATOM   1269  H3'   U   996      10.694 -26.708 -38.412  1.00  0.00           H  
ATOM   1270  H1'   U   996       8.943 -29.830 -38.487  1.00  0.00           H  
ATOM   1271  H2'   U   996       9.279 -27.740 -39.912  1.00  0.00           H  
ATOM   1272 HO2'   U   996       9.719 -29.627 -40.925  1.00  0.00           H  
ATOM   1273  H3    U   996       5.419 -26.996 -37.827  1.00  0.00           H  
ATOM   1274  H5    U   996       8.067 -26.357 -34.789  1.00  0.00           H  
ATOM   1275  H6    U   996       9.567 -27.684 -35.899  1.00  0.00           H  
ATOM   1276  P     G   997      11.864 -25.625 -40.527  1.00  0.00           P  
ATOM   1277  OP2   G   997      12.088 -24.584 -39.491  1.00  0.00           O  
ATOM   1278  OP1   G   997      12.693 -25.623 -41.760  1.00  0.00           O  
ATOM   1279  O5'   G   997      10.333 -25.566 -40.963  1.00  0.00           O  
ATOM   1280  C5'   G   997       9.942 -25.865 -42.294  1.00  0.00           C  
ATOM   1281  C4'   G   997       8.536 -25.398 -42.578  1.00  0.00           C  
ATOM   1282  O4'   G   997       7.625 -25.895 -41.566  1.00  0.00           O  
ATOM   1283  C3'   G   997       8.318 -23.892 -42.564  1.00  0.00           C  
ATOM   1284  O3'   G   997       8.637 -23.276 -43.800  1.00  0.00           O  
ATOM   1285  C1'   G   997       6.665 -24.916 -41.239  1.00  0.00           C  
ATOM   1286  C2'   G   997       6.826 -23.801 -42.268  1.00  0.00           C  
ATOM   1287  O2'   G   997       6.052 -24.112 -43.417  1.00  0.00           O  
ATOM   1288  N1    G   997       5.049 -22.216 -37.238  1.00  0.00           N  
ATOM   1289  C2    G   997       4.438 -22.435 -38.449  1.00  0.00           C  
ATOM   1290  N2    G   997       3.238 -21.862 -38.622  1.00  0.00           N  
ATOM   1291  N3    G   997       4.964 -23.163 -39.420  1.00  0.00           N  
ATOM   1292  C4    G   997       6.170 -23.663 -39.080  1.00  0.00           C  
ATOM   1293  C5    G   997       6.866 -23.505 -37.900  1.00  0.00           C  
ATOM   1294  C6    G   997       6.291 -22.721 -36.866  1.00  0.00           C  
ATOM   1295  O6    G   997       6.751 -22.463 -35.749  1.00  0.00           O  
ATOM   1296  N7    G   997       8.076 -24.184 -37.946  1.00  0.00           N  
ATOM   1297  C8    G   997       8.093 -24.732 -39.131  1.00  0.00           C  
ATOM   1298  N9    G   997       6.968 -24.457 -39.871  1.00  0.00           N  
ATOM   1299  H5'   G   997       9.991 -26.834 -42.432  1.00  0.00           H  
ATOM   1300 H5''   G   997      10.558 -25.423 -42.915  1.00  0.00           H  
ATOM   1301  H4'   G   997       8.264 -25.751 -43.451  1.00  0.00           H  
ATOM   1302  H3'   G   997       8.833 -23.464 -41.850  1.00  0.00           H  
ATOM   1303  H1'   G   997       5.748 -25.261 -41.272  1.00  0.00           H  
ATOM   1304  H2'   G   997       6.586 -22.927 -41.894  1.00  0.00           H  
ATOM   1305 HO2'   G   997       6.610 -24.006 -44.216  1.00  0.00           H  
ATOM   1306  H1    G   997       4.575 -21.660 -36.584  1.00  0.00           H  
ATOM   1307  H22   G   997       2.754 -21.983 -39.467  1.00  0.00           H  
ATOM   1308  H21   G   997       2.842 -21.321 -37.908  1.00  0.00           H  
ATOM   1309  H8    G   997       8.833 -25.284 -39.459  1.00  0.00           H  
ATOM   1310  P     C   998       9.638 -22.018 -43.841  1.00  0.00           P  
ATOM   1311  OP2   C   998      10.519 -22.092 -42.649  1.00  0.00           O  
ATOM   1312  OP1   C   998      10.241 -21.955 -45.197  1.00  0.00           O  
ATOM   1313  O5'   C   998       8.680 -20.757 -43.670  1.00  0.00           O  
ATOM   1314  C5'   C   998       7.319 -20.815 -44.069  1.00  0.00           C  
ATOM   1315  C4'   C   998       6.452 -19.912 -43.226  1.00  0.00           C  
ATOM   1316  O4'   C   998       6.008 -20.605 -42.036  1.00  0.00           O  
ATOM   1317  C3'   C   998       7.108 -18.639 -42.714  1.00  0.00           C  
ATOM   1318  O3'   C   998       7.010 -17.561 -43.629  1.00  0.00           O  
ATOM   1319  C1'   C   998       6.108 -19.780 -40.887  1.00  0.00           C  
ATOM   1320  C2'   C   998       6.346 -18.367 -41.419  1.00  0.00           C  
ATOM   1321  O2'   C   998       5.090 -17.759 -41.680  1.00  0.00           O  
ATOM   1322  N1    C   998       7.258 -20.286 -40.096  1.00  0.00           N  
ATOM   1323  C2    C   998       7.350 -19.919 -38.748  1.00  0.00           C  
ATOM   1324  O2    C   998       6.476 -19.187 -38.257  1.00  0.00           O  
ATOM   1325  N3    C   998       8.388 -20.366 -38.004  1.00  0.00           N  
ATOM   1326  C4    C   998       9.314 -21.151 -38.555  1.00  0.00           C  
ATOM   1327  N4    C   998      10.321 -21.569 -37.783  1.00  0.00           N  
ATOM   1328  C5    C   998       9.249 -21.541 -39.922  1.00  0.00           C  
ATOM   1329  C6    C   998       8.217 -21.094 -40.647  1.00  0.00           C  
ATOM   1330  H5'   C   998       7.000 -21.737 -43.982  1.00  0.00           H  
ATOM   1331 H5''   C   998       7.250 -20.539 -45.007  1.00  0.00           H  
ATOM   1332  H4'   C   998       5.665 -19.671 -43.757  1.00  0.00           H  
ATOM   1333  H3'   C   998       8.053 -18.807 -42.515  1.00  0.00           H  
ATOM   1334  H1'   C   998       5.302 -19.783 -40.329  1.00  0.00           H  
ATOM   1335  H2'   C   998       6.882 -17.837 -40.793  1.00  0.00           H  
ATOM   1336 HO2'   C   998       4.923 -17.067 -41.007  1.00  0.00           H  
ATOM   1337  H42   C   998      11.017 -22.146 -38.158  1.00  0.00           H  
ATOM   1338  H41   C   998      10.362 -21.297 -36.842  1.00  0.00           H  
ATOM   1339  H5    C   998       9.935 -22.119 -40.318  1.00  0.00           H  
ATOM   1340  H6    C   998       8.155 -21.351 -41.590  1.00  0.00           H  
ATOM   1341  P     G   999       8.109 -16.387 -43.615  1.00  0.00           P  
ATOM   1342  OP2   G   999       9.453 -17.016 -43.560  1.00  0.00           O  
ATOM   1343  OP1   G   999       7.785 -15.441 -44.713  1.00  0.00           O  
ATOM   1344  O5'   G   999       7.858 -15.639 -42.230  1.00  0.00           O  
ATOM   1345  C5'   G   999       6.791 -14.714 -42.085  1.00  0.00           C  
ATOM   1346  C4'   G   999       6.811 -14.054 -40.729  1.00  0.00           C  
ATOM   1347  O4'   G   999       6.771 -15.064 -39.705  1.00  0.00           O  
ATOM   1348  C3'   G   999       8.085 -13.304 -40.370  1.00  0.00           C  
ATOM   1349  O3'   G   999       8.187 -12.045 -41.013  1.00  0.00           O  
ATOM   1350  C1'   G   999       7.432 -14.603 -38.540  1.00  0.00           C  
ATOM   1351  C2'   G   999       7.988 -13.218 -38.857  1.00  0.00           C  
ATOM   1352  O2'   G   999       7.051 -12.229 -38.456  1.00  0.00           O  
ATOM   1353  N1    G   999      10.941 -16.000 -35.126  1.00  0.00           N  
ATOM   1354  C2    G   999      10.052 -14.953 -35.088  1.00  0.00           C  
ATOM   1355  N2    G   999      10.100 -14.171 -33.999  1.00  0.00           N  
ATOM   1356  N3    G   999       9.179 -14.690 -36.046  1.00  0.00           N  
ATOM   1357  C4    G   999       9.267 -15.571 -37.065  1.00  0.00           C  
ATOM   1358  C5    G   999      10.117 -16.648 -37.201  1.00  0.00           C  
ATOM   1359  C6    G   999      11.049 -16.919 -36.165  1.00  0.00           C  
ATOM   1360  O6    G   999      11.885 -17.827 -36.100  1.00  0.00           O  
ATOM   1361  N7    G   999       9.889 -17.308 -38.400  1.00  0.00           N  
ATOM   1362  C8    G   999       8.923 -16.632 -38.962  1.00  0.00           C  
ATOM   1363  N9    G   999       8.498 -15.566 -38.206  1.00  0.00           N  
ATOM   1364  H5'   G   999       5.940 -15.185 -42.199  1.00  0.00           H  
ATOM   1365 H5''   G   999       6.869 -14.024 -42.778  1.00  0.00           H  
ATOM   1366  H4'   G   999       6.047 -13.447 -40.631  1.00  0.00           H  
ATOM   1367  H3'   G   999       8.863 -13.849 -40.607  1.00  0.00           H  
ATOM   1368  H1'   G   999       6.804 -14.539 -37.790  1.00  0.00           H  
ATOM   1369  H2'   G   999       8.867 -13.072 -38.448  1.00  0.00           H  
ATOM   1370 HO2'   G   999       7.399 -11.760 -37.669  1.00  0.00           H  
ATOM   1371  H1    G   999      11.548 -16.109 -34.364  1.00  0.00           H  
ATOM   1372  H22   G   999       9.489 -13.409 -33.916  1.00  0.00           H  
ATOM   1373  H21   G   999      10.743 -14.360 -33.285  1.00  0.00           H  
ATOM   1374  H8    G   999       8.540 -16.863 -39.833  1.00  0.00           H  
ATOM   1375  P     C  1000       9.627 -11.367 -41.239  1.00  0.00           P  
ATOM   1376  OP2   C  1000      10.499 -12.355 -41.922  1.00  0.00           O  
ATOM   1377  OP1   C  1000       9.414 -10.030 -41.849  1.00  0.00           O  
ATOM   1378  O5'   C  1000      10.187 -11.151 -39.763  1.00  0.00           O  
ATOM   1379  C5'   C  1000       9.790 -10.030 -38.989  1.00  0.00           C  
ATOM   1380  C4'   C  1000      10.490 -10.000 -37.652  1.00  0.00           C  
ATOM   1381  O4'   C  1000      10.348 -11.286 -37.022  1.00  0.00           O  
ATOM   1382  C3'   C  1000      11.998  -9.808 -37.689  1.00  0.00           C  
ATOM   1383  O3'   C  1000      12.378  -8.454 -37.868  1.00  0.00           O  
ATOM   1384  C1'   C  1000      11.501 -11.605 -36.263  1.00  0.00           C  
ATOM   1385  C2'   C  1000      12.440 -10.409 -36.362  1.00  0.00           C  
ATOM   1386  O2'   C  1000      12.185  -9.521 -35.284  1.00  0.00           O  
ATOM   1387  N1    C  1000      12.099 -12.839 -36.829  1.00  0.00           N  
ATOM   1388  C2    C  1000      13.077 -13.508 -36.082  1.00  0.00           C  
ATOM   1389  O2    C  1000      13.413 -13.052 -34.979  1.00  0.00           O  
ATOM   1390  N3    C  1000      13.637 -14.636 -36.576  1.00  0.00           N  
ATOM   1391  C4    C  1000      13.259 -15.105 -37.765  1.00  0.00           C  
ATOM   1392  N4    C  1000      13.839 -16.221 -38.212  1.00  0.00           N  
ATOM   1393  C5    C  1000      12.268 -14.449 -38.548  1.00  0.00           C  
ATOM   1394  C6    C  1000      11.720 -13.334 -38.049  1.00  0.00           C  
ATOM   1395  H5'   C  1000       8.822 -10.071 -38.842  1.00  0.00           H  
ATOM   1396 H5''   C  1000      10.005  -9.210 -39.480  1.00  0.00           H  
ATOM   1397  H4'   C  1000      10.097  -9.311 -37.077  1.00  0.00           H  
ATOM   1398  H3'   C  1000      12.371 -10.345 -38.419  1.00  0.00           H  
ATOM   1399  H1'   C  1000      11.271 -11.756 -35.322  1.00  0.00           H  
ATOM   1400  H2'   C  1000      13.379 -10.686 -36.390  1.00  0.00           H  
ATOM   1401 HO2'   C  1000      12.937  -9.553 -34.658  1.00  0.00           H  
ATOM   1402  H42   C  1000      13.583 -16.591 -39.082  1.00  0.00           H  
ATOM   1403  H41   C  1000      14.522 -16.670 -37.670  1.00  0.00           H  
ATOM   1404  H5    C  1000      11.996 -14.801 -39.421  1.00  0.00           H  
ATOM   1405  H6    C  1000      11.036 -12.868 -38.573  1.00  0.00           H  
ATOM   1406  P     G  1001      13.769  -8.093 -38.589  1.00  0.00           P  
ATOM   1407  OP2   G  1001      13.984  -9.070 -39.687  1.00  0.00           O  
ATOM   1408  OP1   G  1001      13.767  -6.639 -38.891  1.00  0.00           O  
ATOM   1409  O5'   G  1001      14.867  -8.362 -37.467  1.00  0.00           O  
ATOM   1410  C5'   G  1001      14.995  -7.495 -36.350  1.00  0.00           C  
ATOM   1411  C4'   G  1001      16.149  -7.897 -35.465  1.00  0.00           C  
ATOM   1412  O4'   G  1001      15.865  -9.189 -34.865  1.00  0.00           O  
ATOM   1413  C3'   G  1001      17.494  -8.062 -36.157  1.00  0.00           C  
ATOM   1414  O3'   G  1001      18.224  -6.850 -36.244  1.00  0.00           O  
ATOM   1415  C1'   G  1001      17.037 -10.002 -34.895  1.00  0.00           C  
ATOM   1416  C2'   G  1001      18.200  -9.094 -35.282  1.00  0.00           C  
ATOM   1417  O2'   G  1001      18.731  -8.496 -34.108  1.00  0.00           O  
ATOM   1418  N1    G  1001      18.683 -14.495 -36.634  1.00  0.00           N  
ATOM   1419  C2    G  1001      19.177 -13.718 -35.614  1.00  0.00           C  
ATOM   1420  N2    G  1001      20.250 -14.197 -34.968  1.00  0.00           N  
ATOM   1421  N3    G  1001      18.656 -12.557 -35.251  1.00  0.00           N  
ATOM   1422  C4    G  1001      17.586 -12.227 -36.004  1.00  0.00           C  
ATOM   1423  C5    G  1001      17.013 -12.930 -37.043  1.00  0.00           C  
ATOM   1424  C6    G  1001      17.582 -14.174 -37.422  1.00  0.00           C  
ATOM   1425  O6    G  1001      17.219 -14.945 -38.317  1.00  0.00           O  
ATOM   1426  N7    G  1001      15.921 -12.246 -37.558  1.00  0.00           N  
ATOM   1427  C8    G  1001      15.850 -11.161 -36.836  1.00  0.00           C  
ATOM   1428  N9    G  1001      16.829 -11.085 -35.875  1.00  0.00           N  
ATOM   1429  H5'   G  1001      14.167  -7.522 -35.827  1.00  0.00           H  
ATOM   1430 H5''   G  1001      15.141  -6.580 -36.670  1.00  0.00           H  
ATOM   1431  H4'   G  1001      16.240  -7.236 -34.747  1.00  0.00           H  
ATOM   1432  H3'   G  1001      17.362  -8.423 -37.058  1.00  0.00           H  
ATOM   1433  H1'   G  1001      17.206 -10.390 -34.011  1.00  0.00           H  
ATOM   1434  H2'   G  1001      18.887  -9.581 -35.783  1.00  0.00           H  
ATOM   1435 HO2'   G  1001      18.688  -7.521 -34.198  1.00  0.00           H  
ATOM   1436  H1    G  1001      19.141 -15.340 -36.824  1.00  0.00           H  
ATOM   1437  H22   G  1001      20.646 -13.686 -34.230  1.00  0.00           H  
ATOM   1438  H21   G  1001      20.641 -15.056 -35.230  1.00  0.00           H  
ATOM   1439  H8    G  1001      15.167 -10.471 -36.967  1.00  0.00           H  
ATOM   1440  P     A  1002      19.336  -6.658 -37.389  1.00  0.00           P  
ATOM   1441  OP2   A  1002      18.728  -7.036 -38.689  1.00  0.00           O  
ATOM   1442  OP1   A  1002      19.939  -5.312 -37.223  1.00  0.00           O  
ATOM   1443  O5'   A  1002      20.447  -7.744 -37.032  1.00  0.00           O  
ATOM   1444  C5'   A  1002      21.442  -7.475 -36.056  1.00  0.00           C  
ATOM   1445  C4'   A  1002      22.462  -8.583 -35.984  1.00  0.00           C  
ATOM   1446  O4'   A  1002      21.784  -9.838 -35.715  1.00  0.00           O  
ATOM   1447  C3'   A  1002      23.221  -8.875 -37.270  1.00  0.00           C  
ATOM   1448  O3'   A  1002      24.315  -7.999 -37.480  1.00  0.00           O  
ATOM   1449  C1'   A  1002      22.452 -10.904 -36.338  1.00  0.00           C  
ATOM   1450  C2'   A  1002      23.695 -10.290 -36.975  1.00  0.00           C  
ATOM   1451  O2'   A  1002      24.748 -10.292 -36.023  1.00  0.00           O  
ATOM   1452  N1    A  1002      21.441 -14.862 -39.478  1.00  0.00           N  
ATOM   1453  C2    A  1002      22.438 -14.630 -38.616  1.00  0.00           C  
ATOM   1454  N3    A  1002      22.640 -13.575 -37.828  1.00  0.00           N  
ATOM   1455  C4    A  1002      21.659 -12.669 -37.986  1.00  0.00           C  
ATOM   1456  C5    A  1002      20.570 -12.766 -38.832  1.00  0.00           C  
ATOM   1457  C6    A  1002      20.471 -13.932 -39.612  1.00  0.00           C  
ATOM   1458  N6    A  1002      19.477 -14.165 -40.473  1.00  0.00           N  
ATOM   1459  N7    A  1002      19.766 -11.640 -38.728  1.00  0.00           N  
ATOM   1460  C8    A  1002      20.376 -10.899 -37.836  1.00  0.00           C  
ATOM   1461  N9    A  1002      21.529 -11.461 -37.345  1.00  0.00           N  
ATOM   1462  H5'   A  1002      21.013  -7.379 -35.179  1.00  0.00           H  
ATOM   1463 H5''   A  1002      21.895  -6.637 -36.282  1.00  0.00           H  
ATOM   1464  H4'   A  1002      23.108  -8.401 -35.270  1.00  0.00           H  
ATOM   1465  H3'   A  1002      22.647  -8.868 -38.064  1.00  0.00           H  
ATOM   1466  H1'   A  1002      22.722 -11.611 -35.714  1.00  0.00           H  
ATOM   1467  H2'   A  1002      23.946 -10.763 -37.796  1.00  0.00           H  
ATOM   1468 HO2'   A  1002      25.401 -10.979 -36.272  1.00  0.00           H  
ATOM   1469  H2    A  1002      23.116 -15.335 -38.556  1.00  0.00           H  
ATOM   1470  H61   A  1002      19.462 -14.997 -40.990  1.00  0.00           H  
ATOM   1471  H62   A  1002      18.762 -13.504 -40.586  1.00  0.00           H  
ATOM   1472  H8    A  1002      20.041 -10.025 -37.546  1.00  0.00           H  
ATOM   1473  P     U  1003      24.950  -7.837 -38.947  1.00  0.00           P  
ATOM   1474  OP2   U  1003      23.838  -7.640 -39.910  1.00  0.00           O  
ATOM   1475  OP1   U  1003      26.040  -6.831 -38.868  1.00  0.00           O  
ATOM   1476  O5'   U  1003      25.610  -9.257 -39.239  1.00  0.00           O  
ATOM   1477  C5'   U  1003      26.875  -9.600 -38.694  1.00  0.00           C  
ATOM   1478  C4'   U  1003      27.354 -10.940 -39.197  1.00  0.00           C  
ATOM   1479  O4'   U  1003      26.304 -11.904 -38.974  1.00  0.00           O  
ATOM   1480  C3'   U  1003      27.635 -11.033 -40.689  1.00  0.00           C  
ATOM   1481  O3'   U  1003      28.933 -10.585 -41.037  1.00  0.00           O  
ATOM   1482  C1'   U  1003      26.273 -12.838 -40.033  1.00  0.00           C  
ATOM   1483  C2'   U  1003      27.437 -12.512 -40.964  1.00  0.00           C  
ATOM   1484  O2'   U  1003      28.573 -13.266 -40.567  1.00  0.00           O  
ATOM   1485  N1    U  1003      24.961 -12.733 -40.714  1.00  0.00           N  
ATOM   1486  C2    U  1003      24.625 -13.743 -41.597  1.00  0.00           C  
ATOM   1487  O2    U  1003      25.352 -14.694 -41.827  1.00  0.00           O  
ATOM   1488  N3    U  1003      23.401 -13.604 -42.203  1.00  0.00           N  
ATOM   1489  C4    U  1003      22.496 -12.580 -42.025  1.00  0.00           C  
ATOM   1490  O4    U  1003      21.432 -12.597 -42.647  1.00  0.00           O  
ATOM   1491  C5    U  1003      22.909 -11.571 -41.098  1.00  0.00           C  
ATOM   1492  C6    U  1003      24.096 -11.682 -40.492  1.00  0.00           C  
ATOM   1493  H5'   U  1003      26.803  -9.634 -37.717  1.00  0.00           H  
ATOM   1494 H5''   U  1003      27.528  -8.914 -38.943  1.00  0.00           H  
ATOM   1495  H4'   U  1003      28.153 -11.224 -38.706  1.00  0.00           H  
ATOM   1496  H3'   U  1003      26.972 -10.515 -41.189  1.00  0.00           H  
ATOM   1497  H1'   U  1003      26.385 -13.747 -39.682  1.00  0.00           H  
ATOM   1498  H2'   U  1003      27.204 -12.675 -41.902  1.00  0.00           H  
ATOM   1499 HO2'   U  1003      28.744 -13.962 -41.236  1.00  0.00           H  
ATOM   1500  H3    U  1003      23.144 -14.309 -42.833  1.00  0.00           H  
ATOM   1501  H5    U  1003      22.327 -10.805 -40.909  1.00  0.00           H  
ATOM   1502  H6    U  1003      24.357 -10.978 -39.863  1.00  0.00           H  
ATOM   1503  P     C  1004      29.147  -9.644 -42.321  1.00  0.00           P  
ATOM   1504  OP2   C  1004      27.830  -9.455 -42.979  1.00  0.00           O  
ATOM   1505  OP1   C  1004      29.930  -8.456 -41.895  1.00  0.00           O  
ATOM   1506  O5'   C  1004      30.063 -10.515 -43.291  1.00  0.00           O  
ATOM   1507  C5'   C  1004      29.816 -10.554 -44.688  1.00  0.00           C  
ATOM   1508  C4'   C  1004      29.659 -11.970 -45.187  1.00  0.00           C  
ATOM   1509  O4'   C  1004      28.704 -12.663 -44.354  1.00  0.00           O  
ATOM   1510  C3'   C  1004      29.101 -12.128 -46.593  1.00  0.00           C  
ATOM   1511  O3'   C  1004      30.091 -11.993 -47.598  1.00  0.00           O  
ATOM   1512  C1'   C  1004      27.884 -13.497 -45.136  1.00  0.00           C  
ATOM   1513  C2'   C  1004      28.462 -13.504 -46.548  1.00  0.00           C  
ATOM   1514  O2'   C  1004      29.432 -14.537 -46.645  1.00  0.00           O  
ATOM   1515  N1    C  1004      26.506 -12.948 -45.094  1.00  0.00           N  
ATOM   1516  C2    C  1004      25.520 -13.566 -45.874  1.00  0.00           C  
ATOM   1517  O2    C  1004      25.825 -14.545 -46.572  1.00  0.00           O  
ATOM   1518  N3    C  1004      24.256 -13.086 -45.853  1.00  0.00           N  
ATOM   1519  C4    C  1004      23.954 -12.032 -45.095  1.00  0.00           C  
ATOM   1520  N4    C  1004      22.693 -11.592 -45.106  1.00  0.00           N  
ATOM   1521  C5    C  1004      24.933 -11.381 -44.292  1.00  0.00           C  
ATOM   1522  C6    C  1004      26.180 -11.866 -44.319  1.00  0.00           C  
ATOM   1523  H5'   C  1004      30.565 -10.131 -45.157  1.00  0.00           H  
ATOM   1524 H5''   C  1004      28.995 -10.055 -44.881  1.00  0.00           H  
ATOM   1525  H4'   C  1004      30.520 -12.433 -45.134  1.00  0.00           H  
ATOM   1526  H3'   C  1004      28.403 -11.455 -46.737  1.00  0.00           H  
ATOM   1527  H1'   C  1004      27.882 -14.412 -44.785  1.00  0.00           H  
ATOM   1528  H2'   C  1004      27.759 -13.603 -47.223  1.00  0.00           H  
ATOM   1529 HO2'   C  1004      29.083 -15.251 -47.218  1.00  0.00           H  
ATOM   1530  H42   C  1004      22.439 -10.820 -44.560  1.00  0.00           H  
ATOM   1531  H41   C  1004      22.022 -12.042 -45.661  1.00  0.00           H  
ATOM   1532  H5    C  1004      24.701 -10.607 -43.737  1.00  0.00           H  
ATOM   1533  H6    C  1004      26.868 -11.433 -43.774  1.00  0.00           H  
ATOM   1534  P     C  1005      30.214 -10.625 -48.433  1.00  0.00           P  
ATOM   1535  OP2   C  1005      31.043  -9.678 -47.646  1.00  0.00           O  
ATOM   1536  OP1   C  1005      30.612 -10.969 -49.822  1.00  0.00           O  
ATOM   1537  O5'   C  1005      28.725 -10.062 -48.474  1.00  0.00           O  
ATOM   1538  C5'   C  1005      27.838 -10.419 -49.522  1.00  0.00           C  
ATOM   1539  C4'   C  1005      26.410 -10.508 -49.039  1.00  0.00           C  
ATOM   1540  O4'   C  1005      26.332 -10.054 -47.666  1.00  0.00           O  
ATOM   1541  C3'   C  1005      25.404  -9.620 -49.754  1.00  0.00           C  
ATOM   1542  O3'   C  1005      24.938 -10.181 -50.970  1.00  0.00           O  
ATOM   1543  C1'   C  1005      25.083  -9.443 -47.431  1.00  0.00           C  
ATOM   1544  C2'   C  1005      24.284  -9.554 -48.731  1.00  0.00           C  
ATOM   1545  O2'   C  1005      23.530 -10.757 -48.715  1.00  0.00           O  
ATOM   1546  N1    C  1005      25.348  -8.033 -47.051  1.00  0.00           N  
ATOM   1547  C2    C  1005      24.297  -7.280 -46.512  1.00  0.00           C  
ATOM   1548  O2    C  1005      23.184  -7.809 -46.369  1.00  0.00           O  
ATOM   1549  N3    C  1005      24.513  -5.993 -46.158  1.00  0.00           N  
ATOM   1550  C4    C  1005      25.718  -5.448 -46.322  1.00  0.00           C  
ATOM   1551  N4    C  1005      25.885  -4.173 -45.958  1.00  0.00           N  
ATOM   1552  C5    C  1005      26.807  -6.185 -46.867  1.00  0.00           C  
ATOM   1553  C6    C  1005      26.582  -7.459 -47.213  1.00  0.00           C  
ATOM   1554  H5'   C  1005      28.107 -11.289 -49.885  1.00  0.00           H  
ATOM   1555 H5''   C  1005      27.893  -9.745 -50.231  1.00  0.00           H  
ATOM   1556  H4'   C  1005      26.105 -11.437 -49.089  1.00  0.00           H  
ATOM   1557  H3'   C  1005      25.764  -8.726 -49.931  1.00  0.00           H  
ATOM   1558  H1'   C  1005      24.589  -9.887 -46.711  1.00  0.00           H  
ATOM   1559  H2'   C  1005      23.714  -8.771 -48.874  1.00  0.00           H  
ATOM   1560 HO2'   C  1005      23.674 -11.236 -49.557  1.00  0.00           H  
ATOM   1561  H42   C  1005      26.759  -3.744 -46.066  1.00  0.00           H  
ATOM   1562  H41   C  1005      25.133  -3.668 -45.583  1.00  0.00           H  
ATOM   1563  H5    C  1005      27.690  -5.776 -46.984  1.00  0.00           H  
ATOM   1564  H6    C  1005      27.318  -7.983 -47.591  1.00  0.00           H  
ATOM   1565  P     C  1006      24.523  -9.225 -52.194  1.00  0.00           P  
ATOM   1566  OP2   C  1006      25.650  -8.295 -52.455  1.00  0.00           O  
ATOM   1567  OP1   C  1006      24.011 -10.083 -53.293  1.00  0.00           O  
ATOM   1568  O5'   C  1006      23.302  -8.376 -51.624  1.00  0.00           O  
ATOM   1569  C5'   C  1006      21.999  -8.932 -51.548  1.00  0.00           C  
ATOM   1570  C4'   C  1006      21.053  -8.033 -50.788  1.00  0.00           C  
ATOM   1571  O4'   C  1006      21.750  -7.606 -49.607  1.00  0.00           O  
ATOM   1572  C3'   C  1006      20.656  -6.739 -51.482  1.00  0.00           C  
ATOM   1573  O3'   C  1006      19.464  -6.861 -52.238  1.00  0.00           O  
ATOM   1574  C1'   C  1006      21.437  -6.251 -49.308  1.00  0.00           C  
ATOM   1575  C2'   C  1006      20.413  -5.784 -50.332  1.00  0.00           C  
ATOM   1576  O2'   C  1006      19.110  -5.955 -49.793  1.00  0.00           O  
ATOM   1577  N1    C  1006      22.689  -5.456 -49.361  1.00  0.00           N  
ATOM   1578  C2    C  1006      22.647  -4.120 -48.943  1.00  0.00           C  
ATOM   1579  O2    C  1006      21.573  -3.643 -48.545  1.00  0.00           O  
ATOM   1580  N3    C  1006      23.775  -3.374 -48.982  1.00  0.00           N  
ATOM   1581  C4    C  1006      24.916  -3.910 -49.414  1.00  0.00           C  
ATOM   1582  N4    C  1006      26.004  -3.136 -49.434  1.00  0.00           N  
ATOM   1583  C5    C  1006      24.992  -5.264 -49.846  1.00  0.00           C  
ATOM   1584  C6    C  1006      23.870  -5.993 -49.803  1.00  0.00           C  
ATOM   1585  H5'   C  1006      22.048  -9.800 -51.096  1.00  0.00           H  
ATOM   1586 H5''   C  1006      21.654  -9.063 -52.456  1.00  0.00           H  
ATOM   1587  H4'   C  1006      20.241  -8.511 -50.519  1.00  0.00           H  
ATOM   1588  H3'   C  1006      21.396  -6.402 -52.028  1.00  0.00           H  
ATOM   1589  H1'   C  1006      21.048  -6.187 -48.412  1.00  0.00           H  
ATOM   1590  H2'   C  1006      20.574  -4.856 -50.602  1.00  0.00           H  
ATOM   1591 HO2'   C  1006      18.734  -5.076 -49.580  1.00  0.00           H  
ATOM   1592  H42   C  1006      26.858  -3.500 -49.747  1.00  0.00           H  
ATOM   1593  H41   C  1006      25.948  -2.204 -49.137  1.00  0.00           H  
ATOM   1594  H5    C  1006      25.836  -5.650 -50.162  1.00  0.00           H  
ATOM   1595  H6    C  1006      23.901  -6.927 -50.096  1.00  0.00           H  
ATOM   1596  P     U  1007      19.309  -6.080 -53.635  1.00  0.00           P  
ATOM   1597  OP2   U  1007      20.631  -6.081 -54.310  1.00  0.00           O  
ATOM   1598  OP1   U  1007      18.124  -6.629 -54.341  1.00  0.00           O  
ATOM   1599  O5'   U  1007      18.977  -4.583 -53.203  1.00  0.00           O  
ATOM   1600  C5'   U  1007      17.727  -4.253 -52.617  1.00  0.00           C  
ATOM   1601  C4'   U  1007      17.642  -2.787 -52.272  1.00  0.00           C  
ATOM   1602  O4'   U  1007      18.636  -2.542 -51.261  1.00  0.00           O  
ATOM   1603  C3'   U  1007      18.037  -1.815 -53.374  1.00  0.00           C  
ATOM   1604  O3'   U  1007      16.982  -1.547 -54.280  1.00  0.00           O  
ATOM   1605  C1'   U  1007      19.119  -1.219 -51.371  1.00  0.00           C  
ATOM   1606  C2'   U  1007      18.423  -0.587 -52.580  1.00  0.00           C  
ATOM   1607  O2'   U  1007      17.274   0.121 -52.136  1.00  0.00           O  
ATOM   1608  N1    U  1007      20.591  -1.283 -51.540  1.00  0.00           N  
ATOM   1609  C2    U  1007      21.297  -0.106 -51.373  1.00  0.00           C  
ATOM   1610  O2    U  1007      20.766   0.956 -51.099  1.00  0.00           O  
ATOM   1611  N3    U  1007      22.656  -0.214 -51.538  1.00  0.00           N  
ATOM   1612  C4    U  1007      23.369  -1.353 -51.847  1.00  0.00           C  
ATOM   1613  O4    U  1007      24.593  -1.287 -51.963  1.00  0.00           O  
ATOM   1614  C5    U  1007      22.573  -2.532 -52.004  1.00  0.00           C  
ATOM   1615  C6    U  1007      21.247  -2.456 -51.848  1.00  0.00           C  
ATOM   1616  H5'   U  1007      17.608  -4.781 -51.799  1.00  0.00           H  
ATOM   1617 H5''   U  1007      17.009  -4.474 -53.247  1.00  0.00           H  
ATOM   1618  H4'   U  1007      16.747  -2.595 -51.924  1.00  0.00           H  
ATOM   1619  H3'   U  1007      18.826  -2.160 -53.841  1.00  0.00           H  
ATOM   1620  H1'   U  1007      18.906  -0.698 -50.568  1.00  0.00           H  
ATOM   1621  H2'   U  1007      19.032  -0.010 -53.085  1.00  0.00           H  
ATOM   1622 HO2'   U  1007      17.439   1.083 -52.224  1.00  0.00           H  
ATOM   1623  H3    U  1007      23.176   0.609 -51.425  1.00  0.00           H  
ATOM   1624  H5    U  1007      22.997  -3.389 -52.223  1.00  0.00           H  
ATOM   1625  H6    U  1007      20.725  -3.277 -51.961  1.00  0.00           H  
ATOM   1626  P     U  1008      17.306  -1.076 -55.782  1.00  0.00           P  
ATOM   1627  OP2   U  1008      18.312  -2.009 -56.349  1.00  0.00           O  
ATOM   1628  OP1   U  1008      16.015  -0.871 -56.488  1.00  0.00           O  
ATOM   1629  O5'   U  1008      17.999   0.346 -55.598  1.00  0.00           O  
ATOM   1630  C5'   U  1008      17.224   1.510 -55.359  1.00  0.00           C  
ATOM   1631  C4'   U  1008      18.086   2.744 -55.263  1.00  0.00           C  
ATOM   1632  O4'   U  1008      19.078   2.588 -54.237  1.00  0.00           O  
ATOM   1633  C3'   U  1008      18.937   3.064 -56.482  1.00  0.00           C  
ATOM   1634  O3'   U  1008      18.211   3.719 -57.508  1.00  0.00           O  
ATOM   1635  C1'   U  1008      20.270   3.280 -54.584  1.00  0.00           C  
ATOM   1636  C2'   U  1008      19.969   4.000 -55.891  1.00  0.00           C  
ATOM   1637  O2'   U  1008      19.408   5.275 -55.613  1.00  0.00           O  
ATOM   1638  N1    U  1008      21.350   2.275 -54.731  1.00  0.00           N  
ATOM   1639  C2    U  1008      22.653   2.737 -54.678  1.00  0.00           C  
ATOM   1640  O2    U  1008      22.937   3.911 -54.519  1.00  0.00           O  
ATOM   1641  N3    U  1008      23.619   1.771 -54.818  1.00  0.00           N  
ATOM   1642  C4    U  1008      23.423   0.419 -55.002  1.00  0.00           C  
ATOM   1643  O4    U  1008      24.400  -0.324 -55.113  1.00  0.00           O  
ATOM   1644  C5    U  1008      22.051   0.014 -55.046  1.00  0.00           C  
ATOM   1645  C6    U  1008      21.090   0.933 -54.911  1.00  0.00           C  
ATOM   1646  H5'   U  1008      16.732   1.399 -54.518  1.00  0.00           H  
ATOM   1647 H5''   U  1008      16.584   1.625 -56.091  1.00  0.00           H  
ATOM   1648  H4'   U  1008      17.519   3.509 -55.033  1.00  0.00           H  
ATOM   1649  H3'   U  1008      19.377   2.246 -56.792  1.00  0.00           H  
ATOM   1650  H1'   U  1008      20.529   3.939 -53.905  1.00  0.00           H  
ATOM   1651  H2'   U  1008      20.761   4.069 -56.463  1.00  0.00           H  
ATOM   1652 HO2'   U  1008      19.884   5.954 -56.136  1.00  0.00           H  
ATOM   1653  H3    U  1008      24.549   2.077 -54.784  1.00  0.00           H  
ATOM   1654  H5    U  1008      21.819  -0.930 -55.173  1.00  0.00           H  
ATOM   1655  H6    U  1008      20.159   0.631 -54.946  1.00  0.00           H  
ATOM   1656  P     U  1009      18.475   3.350 -59.049  1.00  0.00           P  
ATOM   1657  OP2   U  1009      19.215   2.063 -59.092  1.00  0.00           O  
ATOM   1658  OP1   U  1009      17.190   3.482 -59.781  1.00  0.00           O  
ATOM   1659  O5'   U  1009      19.453   4.499 -59.557  1.00  0.00           O  
ATOM   1660  C5'   U  1009      19.316   5.833 -59.091  1.00  0.00           C  
ATOM   1661  C4'   U  1009      20.658   6.497 -58.901  1.00  0.00           C  
ATOM   1662  O4'   U  1009      21.353   5.889 -57.782  1.00  0.00           O  
ATOM   1663  C3'   U  1009      21.645   6.354 -60.049  1.00  0.00           C  
ATOM   1664  O3'   U  1009      21.406   7.269 -61.103  1.00  0.00           O  
ATOM   1665  C1'   U  1009      22.745   5.842 -58.035  1.00  0.00           C  
ATOM   1666  C2'   U  1009      22.973   6.600 -59.346  1.00  0.00           C  
ATOM   1667  O2'   U  1009      23.158   7.980 -59.065  1.00  0.00           O  
ATOM   1668  N1    U  1009      23.147   4.418 -58.132  1.00  0.00           N  
ATOM   1669  C2    U  1009      24.490   4.130 -57.972  1.00  0.00           C  
ATOM   1670  O2    U  1009      25.334   4.983 -57.760  1.00  0.00           O  
ATOM   1671  N3    U  1009      24.815   2.799 -58.069  1.00  0.00           N  
ATOM   1672  C4    U  1009      23.956   1.747 -58.305  1.00  0.00           C  
ATOM   1673  O4    U  1009      24.404   0.602 -58.365  1.00  0.00           O  
ATOM   1674  C5    U  1009      22.583   2.121 -58.459  1.00  0.00           C  
ATOM   1675  C6    U  1009      22.238   3.409 -58.369  1.00  0.00           C  
ATOM   1676  H5'   U  1009      18.840   5.825 -58.235  1.00  0.00           H  
ATOM   1677 H5''   U  1009      18.795   6.348 -59.742  1.00  0.00           H  
ATOM   1678  H4'   U  1009      20.515   7.447 -58.708  1.00  0.00           H  
ATOM   1679  H3'   U  1009      21.620   5.434 -60.383  1.00  0.00           H  
ATOM   1680  H1'   U  1009      23.255   6.276 -57.319  1.00  0.00           H  
ATOM   1681  H2'   U  1009      23.723   6.230 -59.856  1.00  0.00           H  
ATOM   1682 HO2'   U  1009      24.089   8.222 -59.255  1.00  0.00           H  
ATOM   1683  H3    U  1009      25.762   2.573 -57.959  1.00  0.00           H  
ATOM   1684  H5    U  1009      21.901   1.437 -58.629  1.00  0.00           H  
ATOM   1685  H6    U  1009      21.292   3.639 -58.479  1.00  0.00           H  
ATOM   1686  P     G  1010      21.803   6.887 -62.612  1.00  0.00           P  
ATOM   1687  OP2   G  1010      21.487   5.451 -62.821  1.00  0.00           O  
ATOM   1688  OP1   G  1010      21.213   7.908 -63.516  1.00  0.00           O  
ATOM   1689  O5'   G  1010      23.387   7.053 -62.649  1.00  0.00           O  
ATOM   1690  C5'   G  1010      23.994   8.315 -62.411  1.00  0.00           C  
ATOM   1691  C4'   G  1010      25.496   8.237 -62.523  1.00  0.00           C  
ATOM   1692  O4'   G  1010      26.020   7.520 -61.374  1.00  0.00           O  
ATOM   1693  C3'   G  1010      26.038   7.451 -63.707  1.00  0.00           C  
ATOM   1694  O3'   G  1010      26.053   8.202 -64.909  1.00  0.00           O  
ATOM   1695  C1'   G  1010      27.135   6.742 -61.752  1.00  0.00           C  
ATOM   1696  C2'   G  1010      27.428   7.074 -63.217  1.00  0.00           C  
ATOM   1697  O2'   G  1010      28.315   8.182 -63.278  1.00  0.00           O  
ATOM   1698  N1    G  1010      28.862   2.000 -61.081  1.00  0.00           N  
ATOM   1699  C2    G  1010      29.562   3.173 -61.229  1.00  0.00           C  
ATOM   1700  N2    G  1010      30.899   3.076 -61.195  1.00  0.00           N  
ATOM   1701  N3    G  1010      28.994   4.356 -61.398  1.00  0.00           N  
ATOM   1702  C4    G  1010      27.647   4.272 -61.409  1.00  0.00           C  
ATOM   1703  C5    G  1010      26.852   3.154 -61.269  1.00  0.00           C  
ATOM   1704  C6    G  1010      27.474   1.892 -61.088  1.00  0.00           C  
ATOM   1705  O6    G  1010      26.943   0.784 -60.946  1.00  0.00           O  
ATOM   1706  N7    G  1010      25.509   3.493 -61.336  1.00  0.00           N  
ATOM   1707  C8    G  1010      25.510   4.787 -61.512  1.00  0.00           C  
ATOM   1708  N9    G  1010      26.774   5.323 -61.565  1.00  0.00           N  
ATOM   1709  H5'   G  1010      23.755   8.620 -61.511  1.00  0.00           H  
ATOM   1710 H5''   G  1010      23.657   8.960 -63.067  1.00  0.00           H  
ATOM   1711  H4'   G  1010      25.861   9.147 -62.530  1.00  0.00           H  
ATOM   1712  H3'   G  1010      25.503   6.640 -63.826  1.00  0.00           H  
ATOM   1713  H1'   G  1010      27.920   6.953 -61.205  1.00  0.00           H  
ATOM   1714  H2'   G  1010      27.783   6.299 -63.702  1.00  0.00           H  
ATOM   1715 HO2'   G  1010      29.191   7.873 -63.589  1.00  0.00           H  
ATOM   1716  H1    G  1010      29.377   1.175 -60.961  1.00  0.00           H  
ATOM   1717  H22   G  1010      31.451   3.880 -61.295  1.00  0.00           H  
ATOM   1718  H21   G  1010      31.327   2.203 -61.070  1.00  0.00           H  
ATOM   1719  H8    G  1010      24.693   5.320 -61.597  1.00  0.00           H  
ATOM   1720  P     C  1011      26.058   7.451 -66.330  1.00  0.00           P  
ATOM   1721  OP2   C  1011      25.011   6.399 -66.299  1.00  0.00           O  
ATOM   1722  OP1   C  1011      26.028   8.485 -67.396  1.00  0.00           O  
ATOM   1723  O5'   C  1011      27.479   6.732 -66.382  1.00  0.00           O  
ATOM   1724  C5'   C  1011      28.657   7.466 -66.678  1.00  0.00           C  
ATOM   1725  C4'   C  1011      29.864   6.564 -66.781  1.00  0.00           C  
ATOM   1726  O4'   C  1011      30.105   5.874 -65.523  1.00  0.00           O  
ATOM   1727  C3'   C  1011      29.771   5.435 -67.795  1.00  0.00           C  
ATOM   1728  O3'   C  1011      30.041   5.858 -69.120  1.00  0.00           O  
ATOM   1729  C1'   C  1011      30.579   4.568 -65.758  1.00  0.00           C  
ATOM   1730  C2'   C  1011      30.824   4.464 -67.266  1.00  0.00           C  
ATOM   1731  O2'   C  1011      32.137   4.919 -67.560  1.00  0.00           O  
ATOM   1732  N1    C  1011      29.543   3.615 -65.289  1.00  0.00           N  
ATOM   1733  C2    C  1011      29.931   2.301 -64.997  1.00  0.00           C  
ATOM   1734  O2    C  1011      31.119   1.974 -65.140  1.00  0.00           O  
ATOM   1735  N3    C  1011      29.006   1.412 -64.568  1.00  0.00           N  
ATOM   1736  C4    C  1011      27.735   1.788 -64.424  1.00  0.00           C  
ATOM   1737  N4    C  1011      26.856   0.877 -63.997  1.00  0.00           N  
ATOM   1738  C5    C  1011      27.308   3.115 -64.712  1.00  0.00           C  
ATOM   1739  C6    C  1011      28.233   3.986 -65.135  1.00  0.00           C  
ATOM   1740  H5'   C  1011      28.810   8.124 -65.968  1.00  0.00           H  
ATOM   1741 H5''   C  1011      28.536   7.935 -67.529  1.00  0.00           H  
ATOM   1742  H4'   C  1011      30.649   7.112 -66.988  1.00  0.00           H  
ATOM   1743  H3'   C  1011      28.885   5.020 -67.738  1.00  0.00           H  
ATOM   1744  H1'   C  1011      31.419   4.396 -65.283  1.00  0.00           H  
ATOM   1745  H2'   C  1011      30.672   3.555 -67.598  1.00  0.00           H  
ATOM   1746 HO2'   C  1011      32.689   4.153 -67.822  1.00  0.00           H  
ATOM   1747  H42   C  1011      25.915   1.122 -63.881  1.00  0.00           H  
ATOM   1748  H41   C  1011      27.154  -0.036 -63.800  1.00  0.00           H  
ATOM   1749  H5    C  1011      26.372   3.382 -64.602  1.00  0.00           H  
ATOM   1750  H6    C  1011      27.959   4.904 -65.339  1.00  0.00           H  
ATOM   1751  P     A  1012      29.500   5.002 -70.369  1.00  0.00           P  
ATOM   1752  OP2   A  1012      28.062   4.713 -70.139  1.00  0.00           O  
ATOM   1753  OP1   A  1012      29.921   5.689 -71.615  1.00  0.00           O  
ATOM   1754  O5'   A  1012      30.300   3.628 -70.269  1.00  0.00           O  
ATOM   1755  C5'   A  1012      31.660   3.546 -70.668  1.00  0.00           C  
ATOM   1756  C4'   A  1012      32.161   2.124 -70.639  1.00  0.00           C  
ATOM   1757  O4'   A  1012      32.139   1.608 -69.277  1.00  0.00           O  
ATOM   1758  C3'   A  1012      31.352   1.114 -71.439  1.00  0.00           C  
ATOM   1759  O3'   A  1012      31.673   1.114 -72.819  1.00  0.00           O  
ATOM   1760  C1'   A  1012      31.754   0.248 -69.286  1.00  0.00           C  
ATOM   1761  C2'   A  1012      31.707  -0.197 -70.748  1.00  0.00           C  
ATOM   1762  O2'   A  1012      32.994  -0.652 -71.139  1.00  0.00           O  
ATOM   1763  N1    A  1012      28.434  -2.890 -66.902  1.00  0.00           N  
ATOM   1764  C2    A  1012      29.647  -3.096 -67.431  1.00  0.00           C  
ATOM   1765  N3    A  1012      30.458  -2.233 -68.038  1.00  0.00           N  
ATOM   1766  C4    A  1012      29.902  -1.009 -68.082  1.00  0.00           C  
ATOM   1767  C5    A  1012      28.667  -0.642 -67.582  1.00  0.00           C  
ATOM   1768  C6    A  1012      27.905  -1.649 -66.962  1.00  0.00           C  
ATOM   1769  N6    A  1012      26.696  -1.443 -66.435  1.00  0.00           N  
ATOM   1770  N7    A  1012      28.427   0.707 -67.808  1.00  0.00           N  
ATOM   1771  C8    A  1012      29.505   1.118 -68.428  1.00  0.00           C  
ATOM   1772  N9    A  1012      30.440   0.132 -68.627  1.00  0.00           N  
ATOM   1773  H5'   A  1012      32.206   4.089 -70.061  1.00  0.00           H  
ATOM   1774 H5''   A  1012      31.749   3.898 -71.578  1.00  0.00           H  
ATOM   1775  H4'   A  1012      33.085   2.106 -70.967  1.00  0.00           H  
ATOM   1776  H3'   A  1012      30.397   1.298 -71.315  1.00  0.00           H  
ATOM   1777  H1'   A  1012      32.412  -0.295 -68.802  1.00  0.00           H  
ATOM   1778  H2'   A  1012      31.019  -0.879 -70.897  1.00  0.00           H  
ATOM   1779 HO2'   A  1012      33.242  -0.221 -71.983  1.00  0.00           H  
ATOM   1780  H2    A  1012      29.986  -4.014 -67.361  1.00  0.00           H  
ATOM   1781  H61   A  1012      26.212  -2.186 -66.015  1.00  0.00           H  
ATOM   1782  H62   A  1012      26.292  -0.551 -66.466  1.00  0.00           H  
ATOM   1783  H8    A  1012      29.632   2.044 -68.724  1.00  0.00           H  
ATOM   1784  P     U  1013      30.665   0.455 -73.883  1.00  0.00           P  
ATOM   1785  OP2   U  1013      29.389   1.212 -73.837  1.00  0.00           O  
ATOM   1786  OP1   U  1013      31.388   0.311 -75.173  1.00  0.00           O  
ATOM   1787  O5'   U  1013      30.395  -1.004 -73.304  1.00  0.00           O  
ATOM   1788  C5'   U  1013      31.245  -2.091 -73.637  1.00  0.00           C  
ATOM   1789  C4'   U  1013      30.711  -3.399 -73.106  1.00  0.00           C  
ATOM   1790  O4'   U  1013      30.449  -3.265 -71.687  1.00  0.00           O  
ATOM   1791  C3'   U  1013      29.373  -3.854 -73.666  1.00  0.00           C  
ATOM   1792  O3'   U  1013      29.489  -4.503 -74.920  1.00  0.00           O  
ATOM   1793  C1'   U  1013      29.366  -4.079 -71.328  1.00  0.00           C  
ATOM   1794  C2'   U  1013      28.958  -4.840 -72.587  1.00  0.00           C  
ATOM   1795  O2'   U  1013      29.709  -6.042 -72.673  1.00  0.00           O  
ATOM   1796  N1    U  1013      28.279  -3.209 -70.819  1.00  0.00           N  
ATOM   1797  C2    U  1013      27.273  -3.817 -70.090  1.00  0.00           C  
ATOM   1798  O2    U  1013      27.250  -5.013 -69.857  1.00  0.00           O  
ATOM   1799  N3    U  1013      26.289  -2.972 -69.639  1.00  0.00           N  
ATOM   1800  C4    U  1013      26.206  -1.611 -69.837  1.00  0.00           C  
ATOM   1801  O4    U  1013      25.253  -0.988 -69.365  1.00  0.00           O  
ATOM   1802  C5    U  1013      27.280  -1.050 -70.599  1.00  0.00           C  
ATOM   1803  C6    U  1013      28.252  -1.849 -71.050  1.00  0.00           C  
ATOM   1804  H5'   U  1013      32.133  -1.930 -73.256  1.00  0.00           H  
ATOM   1805 H5''   U  1013      31.321  -2.150 -74.612  1.00  0.00           H  
ATOM   1806  H4'   U  1013      31.387  -4.095 -73.244  1.00  0.00           H  
ATOM   1807  H3'   U  1013      28.755  -3.094 -73.683  1.00  0.00           H  
ATOM   1808  H1'   U  1013      29.622  -4.721 -70.632  1.00  0.00           H  
ATOM   1809  H2'   U  1013      27.994  -5.013 -72.611  1.00  0.00           H  
ATOM   1810 HO2'   U  1013      29.115  -6.803 -72.499  1.00  0.00           H  
ATOM   1811  H3    U  1013      25.566  -3.383 -69.120  1.00  0.00           H  
ATOM   1812  H5    U  1013      27.302  -0.089 -70.787  1.00  0.00           H  
ATOM   1813  H6    U  1013      28.975  -1.442 -71.569  1.00  0.00           H  
ATOM   1814  P     A  1014      28.189  -4.729 -75.838  1.00  0.00           P  
ATOM   1815  OP2   A  1014      27.600  -3.399 -76.135  1.00  0.00           O  
ATOM   1816  OP1   A  1014      28.565  -5.631 -76.954  1.00  0.00           O  
ATOM   1817  O5'   A  1014      27.179  -5.513 -74.888  1.00  0.00           O  
ATOM   1818  C5'   A  1014      27.216  -6.930 -74.795  1.00  0.00           C  
ATOM   1819  C4'   A  1014      26.100  -7.458 -73.929  1.00  0.00           C  
ATOM   1820  O4'   A  1014      26.087  -6.770 -72.654  1.00  0.00           O  
ATOM   1821  C3'   A  1014      24.689  -7.246 -74.455  1.00  0.00           C  
ATOM   1822  O3'   A  1014      24.294  -8.231 -75.394  1.00  0.00           O  
ATOM   1823  C1'   A  1014      24.769  -6.580 -72.188  1.00  0.00           C  
ATOM   1824  C2'   A  1014      23.873  -7.332 -73.169  1.00  0.00           C  
ATOM   1825  O2'   A  1014      23.740  -8.677 -72.732  1.00  0.00           O  
ATOM   1826  N1    A  1014      21.594  -2.811 -70.682  1.00  0.00           N  
ATOM   1827  C2    A  1014      21.562  -4.138 -70.509  1.00  0.00           C  
ATOM   1828  N3    A  1014      22.423  -5.063 -70.929  1.00  0.00           N  
ATOM   1829  C4    A  1014      23.432  -4.496 -71.613  1.00  0.00           C  
ATOM   1830  C5    A  1014      23.603  -3.149 -71.873  1.00  0.00           C  
ATOM   1831  C6    A  1014      22.622  -2.274 -71.373  1.00  0.00           C  
ATOM   1832  N6    A  1014      22.654  -0.950 -71.546  1.00  0.00           N  
ATOM   1833  N7    A  1014      24.762  -2.934 -72.606  1.00  0.00           N  
ATOM   1834  C8    A  1014      25.257  -4.136 -72.770  1.00  0.00           C  
ATOM   1835  N9    A  1014      24.504  -5.129 -72.194  1.00  0.00           N  
ATOM   1836  H5'   A  1014      28.076  -7.202 -74.410  1.00  0.00           H  
ATOM   1837 H5''   A  1014      27.133  -7.312 -75.693  1.00  0.00           H  
ATOM   1838  H4'   A  1014      26.248  -8.414 -73.769  1.00  0.00           H  
ATOM   1839  H3'   A  1014      24.618  -6.343 -74.830  1.00  0.00           H  
ATOM   1840  H1'   A  1014      24.631  -6.933 -71.284  1.00  0.00           H  
ATOM   1841  H2'   A  1014      23.002  -6.894 -73.266  1.00  0.00           H  
ATOM   1842 HO2'   A  1014      23.006  -9.100 -73.224  1.00  0.00           H  
ATOM   1843  H2    A  1014      20.795  -4.478 -70.000  1.00  0.00           H  
ATOM   1844  H61   A  1014      21.940  -0.391 -71.173  1.00  0.00           H  
ATOM   1845  H62   A  1014      23.390  -0.538 -72.044  1.00  0.00           H  
ATOM   1846  H8    A  1014      26.089  -4.309 -73.259  1.00  0.00           H  
ATOM   1847  P     A  1015      23.304  -7.847 -76.600  1.00  0.00           P  
ATOM   1848  OP2   A  1015      22.881  -6.436 -76.416  1.00  0.00           O  
ATOM   1849  OP1   A  1015      23.946  -8.261 -77.873  1.00  0.00           O  
ATOM   1850  O5'   A  1015      22.031  -8.776 -76.365  1.00  0.00           O  
ATOM   1851  C5'   A  1015      22.178 -10.172 -76.148  1.00  0.00           C  
ATOM   1852  C4'   A  1015      20.899 -10.792 -75.643  1.00  0.00           C  
ATOM   1853  O4'   A  1015      20.814 -10.612 -74.203  1.00  0.00           O  
ATOM   1854  C3'   A  1015      19.608 -10.170 -76.156  1.00  0.00           C  
ATOM   1855  O3'   A  1015      19.213 -10.676 -77.419  1.00  0.00           O  
ATOM   1856  C1'   A  1015      19.488 -10.278 -73.807  1.00  0.00           C  
ATOM   1857  C2'   A  1015      18.628 -10.526 -75.048  1.00  0.00           C  
ATOM   1858  O2'   A  1015      18.269 -11.899 -75.100  1.00  0.00           O  
ATOM   1859  N1    A  1015      17.064  -6.464 -71.330  1.00  0.00           N  
ATOM   1860  C2    A  1015      16.760  -7.756 -71.513  1.00  0.00           C  
ATOM   1861  N3    A  1015      17.437  -8.695 -72.170  1.00  0.00           N  
ATOM   1862  C4    A  1015      18.570  -8.188 -72.689  1.00  0.00           C  
ATOM   1863  C5    A  1015      19.017  -6.884 -72.586  1.00  0.00           C  
ATOM   1864  C6    A  1015      18.209  -5.988 -71.864  1.00  0.00           C  
ATOM   1865  N6    A  1015      18.512  -4.700 -71.682  1.00  0.00           N  
ATOM   1866  N7    A  1015      20.228  -6.727 -73.248  1.00  0.00           N  
ATOM   1867  C8    A  1015      20.480  -7.920 -73.728  1.00  0.00           C  
ATOM   1868  N9    A  1015      19.519  -8.853 -73.428  1.00  0.00           N  
ATOM   1869  H5'   A  1015      22.887 -10.320 -75.487  1.00  0.00           H  
ATOM   1870 H5''   A  1015      22.431 -10.602 -76.990  1.00  0.00           H  
ATOM   1871  H4'   A  1015      20.908 -11.750 -75.848  1.00  0.00           H  
ATOM   1872  H3'   A  1015      19.715  -9.196 -76.196  1.00  0.00           H  
ATOM   1873  H1'   A  1015      19.140 -10.808 -73.059  1.00  0.00           H  
ATOM   1874  H2'   A  1015      17.840  -9.943 -75.064  1.00  0.00           H  
ATOM   1875 HO2'   A  1015      18.463 -12.245 -75.995  1.00  0.00           H  
ATOM   1876  H2    A  1015      15.918  -8.051 -71.106  1.00  0.00           H  
ATOM   1877  H61   A  1015      17.908  -4.123 -71.169  1.00  0.00           H  
ATOM   1878  H62   A  1015      19.338  -4.332 -72.060  1.00  0.00           H  
ATOM   1879  H8    A  1015      21.282  -8.127 -74.253  1.00  0.00           H  
ATOM   1880  P     A  1016      18.312  -9.779 -78.402  1.00  0.00           P  
ATOM   1881  OP2   A  1016      18.790  -8.376 -78.313  1.00  0.00           O  
ATOM   1882  OP1   A  1016      18.260 -10.454 -79.723  1.00  0.00           O  
ATOM   1883  O5'   A  1016      16.856  -9.844 -77.758  1.00  0.00           O  
ATOM   1884  C5'   A  1016      16.136 -11.067 -77.706  1.00  0.00           C  
ATOM   1885  C4'   A  1016      14.823 -10.906 -76.982  1.00  0.00           C  
ATOM   1886  O4'   A  1016      15.021 -10.041 -75.839  1.00  0.00           O  
ATOM   1887  C3'   A  1016      13.686 -10.299 -77.790  1.00  0.00           C  
ATOM   1888  O3'   A  1016      12.408 -10.750 -77.376  1.00  0.00           O  
ATOM   1889  C1'   A  1016      14.245  -8.864 -75.996  1.00  0.00           C  
ATOM   1890  C2'   A  1016      13.792  -8.816 -77.457  1.00  0.00           C  
ATOM   1891  O2'   A  1016      12.523  -8.181 -77.527  1.00  0.00           O  
ATOM   1892  N1    A  1016      14.553  -4.533 -73.221  1.00  0.00           N  
ATOM   1893  C2    A  1016      13.588  -5.452 -73.351  1.00  0.00           C  
ATOM   1894  N3    A  1016      13.574  -6.558 -74.092  1.00  0.00           N  
ATOM   1895  C4    A  1016      14.727  -6.690 -74.771  1.00  0.00           C  
ATOM   1896  C5    A  1016      15.809  -5.829 -74.740  1.00  0.00           C  
ATOM   1897  C6    A  1016      15.699  -4.696 -73.916  1.00  0.00           C  
ATOM   1898  N6    A  1016      16.661  -3.779 -73.786  1.00  0.00           N  
ATOM   1899  N7    A  1016      16.824  -6.288 -75.569  1.00  0.00           N  
ATOM   1900  C8    A  1016      16.341  -7.397 -76.073  1.00  0.00           C  
ATOM   1901  N9    A  1016      15.076  -7.701 -75.633  1.00  0.00           N  
ATOM   1902  H5'   A  1016      16.678 -11.738 -77.239  1.00  0.00           H  
ATOM   1903 H5''   A  1016      15.963 -11.376 -78.619  1.00  0.00           H  
ATOM   1904  H4'   A  1016      14.520 -11.787 -76.675  1.00  0.00           H  
ATOM   1905  H3'   A  1016      13.867 -10.425 -78.745  1.00  0.00           H  
ATOM   1906  H1'   A  1016      13.458  -8.898 -75.412  1.00  0.00           H  
ATOM   1907  H2'   A  1016      14.455  -8.367 -78.023  1.00  0.00           H  
ATOM   1908 HO2'   A  1016      12.631  -7.298 -77.938  1.00  0.00           H  
ATOM   1909  H2    A  1016      12.776  -5.288 -72.825  1.00  0.00           H  
ATOM   1910  H61   A  1016      16.526  -3.008 -73.195  1.00  0.00           H  
ATOM   1911  H62   A  1016      17.501  -3.876 -74.280  1.00  0.00           H  
ATOM   1912  H8    A  1016      16.837  -7.958 -76.706  1.00  0.00           H  
ATOM   1913  P     A  1017      11.603 -11.820 -78.265  1.00  0.00           P  
ATOM   1914  OP2   A  1017      10.440 -12.293 -77.473  1.00  0.00           O  
ATOM   1915  OP1   A  1017      11.384 -11.230 -79.609  1.00  0.00           O  
ATOM   1916  O5'   A  1017      12.620 -13.036 -78.420  1.00  0.00           O  
ATOM   1917  C5'   A  1017      12.764 -14.002 -77.390  1.00  0.00           C  
ATOM   1918  C4'   A  1017      12.987 -15.384 -77.952  1.00  0.00           C  
ATOM   1919  O4'   A  1017      14.322 -15.381 -78.515  1.00  0.00           O  
ATOM   1920  C3'   A  1017      12.944 -16.527 -76.950  1.00  0.00           C  
ATOM   1921  O3'   A  1017      11.808 -17.359 -77.106  1.00  0.00           O  
ATOM   1922  C1'   A  1017      15.163 -16.366 -77.900  1.00  0.00           C  
ATOM   1923  C2'   A  1017      14.228 -17.325 -77.182  1.00  0.00           C  
ATOM   1924  O2'   A  1017      14.002 -18.424 -78.052  1.00  0.00           O  
ATOM   1925  N1    A  1017      17.991 -16.582 -73.598  1.00  0.00           N  
ATOM   1926  C2    A  1017      17.274 -17.505 -74.250  1.00  0.00           C  
ATOM   1927  N3    A  1017      16.560 -17.381 -75.367  1.00  0.00           N  
ATOM   1928  C4    A  1017      16.625 -16.121 -75.835  1.00  0.00           C  
ATOM   1929  C5    A  1017      17.320 -15.065 -75.275  1.00  0.00           C  
ATOM   1930  C6    A  1017      18.036 -15.327 -74.094  1.00  0.00           C  
ATOM   1931  N6    A  1017      18.751 -14.407 -73.442  1.00  0.00           N  
ATOM   1932  N7    A  1017      17.157 -13.914 -76.034  1.00  0.00           N  
ATOM   1933  C8    A  1017      16.380 -14.294 -77.018  1.00  0.00           C  
ATOM   1934  N9    A  1017      16.020 -15.618 -76.961  1.00  0.00           N  
ATOM   1935  H5'   A  1017      11.952 -14.008 -76.841  1.00  0.00           H  
ATOM   1936 H5''   A  1017      13.528 -13.759 -76.827  1.00  0.00           H  
ATOM   1937  H4'   A  1017      12.318 -15.554 -78.648  1.00  0.00           H  
ATOM   1938  H3'   A  1017      12.980 -16.160 -76.041  1.00  0.00           H  
ATOM   1939  H1'   A  1017      15.726 -16.868 -78.527  1.00  0.00           H  
ATOM   1940  H2'   A  1017      14.633 -17.609 -76.335  1.00  0.00           H  
ATOM   1941 HO2'   A  1017      14.505 -19.198 -77.725  1.00  0.00           H  
ATOM   1942  H2    A  1017      17.274 -18.400 -73.849  1.00  0.00           H  
ATOM   1943  H61   A  1017      19.230 -14.650 -72.622  1.00  0.00           H  
ATOM   1944  H62   A  1017      18.798 -13.490 -73.784  1.00  0.00           H  
ATOM   1945  H8    A  1017      16.083 -13.688 -77.730  1.00  0.00           H  
ATOM   1946  P     A  1018      10.534 -17.178 -76.142  1.00  0.00           P  
ATOM   1947  OP2   A  1018       9.918 -15.861 -76.438  1.00  0.00           O  
ATOM   1948  OP1   A  1018       9.712 -18.410 -76.229  1.00  0.00           O  
ATOM   1949  O5'   A  1018      11.165 -17.108 -74.680  1.00  0.00           O  
ATOM   1950  C5'   A  1018      11.415 -18.292 -73.937  1.00  0.00           C  
ATOM   1951  C4'   A  1018      12.431 -18.058 -72.847  1.00  0.00           C  
ATOM   1952  O4'   A  1018      13.588 -17.401 -73.419  1.00  0.00           O  
ATOM   1953  C3'   A  1018      12.011 -17.109 -71.736  1.00  0.00           C  
ATOM   1954  O3'   A  1018      11.119 -17.701 -70.808  1.00  0.00           O  
ATOM   1955  C1'   A  1018      14.236 -16.672 -72.399  1.00  0.00           C  
ATOM   1956  C2'   A  1018      13.363 -16.723 -71.147  1.00  0.00           C  
ATOM   1957  O2'   A  1018      13.856 -17.736 -70.282  1.00  0.00           O  
ATOM   1958  N1    A  1018      16.616 -12.222 -71.358  1.00  0.00           N  
ATOM   1959  C2    A  1018      16.573 -13.392 -70.709  1.00  0.00           C  
ATOM   1960  N3    A  1018      15.932 -14.512 -71.037  1.00  0.00           N  
ATOM   1961  C4    A  1018      15.262 -14.355 -72.193  1.00  0.00           C  
ATOM   1962  C5    A  1018      15.212 -13.215 -72.973  1.00  0.00           C  
ATOM   1963  C6    A  1018      15.933 -12.098 -72.516  1.00  0.00           C  
ATOM   1964  N6    A  1018      15.977 -10.930 -73.162  1.00  0.00           N  
ATOM   1965  N7    A  1018      14.422 -13.423 -74.095  1.00  0.00           N  
ATOM   1966  C8    A  1018      14.020 -14.664 -73.971  1.00  0.00           C  
ATOM   1967  N9    A  1018      14.491 -15.288 -72.843  1.00  0.00           N  
ATOM   1968  H5'   A  1018      11.750 -18.986 -74.543  1.00  0.00           H  
ATOM   1969 H5''   A  1018      10.577 -18.599 -73.532  1.00  0.00           H  
ATOM   1970  H4'   A  1018      12.700 -18.924 -72.474  1.00  0.00           H  
ATOM   1971  H3'   A  1018      11.587 -16.318 -72.131  1.00  0.00           H  
ATOM   1972  H1'   A  1018      15.090 -17.120 -72.219  1.00  0.00           H  
ATOM   1973  H2'   A  1018      13.325 -15.851 -70.701  1.00  0.00           H  
ATOM   1974 HO2'   A  1018      14.272 -17.314 -69.501  1.00  0.00           H  
ATOM   1975  H2    A  1018      17.085 -13.430 -69.874  1.00  0.00           H  
ATOM   1976  H61   A  1018      16.498 -10.186 -72.794  1.00  0.00           H  
ATOM   1977  H62   A  1018      15.489 -10.817 -74.004  1.00  0.00           H  
ATOM   1978  H8    A  1018      13.437 -15.105 -74.624  1.00  0.00           H  
ATOM   1979  P     C  1019       9.768 -16.939 -70.386  1.00  0.00           P  
ATOM   1980  OP2   C  1019       9.338 -16.096 -71.530  1.00  0.00           O  
ATOM   1981  OP1   C  1019       8.831 -17.943 -69.822  1.00  0.00           O  
ATOM   1982  O5'   C  1019      10.223 -15.972 -69.204  1.00  0.00           O  
ATOM   1983  C5'   C  1019      10.217 -14.563 -69.371  1.00  0.00           C  
ATOM   1984  C4'   C  1019      11.489 -13.934 -68.856  1.00  0.00           C  
ATOM   1985  O4'   C  1019      12.402 -13.735 -69.964  1.00  0.00           O  
ATOM   1986  C3'   C  1019      11.349 -12.557 -68.227  1.00  0.00           C  
ATOM   1987  O3'   C  1019      10.988 -12.608 -66.858  1.00  0.00           O  
ATOM   1988  C1'   C  1019      13.129 -12.532 -69.777  1.00  0.00           C  
ATOM   1989  C2'   C  1019      12.750 -11.987 -68.399  1.00  0.00           C  
ATOM   1990  O2'   C  1019      13.643 -12.515 -67.430  1.00  0.00           O  
ATOM   1991  N1    C  1019      12.762 -11.600 -70.873  1.00  0.00           N  
ATOM   1992  C2    C  1019      13.438 -10.377 -70.960  1.00  0.00           C  
ATOM   1993  O2    C  1019      14.316 -10.109 -70.126  1.00  0.00           O  
ATOM   1994  N3    C  1019      13.122  -9.510 -71.949  1.00  0.00           N  
ATOM   1995  C4    C  1019      12.174  -9.821 -72.833  1.00  0.00           C  
ATOM   1996  N4    C  1019      11.895  -8.935 -73.792  1.00  0.00           N  
ATOM   1997  C5    C  1019      11.468 -11.056 -72.771  1.00  0.00           C  
ATOM   1998  C6    C  1019      11.790 -11.906 -71.789  1.00  0.00           C  
ATOM   1999  H5'   C  1019       9.454 -14.187 -68.883  1.00  0.00           H  
ATOM   2000 H5''   C  1019      10.121 -14.354 -70.324  1.00  0.00           H  
ATOM   2001  H4'   C  1019      11.899 -14.541 -68.205  1.00  0.00           H  
ATOM   2002  H3'   C  1019      10.715 -12.024 -68.752  1.00  0.00           H  
ATOM   2003  H1'   C  1019      14.094 -12.700 -69.802  1.00  0.00           H  
ATOM   2004  H2'   C  1019      12.742 -11.007 -68.389  1.00  0.00           H  
ATOM   2005 HO2'   C  1019      14.234 -11.799 -67.117  1.00  0.00           H  
ATOM   2006  H42   C  1019      11.204  -9.134 -74.457  1.00  0.00           H  
ATOM   2007  H41   C  1019      12.383  -8.086 -73.831  1.00  0.00           H  
ATOM   2008  H5    C  1019      10.772 -11.276 -73.426  1.00  0.00           H  
ATOM   2009  H6    C  1019      11.315 -12.761 -71.729  1.00  0.00           H  
ATOM   2010  P     A  1020       9.474 -12.308 -66.408  1.00  0.00           P  
ATOM   2011  OP2   A  1020       8.681 -12.018 -67.630  1.00  0.00           O  
ATOM   2012  OP1   A  1020       9.041 -13.394 -65.493  1.00  0.00           O  
ATOM   2013  O5'   A  1020       9.583 -10.963 -65.561  1.00  0.00           O  
ATOM   2014  C5'   A  1020      10.666 -10.750 -64.669  1.00  0.00           C  
ATOM   2015  C4'   A  1020      11.263  -9.375 -64.840  1.00  0.00           C  
ATOM   2016  O4'   A  1020      12.075  -9.319 -66.041  1.00  0.00           O  
ATOM   2017  C3'   A  1020      10.274  -8.242 -65.067  1.00  0.00           C  
ATOM   2018  O3'   A  1020       9.670  -7.785 -63.869  1.00  0.00           O  
ATOM   2019  C1'   A  1020      12.011  -8.049 -66.648  1.00  0.00           C  
ATOM   2020  C2'   A  1020      11.184  -7.191 -65.692  1.00  0.00           C  
ATOM   2021  O2'   A  1020      12.045  -6.613 -64.722  1.00  0.00           O  
ATOM   2022  N1    A  1020      10.835  -5.906 -71.185  1.00  0.00           N  
ATOM   2023  C2    A  1020      11.508  -5.450 -70.121  1.00  0.00           C  
ATOM   2024  N3    A  1020      11.778  -6.062 -68.970  1.00  0.00           N  
ATOM   2025  C4    A  1020      11.266  -7.306 -68.962  1.00  0.00           C  
ATOM   2026  C5    A  1020      10.552  -7.914 -69.978  1.00  0.00           C  
ATOM   2027  C6    A  1020      10.335  -7.160 -71.144  1.00  0.00           C  
ATOM   2028  N6    A  1020       9.664  -7.614 -72.205  1.00  0.00           N  
ATOM   2029  N7    A  1020      10.184  -9.202 -69.615  1.00  0.00           N  
ATOM   2030  C8    A  1020      10.675  -9.341 -68.408  1.00  0.00           C  
ATOM   2031  N9    A  1020      11.343  -8.232 -67.950  1.00  0.00           N  
ATOM   2032  H5'   A  1020      11.359 -11.422 -64.839  1.00  0.00           H  
ATOM   2033 H5''   A  1020      10.347 -10.847 -63.748  1.00  0.00           H  
ATOM   2034  H4'   A  1020      11.834  -9.179 -64.068  1.00  0.00           H  
ATOM   2035  H3'   A  1020       9.601  -8.529 -65.719  1.00  0.00           H  
ATOM   2036  H1'   A  1020      12.887  -7.631 -66.786  1.00  0.00           H  
ATOM   2037  H2'   A  1020      10.668  -6.510 -66.172  1.00  0.00           H  
ATOM   2038 HO2'   A  1020      11.933  -5.639 -64.736  1.00  0.00           H  
ATOM   2039  H2    A  1020      11.851  -4.535 -70.201  1.00  0.00           H  
ATOM   2040  H61   A  1020       9.544  -7.041 -72.991  1.00  0.00           H  
ATOM   2041  H62   A  1020       9.292  -8.521 -72.199  1.00  0.00           H  
ATOM   2042  H8    A  1020      10.575 -10.162 -67.881  1.00  0.00           H  
ATOM   2043  P     U  1021       8.173  -7.200 -63.892  1.00  0.00           P  
ATOM   2044  OP2   U  1021       7.276  -8.256 -64.425  1.00  0.00           O  
ATOM   2045  OP1   U  1021       7.893  -6.601 -62.563  1.00  0.00           O  
ATOM   2046  O5'   U  1021       8.237  -6.021 -64.962  1.00  0.00           O  
ATOM   2047  C5'   U  1021       8.639  -4.714 -64.583  1.00  0.00           C  
ATOM   2048  C4'   U  1021       8.724  -3.790 -65.773  1.00  0.00           C  
ATOM   2049  O4'   U  1021       9.076  -4.611 -66.898  1.00  0.00           O  
ATOM   2050  C3'   U  1021       7.403  -3.237 -66.287  1.00  0.00           C  
ATOM   2051  O3'   U  1021       6.881  -2.203 -65.471  1.00  0.00           O  
ATOM   2052  C1'   U  1021       8.758  -3.932 -68.077  1.00  0.00           C  
ATOM   2053  C2'   U  1021       7.819  -2.809 -67.690  1.00  0.00           C  
ATOM   2054  O2'   U  1021       8.544  -1.587 -67.662  1.00  0.00           O  
ATOM   2055  N1    U  1021       8.127  -4.895 -69.013  1.00  0.00           N  
ATOM   2056  C2    U  1021       7.969  -4.488 -70.325  1.00  0.00           C  
ATOM   2057  O2    U  1021       8.322  -3.394 -70.730  1.00  0.00           O  
ATOM   2058  N3    U  1021       7.382  -5.412 -71.154  1.00  0.00           N  
ATOM   2059  C4    U  1021       6.943  -6.674 -70.816  1.00  0.00           C  
ATOM   2060  O4    U  1021       6.433  -7.389 -71.679  1.00  0.00           O  
ATOM   2061  C5    U  1021       7.139  -7.026 -69.442  1.00  0.00           C  
ATOM   2062  C6    U  1021       7.710  -6.147 -68.613  1.00  0.00           C  
ATOM   2063  H5'   U  1021       9.519  -4.763 -64.154  1.00  0.00           H  
ATOM   2064 H5''   U  1021       7.991  -4.352 -63.943  1.00  0.00           H  
ATOM   2065  H4'   U  1021       9.419  -3.121 -65.605  1.00  0.00           H  
ATOM   2066  H3'   U  1021       6.748  -3.963 -66.338  1.00  0.00           H  
ATOM   2067  H1'   U  1021       9.560  -3.553 -68.494  1.00  0.00           H  
ATOM   2068  H2'   U  1021       7.049  -2.759 -68.293  1.00  0.00           H  
ATOM   2069 HO2'   U  1021       8.264  -1.032 -68.420  1.00  0.00           H  
ATOM   2070  H3    U  1021       7.261  -5.144 -72.089  1.00  0.00           H  
ATOM   2071  H5    U  1021       6.857  -7.906 -69.114  1.00  0.00           H  
ATOM   2072  H6    U  1021       7.831  -6.411 -67.678  1.00  0.00           H  
ATOM   2073  P     A  1022       5.352  -2.255 -64.979  1.00  0.00           P  
ATOM   2074  OP2   A  1022       4.717  -3.456 -65.578  1.00  0.00           O  
ATOM   2075  OP1   A  1022       5.337  -2.074 -63.506  1.00  0.00           O  
ATOM   2076  O5'   A  1022       4.691  -0.966 -65.642  1.00  0.00           O  
ATOM   2077  C5'   A  1022       5.453   0.211 -65.866  1.00  0.00           C  
ATOM   2078  C4'   A  1022       4.889   1.029 -67.000  1.00  0.00           C  
ATOM   2079  O4'   A  1022       5.600   0.705 -68.227  1.00  0.00           O  
ATOM   2080  C3'   A  1022       3.433   0.765 -67.354  1.00  0.00           C  
ATOM   2081  O3'   A  1022       2.525   1.512 -66.562  1.00  0.00           O  
ATOM   2082  C1'   A  1022       4.717   0.576 -69.310  1.00  0.00           C  
ATOM   2083  C2'   A  1022       3.390   1.158 -68.823  1.00  0.00           C  
ATOM   2084  O2'   A  1022       3.417   2.568 -68.988  1.00  0.00           O  
ATOM   2085  N1    A  1022       4.062  -3.052 -72.910  1.00  0.00           N  
ATOM   2086  C2    A  1022       4.104  -1.715 -72.977  1.00  0.00           C  
ATOM   2087  N3    A  1022       4.278  -0.830 -71.998  1.00  0.00           N  
ATOM   2088  C4    A  1022       4.423  -1.452 -70.814  1.00  0.00           C  
ATOM   2089  C5    A  1022       4.403  -2.816 -70.588  1.00  0.00           C  
ATOM   2090  C6    A  1022       4.212  -3.645 -71.707  1.00  0.00           C  
ATOM   2091  N6    A  1022       4.169  -4.978 -71.641  1.00  0.00           N  
ATOM   2092  N7    A  1022       4.586  -3.091 -69.239  1.00  0.00           N  
ATOM   2093  C8    A  1022       4.710  -1.908 -68.691  1.00  0.00           C  
ATOM   2094  N9    A  1022       4.622  -0.871 -69.586  1.00  0.00           N  
ATOM   2095  H5'   A  1022       6.375  -0.041 -66.082  1.00  0.00           H  
ATOM   2096 H5''   A  1022       5.453   0.753 -65.050  1.00  0.00           H  
ATOM   2097  H4'   A  1022       4.999   1.983 -66.806  1.00  0.00           H  
ATOM   2098  H3'   A  1022       3.231  -0.192 -67.272  1.00  0.00           H  
ATOM   2099  H1'   A  1022       5.000   1.045 -70.123  1.00  0.00           H  
ATOM   2100  H2'   A  1022       2.628   0.752 -69.288  1.00  0.00           H  
ATOM   2101 HO2'   A  1022       3.139   2.992 -68.149  1.00  0.00           H  
ATOM   2102  H2    A  1022       3.990  -1.334 -73.873  1.00  0.00           H  
ATOM   2103  H61   A  1022       4.033  -5.504 -72.457  1.00  0.00           H  
ATOM   2104  H62   A  1022       4.276  -5.431 -70.779  1.00  0.00           H  
ATOM   2105  H8    A  1022       4.852  -1.776 -67.730  1.00  0.00           H  
ATOM   2106  P     U  1023       1.013   1.004 -66.370  1.00  0.00           P  
ATOM   2107  OP2   U  1023       1.057  -0.403 -65.899  1.00  0.00           O  
ATOM   2108  OP1   U  1023       0.283   2.022 -65.574  1.00  0.00           O  
ATOM   2109  O5'   U  1023       0.415   1.011 -67.847  1.00  0.00           O  
ATOM   2110  C5'   U  1023      -0.080   2.208 -68.428  1.00  0.00           C  
ATOM   2111  C4'   U  1023      -0.772   1.945 -69.743  1.00  0.00           C  
ATOM   2112  O4'   U  1023       0.165   1.318 -70.660  1.00  0.00           O  
ATOM   2113  C3'   U  1023      -1.949   0.982 -69.700  1.00  0.00           C  
ATOM   2114  O3'   U  1023      -3.165   1.611 -69.339  1.00  0.00           O  
ATOM   2115  C1'   U  1023      -0.489   0.350 -71.448  1.00  0.00           C  
ATOM   2116  C2'   U  1023      -1.983   0.477 -71.140  1.00  0.00           C  
ATOM   2117  O2'   U  1023      -2.557   1.443 -72.010  1.00  0.00           O  
ATOM   2118  N1    U  1023       0.051  -0.979 -71.075  1.00  0.00           N  
ATOM   2119  C2    U  1023      -0.120  -2.007 -71.983  1.00  0.00           C  
ATOM   2120  O2    U  1023      -0.685  -1.863 -73.054  1.00  0.00           O  
ATOM   2121  N3    U  1023       0.397  -3.219 -71.596  1.00  0.00           N  
ATOM   2122  C4    U  1023       1.053  -3.505 -70.418  1.00  0.00           C  
ATOM   2123  O4    U  1023       1.460  -4.650 -70.215  1.00  0.00           O  
ATOM   2124  C5    U  1023       1.194  -2.394 -69.527  1.00  0.00           C  
ATOM   2125  C6    U  1023       0.701  -1.202 -69.880  1.00  0.00           C  
ATOM   2126  H5'   U  1023       0.669   2.822 -68.579  1.00  0.00           H  
ATOM   2127 H5''   U  1023      -0.716   2.624 -67.810  1.00  0.00           H  
ATOM   2128  H4'   U  1023      -1.068   2.799 -70.120  1.00  0.00           H  
ATOM   2129  H3'   U  1023      -1.736   0.239 -69.099  1.00  0.00           H  
ATOM   2130  H1'   U  1023      -0.343   0.503 -72.406  1.00  0.00           H  
ATOM   2131  H2'   U  1023      -2.440  -0.387 -71.207  1.00  0.00           H  
ATOM   2132 HO2'   U  1023      -3.131   0.985 -72.660  1.00  0.00           H  
ATOM   2133  H3    U  1023       0.286  -3.962 -72.225  1.00  0.00           H  
ATOM   2134  H5    U  1023       1.649  -2.506 -68.666  1.00  0.00           H  
ATOM   2135  H6    U  1023       0.809  -0.458 -69.252  1.00  0.00           H  
ATOM   2136  P     G  1024      -4.369   0.748 -68.715  1.00  0.00           P  
ATOM   2137  OP2   G  1024      -3.806  -0.121 -67.650  1.00  0.00           O  
ATOM   2138  OP1   G  1024      -5.483   1.676 -68.393  1.00  0.00           O  
ATOM   2139  O5'   G  1024      -4.837  -0.187 -69.917  1.00  0.00           O  
ATOM   2140  C5'   G  1024      -5.701   0.307 -70.930  1.00  0.00           C  
ATOM   2141  C4'   G  1024      -6.098  -0.780 -71.898  1.00  0.00           C  
ATOM   2142  O4'   G  1024      -4.940  -1.356 -72.568  1.00  0.00           O  
ATOM   2143  C3'   G  1024      -6.761  -2.007 -71.288  1.00  0.00           C  
ATOM   2144  O3'   G  1024      -8.138  -1.812 -71.014  1.00  0.00           O  
ATOM   2145  C1'   G  1024      -5.121  -2.726 -72.830  1.00  0.00           C  
ATOM   2146  C2'   G  1024      -6.562  -3.020 -72.412  1.00  0.00           C  
ATOM   2147  O2'   G  1024      -7.425  -2.752 -73.507  1.00  0.00           O  
ATOM   2148  N1    G  1024      -2.721  -7.131 -71.961  1.00  0.00           N  
ATOM   2149  C2    G  1024      -3.651  -6.817 -72.922  1.00  0.00           C  
ATOM   2150  N2    G  1024      -3.991  -7.802 -73.766  1.00  0.00           N  
ATOM   2151  N3    G  1024      -4.209  -5.624 -73.049  1.00  0.00           N  
ATOM   2152  C4    G  1024      -3.756  -4.754 -72.121  1.00  0.00           C  
ATOM   2153  C5    G  1024      -2.831  -4.965 -71.121  1.00  0.00           C  
ATOM   2154  C6    G  1024      -2.241  -6.250 -70.996  1.00  0.00           C  
ATOM   2155  O6    G  1024      -1.401  -6.635 -70.175  1.00  0.00           O  
ATOM   2156  N7    G  1024      -2.638  -3.811 -70.376  1.00  0.00           N  
ATOM   2157  C8    G  1024      -3.435  -2.935 -70.925  1.00  0.00           C  
ATOM   2158  N9    G  1024      -4.142  -3.440 -71.990  1.00  0.00           N  
ATOM   2159  H5'   G  1024      -5.243   1.020 -71.421  1.00  0.00           H  
ATOM   2160 H5''   G  1024      -6.508   0.674 -70.512  1.00  0.00           H  
ATOM   2161  H4'   G  1024      -6.684  -0.396 -72.584  1.00  0.00           H  
ATOM   2162  H3'   G  1024      -6.258  -2.283 -70.495  1.00  0.00           H  
ATOM   2163  H1'   G  1024      -4.995  -2.982 -73.768  1.00  0.00           H  
ATOM   2164  H2'   G  1024      -6.661  -3.940 -72.088  1.00  0.00           H  
ATOM   2165 HO2'   G  1024      -7.768  -3.600 -73.859  1.00  0.00           H  
ATOM   2166  H1    G  1024      -2.368  -8.045 -71.952  1.00  0.00           H  
ATOM   2167  H22   G  1024      -4.650  -7.636 -74.473  1.00  0.00           H  
ATOM   2168  H21   G  1024      -3.582  -8.688 -73.679  1.00  0.00           H  
ATOM   2169  H8    G  1024      -3.518  -2.011 -70.610  1.00  0.00           H  
ATOM   2170  P     G  1025      -8.926  -2.844 -70.067  1.00  0.00           P  
ATOM   2171  OP2   G  1025      -7.932  -3.517 -69.193  1.00  0.00           O  
ATOM   2172  OP1   G  1025     -10.073  -2.125 -69.455  1.00  0.00           O  
ATOM   2173  O5'   G  1025      -9.508  -3.929 -71.078  1.00  0.00           O  
ATOM   2174  C5'   G  1025     -10.179  -5.086 -70.601  1.00  0.00           C  
ATOM   2175  C4'   G  1025      -9.905  -6.285 -71.474  1.00  0.00           C  
ATOM   2176  O4'   G  1025      -8.565  -6.161 -72.002  1.00  0.00           O  
ATOM   2177  C3'   G  1025      -9.926  -7.637 -70.776  1.00  0.00           C  
ATOM   2178  O3'   G  1025     -11.225  -8.198 -70.694  1.00  0.00           O  
ATOM   2179  C1'   G  1025      -7.889  -7.405 -71.943  1.00  0.00           C  
ATOM   2180  C2'   G  1025      -8.930  -8.468 -71.569  1.00  0.00           C  
ATOM   2181  O2'   G  1025      -9.517  -8.981 -72.757  1.00  0.00           O  
ATOM   2182  N1    G  1025      -4.219  -9.845 -69.395  1.00  0.00           N  
ATOM   2183  C2    G  1025      -5.090 -10.323 -70.344  1.00  0.00           C  
ATOM   2184  N2    G  1025      -4.972 -11.621 -70.661  1.00  0.00           N  
ATOM   2185  N3    G  1025      -6.010  -9.582 -70.942  1.00  0.00           N  
ATOM   2186  C4    G  1025      -5.991  -8.305 -70.506  1.00  0.00           C  
ATOM   2187  C5    G  1025      -5.165  -7.728 -69.565  1.00  0.00           C  
ATOM   2188  C6    G  1025      -4.183  -8.533 -68.932  1.00  0.00           C  
ATOM   2189  O6    G  1025      -3.357  -8.207 -68.072  1.00  0.00           O  
ATOM   2190  N7    G  1025      -5.467  -6.384 -69.402  1.00  0.00           N  
ATOM   2191  C8    G  1025      -6.453  -6.172 -70.231  1.00  0.00           C  
ATOM   2192  N9    G  1025      -6.821  -7.294 -70.932  1.00  0.00           N  
ATOM   2193  H5'   G  1025     -11.143  -4.914 -70.586  1.00  0.00           H  
ATOM   2194 H5''   G  1025      -9.874  -5.278 -69.689  1.00  0.00           H  
ATOM   2195  H4'   G  1025     -10.552  -6.295 -72.211  1.00  0.00           H  
ATOM   2196  H3'   G  1025      -9.588  -7.533 -69.863  1.00  0.00           H  
ATOM   2197  H1'   G  1025      -7.494  -7.627 -72.813  1.00  0.00           H  
ATOM   2198  H2'   G  1025      -8.538  -9.179 -71.021  1.00  0.00           H  
ATOM   2199 HO2'   G  1025      -9.207  -9.900 -72.894  1.00  0.00           H  
ATOM   2200  H1    G  1025      -3.574 -10.476 -69.012  1.00  0.00           H  
ATOM   2201  H22   G  1025      -5.567 -12.017 -71.333  1.00  0.00           H  
ATOM   2202  H21   G  1025      -4.294 -12.175 -70.223  1.00  0.00           H  
ATOM   2203  H8    G  1025      -6.886  -5.299 -70.341  1.00  0.00           H  
ATOM   2204  P     C  1026     -11.874  -8.526 -69.261  1.00  0.00           P  
ATOM   2205  OP2   C  1026     -11.239  -7.640 -68.254  1.00  0.00           O  
ATOM   2206  OP1   C  1026     -13.351  -8.523 -69.413  1.00  0.00           O  
ATOM   2207  O5'   C  1026     -11.414 -10.022 -68.962  1.00  0.00           O  
ATOM   2208  C5'   C  1026     -11.818 -11.091 -69.804  1.00  0.00           C  
ATOM   2209  C4'   C  1026     -10.885 -12.273 -69.690  1.00  0.00           C  
ATOM   2210  O4'   C  1026      -9.543 -11.865 -70.034  1.00  0.00           O  
ATOM   2211  C3'   C  1026     -10.758 -12.896 -68.309  1.00  0.00           C  
ATOM   2212  O3'   C  1026     -11.769 -13.852 -68.039  1.00  0.00           O  
ATOM   2213  C1'   C  1026      -8.608 -12.571 -69.245  1.00  0.00           C  
ATOM   2214  C2'   C  1026      -9.397 -13.562 -68.383  1.00  0.00           C  
ATOM   2215  O2'   C  1026      -9.469 -14.806 -69.063  1.00  0.00           O  
ATOM   2216  N1    C  1026      -7.853 -11.590 -68.427  1.00  0.00           N  
ATOM   2217  C2    C  1026      -6.748 -12.044 -67.697  1.00  0.00           C  
ATOM   2218  O2    C  1026      -6.436 -13.244 -67.753  1.00  0.00           O  
ATOM   2219  N3    C  1026      -6.042 -11.170 -66.943  1.00  0.00           N  
ATOM   2220  C4    C  1026      -6.398  -9.886 -66.900  1.00  0.00           C  
ATOM   2221  N4    C  1026      -5.672  -9.060 -66.143  1.00  0.00           N  
ATOM   2222  C5    C  1026      -7.516  -9.393 -67.630  1.00  0.00           C  
ATOM   2223  C6    C  1026      -8.206 -10.267 -68.373  1.00  0.00           C  
ATOM   2224  H5'   C  1026     -11.828 -10.780 -70.733  1.00  0.00           H  
ATOM   2225 H5''   C  1026     -12.722 -11.373 -69.551  1.00  0.00           H  
ATOM   2226  H4'   C  1026     -11.178 -12.967 -70.317  1.00  0.00           H  
ATOM   2227  H3'   C  1026     -10.733 -12.185 -67.635  1.00  0.00           H  
ATOM   2228  H1'   C  1026      -7.987 -13.066 -69.817  1.00  0.00           H  
ATOM   2229  H2'   C  1026      -8.997 -13.658 -67.494  1.00  0.00           H  
ATOM   2230 HO2'   C  1026      -8.892 -15.454 -68.609  1.00  0.00           H  
ATOM   2231  H42   C  1026      -5.908  -8.110 -66.090  1.00  0.00           H  
ATOM   2232  H41   C  1026      -4.903  -9.403 -65.641  1.00  0.00           H  
ATOM   2233  H5    C  1026      -7.770  -8.447 -67.592  1.00  0.00           H  
ATOM   2234  H6    C  1026      -8.979  -9.947 -68.882  1.00  0.00           H  
ATOM   2235  P     U  1027     -12.227 -14.137 -66.525  1.00  0.00           P  
ATOM   2236  OP2   U  1027     -12.565 -12.836 -65.894  1.00  0.00           O  
ATOM   2237  OP1   U  1027     -13.237 -15.226 -66.548  1.00  0.00           O  
ATOM   2238  O5'   U  1027     -10.912 -14.699 -65.823  1.00  0.00           O  
ATOM   2239  C5'   U  1027     -10.468 -16.026 -66.062  1.00  0.00           C  
ATOM   2240  C4'   U  1027      -9.317 -16.399 -65.160  1.00  0.00           C  
ATOM   2241  O4'   U  1027      -8.149 -15.630 -65.541  1.00  0.00           O  
ATOM   2242  C3'   U  1027      -9.496 -16.088 -63.682  1.00  0.00           C  
ATOM   2243  O3'   U  1027     -10.270 -17.059 -63.001  1.00  0.00           O  
ATOM   2244  C1'   U  1027      -7.409 -15.318 -64.385  1.00  0.00           C  
ATOM   2245  C2'   U  1027      -8.044 -16.086 -63.232  1.00  0.00           C  
ATOM   2246  O2'   U  1027      -7.517 -17.405 -63.189  1.00  0.00           O  
ATOM   2247  N1    U  1027      -7.452 -13.851 -64.174  1.00  0.00           N  
ATOM   2248  C2    U  1027      -6.514 -13.309 -63.315  1.00  0.00           C  
ATOM   2249  O2    U  1027      -5.673 -13.978 -62.740  1.00  0.00           O  
ATOM   2250  N3    U  1027      -6.591 -11.948 -63.152  1.00  0.00           N  
ATOM   2251  C4    U  1027      -7.491 -11.089 -63.745  1.00  0.00           C  
ATOM   2252  O4    U  1027      -7.432  -9.884 -63.494  1.00  0.00           O  
ATOM   2253  C5    U  1027      -8.432 -11.719 -64.620  1.00  0.00           C  
ATOM   2254  C6    U  1027      -8.378 -13.043 -64.799  1.00  0.00           C  
ATOM   2255  H5'   U  1027     -10.179 -16.103 -66.996  1.00  0.00           H  
ATOM   2256 H5''   U  1027     -11.210 -16.645 -65.905  1.00  0.00           H  
ATOM   2257  H4'   U  1027      -9.126 -17.353 -65.271  1.00  0.00           H  
ATOM   2258  H3'   U  1027      -9.878 -15.191 -63.585  1.00  0.00           H  
ATOM   2259  H1'   U  1027      -6.477 -15.605 -64.488  1.00  0.00           H  
ATOM   2260  H2'   U  1027      -7.934 -15.625 -62.375  1.00  0.00           H  
ATOM   2261 HO2'   U  1027      -6.930 -17.489 -62.409  1.00  0.00           H  
ATOM   2262  H3    U  1027      -5.935 -11.544 -62.547  1.00  0.00           H  
ATOM   2263  H5    U  1027      -9.108 -11.184 -65.086  1.00  0.00           H  
ATOM   2264  H6    U  1027      -9.033 -13.450 -65.402  1.00  0.00           H  
ATOM   2265  P     U  1028     -10.818 -16.764 -61.520  1.00  0.00           P  
ATOM   2266  OP2   U  1028     -11.625 -15.520 -61.568  1.00  0.00           O  
ATOM   2267  OP1   U  1028     -11.426 -18.015 -60.997  1.00  0.00           O  
ATOM   2268  O5'   U  1028      -9.501 -16.465 -60.675  1.00  0.00           O  
ATOM   2269  C5'   U  1028      -8.800 -17.512 -60.021  1.00  0.00           C  
ATOM   2270  C4'   U  1028      -7.803 -16.977 -59.023  1.00  0.00           C  
ATOM   2271  O4'   U  1028      -6.937 -15.996 -59.653  1.00  0.00           O  
ATOM   2272  C3'   U  1028      -8.381 -16.218 -57.839  1.00  0.00           C  
ATOM   2273  O3'   U  1028      -8.905 -17.070 -56.837  1.00  0.00           O  
ATOM   2274  C1'   U  1028      -6.560 -15.024 -58.717  1.00  0.00           C  
ATOM   2275  C2'   U  1028      -7.142 -15.463 -57.373  1.00  0.00           C  
ATOM   2276  O2'   U  1028      -6.225 -16.331 -56.722  1.00  0.00           O  
ATOM   2277  N1    U  1028      -7.104 -13.720 -59.166  1.00  0.00           N  
ATOM   2278  C2    U  1028      -6.508 -12.580 -58.661  1.00  0.00           C  
ATOM   2279  O2    U  1028      -5.574 -12.608 -57.878  1.00  0.00           O  
ATOM   2280  N3    U  1028      -7.044 -11.396 -59.105  1.00  0.00           N  
ATOM   2281  C4    U  1028      -8.094 -11.237 -59.985  1.00  0.00           C  
ATOM   2282  O4    U  1028      -8.462 -10.101 -60.287  1.00  0.00           O  
ATOM   2283  C5    U  1028      -8.661 -12.459 -60.467  1.00  0.00           C  
ATOM   2284  C6    U  1028      -8.158 -13.626 -60.051  1.00  0.00           C  
ATOM   2285  H5'   U  1028      -8.324 -18.046 -60.692  1.00  0.00           H  
ATOM   2286 H5''   U  1028      -9.443 -18.085 -59.554  1.00  0.00           H  
ATOM   2287  H4'   U  1028      -7.252 -17.719 -58.699  1.00  0.00           H  
ATOM   2288  H3'   U  1028      -9.058 -15.587 -58.160  1.00  0.00           H  
ATOM   2289  H1'   U  1028      -5.585 -14.960 -58.640  1.00  0.00           H  
ATOM   2290  H2'   U  1028      -7.379 -14.697 -56.810  1.00  0.00           H  
ATOM   2291 HO2'   U  1028      -5.842 -15.868 -55.948  1.00  0.00           H  
ATOM   2292  H3    U  1028      -6.637 -10.576 -58.759  1.00  0.00           H  
ATOM   2293  H5    U  1028      -9.411 -12.440 -61.097  1.00  0.00           H  
ATOM   2294  H6    U  1028      -8.564 -14.448 -60.395  1.00  0.00           H  
ATOM   2295  P     U  1029     -10.436 -16.924 -56.395  1.00  0.00           P  
ATOM   2296  OP2   U  1029     -11.168 -16.483 -57.609  1.00  0.00           O  
ATOM   2297  OP1   U  1029     -10.797 -18.210 -55.747  1.00  0.00           O  
ATOM   2298  O5'   U  1029     -10.552 -15.771 -55.302  1.00  0.00           O  
ATOM   2299  C5'   U  1029     -10.600 -16.081 -53.918  1.00  0.00           C  
ATOM   2300  C4'   U  1029     -11.973 -16.548 -53.499  1.00  0.00           C  
ATOM   2301  O4'   U  1029     -12.899 -16.418 -54.611  1.00  0.00           O  
ATOM   2302  C3'   U  1029     -12.092 -18.013 -53.108  1.00  0.00           C  
ATOM   2303  O3'   U  1029     -11.628 -18.276 -51.796  1.00  0.00           O  
ATOM   2304  C1'   U  1029     -13.915 -17.385 -54.451  1.00  0.00           C  
ATOM   2305  C2'   U  1029     -13.587 -18.253 -53.241  1.00  0.00           C  
ATOM   2306  O2'   U  1029     -14.295 -17.758 -52.113  1.00  0.00           O  
ATOM   2307  N1    U  1029     -14.058 -18.183 -55.693  1.00  0.00           N  
ATOM   2308  C2    U  1029     -14.752 -19.376 -55.600  1.00  0.00           C  
ATOM   2309  O2    U  1029     -15.238 -19.784 -54.560  1.00  0.00           O  
ATOM   2310  N3    U  1029     -14.860 -20.080 -56.774  1.00  0.00           N  
ATOM   2311  C4    U  1029     -14.356 -19.724 -58.007  1.00  0.00           C  
ATOM   2312  O4    U  1029     -14.537 -20.468 -58.972  1.00  0.00           O  
ATOM   2313  C5    U  1029     -13.651 -18.478 -58.028  1.00  0.00           C  
ATOM   2314  C6    U  1029     -13.532 -17.772 -56.899  1.00  0.00           C  
ATOM   2315  H5'   U  1029     -10.365 -15.280 -53.403  1.00  0.00           H  
ATOM   2316 H5''   U  1029      -9.950 -16.788 -53.725  1.00  0.00           H  
ATOM   2317  H4'   U  1029     -12.288 -15.996 -52.754  1.00  0.00           H  
ATOM   2318  H3'   U  1029     -11.619 -18.582 -53.751  1.00  0.00           H  
ATOM   2319  H1'   U  1029     -14.747 -16.896 -54.282  1.00  0.00           H  
ATOM   2320  H2'   U  1029     -13.791 -19.196 -53.411  1.00  0.00           H  
ATOM   2321 HO2'   U  1029     -13.922 -18.159 -51.300  1.00  0.00           H  
ATOM   2322  H3    U  1029     -15.347 -20.928 -56.730  1.00  0.00           H  
ATOM   2323  H5    U  1029     -13.260 -18.147 -58.863  1.00  0.00           H  
ATOM   2324  H6    U  1029     -13.044 -16.924 -56.940  1.00  0.00           H  
ATOM   2325  P     U  1030     -10.226 -19.026 -51.568  1.00  0.00           P  
ATOM   2326  OP2   U  1030     -10.099 -20.087 -52.598  1.00  0.00           O  
ATOM   2327  OP1   U  1030      -9.166 -17.993 -51.443  1.00  0.00           O  
ATOM   2328  O5'   U  1030     -10.394 -19.733 -50.150  1.00  0.00           O  
ATOM   2329  C5'   U  1030     -11.587 -19.580 -49.395  1.00  0.00           C  
ATOM   2330  C4'   U  1030     -12.319 -20.890 -49.239  1.00  0.00           C  
ATOM   2331  O4'   U  1030     -13.407 -20.944 -50.200  1.00  0.00           O  
ATOM   2332  C3'   U  1030     -11.519 -22.146 -49.546  1.00  0.00           C  
ATOM   2333  O3'   U  1030     -10.715 -22.571 -48.460  1.00  0.00           O  
ATOM   2334  C1'   U  1030     -13.574 -22.251 -50.688  1.00  0.00           C  
ATOM   2335  C2'   U  1030     -12.620 -23.141 -49.891  1.00  0.00           C  
ATOM   2336  O2'   U  1030     -13.279 -23.606 -48.722  1.00  0.00           O  
ATOM   2337  N1    U  1030     -13.251 -22.233 -52.135  1.00  0.00           N  
ATOM   2338  C2    U  1030     -13.848 -23.196 -52.927  1.00  0.00           C  
ATOM   2339  O2    U  1030     -14.613 -24.038 -52.489  1.00  0.00           O  
ATOM   2340  N3    U  1030     -13.520 -23.140 -54.259  1.00  0.00           N  
ATOM   2341  C4    U  1030     -12.673 -22.241 -54.870  1.00  0.00           C  
ATOM   2342  O4    U  1030     -12.478 -22.322 -56.084  1.00  0.00           O  
ATOM   2343  C5    U  1030     -12.091 -21.274 -53.990  1.00  0.00           C  
ATOM   2344  C6    U  1030     -12.395 -21.304 -52.688  1.00  0.00           C  
ATOM   2345  H5'   U  1030     -12.172 -18.939 -49.850  1.00  0.00           H  
ATOM   2346 H5''   U  1030     -11.361 -19.233 -48.507  1.00  0.00           H  
ATOM   2347  H4'   U  1030     -12.687 -20.939 -48.332  1.00  0.00           H  
ATOM   2348  H3'   U  1030     -10.964 -21.989 -50.338  1.00  0.00           H  
ATOM   2349  H1'   U  1030     -14.493 -22.571 -50.564  1.00  0.00           H  
ATOM   2350  H2'   U  1030     -12.278 -23.882 -50.433  1.00  0.00           H  
ATOM   2351 HO2'   U  1030     -12.700 -23.451 -47.946  1.00  0.00           H  
ATOM   2352  H3    U  1030     -13.932 -23.814 -54.838  1.00  0.00           H  
ATOM   2353  H5    U  1030     -11.477 -20.594 -54.339  1.00  0.00           H  
ATOM   2354  H6    U  1030     -11.983 -20.633 -52.106  1.00  0.00           H  
ATOM   2355  P     G  1031      -9.444 -23.519 -48.716  1.00  0.00           P  
ATOM   2356  OP2   G  1031      -8.638 -22.922 -49.811  1.00  0.00           O  
ATOM   2357  OP1   G  1031      -8.806 -23.799 -47.404  1.00  0.00           O  
ATOM   2358  O5'   G  1031     -10.078 -24.878 -49.256  1.00  0.00           O  
ATOM   2359  C5'   G  1031     -10.645 -25.823 -48.361  1.00  0.00           C  
ATOM   2360  C4'   G  1031     -10.999 -27.109 -49.065  1.00  0.00           C  
ATOM   2361  O4'   G  1031     -11.969 -26.822 -50.102  1.00  0.00           O  
ATOM   2362  C3'   G  1031      -9.866 -27.795 -49.814  1.00  0.00           C  
ATOM   2363  O3'   G  1031      -9.078 -28.629 -48.982  1.00  0.00           O  
ATOM   2364  C1'   G  1031     -11.748 -27.635 -51.235  1.00  0.00           C  
ATOM   2365  C2'   G  1031     -10.625 -28.603 -50.861  1.00  0.00           C  
ATOM   2366  O2'   G  1031     -11.193 -29.775 -50.296  1.00  0.00           O  
ATOM   2367  N1    G  1031     -11.185 -27.240 -56.279  1.00  0.00           N  
ATOM   2368  C2    G  1031     -11.588 -28.316 -55.526  1.00  0.00           C  
ATOM   2369  N2    G  1031     -11.882 -29.438 -56.200  1.00  0.00           N  
ATOM   2370  N3    G  1031     -11.697 -28.295 -54.207  1.00  0.00           N  
ATOM   2371  C4    G  1031     -11.364 -27.094 -53.692  1.00  0.00           C  
ATOM   2372  C5    G  1031     -10.950 -25.957 -54.354  1.00  0.00           C  
ATOM   2373  C6    G  1031     -10.837 -25.993 -55.768  1.00  0.00           C  
ATOM   2374  O6    G  1031     -10.487 -25.089 -56.536  1.00  0.00           O  
ATOM   2375  N7    G  1031     -10.704 -24.927 -53.458  1.00  0.00           N  
ATOM   2376  C8    G  1031     -10.968 -25.445 -52.289  1.00  0.00           C  
ATOM   2377  N9    G  1031     -11.374 -26.756 -52.358  1.00  0.00           N  
ATOM   2378  H5'   G  1031     -11.455 -25.442 -47.963  1.00  0.00           H  
ATOM   2379 H5''   G  1031      -9.999 -26.016 -47.648  1.00  0.00           H  
ATOM   2380  H4'   G  1031     -11.393 -27.729 -48.415  1.00  0.00           H  
ATOM   2381  H3'   G  1031      -9.319 -27.116 -50.260  1.00  0.00           H  
ATOM   2382  H1'   G  1031     -12.552 -28.144 -51.472  1.00  0.00           H  
ATOM   2383  H2'   G  1031     -10.058 -28.811 -51.634  1.00  0.00           H  
ATOM   2384 HO2'   G  1031     -11.092 -30.516 -50.929  1.00  0.00           H  
ATOM   2385  H1    G  1031     -11.137 -27.357 -57.250  1.00  0.00           H  
ATOM   2386  H22   G  1031     -12.176 -30.238 -55.715  1.00  0.00           H  
ATOM   2387  H21   G  1031     -11.804 -29.460 -57.176  1.00  0.00           H  
ATOM   2388  H8    G  1031     -10.886 -24.948 -51.449  1.00  0.00           H  
ATOM   2389  P     C  1032      -7.560 -28.969 -49.385  1.00  0.00           P  
ATOM   2390  OP2   C  1032      -6.867 -27.692 -49.691  1.00  0.00           O  
ATOM   2391  OP1   C  1032      -7.002 -29.876 -48.351  1.00  0.00           O  
ATOM   2392  O5'   C  1032      -7.696 -29.794 -50.741  1.00  0.00           O  
ATOM   2393  C5'   C  1032      -8.059 -31.166 -50.727  1.00  0.00           C  
ATOM   2394  C4'   C  1032      -7.949 -31.785 -52.099  1.00  0.00           C  
ATOM   2395  O4'   C  1032      -8.806 -31.069 -53.022  1.00  0.00           O  
ATOM   2396  C3'   C  1032      -6.578 -31.726 -52.754  1.00  0.00           C  
ATOM   2397  O3'   C  1032      -5.718 -32.769 -52.329  1.00  0.00           O  
ATOM   2398  C1'   C  1032      -8.234 -31.076 -54.313  1.00  0.00           C  
ATOM   2399  C2'   C  1032      -6.922 -31.861 -54.231  1.00  0.00           C  
ATOM   2400  O2'   C  1032      -7.171 -33.215 -54.580  1.00  0.00           O  
ATOM   2401  N1    C  1032      -8.022 -29.667 -54.730  1.00  0.00           N  
ATOM   2402  C2    C  1032      -7.962 -29.381 -56.099  1.00  0.00           C  
ATOM   2403  O2    C  1032      -8.084 -30.306 -56.918  1.00  0.00           O  
ATOM   2404  N3    C  1032      -7.770 -28.105 -56.506  1.00  0.00           N  
ATOM   2405  C4    C  1032      -7.640 -27.130 -55.607  1.00  0.00           C  
ATOM   2406  N4    C  1032      -7.453 -25.886 -56.055  1.00  0.00           N  
ATOM   2407  C5    C  1032      -7.697 -27.388 -54.208  1.00  0.00           C  
ATOM   2408  C6    C  1032      -7.888 -28.654 -53.818  1.00  0.00           C  
ATOM   2409  H5'   C  1032      -8.983 -31.249 -50.412  1.00  0.00           H  
ATOM   2410 H5''   C  1032      -7.466 -31.646 -50.112  1.00  0.00           H  
ATOM   2411  H4'   C  1032      -8.244 -32.718 -52.048  1.00  0.00           H  
ATOM   2412  H3'   C  1032      -6.181 -30.845 -52.594  1.00  0.00           H  
ATOM   2413  H1'   C  1032      -8.835 -31.517 -54.948  1.00  0.00           H  
ATOM   2414  H2'   C  1032      -6.229 -31.463 -54.798  1.00  0.00           H  
ATOM   2415 HO2'   C  1032      -6.774 -33.398 -55.457  1.00  0.00           H  
ATOM   2416  H42   C  1032      -7.354 -25.147 -55.419  1.00  0.00           H  
ATOM   2417  H41   C  1032      -7.414 -25.712 -57.019  1.00  0.00           H  
ATOM   2418  H5    C  1032      -7.601 -26.664 -53.555  1.00  0.00           H  
ATOM   2419  H6    C  1032      -7.930 -28.851 -52.860  1.00  0.00           H  
ATOM   2420  P     U  1033      -4.154 -32.729 -52.700  1.00  0.00           P  
ATOM   2421  OP2   U  1033      -3.397 -32.408 -51.464  1.00  0.00           O  
ATOM   2422  OP1   U  1033      -3.830 -33.963 -53.460  1.00  0.00           O  
ATOM   2423  O5'   U  1033      -4.026 -31.490 -53.693  1.00  0.00           O  
ATOM   2424  C5'   U  1033      -3.304 -31.602 -54.910  1.00  0.00           C  
ATOM   2425  C4'   U  1033      -2.720 -30.277 -55.335  1.00  0.00           C  
ATOM   2426  O4'   U  1033      -3.577 -29.182 -54.916  1.00  0.00           O  
ATOM   2427  C3'   U  1033      -1.377 -29.909 -54.724  1.00  0.00           C  
ATOM   2428  O3'   U  1033      -0.288 -30.576 -55.338  1.00  0.00           O  
ATOM   2429  C1'   U  1033      -2.802 -28.033 -54.714  1.00  0.00           C  
ATOM   2430  C2'   U  1033      -1.345 -28.410 -54.992  1.00  0.00           C  
ATOM   2431  O2'   U  1033      -1.048 -28.130 -56.353  1.00  0.00           O  
ATOM   2432  N1    U  1033      -3.010 -27.582 -53.317  1.00  0.00           N  
ATOM   2433  C2    U  1033      -2.271 -26.495 -52.889  1.00  0.00           C  
ATOM   2434  O2    U  1033      -1.476 -25.908 -53.601  1.00  0.00           O  
ATOM   2435  N3    U  1033      -2.497 -26.113 -51.589  1.00  0.00           N  
ATOM   2436  C4    U  1033      -3.367 -26.694 -50.690  1.00  0.00           C  
ATOM   2437  O4    U  1033      -3.456 -26.232 -49.551  1.00  0.00           O  
ATOM   2438  C5    U  1033      -4.097 -27.813 -51.203  1.00  0.00           C  
ATOM   2439  C6    U  1033      -3.897 -28.205 -52.465  1.00  0.00           C  
ATOM   2440  H5'   U  1033      -3.908 -31.925 -55.611  1.00  0.00           H  
ATOM   2441 H5''   U  1033      -2.576 -32.248 -54.792  1.00  0.00           H  
ATOM   2442  H4'   U  1033      -2.637 -30.268 -56.311  1.00  0.00           H  
ATOM   2443  H3'   U  1033      -1.363 -30.061 -53.757  1.00  0.00           H  
ATOM   2444  H1'   U  1033      -3.074 -27.320 -55.330  1.00  0.00           H  
ATOM   2445  H2'   U  1033      -0.733 -27.945 -54.385  1.00  0.00           H  
ATOM   2446 HO2'   U  1033      -0.442 -27.360 -56.395  1.00  0.00           H  
ATOM   2447  H3    U  1033      -1.984 -25.344 -51.265  1.00  0.00           H  
ATOM   2448  H5    U  1033      -4.738 -28.286 -50.633  1.00  0.00           H  
ATOM   2449  H6    U  1033      -4.408 -28.974 -52.792  1.00  0.00           H  
ATOM   2450  P     A  1034       0.312 -31.916 -54.685  1.00  0.00           P  
ATOM   2451  OP2   A  1034      -0.238 -32.045 -53.312  1.00  0.00           O  
ATOM   2452  OP1   A  1034       0.128 -33.023 -55.657  1.00  0.00           O  
ATOM   2453  O5'   A  1034       1.873 -31.620 -54.565  1.00  0.00           O  
ATOM   2454  C5'   A  1034       2.610 -31.132 -55.676  1.00  0.00           C  
ATOM   2455  C4'   A  1034       3.725 -30.214 -55.241  1.00  0.00           C  
ATOM   2456  O4'   A  1034       3.219 -28.856 -55.160  1.00  0.00           O  
ATOM   2457  C3'   A  1034       4.309 -30.480 -53.862  1.00  0.00           C  
ATOM   2458  O3'   A  1034       5.333 -31.459 -53.873  1.00  0.00           O  
ATOM   2459  C1'   A  1034       3.738 -28.203 -54.026  1.00  0.00           C  
ATOM   2460  C2'   A  1034       4.839 -29.108 -53.473  1.00  0.00           C  
ATOM   2461  O2'   A  1034       6.059 -28.819 -54.140  1.00  0.00           O  
ATOM   2462  N1    A  1034       1.996 -25.597 -49.935  1.00  0.00           N  
ATOM   2463  C2    A  1034       3.136 -25.519 -50.634  1.00  0.00           C  
ATOM   2464  N3    A  1034       3.525 -26.230 -51.690  1.00  0.00           N  
ATOM   2465  C4    A  1034       2.583 -27.125 -52.034  1.00  0.00           C  
ATOM   2466  C5    A  1034       1.363 -27.323 -51.414  1.00  0.00           C  
ATOM   2467  C6    A  1034       1.070 -26.507 -50.308  1.00  0.00           C  
ATOM   2468  N6    A  1034      -0.066 -26.584 -49.611  1.00  0.00           N  
ATOM   2469  N7    A  1034       0.650 -28.334 -52.046  1.00  0.00           N  
ATOM   2470  C8    A  1034       1.442 -28.717 -53.016  1.00  0.00           C  
ATOM   2471  N9    A  1034       2.629 -28.028 -53.068  1.00  0.00           N  
ATOM   2472  H5'   A  1034       2.005 -30.641 -56.270  1.00  0.00           H  
ATOM   2473 H5''   A  1034       2.993 -31.890 -56.165  1.00  0.00           H  
ATOM   2474  H4'   A  1034       4.444 -30.252 -55.905  1.00  0.00           H  
ATOM   2475  H3'   A  1034       3.586 -30.733 -53.250  1.00  0.00           H  
ATOM   2476  H1'   A  1034       4.117 -27.327 -54.249  1.00  0.00           H  
ATOM   2477  H2'   A  1034       4.927 -29.019 -52.501  1.00  0.00           H  
ATOM   2478 HO2'   A  1034       6.665 -28.369 -53.516  1.00  0.00           H  
ATOM   2479  H2    A  1034       3.774 -24.843 -50.323  1.00  0.00           H  
ATOM   2480  H61   A  1034      -0.214 -25.987 -48.847  1.00  0.00           H  
ATOM   2481  H62   A  1034      -0.753 -27.237 -49.863  1.00  0.00           H  
ATOM   2482  H8    A  1034       1.209 -29.431 -53.647  1.00  0.00           H  
ATOM   2483  P     U  1035       5.627 -32.335 -52.557  1.00  0.00           P  
ATOM   2484  OP2   U  1035       4.335 -32.878 -52.068  1.00  0.00           O  
ATOM   2485  OP1   U  1035       6.745 -33.264 -52.864  1.00  0.00           O  
ATOM   2486  O5'   U  1035       6.149 -31.269 -51.494  1.00  0.00           O  
ATOM   2487  C5'   U  1035       7.452 -30.716 -51.595  1.00  0.00           C  
ATOM   2488  C4'   U  1035       7.773 -29.828 -50.418  1.00  0.00           C  
ATOM   2489  O4'   U  1035       6.856 -28.709 -50.402  1.00  0.00           O  
ATOM   2490  C3'   U  1035       7.579 -30.444 -49.041  1.00  0.00           C  
ATOM   2491  O3'   U  1035       8.678 -31.237 -48.630  1.00  0.00           O  
ATOM   2492  C1'   U  1035       6.576 -28.326 -49.070  1.00  0.00           C  
ATOM   2493  C2'   U  1035       7.446 -29.201 -48.176  1.00  0.00           C  
ATOM   2494  O2'   U  1035       8.705 -28.572 -47.982  1.00  0.00           O  
ATOM   2495  N1    U  1035       5.128 -28.537 -48.827  1.00  0.00           N  
ATOM   2496  C2    U  1035       4.560 -27.853 -47.769  1.00  0.00           C  
ATOM   2497  O2    U  1035       5.190 -27.099 -47.048  1.00  0.00           O  
ATOM   2498  N3    U  1035       3.218 -28.078 -47.582  1.00  0.00           N  
ATOM   2499  C4    U  1035       2.402 -28.902 -48.328  1.00  0.00           C  
ATOM   2500  O4    U  1035       1.210 -29.001 -48.032  1.00  0.00           O  
ATOM   2501  C5    U  1035       3.058 -29.578 -49.405  1.00  0.00           C  
ATOM   2502  C6    U  1035       4.363 -29.375 -49.611  1.00  0.00           C  
ATOM   2503  H5'   U  1035       7.513 -30.189 -52.419  1.00  0.00           H  
ATOM   2504 H5''   U  1035       8.107 -31.444 -51.633  1.00  0.00           H  
ATOM   2505  H4'   U  1035       8.688 -29.492 -50.517  1.00  0.00           H  
ATOM   2506  H3'   U  1035       6.737 -30.944 -49.027  1.00  0.00           H  
ATOM   2507  H1'   U  1035       6.797 -27.383 -48.914  1.00  0.00           H  
ATOM   2508  H2'   U  1035       7.008 -29.402 -47.323  1.00  0.00           H  
ATOM   2509 HO2'   U  1035       8.767 -28.260 -47.055  1.00  0.00           H  
ATOM   2510  H3    U  1035       2.795 -27.603 -46.837  1.00  0.00           H  
ATOM   2511  H5    U  1035       2.553 -30.183 -49.988  1.00  0.00           H  
ATOM   2512  H6    U  1035       4.789 -29.850 -50.354  1.00  0.00           H  
ATOM   2513  P     A  1036       8.488 -32.355 -47.491  1.00  0.00           P  
ATOM   2514  OP2   A  1036       7.264 -33.132 -47.810  1.00  0.00           O  
ATOM   2515  OP1   A  1036       9.782 -33.061 -47.319  1.00  0.00           O  
ATOM   2516  O5'   A  1036       8.206 -31.512 -46.168  1.00  0.00           O  
ATOM   2517  C5'   A  1036       9.270 -30.907 -45.449  1.00  0.00           C  
ATOM   2518  C4'   A  1036       8.795 -30.328 -44.140  1.00  0.00           C  
ATOM   2519  O4'   A  1036       7.793 -29.348 -44.443  1.00  0.00           O  
ATOM   2520  C3'   A  1036       8.078 -31.290 -43.205  1.00  0.00           C  
ATOM   2521  O3'   A  1036       8.963 -32.017 -42.372  1.00  0.00           O  
ATOM   2522  C1'   A  1036       6.798 -29.335 -43.429  1.00  0.00           C  
ATOM   2523  C2'   A  1036       7.255 -30.320 -42.371  1.00  0.00           C  
ATOM   2524  O2'   A  1036       8.066 -29.640 -41.424  1.00  0.00           O  
ATOM   2525  N1    A  1036       1.665 -29.336 -42.975  1.00  0.00           N  
ATOM   2526  C2    A  1036       2.639 -28.859 -42.188  1.00  0.00           C  
ATOM   2527  N3    A  1036       3.958 -28.893 -42.367  1.00  0.00           N  
ATOM   2528  C4    A  1036       4.264 -29.510 -43.523  1.00  0.00           C  
ATOM   2529  C5    A  1036       3.376 -30.051 -44.434  1.00  0.00           C  
ATOM   2530  C6    A  1036       2.008 -29.949 -44.128  1.00  0.00           C  
ATOM   2531  N6    A  1036       1.037 -30.425 -44.911  1.00  0.00           N  
ATOM   2532  N7    A  1036       4.056 -30.605 -45.510  1.00  0.00           N  
ATOM   2533  C8    A  1036       5.317 -30.391 -45.230  1.00  0.00           C  
ATOM   2534  N9    A  1036       5.517 -29.732 -44.042  1.00  0.00           N  
ATOM   2535  H5'   A  1036       9.658 -30.190 -45.993  1.00  0.00           H  
ATOM   2536 H5''   A  1036       9.959 -31.580 -45.269  1.00  0.00           H  
ATOM   2537  H4'   A  1036       9.554 -29.904 -43.686  1.00  0.00           H  
ATOM   2538  H3'   A  1036       7.481 -31.864 -43.731  1.00  0.00           H  
ATOM   2539  H1'   A  1036       6.707 -28.445 -43.028  1.00  0.00           H  
ATOM   2540  H2'   A  1036       6.495 -30.768 -41.945  1.00  0.00           H  
ATOM   2541 HO2'   A  1036       7.502 -29.334 -40.684  1.00  0.00           H  
ATOM   2542  H2    A  1036       2.338 -28.423 -41.363  1.00  0.00           H  
ATOM   2543  H61   A  1036       0.099 -30.324 -44.645  1.00  0.00           H  
ATOM   2544  H62   A  1036       1.261 -30.873 -45.753  1.00  0.00           H  
ATOM   2545  H8    A  1036       6.051 -30.675 -45.815  1.00  0.00           H  
ATOM   2546  P     A  1037       8.474 -33.374 -41.663  1.00  0.00           P  
ATOM   2547  OP2   A  1037       7.961 -34.285 -42.717  1.00  0.00           O  
ATOM   2548  OP1   A  1037       9.555 -33.836 -40.757  1.00  0.00           O  
ATOM   2549  O5'   A  1037       7.240 -32.916 -40.765  1.00  0.00           O  
ATOM   2550  C5'   A  1037       7.446 -32.315 -39.495  1.00  0.00           C  
ATOM   2551  C4'   A  1037       6.158 -32.207 -38.718  1.00  0.00           C  
ATOM   2552  O4'   A  1037       5.198 -31.390 -39.443  1.00  0.00           O  
ATOM   2553  C3'   A  1037       5.410 -33.510 -38.481  1.00  0.00           C  
ATOM   2554  O3'   A  1037       5.955 -34.277 -37.421  1.00  0.00           O  
ATOM   2555  C1'   A  1037       3.907 -31.810 -39.085  1.00  0.00           C  
ATOM   2556  C2'   A  1037       4.037 -32.976 -38.104  1.00  0.00           C  
ATOM   2557  O2'   A  1037       4.026 -32.475 -36.775  1.00  0.00           O  
ATOM   2558  N1    A  1037      -0.756 -32.240 -41.237  1.00  0.00           N  
ATOM   2559  C2    A  1037      -0.358 -31.840 -40.022  1.00  0.00           C  
ATOM   2560  N3    A  1037       0.874 -31.752 -39.527  1.00  0.00           N  
ATOM   2561  C4    A  1037       1.782 -32.139 -40.441  1.00  0.00           C  
ATOM   2562  C5    A  1037       1.528 -32.574 -41.728  1.00  0.00           C  
ATOM   2563  C6    A  1037       0.181 -32.621 -42.132  1.00  0.00           C  
ATOM   2564  N6    A  1037      -0.215 -33.020 -43.342  1.00  0.00           N  
ATOM   2565  N7    A  1037       2.711 -32.888 -42.383  1.00  0.00           N  
ATOM   2566  C8    A  1037       3.639 -32.640 -41.491  1.00  0.00           C  
ATOM   2567  N9    A  1037       3.147 -32.183 -40.293  1.00  0.00           N  
ATOM   2568  H5'   A  1037       7.818 -31.417 -39.623  1.00  0.00           H  
ATOM   2569 H5''   A  1037       8.083 -32.855 -38.984  1.00  0.00           H  
ATOM   2570  H4'   A  1037       6.343 -31.781 -37.855  1.00  0.00           H  
ATOM   2571  H3'   A  1037       5.356 -34.008 -39.324  1.00  0.00           H  
ATOM   2572  H1'   A  1037       3.463 -31.058 -38.639  1.00  0.00           H  
ATOM   2573  H2'   A  1037       3.339 -33.650 -38.245  1.00  0.00           H  
ATOM   2574 HO2'   A  1037       3.183 -32.729 -36.346  1.00  0.00           H  
ATOM   2575  H2    A  1037      -1.077 -31.574 -39.411  1.00  0.00           H  
ATOM   2576  H61   A  1037      -1.170 -33.031 -43.566  1.00  0.00           H  
ATOM   2577  H62   A  1037       0.447 -33.301 -44.007  1.00  0.00           H  
ATOM   2578  H8    A  1037       4.595 -32.768 -41.664  1.00  0.00           H  
ATOM   2579  P     A  1038       5.559 -35.826 -37.259  1.00  0.00           P  
ATOM   2580  OP2   A  1038       5.439 -36.415 -38.616  1.00  0.00           O  
ATOM   2581  OP1   A  1038       6.485 -36.437 -36.273  1.00  0.00           O  
ATOM   2582  O5'   A  1038       4.104 -35.785 -36.610  1.00  0.00           O  
ATOM   2583  C5'   A  1038       3.021 -36.483 -37.206  1.00  0.00           C  
ATOM   2584  C4'   A  1038       1.792 -36.449 -36.332  1.00  0.00           C  
ATOM   2585  O4'   A  1038       2.088 -37.096 -35.057  1.00  0.00           O  
ATOM   2586  C3'   A  1038       1.253 -35.068 -35.992  1.00  0.00           C  
ATOM   2587  O3'   A  1038      -0.150 -35.055 -35.790  1.00  0.00           O  
ATOM   2588  C1'   A  1038       1.900 -36.158 -34.008  1.00  0.00           C  
ATOM   2589  C2'   A  1038       1.932 -34.779 -34.659  1.00  0.00           C  
ATOM   2590  O2'   A  1038       1.164 -33.876 -33.875  1.00  0.00           O  
ATOM   2591  N1    A  1038       6.636 -37.989 -33.131  1.00  0.00           N  
ATOM   2592  C2    A  1038       5.861 -37.983 -34.223  1.00  0.00           C  
ATOM   2593  N3    A  1038       4.635 -37.489 -34.382  1.00  0.00           N  
ATOM   2594  C4    A  1038       4.193 -36.938 -33.238  1.00  0.00           C  
ATOM   2595  C5    A  1038       4.873 -36.867 -32.036  1.00  0.00           C  
ATOM   2596  C6    A  1038       6.162 -37.427 -31.999  1.00  0.00           C  
ATOM   2597  N6    A  1038       6.935 -37.434 -30.910  1.00  0.00           N  
ATOM   2598  N7    A  1038       4.103 -36.227 -31.074  1.00  0.00           N  
ATOM   2599  C8    A  1038       2.994 -35.930 -31.705  1.00  0.00           C  
ATOM   2600  N9    A  1038       2.980 -36.331 -33.019  1.00  0.00           N  
ATOM   2601  H5'   A  1038       3.283 -37.416 -37.352  1.00  0.00           H  
ATOM   2602 H5''   A  1038       2.810 -36.072 -38.069  1.00  0.00           H  
ATOM   2603  H4'   A  1038       1.070 -36.938 -36.780  1.00  0.00           H  
ATOM   2604  H3'   A  1038       1.569 -34.426 -36.662  1.00  0.00           H  
ATOM   2605  H1'   A  1038       1.032 -36.292 -33.571  1.00  0.00           H  
ATOM   2606  H2'   A  1038       2.850 -34.460 -34.785  1.00  0.00           H  
ATOM   2607 HO2'   A  1038       1.769 -33.246 -33.431  1.00  0.00           H  
ATOM   2608  H2    A  1038       6.251 -38.404 -35.019  1.00  0.00           H  
ATOM   2609  H61   A  1038       7.827 -37.840 -30.945  1.00  0.00           H  
ATOM   2610  H62   A  1038       6.613 -37.031 -30.077  1.00  0.00           H  
ATOM   2611  H8    A  1038       2.244 -35.464 -31.279  1.00  0.00           H  
ATOM   2612  P     A  1039      -0.932 -36.433 -35.581  1.00  0.00           P  
ATOM   2613  OP2   A  1039       0.112 -37.466 -35.366  1.00  0.00           O  
ATOM   2614  OP1   A  1039      -1.938 -36.175 -34.520  1.00  0.00           O  
ATOM   2615  O5'   A  1039      -1.712 -36.794 -36.923  1.00  0.00           O  
ATOM   2616  C5'   A  1039      -3.111 -37.036 -36.910  1.00  0.00           C  
ATOM   2617  C4'   A  1039      -3.462 -38.299 -37.657  1.00  0.00           C  
ATOM   2618  O4'   A  1039      -4.215 -39.182 -36.786  1.00  0.00           O  
ATOM   2619  C3'   A  1039      -4.364 -38.127 -38.870  1.00  0.00           C  
ATOM   2620  O3'   A  1039      -3.655 -37.765 -40.042  1.00  0.00           O  
ATOM   2621  C1'   A  1039      -5.152 -39.915 -37.547  1.00  0.00           C  
ATOM   2622  C2'   A  1039      -4.979 -39.510 -39.013  1.00  0.00           C  
ATOM   2623  O2'   A  1039      -4.078 -40.412 -39.639  1.00  0.00           O  
ATOM   2624  N1    A  1039     -10.214 -40.181 -38.471  1.00  0.00           N  
ATOM   2625  C2    A  1039      -9.148 -40.574 -39.179  1.00  0.00           C  
ATOM   2626  N3    A  1039      -7.855 -40.474 -38.878  1.00  0.00           N  
ATOM   2627  C4    A  1039      -7.690 -39.884 -37.681  1.00  0.00           C  
ATOM   2628  C5    A  1039      -8.686 -39.428 -36.838  1.00  0.00           C  
ATOM   2629  C6    A  1039     -10.014 -39.593 -37.272  1.00  0.00           C  
ATOM   2630  N6    A  1039     -11.077 -39.201 -36.566  1.00  0.00           N  
ATOM   2631  N7    A  1039      -8.140 -38.876 -35.687  1.00  0.00           N  
ATOM   2632  C8    A  1039      -6.848 -39.010 -35.857  1.00  0.00           C  
ATOM   2633  N9    A  1039      -6.504 -39.612 -37.042  1.00  0.00           N  
ATOM   2634  H5'   A  1039      -3.571 -36.279 -37.329  1.00  0.00           H  
ATOM   2635 H5''   A  1039      -3.414 -37.119 -35.982  1.00  0.00           H  
ATOM   2636  H4'   A  1039      -2.638 -38.750 -37.936  1.00  0.00           H  
ATOM   2637  H3'   A  1039      -5.060 -37.459 -38.696  1.00  0.00           H  
ATOM   2638  H1'   A  1039      -4.974 -40.875 -37.451  1.00  0.00           H  
ATOM   2639  H2'   A  1039      -5.840 -39.474 -39.479  1.00  0.00           H  
ATOM   2640 HO2'   A  1039      -4.578 -40.980 -40.261  1.00  0.00           H  
ATOM   2641  H2    A  1039      -9.348 -40.995 -40.042  1.00  0.00           H  
ATOM   2642  H61   A  1039     -11.980 -39.344 -36.921  1.00  0.00           H  
ATOM   2643  H62   A  1039     -10.956 -38.772 -35.693  1.00  0.00           H  
ATOM   2644  H8    A  1039      -6.187 -38.708 -35.198  1.00  0.00           H  
ATOM   2645  P     A  1040      -3.905 -36.333 -40.727  1.00  0.00           P  
ATOM   2646  OP2   A  1040      -3.471 -35.283 -39.771  1.00  0.00           O  
ATOM   2647  OP1   A  1040      -3.324 -36.368 -42.093  1.00  0.00           O  
ATOM   2648  O5'   A  1040      -5.490 -36.245 -40.868  1.00  0.00           O  
ATOM   2649  C5'   A  1040      -6.113 -36.301 -42.142  1.00  0.00           C  
ATOM   2650  C4'   A  1040      -7.551 -36.742 -42.037  1.00  0.00           C  
ATOM   2651  O4'   A  1040      -7.737 -37.496 -40.822  1.00  0.00           O  
ATOM   2652  C3'   A  1040      -8.586 -35.630 -41.957  1.00  0.00           C  
ATOM   2653  O3'   A  1040      -9.052 -35.213 -43.228  1.00  0.00           O  
ATOM   2654  C1'   A  1040      -8.974 -37.184 -40.194  1.00  0.00           C  
ATOM   2655  C2'   A  1040      -9.710 -36.213 -41.112  1.00  0.00           C  
ATOM   2656  O2'   A  1040     -10.621 -36.956 -41.910  1.00  0.00           O  
ATOM   2657  N1    A  1040     -10.909 -35.476 -35.734  1.00  0.00           N  
ATOM   2658  C2    A  1040     -11.485 -36.005 -36.821  1.00  0.00           C  
ATOM   2659  N3    A  1040     -10.920 -36.429 -37.950  1.00  0.00           N  
ATOM   2660  C4    A  1040      -9.586 -36.265 -37.904  1.00  0.00           C  
ATOM   2661  C5    A  1040      -8.852 -35.736 -36.859  1.00  0.00           C  
ATOM   2662  C6    A  1040      -9.567 -35.325 -35.721  1.00  0.00           C  
ATOM   2663  N6    A  1040      -8.995 -34.796 -34.637  1.00  0.00           N  
ATOM   2664  N7    A  1040      -7.498 -35.723 -37.168  1.00  0.00           N  
ATOM   2665  C8    A  1040      -7.446 -36.236 -38.373  1.00  0.00           C  
ATOM   2666  N9    A  1040      -8.673 -36.586 -38.879  1.00  0.00           N  
ATOM   2667  H5'   A  1040      -5.625 -36.936 -42.709  1.00  0.00           H  
ATOM   2668 H5''   A  1040      -6.080 -35.414 -42.555  1.00  0.00           H  
ATOM   2669  H4'   A  1040      -7.764 -37.318 -42.801  1.00  0.00           H  
ATOM   2670  H3'   A  1040      -8.180 -34.865 -41.497  1.00  0.00           H  
ATOM   2671  H1'   A  1040      -9.519 -37.990 -40.069  1.00  0.00           H  
ATOM   2672  H2'   A  1040     -10.165 -35.519 -40.591  1.00  0.00           H  
ATOM   2673 HO2'   A  1040     -11.469 -36.468 -41.962  1.00  0.00           H  
ATOM   2674  H2    A  1040     -12.461 -36.093 -36.780  1.00  0.00           H  
ATOM   2675  H61   A  1040      -9.547 -34.528 -33.873  1.00  0.00           H  
ATOM   2676  H62   A  1040      -8.022 -34.678 -34.605  1.00  0.00           H  
ATOM   2677  H8    A  1040      -6.608 -36.357 -38.867  1.00  0.00           H  
ATOM   2678  P     U  1041      -9.600 -33.717 -43.437  1.00  0.00           P  
ATOM   2679  OP2   U  1041      -8.596 -32.967 -44.233  1.00  0.00           O  
ATOM   2680  OP1   U  1041     -11.003 -33.803 -43.919  1.00  0.00           O  
ATOM   2681  O5'   U  1041      -9.620 -33.105 -41.967  1.00  0.00           O  
ATOM   2682  C5'   U  1041      -9.734 -31.706 -41.760  1.00  0.00           C  
ATOM   2683  C4'   U  1041      -8.868 -31.240 -40.615  1.00  0.00           C  
ATOM   2684  O4'   U  1041      -7.964 -32.322 -40.253  1.00  0.00           O  
ATOM   2685  C3'   U  1041      -7.895 -30.113 -40.926  1.00  0.00           C  
ATOM   2686  O3'   U  1041      -8.482 -28.828 -40.815  1.00  0.00           O  
ATOM   2687  C1'   U  1041      -6.707 -31.806 -39.939  1.00  0.00           C  
ATOM   2688  C2'   U  1041      -6.872 -30.293 -39.811  1.00  0.00           C  
ATOM   2689  O2'   U  1041      -7.422 -29.950 -38.547  1.00  0.00           O  
ATOM   2690  N1    U  1041      -5.767 -32.179 -41.024  1.00  0.00           N  
ATOM   2691  C2    U  1041      -4.415 -32.065 -40.754  1.00  0.00           C  
ATOM   2692  O2    U  1041      -3.980 -31.679 -39.683  1.00  0.00           O  
ATOM   2693  N3    U  1041      -3.583 -32.422 -41.787  1.00  0.00           N  
ATOM   2694  C4    U  1041      -3.954 -32.871 -43.036  1.00  0.00           C  
ATOM   2695  O4    U  1041      -3.082 -33.152 -43.861  1.00  0.00           O  
ATOM   2696  C5    U  1041      -5.367 -32.964 -43.244  1.00  0.00           C  
ATOM   2697  C6    U  1041      -6.200 -32.624 -42.255  1.00  0.00           C  
ATOM   2698  H5'   U  1041     -10.669 -31.487 -41.562  1.00  0.00           H  
ATOM   2699 H5''   U  1041      -9.461 -31.238 -42.576  1.00  0.00           H  
ATOM   2700  H4'   U  1041      -9.409 -30.986 -39.839  1.00  0.00           H  
ATOM   2701  H3'   U  1041      -7.480 -30.201 -41.809  1.00  0.00           H  
ATOM   2702  H1'   U  1041      -6.381 -32.168 -39.088  1.00  0.00           H  
ATOM   2703  H2'   U  1041      -6.049 -29.795 -39.995  1.00  0.00           H  
ATOM   2704 HO2'   U  1041      -8.208 -29.380 -38.685  1.00  0.00           H  
ATOM   2705  H3    U  1041      -2.621 -32.348 -41.617  1.00  0.00           H  
ATOM   2706  H5    U  1041      -5.720 -33.275 -44.103  1.00  0.00           H  
ATOM   2707  H6    U  1041      -7.162 -32.695 -42.422  1.00  0.00           H  
ATOM   2708  P     U  1042      -7.835 -27.574 -41.583  1.00  0.00           P  
ATOM   2709  OP2   U  1042      -7.531 -27.994 -42.974  1.00  0.00           O  
ATOM   2710  OP1   U  1042      -8.702 -26.392 -41.346  1.00  0.00           O  
ATOM   2711  O5'   U  1042      -6.454 -27.331 -40.828  1.00  0.00           O  
ATOM   2712  C5'   U  1042      -6.427 -26.911 -39.472  1.00  0.00           C  
ATOM   2713  C4'   U  1042      -5.026 -26.588 -39.016  1.00  0.00           C  
ATOM   2714  O4'   U  1042      -4.242 -27.806 -39.005  1.00  0.00           O  
ATOM   2715  C3'   U  1042      -4.217 -25.677 -39.927  1.00  0.00           C  
ATOM   2716  O3'   U  1042      -4.544 -24.308 -39.772  1.00  0.00           O  
ATOM   2717  C1'   U  1042      -2.918 -27.523 -39.363  1.00  0.00           C  
ATOM   2718  C2'   U  1042      -2.803 -26.001 -39.468  1.00  0.00           C  
ATOM   2719  O2'   U  1042      -2.537 -25.446 -38.188  1.00  0.00           O  
ATOM   2720  N1    U  1042      -2.640 -28.199 -40.654  1.00  0.00           N  
ATOM   2721  C2    U  1042      -1.313 -28.385 -40.995  1.00  0.00           C  
ATOM   2722  O2    U  1042      -0.387 -28.024 -40.291  1.00  0.00           O  
ATOM   2723  N3    U  1042      -1.105 -29.015 -42.198  1.00  0.00           N  
ATOM   2724  C4    U  1042      -2.065 -29.468 -43.078  1.00  0.00           C  
ATOM   2725  O4    U  1042      -1.715 -30.016 -44.124  1.00  0.00           O  
ATOM   2726  C5    U  1042      -3.414 -29.241 -42.659  1.00  0.00           C  
ATOM   2727  C6    U  1042      -3.646 -28.631 -41.492  1.00  0.00           C  
ATOM   2728  H5'   U  1042      -6.789 -27.626 -38.909  1.00  0.00           H  
ATOM   2729 H5''   U  1042      -6.986 -26.112 -39.374  1.00  0.00           H  
ATOM   2730  H4'   U  1042      -5.040 -26.203 -38.116  1.00  0.00           H  
ATOM   2731  H3'   U  1042      -4.320 -25.927 -40.868  1.00  0.00           H  
ATOM   2732  H1'   U  1042      -2.289 -27.848 -38.685  1.00  0.00           H  
ATOM   2733  H2'   U  1042      -2.137 -25.720 -40.130  1.00  0.00           H  
ATOM   2734 HO2'   U  1042      -1.623 -25.092 -38.177  1.00  0.00           H  
ATOM   2735  H3    U  1042      -0.171 -29.157 -42.459  1.00  0.00           H  
ATOM   2736  H5    U  1042      -4.161 -29.531 -43.223  1.00  0.00           H  
ATOM   2737  H6    U  1042      -4.578 -28.487 -41.228  1.00  0.00           H  
ATOM   2738  P     A  1043      -4.460 -23.308 -41.028  1.00  0.00           P  
ATOM   2739  OP2   A  1043      -4.834 -24.069 -42.246  1.00  0.00           O  
ATOM   2740  OP1   A  1043      -5.198 -22.069 -40.680  1.00  0.00           O  
ATOM   2741  O5'   A  1043      -2.911 -22.948 -41.130  1.00  0.00           O  
ATOM   2742  C5'   A  1043      -2.207 -22.434 -40.009  1.00  0.00           C  
ATOM   2743  C4'   A  1043      -0.736 -22.279 -40.302  1.00  0.00           C  
ATOM   2744  O4'   A  1043      -0.070 -23.575 -40.304  1.00  0.00           O  
ATOM   2745  C3'   A  1043      -0.385 -21.678 -41.655  1.00  0.00           C  
ATOM   2746  O3'   A  1043      -0.321 -20.262 -41.633  1.00  0.00           O  
ATOM   2747  C1'   A  1043       0.873 -23.649 -41.339  1.00  0.00           C  
ATOM   2748  C2'   A  1043       1.012 -22.232 -41.897  1.00  0.00           C  
ATOM   2749  O2'   A  1043       1.984 -21.529 -41.139  1.00  0.00           O  
ATOM   2750  N1    A  1043       2.030 -26.685 -45.338  1.00  0.00           N  
ATOM   2751  C2    A  1043       2.779 -25.883 -44.571  1.00  0.00           C  
ATOM   2752  N3    A  1043       2.412 -25.119 -43.544  1.00  0.00           N  
ATOM   2753  C4    A  1043       1.091 -25.230 -43.318  1.00  0.00           C  
ATOM   2754  C5    A  1043       0.193 -26.011 -44.020  1.00  0.00           C  
ATOM   2755  C6    A  1043       0.707 -26.774 -45.084  1.00  0.00           C  
ATOM   2756  N6    A  1043      -0.039 -27.573 -45.850  1.00  0.00           N  
ATOM   2757  N7    A  1043      -1.088 -25.873 -43.502  1.00  0.00           N  
ATOM   2758  C8    A  1043      -0.937 -25.025 -42.514  1.00  0.00           C  
ATOM   2759  N9    A  1043       0.356 -24.595 -42.346  1.00  0.00           N  
ATOM   2760  H5'   A  1043      -2.319 -23.047 -39.252  1.00  0.00           H  
ATOM   2761 H5''   A  1043      -2.579 -21.561 -39.769  1.00  0.00           H  
ATOM   2762  H4'   A  1043      -0.345 -21.721 -39.597  1.00  0.00           H  
ATOM   2763  H3'   A  1043      -1.010 -21.961 -42.355  1.00  0.00           H  
ATOM   2764  H1'   A  1043       1.745 -23.959 -41.017  1.00  0.00           H  
ATOM   2765  H2'   A  1043       1.233 -22.243 -42.852  1.00  0.00           H  
ATOM   2766 HO2'   A  1043       1.617 -20.659 -40.878  1.00  0.00           H  
ATOM   2767  H2    A  1043       3.732 -25.854 -44.797  1.00  0.00           H  
ATOM   2768  H61   A  1043       0.376 -28.080 -46.579  1.00  0.00           H  
ATOM   2769  H62   A  1043      -1.001 -27.653 -45.684  1.00  0.00           H  
ATOM   2770  H8    A  1043      -1.680 -24.726 -41.948  1.00  0.00           H  
ATOM   2771  P     U  1044      -0.577 -19.422 -42.979  1.00  0.00           P  
ATOM   2772  OP2   U  1044      -1.744 -20.017 -43.677  1.00  0.00           O  
ATOM   2773  OP1   U  1044      -0.589 -17.979 -42.625  1.00  0.00           O  
ATOM   2774  O5'   U  1044       0.720 -19.702 -43.860  1.00  0.00           O  
ATOM   2775  C5'   U  1044       1.944 -19.036 -43.590  1.00  0.00           C  
ATOM   2776  C4'   U  1044       3.007 -19.392 -44.600  1.00  0.00           C  
ATOM   2777  O4'   U  1044       3.256 -20.824 -44.566  1.00  0.00           O  
ATOM   2778  C3'   U  1044       2.662 -19.128 -46.057  1.00  0.00           C  
ATOM   2779  O3'   U  1044       2.931 -17.796 -46.457  1.00  0.00           O  
ATOM   2780  C1'   U  1044       3.524 -21.309 -45.865  1.00  0.00           C  
ATOM   2781  C2'   U  1044       3.607 -20.082 -46.771  1.00  0.00           C  
ATOM   2782  O2'   U  1044       4.939 -19.588 -46.765  1.00  0.00           O  
ATOM   2783  N1    U  1044       2.417 -22.218 -46.249  1.00  0.00           N  
ATOM   2784  C2    U  1044       2.644 -23.073 -47.311  1.00  0.00           C  
ATOM   2785  O2    U  1044       3.695 -23.107 -47.927  1.00  0.00           O  
ATOM   2786  N3    U  1044       1.592 -23.897 -47.631  1.00  0.00           N  
ATOM   2787  C4    U  1044       0.361 -23.952 -47.012  1.00  0.00           C  
ATOM   2788  O4    U  1044      -0.485 -24.749 -47.419  1.00  0.00           O  
ATOM   2789  C5    U  1044       0.198 -23.039 -45.922  1.00  0.00           C  
ATOM   2790  C6    U  1044       1.206 -22.227 -45.589  1.00  0.00           C  
ATOM   2791  H5'   U  1044       2.255 -19.291 -42.696  1.00  0.00           H  
ATOM   2792 H5''   U  1044       1.794 -18.068 -43.613  1.00  0.00           H  
ATOM   2793  H4'   U  1044       3.835 -18.918 -44.380  1.00  0.00           H  
ATOM   2794  H3'   U  1044       1.728 -19.342 -46.261  1.00  0.00           H  
ATOM   2795  H1'   U  1044       4.373 -21.797 -45.903  1.00  0.00           H  
ATOM   2796  H2'   U  1044       3.299 -20.282 -47.679  1.00  0.00           H  
ATOM   2797 HO2'   U  1044       5.350 -19.769 -47.637  1.00  0.00           H  
ATOM   2798  H3    U  1044       1.731 -24.511 -48.381  1.00  0.00           H  
ATOM   2799  H5    U  1044      -0.646 -23.010 -45.424  1.00  0.00           H  
ATOM   2800  H6    U  1044       1.070 -21.611 -44.840  1.00  0.00           H  
ATOM   2801  P     G  1045       2.097 -17.127 -47.657  1.00  0.00           P  
ATOM   2802  OP2   G  1045       0.677 -17.539 -47.515  1.00  0.00           O  
ATOM   2803  OP1   G  1045       2.440 -15.683 -47.708  1.00  0.00           O  
ATOM   2804  O5'   G  1045       2.683 -17.819 -48.967  1.00  0.00           O  
ATOM   2805  C5'   G  1045       3.981 -17.498 -49.442  1.00  0.00           C  
ATOM   2806  C4'   G  1045       4.299 -18.229 -50.723  1.00  0.00           C  
ATOM   2807  O4'   G  1045       4.324 -19.652 -50.449  1.00  0.00           O  
ATOM   2808  C3'   G  1045       3.289 -18.071 -51.850  1.00  0.00           C  
ATOM   2809  O3'   G  1045       3.494 -16.895 -52.615  1.00  0.00           O  
ATOM   2810  C1'   G  1045       3.760 -20.370 -51.534  1.00  0.00           C  
ATOM   2811  C2'   G  1045       3.500 -19.353 -52.650  1.00  0.00           C  
ATOM   2812  O2'   G  1045       4.656 -19.264 -53.471  1.00  0.00           O  
ATOM   2813  N1    G  1045       0.259 -23.952 -52.447  1.00  0.00           N  
ATOM   2814  C2    G  1045       1.377 -23.617 -53.172  1.00  0.00           C  
ATOM   2815  N2    G  1045       1.597 -24.327 -54.288  1.00  0.00           N  
ATOM   2816  N3    G  1045       2.220 -22.657 -52.828  1.00  0.00           N  
ATOM   2817  C4    G  1045       1.850 -22.046 -51.683  1.00  0.00           C  
ATOM   2818  C5    G  1045       0.756 -22.303 -50.885  1.00  0.00           C  
ATOM   2819  C6    G  1045      -0.141 -23.335 -51.265  1.00  0.00           C  
ATOM   2820  O6    G  1045      -1.167 -23.715 -50.690  1.00  0.00           O  
ATOM   2821  N7    G  1045       0.733 -21.450 -49.790  1.00  0.00           N  
ATOM   2822  C8    G  1045       1.793 -20.704 -49.941  1.00  0.00           C  
ATOM   2823  N9    G  1045       2.516 -21.012 -51.068  1.00  0.00           N  
ATOM   2824  H5'   G  1045       4.641 -17.744 -48.761  1.00  0.00           H  
ATOM   2825 H5''   G  1045       4.033 -16.533 -49.603  1.00  0.00           H  
ATOM   2826  H4'   G  1045       5.183 -17.957 -51.048  1.00  0.00           H  
ATOM   2827  H3'   G  1045       2.381 -18.067 -51.485  1.00  0.00           H  
ATOM   2828  H1'   G  1045       4.380 -21.057 -51.856  1.00  0.00           H  
ATOM   2829  H2'   G  1045       2.703 -19.587 -53.171  1.00  0.00           H  
ATOM   2830 HO2'   G  1045       4.465 -19.680 -54.337  1.00  0.00           H  
ATOM   2831  H1    G  1045      -0.302 -24.680 -52.787  1.00  0.00           H  
ATOM   2832  H22   G  1045       2.379 -24.133 -54.846  1.00  0.00           H  
ATOM   2833  H21   G  1045       0.977 -25.040 -54.549  1.00  0.00           H  
ATOM   2834  H8    G  1045       2.047 -19.997 -49.312  1.00  0.00           H  
ATOM   2835  P     A  1046       2.235 -16.058 -53.161  1.00  0.00           P  
ATOM   2836  OP2   A  1046       1.184 -16.073 -52.112  1.00  0.00           O  
ATOM   2837  OP1   A  1046       2.735 -14.760 -53.680  1.00  0.00           O  
ATOM   2838  O5'   A  1046       1.709 -16.914 -54.397  1.00  0.00           O  
ATOM   2839  C5'   A  1046       0.565 -17.746 -54.274  1.00  0.00           C  
ATOM   2840  C4'   A  1046       0.629 -18.920 -55.218  1.00  0.00           C  
ATOM   2841  O4'   A  1046       0.542 -20.170 -54.480  1.00  0.00           O  
ATOM   2842  C3'   A  1046      -0.481 -19.003 -56.255  1.00  0.00           C  
ATOM   2843  O3'   A  1046      -0.253 -18.171 -57.379  1.00  0.00           O  
ATOM   2844  C1'   A  1046      -0.071 -21.148 -55.304  1.00  0.00           C  
ATOM   2845  C2'   A  1046      -0.425 -20.481 -56.640  1.00  0.00           C  
ATOM   2846  O2'   A  1046       0.623 -20.732 -57.565  1.00  0.00           O  
ATOM   2847  N1    A  1046      -3.913 -24.577 -55.485  1.00  0.00           N  
ATOM   2848  C2    A  1046      -2.908 -24.307 -56.327  1.00  0.00           C  
ATOM   2849  N3    A  1046      -1.940 -23.398 -56.218  1.00  0.00           N  
ATOM   2850  C4    A  1046      -2.070 -22.702 -55.074  1.00  0.00           C  
ATOM   2851  C5    A  1046      -3.048 -22.864 -54.112  1.00  0.00           C  
ATOM   2852  C6    A  1046      -4.014 -23.860 -54.345  1.00  0.00           C  
ATOM   2853  N6    A  1046      -5.017 -24.129 -53.507  1.00  0.00           N  
ATOM   2854  N7    A  1046      -2.863 -21.968 -53.067  1.00  0.00           N  
ATOM   2855  C8    A  1046      -1.794 -21.296 -53.417  1.00  0.00           C  
ATOM   2856  N9    A  1046      -1.261 -21.688 -54.620  1.00  0.00           N  
ATOM   2857  H5'   A  1046      -0.237 -17.218 -54.474  1.00  0.00           H  
ATOM   2858 H5''   A  1046       0.507 -18.078 -53.354  1.00  0.00           H  
ATOM   2859  H4'   A  1046       1.484 -18.897 -55.696  1.00  0.00           H  
ATOM   2860  H3'   A  1046      -1.340 -18.809 -55.824  1.00  0.00           H  
ATOM   2861  H1'   A  1046       0.572 -21.872 -55.462  1.00  0.00           H  
ATOM   2862  H2'   A  1046      -1.290 -20.798 -56.975  1.00  0.00           H  
ATOM   2863 HO2'   A  1046       0.308 -21.373 -58.236  1.00  0.00           H  
ATOM   2864  H2    A  1046      -2.880 -24.855 -57.139  1.00  0.00           H  
ATOM   2865  H61   A  1046      -5.660 -24.836 -53.724  1.00  0.00           H  
ATOM   2866  H62   A  1046      -5.109 -23.622 -52.674  1.00  0.00           H  
ATOM   2867  H8    A  1046      -1.409 -20.579 -52.869  1.00  0.00           H  
ATOM   2868  P     C  1047      -1.290 -16.996 -57.738  1.00  0.00           P  
ATOM   2869  OP2   C  1047      -1.248 -15.995 -56.643  1.00  0.00           O  
ATOM   2870  OP1   C  1047      -1.032 -16.567 -59.136  1.00  0.00           O  
ATOM   2871  O5'   C  1047      -2.713 -17.712 -57.699  1.00  0.00           O  
ATOM   2872  C5'   C  1047      -3.509 -17.818 -58.869  1.00  0.00           C  
ATOM   2873  C4'   C  1047      -3.736 -19.259 -59.260  1.00  0.00           C  
ATOM   2874  O4'   C  1047      -3.261 -20.123 -58.203  1.00  0.00           O  
ATOM   2875  C3'   C  1047      -5.184 -19.680 -59.456  1.00  0.00           C  
ATOM   2876  O3'   C  1047      -5.657 -19.436 -60.769  1.00  0.00           O  
ATOM   2877  C1'   C  1047      -4.173 -21.169 -57.965  1.00  0.00           C  
ATOM   2878  C2'   C  1047      -5.155 -21.161 -59.122  1.00  0.00           C  
ATOM   2879  O2'   C  1047      -4.623 -21.921 -60.198  1.00  0.00           O  
ATOM   2880  N1    C  1047      -4.833 -20.897 -56.664  1.00  0.00           N  
ATOM   2881  C2    C  1047      -5.908 -21.709 -56.282  1.00  0.00           C  
ATOM   2882  O2    C  1047      -6.275 -22.624 -57.036  1.00  0.00           O  
ATOM   2883  N3    C  1047      -6.528 -21.483 -55.100  1.00  0.00           N  
ATOM   2884  C4    C  1047      -6.114 -20.494 -54.308  1.00  0.00           C  
ATOM   2885  N4    C  1047      -6.755 -20.308 -53.151  1.00  0.00           N  
ATOM   2886  C5    C  1047      -5.025 -19.651 -54.668  1.00  0.00           C  
ATOM   2887  C6    C  1047      -4.420 -19.885 -55.838  1.00  0.00           C  
ATOM   2888  H5'   C  1047      -3.057 -17.355 -59.605  1.00  0.00           H  
ATOM   2889 H5''   C  1047      -4.376 -17.392 -58.706  1.00  0.00           H  
ATOM   2890  H4'   C  1047      -3.232 -19.447 -60.078  1.00  0.00           H  
ATOM   2891  H3'   C  1047      -5.747 -19.217 -58.800  1.00  0.00           H  
ATOM   2892  H1'   C  1047      -3.725 -22.039 -57.928  1.00  0.00           H  
ATOM   2893  H2'   C  1047      -6.040 -21.485 -58.853  1.00  0.00           H  
ATOM   2894 HO2'   C  1047      -3.674 -22.094 -60.028  1.00  0.00           H  
ATOM   2895  H42   C  1047      -6.476 -19.590 -52.547  1.00  0.00           H  
ATOM   2896  H41   C  1047      -7.505 -20.890 -52.908  1.00  0.00           H  
ATOM   2897  H5    C  1047      -4.728 -18.926 -54.078  1.00  0.00           H  
ATOM   2898  H6    C  1047      -3.668 -19.316 -56.103  1.00  0.00           H  
ATOM   2899  P     U  1048      -6.366 -20.609 -61.581  1.00  0.00           P  
ATOM   2900  OP2   U  1048      -6.764 -21.623 -60.572  1.00  0.00           O  
ATOM   2901  OP1   U  1048      -7.407 -19.958 -62.418  1.00  0.00           O  
ATOM   2902  O5'   U  1048      -5.296 -21.275 -62.555  1.00  0.00           O  
ATOM   2903  C5'   U  1048      -4.901 -20.629 -63.756  1.00  0.00           C  
ATOM   2904  C4'   U  1048      -4.684 -21.617 -64.875  1.00  0.00           C  
ATOM   2905  O4'   U  1048      -3.590 -22.491 -64.478  1.00  0.00           O  
ATOM   2906  C3'   U  1048      -5.850 -22.542 -65.188  1.00  0.00           C  
ATOM   2907  O3'   U  1048      -6.818 -21.946 -66.033  1.00  0.00           O  
ATOM   2908  C1'   U  1048      -3.847 -23.783 -64.994  1.00  0.00           C  
ATOM   2909  C2'   U  1048      -5.152 -23.749 -65.804  1.00  0.00           C  
ATOM   2910  O2'   U  1048      -4.845 -23.523 -67.172  1.00  0.00           O  
ATOM   2911  N1    U  1048      -3.901 -24.763 -63.882  1.00  0.00           N  
ATOM   2912  C2    U  1048      -3.675 -26.090 -64.199  1.00  0.00           C  
ATOM   2913  O2    U  1048      -3.439 -26.473 -65.332  1.00  0.00           O  
ATOM   2914  N3    U  1048      -3.734 -26.960 -63.139  1.00  0.00           N  
ATOM   2915  C4    U  1048      -3.991 -26.649 -61.820  1.00  0.00           C  
ATOM   2916  O4    U  1048      -4.011 -27.549 -60.979  1.00  0.00           O  
ATOM   2917  C5    U  1048      -4.214 -25.258 -61.567  1.00  0.00           C  
ATOM   2918  C6    U  1048      -4.162 -24.388 -62.581  1.00  0.00           C  
ATOM   2919  H5'   U  1048      -4.067 -20.140 -63.596  1.00  0.00           H  
ATOM   2920 H5''   U  1048      -5.598 -19.994 -64.022  1.00  0.00           H  
ATOM   2921  H4'   U  1048      -4.420 -21.152 -65.696  1.00  0.00           H  
ATOM   2922  H3'   U  1048      -6.279 -22.818 -64.352  1.00  0.00           H  
ATOM   2923  H1'   U  1048      -3.103 -24.010 -65.591  1.00  0.00           H  
ATOM   2924  H2'   U  1048      -5.675 -24.568 -65.681  1.00  0.00           H  
ATOM   2925 HO2'   U  1048      -5.011 -24.347 -67.677  1.00  0.00           H  
ATOM   2926  H3    U  1048      -3.577 -27.906 -63.341  1.00  0.00           H  
ATOM   2927  H5    U  1048      -4.403 -24.946 -60.657  1.00  0.00           H  
ATOM   2928  H6    U  1048      -4.319 -23.443 -62.382  1.00  0.00           H  
ATOM   2929  P     G  1049      -8.293 -22.575 -66.143  1.00  0.00           P  
ATOM   2930  OP2   G  1049      -9.107 -22.035 -65.025  1.00  0.00           O  
ATOM   2931  OP1   G  1049      -8.763 -22.405 -67.542  1.00  0.00           O  
ATOM   2932  O5'   G  1049      -8.070 -24.131 -65.884  1.00  0.00           O  
ATOM   2933  C5'   G  1049      -8.065 -25.056 -66.961  1.00  0.00           C  
ATOM   2934  C4'   G  1049      -8.178 -26.478 -66.470  1.00  0.00           C  
ATOM   2935  O4'   G  1049      -7.088 -26.740 -65.548  1.00  0.00           O  
ATOM   2936  C3'   G  1049      -9.437 -26.815 -65.686  1.00  0.00           C  
ATOM   2937  O3'   G  1049     -10.517 -27.209 -66.515  1.00  0.00           O  
ATOM   2938  C1'   G  1049      -7.544 -27.533 -64.476  1.00  0.00           C  
ATOM   2939  C2'   G  1049      -8.965 -27.979 -64.823  1.00  0.00           C  
ATOM   2940  O2'   G  1049      -8.904 -29.184 -65.572  1.00  0.00           O  
ATOM   2941  N1    G  1049      -7.673 -27.555 -59.387  1.00  0.00           N  
ATOM   2942  C2    G  1049      -7.745 -28.607 -60.268  1.00  0.00           C  
ATOM   2943  N2    G  1049      -7.868 -29.829 -59.728  1.00  0.00           N  
ATOM   2944  N3    G  1049      -7.700 -28.473 -61.584  1.00  0.00           N  
ATOM   2945  C4    G  1049      -7.576 -27.182 -61.956  1.00  0.00           C  
ATOM   2946  C5    G  1049      -7.495 -26.060 -61.158  1.00  0.00           C  
ATOM   2947  C6    G  1049      -7.545 -26.218 -59.749  1.00  0.00           C  
ATOM   2948  O6    G  1049      -7.489 -25.346 -58.874  1.00  0.00           O  
ATOM   2949  N7    G  1049      -7.373 -24.914 -61.931  1.00  0.00           N  
ATOM   2950  C8    G  1049      -7.383 -25.351 -63.161  1.00  0.00           C  
ATOM   2951  N9    G  1049      -7.502 -26.717 -63.248  1.00  0.00           N  
ATOM   2952  H5'   G  1049      -7.230 -24.957 -67.464  1.00  0.00           H  
ATOM   2953 H5''   G  1049      -8.821 -24.861 -67.554  1.00  0.00           H  
ATOM   2954  H4'   G  1049      -8.102 -27.095 -67.229  1.00  0.00           H  
ATOM   2955  H3'   G  1049      -9.720 -26.064 -65.126  1.00  0.00           H  
ATOM   2956  H1'   G  1049      -6.973 -28.321 -64.364  1.00  0.00           H  
ATOM   2957  H2'   G  1049      -9.519 -28.079 -64.020  1.00  0.00           H  
ATOM   2958 HO2'   G  1049      -9.231 -29.922 -65.016  1.00  0.00           H  
ATOM   2959  H1    G  1049      -7.716 -27.761 -58.430  1.00  0.00           H  
ATOM   2960  H22   G  1049      -7.924 -30.617 -60.308  1.00  0.00           H  
ATOM   2961  H21   G  1049      -7.902 -29.936 -58.755  1.00  0.00           H  
ATOM   2962  H8    G  1049      -7.310 -24.764 -63.942  1.00  0.00           H  
ATOM   2963  P     C  1050     -12.032 -27.003 -66.020  1.00  0.00           P  
ATOM   2964  OP2   C  1050     -12.140 -25.653 -65.412  1.00  0.00           O  
ATOM   2965  OP1   C  1050     -12.936 -27.379 -67.137  1.00  0.00           O  
ATOM   2966  O5'   C  1050     -12.209 -28.082 -64.861  1.00  0.00           O  
ATOM   2967  C5'   C  1050     -12.397 -29.455 -65.165  1.00  0.00           C  
ATOM   2968  C4'   C  1050     -12.625 -30.276 -63.919  1.00  0.00           C  
ATOM   2969  O4'   C  1050     -11.467 -30.151 -63.057  1.00  0.00           O  
ATOM   2970  C3'   C  1050     -13.775 -29.835 -63.026  1.00  0.00           C  
ATOM   2971  O3'   C  1050     -15.027 -30.351 -63.443  1.00  0.00           O  
ATOM   2972  C1'   C  1050     -11.859 -30.144 -61.699  1.00  0.00           C  
ATOM   2973  C2'   C  1050     -13.362 -30.405 -61.680  1.00  0.00           C  
ATOM   2974  O2'   C  1050     -13.592 -31.804 -61.621  1.00  0.00           O  
ATOM   2975  N1    C  1050     -11.509 -28.821 -61.126  1.00  0.00           N  
ATOM   2976  C2    C  1050     -11.449 -28.695 -59.733  1.00  0.00           C  
ATOM   2977  O2    C  1050     -11.689 -29.684 -59.024  1.00  0.00           O  
ATOM   2978  N3    C  1050     -11.131 -27.499 -59.185  1.00  0.00           N  
ATOM   2979  C4    C  1050     -10.878 -26.451 -59.968  1.00  0.00           C  
ATOM   2980  N4    C  1050     -10.569 -25.291 -59.383  1.00  0.00           N  
ATOM   2981  C5    C  1050     -10.932 -26.546 -61.387  1.00  0.00           C  
ATOM   2982  C6    C  1050     -11.245 -27.734 -61.918  1.00  0.00           C  
ATOM   2983  H5'   C  1050     -11.602 -29.792 -65.628  1.00  0.00           H  
ATOM   2984 H5''   C  1050     -13.174 -29.548 -65.755  1.00  0.00           H  
ATOM   2985  H4'   C  1050     -12.750 -31.219 -64.154  1.00  0.00           H  
ATOM   2986  H3'   C  1050     -13.830 -28.858 -62.979  1.00  0.00           H  
ATOM   2987  H1'   C  1050     -11.403 -30.849 -61.194  1.00  0.00           H  
ATOM   2988  H2'   C  1050     -13.801 -29.934 -60.942  1.00  0.00           H  
ATOM   2989 HO2'   C  1050     -13.939 -32.034 -60.734  1.00  0.00           H  
ATOM   2990  H42   C  1050     -10.378 -24.502 -59.932  1.00  0.00           H  
ATOM   2991  H41   C  1050     -10.535 -25.229 -58.406  1.00  0.00           H  
ATOM   2992  H5    C  1050     -10.743 -25.770 -61.956  1.00  0.00           H  
ATOM   2993  H6    C  1050     -11.287 -27.820 -62.893  1.00  0.00           H  
ATOM   2994  P     A  1051     -16.373 -29.509 -63.189  1.00  0.00           P  
ATOM   2995  OP2   A  1051     -16.067 -28.074 -63.413  1.00  0.00           O  
ATOM   2996  OP1   A  1051     -17.470 -30.154 -63.953  1.00  0.00           O  
ATOM   2997  O5'   A  1051     -16.667 -29.713 -61.636  1.00  0.00           O  
ATOM   2998  C5'   A  1051     -16.906 -31.007 -61.103  1.00  0.00           C  
ATOM   2999  C4'   A  1051     -17.170 -30.956 -59.619  1.00  0.00           C  
ATOM   3000  O4'   A  1051     -15.924 -30.694 -58.921  1.00  0.00           O  
ATOM   3001  C3'   A  1051     -18.101 -29.850 -59.146  1.00  0.00           C  
ATOM   3002  O3'   A  1051     -19.471 -30.196 -59.249  1.00  0.00           O  
ATOM   3003  C1'   A  1051     -16.152 -29.835 -57.819  1.00  0.00           C  
ATOM   3004  C2'   A  1051     -17.667 -29.674 -57.697  1.00  0.00           C  
ATOM   3005  O2'   A  1051     -18.180 -30.713 -56.876  1.00  0.00           O  
ATOM   3006  N1    A  1051     -14.311 -25.437 -55.865  1.00  0.00           N  
ATOM   3007  C2    A  1051     -14.918 -26.488 -55.301  1.00  0.00           C  
ATOM   3008  N3    A  1051     -15.373 -27.603 -55.870  1.00  0.00           N  
ATOM   3009  C4    A  1051     -15.150 -27.584 -57.196  1.00  0.00           C  
ATOM   3010  C5    A  1051     -14.539 -26.577 -57.919  1.00  0.00           C  
ATOM   3011  C6    A  1051     -14.102 -25.450 -57.199  1.00  0.00           C  
ATOM   3012  N6    A  1051     -13.497 -24.401 -57.762  1.00  0.00           N  
ATOM   3013  N7    A  1051     -14.482 -26.906 -59.267  1.00  0.00           N  
ATOM   3014  C8    A  1051     -15.050 -28.084 -59.327  1.00  0.00           C  
ATOM   3015  N9    A  1051     -15.478 -28.556 -58.110  1.00  0.00           N  
ATOM   3016  H5'   A  1051     -16.121 -31.571 -61.268  1.00  0.00           H  
ATOM   3017 H5''   A  1051     -17.682 -31.401 -61.553  1.00  0.00           H  
ATOM   3018  H4'   A  1051     -17.526 -31.819 -59.321  1.00  0.00           H  
ATOM   3019  H3'   A  1051     -17.940 -29.022 -59.646  1.00  0.00           H  
ATOM   3020  H1'   A  1051     -15.796 -30.210 -56.986  1.00  0.00           H  
ATOM   3021  H2'   A  1051     -17.908 -28.787 -57.355  1.00  0.00           H  
ATOM   3022 HO2'   A  1051     -18.466 -30.330 -56.021  1.00  0.00           H  
ATOM   3023  H2    A  1051     -15.046 -26.429 -54.330  1.00  0.00           H  
ATOM   3024  H61   A  1051     -13.215 -23.644 -57.208  1.00  0.00           H  
ATOM   3025  H62   A  1051     -13.335 -24.389 -58.728  1.00  0.00           H  
ATOM   3026  H8    A  1051     -15.160 -28.584 -60.163  1.00  0.00           H  
ATOM   3027  P     A  1052     -20.566 -29.069 -59.589  1.00  0.00           P  
ATOM   3028  OP2   A  1052     -19.968 -28.129 -60.570  1.00  0.00           O  
ATOM   3029  OP1   A  1052     -21.844 -29.751 -59.911  1.00  0.00           O  
ATOM   3030  O5'   A  1052     -20.755 -28.289 -58.213  1.00  0.00           O  
ATOM   3031  C5'   A  1052     -21.157 -28.974 -57.036  1.00  0.00           C  
ATOM   3032  C4'   A  1052     -20.854 -28.170 -55.796  1.00  0.00           C  
ATOM   3033  O4'   A  1052     -19.418 -27.995 -55.699  1.00  0.00           O  
ATOM   3034  C3'   A  1052     -21.402 -26.751 -55.770  1.00  0.00           C  
ATOM   3035  O3'   A  1052     -22.773 -26.693 -55.416  1.00  0.00           O  
ATOM   3036  C1'   A  1052     -19.108 -26.691 -55.243  1.00  0.00           C  
ATOM   3037  C2'   A  1052     -20.434 -26.053 -54.827  1.00  0.00           C  
ATOM   3038  O2'   A  1052     -20.699 -26.384 -53.472  1.00  0.00           O  
ATOM   3039  N1    A  1052     -16.314 -22.578 -56.596  1.00  0.00           N  
ATOM   3040  C2    A  1052     -16.780 -23.000 -55.414  1.00  0.00           C  
ATOM   3041  N3    A  1052     -17.503 -24.083 -55.133  1.00  0.00           N  
ATOM   3042  C4    A  1052     -17.752 -24.791 -56.249  1.00  0.00           C  
ATOM   3043  C5    A  1052     -17.341 -24.485 -57.533  1.00  0.00           C  
ATOM   3044  C6    A  1052     -16.582 -23.312 -57.697  1.00  0.00           C  
ATOM   3045  N6    A  1052     -16.118 -22.890 -58.875  1.00  0.00           N  
ATOM   3046  N7    A  1052     -17.785 -25.445 -58.432  1.00  0.00           N  
ATOM   3047  C8    A  1052     -18.442 -26.296 -57.683  1.00  0.00           C  
ATOM   3048  N9    A  1052     -18.463 -25.962 -56.352  1.00  0.00           N  
ATOM   3049  H5'   A  1052     -20.682 -29.830 -56.986  1.00  0.00           H  
ATOM   3050 H5''   A  1052     -22.121 -29.145 -57.078  1.00  0.00           H  
ATOM   3051  H4'   A  1052     -21.171 -28.647 -55.001  1.00  0.00           H  
ATOM   3052  H3'   A  1052     -21.309 -26.367 -56.667  1.00  0.00           H  
ATOM   3053  H1'   A  1052     -18.502 -26.716 -54.472  1.00  0.00           H  
ATOM   3054  H2'   A  1052     -20.425 -25.083 -54.969  1.00  0.00           H  
ATOM   3055 HO2'   A  1052     -21.617 -26.719 -53.400  1.00  0.00           H  
ATOM   3056  H2    A  1052     -16.558 -22.432 -54.646  1.00  0.00           H  
ATOM   3057  H61   A  1052     -15.593 -22.064 -58.927  1.00  0.00           H  
ATOM   3058  H62   A  1052     -16.299 -23.407 -59.688  1.00  0.00           H  
ATOM   3059  H8    A  1052     -18.880 -27.097 -58.041  1.00  0.00           H  
ATOM   3060  P     A  1053     -23.575 -25.303 -55.516  1.00  0.00           P  
ATOM   3061  OP2   A  1053     -22.768 -24.365 -56.336  1.00  0.00           O  
ATOM   3062  OP1   A  1053     -24.974 -25.606 -55.910  1.00  0.00           O  
ATOM   3063  O5'   A  1053     -23.591 -24.759 -54.019  1.00  0.00           O  
ATOM   3064  C5'   A  1053     -22.759 -23.677 -53.628  1.00  0.00           C  
ATOM   3065  C4'   A  1053     -23.166 -23.122 -52.286  1.00  0.00           C  
ATOM   3066  O4'   A  1053     -22.461 -23.898 -51.275  1.00  0.00           O  
ATOM   3067  C3'   A  1053     -22.823 -21.661 -52.036  1.00  0.00           C  
ATOM   3068  O3'   A  1053     -23.961 -20.817 -52.026  1.00  0.00           O  
ATOM   3069  C1'   A  1053     -21.740 -23.044 -50.354  1.00  0.00           C  
ATOM   3070  C2'   A  1053     -22.116 -21.610 -50.684  1.00  0.00           C  
ATOM   3071  O2'   A  1053     -22.995 -21.170 -49.660  1.00  0.00           O  
ATOM   3072  N1    A  1053     -17.245 -23.811 -47.953  1.00  0.00           N  
ATOM   3073  C2    A  1053     -18.486 -23.599 -47.495  1.00  0.00           C  
ATOM   3074  N3    A  1053     -19.613 -23.407 -48.178  1.00  0.00           N  
ATOM   3075  C4    A  1053     -19.379 -23.446 -49.502  1.00  0.00           C  
ATOM   3076  C5    A  1053     -18.161 -23.654 -50.122  1.00  0.00           C  
ATOM   3077  C6    A  1053     -17.045 -23.846 -49.288  1.00  0.00           C  
ATOM   3078  N6    A  1053     -15.808 -24.056 -49.744  1.00  0.00           N  
ATOM   3079  N7    A  1053     -18.304 -23.630 -51.503  1.00  0.00           N  
ATOM   3080  C8    A  1053     -19.583 -23.412 -51.683  1.00  0.00           C  
ATOM   3081  N9    A  1053     -20.294 -23.290 -50.514  1.00  0.00           N  
ATOM   3082  H5'   A  1053     -22.822 -22.966 -54.300  1.00  0.00           H  
ATOM   3083 H5''   A  1053     -21.831 -23.987 -53.577  1.00  0.00           H  
ATOM   3084  H4'   A  1053     -24.128 -23.250 -52.145  1.00  0.00           H  
ATOM   3085  H3'   A  1053     -22.220 -21.378 -52.756  1.00  0.00           H  
ATOM   3086  H1'   A  1053     -22.005 -23.246 -49.432  1.00  0.00           H  
ATOM   3087  H2'   A  1053     -21.302 -21.065 -50.725  1.00  0.00           H  
ATOM   3088 HO2'   A  1053     -22.509 -20.567 -49.060  1.00  0.00           H  
ATOM   3089  H2    A  1053     -18.577 -23.583 -46.519  1.00  0.00           H  
ATOM   3090  H61   A  1053     -15.069 -24.183 -49.113  1.00  0.00           H  
ATOM   3091  H62   A  1053     -15.639 -24.086 -50.709  1.00  0.00           H  
ATOM   3092  H8    A  1053     -19.995 -23.342 -52.570  1.00  0.00           H  
ATOM   3093  P     A  1054     -23.909 -19.382 -52.748  1.00  0.00           P  
ATOM   3094  OP2   A  1054     -22.977 -19.480 -53.898  1.00  0.00           O  
ATOM   3095  OP1   A  1054     -25.305 -18.928 -52.970  1.00  0.00           O  
ATOM   3096  O5'   A  1054     -23.247 -18.427 -51.658  1.00  0.00           O  
ATOM   3097  C5'   A  1054     -23.889 -17.226 -51.254  1.00  0.00           C  
ATOM   3098  C4'   A  1054     -22.923 -16.277 -50.592  1.00  0.00           C  
ATOM   3099  O4'   A  1054     -22.228 -16.992 -49.544  1.00  0.00           O  
ATOM   3100  C3'   A  1054     -21.788 -15.763 -51.465  1.00  0.00           C  
ATOM   3101  O3'   A  1054     -22.159 -14.651 -52.260  1.00  0.00           O  
ATOM   3102  C1'   A  1054     -20.908 -16.497 -49.417  1.00  0.00           C  
ATOM   3103  C2'   A  1054     -20.746 -15.379 -50.440  1.00  0.00           C  
ATOM   3104  O2'   A  1054     -21.061 -14.139 -49.824  1.00  0.00           O  
ATOM   3105  N1    A  1054     -16.039 -18.163 -49.141  1.00  0.00           N  
ATOM   3106  C2    A  1054     -16.613 -16.999 -48.809  1.00  0.00           C  
ATOM   3107  N3    A  1054     -17.888 -16.632 -48.907  1.00  0.00           N  
ATOM   3108  C4    A  1054     -18.631 -17.629 -49.422  1.00  0.00           C  
ATOM   3109  C5    A  1054     -18.186 -18.878 -49.810  1.00  0.00           C  
ATOM   3110  C6    A  1054     -16.813 -19.143 -49.654  1.00  0.00           C  
ATOM   3111  N6    A  1054     -16.241 -20.302 -49.986  1.00  0.00           N  
ATOM   3112  N7    A  1054     -19.237 -19.645 -50.294  1.00  0.00           N  
ATOM   3113  C8    A  1054     -20.276 -18.855 -50.189  1.00  0.00           C  
ATOM   3114  N9    A  1054     -19.983 -17.619 -49.668  1.00  0.00           N  
ATOM   3115  H5'   A  1054     -24.607 -17.444 -50.623  1.00  0.00           H  
ATOM   3116 H5''   A  1054     -24.278 -16.790 -52.041  1.00  0.00           H  
ATOM   3117  H4'   A  1054     -23.397 -15.511 -50.206  1.00  0.00           H  
ATOM   3118  H3'   A  1054     -21.447 -16.475 -52.047  1.00  0.00           H  
ATOM   3119  H1'   A  1054     -20.752 -16.141 -48.517  1.00  0.00           H  
ATOM   3120  H2'   A  1054     -19.846 -15.374 -50.827  1.00  0.00           H  
ATOM   3121 HO2'   A  1054     -20.238 -13.621 -49.710  1.00  0.00           H  
ATOM   3122  H2    A  1054     -16.007 -16.322 -48.441  1.00  0.00           H  
ATOM   3123  H61   A  1054     -15.278 -20.428 -49.854  1.00  0.00           H  
ATOM   3124  H62   A  1054     -16.783 -21.028 -50.360  1.00  0.00           H  
ATOM   3125  H8    A  1054     -21.181 -19.122 -50.458  1.00  0.00           H  
ATOM   3126  P     C  1055     -21.193 -14.142 -53.439  1.00  0.00           P  
ATOM   3127  OP2   C  1055     -19.950 -14.952 -53.398  1.00  0.00           O  
ATOM   3128  OP1   C  1055     -21.989 -14.084 -54.692  1.00  0.00           O  
ATOM   3129  O5'   C  1055     -20.825 -12.650 -53.021  1.00  0.00           O  
ATOM   3130  C5'   C  1055     -19.800 -11.935 -53.694  1.00  0.00           C  
ATOM   3131  C4'   C  1055     -19.099 -10.966 -52.773  1.00  0.00           C  
ATOM   3132  O4'   C  1055     -18.738 -11.630 -51.538  1.00  0.00           O  
ATOM   3133  C3'   C  1055     -17.791 -10.383 -53.285  1.00  0.00           C  
ATOM   3134  O3'   C  1055     -17.980  -9.264 -54.134  1.00  0.00           O  
ATOM   3135  C1'   C  1055     -17.515 -11.115 -51.047  1.00  0.00           C  
ATOM   3136  C2'   C  1055     -17.082  -9.993 -51.991  1.00  0.00           C  
ATOM   3137  O2'   C  1055     -17.569  -8.758 -51.489  1.00  0.00           O  
ATOM   3138  N1    C  1055     -16.530 -12.224 -51.002  1.00  0.00           N  
ATOM   3139  C2    C  1055     -15.348 -12.035 -50.275  1.00  0.00           C  
ATOM   3140  O2    C  1055     -15.159 -10.954 -49.696  1.00  0.00           O  
ATOM   3141  N3    C  1055     -14.434 -13.030 -50.217  1.00  0.00           N  
ATOM   3142  C4    C  1055     -14.660 -14.182 -50.849  1.00  0.00           C  
ATOM   3143  N4    C  1055     -13.729 -15.136 -50.764  1.00  0.00           N  
ATOM   3144  C5    C  1055     -15.850 -14.406 -51.596  1.00  0.00           C  
ATOM   3145  C6    C  1055     -16.748 -13.414 -51.645  1.00  0.00           C  
ATOM   3146  H5'   C  1055     -20.196 -11.437 -54.440  1.00  0.00           H  
ATOM   3147 H5''   C  1055     -19.145 -12.572 -54.047  1.00  0.00           H  
ATOM   3148  H4'   C  1055     -19.714 -10.233 -52.567  1.00  0.00           H  
ATOM   3149  H3'   C  1055     -17.272 -11.063 -53.762  1.00  0.00           H  
ATOM   3150  H1'   C  1055     -17.636 -10.749 -50.147  1.00  0.00           H  
ATOM   3151  H2'   C  1055     -16.109  -9.980 -52.106  1.00  0.00           H  
ATOM   3152 HO2'   C  1055     -18.008  -8.268 -52.215  1.00  0.00           H  
ATOM   3153  H42   C  1055     -13.866 -15.994 -51.217  1.00  0.00           H  
ATOM   3154  H41   C  1055     -12.910 -14.978 -50.249  1.00  0.00           H  
ATOM   3155  H5    C  1055     -16.008 -15.257 -52.057  1.00  0.00           H  
ATOM   3156  H6    C  1055     -17.573 -13.549 -52.154  1.00  0.00           H  
ATOM   3157  P     A  1056     -16.780  -8.748 -55.071  1.00  0.00           P  
ATOM   3158  OP2   A  1056     -15.691  -9.755 -55.020  1.00  0.00           O  
ATOM   3159  OP1   A  1056     -17.355  -8.354 -56.381  1.00  0.00           O  
ATOM   3160  O5'   A  1056     -16.264  -7.428 -54.342  1.00  0.00           O  
ATOM   3161  C5'   A  1056     -16.582  -6.142 -54.852  1.00  0.00           C  
ATOM   3162  C4'   A  1056     -16.021  -5.045 -53.982  1.00  0.00           C  
ATOM   3163  O4'   A  1056     -16.037  -5.446 -52.589  1.00  0.00           O  
ATOM   3164  C3'   A  1056     -14.567  -4.673 -54.233  1.00  0.00           C  
ATOM   3165  O3'   A  1056     -14.402  -3.793 -55.331  1.00  0.00           O  
ATOM   3166  C1'   A  1056     -14.925  -4.906 -51.915  1.00  0.00           C  
ATOM   3167  C2'   A  1056     -14.174  -4.030 -52.906  1.00  0.00           C  
ATOM   3168  O2'   A  1056     -14.665  -2.700 -52.812  1.00  0.00           O  
ATOM   3169  N1    A  1056     -10.864  -6.280 -49.056  1.00  0.00           N  
ATOM   3170  C2    A  1056     -11.409  -5.088 -49.332  1.00  0.00           C  
ATOM   3171  N3    A  1056     -12.469  -4.802 -50.086  1.00  0.00           N  
ATOM   3172  C4    A  1056     -13.002  -5.924 -50.601  1.00  0.00           C  
ATOM   3173  C5    A  1056     -12.554  -7.218 -50.409  1.00  0.00           C  
ATOM   3174  C6    A  1056     -11.424  -7.387 -49.590  1.00  0.00           C  
ATOM   3175  N6    A  1056     -10.880  -8.574 -49.315  1.00  0.00           N  
ATOM   3176  N7    A  1056     -13.354  -8.120 -51.097  1.00  0.00           N  
ATOM   3177  C8    A  1056     -14.251  -7.365 -51.680  1.00  0.00           C  
ATOM   3178  N9    A  1056     -14.098  -6.024 -51.423  1.00  0.00           N  
ATOM   3179  H5'   A  1056     -17.557  -6.047 -54.896  1.00  0.00           H  
ATOM   3180 H5''   A  1056     -16.213  -6.054 -55.755  1.00  0.00           H  
ATOM   3181  H4'   A  1056     -16.576  -4.246 -54.093  1.00  0.00           H  
ATOM   3182  H3'   A  1056     -14.028  -5.478 -54.382  1.00  0.00           H  
ATOM   3183  H1'   A  1056     -15.221  -4.360 -51.156  1.00  0.00           H  
ATOM   3184  H2'   A  1056     -13.206  -4.071 -52.759  1.00  0.00           H  
ATOM   3185 HO2'   A  1056     -14.864  -2.371 -53.713  1.00  0.00           H  
ATOM   3186  H2    A  1056     -10.965  -4.317 -48.921  1.00  0.00           H  
ATOM   3187  H61   A  1056     -10.090  -8.629 -48.736  1.00  0.00           H  
ATOM   3188  H62   A  1056     -11.269  -9.391 -49.690  1.00  0.00           H  
ATOM   3189  H8    A  1056     -14.966  -7.723 -52.247  1.00  0.00           H  
ATOM   3190  P     C  1057     -13.002  -3.739 -56.120  1.00  0.00           P  
ATOM   3191  OP2   C  1057     -12.672  -5.116 -56.567  1.00  0.00           O  
ATOM   3192  OP1   C  1057     -13.079  -2.643 -57.118  1.00  0.00           O  
ATOM   3193  O5'   C  1057     -11.947  -3.315 -55.004  1.00  0.00           O  
ATOM   3194  C5'   C  1057     -11.855  -1.970 -54.560  1.00  0.00           C  
ATOM   3195  C4'   C  1057     -10.735  -1.787 -53.565  1.00  0.00           C  
ATOM   3196  O4'   C  1057     -10.915  -2.643 -52.411  1.00  0.00           O  
ATOM   3197  C3'   C  1057      -9.340  -2.147 -54.052  1.00  0.00           C  
ATOM   3198  O3'   C  1057      -8.797  -1.179 -54.934  1.00  0.00           O  
ATOM   3199  C1'   C  1057      -9.667  -3.013 -51.907  1.00  0.00           C  
ATOM   3200  C2'   C  1057      -8.630  -2.235 -52.711  1.00  0.00           C  
ATOM   3201  O2'   C  1057      -8.449  -0.949 -52.138  1.00  0.00           O  
ATOM   3202  N1    C  1057      -9.521  -4.481 -52.068  1.00  0.00           N  
ATOM   3203  C2    C  1057      -8.575  -5.146 -51.278  1.00  0.00           C  
ATOM   3204  O2    C  1057      -7.892  -4.495 -50.473  1.00  0.00           O  
ATOM   3205  N3    C  1057      -8.423  -6.484 -51.406  1.00  0.00           N  
ATOM   3206  C4    C  1057      -9.169  -7.161 -52.278  1.00  0.00           C  
ATOM   3207  N4    C  1057      -8.984  -8.481 -52.370  1.00  0.00           N  
ATOM   3208  C5    C  1057     -10.138  -6.515 -53.096  1.00  0.00           C  
ATOM   3209  C6    C  1057     -10.281  -5.191 -52.960  1.00  0.00           C  
ATOM   3210  H5'   C  1057     -12.702  -1.715 -54.138  1.00  0.00           H  
ATOM   3211 H5''   C  1057     -11.695  -1.389 -55.332  1.00  0.00           H  
ATOM   3212  H4'   C  1057     -10.739  -0.851 -53.275  1.00  0.00           H  
ATOM   3213  H3'   C  1057      -9.312  -3.026 -54.484  1.00  0.00           H  
ATOM   3214  H1'   C  1057      -9.581  -2.779 -50.959  1.00  0.00           H  
ATOM   3215  H2'   C  1057      -7.782  -2.721 -52.787  1.00  0.00           H  
ATOM   3216 HO2'   C  1057      -8.521  -0.272 -52.843  1.00  0.00           H  
ATOM   3217  H42   C  1057      -9.517  -9.007 -53.002  1.00  0.00           H  
ATOM   3218  H41   C  1057      -8.315  -8.922 -51.806  1.00  0.00           H  
ATOM   3219  H5    C  1057     -10.682  -7.021 -53.735  1.00  0.00           H  
ATOM   3220  H6    C  1057     -10.942  -4.728 -53.514  1.00  0.00           H  
ATOM   3221  P     C  1058      -7.395  -1.455 -55.672  1.00  0.00           P  
ATOM   3222  OP2   C  1058      -7.620  -2.481 -56.721  1.00  0.00           O  
ATOM   3223  OP1   C  1058      -6.806  -0.143 -56.043  1.00  0.00           O  
ATOM   3224  O5'   C  1058      -6.482  -2.100 -54.537  1.00  0.00           O  
ATOM   3225  C5'   C  1058      -5.584  -1.302 -53.781  1.00  0.00           C  
ATOM   3226  C4'   C  1058      -4.534  -2.142 -53.096  1.00  0.00           C  
ATOM   3227  O4'   C  1058      -5.117  -3.268 -52.405  1.00  0.00           O  
ATOM   3228  C3'   C  1058      -3.484  -2.770 -53.998  1.00  0.00           C  
ATOM   3229  O3'   C  1058      -2.474  -1.856 -54.391  1.00  0.00           O  
ATOM   3230  C1'   C  1058      -4.246  -4.369 -52.428  1.00  0.00           C  
ATOM   3231  C2'   C  1058      -2.969  -3.922 -53.136  1.00  0.00           C  
ATOM   3232  O2'   C  1058      -2.039  -3.463 -52.166  1.00  0.00           O  
ATOM   3233  N1    C  1058      -4.926  -5.480 -53.139  1.00  0.00           N  
ATOM   3234  C2    C  1058      -4.391  -6.769 -53.024  1.00  0.00           C  
ATOM   3235  O2    C  1058      -3.372  -6.943 -52.337  1.00  0.00           O  
ATOM   3236  N3    C  1058      -4.991  -7.799 -53.662  1.00  0.00           N  
ATOM   3237  C4    C  1058      -6.084  -7.586 -54.395  1.00  0.00           C  
ATOM   3238  N4    C  1058      -6.643  -8.633 -55.007  1.00  0.00           N  
ATOM   3239  C5    C  1058      -6.652  -6.288 -54.532  1.00  0.00           C  
ATOM   3240  C6    C  1058      -6.050  -5.276 -53.895  1.00  0.00           C  
ATOM   3241  H5'   C  1058      -6.090  -0.807 -53.104  1.00  0.00           H  
ATOM   3242 H5''   C  1058      -5.142  -0.665 -54.380  1.00  0.00           H  
ATOM   3243  H4'   C  1058      -4.087  -1.566 -52.442  1.00  0.00           H  
ATOM   3244  H3'   C  1058      -3.913  -3.138 -54.799  1.00  0.00           H  
ATOM   3245  H1'   C  1058      -4.027  -4.651 -51.516  1.00  0.00           H  
ATOM   3246  H2'   C  1058      -2.594  -4.641 -53.686  1.00  0.00           H  
ATOM   3247 HO2'   C  1058      -1.309  -4.111 -52.091  1.00  0.00           H  
ATOM   3248  H42   C  1058      -7.447  -8.509 -55.552  1.00  0.00           H  
ATOM   3249  H41   C  1058      -6.249  -9.525 -54.910  1.00  0.00           H  
ATOM   3250  H5    C  1058      -7.457  -6.141 -55.073  1.00  0.00           H  
ATOM   3251  H6    C  1058      -6.426  -4.376 -53.978  1.00  0.00           H  
ATOM   3252  P     G  1059      -1.936  -1.848 -55.906  1.00  0.00           P  
ATOM   3253  OP2   G  1059      -2.778  -2.779 -56.698  1.00  0.00           O  
ATOM   3254  OP1   G  1059      -1.798  -0.434 -56.338  1.00  0.00           O  
ATOM   3255  O5'   G  1059      -0.474  -2.475 -55.799  1.00  0.00           O  
ATOM   3256  C5'   G  1059      -0.014  -3.418 -56.756  1.00  0.00           C  
ATOM   3257  C4'   G  1059       0.263  -4.759 -56.123  1.00  0.00           C  
ATOM   3258  O4'   G  1059      -0.898  -5.188 -55.359  1.00  0.00           O  
ATOM   3259  C3'   G  1059       0.496  -5.915 -57.084  1.00  0.00           C  
ATOM   3260  O3'   G  1059       1.813  -5.943 -57.607  1.00  0.00           O  
ATOM   3261  C1'   G  1059      -1.046  -6.585 -55.446  1.00  0.00           C  
ATOM   3262  C2'   G  1059       0.182  -7.106 -56.197  1.00  0.00           C  
ATOM   3263  O2'   G  1059       1.231  -7.350 -55.271  1.00  0.00           O  
ATOM   3264  N1    G  1059      -4.247 -10.174 -57.116  1.00  0.00           N  
ATOM   3265  C2    G  1059      -3.073 -10.307 -56.414  1.00  0.00           C  
ATOM   3266  N2    G  1059      -2.698 -11.559 -56.115  1.00  0.00           N  
ATOM   3267  N3    G  1059      -2.321  -9.288 -56.032  1.00  0.00           N  
ATOM   3268  C4    G  1059      -2.843  -8.104 -56.415  1.00  0.00           C  
ATOM   3269  C5    G  1059      -4.006  -7.861 -57.116  1.00  0.00           C  
ATOM   3270  C6    G  1059      -4.803  -8.964 -57.520  1.00  0.00           C  
ATOM   3271  O6    G  1059      -5.867  -8.955 -58.149  1.00  0.00           O  
ATOM   3272  N7    G  1059      -4.190  -6.500 -57.309  1.00  0.00           N  
ATOM   3273  C8    G  1059      -3.156  -5.949 -56.734  1.00  0.00           C  
ATOM   3274  N9    G  1059      -2.300  -6.864 -56.171  1.00  0.00           N  
ATOM   3275  H5'   G  1059       0.809  -3.081 -57.167  1.00  0.00           H  
ATOM   3276 H5''   G  1059      -0.697  -3.527 -57.451  1.00  0.00           H  
ATOM   3277  H4'   G  1059       1.035  -4.683 -55.523  1.00  0.00           H  
ATOM   3278  H3'   G  1059      -0.143  -5.884 -57.826  1.00  0.00           H  
ATOM   3279  H1'   G  1059      -1.083  -6.996 -54.557  1.00  0.00           H  
ATOM   3280  H2'   G  1059      -0.027  -7.904 -56.727  1.00  0.00           H  
ATOM   3281 HO2'   G  1059       1.346  -8.318 -55.167  1.00  0.00           H  
ATOM   3282  H1    G  1059      -4.731 -10.993 -57.351  1.00  0.00           H  
ATOM   3283  H22   G  1059      -1.869 -11.716 -55.615  1.00  0.00           H  
ATOM   3284  H21   G  1059      -3.249 -12.319 -56.394  1.00  0.00           H  
ATOM   3285  H8    G  1059      -3.008  -4.981 -56.705  1.00  0.00           H  
ATOM   3286  P     G  1060       2.108  -6.658 -59.016  1.00  0.00           P  
ATOM   3287  OP2   G  1060       1.112  -6.163 -60.000  1.00  0.00           O  
ATOM   3288  OP1   G  1060       3.558  -6.523 -59.307  1.00  0.00           O  
ATOM   3289  O5'   G  1060       1.803  -8.198 -58.738  1.00  0.00           O  
ATOM   3290  C5'   G  1060       2.614  -8.953 -57.851  1.00  0.00           C  
ATOM   3291  C4'   G  1060       2.236 -10.413 -57.862  1.00  0.00           C  
ATOM   3292  O4'   G  1060       0.872 -10.577 -57.386  1.00  0.00           O  
ATOM   3293  C3'   G  1060       2.233 -11.092 -59.224  1.00  0.00           C  
ATOM   3294  O3'   G  1060       3.515 -11.555 -59.614  1.00  0.00           O  
ATOM   3295  C1'   G  1060       0.257 -11.642 -58.070  1.00  0.00           C  
ATOM   3296  C2'   G  1060       1.319 -12.280 -58.964  1.00  0.00           C  
ATOM   3297  O2'   G  1060       1.991 -13.298 -58.236  1.00  0.00           O  
ATOM   3298  N1    G  1060      -3.768 -12.760 -60.980  1.00  0.00           N  
ATOM   3299  C2    G  1060      -2.863 -13.601 -60.379  1.00  0.00           C  
ATOM   3300  N2    G  1060      -3.051 -14.915 -60.574  1.00  0.00           N  
ATOM   3301  N3    G  1060      -1.848 -13.186 -59.638  1.00  0.00           N  
ATOM   3302  C4    G  1060      -1.807 -11.841 -59.545  1.00  0.00           C  
ATOM   3303  C5    G  1060      -2.660 -10.913 -60.105  1.00  0.00           C  
ATOM   3304  C6    G  1060      -3.744 -11.371 -60.897  1.00  0.00           C  
ATOM   3305  O6    G  1060      -4.609 -10.705 -61.479  1.00  0.00           O  
ATOM   3306  N7    G  1060      -2.273  -9.623 -59.769  1.00  0.00           N  
ATOM   3307  C8    G  1060      -1.213  -9.787 -59.026  1.00  0.00           C  
ATOM   3308  N9    G  1060      -0.875 -11.107 -58.849  1.00  0.00           N  
ATOM   3309  H5'   G  1060       2.508  -8.602 -56.943  1.00  0.00           H  
ATOM   3310 H5''   G  1060       3.552  -8.863 -58.121  1.00  0.00           H  
ATOM   3311  H4'   G  1060       2.842 -10.900 -57.265  1.00  0.00           H  
ATOM   3312  H3'   G  1060       1.872 -10.515 -59.927  1.00  0.00           H  
ATOM   3313  H1'   G  1060      -0.072 -12.306 -57.429  1.00  0.00           H  
ATOM   3314  H2'   G  1060       0.932 -12.625 -59.796  1.00  0.00           H  
ATOM   3315 HO2'   G  1060       1.731 -14.172 -58.595  1.00  0.00           H  
ATOM   3316  H1    G  1060      -4.485 -13.167 -61.509  1.00  0.00           H  
ATOM   3317  H22   G  1060      -2.436 -15.563 -60.169  1.00  0.00           H  
ATOM   3318  H21   G  1060      -3.800 -15.229 -61.121  1.00  0.00           H  
ATOM   3319  H8    G  1060      -0.710  -9.043 -58.633  1.00  0.00           H  
ATOM   3320  P     G  1061       3.879 -11.704 -61.172  1.00  0.00           P  
ATOM   3321  OP2   G  1061       3.585 -10.411 -61.839  1.00  0.00           O  
ATOM   3322  OP1   G  1061       5.241 -12.289 -61.272  1.00  0.00           O  
ATOM   3323  O5'   G  1061       2.839 -12.785 -61.710  1.00  0.00           O  
ATOM   3324  C5'   G  1061       3.113 -14.174 -61.609  1.00  0.00           C  
ATOM   3325  C4'   G  1061       2.066 -14.998 -62.317  1.00  0.00           C  
ATOM   3326  O4'   G  1061       0.738 -14.648 -61.852  1.00  0.00           O  
ATOM   3327  C3'   G  1061       1.962 -14.796 -63.821  1.00  0.00           C  
ATOM   3328  O3'   G  1061       2.951 -15.508 -64.545  1.00  0.00           O  
ATOM   3329  C1'   G  1061      -0.192 -14.797 -62.890  1.00  0.00           C  
ATOM   3330  C2'   G  1061       0.571 -15.340 -64.097  1.00  0.00           C  
ATOM   3331  O2'   G  1061       0.556 -16.760 -64.061  1.00  0.00           O  
ATOM   3332  N1    G  1061      -3.812 -12.186 -65.339  1.00  0.00           N  
ATOM   3333  C2    G  1061      -3.558 -13.536 -65.337  1.00  0.00           C  
ATOM   3334  N2    G  1061      -4.372 -14.297 -66.083  1.00  0.00           N  
ATOM   3335  N3    G  1061      -2.577 -14.102 -64.652  1.00  0.00           N  
ATOM   3336  C4    G  1061      -1.857 -13.196 -63.959  1.00  0.00           C  
ATOM   3337  C5    G  1061      -2.027 -11.829 -63.893  1.00  0.00           C  
ATOM   3338  C6    G  1061      -3.083 -11.235 -64.632  1.00  0.00           C  
ATOM   3339  O6    G  1061      -3.396 -10.041 -64.704  1.00  0.00           O  
ATOM   3340  N7    G  1061      -1.074 -11.253 -63.065  1.00  0.00           N  
ATOM   3341  C8    G  1061      -0.355 -12.261 -62.650  1.00  0.00           C  
ATOM   3342  N9    G  1061      -0.776 -13.468 -63.153  1.00  0.00           N  
ATOM   3343  H5'   G  1061       3.135 -14.428 -60.663  1.00  0.00           H  
ATOM   3344 H5''   G  1061       3.989 -14.357 -62.010  1.00  0.00           H  
ATOM   3345  H4'   G  1061       2.236 -15.947 -62.134  1.00  0.00           H  
ATOM   3346  H3'   G  1061       2.009 -13.848 -64.061  1.00  0.00           H  
ATOM   3347  H1'   G  1061      -0.905 -15.424 -62.645  1.00  0.00           H  
ATOM   3348  H2'   G  1061       0.211 -14.994 -64.941  1.00  0.00           H  
ATOM   3349 HO2'   G  1061      -0.021 -17.091 -64.782  1.00  0.00           H  
ATOM   3350  H1    G  1061      -4.564 -11.866 -65.880  1.00  0.00           H  
ATOM   3351  H22   G  1061      -4.239 -15.267 -66.120  1.00  0.00           H  
ATOM   3352  H21   G  1061      -5.101 -13.885 -66.593  1.00  0.00           H  
ATOM   3353  H8    G  1061       0.406 -12.164 -62.041  1.00  0.00           H  
ATOM   3354  P     C  1062       3.351 -15.048 -66.032  1.00  0.00           P  
ATOM   3355  OP2   C  1062       3.588 -13.583 -66.013  1.00  0.00           O  
ATOM   3356  OP1   C  1062       4.417 -15.958 -66.523  1.00  0.00           O  
ATOM   3357  O5'   C  1062       2.036 -15.324 -66.889  1.00  0.00           O  
ATOM   3358  C5'   C  1062       1.720 -16.633 -67.338  1.00  0.00           C  
ATOM   3359  C4'   C  1062       0.537 -16.629 -68.276  1.00  0.00           C  
ATOM   3360  O4'   C  1062      -0.592 -16.025 -67.593  1.00  0.00           O  
ATOM   3361  C3'   C  1062       0.680 -15.783 -69.531  1.00  0.00           C  
ATOM   3362  O3'   C  1062       1.371 -16.451 -70.572  1.00  0.00           O  
ATOM   3363  C1'   C  1062      -1.377 -15.285 -68.500  1.00  0.00           C  
ATOM   3364  C2'   C  1062      -0.776 -15.520 -69.888  1.00  0.00           C  
ATOM   3365  O2'   C  1062      -1.377 -16.666 -70.472  1.00  0.00           O  
ATOM   3366  N1    C  1062      -1.315 -13.859 -68.093  1.00  0.00           N  
ATOM   3367  C2    C  1062      -2.277 -12.979 -68.605  1.00  0.00           C  
ATOM   3368  O2    C  1062      -3.146 -13.413 -69.377  1.00  0.00           O  
ATOM   3369  N3    C  1062      -2.243 -11.674 -68.249  1.00  0.00           N  
ATOM   3370  C4    C  1062      -1.299 -11.233 -67.418  1.00  0.00           C  
ATOM   3371  N4    C  1062      -1.305  -9.937 -67.095  1.00  0.00           N  
ATOM   3372  C5    C  1062      -0.307 -12.101 -66.882  1.00  0.00           C  
ATOM   3373  C6    C  1062      -0.351 -13.390 -67.240  1.00  0.00           C  
ATOM   3374  H5'   C  1062       1.511 -17.195 -66.562  1.00  0.00           H  
ATOM   3375 H5''   C  1062       2.496 -17.007 -67.804  1.00  0.00           H  
ATOM   3376  H4'   C  1062       0.303 -17.545 -68.535  1.00  0.00           H  
ATOM   3377  H3'   C  1062       1.133 -14.936 -69.336  1.00  0.00           H  
ATOM   3378  H1'   C  1062      -2.310 -15.584 -68.499  1.00  0.00           H  
ATOM   3379  H2'   C  1062      -0.867 -14.731 -70.462  1.00  0.00           H  
ATOM   3380 HO2'   C  1062      -1.958 -16.383 -71.208  1.00  0.00           H  
ATOM   3381  H42   C  1062      -0.624  -9.582 -66.487  1.00  0.00           H  
ATOM   3382  H41   C  1062      -1.989  -9.342 -67.467  1.00  0.00           H  
ATOM   3383  H5    C  1062       0.383 -11.767 -66.271  1.00  0.00           H  
ATOM   3384  H6    C  1062       0.323 -14.003 -66.881  1.00  0.00           H  
ATOM   3385  P     C  1063       2.111 -15.607 -71.723  1.00  0.00           P  
ATOM   3386  OP2   C  1063       2.849 -14.493 -71.075  1.00  0.00           O  
ATOM   3387  OP1   C  1063       2.843 -16.561 -72.594  1.00  0.00           O  
ATOM   3388  O5'   C  1063       0.917 -14.981 -72.571  1.00  0.00           O  
ATOM   3389  C5'   C  1063       0.187 -15.772 -73.497  1.00  0.00           C  
ATOM   3390  C4'   C  1063      -0.822 -14.949 -74.259  1.00  0.00           C  
ATOM   3391  O4'   C  1063      -1.731 -14.320 -73.326  1.00  0.00           O  
ATOM   3392  C3'   C  1063      -0.267 -13.786 -75.066  1.00  0.00           C  
ATOM   3393  O3'   C  1063       0.199 -14.175 -76.347  1.00  0.00           O  
ATOM   3394  C1'   C  1063      -2.085 -13.020 -73.762  1.00  0.00           C  
ATOM   3395  C2'   C  1063      -1.441 -12.823 -75.134  1.00  0.00           C  
ATOM   3396  O2'   C  1063      -2.369 -13.213 -76.136  1.00  0.00           O  
ATOM   3397  N1    C  1063      -1.578 -12.051 -72.758  1.00  0.00           N  
ATOM   3398  C2    C  1063      -2.099 -10.750 -72.768  1.00  0.00           C  
ATOM   3399  O2    C  1063      -2.960 -10.448 -73.608  1.00  0.00           O  
ATOM   3400  N3    C  1063      -1.654  -9.848 -71.863  1.00  0.00           N  
ATOM   3401  C4    C  1063      -0.728 -10.197 -70.971  1.00  0.00           C  
ATOM   3402  N4    C  1063      -0.319  -9.273 -70.097  1.00  0.00           N  
ATOM   3403  C5    C  1063      -0.179 -11.510 -70.935  1.00  0.00           C  
ATOM   3404  C6    C  1063      -0.627 -12.395 -71.834  1.00  0.00           C  
ATOM   3405  H5'   C  1063      -0.281 -16.482 -73.010  1.00  0.00           H  
ATOM   3406 H5''   C  1063       0.813 -16.179 -74.132  1.00  0.00           H  
ATOM   3407  H4'   C  1063      -1.334 -15.533 -74.855  1.00  0.00           H  
ATOM   3408  H3'   C  1063       0.469 -13.370 -74.570  1.00  0.00           H  
ATOM   3409  H1'   C  1063      -3.056 -12.925 -73.845  1.00  0.00           H  
ATOM   3410  H2'   C  1063      -1.140 -11.900 -75.258  1.00  0.00           H  
ATOM   3411 HO2'   C  1063      -2.692 -12.413 -76.601  1.00  0.00           H  
ATOM   3412  H42   C  1063       0.360  -9.499 -69.429  1.00  0.00           H  
ATOM   3413  H41   C  1063      -0.699  -8.370 -70.126  1.00  0.00           H  
ATOM   3414  H5    C  1063       0.502 -11.758 -70.275  1.00  0.00           H  
ATOM   3415  H6    C  1063      -0.261 -13.303 -71.826  1.00  0.00           H  
ATOM   3416  P     A  1064       1.340 -13.318 -77.087  1.00  0.00           P  
ATOM   3417  OP2   A  1064       2.425 -13.055 -76.109  1.00  0.00           O  
ATOM   3418  OP1   A  1064       1.657 -13.988 -78.373  1.00  0.00           O  
ATOM   3419  O5'   A  1064       0.627 -11.932 -77.417  1.00  0.00           O  
ATOM   3420  C5'   A  1064      -0.231 -11.802 -78.541  1.00  0.00           C  
ATOM   3421  C4'   A  1064      -0.634 -10.366 -78.767  1.00  0.00           C  
ATOM   3422  O4'   A  1064      -1.379  -9.901 -77.624  1.00  0.00           O  
ATOM   3423  C3'   A  1064       0.504  -9.363 -78.877  1.00  0.00           C  
ATOM   3424  O3'   A  1064       1.139  -9.380 -80.143  1.00  0.00           O  
ATOM   3425  C1'   A  1064      -1.125  -8.531 -77.398  1.00  0.00           C  
ATOM   3426  C2'   A  1064      -0.209  -8.064 -78.526  1.00  0.00           C  
ATOM   3427  O2'   A  1064      -1.003  -7.604 -79.610  1.00  0.00           O  
ATOM   3428  N1    A  1064       0.001  -5.414 -73.451  1.00  0.00           N  
ATOM   3429  C2    A  1064      -0.648  -5.208 -74.604  1.00  0.00           C  
ATOM   3430  N3    A  1064      -0.906  -6.066 -75.589  1.00  0.00           N  
ATOM   3431  C4    A  1064      -0.410  -7.283 -75.302  1.00  0.00           C  
ATOM   3432  C5    A  1064       0.279  -7.648 -74.160  1.00  0.00           C  
ATOM   3433  C6    A  1064       0.486  -6.648 -73.194  1.00  0.00           C  
ATOM   3434  N6    A  1064       1.134  -6.853 -72.044  1.00  0.00           N  
ATOM   3435  N7    A  1064       0.637  -8.988 -74.211  1.00  0.00           N  
ATOM   3436  C8    A  1064       0.164  -9.396 -75.363  1.00  0.00           C  
ATOM   3437  N9    A  1064      -0.481  -8.416 -76.075  1.00  0.00           N  
ATOM   3438  H5'   A  1064      -1.036 -12.340 -78.393  1.00  0.00           H  
ATOM   3439 H5''   A  1064       0.233 -12.133 -79.338  1.00  0.00           H  
ATOM   3440  H4'   A  1064      -1.195 -10.298 -79.568  1.00  0.00           H  
ATOM   3441  H3'   A  1064       1.171  -9.544 -78.181  1.00  0.00           H  
ATOM   3442  H1'   A  1064      -1.950  -8.000 -77.407  1.00  0.00           H  
ATOM   3443  H2'   A  1064       0.421  -7.379 -78.220  1.00  0.00           H  
ATOM   3444 HO2'   A  1064      -0.919  -6.630 -79.675  1.00  0.00           H  
ATOM   3445  H2    A  1064      -0.980  -4.296 -74.743  1.00  0.00           H  
ATOM   3446  H61   A  1064       1.248  -6.115 -71.408  1.00  0.00           H  
ATOM   3447  H62   A  1064       1.494  -7.739 -71.836  1.00  0.00           H  
ATOM   3448  H8    A  1064       0.263 -10.317 -75.686  1.00  0.00           H  
ATOM   3449  P     U  1065       2.715  -9.089 -80.261  1.00  0.00           P  
ATOM   3450  OP2   U  1065       3.383  -9.691 -79.080  1.00  0.00           O  
ATOM   3451  OP1   U  1065       3.153  -9.472 -81.628  1.00  0.00           O  
ATOM   3452  O5'   U  1065       2.824  -7.505 -80.135  1.00  0.00           O  
ATOM   3453  C5'   U  1065       2.123  -6.651 -81.027  1.00  0.00           C  
ATOM   3454  C4'   U  1065       2.346  -5.196 -80.697  1.00  0.00           C  
ATOM   3455  O4'   U  1065       1.574  -4.873 -79.521  1.00  0.00           O  
ATOM   3456  C3'   U  1065       3.767  -4.804 -80.322  1.00  0.00           C  
ATOM   3457  O3'   U  1065       4.584  -4.537 -81.448  1.00  0.00           O  
ATOM   3458  C1'   U  1065       2.309  -3.993 -78.701  1.00  0.00           C  
ATOM   3459  C2'   U  1065       3.541  -3.565 -79.487  1.00  0.00           C  
ATOM   3460  O2'   U  1065       3.209  -2.440 -80.287  1.00  0.00           O  
ATOM   3461  N1    U  1065       2.660  -4.713 -77.453  1.00  0.00           N  
ATOM   3462  C2    U  1065       3.010  -3.945 -76.358  1.00  0.00           C  
ATOM   3463  O2    U  1065       3.039  -2.727 -76.382  1.00  0.00           O  
ATOM   3464  N3    U  1065       3.326  -4.654 -75.225  1.00  0.00           N  
ATOM   3465  C4    U  1065       3.329  -6.025 -75.076  1.00  0.00           C  
ATOM   3466  O4    U  1065       3.639  -6.514 -73.989  1.00  0.00           O  
ATOM   3467  C5    U  1065       2.957  -6.755 -76.249  1.00  0.00           C  
ATOM   3468  C6    U  1065       2.643  -6.089 -77.366  1.00  0.00           C  
ATOM   3469  H5'   U  1065       1.165  -6.848 -80.971  1.00  0.00           H  
ATOM   3470 H5''   U  1065       2.432  -6.822 -81.941  1.00  0.00           H  
ATOM   3471  H4'   U  1065       2.047  -4.630 -81.438  1.00  0.00           H  
ATOM   3472  H3'   U  1065       4.179  -5.494 -79.763  1.00  0.00           H  
ATOM   3473  H1'   U  1065       1.777  -3.200 -78.479  1.00  0.00           H  
ATOM   3474  H2'   U  1065       4.297  -3.376 -78.892  1.00  0.00           H  
ATOM   3475 HO2'   U  1065       3.664  -1.649 -79.930  1.00  0.00           H  
ATOM   3476  H3    U  1065       3.577  -4.128 -74.438  1.00  0.00           H  
ATOM   3477  H5    U  1065       2.931  -7.734 -76.233  1.00  0.00           H  
ATOM   3478  H6    U  1065       2.393  -6.612 -78.155  1.00  0.00           H  
ATOM   3479  P     U  1066       6.163  -4.826 -81.389  1.00  0.00           P  
ATOM   3480  OP2   U  1066       6.359  -6.298 -81.353  1.00  0.00           O  
ATOM   3481  OP1   U  1066       6.818  -4.025 -82.454  1.00  0.00           O  
ATOM   3482  O5'   U  1066       6.611  -4.234 -79.980  1.00  0.00           O  
ATOM   3483  C5'   U  1066       7.139  -2.920 -79.875  1.00  0.00           C  
ATOM   3484  C4'   U  1066       7.564  -2.602 -78.463  1.00  0.00           C  
ATOM   3485  O4'   U  1066       6.537  -3.095 -77.569  1.00  0.00           O  
ATOM   3486  C3'   U  1066       8.803  -3.323 -77.957  1.00  0.00           C  
ATOM   3487  O3'   U  1066      10.010  -2.697 -78.355  1.00  0.00           O  
ATOM   3488  C1'   U  1066       7.124  -3.453 -76.343  1.00  0.00           C  
ATOM   3489  C2'   U  1066       8.619  -3.193 -76.463  1.00  0.00           C  
ATOM   3490  O2'   U  1066       8.906  -1.874 -76.022  1.00  0.00           O  
ATOM   3491  N1    U  1066       6.821  -4.878 -76.066  1.00  0.00           N  
ATOM   3492  C2    U  1066       6.817  -5.277 -74.742  1.00  0.00           C  
ATOM   3493  O2    U  1066       7.047  -4.517 -73.818  1.00  0.00           O  
ATOM   3494  N3    U  1066       6.531  -6.604 -74.535  1.00  0.00           N  
ATOM   3495  C4    U  1066       6.256  -7.555 -75.493  1.00  0.00           C  
ATOM   3496  O4    U  1066       6.018  -8.713 -75.145  1.00  0.00           O  
ATOM   3497  C5    U  1066       6.277  -7.071 -76.840  1.00  0.00           C  
ATOM   3498  C6    U  1066       6.552  -5.783 -77.071  1.00  0.00           C  
ATOM   3499  H5'   U  1066       6.453  -2.278 -80.155  1.00  0.00           H  
ATOM   3500 H5''   U  1066       7.914  -2.839 -80.468  1.00  0.00           H  
ATOM   3501  H4'   U  1066       7.647  -1.630 -78.370  1.00  0.00           H  
ATOM   3502  H3'   U  1066       8.755  -4.267 -78.215  1.00  0.00           H  
ATOM   3503  H1'   U  1066       6.757  -2.897 -75.623  1.00  0.00           H  
ATOM   3504  H2'   U  1066       9.147  -3.860 -75.976  1.00  0.00           H  
ATOM   3505 HO2'   U  1066       9.392  -1.919 -75.172  1.00  0.00           H  
ATOM   3506  H3    U  1066       6.523  -6.907 -73.603  1.00  0.00           H  
ATOM   3507  H5    U  1066       6.092  -7.679 -77.586  1.00  0.00           H  
ATOM   3508  H6    U  1066       6.562  -5.477 -78.001  1.00  0.00           H  
ATOM   3509  P     A  1067      11.399  -3.502 -78.293  1.00  0.00           P  
ATOM   3510  OP2   A  1067      11.185  -4.726 -77.479  1.00  0.00           O  
ATOM   3511  OP1   A  1067      11.924  -3.623 -79.676  1.00  0.00           O  
ATOM   3512  O5'   A  1067      12.369  -2.534 -77.479  1.00  0.00           O  
ATOM   3513  C5'   A  1067      12.415  -1.143 -77.762  1.00  0.00           C  
ATOM   3514  C4'   A  1067      13.351  -0.841 -78.904  1.00  0.00           C  
ATOM   3515  O4'   A  1067      12.988  -1.654 -80.029  1.00  0.00           O  
ATOM   3516  C3'   A  1067      13.289   0.573 -79.462  1.00  0.00           C  
ATOM   3517  O3'   A  1067      14.244   1.442 -78.879  1.00  0.00           O  
ATOM   3518  C1'   A  1067      13.212  -0.991 -81.273  1.00  0.00           C  
ATOM   3519  C2'   A  1067      13.632   0.437 -80.952  1.00  0.00           C  
ATOM   3520  O2'   A  1067      15.031   0.548 -81.170  1.00  0.00           O  
ATOM   3521  N1    A  1067      10.756   0.388 -85.589  1.00  0.00           N  
ATOM   3522  C2    A  1067      12.006   0.602 -85.157  1.00  0.00           C  
ATOM   3523  N3    A  1067      12.581   0.213 -84.020  1.00  0.00           N  
ATOM   3524  C4    A  1067      11.714  -0.482 -83.263  1.00  0.00           C  
ATOM   3525  C5    A  1067      10.400  -0.783 -83.571  1.00  0.00           C  
ATOM   3526  C6    A  1067       9.912  -0.315 -84.804  1.00  0.00           C  
ATOM   3527  N6    A  1067       8.666  -0.527 -85.235  1.00  0.00           N  
ATOM   3528  N7    A  1067       9.813  -1.518 -82.551  1.00  0.00           N  
ATOM   3529  C8    A  1067      10.768  -1.644 -81.664  1.00  0.00           C  
ATOM   3530  N9    A  1067      11.947  -1.041 -82.030  1.00  0.00           N  
ATOM   3531  H5'   A  1067      12.720  -0.664 -76.963  1.00  0.00           H  
ATOM   3532 H5''   A  1067      11.515  -0.834 -77.995  1.00  0.00           H  
ATOM   3533  H4'   A  1067      14.267  -1.056 -78.629  1.00  0.00           H  
ATOM   3534  H3'   A  1067      12.368   0.905 -79.395  1.00  0.00           H  
ATOM   3535  H1'   A  1067      13.920  -1.429 -81.791  1.00  0.00           H  
ATOM   3536  H2'   A  1067      13.127   1.077 -81.497  1.00  0.00           H  
ATOM   3537 HO2'   A  1067      15.409  -0.350 -81.272  1.00  0.00           H  
ATOM   3538  H2    A  1067      12.579   1.117 -85.763  1.00  0.00           H  
ATOM   3539  H61   A  1067       8.382  -0.175 -86.105  1.00  0.00           H  
ATOM   3540  H62   A  1067       8.036  -1.034 -84.683  1.00  0.00           H  
ATOM   3541  H8    A  1067      10.653  -2.124 -80.816  1.00  0.00           H  
ATOM   3542  P     A  1068      14.697   2.758 -79.663  1.00  0.00           P  
ATOM   3543  OP2   A  1068      15.958   2.402 -80.361  1.00  0.00           O  
ATOM   3544  OP1   A  1068      13.517   3.188 -80.454  1.00  0.00           O  
ATOM   3545  O5'   A  1068      15.027   3.903 -78.606  1.00  0.00           O  
ATOM   3546  C5'   A  1068      15.323   5.225 -79.031  1.00  0.00           C  
ATOM   3547  C4'   A  1068      14.194   6.174 -78.717  1.00  0.00           C  
ATOM   3548  O4'   A  1068      12.977   5.589 -79.242  1.00  0.00           O  
ATOM   3549  C3'   A  1068      13.883   6.376 -77.242  1.00  0.00           C  
ATOM   3550  O3'   A  1068      14.725   7.335 -76.624  1.00  0.00           O  
ATOM   3551  C1'   A  1068      11.891   5.930 -78.404  1.00  0.00           C  
ATOM   3552  C2'   A  1068      12.425   6.813 -77.283  1.00  0.00           C  
ATOM   3553  O2'   A  1068      12.306   8.176 -77.664  1.00  0.00           O  
ATOM   3554  N1    A  1068       7.963   3.868 -75.783  1.00  0.00           N  
ATOM   3555  C2    A  1068       8.263   5.132 -76.109  1.00  0.00           C  
ATOM   3556  N3    A  1068       9.305   5.599 -76.795  1.00  0.00           N  
ATOM   3557  C4    A  1068      10.115   4.594 -77.172  1.00  0.00           C  
ATOM   3558  C5    A  1068       9.940   3.247 -76.913  1.00  0.00           C  
ATOM   3559  C6    A  1068       8.797   2.882 -76.178  1.00  0.00           C  
ATOM   3560  N6    A  1068       8.498   1.623 -75.852  1.00  0.00           N  
ATOM   3561  N7    A  1068      10.977   2.504 -77.459  1.00  0.00           N  
ATOM   3562  C8    A  1068      11.743   3.402 -78.027  1.00  0.00           C  
ATOM   3563  N9    A  1068      11.281   4.688 -77.892  1.00  0.00           N  
ATOM   3564  H5'   A  1068      15.478   5.222 -79.999  1.00  0.00           H  
ATOM   3565 H5''   A  1068      16.135   5.533 -78.579  1.00  0.00           H  
ATOM   3566  H4'   A  1068      14.337   7.050 -79.133  1.00  0.00           H  
ATOM   3567  H3'   A  1068      13.958   5.526 -76.759  1.00  0.00           H  
ATOM   3568  H1'   A  1068      11.228   6.430 -78.925  1.00  0.00           H  
ATOM   3569  H2'   A  1068      11.972   6.633 -76.432  1.00  0.00           H  
ATOM   3570 HO2'   A  1068      11.603   8.597 -77.127  1.00  0.00           H  
ATOM   3571  H2    A  1068       7.626   5.809 -75.798  1.00  0.00           H  
ATOM   3572  H61   A  1068       7.686   1.430 -75.337  1.00  0.00           H  
ATOM   3573  H62   A  1068       9.088   0.891 -76.128  1.00  0.00           H  
ATOM   3574  H8    A  1068      12.569   3.177 -78.503  1.00  0.00           H  
ATOM   3575  P     U  1069      15.094   7.200 -75.065  1.00  0.00           P  
ATOM   3576  OP2   U  1069      15.931   5.986 -74.896  1.00  0.00           O  
ATOM   3577  OP1   U  1069      15.604   8.515 -74.598  1.00  0.00           O  
ATOM   3578  O5'   U  1069      13.692   6.936 -74.358  1.00  0.00           O  
ATOM   3579  C5'   U  1069      12.953   8.002 -73.781  1.00  0.00           C  
ATOM   3580  C4'   U  1069      11.763   7.498 -73.002  1.00  0.00           C  
ATOM   3581  O4'   U  1069      11.052   6.537 -73.805  1.00  0.00           O  
ATOM   3582  C3'   U  1069      12.072   6.763 -71.707  1.00  0.00           C  
ATOM   3583  O3'   U  1069      12.202   7.632 -70.595  1.00  0.00           O  
ATOM   3584  C1'   U  1069      10.433   5.577 -72.971  1.00  0.00           C  
ATOM   3585  C2'   U  1069      10.819   5.909 -71.524  1.00  0.00           C  
ATOM   3586  O2'   U  1069       9.766   6.659 -70.935  1.00  0.00           O  
ATOM   3587  N1    U  1069      10.877   4.221 -73.375  1.00  0.00           N  
ATOM   3588  C2    U  1069      10.159   3.149 -72.880  1.00  0.00           C  
ATOM   3589  O2    U  1069       9.197   3.275 -72.142  1.00  0.00           O  
ATOM   3590  N3    U  1069      10.606   1.914 -73.281  1.00  0.00           N  
ATOM   3591  C4    U  1069      11.675   1.644 -74.108  1.00  0.00           C  
ATOM   3592  O4    U  1069      11.953   0.474 -74.376  1.00  0.00           O  
ATOM   3593  C5    U  1069      12.371   2.802 -74.582  1.00  0.00           C  
ATOM   3594  C6    U  1069      11.957   4.016 -74.208  1.00  0.00           C  
ATOM   3595  H5'   U  1069      12.639   8.596 -74.494  1.00  0.00           H  
ATOM   3596 H5''   U  1069      13.538   8.507 -73.178  1.00  0.00           H  
ATOM   3597  H4'   U  1069      11.162   8.246 -72.806  1.00  0.00           H  
ATOM   3598  H3'   U  1069      12.877   6.209 -71.777  1.00  0.00           H  
ATOM   3599  H1'   U  1069       9.460   5.643 -73.068  1.00  0.00           H  
ATOM   3600  H2'   U  1069      11.011   5.094 -71.015  1.00  0.00           H  
ATOM   3601 HO2'   U  1069       9.145   6.944 -71.638  1.00  0.00           H  
ATOM   3602  H3    U  1069      10.111   1.139 -72.941  1.00  0.00           H  
ATOM   3603  H5    U  1069      13.144   2.703 -75.176  1.00  0.00           H  
ATOM   3604  H6    U  1069      12.450   4.792 -74.545  1.00  0.00           H  
ATOM   3605  P     A  1070      13.411   7.438 -69.554  1.00  0.00           P  
ATOM   3606  OP2   A  1070      14.474   6.649 -70.225  1.00  0.00           O  
ATOM   3607  OP1   A  1070      13.736   8.765 -68.975  1.00  0.00           O  
ATOM   3608  O5'   A  1070      12.783   6.536 -68.400  1.00  0.00           O  
ATOM   3609  C5'   A  1070      13.222   5.201 -68.199  1.00  0.00           C  
ATOM   3610  C4'   A  1070      12.059   4.249 -68.072  1.00  0.00           C  
ATOM   3611  O4'   A  1070      11.694   3.816 -69.397  1.00  0.00           O  
ATOM   3612  C3'   A  1070      12.341   2.943 -67.345  1.00  0.00           C  
ATOM   3613  O3'   A  1070      12.283   3.070 -65.935  1.00  0.00           O  
ATOM   3614  C1'   A  1070      11.282   2.462 -69.375  1.00  0.00           C  
ATOM   3615  C2'   A  1070      11.284   2.015 -67.923  1.00  0.00           C  
ATOM   3616  O2'   A  1070      10.009   2.268 -67.351  1.00  0.00           O  
ATOM   3617  N1    A  1070      12.488  -2.175 -71.270  1.00  0.00           N  
ATOM   3618  C2    A  1070      11.483  -1.755 -70.491  1.00  0.00           C  
ATOM   3619  N3    A  1070      11.229  -0.530 -70.034  1.00  0.00           N  
ATOM   3620  C4    A  1070      12.161   0.340 -70.463  1.00  0.00           C  
ATOM   3621  C5    A  1070      13.249   0.058 -71.267  1.00  0.00           C  
ATOM   3622  C6    A  1070      13.406  -1.276 -71.684  1.00  0.00           C  
ATOM   3623  N6    A  1070      14.407  -1.696 -72.460  1.00  0.00           N  
ATOM   3624  N7    A  1070      13.993   1.206 -71.505  1.00  0.00           N  
ATOM   3625  C8    A  1070      13.348   2.140 -70.851  1.00  0.00           C  
ATOM   3626  N9    A  1070      12.229   1.686 -70.197  1.00  0.00           N  
ATOM   3627  H5'   A  1070      13.758   5.160 -67.379  1.00  0.00           H  
ATOM   3628 H5''   A  1070      13.777   4.928 -68.958  1.00  0.00           H  
ATOM   3629  H4'   A  1070      11.290   4.687 -67.651  1.00  0.00           H  
ATOM   3630  H3'   A  1070      13.229   2.614 -67.601  1.00  0.00           H  
ATOM   3631  H1'   A  1070      10.377   2.370 -69.743  1.00  0.00           H  
ATOM   3632  H2'   A  1070      11.544   1.074 -67.832  1.00  0.00           H  
ATOM   3633 HO2'   A  1070       9.556   1.414 -67.194  1.00  0.00           H  
ATOM   3634  H2    A  1070      10.844  -2.446 -70.218  1.00  0.00           H  
ATOM   3635  H61   A  1070      14.464  -2.640 -72.719  1.00  0.00           H  
ATOM   3636  H62   A  1070      15.085  -1.061 -72.773  1.00  0.00           H  
ATOM   3637  H8    A  1070      13.638   3.076 -70.830  1.00  0.00           H  
ATOM   3638  P     G  1071      13.621   2.932 -65.055  1.00  0.00           P  
ATOM   3639  OP2   G  1071      14.786   3.078 -65.964  1.00  0.00           O  
ATOM   3640  OP1   G  1071      13.492   3.827 -63.877  1.00  0.00           O  
ATOM   3641  O5'   G  1071      13.588   1.426 -64.535  1.00  0.00           O  
ATOM   3642  C5'   G  1071      12.407   0.876 -63.971  1.00  0.00           C  
ATOM   3643  C4'   G  1071      12.192  -0.550 -64.416  1.00  0.00           C  
ATOM   3644  O4'   G  1071      11.879  -0.640 -65.824  1.00  0.00           O  
ATOM   3645  C3'   G  1071      13.385  -1.482 -64.268  1.00  0.00           C  
ATOM   3646  O3'   G  1071      13.526  -1.997 -62.955  1.00  0.00           O  
ATOM   3647  C1'   G  1071      12.500  -1.777 -66.384  1.00  0.00           C  
ATOM   3648  C2'   G  1071      12.994  -2.611 -65.213  1.00  0.00           C  
ATOM   3649  O2'   G  1071      11.929  -3.384 -64.680  1.00  0.00           O  
ATOM   3650  N1    G  1071      16.025  -3.066 -69.822  1.00  0.00           N  
ATOM   3651  C2    G  1071      15.086  -3.850 -69.197  1.00  0.00           C  
ATOM   3652  N2    G  1071      15.081  -5.150 -69.527  1.00  0.00           N  
ATOM   3653  N3    G  1071      14.214  -3.395 -68.312  1.00  0.00           N  
ATOM   3654  C4    G  1071      14.359  -2.070 -68.097  1.00  0.00           C  
ATOM   3655  C5    G  1071      15.262  -1.198 -68.668  1.00  0.00           C  
ATOM   3656  C6    G  1071      16.192  -1.700 -69.615  1.00  0.00           C  
ATOM   3657  O6    G  1071      17.070  -1.087 -70.231  1.00  0.00           O  
ATOM   3658  N7    G  1071      15.083   0.088 -68.178  1.00  0.00           N  
ATOM   3659  C8    G  1071      14.093  -0.023 -67.334  1.00  0.00           C  
ATOM   3660  N9    G  1071      13.607  -1.305 -67.236  1.00  0.00           N  
ATOM   3661  H5'   G  1071      11.638   1.416 -64.247  1.00  0.00           H  
ATOM   3662 H5''   G  1071      12.479   0.899 -62.993  1.00  0.00           H  
ATOM   3663  H4'   G  1071      11.443  -0.907 -63.893  1.00  0.00           H  
ATOM   3664  H3'   G  1071      14.228  -1.064 -64.541  1.00  0.00           H  
ATOM   3665  H1'   G  1071      11.876  -2.308 -66.922  1.00  0.00           H  
ATOM   3666  H2'   G  1071      13.766  -3.168 -65.446  1.00  0.00           H  
ATOM   3667 HO2'   G  1071      12.154  -4.335 -64.759  1.00  0.00           H  
ATOM   3668  H1    G  1071      16.626  -3.501 -70.463  1.00  0.00           H  
ATOM   3669  H22   G  1071      14.432  -5.758 -69.113  1.00  0.00           H  
ATOM   3670  H21   G  1071      15.723  -5.495 -70.181  1.00  0.00           H  
ATOM   3671  H8    G  1071      13.734   0.732 -66.823  1.00  0.00           H  
ATOM   3672  P     C  1072      14.963  -2.491 -62.432  1.00  0.00           P  
ATOM   3673  OP2   C  1072      15.915  -1.359 -62.563  1.00  0.00           O  
ATOM   3674  OP1   C  1072      14.773  -3.139 -61.109  1.00  0.00           O  
ATOM   3675  O5'   C  1072      15.388  -3.617 -63.475  1.00  0.00           O  
ATOM   3676  C5'   C  1072      15.007  -4.971 -63.282  1.00  0.00           C  
ATOM   3677  C4'   C  1072      15.604  -5.873 -64.335  1.00  0.00           C  
ATOM   3678  O4'   C  1072      15.488  -5.312 -65.670  1.00  0.00           O  
ATOM   3679  C3'   C  1072      17.091  -6.164 -64.203  1.00  0.00           C  
ATOM   3680  O3'   C  1072      17.372  -7.189 -63.266  1.00  0.00           O  
ATOM   3681  C1'   C  1072      16.618  -5.637 -66.460  1.00  0.00           C  
ATOM   3682  C2'   C  1072      17.468  -6.588 -65.621  1.00  0.00           C  
ATOM   3683  O2'   C  1072      17.063  -7.924 -65.884  1.00  0.00           O  
ATOM   3684  N1    C  1072      17.328  -4.371 -66.769  1.00  0.00           N  
ATOM   3685  C2    C  1072      18.348  -4.398 -67.728  1.00  0.00           C  
ATOM   3686  O2    C  1072      18.627  -5.470 -68.287  1.00  0.00           O  
ATOM   3687  N3    C  1072      19.011  -3.258 -68.029  1.00  0.00           N  
ATOM   3688  C4    C  1072      18.693  -2.119 -67.414  1.00  0.00           C  
ATOM   3689  N4    C  1072      19.374  -1.018 -67.743  1.00  0.00           N  
ATOM   3690  C5    C  1072      17.662  -2.058 -66.434  1.00  0.00           C  
ATOM   3691  C6    C  1072      17.013  -3.192 -66.146  1.00  0.00           C  
ATOM   3692  H5'   C  1072      14.030  -5.036 -63.323  1.00  0.00           H  
ATOM   3693 H5''   C  1072      15.311  -5.266 -62.399  1.00  0.00           H  
ATOM   3694  H4'   C  1072      15.111  -6.719 -64.298  1.00  0.00           H  
ATOM   3695  H3'   C  1072      17.580  -5.354 -63.949  1.00  0.00           H  
ATOM   3696  H1'   C  1072      16.366  -6.082 -67.295  1.00  0.00           H  
ATOM   3697  H2'   C  1072      18.424  -6.460 -65.791  1.00  0.00           H  
ATOM   3698 HO2'   C  1072      17.763  -8.375 -66.399  1.00  0.00           H  
ATOM   3699  H42   C  1072      19.164  -0.165 -67.309  1.00  0.00           H  
ATOM   3700  H41   C  1072      20.083  -1.064 -68.418  1.00  0.00           H  
ATOM   3701  H5    C  1072      17.435  -1.215 -65.988  1.00  0.00           H  
ATOM   3702  H6    C  1072      16.300  -3.171 -65.474  1.00  0.00           H  
ATOM   3703  P     G  1073      18.640  -7.062 -62.285  1.00  0.00           P  
ATOM   3704  OP2   G  1073      19.132  -5.662 -62.349  1.00  0.00           O  
ATOM   3705  OP1   G  1073      18.268  -7.651 -60.973  1.00  0.00           O  
ATOM   3706  O5'   G  1073      19.740  -8.002 -62.953  1.00  0.00           O  
ATOM   3707  C5'   G  1073      19.400  -9.292 -63.438  1.00  0.00           C  
ATOM   3708  C4'   G  1073      20.522  -9.894 -64.246  1.00  0.00           C  
ATOM   3709  O4'   G  1073      20.481  -9.358 -65.590  1.00  0.00           O  
ATOM   3710  C3'   G  1073      21.932  -9.539 -63.799  1.00  0.00           C  
ATOM   3711  O3'   G  1073      22.383 -10.327 -62.711  1.00  0.00           O  
ATOM   3712  C1'   G  1073      21.783  -9.320 -66.131  1.00  0.00           C  
ATOM   3713  C2'   G  1073      22.728  -9.850 -65.055  1.00  0.00           C  
ATOM   3714  O2'   G  1073      22.894 -11.251 -65.225  1.00  0.00           O  
ATOM   3715  N1    G  1073      25.056  -6.201 -68.470  1.00  0.00           N  
ATOM   3716  C2    G  1073      25.109  -7.565 -68.312  1.00  0.00           C  
ATOM   3717  N2    G  1073      26.172  -8.185 -68.844  1.00  0.00           N  
ATOM   3718  N3    G  1073      24.188  -8.271 -67.678  1.00  0.00           N  
ATOM   3719  C4    G  1073      23.191  -7.493 -67.205  1.00  0.00           C  
ATOM   3720  C5    G  1073      23.043  -6.126 -67.309  1.00  0.00           C  
ATOM   3721  C6    G  1073      24.039  -5.380 -67.992  1.00  0.00           C  
ATOM   3722  O6    G  1073      24.088  -4.161 -68.190  1.00  0.00           O  
ATOM   3723  N7    G  1073      21.875  -5.708 -66.688  1.00  0.00           N  
ATOM   3724  C8    G  1073      21.345  -6.807 -66.225  1.00  0.00           C  
ATOM   3725  N9    G  1073      22.091  -7.927 -66.504  1.00  0.00           N  
ATOM   3726  H5'   G  1073      18.601  -9.222 -64.001  1.00  0.00           H  
ATOM   3727 H5''   G  1073      19.203  -9.878 -62.677  1.00  0.00           H  
ATOM   3728  H4'   G  1073      20.435 -10.870 -64.277  1.00  0.00           H  
ATOM   3729  H3'   G  1073      22.014  -8.592 -63.565  1.00  0.00           H  
ATOM   3730  H1'   G  1073      21.840  -9.891 -66.926  1.00  0.00           H  
ATOM   3731  H2'   G  1073      23.588  -9.379 -65.062  1.00  0.00           H  
ATOM   3732 HO2'   G  1073      22.751 -11.696 -64.364  1.00  0.00           H  
ATOM   3733  H1    G  1073      25.790  -5.772 -68.957  1.00  0.00           H  
ATOM   3734  H22   G  1073      26.264  -9.158 -68.762  1.00  0.00           H  
ATOM   3735  H21   G  1073      26.859  -7.669 -69.315  1.00  0.00           H  
ATOM   3736  H8    G  1073      20.499  -6.830 -65.730  1.00  0.00           H  
ATOM   3737  P     U  1074      23.544  -9.780 -61.744  1.00  0.00           P  
ATOM   3738  OP2   U  1074      23.165  -8.416 -61.298  1.00  0.00           O  
ATOM   3739  OP1   U  1074      23.834 -10.830 -60.734  1.00  0.00           O  
ATOM   3740  O5'   U  1074      24.812  -9.652 -62.699  1.00  0.00           O  
ATOM   3741  C5'   U  1074      25.481 -10.806 -63.183  1.00  0.00           C  
ATOM   3742  C4'   U  1074      26.757 -10.450 -63.906  1.00  0.00           C  
ATOM   3743  O4'   U  1074      26.454  -9.691 -65.105  1.00  0.00           O  
ATOM   3744  C3'   U  1074      27.726  -9.553 -63.152  1.00  0.00           C  
ATOM   3745  O3'   U  1074      28.496 -10.254 -62.192  1.00  0.00           O  
ATOM   3746  C1'   U  1074      27.472  -8.732 -65.347  1.00  0.00           C  
ATOM   3747  C2'   U  1074      28.546  -8.937 -64.278  1.00  0.00           C  
ATOM   3748  O2'   U  1074      29.519  -9.851 -64.764  1.00  0.00           O  
ATOM   3749  N1    U  1074      26.858  -7.384 -65.277  1.00  0.00           N  
ATOM   3750  C2    U  1074      27.554  -6.342 -65.862  1.00  0.00           C  
ATOM   3751  O2    U  1074      28.627  -6.490 -66.421  1.00  0.00           O  
ATOM   3752  N3    U  1074      26.948  -5.114 -65.773  1.00  0.00           N  
ATOM   3753  C4    U  1074      25.742  -4.823 -65.170  1.00  0.00           C  
ATOM   3754  O4    U  1074      25.330  -3.662 -65.173  1.00  0.00           O  
ATOM   3755  C5    U  1074      25.079  -5.948 -64.586  1.00  0.00           C  
ATOM   3756  C6    U  1074      25.646  -7.156 -64.660  1.00  0.00           C  
ATOM   3757  H5'   U  1074      24.888 -11.284 -63.800  1.00  0.00           H  
ATOM   3758 H5''   U  1074      25.696 -11.392 -62.428  1.00  0.00           H  
ATOM   3759  H4'   U  1074      27.220 -11.275 -64.159  1.00  0.00           H  
ATOM   3760  H3'   U  1074      27.224  -8.842 -62.704  1.00  0.00           H  
ATOM   3761  H1'   U  1074      27.870  -8.861 -66.234  1.00  0.00           H  
ATOM   3762  H2'   U  1074      28.951  -8.088 -64.005  1.00  0.00           H  
ATOM   3763 HO2'   U  1074      30.352  -9.365 -64.944  1.00  0.00           H  
ATOM   3764  H3    U  1074      27.425  -4.361 -66.181  1.00  0.00           H  
ATOM   3765  H5    U  1074      24.215  -5.833 -64.137  1.00  0.00           H  
ATOM   3766  H6    U  1074      25.172  -7.910 -64.252  1.00  0.00           H  
ATOM   3767  P     G  1075      29.117  -9.478 -60.930  1.00  0.00           P  
ATOM   3768  OP2   G  1075      28.051  -8.626 -60.344  1.00  0.00           O  
ATOM   3769  OP1   G  1075      29.815 -10.473 -60.075  1.00  0.00           O  
ATOM   3770  O5'   G  1075      30.218  -8.519 -61.569  1.00  0.00           O  
ATOM   3771  C5'   G  1075      31.484  -9.026 -61.966  1.00  0.00           C  
ATOM   3772  C4'   G  1075      32.408  -7.920 -62.412  1.00  0.00           C  
ATOM   3773  O4'   G  1075      31.844  -7.215 -63.548  1.00  0.00           O  
ATOM   3774  C3'   G  1075      32.665  -6.815 -61.399  1.00  0.00           C  
ATOM   3775  O3'   G  1075      33.632  -7.171 -60.426  1.00  0.00           O  
ATOM   3776  C1'   G  1075      32.156  -5.836 -63.486  1.00  0.00           C  
ATOM   3777  C2'   G  1075      33.069  -5.635 -62.277  1.00  0.00           C  
ATOM   3778  O2'   G  1075      34.422  -5.744 -62.696  1.00  0.00           O  
ATOM   3779  N1    G  1075      29.841  -1.335 -64.035  1.00  0.00           N  
ATOM   3780  C2    G  1075      31.149  -1.681 -64.275  1.00  0.00           C  
ATOM   3781  N2    G  1075      31.951  -0.702 -64.720  1.00  0.00           N  
ATOM   3782  N3    G  1075      31.637  -2.897 -64.093  1.00  0.00           N  
ATOM   3783  C4    G  1075      30.698  -3.756 -63.643  1.00  0.00           C  
ATOM   3784  C5    G  1075      29.368  -3.513 -63.372  1.00  0.00           C  
ATOM   3785  C6    G  1075      28.858  -2.204 -63.571  1.00  0.00           C  
ATOM   3786  O6    G  1075      27.707  -1.790 -63.388  1.00  0.00           O  
ATOM   3787  N7    G  1075      28.737  -4.666 -62.926  1.00  0.00           N  
ATOM   3788  C8    G  1075      29.678  -5.571 -62.933  1.00  0.00           C  
ATOM   3789  N9    G  1075      30.891  -5.087 -63.357  1.00  0.00           N  
ATOM   3790  H5'   G  1075      31.358  -9.656 -62.706  1.00  0.00           H  
ATOM   3791 H5''   G  1075      31.891  -9.498 -61.210  1.00  0.00           H  
ATOM   3792  H4'   G  1075      33.265  -8.318 -62.674  1.00  0.00           H  
ATOM   3793  H3'   G  1075      31.821  -6.601 -60.950  1.00  0.00           H  
ATOM   3794  H1'   G  1075      32.623  -5.551 -64.299  1.00  0.00           H  
ATOM   3795  H2'   G  1075      32.894  -4.779 -61.832  1.00  0.00           H  
ATOM   3796 HO2'   G  1075      34.838  -4.857 -62.663  1.00  0.00           H  
ATOM   3797  H1    G  1075      29.579  -0.406 -64.202  1.00  0.00           H  
ATOM   3798  H22   G  1075      32.895  -0.890 -64.909  1.00  0.00           H  
ATOM   3799  H21   G  1075      31.597   0.201 -64.858  1.00  0.00           H  
ATOM   3800  H8    G  1075      29.531  -6.502 -62.664  1.00  0.00           H  
ATOM   3801  P     C  1076      33.675  -6.405 -59.013  1.00  0.00           P  
ATOM   3802  OP2   C  1076      32.353  -5.766 -58.795  1.00  0.00           O  
ATOM   3803  OP1   C  1076      34.212  -7.346 -57.997  1.00  0.00           O  
ATOM   3804  O5'   C  1076      34.751  -5.251 -59.232  1.00  0.00           O  
ATOM   3805  C5'   C  1076      34.915  -4.215 -58.275  1.00  0.00           C  
ATOM   3806  C4'   C  1076      35.155  -2.879 -58.935  1.00  0.00           C  
ATOM   3807  O4'   C  1076      34.416  -2.842 -60.181  1.00  0.00           O  
ATOM   3808  C3'   C  1076      34.674  -1.657 -58.169  1.00  0.00           C  
ATOM   3809  O3'   C  1076      35.603  -1.216 -57.194  1.00  0.00           O  
ATOM   3810  C1'   C  1076      33.910  -1.540 -60.395  1.00  0.00           C  
ATOM   3811  C2'   C  1076      34.458  -0.642 -59.280  1.00  0.00           C  
ATOM   3812  O2'   C  1076      35.688  -0.071 -59.701  1.00  0.00           O  
ATOM   3813  N1    C  1076      32.428  -1.616 -60.380  1.00  0.00           N  
ATOM   3814  C2    C  1076      31.699  -0.450 -60.647  1.00  0.00           C  
ATOM   3815  O2    C  1076      32.309   0.604 -60.886  1.00  0.00           O  
ATOM   3816  N3    C  1076      30.347  -0.493 -60.640  1.00  0.00           N  
ATOM   3817  C4    C  1076      29.716  -1.638 -60.380  1.00  0.00           C  
ATOM   3818  N4    C  1076      28.381  -1.633 -60.383  1.00  0.00           N  
ATOM   3819  C5    C  1076      30.428  -2.839 -60.104  1.00  0.00           C  
ATOM   3820  C6    C  1076      31.765  -2.785 -60.115  1.00  0.00           C  
ATOM   3821  H5'   C  1076      35.679  -4.430 -57.700  1.00  0.00           H  
ATOM   3822 H5''   C  1076      34.106  -4.159 -57.724  1.00  0.00           H  
ATOM   3823  H4'   C  1076      36.108  -2.775 -59.134  1.00  0.00           H  
ATOM   3824  H3'   C  1076      33.818  -1.851 -57.732  1.00  0.00           H  
ATOM   3825  H1'   C  1076      34.210  -1.195 -61.262  1.00  0.00           H  
ATOM   3826  H2'   C  1076      33.811   0.045 -59.016  1.00  0.00           H  
ATOM   3827 HO2'   C  1076      35.557   0.886 -59.865  1.00  0.00           H  
ATOM   3828  H42   C  1076      27.888  -2.458 -60.196  1.00  0.00           H  
ATOM   3829  H41   C  1076      27.895  -0.803 -60.573  1.00  0.00           H  
ATOM   3830  H5    C  1076      29.955  -3.677 -59.914  1.00  0.00           H  
ATOM   3831  H6    C  1076      32.273  -3.602 -59.927  1.00  0.00           H  
ATOM   3832  P     G  1077      35.083  -0.614 -55.796  1.00  0.00           P  
ATOM   3833  OP2   G  1077      33.827  -1.317 -55.431  1.00  0.00           O  
ATOM   3834  OP1   G  1077      36.224  -0.607 -54.845  1.00  0.00           O  
ATOM   3835  O5'   G  1077      34.720   0.899 -56.139  1.00  0.00           O  
ATOM   3836  C5'   G  1077      35.706   1.792 -56.635  1.00  0.00           C  
ATOM   3837  C4'   G  1077      35.159   3.188 -56.797  1.00  0.00           C  
ATOM   3838  O4'   G  1077      34.282   3.268 -57.951  1.00  0.00           O  
ATOM   3839  C3'   G  1077      34.297   3.704 -55.654  1.00  0.00           C  
ATOM   3840  O3'   G  1077      35.060   4.175 -54.556  1.00  0.00           O  
ATOM   3841  C1'   G  1077      33.207   4.154 -57.705  1.00  0.00           C  
ATOM   3842  C2'   G  1077      33.463   4.781 -56.334  1.00  0.00           C  
ATOM   3843  O2'   G  1077      34.209   5.977 -56.508  1.00  0.00           O  
ATOM   3844  N1    G  1077      28.118   4.261 -57.788  1.00  0.00           N  
ATOM   3845  C2    G  1077      29.014   5.302 -57.769  1.00  0.00           C  
ATOM   3846  N2    G  1077      28.492   6.538 -57.774  1.00  0.00           N  
ATOM   3847  N3    G  1077      30.328   5.146 -57.749  1.00  0.00           N  
ATOM   3848  C4    G  1077      30.682   3.844 -57.747  1.00  0.00           C  
ATOM   3849  C5    G  1077      29.868   2.730 -57.765  1.00  0.00           C  
ATOM   3850  C6    G  1077      28.461   2.913 -57.786  1.00  0.00           C  
ATOM   3851  O6    G  1077      27.573   2.052 -57.804  1.00  0.00           O  
ATOM   3852  N7    G  1077      30.624   1.567 -57.756  1.00  0.00           N  
ATOM   3853  C8    G  1077      31.860   1.985 -57.734  1.00  0.00           C  
ATOM   3854  N9    G  1077      31.967   3.355 -57.727  1.00  0.00           N  
ATOM   3855  H5'   G  1077      36.022   1.469 -57.505  1.00  0.00           H  
ATOM   3856 H5''   G  1077      36.461   1.814 -56.010  1.00  0.00           H  
ATOM   3857  H4'   G  1077      35.915   3.799 -56.927  1.00  0.00           H  
ATOM   3858  H3'   G  1077      33.704   2.987 -55.350  1.00  0.00           H  
ATOM   3859  H1'   G  1077      33.153   4.860 -58.382  1.00  0.00           H  
ATOM   3860  H2'   G  1077      32.624   4.943 -55.853  1.00  0.00           H  
ATOM   3861 HO2'   G  1077      33.629   6.745 -56.320  1.00  0.00           H  
ATOM   3862  H1    G  1077      27.164   4.484 -57.803  1.00  0.00           H  
ATOM   3863  H22   G  1077      29.084   7.320 -57.761  1.00  0.00           H  
ATOM   3864  H21   G  1077      27.520   6.662 -57.789  1.00  0.00           H  
ATOM   3865  H8    G  1077      32.633   1.383 -57.724  1.00  0.00           H  
ATOM   3866  P     G  1078      34.425   4.186 -53.079  1.00  0.00           P  
ATOM   3867  OP2   G  1078      33.820   2.853 -52.829  1.00  0.00           O  
ATOM   3868  OP1   G  1078      35.449   4.715 -52.142  1.00  0.00           O  
ATOM   3869  O5'   G  1078      33.246   5.253 -53.173  1.00  0.00           O  
ATOM   3870  C5'   G  1078      33.520   6.646 -53.166  1.00  0.00           C  
ATOM   3871  C4'   G  1078      32.251   7.461 -53.151  1.00  0.00           C  
ATOM   3872  O4'   G  1078      31.425   7.195 -54.314  1.00  0.00           O  
ATOM   3873  C3'   G  1078      31.319   7.224 -51.973  1.00  0.00           C  
ATOM   3874  O3'   G  1078      31.736   7.892 -50.794  1.00  0.00           O  
ATOM   3875  C1'   G  1078      30.059   7.305 -53.972  1.00  0.00           C  
ATOM   3876  C2'   G  1078      30.002   7.762 -52.509  1.00  0.00           C  
ATOM   3877  O2'   G  1078      29.972   9.181 -52.470  1.00  0.00           O  
ATOM   3878  N1    G  1078      25.674   4.756 -54.404  1.00  0.00           N  
ATOM   3879  C2    G  1078      25.889   6.099 -54.211  1.00  0.00           C  
ATOM   3880  N2    G  1078      24.795   6.870 -54.120  1.00  0.00           N  
ATOM   3881  N3    G  1078      27.089   6.649 -54.114  1.00  0.00           N  
ATOM   3882  C4    G  1078      28.074   5.733 -54.226  1.00  0.00           C  
ATOM   3883  C5    G  1078      27.967   4.372 -54.420  1.00  0.00           C  
ATOM   3884  C6    G  1078      26.674   3.796 -54.522  1.00  0.00           C  
ATOM   3885  O6    G  1078      26.371   2.610 -54.694  1.00  0.00           O  
ATOM   3886  N7    G  1078      29.221   3.783 -54.482  1.00  0.00           N  
ATOM   3887  C8    G  1078      30.053   4.777 -54.328  1.00  0.00           C  
ATOM   3888  N9    G  1078      29.424   5.988 -54.168  1.00  0.00           N  
ATOM   3889  H5'   G  1078      34.039   6.874 -53.965  1.00  0.00           H  
ATOM   3890 H5''   G  1078      34.049   6.863 -52.369  1.00  0.00           H  
ATOM   3891  H4'   G  1078      32.518   8.404 -53.161  1.00  0.00           H  
ATOM   3892  H3'   G  1078      31.234   6.266 -51.786  1.00  0.00           H  
ATOM   3893  H1'   G  1078      29.615   7.969 -54.539  1.00  0.00           H  
ATOM   3894  H2'   G  1078      29.236   7.369 -52.040  1.00  0.00           H  
ATOM   3895 HO2'   G  1078      30.643   9.498 -51.830  1.00  0.00           H  
ATOM   3896  H1    G  1078      24.745   4.449 -54.462  1.00  0.00           H  
ATOM   3897  H22   G  1078      24.887   7.837 -53.983  1.00  0.00           H  
ATOM   3898  H21   G  1078      23.904   6.471 -54.191  1.00  0.00           H  
ATOM   3899  H8    G  1078      31.027   4.669 -54.327  1.00  0.00           H  
ATOM   3900  P     A  1079      31.168   7.433 -49.362  1.00  0.00           P  
ATOM   3901  OP2   A  1079      31.548   6.013 -49.151  1.00  0.00           O  
ATOM   3902  OP1   A  1079      31.562   8.455 -48.361  1.00  0.00           O  
ATOM   3903  O5'   A  1079      29.585   7.498 -49.537  1.00  0.00           O  
ATOM   3904  C5'   A  1079      28.877   8.708 -49.317  1.00  0.00           C  
ATOM   3905  C4'   A  1079      27.386   8.480 -49.283  1.00  0.00           C  
ATOM   3906  O4'   A  1079      26.934   7.851 -50.515  1.00  0.00           O  
ATOM   3907  C3'   A  1079      26.882   7.523 -48.213  1.00  0.00           C  
ATOM   3908  O3'   A  1079      26.782   8.125 -46.934  1.00  0.00           O  
ATOM   3909  C1'   A  1079      25.828   7.016 -50.257  1.00  0.00           C  
ATOM   3910  C2'   A  1079      25.510   7.166 -48.768  1.00  0.00           C  
ATOM   3911  O2'   A  1079      24.589   8.233 -48.593  1.00  0.00           O  
ATOM   3912  N1    A  1079      24.152   2.245 -51.249  1.00  0.00           N  
ATOM   3913  C2    A  1079      23.510   3.378 -50.937  1.00  0.00           C  
ATOM   3914  N3    A  1079      24.010   4.587 -50.691  1.00  0.00           N  
ATOM   3915  C4    A  1079      25.351   4.577 -50.791  1.00  0.00           C  
ATOM   3916  C5    A  1079      26.150   3.493 -51.103  1.00  0.00           C  
ATOM   3917  C6    A  1079      25.499   2.269 -51.342  1.00  0.00           C  
ATOM   3918  N6    A  1079      26.138   1.139 -51.652  1.00  0.00           N  
ATOM   3919  N7    A  1079      27.489   3.858 -51.116  1.00  0.00           N  
ATOM   3920  C8    A  1079      27.470   5.133 -50.817  1.00  0.00           C  
ATOM   3921  N9    A  1079      26.209   5.634 -50.607  1.00  0.00           N  
ATOM   3922  H5'   A  1079      29.087   9.338 -50.037  1.00  0.00           H  
ATOM   3923 H5''   A  1079      29.160   9.095 -48.462  1.00  0.00           H  
ATOM   3924  H4'   A  1079      26.938   9.344 -49.173  1.00  0.00           H  
ATOM   3925  H3'   A  1079      27.441   6.721 -48.148  1.00  0.00           H  
ATOM   3926  H1'   A  1079      25.047   7.284 -50.786  1.00  0.00           H  
ATOM   3927  H2'   A  1079      25.174   6.329 -48.383  1.00  0.00           H  
ATOM   3928 HO2'   A  1079      23.719   7.864 -48.335  1.00  0.00           H  
ATOM   3929  H2    A  1079      22.534   3.307 -50.882  1.00  0.00           H  
ATOM   3930  H61   A  1079      25.630   0.315 -51.808  1.00  0.00           H  
ATOM   3931  H62   A  1079      27.115   1.133 -51.726  1.00  0.00           H  
ATOM   3932  H8    A  1079      28.281   5.679 -50.749  1.00  0.00           H  
ATOM   3933  P     G  1080      26.776   7.213 -45.611  1.00  0.00           P  
ATOM   3934  OP2   G  1080      27.880   6.226 -45.728  1.00  0.00           O  
ATOM   3935  OP1   G  1080      26.719   8.113 -44.431  1.00  0.00           O  
ATOM   3936  O5'   G  1080      25.396   6.420 -45.693  1.00  0.00           O  
ATOM   3937  C5'   G  1080      24.171   7.054 -45.356  1.00  0.00           C  
ATOM   3938  C4'   G  1080      23.014   6.087 -45.410  1.00  0.00           C  
ATOM   3939  O4'   G  1080      22.914   5.473 -46.716  1.00  0.00           O  
ATOM   3940  C3'   G  1080      23.091   4.901 -44.460  1.00  0.00           C  
ATOM   3941  O3'   G  1080      22.612   5.202 -43.160  1.00  0.00           O  
ATOM   3942  C1'   G  1080      22.444   4.140 -46.621  1.00  0.00           C  
ATOM   3943  C2'   G  1080      22.149   3.904 -45.135  1.00  0.00           C  
ATOM   3944  O2'   G  1080      20.791   4.231 -44.877  1.00  0.00           O  
ATOM   3945  N1    G  1080      23.620  -0.557 -48.193  1.00  0.00           N  
ATOM   3946  C2    G  1080      22.417  -0.056 -47.760  1.00  0.00           C  
ATOM   3947  N2    G  1080      21.386  -0.914 -47.742  1.00  0.00           N  
ATOM   3948  N3    G  1080      22.234   1.196 -47.374  1.00  0.00           N  
ATOM   3949  C4    G  1080      23.370   1.920 -47.454  1.00  0.00           C  
ATOM   3950  C5    G  1080      24.621   1.517 -47.872  1.00  0.00           C  
ATOM   3951  C6    G  1080      24.803   0.171 -48.283  1.00  0.00           C  
ATOM   3952  O6    G  1080      25.834  -0.378 -48.687  1.00  0.00           O  
ATOM   3953  N7    G  1080      25.525   2.567 -47.806  1.00  0.00           N  
ATOM   3954  C8    G  1080      24.821   3.572 -47.359  1.00  0.00           C  
ATOM   3955  N9    G  1080      23.506   3.249 -47.124  1.00  0.00           N  
ATOM   3956  H5'   G  1080      24.005   7.786 -45.985  1.00  0.00           H  
ATOM   3957 H5''   G  1080      24.240   7.420 -44.450  1.00  0.00           H  
ATOM   3958  H4'   G  1080      22.192   6.588 -45.228  1.00  0.00           H  
ATOM   3959  H3'   G  1080      23.992   4.519 -44.426  1.00  0.00           H  
ATOM   3960  H1'   G  1080      21.626   4.000 -47.142  1.00  0.00           H  
ATOM   3961  H2'   G  1080      22.358   2.984 -44.870  1.00  0.00           H  
ATOM   3962 HO2'   G  1080      20.755   4.909 -44.170  1.00  0.00           H  
ATOM   3963  H1    G  1080      23.651  -1.500 -48.458  1.00  0.00           H  
ATOM   3964  H22   G  1080      20.502  -0.613 -47.443  1.00  0.00           H  
ATOM   3965  H21   G  1080      21.514  -1.843 -48.027  1.00  0.00           H  
ATOM   3966  H8    G  1080      25.194   4.465 -47.206  1.00  0.00           H  
ATOM   3967  P     U  1081      23.352   4.597 -41.867  1.00  0.00           P  
ATOM   3968  OP2   U  1081      24.816   4.716 -42.078  1.00  0.00           O  
ATOM   3969  OP1   U  1081      22.733   5.200 -40.659  1.00  0.00           O  
ATOM   3970  O5'   U  1081      22.973   3.050 -41.896  1.00  0.00           O  
ATOM   3971  C5'   U  1081      21.619   2.632 -41.974  1.00  0.00           C  
ATOM   3972  C4'   U  1081      21.502   1.128 -42.018  1.00  0.00           C  
ATOM   3973  O4'   U  1081      21.748   0.726 -43.377  1.00  0.00           O  
ATOM   3974  C3'   U  1081      22.524   0.352 -41.201  1.00  0.00           C  
ATOM   3975  O3'   U  1081      22.107   0.122 -39.867  1.00  0.00           O  
ATOM   3976  C1'   U  1081      22.481  -0.479 -43.418  1.00  0.00           C  
ATOM   3977  C2'   U  1081      22.613  -0.953 -41.959  1.00  0.00           C  
ATOM   3978  O2'   U  1081      21.517  -1.803 -41.651  1.00  0.00           O  
ATOM   3979  N1    U  1081      23.796  -0.183 -44.035  1.00  0.00           N  
ATOM   3980  C2    U  1081      24.445  -1.227 -44.669  1.00  0.00           C  
ATOM   3981  O2    U  1081      23.984  -2.353 -44.738  1.00  0.00           O  
ATOM   3982  N3    U  1081      25.658  -0.906 -45.226  1.00  0.00           N  
ATOM   3983  C4    U  1081      26.280   0.325 -45.214  1.00  0.00           C  
ATOM   3984  O4    U  1081      27.376   0.454 -45.761  1.00  0.00           O  
ATOM   3985  C5    U  1081      25.551   1.356 -44.541  1.00  0.00           C  
ATOM   3986  C6    U  1081      24.366   1.072 -43.991  1.00  0.00           C  
ATOM   3987  H5'   U  1081      21.215   3.007 -42.784  1.00  0.00           H  
ATOM   3988 H5''   U  1081      21.135   2.966 -41.190  1.00  0.00           H  
ATOM   3989  H4'   U  1081      20.603   0.834 -41.763  1.00  0.00           H  
ATOM   3990  H3'   U  1081      23.391   0.807 -41.192  1.00  0.00           H  
ATOM   3991  H1'   U  1081      22.025  -1.171 -43.942  1.00  0.00           H  
ATOM   3992  H2'   U  1081      23.472  -1.400 -41.806  1.00  0.00           H  
ATOM   3993 HO2'   U  1081      21.840  -2.726 -41.576  1.00  0.00           H  
ATOM   3994  H3    U  1081      26.135  -1.631 -45.681  1.00  0.00           H  
ATOM   3995  H5    U  1081      25.918   2.263 -44.485  1.00  0.00           H  
ATOM   3996  H6    U  1081      23.888   1.794 -43.535  1.00  0.00           H  
ATOM   3997  P     G  1082      23.193  -0.145 -38.714  1.00  0.00           P  
ATOM   3998  OP2   G  1082      23.562  -1.583 -38.754  1.00  0.00           O  
ATOM   3999  OP1   G  1082      24.254   0.888 -38.832  1.00  0.00           O  
ATOM   4000  O5'   G  1082      22.394   0.121 -37.362  1.00  0.00           O  
ATOM   4001  C5'   G  1082      22.700   1.240 -36.543  1.00  0.00           C  
ATOM   4002  C4'   G  1082      22.905   0.834 -35.104  1.00  0.00           C  
ATOM   4003  O4'   G  1082      21.632   0.556 -34.507  1.00  0.00           O  
ATOM   4004  C3'   G  1082      23.726  -0.426 -34.877  1.00  0.00           C  
ATOM   4005  O3'   G  1082      25.118  -0.172 -34.790  1.00  0.00           O  
ATOM   4006  C1'   G  1082      21.774  -0.423 -33.486  1.00  0.00           C  
ATOM   4007  C2'   G  1082      23.209  -0.964 -33.538  1.00  0.00           C  
ATOM   4008  O2'   G  1082      23.934  -0.415 -32.447  1.00  0.00           O  
ATOM   4009  N1    G  1082      20.866  -5.432 -33.527  1.00  0.00           N  
ATOM   4010  C2    G  1082      22.029  -4.757 -33.247  1.00  0.00           C  
ATOM   4011  N2    G  1082      23.095  -5.510 -32.935  1.00  0.00           N  
ATOM   4012  N3    G  1082      22.141  -3.439 -33.269  1.00  0.00           N  
ATOM   4013  C4    G  1082      20.979  -2.838 -33.600  1.00  0.00           C  
ATOM   4014  C5    G  1082      19.764  -3.419 -33.898  1.00  0.00           C  
ATOM   4015  C6    G  1082      19.658  -4.834 -33.871  1.00  0.00           C  
ATOM   4016  O6    G  1082      18.668  -5.536 -34.104  1.00  0.00           O  
ATOM   4017  N7    G  1082      18.813  -2.451 -34.188  1.00  0.00           N  
ATOM   4018  C8    G  1082      19.455  -1.321 -34.064  1.00  0.00           C  
ATOM   4019  N9    G  1082      20.772  -1.483 -33.709  1.00  0.00           N  
ATOM   4020  H5'   G  1082      21.964   1.884 -36.592  1.00  0.00           H  
ATOM   4021 H5''   G  1082      23.519   1.665 -36.875  1.00  0.00           H  
ATOM   4022  H4'   G  1082      23.322   1.577 -34.618  1.00  0.00           H  
ATOM   4023  H3'   G  1082      23.562  -1.066 -35.600  1.00  0.00           H  
ATOM   4024  H1'   G  1082      21.615  -0.002 -32.616  1.00  0.00           H  
ATOM   4025  H2'   G  1082      23.213  -1.944 -33.519  1.00  0.00           H  
ATOM   4026 HO2'   G  1082      23.412   0.315 -32.053  1.00  0.00           H  
ATOM   4027  H1    G  1082      20.887  -6.411 -33.482  1.00  0.00           H  
ATOM   4028  H22   G  1082      23.952  -5.082 -32.725  1.00  0.00           H  
ATOM   4029  H21   G  1082      23.019  -6.486 -32.916  1.00  0.00           H  
ATOM   4030  H8    G  1082      19.037  -0.446 -34.209  1.00  0.00           H  
ATOM   4031  P     A  1083      26.106  -1.283 -34.179  1.00  0.00           P  
ATOM   4032  OP2   A  1083      25.929  -1.295 -32.705  1.00  0.00           O  
ATOM   4033  OP1   A  1083      25.922  -2.537 -34.951  1.00  0.00           O  
ATOM   4034  O5'   A  1083      27.562  -0.718 -34.495  1.00  0.00           O  
ATOM   4035  C5'   A  1083      28.269  -1.132 -35.655  1.00  0.00           C  
ATOM   4036  C4'   A  1083      29.085  -0.005 -36.238  1.00  0.00           C  
ATOM   4037  O4'   A  1083      28.258   1.182 -36.292  1.00  0.00           O  
ATOM   4038  C3'   A  1083      30.281   0.447 -35.414  1.00  0.00           C  
ATOM   4039  O3'   A  1083      31.427  -0.363 -35.610  1.00  0.00           O  
ATOM   4040  C1'   A  1083      29.019   2.330 -36.018  1.00  0.00           C  
ATOM   4041  C2'   A  1083      30.473   1.878 -35.895  1.00  0.00           C  
ATOM   4042  O2'   A  1083      31.086   1.914 -37.175  1.00  0.00           O  
ATOM   4043  N1    A  1083      29.532   6.096 -32.539  1.00  0.00           N  
ATOM   4044  C2    A  1083      30.201   5.813 -33.664  1.00  0.00           C  
ATOM   4045  N3    A  1083      30.014   4.814 -34.524  1.00  0.00           N  
ATOM   4046  C4    A  1083      28.993   4.032 -34.130  1.00  0.00           C  
ATOM   4047  C5    A  1083      28.213   4.195 -33.001  1.00  0.00           C  
ATOM   4048  C6    A  1083      28.511   5.291 -32.173  1.00  0.00           C  
ATOM   4049  N6    A  1083      27.845   5.574 -31.051  1.00  0.00           N  
ATOM   4050  N7    A  1083      27.252   3.196 -32.920  1.00  0.00           N  
ATOM   4051  C8    A  1083      27.471   2.463 -33.984  1.00  0.00           C  
ATOM   4052  N9    A  1083      28.509   2.912 -34.762  1.00  0.00           N  
ATOM   4053  H5'   A  1083      27.626  -1.441 -36.327  1.00  0.00           H  
ATOM   4054 H5''   A  1083      28.866  -1.871 -35.420  1.00  0.00           H  
ATOM   4055  H4'   A  1083      29.389  -0.232 -37.141  1.00  0.00           H  
ATOM   4056  H3'   A  1083      30.051   0.452 -34.461  1.00  0.00           H  
ATOM   4057  H1'   A  1083      28.943   2.990 -36.739  1.00  0.00           H  
ATOM   4058  H2'   A  1083      30.967   2.414 -35.240  1.00  0.00           H  
ATOM   4059 HO2'   A  1083      31.737   2.646 -37.196  1.00  0.00           H  
ATOM   4060  H2    A  1083      30.932   6.427 -33.885  1.00  0.00           H  
ATOM   4061  H61   A  1083      28.100   6.354 -30.513  1.00  0.00           H  
ATOM   4062  H62   A  1083      27.101   5.005 -30.765  1.00  0.00           H  
ATOM   4063  H8    A  1083      26.941   1.668 -34.204  1.00  0.00           H  
ATOM   4064  P     U  1084      32.035  -1.213 -34.389  1.00  0.00           P  
ATOM   4065  OP2   U  1084      31.035  -2.240 -34.003  1.00  0.00           O  
ATOM   4066  OP1   U  1084      33.411  -1.630 -34.758  1.00  0.00           O  
ATOM   4067  O5'   U  1084      32.141  -0.157 -33.201  1.00  0.00           O  
ATOM   4068  C5'   U  1084      33.402   0.332 -32.770  1.00  0.00           C  
ATOM   4069  C4'   U  1084      33.283   1.696 -32.135  1.00  0.00           C  
ATOM   4070  O4'   U  1084      32.006   2.303 -32.460  1.00  0.00           O  
ATOM   4071  C3'   U  1084      33.361   1.737 -30.617  1.00  0.00           C  
ATOM   4072  O3'   U  1084      34.689   1.830 -30.133  1.00  0.00           O  
ATOM   4073  C1'   U  1084      31.510   3.028 -31.367  1.00  0.00           C  
ATOM   4074  C2'   U  1084      32.588   3.009 -30.283  1.00  0.00           C  
ATOM   4075  O2'   U  1084      33.405   4.162 -30.435  1.00  0.00           O  
ATOM   4076  N1    U  1084      30.248   2.394 -30.916  1.00  0.00           N  
ATOM   4077  C2    U  1084      29.591   2.983 -29.852  1.00  0.00           C  
ATOM   4078  O2    U  1084      30.001   3.982 -29.287  1.00  0.00           O  
ATOM   4079  N3    U  1084      28.427   2.363 -29.470  1.00  0.00           N  
ATOM   4080  C4    U  1084      27.863   1.235 -30.029  1.00  0.00           C  
ATOM   4081  O4    U  1084      26.808   0.796 -29.570  1.00  0.00           O  
ATOM   4082  C5    U  1084      28.598   0.680 -31.125  1.00  0.00           C  
ATOM   4083  C6    U  1084      29.734   1.265 -31.518  1.00  0.00           C  
ATOM   4084  H5'   U  1084      34.002   0.391 -33.543  1.00  0.00           H  
ATOM   4085 H5''   U  1084      33.781  -0.292 -32.117  1.00  0.00           H  
ATOM   4086  H4'   U  1084      33.996   2.257 -32.504  1.00  0.00           H  
ATOM   4087  H3'   U  1084      32.928   0.953 -30.219  1.00  0.00           H  
ATOM   4088  H1'   U  1084      31.332   3.956 -31.628  1.00  0.00           H  
ATOM   4089  H2'   U  1084      32.189   2.963 -29.389  1.00  0.00           H  
ATOM   4090 HO2'   U  1084      34.345   3.902 -30.335  1.00  0.00           H  
ATOM   4091  H3    U  1084      27.945   2.764 -28.718  1.00  0.00           H  
ATOM   4092  H5    U  1084      28.270  -0.122 -31.583  1.00  0.00           H  
ATOM   4093  H6    U  1084      30.218   0.865 -32.269  1.00  0.00           H  
ATOM   4094  P     U  1085      35.372   0.575 -29.398  1.00  0.00           P  
ATOM   4095  OP2   U  1085      35.647  -0.463 -30.423  1.00  0.00           O  
ATOM   4096  OP1   U  1085      36.482   1.085 -28.553  1.00  0.00           O  
ATOM   4097  O5'   U  1085      34.230   0.025 -28.434  1.00  0.00           O  
ATOM   4098  C5'   U  1085      34.117  -1.362 -28.153  1.00  0.00           C  
ATOM   4099  C4'   U  1085      33.887  -1.617 -26.684  1.00  0.00           C  
ATOM   4100  O4'   U  1085      34.980  -1.022 -25.936  1.00  0.00           O  
ATOM   4101  C3'   U  1085      32.636  -0.994 -26.084  1.00  0.00           C  
ATOM   4102  O3'   U  1085      31.478  -1.788 -26.272  1.00  0.00           O  
ATOM   4103  C1'   U  1085      34.494  -0.498 -24.711  1.00  0.00           C  
ATOM   4104  C2'   U  1085      33.006  -0.844 -24.615  1.00  0.00           C  
ATOM   4105  O2'   U  1085      32.861  -2.073 -23.919  1.00  0.00           O  
ATOM   4106  N1    U  1085      34.733   0.966 -24.691  1.00  0.00           N  
ATOM   4107  C2    U  1085      34.450   1.635 -23.515  1.00  0.00           C  
ATOM   4108  O2    U  1085      34.022   1.079 -22.519  1.00  0.00           O  
ATOM   4109  N3    U  1085      34.688   2.988 -23.543  1.00  0.00           N  
ATOM   4110  C4    U  1085      35.169   3.726 -24.604  1.00  0.00           C  
ATOM   4111  O4    U  1085      35.329   4.940 -24.472  1.00  0.00           O  
ATOM   4112  C5    U  1085      35.440   2.967 -25.787  1.00  0.00           C  
ATOM   4113  C6    U  1085      35.218   1.649 -25.787  1.00  0.00           C  
ATOM   4114  H5'   U  1085      34.942  -1.812 -28.430  1.00  0.00           H  
ATOM   4115 H5''   U  1085      33.365  -1.731 -28.662  1.00  0.00           H  
ATOM   4116  H4'   U  1085      33.876  -2.581 -26.509  1.00  0.00           H  
ATOM   4117  H3'   U  1085      32.487  -0.110 -26.477  1.00  0.00           H  
ATOM   4118  H1'   U  1085      34.971  -0.915 -23.963  1.00  0.00           H  
ATOM   4119  H2'   U  1085      32.497  -0.124 -24.188  1.00  0.00           H  
ATOM   4120 HO2'   U  1085      32.478  -1.896 -23.034  1.00  0.00           H  
ATOM   4121  H3    U  1085      34.494   3.482 -22.720  1.00  0.00           H  
ATOM   4122  H5    U  1085      35.785   3.411 -26.589  1.00  0.00           H  
ATOM   4123  H6    U  1085      35.410   1.152 -26.608  1.00  0.00           H  
ATOM   4124  P     U  1086      30.304  -1.288 -27.248  1.00  0.00           P  
ATOM   4125  OP2   U  1086      30.792  -1.395 -28.646  1.00  0.00           O  
ATOM   4126  OP1   U  1086      29.050  -1.979 -26.853  1.00  0.00           O  
ATOM   4127  O5'   U  1086      30.145   0.259 -26.899  1.00  0.00           O  
ATOM   4128  C5'   U  1086      28.896   0.788 -26.480  1.00  0.00           C  
ATOM   4129  C4'   U  1086      29.036   1.622 -25.231  1.00  0.00           C  
ATOM   4130  O4'   U  1086      30.443   1.875 -24.983  1.00  0.00           O  
ATOM   4131  C3'   U  1086      28.429   3.016 -25.285  1.00  0.00           C  
ATOM   4132  O3'   U  1086      27.024   3.016 -25.109  1.00  0.00           O  
ATOM   4133  C1'   U  1086      30.581   3.118 -24.359  1.00  0.00           C  
ATOM   4134  C2'   U  1086      29.178   3.684 -24.138  1.00  0.00           C  
ATOM   4135  O2'   U  1086      28.684   3.251 -22.879  1.00  0.00           O  
ATOM   4136  N1    U  1086      31.414   3.995 -25.217  1.00  0.00           N  
ATOM   4137  C2    U  1086      31.519   5.323 -24.847  1.00  0.00           C  
ATOM   4138  O2    U  1086      30.967   5.786 -23.865  1.00  0.00           O  
ATOM   4139  N3    U  1086      32.300   6.097 -25.670  1.00  0.00           N  
ATOM   4140  C4    U  1086      32.973   5.690 -26.803  1.00  0.00           C  
ATOM   4141  O4    U  1086      33.636   6.509 -27.440  1.00  0.00           O  
ATOM   4142  C5    U  1086      32.818   4.303 -27.124  1.00  0.00           C  
ATOM   4143  C6    U  1086      32.064   3.527 -26.339  1.00  0.00           C  
ATOM   4144  H5'   U  1086      28.279   0.047 -26.301  1.00  0.00           H  
ATOM   4145 H5''   U  1086      28.528   1.345 -27.196  1.00  0.00           H  
ATOM   4146  H4'   U  1086      28.658   1.142 -24.465  1.00  0.00           H  
ATOM   4147  H3'   U  1086      28.648   3.474 -26.123  1.00  0.00           H  
ATOM   4148  H1'   U  1086      31.022   3.000 -23.491  1.00  0.00           H  
ATOM   4149  H2'   U  1086      29.160   4.661 -24.217  1.00  0.00           H  
ATOM   4150 HO2'   U  1086      28.649   4.017 -22.269  1.00  0.00           H  
ATOM   4151  H3    U  1086      32.388   7.041 -25.426  1.00  0.00           H  
ATOM   4152  H5    U  1086      33.262   3.927 -27.913  1.00  0.00           H  
ATOM   4153  H6    U  1086      31.973   2.582 -26.581  1.00  0.00           H  
ATOM   4154  P     A  1087      26.053   3.344 -26.346  1.00  0.00           P  
ATOM   4155  OP2   A  1087      26.891   3.825 -27.473  1.00  0.00           O  
ATOM   4156  OP1   A  1087      25.151   2.182 -26.545  1.00  0.00           O  
ATOM   4157  O5'   A  1087      25.173   4.569 -25.831  1.00  0.00           O  
ATOM   4158  C5'   A  1087      24.770   4.655 -24.472  1.00  0.00           C  
ATOM   4159  C4'   A  1087      25.015   6.032 -23.908  1.00  0.00           C  
ATOM   4160  O4'   A  1087      26.432   6.204 -23.634  1.00  0.00           O  
ATOM   4161  C3'   A  1087      24.672   7.199 -24.822  1.00  0.00           C  
ATOM   4162  O3'   A  1087      23.317   7.602 -24.722  1.00  0.00           O  
ATOM   4163  C1'   A  1087      26.848   7.512 -23.938  1.00  0.00           C  
ATOM   4164  C2'   A  1087      25.574   8.297 -24.276  1.00  0.00           C  
ATOM   4165  O2'   A  1087      25.045   8.852 -23.081  1.00  0.00           O  
ATOM   4166  N1    A  1087      30.522   9.892 -26.657  1.00  0.00           N  
ATOM   4167  C2    A  1087      29.821  10.259 -25.577  1.00  0.00           C  
ATOM   4168  N3    A  1087      28.877   9.589 -24.919  1.00  0.00           N  
ATOM   4169  C4    A  1087      28.663   8.389 -25.486  1.00  0.00           C  
ATOM   4170  C5    A  1087      29.305   7.872 -26.596  1.00  0.00           C  
ATOM   4171  C6    A  1087      30.284   8.679 -27.201  1.00  0.00           C  
ATOM   4172  N6    A  1087      30.983   8.314 -28.278  1.00  0.00           N  
ATOM   4173  N7    A  1087      28.824   6.603 -26.894  1.00  0.00           N  
ATOM   4174  C8    A  1087      27.919   6.386 -25.972  1.00  0.00           C  
ATOM   4175  N9    A  1087      27.770   7.425 -25.086  1.00  0.00           N  
ATOM   4176  H5'   A  1087      25.274   4.000 -23.946  1.00  0.00           H  
ATOM   4177 H5''   A  1087      23.814   4.449 -24.407  1.00  0.00           H  
ATOM   4178  H4'   A  1087      24.515   6.128 -23.071  1.00  0.00           H  
ATOM   4179  H3'   A  1087      24.880   7.003 -25.760  1.00  0.00           H  
ATOM   4180  H1'   A  1087      27.305   7.942 -23.184  1.00  0.00           H  
ATOM   4181  H2'   A  1087      25.749   8.987 -24.951  1.00  0.00           H  
ATOM   4182 HO2'   A  1087      25.182   9.822 -23.092  1.00  0.00           H  
ATOM   4183  H2    A  1087      30.031  11.148 -25.220  1.00  0.00           H  
ATOM   4184  H61   A  1087      31.654   8.921 -28.656  1.00  0.00           H  
ATOM   4185  H62   A  1087      30.828   7.439 -28.690  1.00  0.00           H  
ATOM   4186  H8    A  1087      27.397   5.558 -25.919  1.00  0.00           H  
ATOM   4187  P     C  1088      22.629   8.425 -25.918  1.00  0.00           P  
ATOM   4188  OP2   C  1088      21.705   9.421 -25.321  1.00  0.00           O  
ATOM   4189  OP1   C  1088      23.701   8.879 -26.840  1.00  0.00           O  
ATOM   4190  O5'   C  1088      21.752   7.335 -26.682  1.00  0.00           O  
ATOM   4191  C5'   C  1088      22.317   6.097 -27.085  1.00  0.00           C  
ATOM   4192  C4'   C  1088      21.380   4.944 -26.819  1.00  0.00           C  
ATOM   4193  O4'   C  1088      20.934   5.000 -25.441  1.00  0.00           O  
ATOM   4194  C3'   C  1088      20.097   4.921 -27.635  1.00  0.00           C  
ATOM   4195  O3'   C  1088      20.274   4.368 -28.927  1.00  0.00           O  
ATOM   4196  C1'   C  1088      19.593   4.579 -25.368  1.00  0.00           C  
ATOM   4197  C2'   C  1088      19.207   4.051 -26.748  1.00  0.00           C  
ATOM   4198  O2'   C  1088      19.560   2.678 -26.834  1.00  0.00           O  
ATOM   4199  N1    C  1088      18.754   5.729 -24.949  1.00  0.00           N  
ATOM   4200  C2    C  1088      17.387   5.513 -24.740  1.00  0.00           C  
ATOM   4201  O2    C  1088      16.919   4.376 -24.910  1.00  0.00           O  
ATOM   4202  N3    C  1088      16.600   6.545 -24.357  1.00  0.00           N  
ATOM   4203  C4    C  1088      17.126   7.757 -24.182  1.00  0.00           C  
ATOM   4204  N4    C  1088      16.311   8.745 -23.804  1.00  0.00           N  
ATOM   4205  C5    C  1088      18.512   8.009 -24.387  1.00  0.00           C  
ATOM   4206  C6    C  1088      19.281   6.980 -24.764  1.00  0.00           C  
ATOM   4207  H5'   C  1088      23.151   5.951 -26.593  1.00  0.00           H  
ATOM   4208 H5''   C  1088      22.514   6.133 -28.045  1.00  0.00           H  
ATOM   4209  H4'   C  1088      21.860   4.102 -26.958  1.00  0.00           H  
ATOM   4210  H3'   C  1088      19.701   5.814 -27.707  1.00  0.00           H  
ATOM   4211  H1'   C  1088      19.507   3.856 -24.712  1.00  0.00           H  
ATOM   4212  H2'   C  1088      18.255   4.192 -26.933  1.00  0.00           H  
ATOM   4213 HO2'   C  1088      18.743   2.138 -26.844  1.00  0.00           H  
ATOM   4214  H42   C  1088      16.667   9.647 -23.667  1.00  0.00           H  
ATOM   4215  H41   C  1088      15.357   8.568 -23.665  1.00  0.00           H  
ATOM   4216  H5    C  1088      18.890   8.904 -24.255  1.00  0.00           H  
ATOM   4217  H6    C  1088      20.237   7.134 -24.910  1.00  0.00           H  
ATOM   4218  P     G  1089      19.696   5.131 -30.219  1.00  0.00           P  
ATOM   4219  OP2   G  1089      19.484   6.555 -29.856  1.00  0.00           O  
ATOM   4220  OP1   G  1089      20.559   4.790 -31.380  1.00  0.00           O  
ATOM   4221  O5'   G  1089      18.268   4.464 -30.454  1.00  0.00           O  
ATOM   4222  C5'   G  1089      18.105   3.054 -30.404  1.00  0.00           C  
ATOM   4223  C4'   G  1089      16.657   2.670 -30.223  1.00  0.00           C  
ATOM   4224  O4'   G  1089      16.296   2.907 -28.844  1.00  0.00           O  
ATOM   4225  C3'   G  1089      15.643   3.508 -30.988  1.00  0.00           C  
ATOM   4226  O3'   G  1089      15.501   3.105 -32.340  1.00  0.00           O  
ATOM   4227  C1'   G  1089      14.968   3.354 -28.749  1.00  0.00           C  
ATOM   4228  C2'   G  1089      14.396   3.257 -30.156  1.00  0.00           C  
ATOM   4229  O2'   G  1089      13.890   1.946 -30.368  1.00  0.00           O  
ATOM   4230  N1    G  1089      12.291   7.305 -26.981  1.00  0.00           N  
ATOM   4231  C2    G  1089      11.860   6.058 -27.362  1.00  0.00           C  
ATOM   4232  N2    G  1089      10.542   5.826 -27.261  1.00  0.00           N  
ATOM   4233  N3    G  1089      12.661   5.105 -27.809  1.00  0.00           N  
ATOM   4234  C4    G  1089      13.949   5.504 -27.848  1.00  0.00           C  
ATOM   4235  C5    G  1089      14.483   6.724 -27.491  1.00  0.00           C  
ATOM   4236  C6    G  1089      13.613   7.738 -27.012  1.00  0.00           C  
ATOM   4237  O6    G  1089      13.894   8.885 -26.646  1.00  0.00           O  
ATOM   4238  N7    G  1089      15.858   6.735 -27.678  1.00  0.00           N  
ATOM   4239  C8    G  1089      16.130   5.543 -28.138  1.00  0.00           C  
ATOM   4240  N9    G  1089      15.018   4.746 -28.265  1.00  0.00           N  
ATOM   4241  H5'   G  1089      18.627   2.698 -29.656  1.00  0.00           H  
ATOM   4242 H5''   G  1089      18.437   2.664 -31.240  1.00  0.00           H  
ATOM   4243  H4'   G  1089      16.553   1.718 -30.432  1.00  0.00           H  
ATOM   4244  H3'   G  1089      15.899   4.451 -30.933  1.00  0.00           H  
ATOM   4245  H1'   G  1089      14.425   2.814 -28.138  1.00  0.00           H  
ATOM   4246  H2'   G  1089      13.712   3.940 -30.319  1.00  0.00           H  
ATOM   4247 HO2'   G  1089      12.912   1.983 -30.404  1.00  0.00           H  
ATOM   4248  H1    G  1089      11.616   7.941 -26.662  1.00  0.00           H  
ATOM   4249  H22   G  1089      10.177   4.954 -27.518  1.00  0.00           H  
ATOM   4250  H21   G  1089       9.943   6.527 -26.930  1.00  0.00           H  
ATOM   4251  H8    G  1089      17.036   5.248 -28.367  1.00  0.00           H  
ATOM   4252  P     C  1090      14.948   4.142 -33.437  1.00  0.00           P  
ATOM   4253  OP2   C  1090      15.726   5.400 -33.315  1.00  0.00           O  
ATOM   4254  OP1   C  1090      14.889   3.439 -34.744  1.00  0.00           O  
ATOM   4255  O5'   C  1090      13.454   4.438 -32.970  1.00  0.00           O  
ATOM   4256  C5'   C  1090      12.430   3.471 -33.145  1.00  0.00           C  
ATOM   4257  C4'   C  1090      11.127   3.920 -32.527  1.00  0.00           C  
ATOM   4258  O4'   C  1090      11.358   4.439 -31.194  1.00  0.00           O  
ATOM   4259  C3'   C  1090      10.436   5.094 -33.202  1.00  0.00           C  
ATOM   4260  O3'   C  1090       9.717   4.719 -34.364  1.00  0.00           O  
ATOM   4261  C1'   C  1090      10.428   5.446 -30.865  1.00  0.00           C  
ATOM   4262  C2'   C  1090       9.528   5.604 -32.088  1.00  0.00           C  
ATOM   4263  O2'   C  1090       8.388   4.772 -31.933  1.00  0.00           O  
ATOM   4264  N1    C  1090      11.213   6.672 -30.581  1.00  0.00           N  
ATOM   4265  C2    C  1090      10.545   7.783 -30.052  1.00  0.00           C  
ATOM   4266  O2    C  1090       9.325   7.710 -29.838  1.00  0.00           O  
ATOM   4267  N3    C  1090      11.238   8.913 -29.784  1.00  0.00           N  
ATOM   4268  C4    C  1090      12.548   8.966 -30.023  1.00  0.00           C  
ATOM   4269  N4    C  1090      13.191  10.103 -29.743  1.00  0.00           N  
ATOM   4270  C5    C  1090      13.257   7.855 -30.561  1.00  0.00           C  
ATOM   4271  C6    C  1090      12.561   6.742 -30.821  1.00  0.00           C  
ATOM   4272  H5'   C  1090      12.709   2.630 -32.726  1.00  0.00           H  
ATOM   4273 H5''   C  1090      12.293   3.320 -34.104  1.00  0.00           H  
ATOM   4274  H4'   C  1090      10.526   3.149 -32.465  1.00  0.00           H  
ATOM   4275  H3'   C  1090      11.102   5.780 -33.418  1.00  0.00           H  
ATOM   4276  H1'   C  1090       9.876   5.224 -30.086  1.00  0.00           H  
ATOM   4277  H2'   C  1090       9.278   6.540 -32.230  1.00  0.00           H  
ATOM   4278 HO2'   C  1090       7.603   5.334 -31.766  1.00  0.00           H  
ATOM   4279  H42   C  1090      14.154  10.173 -29.908  1.00  0.00           H  
ATOM   4280  H41   C  1090      12.699  10.866 -29.373  1.00  0.00           H  
ATOM   4281  H5    C  1090      14.220   7.903 -30.733  1.00  0.00           H  
ATOM   4282  H6    C  1090      13.031   5.967 -31.192  1.00  0.00           H  
ATOM   4283  P     G  1091       9.395   5.808 -35.502  1.00  0.00           P  
ATOM   4284  OP2   G  1091      10.635   6.581 -35.762  1.00  0.00           O  
ATOM   4285  OP1   G  1091       8.713   5.114 -36.624  1.00  0.00           O  
ATOM   4286  O5'   G  1091       8.340   6.785 -34.814  1.00  0.00           O  
ATOM   4287  C5'   G  1091       6.977   6.411 -34.683  1.00  0.00           C  
ATOM   4288  C4'   G  1091       6.145   7.536 -34.121  1.00  0.00           C  
ATOM   4289  O4'   G  1091       6.668   7.946 -32.829  1.00  0.00           O  
ATOM   4290  C3'   G  1091       6.135   8.827 -34.927  1.00  0.00           C  
ATOM   4291  O3'   G  1091       5.226   8.794 -36.014  1.00  0.00           O  
ATOM   4292  C1'   G  1091       6.538   9.338 -32.662  1.00  0.00           C  
ATOM   4293  C2'   G  1091       5.757   9.852 -33.868  1.00  0.00           C  
ATOM   4294  O2'   G  1091       4.368   9.801 -33.575  1.00  0.00           O  
ATOM   4295  N1    G  1091       9.346  13.429 -31.524  1.00  0.00           N  
ATOM   4296  C2    G  1091       7.985  13.256 -31.453  1.00  0.00           C  
ATOM   4297  N2    G  1091       7.273  14.308 -31.022  1.00  0.00           N  
ATOM   4298  N3    G  1091       7.366  12.133 -31.779  1.00  0.00           N  
ATOM   4299  C4    G  1091       8.229  11.181 -32.190  1.00  0.00           C  
ATOM   4300  C5    G  1091       9.602  11.252 -32.297  1.00  0.00           C  
ATOM   4301  C6    G  1091      10.254  12.462 -31.944  1.00  0.00           C  
ATOM   4302  O6    G  1091      11.462  12.722 -31.971  1.00  0.00           O  
ATOM   4303  N7    G  1091      10.123  10.052 -32.760  1.00  0.00           N  
ATOM   4304  C8    G  1091       9.077   9.288 -32.924  1.00  0.00           C  
ATOM   4305  N9    G  1091       7.897   9.910 -32.596  1.00  0.00           N  
ATOM   4306  H5'   G  1091       6.914   5.637 -34.086  1.00  0.00           H  
ATOM   4307 H5''   G  1091       6.627   6.163 -35.565  1.00  0.00           H  
ATOM   4308  H4'   G  1091       5.224   7.222 -34.003  1.00  0.00           H  
ATOM   4309  H3'   G  1091       7.042   9.011 -35.250  1.00  0.00           H  
ATOM   4310  H1'   G  1091       6.052   9.558 -31.840  1.00  0.00           H  
ATOM   4311  H2'   G  1091       6.041  10.754 -34.123  1.00  0.00           H  
ATOM   4312 HO2'   G  1091       4.035  10.714 -33.450  1.00  0.00           H  
ATOM   4313  H1    G  1091       9.708  14.301 -31.259  1.00  0.00           H  
ATOM   4314  H22   G  1091       6.297  14.242 -30.951  1.00  0.00           H  
ATOM   4315  H21   G  1091       7.724  15.142 -30.779  1.00  0.00           H  
ATOM   4316  H8    G  1091       9.130   8.364 -33.246  1.00  0.00           H  
ATOM   4317  P     U  1092       5.541   9.621 -37.356  1.00  0.00           P  
ATOM   4318  OP2   U  1092       6.982   9.455 -37.669  1.00  0.00           O  
ATOM   4319  OP1   U  1092       4.521   9.255 -38.372  1.00  0.00           O  
ATOM   4320  O5'   U  1092       5.298  11.138 -36.938  1.00  0.00           O  
ATOM   4321  C5'   U  1092       4.036  11.568 -36.451  1.00  0.00           C  
ATOM   4322  C4'   U  1092       4.043  13.036 -36.103  1.00  0.00           C  
ATOM   4323  O4'   U  1092       4.805  13.247 -34.889  1.00  0.00           O  
ATOM   4324  C3'   U  1092       4.704  13.961 -37.114  1.00  0.00           C  
ATOM   4325  O3'   U  1092       3.845  14.321 -38.181  1.00  0.00           O  
ATOM   4326  C1'   U  1092       5.532  14.447 -34.985  1.00  0.00           C  
ATOM   4327  C2'   U  1092       5.047  15.149 -36.245  1.00  0.00           C  
ATOM   4328  O2'   U  1092       3.890  15.916 -35.942  1.00  0.00           O  
ATOM   4329  N1    U  1092       6.975  14.110 -35.048  1.00  0.00           N  
ATOM   4330  C2    U  1092       7.870  15.113 -34.726  1.00  0.00           C  
ATOM   4331  O2    U  1092       7.525  16.235 -34.400  1.00  0.00           O  
ATOM   4332  N3    U  1092       9.195  14.756 -34.797  1.00  0.00           N  
ATOM   4333  C4    U  1092       9.707  13.526 -35.151  1.00  0.00           C  
ATOM   4334  O4    U  1092      10.927  13.361 -35.169  1.00  0.00           O  
ATOM   4335  C5    U  1092       8.722  12.538 -35.471  1.00  0.00           C  
ATOM   4336  C6    U  1092       7.425  12.858 -35.409  1.00  0.00           C  
ATOM   4337  H5'   U  1092       3.810  11.052 -35.649  1.00  0.00           H  
ATOM   4338 H5''   U  1092       3.356  11.406 -37.137  1.00  0.00           H  
ATOM   4339  H4'   U  1092       3.120  13.330 -35.955  1.00  0.00           H  
ATOM   4340  H3'   U  1092       5.529  13.545 -37.440  1.00  0.00           H  
ATOM   4341  H1'   U  1092       5.366  15.024 -34.210  1.00  0.00           H  
ATOM   4342  H2'   U  1092       5.750  15.699 -36.650  1.00  0.00           H  
ATOM   4343 HO2'   U  1092       3.191  15.712 -36.598  1.00  0.00           H  
ATOM   4344  H3    U  1092       9.847  15.452 -34.573  1.00  0.00           H  
ATOM   4345  H5    U  1092       8.996  11.634 -35.733  1.00  0.00           H  
ATOM   4346  H6    U  1092       6.771  12.165 -35.633  1.00  0.00           H  
ATOM   4347  P     U  1093       4.458  14.764 -39.599  1.00  0.00           P  
ATOM   4348  OP2   U  1093       5.386  13.698 -40.051  1.00  0.00           O  
ATOM   4349  OP1   U  1093       3.333  15.179 -40.476  1.00  0.00           O  
ATOM   4350  O5'   U  1093       5.321  16.058 -39.257  1.00  0.00           O  
ATOM   4351  C5'   U  1093       4.694  17.300 -38.975  1.00  0.00           C  
ATOM   4352  C4'   U  1093       5.700  18.362 -38.608  1.00  0.00           C  
ATOM   4353  O4'   U  1093       6.533  17.908 -37.512  1.00  0.00           O  
ATOM   4354  C3'   U  1093       6.722  18.716 -39.678  1.00  0.00           C  
ATOM   4355  O3'   U  1093       6.223  19.629 -40.639  1.00  0.00           O  
ATOM   4356  C1'   U  1093       7.836  18.437 -37.624  1.00  0.00           C  
ATOM   4357  C2'   U  1093       7.807  19.369 -38.837  1.00  0.00           C  
ATOM   4358  O2'   U  1093       7.421  20.670 -38.417  1.00  0.00           O  
ATOM   4359  N1    U  1093       8.754  17.289 -37.818  1.00  0.00           N  
ATOM   4360  C2    U  1093      10.101  17.514 -37.601  1.00  0.00           C  
ATOM   4361  O2    U  1093      10.549  18.596 -37.263  1.00  0.00           O  
ATOM   4362  N3    U  1093      10.912  16.423 -37.792  1.00  0.00           N  
ATOM   4363  C4    U  1093      10.526  15.155 -38.171  1.00  0.00           C  
ATOM   4364  O4    U  1093      11.380  14.277 -38.302  1.00  0.00           O  
ATOM   4365  C5    U  1093       9.119  14.996 -38.377  1.00  0.00           C  
ATOM   4366  C6    U  1093       8.305  16.041 -38.197  1.00  0.00           C  
ATOM   4367  H5'   U  1093       4.070  17.180 -38.229  1.00  0.00           H  
ATOM   4368 H5''   U  1093       4.194  17.593 -39.765  1.00  0.00           H  
ATOM   4369  H4'   U  1093       5.221  19.168 -38.324  1.00  0.00           H  
ATOM   4370  H3'   U  1093       7.066  17.892 -40.080  1.00  0.00           H  
ATOM   4371  H1'   U  1093       8.115  18.946 -36.833  1.00  0.00           H  
ATOM   4372  H2'   U  1093       8.668  19.380 -39.305  1.00  0.00           H  
ATOM   4373 HO2'   U  1093       8.196  21.267 -38.476  1.00  0.00           H  
ATOM   4374  H3    U  1093      11.871  16.561 -37.643  1.00  0.00           H  
ATOM   4375  H5    U  1093       8.755  14.127 -38.648  1.00  0.00           H  
ATOM   4376  H6    U  1093       7.347  15.907 -38.346  1.00  0.00           H  
ATOM   4377  P     A  1094       6.612  19.465 -42.190  1.00  0.00           P  
ATOM   4378  OP2   A  1094       6.986  18.048 -42.422  1.00  0.00           O  
ATOM   4379  OP1   A  1094       5.534  20.083 -43.002  1.00  0.00           O  
ATOM   4380  O5'   A  1094       7.924  20.354 -42.354  1.00  0.00           O  
ATOM   4381  C5'   A  1094       7.960  21.694 -41.886  1.00  0.00           C  
ATOM   4382  C4'   A  1094       9.361  22.252 -41.912  1.00  0.00           C  
ATOM   4383  O4'   A  1094      10.093  21.754 -40.762  1.00  0.00           O  
ATOM   4384  C3'   A  1094      10.219  21.848 -43.101  1.00  0.00           C  
ATOM   4385  O3'   A  1094      10.047  22.696 -44.223  1.00  0.00           O  
ATOM   4386  C1'   A  1094      11.426  21.468 -41.122  1.00  0.00           C  
ATOM   4387  C2'   A  1094      11.629  21.972 -42.549  1.00  0.00           C  
ATOM   4388  O2'   A  1094      12.049  23.329 -42.509  1.00  0.00           O  
ATOM   4389  N1    A  1094      14.848  17.678 -40.425  1.00  0.00           N  
ATOM   4390  C2    A  1094      14.978  19.010 -40.480  1.00  0.00           C  
ATOM   4391  N3    A  1094      14.043  19.940 -40.664  1.00  0.00           N  
ATOM   4392  C4    A  1094      12.832  19.373 -40.807  1.00  0.00           C  
ATOM   4393  C5    A  1094      12.540  18.022 -40.774  1.00  0.00           C  
ATOM   4394  C6    A  1094      13.617  17.142 -40.571  1.00  0.00           C  
ATOM   4395  N6    A  1094      13.489  15.814 -40.518  1.00  0.00           N  
ATOM   4396  N7    A  1094      11.180  17.810 -40.957  1.00  0.00           N  
ATOM   4397  C8    A  1094      10.689  19.016 -41.093  1.00  0.00           C  
ATOM   4398  N9    A  1094      11.632  20.011 -41.013  1.00  0.00           N  
ATOM   4399  H5'   A  1094       7.623  21.721 -40.966  1.00  0.00           H  
ATOM   4400 H5''   A  1094       7.385  22.247 -42.453  1.00  0.00           H  
ATOM   4401  H4'   A  1094       9.314  23.230 -41.866  1.00  0.00           H  
ATOM   4402  H3'   A  1094      10.042  20.908 -43.320  1.00  0.00           H  
ATOM   4403  H1'   A  1094      12.047  21.931 -40.521  1.00  0.00           H  
ATOM   4404  H2'   A  1094      12.260  21.411 -43.045  1.00  0.00           H  
ATOM   4405 HO2'   A  1094      11.493  23.851 -43.124  1.00  0.00           H  
ATOM   4406  H2    A  1094      15.891  19.348 -40.368  1.00  0.00           H  
ATOM   4407  H61   A  1094      14.278  15.251 -40.373  1.00  0.00           H  
ATOM   4408  H62   A  1094      12.605  15.403 -40.621  1.00  0.00           H  
ATOM   4409  H8    A  1094       9.735  19.193 -41.239  1.00  0.00           H  
ATOM   4410  P     U  1095      10.342  22.147 -45.704  1.00  0.00           P  
ATOM   4411  OP2   U  1095       9.501  20.943 -45.923  1.00  0.00           O  
ATOM   4412  OP1   U  1095      10.247  23.291 -46.647  1.00  0.00           O  
ATOM   4413  O5'   U  1095      11.864  21.681 -45.646  1.00  0.00           O  
ATOM   4414  C5'   U  1095      12.920  22.630 -45.681  1.00  0.00           C  
ATOM   4415  C4'   U  1095      14.272  21.961 -45.644  1.00  0.00           C  
ATOM   4416  O4'   U  1095      14.356  21.171 -44.434  1.00  0.00           O  
ATOM   4417  C3'   U  1095      14.527  20.905 -46.709  1.00  0.00           C  
ATOM   4418  O3'   U  1095      14.829  21.459 -47.977  1.00  0.00           O  
ATOM   4419  C1'   U  1095      15.203  20.075 -44.639  1.00  0.00           C  
ATOM   4420  C2'   U  1095      15.688  20.147 -46.080  1.00  0.00           C  
ATOM   4421  O2'   U  1095      16.890  20.902 -46.144  1.00  0.00           O  
ATOM   4422  N1    U  1095      14.429  18.840 -44.367  1.00  0.00           N  
ATOM   4423  C2    U  1095      15.149  17.692 -44.092  1.00  0.00           C  
ATOM   4424  O2    U  1095      16.367  17.660 -44.065  1.00  0.00           O  
ATOM   4425  N3    U  1095      14.390  16.574 -43.846  1.00  0.00           N  
ATOM   4426  C4    U  1095      13.014  16.485 -43.848  1.00  0.00           C  
ATOM   4427  O4    U  1095      12.478  15.402 -43.607  1.00  0.00           O  
ATOM   4428  C5    U  1095      12.336  17.711 -44.140  1.00  0.00           C  
ATOM   4429  C6    U  1095      13.050  18.815 -44.382  1.00  0.00           C  
ATOM   4430  H5'   U  1095      12.838  23.228 -44.909  1.00  0.00           H  
ATOM   4431 H5''   U  1095      12.848  23.158 -46.504  1.00  0.00           H  
ATOM   4432  H4'   U  1095      14.966  22.652 -45.634  1.00  0.00           H  
ATOM   4433  H3'   U  1095      13.745  20.319 -46.776  1.00  0.00           H  
ATOM   4434  H1'   U  1095      15.976  20.113 -44.036  1.00  0.00           H  
ATOM   4435  H2'   U  1095      15.796  19.259 -46.480  1.00  0.00           H  
ATOM   4436 HO2'   U  1095      16.801  21.585 -46.842  1.00  0.00           H  
ATOM   4437  H3    U  1095      14.881  15.749 -43.649  1.00  0.00           H  
ATOM   4438  H5    U  1095      11.357  17.741 -44.161  1.00  0.00           H  
ATOM   4439  H6    U  1095      12.563  19.641 -44.580  1.00  0.00           H  
ATOM   4440  P     U  1096      14.523  20.627 -49.317  1.00  0.00           P  
ATOM   4441  OP2   U  1096      13.065  20.351 -49.363  1.00  0.00           O  
ATOM   4442  OP1   U  1096      15.174  21.329 -50.453  1.00  0.00           O  
ATOM   4443  O5'   U  1096      15.281  19.244 -49.093  1.00  0.00           O  
ATOM   4444  C5'   U  1096      16.696  19.167 -49.168  1.00  0.00           C  
ATOM   4445  C4'   U  1096      17.193  17.766 -48.909  1.00  0.00           C  
ATOM   4446  O4'   U  1096      16.736  17.280 -47.617  1.00  0.00           O  
ATOM   4447  C3'   U  1096      16.715  16.696 -49.878  1.00  0.00           C  
ATOM   4448  O3'   U  1096      17.474  16.653 -51.074  1.00  0.00           O  
ATOM   4449  C1'   U  1096      16.485  15.894 -47.661  1.00  0.00           C  
ATOM   4450  C2'   U  1096      16.920  15.428 -49.056  1.00  0.00           C  
ATOM   4451  O2'   U  1096      18.290  15.057 -49.012  1.00  0.00           O  
ATOM   4452  N1    U  1096      15.034  15.695 -47.428  1.00  0.00           N  
ATOM   4453  C2    U  1096      14.605  14.403 -47.188  1.00  0.00           C  
ATOM   4454  O2    U  1096      15.358  13.445 -47.162  1.00  0.00           O  
ATOM   4455  N3    U  1096      13.255  14.267 -46.977  1.00  0.00           N  
ATOM   4456  C4    U  1096      12.307  15.268 -46.982  1.00  0.00           C  
ATOM   4457  O4    U  1096      11.126  14.984 -46.776  1.00  0.00           O  
ATOM   4458  C5    U  1096      12.823  16.579 -47.236  1.00  0.00           C  
ATOM   4459  C6    U  1096      14.134  16.740 -47.444  1.00  0.00           C  
ATOM   4460  H5'   U  1096      17.085  19.772 -48.502  1.00  0.00           H  
ATOM   4461 H5''   U  1096      16.985  19.448 -50.061  1.00  0.00           H  
ATOM   4462  H4'   U  1096      18.172  17.785 -48.916  1.00  0.00           H  
ATOM   4463  H3'   U  1096      15.762  16.795 -50.080  1.00  0.00           H  
ATOM   4464  H1'   U  1096      16.993  15.400 -46.983  1.00  0.00           H  
ATOM   4465  H2'   U  1096      16.357  14.694 -49.380  1.00  0.00           H  
ATOM   4466 HO2'   U  1096      18.761  15.488 -49.756  1.00  0.00           H  
ATOM   4467  H3    U  1096      12.929  13.359 -46.806  1.00  0.00           H  
ATOM   4468  H5    U  1096      12.220  17.351 -47.257  1.00  0.00           H  
ATOM   4469  H6    U  1096      14.462  17.646 -47.616  1.00  0.00           H  
ATOM   4470  P     G  1097      16.820  16.087 -52.428  1.00  0.00           P  
ATOM   4471  OP2   G  1097      15.479  16.706 -52.584  1.00  0.00           O  
ATOM   4472  OP1   G  1097      17.822  16.223 -53.516  1.00  0.00           O  
ATOM   4473  O5'   G  1097      16.615  14.534 -52.138  1.00  0.00           O  
ATOM   4474  C5'   G  1097      17.726  13.653 -52.068  1.00  0.00           C  
ATOM   4475  C4'   G  1097      17.287  12.218 -51.913  1.00  0.00           C  
ATOM   4476  O4'   G  1097      16.645  12.021 -50.625  1.00  0.00           O  
ATOM   4477  C3'   G  1097      16.223  11.737 -52.888  1.00  0.00           C  
ATOM   4478  O3'   G  1097      16.738  11.471 -54.181  1.00  0.00           O  
ATOM   4479  C1'   G  1097      15.645  11.043 -50.744  1.00  0.00           C  
ATOM   4480  C2'   G  1097      15.721  10.495 -52.166  1.00  0.00           C  
ATOM   4481  O2'   G  1097      16.673   9.442 -52.227  1.00  0.00           O  
ATOM   4482  N1    G  1097      10.786  10.317 -49.412  1.00  0.00           N  
ATOM   4483  C2    G  1097      11.790   9.397 -49.591  1.00  0.00           C  
ATOM   4484  N2    G  1097      11.462   8.112 -49.391  1.00  0.00           N  
ATOM   4485  N3    G  1097      13.026   9.711 -49.941  1.00  0.00           N  
ATOM   4486  C4    G  1097      13.183  11.042 -50.102  1.00  0.00           C  
ATOM   4487  C5    G  1097      12.248  12.044 -49.947  1.00  0.00           C  
ATOM   4488  C6    G  1097      10.925  11.693 -49.572  1.00  0.00           C  
ATOM   4489  O6    G  1097       9.955  12.435 -49.385  1.00  0.00           O  
ATOM   4490  N7    G  1097      12.809  13.286 -50.205  1.00  0.00           N  
ATOM   4491  C8    G  1097      14.052  13.023 -50.506  1.00  0.00           C  
ATOM   4492  N9    G  1097      14.346  11.682 -50.462  1.00  0.00           N  
ATOM   4493  H5'   G  1097      18.284  13.902 -51.301  1.00  0.00           H  
ATOM   4494 H5''   G  1097      18.255  13.739 -52.889  1.00  0.00           H  
ATOM   4495  H4'   G  1097      18.077  11.638 -51.961  1.00  0.00           H  
ATOM   4496  H3'   G  1097      15.509  12.405 -52.939  1.00  0.00           H  
ATOM   4497  H1'   G  1097      15.797  10.315 -50.105  1.00  0.00           H  
ATOM   4498  H2'   G  1097      14.845  10.212 -52.504  1.00  0.00           H  
ATOM   4499 HO2'   G  1097      16.202   8.594 -52.369  1.00  0.00           H  
ATOM   4500  H1    G  1097       9.903   9.981 -49.151  1.00  0.00           H  
ATOM   4501  H22   G  1097      12.138   7.411 -49.504  1.00  0.00           H  
ATOM   4502  H21   G  1097      10.549   7.871 -49.131  1.00  0.00           H  
ATOM   4503  H8    G  1097      14.708  13.713 -50.738  1.00  0.00           H  
ATOM   4504  P     U  1098      15.794  11.641 -55.466  1.00  0.00           P  
ATOM   4505  OP2   U  1098      15.567  13.101 -55.609  1.00  0.00           O  
ATOM   4506  OP1   U  1098      16.461  10.890 -56.560  1.00  0.00           O  
ATOM   4507  O5'   U  1098      14.388  10.949 -55.179  1.00  0.00           O  
ATOM   4508  C5'   U  1098      14.299   9.556 -54.922  1.00  0.00           C  
ATOM   4509  C4'   U  1098      14.492   8.744 -56.179  1.00  0.00           C  
ATOM   4510  O4'   U  1098      15.679   9.227 -56.860  1.00  0.00           O  
ATOM   4511  C3'   U  1098      14.696   7.249 -55.986  1.00  0.00           C  
ATOM   4512  O3'   U  1098      14.174   6.477 -57.053  1.00  0.00           O  
ATOM   4513  C1'   U  1098      16.602   8.152 -56.994  1.00  0.00           C  
ATOM   4514  C2'   U  1098      16.215   7.097 -55.976  1.00  0.00           C  
ATOM   4515  O2'   U  1098      16.607   5.815 -56.448  1.00  0.00           O  
ATOM   4516  N1    U  1098      17.968   8.682 -56.764  1.00  0.00           N  
ATOM   4517  C2    U  1098      18.655   9.154 -57.867  1.00  0.00           C  
ATOM   4518  O2    U  1098      18.190   9.151 -58.993  1.00  0.00           O  
ATOM   4519  N3    U  1098      19.915   9.635 -57.606  1.00  0.00           N  
ATOM   4520  C4    U  1098      20.547   9.692 -56.382  1.00  0.00           C  
ATOM   4521  O4    U  1098      21.686  10.154 -56.311  1.00  0.00           O  
ATOM   4522  C5    U  1098      19.776   9.187 -55.287  1.00  0.00           C  
ATOM   4523  C6    U  1098      18.546   8.713 -55.513  1.00  0.00           C  
ATOM   4524  H5'   U  1098      13.417   9.356 -54.545  1.00  0.00           H  
ATOM   4525 H5''   U  1098      14.989   9.306 -54.272  1.00  0.00           H  
ATOM   4526  H4'   U  1098      13.726   8.884 -56.772  1.00  0.00           H  
ATOM   4527  H3'   U  1098      14.297   6.945 -55.145  1.00  0.00           H  
ATOM   4528  H1'   U  1098      16.551   7.766 -57.894  1.00  0.00           H  
ATOM   4529  H2'   U  1098      16.589   7.286 -55.090  1.00  0.00           H  
ATOM   4530 HO2'   U  1098      17.534   5.645 -56.177  1.00  0.00           H  
ATOM   4531  H3    U  1098      20.419   9.975 -58.374  1.00  0.00           H  
ATOM   4532  H5    U  1098      20.147   9.189 -54.380  1.00  0.00           H  
ATOM   4533  H6    U  1098      18.039   8.372 -54.747  1.00  0.00           H  
ATOM   4534  P     U  1099      12.848   5.594 -56.841  1.00  0.00           P  
ATOM   4535  OP2   U  1099      11.854   6.427 -56.119  1.00  0.00           O  
ATOM   4536  OP1   U  1099      12.487   4.985 -58.146  1.00  0.00           O  
ATOM   4537  O5'   U  1099      13.316   4.426 -55.864  1.00  0.00           O  
ATOM   4538  C5'   U  1099      12.766   3.122 -55.971  1.00  0.00           C  
ATOM   4539  C4'   U  1099      12.039   2.719 -54.712  1.00  0.00           C  
ATOM   4540  O4'   U  1099      12.421   3.604 -53.636  1.00  0.00           O  
ATOM   4541  C3'   U  1099      10.522   2.824 -54.751  1.00  0.00           C  
ATOM   4542  O3'   U  1099       9.904   1.702 -55.355  1.00  0.00           O  
ATOM   4543  C1'   U  1099      11.335   3.790 -52.762  1.00  0.00           C  
ATOM   4544  C2'   U  1099      10.199   2.911 -53.271  1.00  0.00           C  
ATOM   4545  O2'   U  1099      10.288   1.637 -52.648  1.00  0.00           O  
ATOM   4546  N1    U  1099      10.980   5.230 -52.772  1.00  0.00           N  
ATOM   4547  C2    U  1099       9.757   5.581 -52.232  1.00  0.00           C  
ATOM   4548  O2    U  1099       8.980   4.770 -51.759  1.00  0.00           O  
ATOM   4549  N3    U  1099       9.471   6.924 -52.262  1.00  0.00           N  
ATOM   4550  C4    U  1099      10.265   7.932 -52.768  1.00  0.00           C  
ATOM   4551  O4    U  1099       9.865   9.097 -52.722  1.00  0.00           O  
ATOM   4552  C5    U  1099      11.515   7.495 -53.310  1.00  0.00           C  
ATOM   4553  C6    U  1099      11.819   6.193 -53.292  1.00  0.00           C  
ATOM   4554  H5'   U  1099      13.490   2.483 -56.139  1.00  0.00           H  
ATOM   4555 H5''   U  1099      12.138   3.100 -56.723  1.00  0.00           H  
ATOM   4556  H4'   U  1099      12.286   1.802 -54.471  1.00  0.00           H  
ATOM   4557  H3'   U  1099      10.228   3.649 -55.190  1.00  0.00           H  
ATOM   4558  H1'   U  1099      11.569   3.519 -51.849  1.00  0.00           H  
ATOM   4559  H2'   U  1099       9.326   3.329 -53.116  1.00  0.00           H  
ATOM   4560 HO2'   U  1099       9.553   1.543 -52.006  1.00  0.00           H  
ATOM   4561  H3    U  1099       8.609   7.195 -51.885  1.00  0.00           H  
ATOM   4562  H5    U  1099      12.143   8.144 -53.690  1.00  0.00           H  
ATOM   4563  H6    U  1099      12.680   5.919 -53.670  1.00  0.00           H  
ATOM   4564  P     C  1100       9.293   1.815 -56.837  1.00  0.00           P  
ATOM   4565  OP2   C  1100       9.349   3.239 -57.251  1.00  0.00           O  
ATOM   4566  OP1   C  1100       9.940   0.779 -57.681  1.00  0.00           O  
ATOM   4567  O5'   C  1100       7.762   1.414 -56.654  1.00  0.00           O  
ATOM   4568  C5'   C  1100       7.388   0.314 -55.838  1.00  0.00           C  
ATOM   4569  C4'   C  1100       6.188   0.638 -54.981  1.00  0.00           C  
ATOM   4570  O4'   C  1100       6.571   1.561 -53.928  1.00  0.00           O  
ATOM   4571  C3'   C  1100       5.038   1.346 -55.679  1.00  0.00           C  
ATOM   4572  O3'   C  1100       4.219   0.464 -56.428  1.00  0.00           O  
ATOM   4573  C1'   C  1100       5.541   2.482 -53.694  1.00  0.00           C  
ATOM   4574  C2'   C  1100       4.334   2.008 -54.506  1.00  0.00           C  
ATOM   4575  O2'   C  1100       3.595   1.061 -53.749  1.00  0.00           O  
ATOM   4576  N1    C  1100       6.021   3.818 -54.127  1.00  0.00           N  
ATOM   4577  C2    C  1100       5.197   4.927 -53.901  1.00  0.00           C  
ATOM   4578  O2    C  1100       4.097   4.762 -53.350  1.00  0.00           O  
ATOM   4579  N3    C  1100       5.611   6.156 -54.286  1.00  0.00           N  
ATOM   4580  C4    C  1100       6.797   6.306 -54.876  1.00  0.00           C  
ATOM   4581  N4    C  1100       7.165   7.538 -55.238  1.00  0.00           N  
ATOM   4582  C5    C  1100       7.658   5.200 -55.121  1.00  0.00           C  
ATOM   4583  C6    C  1100       7.238   3.989 -54.735  1.00  0.00           C  
ATOM   4584  H5'   C  1100       8.141   0.077 -55.257  1.00  0.00           H  
ATOM   4585 H5''   C  1100       7.173  -0.451 -56.412  1.00  0.00           H  
ATOM   4586  H4'   C  1100       5.859  -0.189 -54.573  1.00  0.00           H  
ATOM   4587  H3'   C  1100       5.397   2.035 -56.277  1.00  0.00           H  
ATOM   4588  H1'   C  1100       5.298   2.515 -52.746  1.00  0.00           H  
ATOM   4589  H2'   C  1100       3.772   2.754 -54.801  1.00  0.00           H  
ATOM   4590 HO2'   C  1100       2.743   1.462 -53.480  1.00  0.00           H  
ATOM   4591  H42   C  1100       8.030   7.681 -55.674  1.00  0.00           H  
ATOM   4592  H41   C  1100       6.568   8.297 -55.069  1.00  0.00           H  
ATOM   4593  H5    C  1100       8.529   5.320 -55.555  1.00  0.00           H  
ATOM   4594  H6    C  1100       7.816   3.215 -54.894  1.00  0.00           H  
ATOM   4595  P     U  1101       3.754   0.859 -57.915  1.00  0.00           P  
ATOM   4596  OP2   U  1101       4.697   1.882 -58.434  1.00  0.00           O  
ATOM   4597  OP1   U  1101       3.538  -0.396 -58.678  1.00  0.00           O  
ATOM   4598  O5'   U  1101       2.338   1.557 -57.703  1.00  0.00           O  
ATOM   4599  C5'   U  1101       1.529   1.239 -56.580  1.00  0.00           C  
ATOM   4600  C4'   U  1101       0.524   2.328 -56.292  1.00  0.00           C  
ATOM   4601  O4'   U  1101       1.123   3.294 -55.389  1.00  0.00           O  
ATOM   4602  C3'   U  1101       0.088   3.170 -57.481  1.00  0.00           C  
ATOM   4603  O3'   U  1101      -1.013   2.615 -58.178  1.00  0.00           O  
ATOM   4604  C1'   U  1101       0.857   4.616 -55.797  1.00  0.00           C  
ATOM   4605  C2'   U  1101      -0.269   4.490 -56.821  1.00  0.00           C  
ATOM   4606  O2'   U  1101      -1.513   4.406 -56.140  1.00  0.00           O  
ATOM   4607  N1    U  1101       2.112   5.125 -56.401  1.00  0.00           N  
ATOM   4608  C2    U  1101       2.222   6.493 -56.567  1.00  0.00           C  
ATOM   4609  O2    U  1101       1.346   7.276 -56.242  1.00  0.00           O  
ATOM   4610  N3    U  1101       3.401   6.919 -57.129  1.00  0.00           N  
ATOM   4611  C4    U  1101       4.459   6.135 -57.535  1.00  0.00           C  
ATOM   4612  O4    U  1101       5.455   6.670 -58.025  1.00  0.00           O  
ATOM   4613  C5    U  1101       4.275   4.730 -57.332  1.00  0.00           C  
ATOM   4614  C6    U  1101       3.138   4.288 -56.786  1.00  0.00           C  
ATOM   4615  H5'   U  1101       2.104   1.120 -55.796  1.00  0.00           H  
ATOM   4616 H5''   U  1101       1.051   0.403 -56.757  1.00  0.00           H  
ATOM   4617  H4'   U  1101      -0.260   1.927 -55.863  1.00  0.00           H  
ATOM   4618  H3'   U  1101       0.852   3.304 -58.078  1.00  0.00           H  
ATOM   4619  H1'   U  1101       0.574   5.220 -55.078  1.00  0.00           H  
ATOM   4620  H2'   U  1101      -0.258   5.228 -57.465  1.00  0.00           H  
ATOM   4621 HO2'   U  1101      -2.013   5.237 -56.284  1.00  0.00           H  
ATOM   4622  H3    U  1101       3.499   7.885 -57.256  1.00  0.00           H  
ATOM   4623  H5    U  1101       4.978   4.098 -57.591  1.00  0.00           H  
ATOM   4624  H6    U  1101       3.036   3.323 -56.659  1.00  0.00           H  
ATOM   4625  P     G  1102      -1.268   2.990 -59.719  1.00  0.00           P  
ATOM   4626  OP2   G  1102       0.039   2.950 -60.424  1.00  0.00           O  
ATOM   4627  OP1   G  1102      -2.396   2.160 -60.215  1.00  0.00           O  
ATOM   4628  O5'   G  1102      -1.756   4.506 -59.672  1.00  0.00           O  
ATOM   4629  C5'   G  1102      -3.071   4.836 -59.251  1.00  0.00           C  
ATOM   4630  C4'   G  1102      -3.338   6.316 -59.374  1.00  0.00           C  
ATOM   4631  O4'   G  1102      -2.378   7.043 -58.564  1.00  0.00           O  
ATOM   4632  C3'   G  1102      -3.164   6.912 -60.763  1.00  0.00           C  
ATOM   4633  O3'   G  1102      -4.302   6.730 -61.589  1.00  0.00           O  
ATOM   4634  C1'   G  1102      -2.004   8.243 -59.209  1.00  0.00           C  
ATOM   4635  C2'   G  1102      -2.894   8.376 -60.444  1.00  0.00           C  
ATOM   4636  O2'   G  1102      -4.089   9.056 -60.088  1.00  0.00           O  
ATOM   4637  N1    G  1102       2.179  10.817 -60.549  1.00  0.00           N  
ATOM   4638  C2    G  1102       0.914  11.282 -60.281  1.00  0.00           C  
ATOM   4639  N2    G  1102       0.734  12.608 -60.381  1.00  0.00           N  
ATOM   4640  N3    G  1102      -0.101  10.506 -59.938  1.00  0.00           N  
ATOM   4641  C4    G  1102       0.253   9.205 -59.885  1.00  0.00           C  
ATOM   4642  C5    G  1102       1.485   8.637 -60.133  1.00  0.00           C  
ATOM   4643  C6    G  1102       2.565   9.481 -60.500  1.00  0.00           C  
ATOM   4644  O6    G  1102       3.733   9.168 -60.760  1.00  0.00           O  
ATOM   4645  N7    G  1102       1.435   7.260 -59.969  1.00  0.00           N  
ATOM   4646  C8    G  1102       0.197   7.020 -59.631  1.00  0.00           C  
ATOM   4647  N9    G  1102      -0.574   8.155 -59.561  1.00  0.00           N  
ATOM   4648  H5'   G  1102      -3.184   4.567 -58.315  1.00  0.00           H  
ATOM   4649 H5''   G  1102      -3.716   4.347 -59.804  1.00  0.00           H  
ATOM   4650  H4'   G  1102      -4.243   6.503 -59.047  1.00  0.00           H  
ATOM   4651  H3'   G  1102      -2.373   6.519 -61.185  1.00  0.00           H  
ATOM   4652  H1'   G  1102      -2.148   9.012 -58.618  1.00  0.00           H  
ATOM   4653  H2'   G  1102      -2.427   8.824 -61.181  1.00  0.00           H  
ATOM   4654 HO2'   G  1102      -4.079   9.950 -60.490  1.00  0.00           H  
ATOM   4655  H1    G  1102       2.863  11.474 -60.794  1.00  0.00           H  
ATOM   4656  H22   G  1102      -0.148  12.997 -60.201  1.00  0.00           H  
ATOM   4657  H21   G  1102       1.481  13.189 -60.634  1.00  0.00           H  
ATOM   4658  H8    G  1102      -0.146   6.121 -59.445  1.00  0.00           H  
ATOM   4659  P     C  1103      -4.159   6.807 -63.188  1.00  0.00           P  
ATOM   4660  OP2   C  1103      -3.049   5.910 -63.595  1.00  0.00           O  
ATOM   4661  OP1   C  1103      -5.509   6.619 -63.779  1.00  0.00           O  
ATOM   4662  O5'   C  1103      -3.707   8.309 -63.463  1.00  0.00           O  
ATOM   4663  C5'   C  1103      -4.657   9.364 -63.491  1.00  0.00           C  
ATOM   4664  C4'   C  1103      -4.037  10.661 -63.948  1.00  0.00           C  
ATOM   4665  O4'   C  1103      -2.963  11.013 -63.041  1.00  0.00           O  
ATOM   4666  C3'   C  1103      -3.327  10.627 -65.293  1.00  0.00           C  
ATOM   4667  O3'   C  1103      -4.222  10.661 -66.391  1.00  0.00           O  
ATOM   4668  C1'   C  1103      -1.988  11.723 -63.742  1.00  0.00           C  
ATOM   4669  C2'   C  1103      -2.538  11.921 -65.153  1.00  0.00           C  
ATOM   4670  O2'   C  1103      -3.395  13.052 -65.187  1.00  0.00           O  
ATOM   4671  N1    C  1103      -0.737  10.924 -63.731  1.00  0.00           N  
ATOM   4672  C2    C  1103       0.458  11.554 -64.101  1.00  0.00           C  
ATOM   4673  O2    C  1103       0.436  12.752 -64.425  1.00  0.00           O  
ATOM   4674  N3    C  1103       1.612  10.848 -64.099  1.00  0.00           N  
ATOM   4675  C4    C  1103       1.608   9.562 -63.748  1.00  0.00           C  
ATOM   4676  N4    C  1103       2.770   8.905 -63.761  1.00  0.00           N  
ATOM   4677  C5    C  1103       0.410   8.893 -63.367  1.00  0.00           C  
ATOM   4678  C6    C  1103      -0.725   9.602 -63.372  1.00  0.00           C  
ATOM   4679  H5'   C  1103      -5.025   9.486 -62.591  1.00  0.00           H  
ATOM   4680 H5''   C  1103      -5.383   9.124 -64.103  1.00  0.00           H  
ATOM   4681  H4'   C  1103      -4.721  11.362 -63.929  1.00  0.00           H  
ATOM   4682  H3'   C  1103      -2.727   9.853 -65.322  1.00  0.00           H  
ATOM   4683  H1'   C  1103      -1.818  12.599 -63.337  1.00  0.00           H  
ATOM   4684  H2'   C  1103      -1.830  11.983 -65.827  1.00  0.00           H  
ATOM   4685 HO2'   C  1103      -2.968  13.762 -65.710  1.00  0.00           H  
ATOM   4686  H42   C  1103       2.801   7.960 -63.508  1.00  0.00           H  
ATOM   4687  H41   C  1103       3.592   9.370 -64.024  1.00  0.00           H  
ATOM   4688  H5    C  1103       0.417   7.947 -63.110  1.00  0.00           H  
ATOM   4689  H6    C  1103      -1.559   9.159 -63.113  1.00  0.00           H  
ATOM   4690  P     C  1104      -3.864   9.880 -67.750  1.00  0.00           P  
ATOM   4691  OP2   C  1104      -2.990   8.731 -67.405  1.00  0.00           O  
ATOM   4692  OP1   C  1104      -5.129   9.643 -68.491  1.00  0.00           O  
ATOM   4693  O5'   C  1104      -2.997  10.928 -68.580  1.00  0.00           O  
ATOM   4694  C5'   C  1104      -2.070  10.492 -69.563  1.00  0.00           C  
ATOM   4695  C4'   C  1104      -0.693  11.062 -69.322  1.00  0.00           C  
ATOM   4696  O4'   C  1104      -0.464  11.117 -67.889  1.00  0.00           O  
ATOM   4697  C3'   C  1104       0.472  10.254 -69.871  1.00  0.00           C  
ATOM   4698  O3'   C  1104       0.832  10.629 -71.190  1.00  0.00           O  
ATOM   4699  C1'   C  1104       0.779  10.553 -67.543  1.00  0.00           C  
ATOM   4700  C2'   C  1104       1.576  10.503 -68.853  1.00  0.00           C  
ATOM   4701  O2'   C  1104       2.197  11.762 -69.064  1.00  0.00           O  
ATOM   4702  N1    C  1104       0.503   9.200 -67.000  1.00  0.00           N  
ATOM   4703  C2    C  1104       1.569   8.300 -66.883  1.00  0.00           C  
ATOM   4704  O2    C  1104       2.704   8.656 -67.236  1.00  0.00           O  
ATOM   4705  N3    C  1104       1.344   7.060 -66.391  1.00  0.00           N  
ATOM   4706  C4    C  1104       0.116   6.702 -66.019  1.00  0.00           C  
ATOM   4707  N4    C  1104      -0.059   5.468 -65.538  1.00  0.00           N  
ATOM   4708  C5    C  1104      -0.989   7.593 -66.125  1.00  0.00           C  
ATOM   4709  C6    C  1104      -0.755   8.817 -66.613  1.00  0.00           C  
ATOM   4710  H5'   C  1104      -2.384  10.776 -70.446  1.00  0.00           H  
ATOM   4711 H5''   C  1104      -2.018   9.513 -69.541  1.00  0.00           H  
ATOM   4712  H4'   C  1104      -0.657  11.967 -69.695  1.00  0.00           H  
ATOM   4713  H3'   C  1104       0.240   9.302 -69.860  1.00  0.00           H  
ATOM   4714  H1'   C  1104       1.279  11.074 -66.882  1.00  0.00           H  
ATOM   4715  H2'   C  1104       2.229   9.773 -68.847  1.00  0.00           H  
ATOM   4716 HO2'   C  1104       2.018  12.057 -69.981  1.00  0.00           H  
ATOM   4717  H42   C  1104      -0.950   5.175 -65.256  1.00  0.00           H  
ATOM   4718  H41   C  1104       0.704   4.857 -65.467  1.00  0.00           H  
ATOM   4719  H5    C  1104      -1.889   7.321 -65.849  1.00  0.00           H  
ATOM   4720  H6    C  1104      -1.502   9.445 -66.694  1.00  0.00           H  
ATOM   4721  P     G  1105       1.642   9.606 -72.129  1.00  0.00           P  
ATOM   4722  OP2   G  1105       0.810   8.389 -72.307  1.00  0.00           O  
ATOM   4723  OP1   G  1105       2.115  10.353 -73.322  1.00  0.00           O  
ATOM   4724  O5'   G  1105       2.916   9.209 -71.259  1.00  0.00           O  
ATOM   4725  C5'   G  1105       4.065  10.043 -71.225  1.00  0.00           C  
ATOM   4726  C4'   G  1105       5.338   9.237 -71.297  1.00  0.00           C  
ATOM   4727  O4'   G  1105       5.031   7.842 -71.000  1.00  0.00           O  
ATOM   4728  C3'   G  1105       6.068   9.259 -72.631  1.00  0.00           C  
ATOM   4729  O3'   G  1105       7.476   9.170 -72.493  1.00  0.00           O  
ATOM   4730  C1'   G  1105       5.434   7.041 -72.107  1.00  0.00           C  
ATOM   4731  C2'   G  1105       5.565   7.984 -73.302  1.00  0.00           C  
ATOM   4732  O2'   G  1105       6.531   7.459 -74.200  1.00  0.00           O  
ATOM   4733  N1    G  1105       4.404   2.069 -72.475  1.00  0.00           N  
ATOM   4734  C2    G  1105       5.605   2.699 -72.256  1.00  0.00           C  
ATOM   4735  N2    G  1105       6.677   1.905 -72.117  1.00  0.00           N  
ATOM   4736  N3    G  1105       5.747   4.012 -72.180  1.00  0.00           N  
ATOM   4737  C4    G  1105       4.573   4.657 -72.342  1.00  0.00           C  
ATOM   4738  C5    G  1105       3.321   4.124 -72.564  1.00  0.00           C  
ATOM   4739  C6    G  1105       3.183   2.714 -72.645  1.00  0.00           C  
ATOM   4740  O6    G  1105       2.158   2.050 -72.836  1.00  0.00           O  
ATOM   4741  N7    G  1105       2.370   5.128 -72.676  1.00  0.00           N  
ATOM   4742  C8    G  1105       3.048   6.233 -72.523  1.00  0.00           C  
ATOM   4743  N9    G  1105       4.390   6.020 -72.316  1.00  0.00           N  
ATOM   4744  H5'   G  1105       4.060  10.561 -70.394  1.00  0.00           H  
ATOM   4745 H5''   G  1105       4.034  10.661 -71.986  1.00  0.00           H  
ATOM   4746  H4'   G  1105       5.968   9.579 -70.629  1.00  0.00           H  
ATOM   4747  H3'   G  1105       5.768  10.034 -73.149  1.00  0.00           H  
ATOM   4748  H1'   G  1105       6.294   6.599 -71.944  1.00  0.00           H  
ATOM   4749  H2'   G  1105       4.700   8.127 -73.742  1.00  0.00           H  
ATOM   4750 HO2'   G  1105       7.162   8.169 -74.441  1.00  0.00           H  
ATOM   4751  H1    G  1105       4.405   1.090 -72.514  1.00  0.00           H  
ATOM   4752  H22   G  1105       7.561   2.299 -71.959  1.00  0.00           H  
ATOM   4753  H21   G  1105       6.580   0.932 -72.172  1.00  0.00           H  
ATOM   4754  H8    G  1105       2.640   7.124 -72.552  1.00  0.00           H  
ATOM   4755  P     G  1106       8.356  10.505 -72.485  1.00  0.00           P  
ATOM   4756  OP2   G  1106       8.831  10.687 -73.880  1.00  0.00           O  
ATOM   4757  OP1   G  1106       7.507  11.549 -71.856  1.00  0.00           O  
ATOM   4758  O5'   G  1106       9.630  10.280 -71.555  1.00  0.00           O  
ATOM   4759  C5'   G  1106      10.648  11.265 -71.463  1.00  0.00           C  
ATOM   4760  C4'   G  1106      10.376  12.242 -70.346  1.00  0.00           C  
ATOM   4761  O4'   G  1106       9.298  11.622 -69.615  1.00  0.00           O  
ATOM   4762  C3'   G  1106      11.494  12.423 -69.330  1.00  0.00           C  
ATOM   4763  O3'   G  1106      11.409  13.651 -68.627  1.00  0.00           O  
ATOM   4764  C1'   G  1106       9.749  11.247 -68.330  1.00  0.00           C  
ATOM   4765  C2'   G  1106      11.293  11.210 -68.430  1.00  0.00           C  
ATOM   4766  O2'   G  1106      11.873  11.416 -67.150  1.00  0.00           O  
ATOM   4767  N1    G  1106       5.505   8.580 -67.438  1.00  0.00           N  
ATOM   4768  C2    G  1106       5.652   9.906 -67.766  1.00  0.00           C  
ATOM   4769  N2    G  1106       4.522  10.622 -67.872  1.00  0.00           N  
ATOM   4770  N3    G  1106       6.820  10.491 -67.976  1.00  0.00           N  
ATOM   4771  C4    G  1106       7.849   9.630 -67.828  1.00  0.00           C  
ATOM   4772  C5    G  1106       7.811   8.290 -67.503  1.00  0.00           C  
ATOM   4773  C6    G  1106       6.551   7.676 -67.280  1.00  0.00           C  
ATOM   4774  O6    G  1106       6.309   6.501 -66.983  1.00  0.00           O  
ATOM   4775  N7    G  1106       9.092   7.760 -67.450  1.00  0.00           N  
ATOM   4776  C8    G  1106       9.871   8.767 -67.738  1.00  0.00           C  
ATOM   4777  N9    G  1106       9.182   9.931 -67.979  1.00  0.00           N  
ATOM   4778  H5'   G  1106      10.697  11.755 -72.311  1.00  0.00           H  
ATOM   4779 H5''   G  1106      11.507  10.823 -71.300  1.00  0.00           H  
ATOM   4780  H4'   G  1106      10.076  13.125 -70.650  1.00  0.00           H  
ATOM   4781  H3'   G  1106      12.367  12.364 -69.769  1.00  0.00           H  
ATOM   4782  H1'   G  1106       9.481  11.908 -67.657  1.00  0.00           H  
ATOM   4783  H2'   G  1106      11.626  10.390 -68.851  1.00  0.00           H  
ATOM   4784 HO2'   G  1106      12.304  10.586 -66.857  1.00  0.00           H  
ATOM   4785  H1    G  1106       4.595   8.244 -67.303  1.00  0.00           H  
ATOM   4786  H22   G  1106       4.565  11.573 -68.104  1.00  0.00           H  
ATOM   4787  H21   G  1106       3.653  10.196 -67.718  1.00  0.00           H  
ATOM   4788  H8    G  1106      10.847   8.698 -67.779  1.00  0.00           H  
ATOM   4789  P     G  1107      12.660  14.175 -67.766  1.00  0.00           P  
ATOM   4790  OP2   G  1107      13.003  13.129 -66.769  1.00  0.00           O  
ATOM   4791  OP1   G  1107      13.700  14.659 -68.710  1.00  0.00           O  
ATOM   4792  O5'   G  1107      12.086  15.436 -66.979  1.00  0.00           O  
ATOM   4793  C5'   G  1107      11.473  15.284 -65.707  1.00  0.00           C  
ATOM   4794  C4'   G  1107      10.168  16.038 -65.627  1.00  0.00           C  
ATOM   4795  O4'   G  1107       9.179  15.410 -66.477  1.00  0.00           O  
ATOM   4796  C3'   G  1107       9.508  16.086 -64.258  1.00  0.00           C  
ATOM   4797  O3'   G  1107       9.993  17.143 -63.447  1.00  0.00           O  
ATOM   4798  C1'   G  1107       7.896  15.448 -65.877  1.00  0.00           C  
ATOM   4799  C2'   G  1107       8.059  16.320 -64.631  1.00  0.00           C  
ATOM   4800  O2'   G  1107       7.832  17.674 -64.994  1.00  0.00           O  
ATOM   4801  N1    G  1107       4.108  12.242 -64.742  1.00  0.00           N  
ATOM   4802  C2    G  1107       4.062  13.587 -65.019  1.00  0.00           C  
ATOM   4803  N2    G  1107       2.849  14.159 -64.991  1.00  0.00           N  
ATOM   4804  N3    G  1107       5.126  14.320 -65.303  1.00  0.00           N  
ATOM   4805  C4    G  1107       6.261  13.589 -65.287  1.00  0.00           C  
ATOM   4806  C5    G  1107       6.416  12.244 -65.024  1.00  0.00           C  
ATOM   4807  C6    G  1107       5.266  11.470 -64.721  1.00  0.00           C  
ATOM   4808  O6    G  1107       5.197  10.264 -64.459  1.00  0.00           O  
ATOM   4809  N7    G  1107       7.751  11.876 -65.110  1.00  0.00           N  
ATOM   4810  C8    G  1107       8.372  12.982 -65.417  1.00  0.00           C  
ATOM   4811  N9    G  1107       7.529  14.060 -65.541  1.00  0.00           N  
ATOM   4812  H5'   G  1107      12.080  15.622 -65.016  1.00  0.00           H  
ATOM   4813 H5''   G  1107      11.303  14.332 -65.546  1.00  0.00           H  
ATOM   4814  H4'   G  1107      10.318  16.955 -65.941  1.00  0.00           H  
ATOM   4815  H3'   G  1107       9.608  15.240 -63.776  1.00  0.00           H  
ATOM   4816  H1'   G  1107       7.210  15.836 -66.460  1.00  0.00           H  
ATOM   4817  H2'   G  1107       7.453  16.029 -63.917  1.00  0.00           H  
ATOM   4818 HO2'   G  1107       6.971  17.964 -64.625  1.00  0.00           H  
ATOM   4819  H1    G  1107       3.262  11.789 -64.544  1.00  0.00           H  
ATOM   4820  H22   G  1107       2.755  15.116 -65.180  1.00  0.00           H  
ATOM   4821  H21   G  1107       2.056  13.623 -64.781  1.00  0.00           H  
ATOM   4822  H8    G  1107       9.342  13.038 -65.548  1.00  0.00           H  
ATOM   4823  P     C  1108       9.863  17.058 -61.847  1.00  0.00           P  
ATOM   4824  OP2   C  1108      10.369  15.732 -61.413  1.00  0.00           O  
ATOM   4825  OP1   C  1108      10.453  18.293 -61.272  1.00  0.00           O  
ATOM   4826  O5'   C  1108       8.292  17.096 -61.585  1.00  0.00           O  
ATOM   4827  C5'   C  1108       7.582  18.325 -61.584  1.00  0.00           C  
ATOM   4828  C4'   C  1108       6.123  18.126 -61.251  1.00  0.00           C  
ATOM   4829  O4'   C  1108       5.597  17.159 -62.205  1.00  0.00           O  
ATOM   4830  C3'   C  1108       5.825  17.461 -59.917  1.00  0.00           C  
ATOM   4831  O3'   C  1108       5.820  18.374 -58.833  1.00  0.00           O  
ATOM   4832  C1'   C  1108       4.558  16.441 -61.596  1.00  0.00           C  
ATOM   4833  C2'   C  1108       4.395  17.039 -60.211  1.00  0.00           C  
ATOM   4834  O2'   C  1108       3.532  18.164 -60.282  1.00  0.00           O  
ATOM   4835  N1    C  1108       4.942  15.008 -61.549  1.00  0.00           N  
ATOM   4836  C2    C  1108       3.946  14.061 -61.282  1.00  0.00           C  
ATOM   4837  O2    C  1108       2.781  14.443 -61.094  1.00  0.00           O  
ATOM   4838  N3    C  1108       4.269  12.748 -61.234  1.00  0.00           N  
ATOM   4839  C4    C  1108       5.528  12.363 -61.440  1.00  0.00           C  
ATOM   4840  N4    C  1108       5.801  11.057 -61.383  1.00  0.00           N  
ATOM   4841  C5    C  1108       6.564  13.300 -61.712  1.00  0.00           C  
ATOM   4842  C6    C  1108       6.232  14.596 -61.758  1.00  0.00           C  
ATOM   4843  H5'   C  1108       7.654  18.736 -62.471  1.00  0.00           H  
ATOM   4844 H5''   C  1108       7.982  18.924 -60.920  1.00  0.00           H  
ATOM   4845  H4'   C  1108       5.611  18.959 -61.312  1.00  0.00           H  
ATOM   4846  H3'   C  1108       6.386  16.691 -59.686  1.00  0.00           H  
ATOM   4847  H1'   C  1108       3.717  16.537 -62.089  1.00  0.00           H  
ATOM   4848  H2'   C  1108       4.077  16.378 -59.562  1.00  0.00           H  
ATOM   4849 HO2'   C  1108       2.682  17.943 -59.847  1.00  0.00           H  
ATOM   4850  H42   C  1108       6.717  10.741 -61.529  1.00  0.00           H  
ATOM   4851  H41   C  1108       5.086  10.414 -61.194  1.00  0.00           H  
ATOM   4852  H5    C  1108       7.487  13.007 -61.863  1.00  0.00           H  
ATOM   4853  H6    C  1108       6.931  15.257 -61.944  1.00  0.00           H  
ATOM   4854  P     G  1109       5.890  17.834 -57.320  1.00  0.00           P  
ATOM   4855  OP2   G  1109       6.875  16.724 -57.273  1.00  0.00           O  
ATOM   4856  OP1   G  1109       6.059  19.004 -56.421  1.00  0.00           O  
ATOM   4857  O5'   G  1109       4.443  17.219 -57.062  1.00  0.00           O  
ATOM   4858  C5'   G  1109       3.330  18.061 -56.796  1.00  0.00           C  
ATOM   4859  C4'   G  1109       2.091  17.259 -56.485  1.00  0.00           C  
ATOM   4860  O4'   G  1109       1.897  16.276 -57.532  1.00  0.00           O  
ATOM   4861  C3'   G  1109       2.131  16.438 -55.205  1.00  0.00           C  
ATOM   4862  O3'   G  1109       1.857  17.206 -54.046  1.00  0.00           O  
ATOM   4863  C1'   G  1109       1.229  15.154 -57.019  1.00  0.00           C  
ATOM   4864  C2'   G  1109       1.013  15.451 -55.545  1.00  0.00           C  
ATOM   4865  O2'   G  1109      -0.266  16.054 -55.404  1.00  0.00           O  
ATOM   4866  N1    G  1109       1.672  10.091 -56.734  1.00  0.00           N  
ATOM   4867  C2    G  1109       0.601  10.893 -56.426  1.00  0.00           C  
ATOM   4868  N2    G  1109      -0.502  10.270 -55.983  1.00  0.00           N  
ATOM   4869  N3    G  1109       0.607  12.211 -56.544  1.00  0.00           N  
ATOM   4870  C4    G  1109       1.790  12.672 -57.000  1.00  0.00           C  
ATOM   4871  C5    G  1109       2.921  11.957 -57.337  1.00  0.00           C  
ATOM   4872  C6    G  1109       2.901  10.544 -57.205  1.00  0.00           C  
ATOM   4873  O6    G  1109       3.802   9.735 -57.453  1.00  0.00           O  
ATOM   4874  N7    G  1109       3.931  12.806 -57.766  1.00  0.00           N  
ATOM   4875  C8    G  1109       3.406  13.999 -57.685  1.00  0.00           C  
ATOM   4876  N9    G  1109       2.111  13.990 -57.228  1.00  0.00           N  
ATOM   4877  H5'   G  1109       3.159  18.623 -57.580  1.00  0.00           H  
ATOM   4878 H5''   G  1109       3.541  18.636 -56.031  1.00  0.00           H  
ATOM   4879  H4'   G  1109       1.310  17.852 -56.458  1.00  0.00           H  
ATOM   4880  H3'   G  1109       2.970  15.949 -55.075  1.00  0.00           H  
ATOM   4881  H1'   G  1109       0.364  14.990 -57.449  1.00  0.00           H  
ATOM   4882  H2'   G  1109       1.087  14.629 -55.017  1.00  0.00           H  
ATOM   4883 HO2'   G  1109      -0.881  15.406 -54.999  1.00  0.00           H  
ATOM   4884  H1    G  1109       1.566   9.124 -56.612  1.00  0.00           H  
ATOM   4885  H22   G  1109      -1.298  10.792 -55.749  1.00  0.00           H  
ATOM   4886  H21   G  1109      -0.514   9.295 -55.894  1.00  0.00           H  
ATOM   4887  H8    G  1109       3.889  14.817 -57.926  1.00  0.00           H  
ATOM   4888  P     G  1110       2.284  16.660 -52.595  1.00  0.00           P  
ATOM   4889  OP2   G  1110       3.736  16.350 -52.630  1.00  0.00           O  
ATOM   4890  OP1   G  1110       1.760  17.604 -51.575  1.00  0.00           O  
ATOM   4891  O5'   G  1110       1.490  15.287 -52.450  1.00  0.00           O  
ATOM   4892  C5'   G  1110       0.145  15.267 -51.997  1.00  0.00           C  
ATOM   4893  C4'   G  1110      -0.348  13.857 -51.784  1.00  0.00           C  
ATOM   4894  O4'   G  1110      -0.223  13.102 -53.018  1.00  0.00           O  
ATOM   4895  C3'   G  1110       0.433  13.021 -50.781  1.00  0.00           C  
ATOM   4896  O3'   G  1110       0.051  13.269 -49.439  1.00  0.00           O  
ATOM   4897  C1'   G  1110       0.155  11.781 -52.745  1.00  0.00           C  
ATOM   4898  C2'   G  1110       0.064  11.613 -51.232  1.00  0.00           C  
ATOM   4899  O2'   G  1110      -1.270  11.288 -50.870  1.00  0.00           O  
ATOM   4900  N1    G  1110       3.854   8.447 -53.805  1.00  0.00           N  
ATOM   4901  C2    G  1110       2.592   8.224 -53.310  1.00  0.00           C  
ATOM   4902  N2    G  1110       2.266   6.947 -53.063  1.00  0.00           N  
ATOM   4903  N3    G  1110       1.711   9.183 -53.074  1.00  0.00           N  
ATOM   4904  C4    G  1110       2.200  10.404 -53.376  1.00  0.00           C  
ATOM   4905  C5    G  1110       3.443  10.734 -53.875  1.00  0.00           C  
ATOM   4906  C6    G  1110       4.378   9.696 -54.123  1.00  0.00           C  
ATOM   4907  O6    G  1110       5.530   9.786 -54.563  1.00  0.00           O  
ATOM   4908  N7    G  1110       3.555  12.106 -54.051  1.00  0.00           N  
ATOM   4909  C8    G  1110       2.400  12.576 -53.664  1.00  0.00           C  
ATOM   4910  N9    G  1110       1.532  11.599 -53.243  1.00  0.00           N  
ATOM   4911  H5'   G  1110      -0.424  15.708 -52.662  1.00  0.00           H  
ATOM   4912 H5''   G  1110       0.086  15.758 -51.150  1.00  0.00           H  
ATOM   4913  H4'   G  1110      -1.290  13.880 -51.514  1.00  0.00           H  
ATOM   4914  H3'   G  1110       1.398  13.158 -50.870  1.00  0.00           H  
ATOM   4915  H1'   G  1110      -0.438  11.134 -53.182  1.00  0.00           H  
ATOM   4916  H2'   G  1110       0.703  10.949 -50.896  1.00  0.00           H  
ATOM   4917 HO2'   G  1110      -1.303  10.355 -50.573  1.00  0.00           H  
ATOM   4918  H1    G  1110       4.431   7.668 -53.944  1.00  0.00           H  
ATOM   4919  H22   G  1110       1.378   6.728 -52.709  1.00  0.00           H  
ATOM   4920  H21   G  1110       2.912   6.231 -53.235  1.00  0.00           H  
ATOM   4921  H8    G  1110       2.177  13.530 -53.674  1.00  0.00           H  
ATOM   4922  P     A  1111       1.025  12.847 -48.231  1.00  0.00           P  
ATOM   4923  OP2   A  1111       2.354  13.459 -48.478  1.00  0.00           O  
ATOM   4924  OP1   A  1111       0.318  13.116 -46.954  1.00  0.00           O  
ATOM   4925  O5'   A  1111       1.173  11.268 -48.390  1.00  0.00           O  
ATOM   4926  C5'   A  1111       0.140  10.393 -47.962  1.00  0.00           C  
ATOM   4927  C4'   A  1111       0.535   8.947 -48.130  1.00  0.00           C  
ATOM   4928  O4'   A  1111       0.913   8.692 -49.509  1.00  0.00           O  
ATOM   4929  C3'   A  1111       1.744   8.488 -47.330  1.00  0.00           C  
ATOM   4930  O3'   A  1111       1.424   8.128 -45.997  1.00  0.00           O  
ATOM   4931  C1'   A  1111       1.997   7.821 -49.579  1.00  0.00           C  
ATOM   4932  C2'   A  1111       2.197   7.292 -48.163  1.00  0.00           C  
ATOM   4933  O2'   A  1111       1.347   6.172 -47.964  1.00  0.00           O  
ATOM   4934  N1    A  1111       6.816   7.636 -51.393  1.00  0.00           N  
ATOM   4935  C2    A  1111       5.955   6.679 -51.027  1.00  0.00           C  
ATOM   4936  N3    A  1111       4.713   6.797 -50.562  1.00  0.00           N  
ATOM   4937  C4    A  1111       4.357   8.092 -50.482  1.00  0.00           C  
ATOM   4938  C5    A  1111       5.131   9.186 -50.822  1.00  0.00           C
[truncated: 56,134 more chars]
