# Supplementary material for: Consistent global structures of complex RNA states through multidimensional chemical mapping
Source: eLife. 2015 Jun 2;4:e07600. doi: 10.7554/eLife.07600 (PMC4495719; doi:10.7554/eLife.07600)
Supplement: Source code 1. — Models of HoxA9 5′-UTR 957–1132 IRES domain generated by MCM. DOI: http://dx.doi.org/10.7554/eLife.07600.025 [file elife07600s003.zip › Supplementary File 3/HoxA9_IRES_models/No_explicit_pk34/c.0.5.pdb]

ATOM      1  C5'   C   957       6.867  -3.225  16.261  1.00  0.00           C  
ATOM      2  C4'   C   957       7.817  -4.257  16.817  1.00  0.00           C  
ATOM      3  O4'   C   957       7.332  -4.724  18.104  1.00  0.00           O  
ATOM      4  C3'   C   957       7.958  -5.540  16.013  1.00  0.00           C  
ATOM      5  O3'   C   957       8.802  -5.396  14.885  1.00  0.00           O  
ATOM      6  C1'   C   957       7.742  -6.053  18.295  1.00  0.00           C  
ATOM      7  C2'   C   957       8.519  -6.494  17.055  1.00  0.00           C  
ATOM      8  O2'   C   957       9.905  -6.269  17.265  1.00  0.00           O  
ATOM      9  N1    C   957       6.542  -6.892  18.535  1.00  0.00           N  
ATOM     10  C2    C   957       6.685  -8.284  18.493  1.00  0.00           C  
ATOM     11  O2    C   957       7.801  -8.772  18.257  1.00  0.00           O  
ATOM     12  N3    C   957       5.606  -9.072  18.710  1.00  0.00           N  
ATOM     13  C4    C   957       4.418  -8.523  18.961  1.00  0.00           C  
ATOM     14  N4    C   957       3.382  -9.339  19.168  1.00  0.00           N  
ATOM     15  C5    C   957       4.239  -7.112  19.010  1.00  0.00           C  
ATOM     16  C6    C   957       5.314  -6.343  18.795  1.00  0.00           C  
ATOM     17  H4'   C   957       8.704  -3.857  16.933  1.00  0.00           H  
ATOM     18  H3'   C   957       7.080  -5.860  15.718  1.00  0.00           H  
ATOM     19  H1'   C   957       8.331  -6.095  19.076  1.00  0.00           H  
ATOM     20  H2'   C   957       8.334  -7.427  16.823  1.00  0.00           H  
ATOM     21 HO2'   C   957      10.357  -7.132  17.365  1.00  0.00           H  
ATOM     22  H42   C   957       2.495  -8.967  19.355  1.00  0.00           H  
ATOM     23  H41   C   957       3.508 -10.311  19.133  1.00  0.00           H  
ATOM     24  H5    C   957       3.362  -6.717  19.196  1.00  0.00           H  
ATOM     25  H6    C   957       5.211  -5.369  18.825  1.00  0.00           H  
ATOM     26  P     U   958       8.218  -5.617  13.404  1.00  0.00           P  
ATOM     27  OP2   U   958       7.509  -4.377  13.000  1.00  0.00           O  
ATOM     28  OP1   U   958       9.312  -6.148  12.551  1.00  0.00           O  
ATOM     29  O5'   U   958       7.132  -6.768  13.587  1.00  0.00           O  
ATOM     30  C5'   U   958       7.497  -8.137  13.495  1.00  0.00           C  
ATOM     31  C4'   U   958       6.310  -9.045  13.701  1.00  0.00           C  
ATOM     32  O4'   U   958       5.802  -8.855  15.048  1.00  0.00           O  
ATOM     33  C3'   U   958       5.107  -8.788  12.807  1.00  0.00           C  
ATOM     34  O3'   U   958       5.200  -9.436  11.552  1.00  0.00           O  
ATOM     35  C1'   U   958       4.394  -9.008  15.050  1.00  0.00           C  
ATOM     36  C2'   U   958       3.966  -9.376  13.628  1.00  0.00           C  
ATOM     37  O2'   U   958       3.922 -10.790  13.509  1.00  0.00           O  
ATOM     38  N1    U   958       3.778  -7.741  15.513  1.00  0.00           N  
ATOM     39  C2    U   958       2.508  -7.817  16.053  1.00  0.00           C  
ATOM     40  O2    U   958       1.891  -8.863  16.160  1.00  0.00           O  
ATOM     41  N3    U   958       1.979  -6.620  16.469  1.00  0.00           N  
ATOM     42  C4    U   958       2.575  -5.378  16.401  1.00  0.00           C  
ATOM     43  O4    U   958       1.966  -4.392  16.817  1.00  0.00           O  
ATOM     44  C5    U   958       3.888  -5.376  15.831  1.00  0.00           C  
ATOM     45  C6    U   958       4.428  -6.528  15.419  1.00  0.00           C  
ATOM     46  H5'   U   958       8.172  -8.334  14.179  1.00  0.00           H  
ATOM     47 H5''   U   958       7.880  -8.307  12.609  1.00  0.00           H  
ATOM     48  H4'   U   958       6.586  -9.980  13.598  1.00  0.00           H  
ATOM     49  H3'   U   958       4.970  -7.828  12.664  1.00  0.00           H  
ATOM     50  H1'   U   958       4.142  -9.733  15.660  1.00  0.00           H  
ATOM     51  H2'   U   958       3.107  -8.966  13.394  1.00  0.00           H  
ATOM     52 HO2'   U   958       2.987 -11.077  13.446  1.00  0.00           H  
ATOM     53  H3    U   958       1.079  -6.651  16.854  1.00  0.00           H  
ATOM     54  H5    U   958       4.387  -4.537  15.744  1.00  0.00           H  
ATOM     55  H6    U   958       5.326  -6.500  15.032  1.00  0.00           H  
ATOM     56  P     U   959       4.476  -8.810  10.261  1.00  0.00           P  
ATOM     57  OP2   U   959       5.326  -7.707   9.747  1.00  0.00           O  
ATOM     58  OP1   U   959       4.096  -9.927   9.359  1.00  0.00           O  
ATOM     59  O5'   U   959       3.138  -8.170  10.844  1.00  0.00           O  
ATOM     60  C5'   U   959       1.883  -8.806  10.654  1.00  0.00           C  
ATOM     61  C4'   U   959       0.745  -7.954  11.160  1.00  0.00           C  
ATOM     62  O4'   U   959       1.070  -7.394  12.460  1.00  0.00           O  
ATOM     63  C3'   U   959       0.401  -6.730  10.326  1.00  0.00           C  
ATOM     64  O3'   U   959      -0.433  -7.029   9.221  1.00  0.00           O  
ATOM     65  C1'   U   959       0.460  -6.134  12.617  1.00  0.00           C  
ATOM     66  C2'   U   959      -0.336  -5.860  11.339  1.00  0.00           C  
ATOM     67  O2'   U   959      -1.673  -6.305  11.524  1.00  0.00           O  
ATOM     68  N1    U   959       1.532  -5.133  12.838  1.00  0.00           N  
ATOM     69  C2    U   959       1.153  -3.904  13.346  1.00  0.00           C  
ATOM     70  O2    U   959      -0.002  -3.622  13.613  1.00  0.00           O  
ATOM     71  N3    U   959       2.178  -3.010  13.534  1.00  0.00           N  
ATOM     72  C4    U   959       3.516  -3.212  13.271  1.00  0.00           C  
ATOM     73  O4    U   959       4.320  -2.305  13.494  1.00  0.00           O  
ATOM     74  C5    U   959       3.834  -4.506  12.748  1.00  0.00           C  
ATOM     75  C6    U   959       2.856  -5.396  12.556  1.00  0.00           C  
ATOM     76  H5'   U   959       1.881  -9.660  11.135  1.00  0.00           H  
ATOM     77 H5''   U   959       1.752  -8.977   9.698  1.00  0.00           H  
ATOM     78  H4'   U   959      -0.054  -8.515  11.243  1.00  0.00           H  
ATOM     79  H3'   U   959       1.208  -6.276  10.006  1.00  0.00           H  
ATOM     80  H1'   U   959      -0.151  -6.130  13.384  1.00  0.00           H  
ATOM     81  H2'   U   959      -0.301  -4.912  11.092  1.00  0.00           H  
ATOM     82 HO2'   U   959      -2.262  -5.525  11.596  1.00  0.00           H  
ATOM     83  H3    U   959       1.931  -2.133  13.893  1.00  0.00           H  
ATOM     84  H5    U   959       4.762  -4.737  12.533  1.00  0.00           H  
ATOM     85  H6    U   959       3.099  -6.273  12.196  1.00  0.00           H  
ATOM     86  P     C   960      -0.356  -6.140   7.885  1.00  0.00           P  
ATOM     87  OP2   C   960       0.800  -6.613   7.082  1.00  0.00           O  
ATOM     88  OP1   C   960      -1.709  -6.110   7.274  1.00  0.00           O  
ATOM     89  O5'   C   960      -0.022  -4.675   8.414  1.00  0.00           O  
ATOM     90  C5'   C   960      -1.018  -3.664   8.440  1.00  0.00           C  
ATOM     91  C4'   C   960      -0.462  -2.345   8.919  1.00  0.00           C  
ATOM     92  O4'   C   960       0.442  -2.544  10.042  1.00  0.00           O  
ATOM     93  C3'   C   960       0.352  -1.554   7.907  1.00  0.00           C  
ATOM     94  O3'   C   960      -0.447  -0.723   7.083  1.00  0.00           O  
ATOM     95  C1'   C   960       1.476  -1.586   9.995  1.00  0.00           C  
ATOM     96  C2'   C   960       1.206  -0.668   8.797  1.00  0.00           C  
ATOM     97  O2'   C   960       0.479   0.466   9.244  1.00  0.00           O  
ATOM     98  N1    C   960       2.768  -2.306   9.874  1.00  0.00           N  
ATOM     99  C2    C   960       3.952  -1.588  10.086  1.00  0.00           C  
ATOM    100  O2    C   960       3.887  -0.381  10.367  1.00  0.00           O  
ATOM    101  N3    C   960       5.143  -2.221   9.982  1.00  0.00           N  
ATOM    102  C4    C   960       5.185  -3.519   9.680  1.00  0.00           C  
ATOM    103  N4    C   960       6.383  -4.102   9.588  1.00  0.00           N  
ATOM    104  C5    C   960       4.001  -4.276   9.457  1.00  0.00           C  
ATOM    105  C6    C   960       2.828  -3.639   9.564  1.00  0.00           C  
ATOM    106  H5'   C   960      -1.741  -3.943   9.040  1.00  0.00           H  
ATOM    107 H5''   C   960      -1.379  -3.549   7.536  1.00  0.00           H  
ATOM    108  H4'   C   960      -1.216  -1.796   9.218  1.00  0.00           H  
ATOM    109  H3'   C   960       0.900  -2.137   7.341  1.00  0.00           H  
ATOM    110  H1'   C   960       1.476  -1.051  10.816  1.00  0.00           H  
ATOM    111  H2'   C   960       2.040  -0.411   8.351  1.00  0.00           H  
ATOM    112 HO2'   C   960       1.066   1.250   9.225  1.00  0.00           H  
ATOM    113  H42   C   960       6.448  -5.054   9.367  1.00  0.00           H  
ATOM    114  H41   C   960       7.197  -3.577   9.741  1.00  0.00           H  
ATOM    115  H5    C   960       4.042  -5.230   9.236  1.00  0.00           H  
ATOM    116  H6    C   960       2.002  -4.143   9.415  1.00  0.00           H  
ATOM    117  P     G   961       0.023  -0.378   5.585  1.00  0.00           P  
ATOM    118  OP2   G   961      -0.307  -1.539   4.720  1.00  0.00           O  
ATOM    119  OP1   G   961      -0.499   0.969   5.238  1.00  0.00           O  
ATOM    120  O5'   G   961       1.610  -0.278   5.692  1.00  0.00           O  
ATOM    121  C5'   G   961       2.262   0.983   5.708  1.00  0.00           C  
ATOM    122  C4'   G   961       3.761   0.833   5.640  1.00  0.00           C  
ATOM    123  O4'   G   961       4.197  -0.046   6.706  1.00  0.00           O  
ATOM    124  C3'   G   961       4.310   0.176   4.383  1.00  0.00           C  
ATOM    125  O3'   G   961       4.513   1.094   3.322  1.00  0.00           O  
ATOM    126  C1'   G   961       5.252  -0.876   6.287  1.00  0.00           C  
ATOM    127  C2'   G   961       5.635  -0.395   4.880  1.00  0.00           C  
ATOM    128  O2'   G   961       6.623   0.619   4.992  1.00  0.00           O  
ATOM    129  N1    G   961       6.447  -5.820   6.077  1.00  0.00           N  
ATOM    130  C2    G   961       7.270  -4.720   6.056  1.00  0.00           C  
ATOM    131  N2    G   961       8.586  -4.963   5.967  1.00  0.00           N  
ATOM    132  N3    G   961       6.836  -3.472   6.118  1.00  0.00           N  
ATOM    133  C4    G   961       5.491  -3.409   6.203  1.00  0.00           C  
ATOM    134  C5    G   961       4.580  -4.444   6.232  1.00  0.00           C  
ATOM    135  C6    G   961       5.059  -5.778   6.165  1.00  0.00           C  
ATOM    136  O6    G   961       4.411  -6.830   6.177  1.00  0.00           O  
ATOM    137  N7    G   961       3.284  -3.957   6.326  1.00  0.00           N  
ATOM    138  C8    G   961       3.427  -2.660   6.352  1.00  0.00           C  
ATOM    139  N9    G   961       4.739  -2.259   6.281  1.00  0.00           N  
ATOM    140  H5'   G   961       2.025   1.455   6.533  1.00  0.00           H  
ATOM    141 H5''   G   961       1.958   1.510   4.940  1.00  0.00           H  
ATOM    142  H4'   G   961       4.188   1.709   5.754  1.00  0.00           H  
ATOM    143  H3'   G   961       3.733  -0.560   4.092  1.00  0.00           H  
ATOM    144  H1'   G   961       6.035  -0.821   6.875  1.00  0.00           H  
ATOM    145  H2'   G   961       5.939  -1.138   4.318  1.00  0.00           H  
ATOM    146 HO2'   G   961       6.359   1.384   4.440  1.00  0.00           H  
ATOM    147  H1    G   961       6.868  -6.704   6.027  1.00  0.00           H  
ATOM    148  H22   G   961       9.222  -4.217   5.948  1.00  0.00           H  
ATOM    149  H21   G   961       8.915  -5.885   5.921  1.00  0.00           H  
ATOM    150  H8    G   961       2.674  -2.036   6.417  1.00  0.00           H  
ATOM    151  P     U   962       4.501   0.583   1.798  1.00  0.00           P  
ATOM    152  OP2   U   962       3.229  -0.147   1.569  1.00  0.00           O  
ATOM    153  OP1   U   962       4.857   1.731   0.925  1.00  0.00           O  
ATOM    154  O5'   U   962       5.694  -0.471   1.737  1.00  0.00           O  
ATOM    155  C5'   U   962       7.046  -0.042   1.687  1.00  0.00           C  
ATOM    156  C4'   U   962       7.991  -1.199   1.476  1.00  0.00           C  
ATOM    157  O4'   U   962       7.872  -2.111   2.597  1.00  0.00           O  
ATOM    158  C3'   U   962       7.717  -2.076   0.264  1.00  0.00           C  
ATOM    159  O3'   U   962       8.310  -1.581  -0.923  1.00  0.00           O  
ATOM    160  C1'   U   962       8.025  -3.450   2.160  1.00  0.00           C  
ATOM    161  C2'   U   962       8.366  -3.388   0.666  1.00  0.00           C  
ATOM    162  O2'   U   962       9.778  -3.331   0.516  1.00  0.00           O  
ATOM    163  N1    U   962       6.750  -4.162   2.416  1.00  0.00           N  
ATOM    164  C2    U   962       6.775  -5.543   2.352  1.00  0.00           C  
ATOM    165  O2    U   962       7.782  -6.179   2.099  1.00  0.00           O  
ATOM    166  N3    U   962       5.572  -6.159   2.597  1.00  0.00           N  
ATOM    167  C4    U   962       4.371  -5.551   2.893  1.00  0.00           C  
ATOM    168  O4    U   962       3.373  -6.246   3.088  1.00  0.00           O  
ATOM    169  C5    U   962       4.421  -4.121   2.943  1.00  0.00           C  
ATOM    170  C6    U   962       5.579  -3.495   2.710  1.00  0.00           C  
ATOM    171  H5'   U   962       7.271   0.404   2.530  1.00  0.00           H  
ATOM    172 H5''   U   962       7.152   0.595   0.950  1.00  0.00           H  
ATOM    173  H4'   U   962       8.907  -0.855   1.434  1.00  0.00           H  
ATOM    174  H3'   U   962       6.751  -2.209   0.174  1.00  0.00           H  
ATOM    175  H1'   U   962       8.752  -3.902   2.638  1.00  0.00           H  
ATOM    176  H2'   U   962       7.981  -4.145   0.178  1.00  0.00           H  
ATOM    177 HO2'   U   962      10.095  -4.185   0.153  1.00  0.00           H  
ATOM    178  H3    U   962       5.567  -7.138   2.556  1.00  0.00           H  
ATOM    179  H5    U   962       3.612  -3.606   3.148  1.00  0.00           H  
ATOM    180  H6    U   962       5.587  -2.517   2.749  1.00  0.00           H  
ATOM    181  P     U   963       7.668  -1.927  -2.354  1.00  0.00           P  
ATOM    182  OP2   U   963       6.193  -1.815  -2.235  1.00  0.00           O  
ATOM    183  OP1   U   963       8.384  -1.133  -3.385  1.00  0.00           O  
ATOM    184  O5'   U   963       8.029  -3.463  -2.577  1.00  0.00           O  
ATOM    185  C5'   U   963       9.339  -3.857  -2.956  1.00  0.00           C  
ATOM    186  C4'   U   963       9.435  -5.349  -3.160  1.00  0.00           C  
ATOM    187  O4'   U   963       9.088  -6.041  -1.931  1.00  0.00           O  
ATOM    188  C3'   U   963       8.482  -5.948  -4.182  1.00  0.00           C  
ATOM    189  O3'   U   963       8.947  -5.822  -5.514  1.00  0.00           O  
ATOM    190  C1'   U   963       8.414  -7.253  -2.218  1.00  0.00           C  
ATOM    191  C2'   U   963       8.427  -7.406  -3.740  1.00  0.00           C  
ATOM    192  O2'   U   963       9.600  -8.106  -4.128  1.00  0.00           O  
ATOM    193  N1    U   963       7.039  -7.138  -1.676  1.00  0.00           N  
ATOM    194  C2    U   963       6.323  -8.310  -1.516  1.00  0.00           C  
ATOM    195  O2    U   963       6.772  -9.407  -1.798  1.00  0.00           O  
ATOM    196  N3    U   963       5.056  -8.155  -1.011  1.00  0.00           N  
ATOM    197  C4    U   963       4.441  -6.973  -0.656  1.00  0.00           C  
ATOM    198  O4    U   963       3.291  -6.998  -0.215  1.00  0.00           O  
ATOM    199  C5    U   963       5.240  -5.802  -0.848  1.00  0.00           C  
ATOM    200  C6    U   963       6.479  -5.924  -1.337  1.00  0.00           C  
ATOM    201  H5'   U   963       9.969  -3.590  -2.254  1.00  0.00           H  
ATOM    202 H5''   U   963       9.580  -3.405  -3.791  1.00  0.00           H  
ATOM    203  H4'   U   963      10.357  -5.576  -3.401  1.00  0.00           H  
ATOM    204  H3'   U   963       7.597  -5.543  -4.075  1.00  0.00           H  
ATOM    205  H1'   U   963       8.859  -8.027  -1.812  1.00  0.00           H  
ATOM    206  H2'   U   963       7.616  -7.850  -4.065  1.00  0.00           H  
ATOM    207 HO2'   U   963       9.350  -9.003  -4.435  1.00  0.00           H  
ATOM    208  H3    U   963       4.531  -8.973  -0.890  1.00  0.00           H  
ATOM    209  H5    U   963       4.883  -4.917  -0.621  1.00  0.00           H  
ATOM    210  H6    U   963       7.005  -5.108  -1.460  1.00  0.00           H  
ATOM    211  P     G   964       7.906  -5.809  -6.738  1.00  0.00           P  
ATOM    212  OP2   G   964       6.756  -4.950  -6.354  1.00  0.00           O  
ATOM    213  OP1   G   964       8.660  -5.513  -7.982  1.00  0.00           O  
ATOM    214  O5'   G   964       7.390  -7.315  -6.821  1.00  0.00           O  
ATOM    215  C5'   G   964       8.196  -8.331  -7.399  1.00  0.00           C  
ATOM    216  C4'   G   964       7.474  -9.655  -7.439  1.00  0.00           C  
ATOM    217  O4'   G   964       7.152 -10.084  -6.091  1.00  0.00           O  
ATOM    218  C3'   G   964       6.131  -9.661  -8.153  1.00  0.00           C  
ATOM    219  O3'   G   964       6.251  -9.808  -9.558  1.00  0.00           O  
ATOM    220  C1'   G   964       5.893 -10.726  -6.064  1.00  0.00           C  
ATOM    221  C2'   G   964       5.459 -10.873  -7.525  1.00  0.00           C  
ATOM    222  O2'   G   964       5.987 -12.084  -8.048  1.00  0.00           O  
ATOM    223  N1    G   964       1.435 -10.456  -3.621  1.00  0.00           N  
ATOM    224  C2    G   964       2.010 -11.517  -4.277  1.00  0.00           C  
ATOM    225  N2    G   964       1.309 -12.661  -4.287  1.00  0.00           N  
ATOM    226  N3    G   964       3.186 -11.464  -4.880  1.00  0.00           N  
ATOM    227  C4    G   964       3.753 -10.244  -4.775  1.00  0.00           C  
ATOM    228  C5    G   964       3.265  -9.120  -4.143  1.00  0.00           C  
ATOM    229  C6    G   964       2.001  -9.190  -3.501  1.00  0.00           C  
ATOM    230  O6    G   964       1.399  -8.303  -2.887  1.00  0.00           O  
ATOM    231  N7    G   964       4.155  -8.062  -4.262  1.00  0.00           N  
ATOM    232  C8    G   964       5.150  -8.553  -4.950  1.00  0.00           C  
ATOM    233  N9    G   964       4.971  -9.871  -5.294  1.00  0.00           N  
ATOM    234  H5'   G   964       9.015  -8.429  -6.870  1.00  0.00           H  
ATOM    235 H5''   G   964       8.435  -8.068  -8.312  1.00  0.00           H  
ATOM    236  H4'   G   964       8.061 -10.323  -7.853  1.00  0.00           H  
ATOM    237  H3'   G   964       5.636  -8.851  -7.913  1.00  0.00           H  
ATOM    238  H1'   G   964       5.943 -11.612  -5.648  1.00  0.00           H  
ATOM    239  H2'   G   964       4.484 -10.832  -7.618  1.00  0.00           H  
ATOM    240 HO2'   G   964       5.254 -12.721  -8.179  1.00  0.00           H  
ATOM    241  H1    G   964       0.559 -10.599  -3.206  1.00  0.00           H  
ATOM    242  H22   G   964       1.669 -13.453  -4.740  1.00  0.00           H  
ATOM    243  H21   G   964       0.437 -12.709  -3.843  1.00  0.00           H  
ATOM    244  H8    G   964       5.943  -8.033  -5.196  1.00  0.00           H  
ATOM    245  P     G   965       5.054  -9.343 -10.524  1.00  0.00           P  
ATOM    246  OP2   G   965       4.667  -7.961 -10.144  1.00  0.00           O  
ATOM    247  OP1   G   965       5.453  -9.635 -11.925  1.00  0.00           O  
ATOM    248  O5'   G   965       3.850 -10.314 -10.143  1.00  0.00           O  
ATOM    249  C5'   G   965       3.784 -11.633 -10.665  1.00  0.00           C  
ATOM    250  C4'   G   965       2.504 -12.324 -10.264  1.00  0.00           C  
ATOM    251  O4'   G   965       2.362 -12.346  -8.819  1.00  0.00           O  
ATOM    252  C3'   G   965       1.215 -11.672 -10.742  1.00  0.00           C  
ATOM    253  O3'   G   965       0.906 -11.980 -12.090  1.00  0.00           O  
ATOM    254  C1'   G   965       1.000 -12.238  -8.468  1.00  0.00           C  
ATOM    255  C2'   G   965       0.209 -12.282  -9.773  1.00  0.00           C  
ATOM    256  O2'   G   965      -0.071 -13.634 -10.104  1.00  0.00           O  
ATOM    257  N1    G   965      -2.086  -9.494  -5.491  1.00  0.00           N  
ATOM    258  C2    G   965      -2.265 -10.753  -6.012  1.00  0.00           C  
ATOM    259  N2    G   965      -3.417 -11.367  -5.702  1.00  0.00           N  
ATOM    260  N3    G   965      -1.381 -11.367  -6.780  1.00  0.00           N  
ATOM    261  C4    G   965      -0.284 -10.610  -6.992  1.00  0.00           C  
ATOM    262  C5    G   965      -0.006  -9.345  -6.519  1.00  0.00           C  
ATOM    263  C6    G   965      -0.964  -8.697  -5.696  1.00  0.00           C  
ATOM    264  O6    G   965      -0.903  -7.576  -5.180  1.00  0.00           O  
ATOM    265  N7    G   965       1.235  -8.913  -6.965  1.00  0.00           N  
ATOM    266  C8    G   965       1.681  -9.904  -7.688  1.00  0.00           C  
ATOM    267  N9    G   965       0.811 -10.966  -7.746  1.00  0.00           N  
ATOM    268  H5'   G   965       4.545 -12.149 -10.328  1.00  0.00           H  
ATOM    269 H5''   G   965       3.833 -11.593 -11.643  1.00  0.00           H  
ATOM    270  H4'   G   965       2.529 -13.250 -10.587  1.00  0.00           H  
ATOM    271  H3'   G   965       1.272 -10.705 -10.597  1.00  0.00           H  
ATOM    272  H1'   G   965       0.725 -12.983  -7.894  1.00  0.00           H  
ATOM    273  H2'   G   965      -0.609 -11.744  -9.719  1.00  0.00           H  
ATOM    274 HO2'   G   965      -1.029 -13.801  -9.981  1.00  0.00           H  
ATOM    275  H1    G   965      -2.803  -9.127  -4.932  1.00  0.00           H  
ATOM    276  H22   G   965      -3.600 -12.267  -6.045  1.00  0.00           H  
ATOM    277  H21   G   965      -4.077 -10.918  -5.134  1.00  0.00           H  
ATOM    278  H8    G   965       2.549  -9.892  -8.141  1.00  0.00           H  
ATOM    279  P     C   966      -0.104 -11.046 -12.921  1.00  0.00           P  
ATOM    280  OP2   C   966       0.343  -9.638 -12.772  1.00  0.00           O  
ATOM    281  OP1   C   966      -0.255 -11.627 -14.279  1.00  0.00           O  
ATOM    282  O5'   C   966      -1.493 -11.206 -12.159  1.00  0.00           O  
ATOM    283  C5'   C   966      -2.324 -12.335 -12.386  1.00  0.00           C  
ATOM    284  C4'   C   966      -3.643 -12.211 -11.662  1.00  0.00           C  
ATOM    285  O4'   C   966      -3.400 -11.994 -10.247  1.00  0.00           O  
ATOM    286  C3'   C   966      -4.511 -11.025 -12.050  1.00  0.00           C  
ATOM    287  O3'   C   966      -5.232 -11.237 -13.252  1.00  0.00           O  
ATOM    288  C1'   C   966      -4.416 -11.189  -9.701  1.00  0.00           C  
ATOM    289  C2'   C   966      -5.418 -10.954 -10.828  1.00  0.00           C  
ATOM    290  O2'   C   966      -6.370 -12.007 -10.831  1.00  0.00           O  
ATOM    291  N1    C   966      -3.790  -9.928  -9.232  1.00  0.00           N  
ATOM    292  C2    C   966      -4.516  -9.110  -8.357  1.00  0.00           C  
ATOM    293  O2    C   966      -5.652  -9.460  -8.003  1.00  0.00           O  
ATOM    294  N3    C   966      -3.968  -7.956  -7.914  1.00  0.00           N  
ATOM    295  C4    C   966      -2.745  -7.602  -8.309  1.00  0.00           C  
ATOM    296  N4    C   966      -2.245  -6.453  -7.846  1.00  0.00           N  
ATOM    297  C5    C   966      -1.982  -8.410  -9.198  1.00  0.00           C  
ATOM    298  C6    C   966      -2.534  -9.551  -9.629  1.00  0.00           C  
ATOM    299  H5'   C   966      -1.861 -13.140 -12.073  1.00  0.00           H  
ATOM    300 H5''   C   966      -2.494 -12.418 -13.348  1.00  0.00           H  
ATOM    301  H4'   C   966      -4.144 -13.045 -11.777  1.00  0.00           H  
ATOM    302  H3'   C   966      -3.954 -10.221 -12.106  1.00  0.00           H  
ATOM    303  H1'   C   966      -4.871 -11.626  -8.952  1.00  0.00           H  
ATOM    304  H2'   C   966      -5.848 -10.077 -10.752  1.00  0.00           H  
ATOM    305 HO2'   C   966      -7.231 -11.661 -10.517  1.00  0.00           H  
ATOM    306  H42   C   966      -1.349  -6.165  -8.118  1.00  0.00           H  
ATOM    307  H41   C   966      -2.774  -5.899  -7.235  1.00  0.00           H  
ATOM    308  H5    C   966      -1.083  -8.141  -9.483  1.00  0.00           H  
ATOM    309  H6    C   966      -2.024 -10.120 -10.241  1.00  0.00           H  
ATOM    310  P     C   967      -5.847  -9.988 -14.057  1.00  0.00           P  
ATOM    311  OP2   C   967      -4.766  -8.990 -14.253  1.00  0.00           O  
ATOM    312  OP1   C   967      -6.579 -10.518 -15.235  1.00  0.00           O  
ATOM    313  O5'   C   967      -6.915  -9.369 -13.051  1.00  0.00           O  
ATOM    314  C5'   C   967      -8.196  -9.961 -12.891  1.00  0.00           C  
ATOM    315  C4'   C   967      -9.077  -9.144 -11.977  1.00  0.00           C  
ATOM    316  O4'   C   967      -8.432  -8.950 -10.692  1.00  0.00           O  
ATOM    317  C3'   C   967      -9.400  -7.733 -12.442  1.00  0.00           C  
ATOM    318  O3'   C   967     -10.471  -7.689 -13.369  1.00  0.00           O  
ATOM    319  C1'   C   967      -8.793  -7.702 -10.148  1.00  0.00           C  
ATOM    320  C2'   C   967      -9.800  -7.092 -11.121  1.00  0.00           C  
ATOM    321  O2'   C   967     -11.107  -7.488 -10.731  1.00  0.00           O  
ATOM    322  N1    C   967      -7.560  -6.886 -10.028  1.00  0.00           N  
ATOM    323  C2    C   967      -7.602  -5.730  -9.239  1.00  0.00           C  
ATOM    324  O2    C   967      -8.660  -5.424  -8.668  1.00  0.00           O  
ATOM    325  N3    C   967      -6.491  -4.968  -9.113  1.00  0.00           N  
ATOM    326  C4    C   967      -5.366  -5.318  -9.736  1.00  0.00           C  
ATOM    327  N4    C   967      -4.295  -4.535  -9.583  1.00  0.00           N  
ATOM    328  C5    C   967      -5.291  -6.486 -10.546  1.00  0.00           C  
ATOM    329  C6    C   967      -6.396  -7.233 -10.663  1.00  0.00           C  
ATOM    330  H5'   C   967      -8.087 -10.858 -12.513  1.00  0.00           H  
ATOM    331 H5''   C   967      -8.626 -10.033 -13.768  1.00  0.00           H  
ATOM    332  H4'   C   967      -9.917  -9.628 -11.835  1.00  0.00           H  
ATOM    333  H3'   C   967      -8.585  -7.311 -12.785  1.00  0.00           H  
ATOM    334  H1'   C   967      -9.210  -7.794  -9.267  1.00  0.00           H  
ATOM    335  H2'   C   967      -9.713  -6.117 -11.155  1.00  0.00           H  
ATOM    336 HO2'   C   967     -11.576  -6.716 -10.353  1.00  0.00           H  
ATOM    337  H42   C   967      -3.453  -4.766 -10.028  1.00  0.00           H  
ATOM    338  H41   C   967      -4.351  -3.731  -9.025  1.00  0.00           H  
ATOM    339  H5    C   967      -4.459  -6.736 -11.000  1.00  0.00           H  
ATOM    340  H6    C   967      -6.364  -8.040 -11.215  1.00  0.00           H  
ATOM    341  P     A   968     -10.629  -6.434 -14.362  1.00  0.00           P  
ATOM    342  OP2   A   968      -9.298  -6.142 -14.950  1.00  0.00           O  
ATOM    343  OP1   A   968     -11.785  -6.697 -15.255  1.00  0.00           O  
ATOM    344  O5'   A   968     -11.016  -5.226 -13.397  1.00  0.00           O  
ATOM    345  C5'   A   968     -12.350  -5.057 -12.939  1.00  0.00           C  
ATOM    346  C4'   A   968     -12.511  -3.775 -12.163  1.00  0.00           C  
ATOM    347  O4'   A   968     -11.599  -3.801 -11.031  1.00  0.00           O  
ATOM    348  C3'   A   968     -12.107  -2.500 -12.888  1.00  0.00           C  
ATOM    349  O3'   A   968     -13.098  -2.036 -13.788  1.00  0.00           O  
ATOM    350  C1'   A   968     -11.133  -2.505 -10.737  1.00  0.00           C  
ATOM    351  C2'   A   968     -11.882  -1.564 -11.692  1.00  0.00           C  
ATOM    352  O2'   A   968     -13.115  -1.178 -11.102  1.00  0.00           O  
ATOM    353  N1    A   968      -6.697   0.011 -10.001  1.00  0.00           N  
ATOM    354  C2    A   968      -7.956   0.279  -9.631  1.00  0.00           C  
ATOM    355  N3    A   968      -9.066  -0.421  -9.857  1.00  0.00           N  
ATOM    356  C4    A   968      -8.791  -1.534 -10.560  1.00  0.00           C  
ATOM    357  C5    A   968      -7.549  -1.944 -11.010  1.00  0.00           C  
ATOM    358  C6    A   968      -6.455  -1.116 -10.705  1.00  0.00           C  
ATOM    359  N6    A   968      -5.200  -1.382 -11.073  1.00  0.00           N  
ATOM    360  N7    A   968      -7.650  -3.145 -11.700  1.00  0.00           N  
ATOM    361  C8    A   968      -8.928  -3.429 -11.652  1.00  0.00           C  
ATOM    362  N9    A   968      -9.678  -2.497 -10.977  1.00  0.00           N  
ATOM    363  H5'   A   968     -12.588  -5.813 -12.361  1.00  0.00           H  
ATOM    364 H5''   A   968     -12.954  -5.043 -13.710  1.00  0.00           H  
ATOM    365  H4'   A   968     -13.434  -3.714 -11.838  1.00  0.00           H  
ATOM    366  H3'   A   968     -11.260  -2.653 -13.359  1.00  0.00           H  
ATOM    367  H1'   A   968     -11.313  -2.239  -9.811  1.00  0.00           H  
ATOM    368  H2'   A   968     -11.339  -0.787 -11.941  1.00  0.00           H  
ATOM    369 HO2'   A   968     -13.067  -0.231 -10.855  1.00  0.00           H  
ATOM    370  H2    A   968      -8.078   1.108  -9.123  1.00  0.00           H  
ATOM    371  H61   A   968      -4.477  -0.765 -10.831  1.00  0.00           H  
ATOM    372  H62   A   968      -5.000  -2.194 -11.584  1.00  0.00           H  
ATOM    373  H8    A   968      -9.313  -4.232 -12.061  1.00  0.00           H  
ATOM    374  P     C   969     -12.706  -1.011 -14.963  1.00  0.00           P  
ATOM    375  OP2   C   969     -11.546  -1.575 -15.698  1.00  0.00           O  
ATOM    376  OP1   C   969     -13.947  -0.666 -15.703  1.00  0.00           O  
ATOM    377  O5'   C   969     -12.216   0.293 -14.191  1.00  0.00           O  
ATOM    378  C5'   C   969     -13.149   1.204 -13.631  1.00  0.00           C  
ATOM    379  C4'   C   969     -12.463   2.405 -13.027  1.00  0.00           C  
ATOM    380  O4'   C   969     -11.421   1.964 -12.133  1.00  0.00           O  
ATOM    381  C3'   C   969     -11.768   3.341 -14.004  1.00  0.00           C  
ATOM    382  O3'   C   969     -12.653   4.276 -14.597  1.00  0.00           O  
ATOM    383  C1'   C   969     -10.321   2.849 -12.195  1.00  0.00           C  
ATOM    384  C2'   C   969     -10.693   3.993 -13.139  1.00  0.00           C  
ATOM    385  O2'   C   969     -11.226   5.065 -12.376  1.00  0.00           O  
ATOM    386  N1    C   969      -9.130   2.097 -12.663  1.00  0.00           N  
ATOM    387  C2    C   969      -7.864   2.656 -12.447  1.00  0.00           C  
ATOM    388  O2    C   969      -7.776   3.755 -11.877  1.00  0.00           O  
ATOM    389  N3    C   969      -6.762   1.991 -12.864  1.00  0.00           N  
ATOM    390  C4    C   969      -6.884   0.813 -13.474  1.00  0.00           C  
ATOM    391  N4    C   969      -5.768   0.192 -13.868  1.00  0.00           N  
ATOM    392  C5    C   969      -8.155   0.218 -13.708  1.00  0.00           C  
ATOM    393  C6    C   969      -9.239   0.884 -13.291  1.00  0.00           C  
ATOM    394  H5'   C   969     -13.664   0.746 -12.934  1.00  0.00           H  
ATOM    395 H5''   C   969     -13.761   1.506 -14.334  1.00  0.00           H  
ATOM    396  H4'   C   969     -13.122   2.922 -12.520  1.00  0.00           H  
ATOM    397  H3'   C   969     -11.335   2.812 -14.706  1.00  0.00           H  
ATOM    398  H1'   C   969     -10.147   3.212 -11.302  1.00  0.00           H  
ATOM    399  H2'   C   969      -9.925   4.278 -13.677  1.00  0.00           H  
ATOM    400 HO2'   C   969     -10.580   5.801 -12.364  1.00  0.00           H  
ATOM    401  H42   C   969      -5.825  -0.675 -14.319  1.00  0.00           H  
ATOM    402  H41   C   969      -4.895   0.605 -13.705  1.00  0.00           H  
ATOM    403  H5    C   969      -8.235  -0.650 -14.158  1.00  0.00           H  
ATOM    404  H6    C   969     -10.123   0.492 -13.443  1.00  0.00           H  
ATOM    405  P     A   970     -13.186   4.045 -16.096  1.00  0.00           P  
ATOM    406  OP2   A   970     -12.264   3.098 -16.772  1.00  0.00           O  
ATOM    407  OP1   A   970     -14.636   3.734 -16.027  1.00  0.00           O  
ATOM    408  O5'   A   970     -13.020   5.471 -16.788  1.00  0.00           O  
ATOM    409  C5'   A   970     -13.938   5.913 -17.776  1.00  0.00           C  
ATOM    410  C4'   A   970     -13.266   6.785 -18.807  1.00  0.00           C  
ATOM    411  O4'   A   970     -11.866   6.418 -18.879  1.00  0.00           O  
ATOM    412  C3'   A   970     -13.797   6.671 -20.227  1.00  0.00           C  
ATOM    413  O3'   A   970     -14.923   7.497 -20.466  1.00  0.00           O  
ATOM    414  C1'   A   970     -11.452   6.278 -20.215  1.00  0.00           C  
ATOM    415  C2'   A   970     -12.553   6.885 -21.092  1.00  0.00           C  
ATOM    416  O2'   A   970     -12.284   8.268 -21.272  1.00  0.00           O  
ATOM    417  N1    A   970      -9.315   2.778 -23.335  1.00  0.00           N  
ATOM    418  C2    A   970      -9.318   4.117 -23.353  1.00  0.00           C  
ATOM    419  N3    A   970      -9.896   4.968 -22.507  1.00  0.00           N  
ATOM    420  C4    A   970     -10.544   4.304 -21.534  1.00  0.00           C  
ATOM    421  C5    A   970     -10.631   2.932 -21.382  1.00  0.00           C  
ATOM    422  C6    A   970      -9.975   2.142 -22.343  1.00  0.00           C  
ATOM    423  N6    A   970      -9.972   0.807 -22.326  1.00  0.00           N  
ATOM    424  N7    A   970     -11.381   2.609 -20.260  1.00  0.00           N  
ATOM    425  C8    A   970     -11.726   3.773 -19.767  1.00  0.00           C  
ATOM    426  N9    A   970     -11.253   4.842 -20.487  1.00  0.00           N  
ATOM    427  H5'   A   970     -14.653   6.424 -17.343  1.00  0.00           H  
ATOM    428 H5''   A   970     -14.328   5.134 -18.223  1.00  0.00           H  
ATOM    429  H4'   A   970     -13.345   7.722 -18.529  1.00  0.00           H  
ATOM    430  H3'   A   970     -14.128   5.760 -20.374  1.00  0.00           H  
ATOM    431  H1'   A   970     -10.611   6.759 -20.368  1.00  0.00           H  
ATOM    432  H2'   A   970     -12.626   6.414 -21.948  1.00  0.00           H  
ATOM    433 HO2'   A   970     -11.574   8.537 -20.652  1.00  0.00           H  
ATOM    434  H2    A   970      -8.825   4.529 -24.093  1.00  0.00           H  
ATOM    435  H61   A   970      -9.496   0.310 -23.024  1.00  0.00           H  
ATOM    436  H62   A   970     -10.444   0.324 -21.616  1.00  0.00           H  
ATOM    437  H8    A   970     -12.271   3.871 -18.958  1.00  0.00           H  
ATOM    438  P     A   971     -15.132   8.183 -21.880  1.00  0.00           P  
ATOM    439  OP2   A   971     -15.631   9.556 -21.612  1.00  0.00           O  
ATOM    440  OP1   A   971     -13.866   7.996 -22.631  1.00  0.00           O  
ATOM    441  O5'   A   971     -16.281   7.383 -22.641  1.00  0.00           O  
ATOM    442  C5'   A   971     -16.272   5.964 -22.686  1.00  0.00           C  
ATOM    443  C4'   A   971     -16.260   5.455 -24.106  1.00  0.00           C  
ATOM    444  O4'   A   971     -17.549   5.735 -24.733  1.00  0.00           O  
ATOM    445  C3'   A   971     -15.182   6.030 -25.012  1.00  0.00           C  
ATOM    446  O3'   A   971     -14.436   5.034 -25.690  1.00  0.00           O  
ATOM    447  C1'   A   971     -17.378   6.397 -25.990  1.00  0.00           C  
ATOM    448  C2'   A   971     -15.925   6.860 -26.054  1.00  0.00           C  
ATOM    449  O2'   A   971     -15.458   6.580 -27.365  1.00  0.00           O  
ATOM    450  N1    A   971     -18.613  11.042 -24.130  1.00  0.00           N  
ATOM    451  C2    A   971     -17.611  10.198 -23.851  1.00  0.00           C  
ATOM    452  N3    A   971     -17.349   9.002 -24.374  1.00  0.00           N  
ATOM    453  C4    A   971     -18.267   8.677 -25.302  1.00  0.00           C  
ATOM    454  C5    A   971     -19.351   9.439 -25.697  1.00  0.00           C  
ATOM    455  C6    A   971     -19.517  10.686 -25.068  1.00  0.00           C  
ATOM    456  N6    A   971     -20.515  11.528 -25.345  1.00  0.00           N  
ATOM    457  N7    A   971     -20.080   8.783 -26.679  1.00  0.00           N  
ATOM    458  C8    A   971     -19.432   7.657 -26.852  1.00  0.00           C  
ATOM    459  N9    A   971     -18.325   7.527 -26.051  1.00  0.00           N  
ATOM    460  H5'   A   971     -17.072   5.624 -22.233  1.00  0.00           H  
ATOM    461 H5''   A   971     -15.477   5.632 -22.221  1.00  0.00           H  
ATOM    462  H4'   A   971     -16.155   4.481 -24.069  1.00  0.00           H  
ATOM    463  H3'   A   971     -14.571   6.579 -24.475  1.00  0.00           H  
ATOM    464  H1'   A   971     -17.556   5.781 -26.731  1.00  0.00           H  
ATOM    465  H2'   A   971     -15.880   7.818 -25.849  1.00  0.00           H  
ATOM    466 HO2'   A   971     -15.365   7.422 -27.857  1.00  0.00           H  
ATOM    467  H2    A   971     -16.982  10.503 -23.164  1.00  0.00           H  
ATOM    468  H61   A   971     -20.579  12.385 -24.873  1.00  0.00           H  
ATOM    469  H62   A   971     -21.183  11.291 -26.022  1.00  0.00           H  
ATOM    470  H8    A   971     -19.713   6.972 -27.494  1.00  0.00           H  
ATOM    471  P     U   972     -12.979   4.613 -25.158  1.00  0.00           P  
ATOM    472  OP2   U   972     -12.242   5.853 -24.809  1.00  0.00           O  
ATOM    473  OP1   U   972     -13.152   3.549 -24.136  1.00  0.00           O  
ATOM    474  O5'   U   972     -12.277   3.963 -26.432  1.00  0.00           O  
ATOM    475  C5'   U   972     -10.950   4.314 -26.792  1.00  0.00           C  
ATOM    476  C4'   U   972     -10.046   3.107 -26.832  1.00  0.00           C  
ATOM    477  O4'   U   972     -10.710   2.186 -27.721  1.00  0.00           O  
ATOM    478  C3'   U   972      -8.683   3.311 -27.477  1.00  0.00           C  
ATOM    479  O3'   U   972      -7.725   3.855 -26.586  1.00  0.00           O  
ATOM    480  C1'   U   972      -9.750   1.446 -28.434  1.00  0.00           C  
ATOM    481  C2'   U   972      -8.396   1.883 -27.855  1.00  0.00           C  
ATOM    482  O2'   U   972      -8.106   1.096 -26.709  1.00  0.00           O  
ATOM    483  N1    U   972      -9.902   1.827 -29.860  1.00  0.00           N  
ATOM    484  C2    U   972     -10.002   0.799 -30.780  1.00  0.00           C  
ATOM    485  O2    U   972      -9.972  -0.379 -30.468  1.00  0.00           O  
ATOM    486  N3    U   972     -10.142   1.199 -32.086  1.00  0.00           N  
ATOM    487  C4    U   972     -10.189   2.493 -32.560  1.00  0.00           C  
ATOM    488  O4    U   972     -10.318   2.689 -33.769  1.00  0.00           O  
ATOM    489  C5    U   972     -10.080   3.503 -31.552  1.00  0.00           C  
ATOM    490  C6    U   972      -9.945   3.142 -30.272  1.00  0.00           C  
ATOM    491  H5'   U   972     -10.600   4.954 -26.136  1.00  0.00           H  
ATOM    492 H5''   U   972     -10.959   4.736 -27.676  1.00  0.00           H  
ATOM    493  H4'   U   972      -9.922   2.676 -25.961  1.00  0.00           H  
ATOM    494  H3'   U   972      -8.716   3.860 -28.287  1.00  0.00           H  
ATOM    495  H1'   U   972      -9.840   0.474 -28.347  1.00  0.00           H  
ATOM    496  H2'   U   972      -7.683   1.826 -28.524  1.00  0.00           H  
ATOM    497 HO2'   U   972      -7.373   0.480 -26.922  1.00  0.00           H  
ATOM    498  H3    U   972     -10.214   0.486 -32.755  1.00  0.00           H  
ATOM    499  H5    U   972     -10.105   4.451 -31.799  1.00  0.00           H  
ATOM    500  H6    U   972      -9.871   3.852 -29.601  1.00  0.00           H  
ATOM    501  P     U   973      -6.898   5.171 -26.993  1.00  0.00           P  
ATOM    502  OP2   U   973      -7.871   6.239 -27.333  1.00  0.00           O  
ATOM    503  OP1   U   973      -5.877   5.416 -25.942  1.00  0.00           O  
ATOM    504  O5'   U   973      -6.139   4.751 -28.329  1.00  0.00           O  
ATOM    505  C5'   U   973      -4.871   4.115 -28.279  1.00  0.00           C  
ATOM    506  C4'   U   973      -4.126   4.254 -29.584  1.00  0.00           C  
ATOM    507  O4'   U   973      -4.872   3.666 -30.681  1.00  0.00           O  
ATOM    508  C3'   U   973      -3.884   5.675 -30.070  1.00  0.00           C  
ATOM    509  O3'   U   973      -2.842   6.330 -29.368  1.00  0.00           O  
ATOM    510  C1'   U   973      -4.452   4.265 -31.888  1.00  0.00           C  
ATOM    511  C2'   U   973      -3.503   5.407 -31.521  1.00  0.00           C  
ATOM    512  O2'   U   973      -2.165   4.942 -31.625  1.00  0.00           O  
ATOM    513  N1    U   973      -5.637   4.740 -32.642  1.00  0.00           N  
ATOM    514  C2    U   973      -5.527   4.798 -34.019  1.00  0.00           C  
ATOM    515  O2    U   973      -4.515   4.480 -34.620  1.00  0.00           O  
ATOM    516  N3    U   973      -6.649   5.241 -34.675  1.00  0.00           N  
ATOM    517  C4    U   973      -7.846   5.627 -34.110  1.00  0.00           C  
ATOM    518  O4    U   973      -8.765   6.005 -34.838  1.00  0.00           O  
ATOM    519  C5    U   973      -7.887   5.540 -32.682  1.00  0.00           C  
ATOM    520  C6    U   973      -6.810   5.110 -32.017  1.00  0.00           C  
ATOM    521  H5'   U   973      -4.999   3.163 -28.084  1.00  0.00           H  
ATOM    522 H5''   U   973      -4.338   4.520 -27.563  1.00  0.00           H  
ATOM    523  H4'   U   973      -3.264   3.799 -29.496  1.00  0.00           H  
ATOM    524  H3'   U   973      -4.693   6.226 -30.031  1.00  0.00           H  
ATOM    525  H1'   U   973      -3.968   3.604 -32.426  1.00  0.00           H  
ATOM    526  H2'   U   973      -3.658   6.193 -32.084  1.00  0.00           H  
ATOM    527 HO2'   U   973      -1.857   5.057 -32.549  1.00  0.00           H  
ATOM    528  H3    U   973      -6.592   5.291 -35.652  1.00  0.00           H  
ATOM    529  H5    U   973      -8.700   5.794 -32.195  1.00  0.00           H  
ATOM    530  H6    U   973      -6.863   5.061 -31.041  1.00  0.00           H  
ATOM    531  P     A   974      -2.720   7.932 -29.410  1.00  0.00           P  
ATOM    532  OP2   A   974      -4.089   8.494 -29.535  1.00  0.00           O  
ATOM    533  OP1   A   974      -1.852   8.357 -28.284  1.00  0.00           O  
ATOM    534  O5'   A   974      -1.943   8.223 -30.770  1.00  0.00           O  
ATOM    535  C5'   A   974      -1.792   9.549 -31.254  1.00  0.00           C  
ATOM    536  C4'   A   974      -0.604   9.671 -32.175  1.00  0.00           C  
ATOM    537  O4'   A   974       0.572   9.117 -31.537  1.00  0.00           O  
ATOM    538  C3'   A   974      -0.707   8.930 -33.499  1.00  0.00           C  
ATOM    539  O3'   A   974      -1.356   9.685 -34.508  1.00  0.00           O  
ATOM    540  C1'   A   974       1.376   8.409 -32.482  1.00  0.00           C  
ATOM    541  C2'   A   974       0.738   8.607 -33.858  1.00  0.00           C  
ATOM    542  O2'   A   974       1.369   9.708 -34.496  1.00  0.00           O  
ATOM    543  N1    A   974       3.311   3.737 -33.469  1.00  0.00           N  
ATOM    544  C2    A   974       3.487   4.927 -34.058  1.00  0.00           C  
ATOM    545  N3    A   974       2.951   6.105 -33.749  1.00  0.00           N  
ATOM    546  C4    A   974       2.133   5.991 -32.687  1.00  0.00           C  
ATOM    547  C5    A   974       1.853   4.839 -31.977  1.00  0.00           C  
ATOM    548  C6    A   974       2.484   3.657 -32.404  1.00  0.00           C  
ATOM    549  N6    A   974       2.309   2.471 -31.818  1.00  0.00           N  
ATOM    550  N7    A   974       0.965   5.103 -30.943  1.00  0.00           N  
ATOM    551  C8    A   974       0.733   6.388 -31.049  1.00  0.00           C  
ATOM    552  N9    A   974       1.408   6.990 -32.083  1.00  0.00           N  
ATOM    553  H5'   A   974      -1.669  10.155 -30.493  1.00  0.00           H  
ATOM    554 H5''   A   974      -2.601   9.807 -31.740  1.00  0.00           H  
ATOM    555  H4'   A   974      -0.445  10.621 -32.355  1.00  0.00           H  
ATOM    556  H3'   A   974      -1.206   8.099 -33.350  1.00  0.00           H  
ATOM    557  H1'   A   974       2.289   8.766 -32.492  1.00  0.00           H  
ATOM    558  H2'   A   974       0.801   7.790 -34.396  1.00  0.00           H  
ATOM    559 HO2'   A   974       1.427   9.528 -35.457  1.00  0.00           H  
ATOM    560  H2    A   974       4.097   4.930 -34.825  1.00  0.00           H  
ATOM    561  H61   A   974       2.778   1.681 -32.162  1.00  0.00           H  
ATOM    562  H62   A   974       1.714   2.389 -31.044  1.00  0.00           H  
ATOM    563  H8    A   974       0.133   6.875 -30.446  1.00  0.00           H  
ATOM    564  P     A   975      -2.753   9.181 -35.122  1.00  0.00           P  
ATOM    565  OP2   A   975      -3.286   8.115 -34.237  1.00  0.00           O  
ATOM    566  OP1   A   975      -3.584  10.375 -35.417  1.00  0.00           O  
ATOM    567  O5'   A   975      -2.344   8.510 -36.508  1.00  0.00           O  
ATOM    568  C5'   A   975      -1.354   9.099 -37.339  1.00  0.00           C  
ATOM    569  C4'   A   975      -0.658   8.066 -38.189  1.00  0.00           C  
ATOM    570  O4'   A   975       0.416   7.469 -37.430  1.00  0.00           O  
ATOM    571  C3'   A   975      -1.502   6.875 -38.617  1.00  0.00           C  
ATOM    572  O3'   A   975      -2.237   7.113 -39.805  1.00  0.00           O  
ATOM    573  C1'   A   975       0.456   6.060 -37.613  1.00  0.00           C  
ATOM    574  C2'   A   975      -0.467   5.776 -38.792  1.00  0.00           C  
ATOM    575  O2'   A   975       0.256   5.938 -40.004  1.00  0.00           O  
ATOM    576  N1    A   975       0.347   1.800 -34.715  1.00  0.00           N  
ATOM    577  C2    A   975       0.919   2.072 -35.896  1.00  0.00           C  
ATOM    578  N3    A   975       0.907   3.205 -36.595  1.00  0.00           N  
ATOM    579  C4    A   975       0.201   4.152 -35.953  1.00  0.00           C  
ATOM    580  C5    A   975      -0.443   4.024 -34.736  1.00  0.00           C  
ATOM    581  C6    A   975      -0.354   2.775 -34.097  1.00  0.00           C  
ATOM    582  N6    A   975      -0.924   2.503 -32.921  1.00  0.00           N  
ATOM    583  N7    A   975      -1.069   5.212 -34.384  1.00  0.00           N  
ATOM    584  C8    A   975      -0.795   6.018 -35.380  1.00  0.00           C  
ATOM    585  N9    A   975      -0.030   5.443 -36.364  1.00  0.00           N  
ATOM    586  H5'   A   975      -0.690   9.549 -36.776  1.00  0.00           H  
ATOM    587 H5''   A   975      -1.779   9.761 -37.923  1.00  0.00           H  
ATOM    588  H4'   A   975      -0.287   8.495 -38.989  1.00  0.00           H  
ATOM    589  H3'   A   975      -2.124   6.634 -37.897  1.00  0.00           H  
ATOM    590  H1'   A   975       1.356   5.725 -37.814  1.00  0.00           H  
ATOM    591  H2'   A   975      -0.874   4.886 -38.728  1.00  0.00           H  
ATOM    592 HO2'   A   975       0.393   5.059 -40.413  1.00  0.00           H  
ATOM    593  H2    A   975       1.416   1.332 -36.303  1.00  0.00           H  
ATOM    594  H61   A   975      -0.828   1.612 -32.524  1.00  0.00           H  
ATOM    595  H62   A   975      -1.438   3.194 -32.453  1.00  0.00           H  
ATOM    596  H8    A   975      -1.108   6.947 -35.418  1.00  0.00           H  
ATOM    597  P     A   976      -3.588   6.295 -40.097  1.00  0.00           P  
ATOM    598  OP2   A   976      -4.369   6.230 -38.836  1.00  0.00           O  
ATOM    599  OP1   A   976      -4.213   6.859 -41.319  1.00  0.00           O  
ATOM    600  O5'   A   976      -3.081   4.823 -40.437  1.00  0.00           O  
ATOM    601  C5'   A   976      -2.516   4.521 -41.704  1.00  0.00           C  
ATOM    602  C4'   A   976      -2.214   3.050 -41.840  1.00  0.00           C  
ATOM    603  O4'   A   976      -1.309   2.673 -40.786  1.00  0.00           O  
ATOM    604  C3'   A   976      -3.385   2.105 -41.615  1.00  0.00           C  
ATOM    605  O3'   A   976      -4.170   1.907 -42.777  1.00  0.00           O  
ATOM    606  C1'   A   976      -1.563   1.341 -40.359  1.00  0.00           C  
ATOM    607  C2'   A   976      -2.697   0.814 -41.216  1.00  0.00           C  
ATOM    608  O2'   A   976      -2.155   0.149 -42.348  1.00  0.00           O  
ATOM    609  N1    A   976      -2.166  -1.389 -36.031  1.00  0.00           N  
ATOM    610  C2    A   976      -1.804  -1.738 -37.272  1.00  0.00           C  
ATOM    611  N3    A   976      -1.667  -0.974 -38.354  1.00  0.00           N  
ATOM    612  C4    A   976      -1.952   0.309 -38.069  1.00  0.00           C  
ATOM    613  C5    A   976      -2.337   0.820 -36.843  1.00  0.00           C  
ATOM    614  C6    A   976      -2.444  -0.092 -35.778  1.00  0.00           C  
ATOM    615  N6    A   976      -2.805   0.255 -34.541  1.00  0.00           N  
ATOM    616  N7    A   976      -2.545   2.190 -36.926  1.00  0.00           N  
ATOM    617  C8    A   976      -2.285   2.472 -38.179  1.00  0.00           C  
ATOM    618  N9    A   976      -1.920   1.380 -38.928  1.00  0.00           N  
ATOM    619  H5'   A   976      -1.685   5.029 -41.813  1.00  0.00           H  
ATOM    620 H5''   A   976      -3.146   4.785 -42.407  1.00  0.00           H  
ATOM    621  H4'   A   976      -1.810   2.851 -42.711  1.00  0.00           H  
ATOM    622  H3'   A   976      -3.960   2.430 -40.890  1.00  0.00           H  
ATOM    623  H1'   A   976      -0.771   0.776 -40.483  1.00  0.00           H  
ATOM    624  H2'   A   976      -3.296   0.231 -40.704  1.00  0.00           H  
ATOM    625 HO2'   A   976      -2.862  -0.376 -42.778  1.00  0.00           H  
ATOM    626  H2    A   976      -1.613  -2.691 -37.403  1.00  0.00           H  
ATOM    627  H61   A   976      -2.863  -0.426 -33.838  1.00  0.00           H  
ATOM    628  H62   A   976      -3.011   1.190 -34.334  1.00  0.00           H  
ATOM    629  H8    A   976      -2.347   3.378 -38.548  1.00  0.00           H  
ATOM    630  P     A   977      -5.768   1.782 -42.661  1.00  0.00           P  
ATOM    631  OP2   A   977      -6.249   2.857 -41.758  1.00  0.00           O  
ATOM    632  OP1   A   977      -6.322   1.674 -44.034  1.00  0.00           O  
ATOM    633  O5'   A   977      -5.993   0.385 -41.927  1.00  0.00           O  
ATOM    634  C5'   A   977      -6.572  -0.714 -42.614  1.00  0.00           C  
ATOM    635  C4'   A   977      -6.468  -1.986 -41.811  1.00  0.00           C  
ATOM    636  O4'   A   977      -5.337  -1.856 -40.930  1.00  0.00           O  
ATOM    637  C3'   A   977      -7.627  -2.278 -40.870  1.00  0.00           C  
ATOM    638  O3'   A   977      -8.663  -3.027 -41.482  1.00  0.00           O  
ATOM    639  C1'   A   977      -5.616  -2.390 -39.658  1.00  0.00           C  
ATOM    640  C2'   A   977      -6.967  -3.087 -39.770  1.00  0.00           C  
ATOM    641  O2'   A   977      -6.762  -4.434 -40.173  1.00  0.00           O  
ATOM    642  N1    A   977      -6.403  -0.942 -34.776  1.00  0.00           N  
ATOM    643  C2    A   977      -6.451  -2.137 -35.380  1.00  0.00           C  
ATOM    644  N3    A   977      -6.235  -2.443 -36.657  1.00  0.00           N  
ATOM    645  C4    A   977      -5.934  -1.340 -37.365  1.00  0.00           C  
ATOM    646  C5    A   977      -5.846  -0.046 -36.887  1.00  0.00           C  
ATOM    647  C6    A   977      -6.097   0.145 -35.516  1.00  0.00           C  
ATOM    648  N6    A   977      -6.050   1.335 -34.914  1.00  0.00           N  
ATOM    649  N7    A   977      -5.512   0.833 -37.908  1.00  0.00           N  
ATOM    650  C8    A   977      -5.407   0.064 -38.963  1.00  0.00           C  
ATOM    651  N9    A   977      -5.649  -1.263 -38.707  1.00  0.00           N  
ATOM    652  H5'   A   977      -6.108  -0.838 -43.469  1.00  0.00           H  
ATOM    653 H5''   A   977      -7.516  -0.522 -42.789  1.00  0.00           H  
ATOM    654  H4'   A   977      -6.331  -2.762 -42.395  1.00  0.00           H  
ATOM    655  H3'   A   977      -8.002  -1.446 -40.512  1.00  0.00           H  
ATOM    656  H1'   A   977      -4.937  -3.039 -39.373  1.00  0.00           H  
ATOM    657  H2'   A   977      -7.471  -3.031 -38.931  1.00  0.00           H  
ATOM    658 HO2'   A   977      -6.960  -5.026 -39.418  1.00  0.00           H  
ATOM    659  H2    A   977      -6.677  -2.893 -34.798  1.00  0.00           H  
ATOM    660  H61   A   977      -6.235   1.406 -33.954  1.00  0.00           H  
ATOM    661  H62   A   977      -5.830   2.138 -35.431  1.00  0.00           H  
ATOM    662  H8    A   977      -5.178   0.405 -39.853  1.00  0.00           H  
ATOM    663  P     C   978     -10.158  -2.442 -41.540  1.00  0.00           P  
ATOM    664  OP2   C   978     -10.071  -0.971 -41.718  1.00  0.00           O  
ATOM    665  OP1   C   978     -10.933  -3.254 -42.512  1.00  0.00           O  
ATOM    666  O5'   C   978     -10.742  -2.729 -40.085  1.00  0.00           O  
ATOM    667  C5'   C   978     -10.707  -4.035 -39.530  1.00  0.00           C  
ATOM    668  C4'   C   978     -10.965  -4.015 -38.043  1.00  0.00           C  
ATOM    669  O4'   C   978      -9.798  -3.485 -37.367  1.00  0.00           O  
ATOM    670  C3'   C   978     -12.101  -3.121 -37.572  1.00  0.00           C  
ATOM    671  O3'   C   978     -13.365  -3.761 -37.621  1.00  0.00           O  
ATOM    672  C1'   C   978     -10.175  -2.712 -36.262  1.00  0.00           C  
ATOM    673  C2'   C   978     -11.693  -2.813 -36.141  1.00  0.00           C  
ATOM    674  O2'   C   978     -12.012  -3.890 -35.272  1.00  0.00           O  
ATOM    675  N1    C   978      -9.721  -1.320 -36.505  1.00  0.00           N  
ATOM    676  C2    C   978      -9.724  -0.422 -35.430  1.00  0.00           C  
ATOM    677  O2    C   978     -10.103  -0.813 -34.315  1.00  0.00           O  
ATOM    678  N3    C   978      -9.315   0.853 -35.625  1.00  0.00           N  
ATOM    679  C4    C   978      -8.912   1.248 -36.833  1.00  0.00           C  
ATOM    680  N4    C   978      -8.517   2.515 -36.978  1.00  0.00           N  
ATOM    681  C5    C   978      -8.898   0.360 -37.945  1.00  0.00           C  
ATOM    682  C6    C   978      -9.304  -0.899 -37.740  1.00  0.00           C  
ATOM    683  H5'   C   978      -9.825  -4.429 -39.696  1.00  0.00           H  
ATOM    684 H5''   C   978     -11.391  -4.585 -39.966  1.00  0.00           H  
ATOM    685  H4'   C   978     -11.127  -4.928 -37.726  1.00  0.00           H  
ATOM    686  H3'   C   978     -12.139  -2.296 -38.099  1.00  0.00           H  
ATOM    687  H1'   C   978      -9.764  -3.050 -35.439  1.00  0.00           H  
ATOM    688  H2'   C   978     -12.083  -1.970 -35.831  1.00  0.00           H  
ATOM    689 HO2'   C   978     -11.416  -3.861 -34.495  1.00  0.00           H  
ATOM    690  H42   C   978      -8.216   2.836 -37.853  1.00  0.00           H  
ATOM    691  H41   C   978      -8.529   3.123 -36.210  1.00  0.00           H  
ATOM    692  H5    C   978      -8.600   0.660 -38.830  1.00  0.00           H  
ATOM    693  H6    C   978      -9.302  -1.525 -38.493  1.00  0.00           H  
ATOM    694  P     A   979     -14.700  -2.898 -37.858  1.00  0.00           P  
ATOM    695  OP2   A   979     -14.693  -2.417 -39.262  1.00  0.00           O  
ATOM    696  OP1   A   979     -15.853  -3.686 -37.357  1.00  0.00           O  
ATOM    697  O5'   A   979     -14.515  -1.634 -36.904  1.00  0.00           O  
ATOM    698  C5'   A   979     -14.912  -1.685 -35.542  1.00  0.00           C  
ATOM    699  C4'   A   979     -14.940  -0.311 -34.921  1.00  0.00           C  
ATOM    700  O4'   A   979     -13.708   0.351 -35.320  1.00  0.00           O  
ATOM    701  C3'   A   979     -16.089   0.590 -35.348  1.00  0.00           C  
ATOM    702  O3'   A   979     -16.630   1.344 -34.276  1.00  0.00           O  
ATOM    703  C1'   A   979     -14.014   1.569 -36.039  1.00  0.00           C  
ATOM    704  C2'   A   979     -15.490   1.507 -36.407  1.00  0.00           C  
ATOM    705  O2'   A   979     -16.020   2.821 -36.310  1.00  0.00           O  
ATOM    706  N1    A   979     -10.299   4.233 -38.416  1.00  0.00           N  
ATOM    707  C2    A   979     -10.929   4.414 -37.248  1.00  0.00           C  
ATOM    708  N3    A   979     -11.889   3.680 -36.689  1.00  0.00           N  
ATOM    709  C4    A   979     -12.207   2.635 -37.474  1.00  0.00           C  
ATOM    710  C5    A   979     -11.648   2.319 -38.698  1.00  0.00           C  
ATOM    711  C6    A   979     -10.641   3.174 -39.180  1.00  0.00           C  
ATOM    712  N6    A   979     -10.012   2.995 -40.344  1.00  0.00           N  
ATOM    713  N7    A   979     -12.226   1.168 -39.218  1.00  0.00           N  
ATOM    714  C8    A   979     -13.106   0.821 -38.312  1.00  0.00           C  
ATOM    715  N9    A   979     -13.148   1.664 -37.229  1.00  0.00           N  
ATOM    716  H5'   A   979     -14.280  -2.247 -35.046  1.00  0.00           H  
ATOM    717 H5''   A   979     -15.805  -2.082 -35.483  1.00  0.00           H  
ATOM    718  H4'   A   979     -14.937  -0.380 -33.944  1.00  0.00           H  
ATOM    719  H3'   A   979     -16.796   0.031 -35.736  1.00  0.00           H  
ATOM    720  H1'   A   979     -13.856   2.342 -35.457  1.00  0.00           H  
ATOM    721  H2'   A   979     -15.601   1.136 -37.308  1.00  0.00           H  
ATOM    722 HO2'   A   979     -16.874   2.785 -35.832  1.00  0.00           H  
ATOM    723  H2    A   979     -10.644   5.197 -36.732  1.00  0.00           H  
ATOM    724  H61   A   979      -9.317   3.626 -40.627  1.00  0.00           H  
ATOM    725  H62   A   979     -10.244   2.234 -40.915  1.00  0.00           H  
ATOM    726  H8    A   979     -13.681   0.032 -38.399  1.00  0.00           H  
ATOM    727  P     A   980     -17.892   0.786 -33.452  1.00  0.00           P  
ATOM    728  OP2   A   980     -18.993   0.532 -34.414  1.00  0.00           O  
ATOM    729  OP1   A   980     -17.419  -0.310 -32.571  1.00  0.00           O  
ATOM    730  O5'   A   980     -18.320   2.012 -32.528  1.00  0.00           O  
ATOM    731  C5'   A   980     -18.389   1.871 -31.117  1.00  0.00           C  
ATOM    732  C4'   A   980     -17.939   3.127 -30.412  1.00  0.00           C  
ATOM    733  O4'   A   980     -16.503   3.047 -30.164  1.00  0.00           O  
ATOM    734  C3'   A   980     -18.101   4.423 -31.191  1.00  0.00           C  
ATOM    735  O3'   A   980     -19.435   4.903 -31.198  1.00  0.00           O  
ATOM    736  C1'   A   980     -15.956   4.337 -30.266  1.00  0.00           C  
ATOM    737  C2'   A   980     -17.109   5.322 -30.474  1.00  0.00           C  
ATOM    738  O2'   A   980     -17.611   5.740 -29.213  1.00  0.00           O  
ATOM    739  N1    A   980     -11.619   6.373 -32.163  1.00  0.00           N  
ATOM    740  C2    A   980     -12.286   6.580 -31.020  1.00  0.00           C  
ATOM    741  N3    A   980     -13.411   6.015 -30.589  1.00  0.00           N  
ATOM    742  C4    A   980     -13.872   5.127 -31.488  1.00  0.00           C  
ATOM    743  C5    A   980     -13.298   4.806 -32.704  1.00  0.00           C  
ATOM    744  C6    A   980     -12.108   5.474 -33.044  1.00  0.00           C  
ATOM    745  N6    A   980     -11.443   5.268 -34.183  1.00  0.00           N  
ATOM    746  N7    A   980     -14.052   3.845 -33.365  1.00  0.00           N  
ATOM    747  C8    A   980     -15.048   3.611 -32.546  1.00  0.00           C  
ATOM    748  N9    A   980     -15.002   4.352 -31.391  1.00  0.00           N  
ATOM    749  H5'   A   980     -17.814   1.127 -30.841  1.00  0.00           H  
ATOM    750 H5''   A   980     -19.313   1.673 -30.859  1.00  0.00           H  
ATOM    751  H4'   A   980     -18.408   3.211 -29.556  1.00  0.00           H  
ATOM    752  H3'   A   980     -17.799   4.301 -32.116  1.00  0.00           H  
ATOM    753  H1'   A   980     -15.484   4.559 -29.435  1.00  0.00           H  
ATOM    754  H2'   A   980     -16.847   6.084 -31.031  1.00  0.00           H  
ATOM    755 HO2'   A   980     -16.862   6.027 -28.651  1.00  0.00           H  
ATOM    756  H2    A   980     -11.889   7.242 -30.416  1.00  0.00           H  
ATOM    757  H61   A   980     -10.617   5.765 -34.364  1.00  0.00           H  
ATOM    758  H62   A   980     -11.778   4.620 -34.837  1.00  0.00           H  
ATOM    759  H8    A   980     -15.761   2.967 -32.742  1.00  0.00           H  
ATOM    760  P     A   981     -19.825   6.192 -32.075  1.00  0.00           P  
ATOM    761  OP2   A   981     -19.981   5.758 -33.486  1.00  0.00           O  
ATOM    762  OP1   A   981     -20.943   6.891 -31.395  1.00  0.00           O  
ATOM    763  O5'   A   981     -18.535   7.123 -31.987  1.00  0.00           O  
ATOM    764  C5'   A   981     -18.516   8.265 -31.143  1.00  0.00           C  
ATOM    765  C4'   A   981     -17.535   9.300 -31.633  1.00  0.00           C  
ATOM    766  O4'   A   981     -16.222   8.687 -31.737  1.00  0.00           O  
ATOM    767  C3'   A   981     -17.801   9.868 -33.019  1.00  0.00           C  
ATOM    768  O3'   A   981     -18.658  10.996 -33.001  1.00  0.00           O  
ATOM    769  C1'   A   981     -15.559   9.146 -32.892  1.00  0.00           C  
ATOM    770  C2'   A   981     -16.406  10.283 -33.464  1.00  0.00           C  
ATOM    771  O2'   A   981     -16.014  11.505 -32.855  1.00  0.00           O  
ATOM    772  N1    A   981     -13.153   7.215 -37.019  1.00  0.00           N  
ATOM    773  C2    A   981     -13.014   8.369 -36.354  1.00  0.00           C  
ATOM    774  N3    A   981     -13.676   8.809 -35.285  1.00  0.00           N  
ATOM    775  C4    A   981     -14.589   7.906 -34.887  1.00  0.00           C  
ATOM    776  C5    A   981     -14.847   6.678 -35.467  1.00  0.00           C  
ATOM    777  C6    A   981     -14.079   6.329 -36.592  1.00  0.00           C  
ATOM    778  N6    A   981     -14.217   5.179 -37.255  1.00  0.00           N  
ATOM    779  N7    A   981     -15.858   6.015 -34.783  1.00  0.00           N  
ATOM    780  C8    A   981     -16.182   6.844 -33.822  1.00  0.00           C  
ATOM    781  N9    A   981     -15.454   8.008 -33.824  1.00  0.00           N  
ATOM    782  H5'   A   981     -18.264   7.989 -30.237  1.00  0.00           H  
ATOM    783 H5''   A   981     -19.412   8.660 -31.119  1.00  0.00           H  
ATOM    784  H4'   A   981     -17.488  10.039 -30.991  1.00  0.00           H  
ATOM    785  H3'   A   981     -18.174   9.190 -33.621  1.00  0.00           H  
ATOM    786  H1'   A   981     -14.662   9.481 -32.682  1.00  0.00           H  
ATOM    787  H2'   A   981     -16.338  10.325 -34.441  1.00  0.00           H  
ATOM    788 HO2'   A   981     -15.539  12.051 -33.515  1.00  0.00           H  
ATOM    789  H2    A   981     -12.329   8.977 -36.704  1.00  0.00           H  
ATOM    790  H61   A   981     -13.651   4.992 -38.034  1.00  0.00           H  
ATOM    791  H62   A   981     -14.881   4.522 -36.964  1.00  0.00           H  
ATOM    792  H8    A   981     -16.881   6.651 -33.161  1.00  0.00           H  
ATOM    793  P     C   982     -19.429  11.446 -34.338  1.00  0.00           P  
ATOM    794  OP2   C   982     -20.599  10.551 -34.518  1.00  0.00           O  
ATOM    795  OP1   C   982     -19.632  12.916 -34.278  1.00  0.00           O  
ATOM    796  O5'   C   982     -18.389  11.141 -35.505  1.00  0.00           O  
ATOM    797  C5'   C   982     -17.657  12.189 -36.123  1.00  0.00           C  
ATOM    798  C4'   C   982     -16.971  11.722 -37.384  1.00  0.00           C  
ATOM    799  O4'   C   982     -16.211  10.506 -37.161  1.00  0.00           O  
ATOM    800  C3'   C   982     -17.881  11.362 -38.548  1.00  0.00           C  
ATOM    801  O3'   C   982     -18.325  12.496 -39.272  1.00  0.00           O  
ATOM    802  C1'   C   982     -16.261   9.662 -38.296  1.00  0.00           C  
ATOM    803  C2'   C   982     -17.005  10.441 -39.384  1.00  0.00           C  
ATOM    804  O2'   C   982     -16.066  11.179 -40.151  1.00  0.00           O  
ATOM    805  N1    C   982     -16.974   8.421 -37.904  1.00  0.00           N  
ATOM    806  C2    C   982     -16.705   7.246 -38.617  1.00  0.00           C  
ATOM    807  O2    C   982     -15.886   7.277 -39.549  1.00  0.00           O  
ATOM    808  N3    C   982     -17.341   6.101 -38.280  1.00  0.00           N  
ATOM    809  C4    C   982     -18.216   6.094 -37.275  1.00  0.00           C  
ATOM    810  N4    C   982     -18.820   4.941 -36.978  1.00  0.00           N  
ATOM    811  C5    C   982     -18.513   7.271 -36.531  1.00  0.00           C  
ATOM    812  C6    C   982     -17.876   8.398 -36.873  1.00  0.00           C  
ATOM    813  H5'   C   982     -16.982  12.520 -35.495  1.00  0.00           H  
ATOM    814 H5''   C   982     -18.272  12.919 -36.346  1.00  0.00           H  
ATOM    815  H4'   C   982     -16.361  12.434 -37.666  1.00  0.00           H  
ATOM    816  H3'   C   982     -18.659  10.867 -38.218  1.00  0.00           H  
ATOM    817  H1'   C   982     -15.365   9.435 -38.618  1.00  0.00           H  
ATOM    818  H2'   C   982     -17.545   9.847 -39.946  1.00  0.00           H  
ATOM    819 HO2'   C   982     -15.989  10.774 -41.039  1.00  0.00           H  
ATOM    820  H42   C   982     -19.469   4.903 -36.245  1.00  0.00           H  
ATOM    821  H41   C   982     -18.614   4.132 -37.493  1.00  0.00           H  
ATOM    822  H5    C   982     -19.158   7.256 -35.793  1.00  0.00           H  
ATOM    823  H6    C   982     -18.067   9.218 -36.373  1.00  0.00           H  
ATOM    824  P     C   983     -19.708  12.442 -40.091  1.00  0.00           P  
ATOM    825  OP2   C   983     -20.735  11.819 -39.219  1.00  0.00           O  
ATOM    826  OP1   C   983     -19.954  13.789 -40.667  1.00  0.00           O  
ATOM    827  O5'   C   983     -19.406  11.441 -41.292  1.00  0.00           O  
ATOM    828  C5'   C   983     -18.667  11.865 -42.428  1.00  0.00           C  
ATOM    829  C4'   C   983     -18.635  10.804 -43.500  1.00  0.00           C  
ATOM    830  O4'   C   983     -17.932   9.637 -42.993  1.00  0.00           O  
ATOM    831  C3'   C   983     -19.981  10.239 -43.925  1.00  0.00           C  
ATOM    832  O3'   C   983     -20.649  11.055 -44.872  1.00  0.00           O  
ATOM    833  C1'   C   983     -18.494   8.467 -43.535  1.00  0.00           C  
ATOM    834  C2'   C   983     -19.598   8.891 -44.504  1.00  0.00           C  
ATOM    835  O2'   C   983     -19.051   9.028 -45.808  1.00  0.00           O  
ATOM    836  N1    C   983     -19.015   7.648 -42.412  1.00  0.00           N  
ATOM    837  C2    C   983     -18.883   6.256 -42.488  1.00  0.00           C  
ATOM    838  O2    C   983     -18.340   5.752 -43.483  1.00  0.00           O  
ATOM    839  N3    C   983     -19.348   5.486 -41.478  1.00  0.00           N  
ATOM    840  C4    C   983     -19.928   6.052 -40.420  1.00  0.00           C  
ATOM    841  N4    C   983     -20.373   5.253 -39.446  1.00  0.00           N  
ATOM    842  C5    C   983     -20.079   7.463 -40.313  1.00  0.00           C  
ATOM    843  C6    C   983     -19.613   8.215 -41.318  1.00  0.00           C  
ATOM    844  H5'   C   983     -17.749  12.070 -42.152  1.00  0.00           H  
ATOM    845 H5''   C   983     -19.080  12.675 -42.793  1.00  0.00           H  
ATOM    846  H4'   C   983     -18.168  11.142 -44.293  1.00  0.00           H  
ATOM    847  H3'   C   983     -20.560  10.114 -43.145  1.00  0.00           H  
ATOM    848  H1'   C   983     -17.815   7.957 -44.023  1.00  0.00           H  
ATOM    849  H2'   C   983     -20.353   8.268 -44.491  1.00  0.00           H  
ATOM    850 HO2'   C   983     -19.386   8.301 -46.372  1.00  0.00           H  
ATOM    851  H42   C   983     -20.804   5.638 -38.656  1.00  0.00           H  
ATOM    852  H41   C   983     -20.269   4.281 -39.524  1.00  0.00           H  
ATOM    853  H5    C   983     -20.506   7.871 -39.530  1.00  0.00           H  
ATOM    854  H6    C   983     -19.707   9.188 -41.263  1.00  0.00           H  
ATOM    855  P     A   984     -22.246  10.970 -45.030  1.00  0.00           P  
ATOM    856  OP2   A   984     -22.843  10.971 -43.671  1.00  0.00           O  
ATOM    857  OP1   A   984     -22.667  11.994 -46.018  1.00  0.00           O  
ATOM    858  O5'   A   984     -22.493   9.533 -45.674  1.00  0.00           O  
ATOM    859  C5'   A   984     -22.362   9.329 -47.073  1.00  0.00           C  
ATOM    860  C4'   A   984     -23.015   8.041 -47.509  1.00  0.00           C  
ATOM    861  O4'   A   984     -22.215   6.915 -47.059  1.00  0.00           O  
ATOM    862  C3'   A   984     -24.402   7.772 -46.945  1.00  0.00           C  
ATOM    863  O3'   A   984     -25.435   8.377 -47.703  1.00  0.00           O  
ATOM    864  C1'   A   984     -23.049   5.862 -46.610  1.00  0.00           C  
ATOM    865  C2'   A   984     -24.480   6.250 -46.990  1.00  0.00           C  
ATOM    866  O2'   A   984     -24.751   5.787 -48.305  1.00  0.00           O  
ATOM    867  N1    A   984     -23.347   2.798 -42.478  1.00  0.00           N  
ATOM    868  C2    A   984     -23.595   2.585 -43.776  1.00  0.00           C  
ATOM    869  N3    A   984     -23.497   3.429 -44.801  1.00  0.00           N  
ATOM    870  C4    A   984     -23.085   4.639 -44.382  1.00  0.00           C  
ATOM    871  C5    A   984     -22.791   5.009 -43.083  1.00  0.00           C  
ATOM    872  C6    A   984     -22.934   4.024 -42.091  1.00  0.00           C  
ATOM    873  N6    A   984     -22.687   4.236 -40.796  1.00  0.00           N  
ATOM    874  N7    A   984     -22.396   6.340 -43.031  1.00  0.00           N  
ATOM    875  C8    A   984     -22.460   6.736 -44.278  1.00  0.00           C  
ATOM    876  N9    A   984     -22.869   5.758 -45.150  1.00  0.00           N  
ATOM    877  H5'   A   984     -21.410   9.298 -47.304  1.00  0.00           H  
ATOM    878 H5''   A   984     -22.781  10.076 -47.547  1.00  0.00           H  
ATOM    879  H4'   A   984     -23.062   8.024 -48.488  1.00  0.00           H  
ATOM    880  H3'   A   984     -24.460   8.084 -46.017  1.00  0.00           H  
ATOM    881  H1'   A   984     -22.822   5.004 -47.029  1.00  0.00           H  
ATOM    882  H2'   A   984     -25.129   5.905 -46.342  1.00  0.00           H  
ATOM    883 HO2'   A   984     -25.383   5.040 -48.255  1.00  0.00           H  
ATOM    884  H2    A   984     -23.892   1.678 -44.005  1.00  0.00           H  
ATOM    885  H61   A   984     -22.805   3.509 -40.149  1.00  0.00           H  
ATOM    886  H62   A   984     -22.387   5.118 -40.492  1.00  0.00           H  
ATOM    887  H8    A   984     -22.236   7.647 -44.562  1.00  0.00           H  
ATOM    888  P     G   985     -26.962   8.279 -47.211  1.00  0.00           P  
ATOM    889  OP2   G   985     -27.124   7.002 -46.470  1.00  0.00           O  
ATOM    890  OP1   G   985     -27.317   9.561 -46.550  1.00  0.00           O  
ATOM    891  O5'   G   985     -27.798   8.174 -48.563  1.00  0.00           O  
ATOM    892  C5'   G   985     -28.563   9.273 -49.034  1.00  0.00           C  
ATOM    893  C4'   G   985     -30.010   8.895 -49.236  1.00  0.00           C  
ATOM    894  O4'   G   985     -30.118   7.551 -49.742  1.00  0.00           O  
ATOM    895  C3'   G   985     -30.867   8.843 -47.981  1.00  0.00           C  
ATOM    896  O3'   G   985     -31.262  10.126 -47.526  1.00  0.00           O  
ATOM    897  C1'   G   985     -31.336   6.999 -49.322  1.00  0.00           C  
ATOM    898  C2'   G   985     -32.062   8.091 -48.542  1.00  0.00           C  
ATOM    899  O2'   G   985     -32.813   8.885 -49.450  1.00  0.00           O  
ATOM    900  N1    G   985     -33.004   2.457 -47.740  1.00  0.00           N  
ATOM    901  C2    G   985     -33.595   3.357 -48.594  1.00  0.00           C  
ATOM    902  N2    G   985     -34.789   3.006 -49.096  1.00  0.00           N  
ATOM    903  N3    G   985     -33.057   4.517 -48.933  1.00  0.00           N  
ATOM    904  C4    G   985     -31.860   4.711 -48.340  1.00  0.00           C  
ATOM    905  C5    G   985     -31.184   3.878 -47.474  1.00  0.00           C  
ATOM    906  C6    G   985     -31.773   2.637 -47.118  1.00  0.00           C  
ATOM    907  O6    G   985     -31.330   1.761 -46.366  1.00  0.00           O  
ATOM    908  N7    G   985     -29.978   4.444 -47.086  1.00  0.00           N  
ATOM    909  C8    G   985     -29.944   5.590 -47.711  1.00  0.00           C  
ATOM    910  N9    G   985     -31.054   5.815 -48.489  1.00  0.00           N  
ATOM    911  H5'   G   985     -28.191   9.581 -49.886  1.00  0.00           H  
ATOM    912 H5''   G   985     -28.511  10.002 -48.381  1.00  0.00           H  
ATOM    913  H4'   G   985     -30.416   9.520 -49.873  1.00  0.00           H  
ATOM    914  H3'   G   985     -30.474   8.320 -47.252  1.00  0.00           H  
ATOM    915  H1'   G   985     -31.878   6.733 -50.094  1.00  0.00           H  
ATOM    916  H2'   G   985     -32.628   7.712 -47.837  1.00  0.00           H  
ATOM    917 HO2'   G   985     -33.768   8.721 -49.302  1.00  0.00           H  
ATOM    918  H1    G   985     -33.486   1.624 -47.553  1.00  0.00           H  
ATOM    919  H22   G   985     -35.258   3.608 -49.711  1.00  0.00           H  
ATOM    920  H21   G   985     -35.194   2.148 -48.850  1.00  0.00           H  
ATOM    921  H8    G   985     -29.201   6.224 -47.633  1.00  0.00           H  
ATOM    922  P     A   986     -31.831  10.314 -46.035  1.00  0.00           P  
ATOM    923  OP2   A   986     -30.926   9.594 -45.104  1.00  0.00           O  
ATOM    924  OP1   A   986     -32.103  11.758 -45.825  1.00  0.00           O  
ATOM    925  O5'   A   986     -33.227   9.547 -46.055  1.00  0.00           O  
ATOM    926  C5'   A   986     -34.379  10.145 -46.631  1.00  0.00           C  
ATOM    927  C4'   A   986     -35.612   9.307 -46.404  1.00  0.00           C  
ATOM    928  O4'   A   986     -35.436   7.983 -46.961  1.00  0.00           O  
ATOM    929  C3'   A   986     -35.950   8.998 -44.953  1.00  0.00           C  
ATOM    930  O3'   A   986     -36.536  10.096 -44.275  1.00  0.00           O  
ATOM    931  C1'   A   986     -36.123   7.027 -46.188  1.00  0.00           C  
ATOM    932  C2'   A   986     -36.878   7.799 -45.117  1.00  0.00           C  
ATOM    933  O2'   A   986     -38.147   8.194 -45.617  1.00  0.00           O  
ATOM    934  N1    A   986     -35.295   2.451 -43.968  1.00  0.00           N  
ATOM    935  C2    A   986     -36.408   3.047 -44.416  1.00  0.00           C  
ATOM    936  N3    A   986     -36.552   4.242 -44.984  1.00  0.00           N  
ATOM    937  C4    A   986     -35.366   4.868 -45.081  1.00  0.00           C  
ATOM    938  C5    A   986     -34.138   4.386 -44.667  1.00  0.00           C  
ATOM    939  C6    A   986     -34.120   3.107 -44.081  1.00  0.00           C  
ATOM    940  N6    A   986     -33.011   2.514 -43.634  1.00  0.00           N  
ATOM    941  N7    A   986     -33.135   5.308 -44.930  1.00  0.00           N  
ATOM    942  C8    A   986     -33.768   6.311 -45.488  1.00  0.00           C  
ATOM    943  N9    A   986     -35.121   6.112 -45.611  1.00  0.00           N  
ATOM    944  H5'   A   986     -34.237  10.249 -47.596  1.00  0.00           H  
ATOM    945 H5''   A   986     -34.515  11.029 -46.232  1.00  0.00           H  
ATOM    946  H4'   A   986     -36.373   9.734 -46.849  1.00  0.00           H  
ATOM    947  H3'   A   986     -35.134   8.723 -44.484  1.00  0.00           H  
ATOM    948  H1'   A   986     -36.760   6.515 -46.730  1.00  0.00           H  
ATOM    949  H2'   A   986     -36.959   7.291 -44.282  1.00  0.00           H  
ATOM    950 HO2'   A   986     -38.845   7.683 -45.157  1.00  0.00           H  
ATOM    951  H2    A   986     -37.234   2.529 -44.310  1.00  0.00           H  
ATOM    952  H61   A   986     -33.061   1.620 -43.235  1.00  0.00           H  
ATOM    953  H62   A   986     -32.147   2.970 -43.706  1.00  0.00           H  
ATOM    954  H8    A   986     -33.317   7.127 -45.789  1.00  0.00           H  
ATOM    955  P     U   987     -36.486  10.174 -42.670  1.00  0.00           P  
ATOM    956  OP2   U   987     -35.102   9.855 -42.238  1.00  0.00           O  
ATOM    957  OP1   U   987     -37.110  11.455 -42.252  1.00  0.00           O  
ATOM    958  O5'   U   987     -37.436   8.985 -42.198  1.00  0.00           O  
ATOM    959  C5'   U   987     -38.849   9.113 -42.259  1.00  0.00           C  
ATOM    960  C4'   U   987     -39.543   7.910 -41.668  1.00  0.00           C  
ATOM    961  O4'   U   987     -39.116   6.704 -42.343  1.00  0.00           O  
ATOM    962  C3'   U   987     -39.236   7.610 -40.209  1.00  0.00           C  
ATOM    963  O3'   U   987     -40.042   8.349 -39.309  1.00  0.00           O  
ATOM    964  C1'   U   987     -39.010   5.642 -41.414  1.00  0.00           C  
ATOM    965  C2'   U   987     -39.592   6.137 -40.105  1.00  0.00           C  
ATOM    966  O2'   U   987     -41.000   5.948 -40.101  1.00  0.00           O  
ATOM    967  N1    U   987     -37.581   5.267 -41.289  1.00  0.00           N  
ATOM    968  C2    U   987     -37.298   4.043 -40.713  1.00  0.00           C  
ATOM    969  O2    U   987     -38.160   3.278 -40.316  1.00  0.00           O  
ATOM    970  N3    U   987     -35.962   3.738 -40.618  1.00  0.00           N  
ATOM    971  C4    U   987     -34.900   4.516 -41.030  1.00  0.00           C  
ATOM    972  O4    U   987     -33.751   4.101 -40.874  1.00  0.00           O  
ATOM    973  C5    U   987     -35.269   5.769 -41.616  1.00  0.00           C  
ATOM    974  C6    U   987     -36.562   6.090 -41.722  1.00  0.00           C  
ATOM    975  H5'   U   987     -39.121   9.209 -43.196  1.00  0.00           H  
ATOM    976 H5''   U   987     -39.120   9.913 -41.764  1.00  0.00           H  
ATOM    977  H4'   U   987     -40.509   8.012 -41.789  1.00  0.00           H  
ATOM    978  H3'   U   987     -38.275   7.720 -40.052  1.00  0.00           H  
ATOM    979  H1'   U   987     -39.524   4.865 -41.722  1.00  0.00           H  
ATOM    980  H2'   U   987     -39.168   5.719 -39.327  1.00  0.00           H  
ATOM    981 HO2'   U   987     -41.226   5.246 -39.455  1.00  0.00           H  
ATOM    982  H3    U   987     -35.739   2.875 -40.213  1.00  0.00           H  
ATOM    983  H5    U   987     -34.578   6.385 -41.938  1.00  0.00           H  
ATOM    984  H6    U   987     -36.788   6.953 -42.126  1.00  0.00           H  
ATOM    985  P     C   988     -39.540   8.620 -37.807  1.00  0.00           P  
ATOM    986  OP2   C   988     -38.103   8.991 -37.862  1.00  0.00           O  
ATOM    987  OP1   C   988     -40.509   9.538 -37.157  1.00  0.00           O  
ATOM    988  O5'   C   988     -39.656   7.199 -37.098  1.00  0.00           O  
ATOM    989  C5'   C   988     -40.913   6.699 -36.667  1.00  0.00           C  
ATOM    990  C4'   C   988     -40.777   5.359 -35.987  1.00  0.00           C  
ATOM    991  O4'   C   988     -40.099   4.431 -36.855  1.00  0.00           O  
ATOM    992  C3'   C   988     -39.930   5.331 -34.725  1.00  0.00           C  
ATOM    993  O3'   C   988     -40.672   5.629 -33.555  1.00  0.00           O  
ATOM    994  C1'   C   988     -39.252   3.550 -36.122  1.00  0.00           C  
ATOM    995  C2'   C   988     -39.488   3.885 -34.652  1.00  0.00           C  
ATOM    996  O2'   C   988     -40.527   3.054 -34.155  1.00  0.00           O  
ATOM    997  N1    C   988     -37.858   3.832 -36.547  1.00  0.00           N  
ATOM    998  C2    C   988     -36.858   2.917 -36.196  1.00  0.00           C  
ATOM    999  O2    C   988     -37.163   1.906 -35.544  1.00  0.00           O  
ATOM   1000  N3    C   988     -35.579   3.150 -36.571  1.00  0.00           N  
ATOM   1001  C4    C   988     -35.277   4.243 -37.270  1.00  0.00           C  
ATOM   1002  N4    C   988     -34.002   4.432 -37.619  1.00  0.00           N  
ATOM   1003  C5    C   988     -36.270   5.193 -37.642  1.00  0.00           C  
ATOM   1004  C6    C   988     -37.532   4.951 -37.266  1.00  0.00           C  
ATOM   1005  H5'   C   988     -41.503   6.605 -37.444  1.00  0.00           H  
ATOM   1006 H5''   C   988     -41.312   7.337 -36.039  1.00  0.00           H  
ATOM   1007  H4'   C   988     -41.672   5.012 -35.793  1.00  0.00           H  
ATOM   1008  H3'   C   988     -39.142   5.899 -34.852  1.00  0.00           H  
ATOM   1009  H1'   C   988     -39.454   2.603 -36.273  1.00  0.00           H  
ATOM   1010  H2'   C   988     -38.666   3.788 -34.129  1.00  0.00           H  
ATOM   1011 HO2'   C   988     -40.142   2.389 -33.548  1.00  0.00           H  
ATOM   1012  H42   C   988     -33.748   5.226 -38.133  1.00  0.00           H  
ATOM   1013  H41   C   988     -33.321   3.776 -37.360  1.00  0.00           H  
ATOM   1014  H5    C   988     -36.038   5.994 -38.157  1.00  0.00           H  
ATOM   1015  H6    C   988     -38.229   5.593 -37.513  1.00  0.00           H  
ATOM   1016  P     G   989     -39.942   6.280 -32.279  1.00  0.00           P  
ATOM   1017  OP2   G   989     -38.982   7.301 -32.770  1.00  0.00           O  
ATOM   1018  OP1   G   989     -40.988   6.668 -31.298  1.00  0.00           O  
ATOM   1019  O5'   G   989     -39.105   5.076 -31.656  1.00  0.00           O  
ATOM   1020  C5'   G   989     -39.735   4.090 -30.852  1.00  0.00           C  
ATOM   1021  C4'   G   989     -38.741   3.083 -30.329  1.00  0.00           C  
ATOM   1022  O4'   G   989     -38.094   2.418 -31.450  1.00  0.00           O  
ATOM   1023  C3'   G   989     -37.587   3.646 -29.513  1.00  0.00           C  
ATOM   1024  O3'   G   989     -37.920   3.849 -28.151  1.00  0.00           O  
ATOM   1025  C1'   G   989     -36.732   2.181 -31.152  1.00  0.00           C  
ATOM   1026  C2'   G   989     -36.530   2.562 -29.685  1.00  0.00           C  
ATOM   1027  O2'   G   989     -36.811   1.434 -28.869  1.00  0.00           O  
ATOM   1028  N1    G   989     -32.097   3.013 -33.086  1.00  0.00           N  
ATOM   1029  C2    G   989     -32.510   2.062 -32.185  1.00  0.00           C  
ATOM   1030  N2    G   989     -31.570   1.217 -31.737  1.00  0.00           N  
ATOM   1031  N3    G   989     -33.756   1.944 -31.755  1.00  0.00           N  
ATOM   1032  C4    G   989     -34.570   2.870 -32.304  1.00  0.00           C  
ATOM   1033  C5    G   989     -34.258   3.861 -33.211  1.00  0.00           C  
ATOM   1034  C6    G   989     -32.918   3.976 -33.664  1.00  0.00           C  
ATOM   1035  O6    G   989     -32.444   4.788 -34.466  1.00  0.00           O  
ATOM   1036  N7    G   989     -35.382   4.609 -33.530  1.00  0.00           N  
ATOM   1037  C8    G   989     -36.339   4.070 -32.824  1.00  0.00           C  
ATOM   1038  N9    G   989     -35.916   3.010 -32.059  1.00  0.00           N  
ATOM   1039  H5'   G   989     -40.411   3.624 -31.387  1.00  0.00           H  
ATOM   1040 H5''   G   989     -40.175   4.529 -30.093  1.00  0.00           H  
ATOM   1041  H4'   G   989     -39.218   2.416 -29.792  1.00  0.00           H  
ATOM   1042  H3'   G   989     -37.274   4.476 -29.929  1.00  0.00           H  
ATOM   1043  H1'   G   989     -36.503   1.237 -31.279  1.00  0.00           H  
ATOM   1044  H2'   G   989     -35.628   2.911 -29.524  1.00  0.00           H  
ATOM   1045 HO2'   G   989     -35.973   1.098 -28.488  1.00  0.00           H  
ATOM   1046  H1    G   989     -31.151   3.015 -33.342  1.00  0.00           H  
ATOM   1047  H22   G   989     -31.807   0.517 -31.093  1.00  0.00           H  
ATOM   1048  H21   G   989     -30.645   1.298 -32.052  1.00  0.00           H  
ATOM   1049  H8    G   989     -37.266   4.389 -32.841  1.00  0.00           H  
ATOM   1050  P     U   990     -37.098   4.911 -27.268  1.00  0.00           P  
ATOM   1051  OP2   U   990     -37.116   6.213 -27.981  1.00  0.00           O  
ATOM   1052  OP1   U   990     -37.596   4.832 -25.871  1.00  0.00           O  
ATOM   1053  O5'   U   990     -35.605   4.356 -27.291  1.00  0.00           O  
ATOM   1054  C5'   U   990     -35.231   3.232 -26.508  1.00  0.00           C  
ATOM   1055  C4'   U   990     -33.838   2.759 -26.842  1.00  0.00           C  
ATOM   1056  O4'   U   990     -33.707   2.631 -28.285  1.00  0.00           O  
ATOM   1057  C3'   U   990     -32.702   3.697 -26.462  1.00  0.00           C  
ATOM   1058  O3'   U   990     -32.314   3.574 -25.105  1.00  0.00           O  
ATOM   1059  C1'   U   990     -32.411   3.019 -28.705  1.00  0.00           C  
ATOM   1060  C2'   U   990     -31.606   3.278 -27.432  1.00  0.00           C  
ATOM   1061  O2'   U   990     -30.989   2.066 -27.020  1.00  0.00           O  
ATOM   1062  N1    U   990     -32.551   4.237 -29.540  1.00  0.00           N  
ATOM   1063  C2    U   990     -31.436   4.650 -30.245  1.00  0.00           C  
ATOM   1064  O2    U   990     -30.369   4.063 -30.207  1.00  0.00           O  
ATOM   1065  N3    U   990     -31.613   5.781 -31.004  1.00  0.00           N  
ATOM   1066  C4    U   990     -32.765   6.528 -31.128  1.00  0.00           C  
ATOM   1067  O4    U   990     -32.764   7.525 -31.852  1.00  0.00           O  
ATOM   1068  C5    U   990     -33.877   6.042 -30.370  1.00  0.00           C  
ATOM   1069  C6    U   990     -33.733   4.942 -29.624  1.00  0.00           C  
ATOM   1070  H5'   U   990     -35.864   2.503 -26.675  1.00  0.00           H  
ATOM   1071 H5''   U   990     -35.266   3.477 -25.560  1.00  0.00           H  
ATOM   1072  H4'   U   990     -33.694   1.883 -26.427  1.00  0.00           H  
ATOM   1073  H3'   U   990     -32.968   4.620 -26.654  1.00  0.00           H  
ATOM   1074  H1'   U   990     -31.971   2.316 -29.228  1.00  0.00           H  
ATOM   1075  H2'   U   990     -30.948   3.993 -27.562  1.00  0.00           H  
ATOM   1076 HO2'   U   990     -30.023   2.130 -27.177  1.00  0.00           H  
ATOM   1077  H3    U   990     -30.834   6.092 -31.512  1.00  0.00           H  
ATOM   1078  H5    U   990     -34.737   6.511 -30.400  1.00  0.00           H  
ATOM   1079  H6    U   990     -34.509   4.630 -29.114  1.00  0.00           H  
ATOM   1080  P     G   991     -31.561   4.786 -24.366  1.00  0.00           P  
ATOM   1081  OP2   G   991     -32.264   6.046 -24.716  1.00  0.00           O  
ATOM   1082  OP1   G   991     -31.383   4.417 -22.939  1.00  0.00           O  
ATOM   1083  O5'   G   991     -30.121   4.820 -25.049  1.00  0.00           O  
ATOM   1084  C5'   G   991     -29.119   3.883 -24.683  1.00  0.00           C  
ATOM   1085  C4'   G   991     -27.800   4.195 -25.346  1.00  0.00           C  
ATOM   1086  O4'   G   991     -27.970   4.208 -26.792  1.00  0.00           O  
ATOM   1087  C3'   G   991     -27.206   5.562 -25.039  1.00  0.00           C  
ATOM   1088  O3'   G   991     -26.519   5.601 -23.800  1.00  0.00           O  
ATOM   1089  C1'   G   991     -27.122   5.172 -27.357  1.00  0.00           C  
ATOM   1090  C2'   G   991     -26.284   5.779 -26.230  1.00  0.00           C  
ATOM   1091  O2'   G   991     -25.079   5.040 -26.091  1.00  0.00           O  
ATOM   1092  N1    G   991     -27.243   8.912 -30.808  1.00  0.00           N  
ATOM   1093  C2    G   991     -26.190   8.127 -30.406  1.00  0.00           C  
ATOM   1094  N2    G   991     -25.010   8.364 -30.999  1.00  0.00           N  
ATOM   1095  N3    G   991     -26.284   7.176 -29.491  1.00  0.00           N  
ATOM   1096  C4    G   991     -27.536   7.072 -28.999  1.00  0.00           C  
ATOM   1097  C5    G   991     -28.656   7.804 -29.331  1.00  0.00           C  
ATOM   1098  C6    G   991     -28.541   8.821 -30.314  1.00  0.00           C  
ATOM   1099  O6    G   991     -29.418   9.578 -30.745  1.00  0.00           O  
ATOM   1100  N7    G   991     -29.755   7.386 -28.595  1.00  0.00           N  
ATOM   1101  C8    G   991     -29.293   6.424 -27.842  1.00  0.00           C  
ATOM   1102  N9    G   991     -27.955   6.182 -28.037  1.00  0.00           N  
ATOM   1103  H5'   G   991     -29.407   2.985 -24.951  1.00  0.00           H  
ATOM   1104 H5''   G   991     -29.001   3.904 -23.710  1.00  0.00           H  
ATOM   1105  H4'   G   991     -27.153   3.498 -25.108  1.00  0.00           H  
ATOM   1106  H3'   G   991     -27.919   6.233 -25.054  1.00  0.00           H  
ATOM   1107  H1'   G   991     -26.530   4.743 -28.010  1.00  0.00           H  
ATOM   1108  H2'   G   991     -26.109   6.732 -26.380  1.00  0.00           H  
ATOM   1109 HO2'   G   991     -24.331   5.585 -26.413  1.00  0.00           H  
ATOM   1110  H1    G   991     -27.069   9.589 -31.494  1.00  0.00           H  
ATOM   1111  H22   G   991     -24.223   7.835 -30.753  1.00  0.00           H  
ATOM   1112  H21   G   991     -24.933   9.066 -31.678  1.00  0.00           H  
ATOM   1113  H8    G   991     -29.845   5.926 -27.204  1.00  0.00           H  
ATOM   1114  P     G   992     -26.173   7.012 -23.112  1.00  0.00           P  
ATOM   1115  OP2   G   992     -27.451   7.651 -22.707  1.00  0.00           O  
ATOM   1116  OP1   G   992     -25.113   6.782 -22.098  1.00  0.00           O  
ATOM   1117  O5'   G   992     -25.545   7.874 -24.296  1.00  0.00           O  
ATOM   1118  C5'   G   992     -24.144   7.886 -24.524  1.00  0.00           C  
ATOM   1119  C4'   G   992     -23.761   8.909 -25.565  1.00  0.00           C  
ATOM   1120  O4'   G   992     -24.491   8.681 -26.799  1.00  0.00           O  
ATOM   1121  C3'   G   992     -24.054  10.360 -25.215  1.00  0.00           C  
ATOM   1122  O3'   G   992     -23.007  10.975 -24.483  1.00  0.00           O  
ATOM   1123  C1'   G   992     -24.919   9.911 -27.366  1.00  0.00           C  
ATOM   1124  C2'   G   992     -24.178  11.000 -26.592  1.00  0.00           C  
ATOM   1125  O2'   G   992     -22.903  11.202 -27.184  1.00  0.00           O  
ATOM   1126  N1    G   992     -29.189  12.308 -28.757  1.00  0.00           N  
ATOM   1127  C2    G   992     -27.895  12.518 -29.168  1.00  0.00           C  
ATOM   1128  N2    G   992     -27.708  13.494 -30.069  1.00  0.00           N  
ATOM   1129  N3    G   992     -26.859  11.822 -28.729  1.00  0.00           N  
ATOM   1130  C4    G   992     -27.224  10.884 -27.831  1.00  0.00           C  
ATOM   1131  C5    G   992     -28.485  10.593 -27.353  1.00  0.00           C  
ATOM   1132  C6    G   992     -29.588  11.348 -27.832  1.00  0.00           C  
ATOM   1133  O6    G   992     -30.782  11.242 -27.530  1.00  0.00           O  
ATOM   1134  N7    G   992     -28.437   9.553 -26.436  1.00  0.00           N  
ATOM   1135  C8    G   992     -27.172   9.236 -26.373  1.00  0.00           C  
ATOM   1136  N9    G   992     -26.381  10.004 -27.193  1.00  0.00           N  
ATOM   1137  H5'   G   992     -23.861   6.999 -24.827  1.00  0.00           H  
ATOM   1138 H5''   G   992     -23.685   8.098 -23.684  1.00  0.00           H  
ATOM   1139  H4'   G   992     -22.802   8.827 -25.752  1.00  0.00           H  
ATOM   1140  H3'   G   992     -24.916  10.412 -24.754  1.00  0.00           H  
ATOM   1141  H1'   G   992     -24.698   9.979 -28.318  1.00  0.00           H  
ATOM   1142  H2'   G   992     -24.697  11.831 -26.556  1.00  0.00           H  
ATOM   1143 HO2'   G   992     -22.733  10.483 -27.827  1.00  0.00           H  
ATOM   1144  H1    G   992     -29.887  12.878 -29.142  1.00  0.00           H  
ATOM   1145  H22   G   992     -26.805  13.689 -30.399  1.00  0.00           H  
ATOM   1146  H21   G   992     -28.470  14.013 -30.398  1.00  0.00           H  
ATOM   1147  H8    G   992     -26.824   8.523 -25.799  1.00  0.00           H  
ATOM   1148  P     A   993     -23.303  12.279 -23.591  1.00  0.00           P  
ATOM   1149  OP2   A   993     -24.605  12.081 -22.906  1.00  0.00           O  
ATOM   1150  OP1   A   993     -22.089  12.574 -22.790  1.00  0.00           O  
ATOM   1151  O5'   A   993     -23.483  13.445 -24.662  1.00  0.00           O  
ATOM   1152  C5'   A   993     -23.627  14.796 -24.251  1.00  0.00           C  
ATOM   1153  C4'   A   993     -24.796  15.461 -24.935  1.00  0.00           C  
ATOM   1154  O4'   A   993     -25.449  14.497 -25.800  1.00  0.00           O  
ATOM   1155  C3'   A   993     -25.906  15.961 -24.024  1.00  0.00           C  
ATOM   1156  O3'   A   993     -25.697  17.286 -23.569  1.00  0.00           O  
ATOM   1157  C1'   A   993     -26.846  14.601 -25.712  1.00  0.00           C  
ATOM   1158  C2'   A   993     -27.126  15.887 -24.931  1.00  0.00           C  
ATOM   1159  O2'   A   993     -27.160  16.979 -25.838  1.00  0.00           O  
ATOM   1160  N1    A   993     -30.957  11.962 -24.070  1.00  0.00           N  
ATOM   1161  C2    A   993     -30.836  13.112 -24.747  1.00  0.00           C  
ATOM   1162  N3    A   993     -29.733  13.743 -25.142  1.00  0.00           N  
ATOM   1163  C4    A   993     -28.636  13.062 -24.767  1.00  0.00           C  
ATOM   1164  C5    A   993     -28.599  11.869 -24.069  1.00  0.00           C  
ATOM   1165  C6    A   993     -29.835  11.303 -23.710  1.00  0.00           C  
ATOM   1166  N6    A   993     -29.956  10.157 -23.035  1.00  0.00           N  
ATOM   1167  N7    A   993     -27.288  11.462 -23.861  1.00  0.00           N  
ATOM   1168  C8    A   993     -26.574  12.402 -24.429  1.00  0.00           C  
ATOM   1169  N9    A   993     -27.324  13.402 -24.997  1.00  0.00           N  
ATOM   1170  H5'   A   993     -22.808  15.287 -24.470  1.00  0.00           H  
ATOM   1171 H5''   A   993     -23.766  14.823 -23.282  1.00  0.00           H  
ATOM   1172  H4'   A   993     -24.463  16.208 -25.475  1.00  0.00           H  
ATOM   1173  H3'   A   993     -26.019  15.332 -23.280  1.00  0.00           H  
ATOM   1174  H1'   A   993     -27.279  14.652 -26.590  1.00  0.00           H  
ATOM   1175  H2'   A   993     -27.956  15.818 -24.413  1.00  0.00           H  
ATOM   1176 HO2'   A   993     -28.086  17.287 -25.932  1.00  0.00           H  
ATOM   1177  H2    A   993     -31.680  13.550 -24.984  1.00  0.00           H  
ATOM   1178  H61   A   993     -30.846   9.812 -22.812  1.00  0.00           H  
ATOM   1179  H62   A   993     -29.156   9.661 -22.763  1.00  0.00           H  
ATOM   1180  H8    A   993     -25.593  12.393 -24.446  1.00  0.00           H  
ATOM   1181  P     G   994     -26.583  17.861 -22.365  1.00  0.00           P  
ATOM   1182  OP2   G   994     -26.917  16.692 -21.513  1.00  0.00           O  
ATOM   1183  OP1   G   994     -25.807  18.990 -21.792  1.00  0.00           O  
ATOM   1184  O5'   G   994     -27.943  18.447 -22.955  1.00  0.00           O  
ATOM   1185  C5'   G   994     -29.154  18.357 -22.220  1.00  0.00           C  
ATOM   1186  C4'   G   994     -29.977  19.614 -22.352  1.00  0.00           C  
ATOM   1187  O4'   G   994     -29.072  20.748 -22.459  1.00  0.00           O  
ATOM   1188  C3'   G   994     -30.832  19.724 -23.605  1.00  0.00           C  
ATOM   1189  O3'   G   994     -32.046  18.997 -23.512  1.00  0.00           O  
ATOM   1190  C1'   G   994     -29.664  21.742 -23.269  1.00  0.00           C  
ATOM   1191  C2'   G   994     -31.030  21.230 -23.726  1.00  0.00           C  
ATOM   1192  O2'   G   994     -32.027  21.692 -22.826  1.00  0.00           O  
ATOM   1193  N1    G   994     -29.086  24.240 -27.667  1.00  0.00           N  
ATOM   1194  C2    G   994     -30.159  24.217 -26.809  1.00  0.00           C  
ATOM   1195  N2    G   994     -31.221  24.956 -27.163  1.00  0.00           N  
ATOM   1196  N3    G   994     -30.190  23.522 -25.683  1.00  0.00           N  
ATOM   1197  C4    G   994     -29.044  22.838 -25.480  1.00  0.00           C  
ATOM   1198  C5    G   994     -27.916  22.793 -26.272  1.00  0.00           C  
ATOM   1199  C6    G   994     -27.896  23.543 -27.477  1.00  0.00           C  
ATOM   1200  O6    G   994     -26.991  23.634 -28.313  1.00  0.00           O  
ATOM   1201  N7    G   994     -26.951  21.971 -25.710  1.00  0.00           N  
ATOM   1202  C8    G   994     -27.499  21.538 -24.606  1.00  0.00           C  
ATOM   1203  N9    G   994     -28.768  22.026 -24.405  1.00  0.00           N  
ATOM   1204  H5'   G   994     -28.945  18.209 -21.274  1.00  0.00           H  
ATOM   1205 H5''   G   994     -29.675  17.597 -22.554  1.00  0.00           H  
ATOM   1206  H4'   G   994     -30.549  19.733 -21.565  1.00  0.00           H  
ATOM   1207  H3'   G   994     -30.325  19.403 -24.379  1.00  0.00           H  
ATOM   1208  H1'   G   994     -29.782  22.556 -22.735  1.00  0.00           H  
ATOM   1209  H2'   G   994     -31.225  21.493 -24.650  1.00  0.00           H  
ATOM   1210 HO2'   G   994     -32.573  22.371 -23.276  1.00  0.00           H  
ATOM   1211  H1    G   994     -29.163  24.788 -28.475  1.00  0.00           H  
ATOM   1212  H22   G   994     -32.016  24.978 -26.590  1.00  0.00           H  
ATOM   1213  H21   G   994     -31.205  25.473 -27.995  1.00  0.00           H  
ATOM   1214  H8    G   994     -27.050  20.928 -23.985  1.00  0.00           H  
ATOM   1215  P     C   995     -32.353  17.803 -24.544  1.00  0.00           P  
ATOM   1216  OP2   C   995     -31.143  16.947 -24.632  1.00  0.00           O  
ATOM   1217  OP1   C   995     -33.655  17.195 -24.168  1.00  0.00           O  
ATOM   1218  O5'   C   995     -32.539  18.540 -25.943  1.00  0.00           O  
ATOM   1219  C5'   C   995     -33.337  19.710 -26.051  1.00  0.00           C  
ATOM   1220  C4'   C   995     -33.326  20.264 -27.455  1.00  0.00           C  
ATOM   1221  O4'   C   995     -32.297  21.289 -27.583  1.00  0.00           O  
ATOM   1222  C3'   C   995     -32.957  19.285 -28.559  1.00  0.00           C  
ATOM   1223  O3'   C   995     -34.041  18.462 -28.953  1.00  0.00           O  
ATOM   1224  C1'   C   995     -31.716  21.235 -28.861  1.00  0.00           C  
ATOM   1225  C2'   C   995     -32.537  20.234 -29.669  1.00  0.00           C  
ATOM   1226  O2'   C   995     -33.660  20.886 -30.242  1.00  0.00           O  
ATOM   1227  N1    C   995     -30.309  20.798 -28.685  1.00  0.00           N  
ATOM   1228  C2    C   995     -29.395  21.067 -29.711  1.00  0.00           C  
ATOM   1229  O2    C   995     -29.785  21.658 -30.730  1.00  0.00           O  
ATOM   1230  N3    C   995     -28.106  20.680 -29.575  1.00  0.00           N  
ATOM   1231  C4    C   995     -27.712  20.046 -28.471  1.00  0.00           C  
ATOM   1232  N4    C   995     -26.431  19.682 -28.380  1.00  0.00           N  
ATOM   1233  C5    C   995     -28.616  19.757 -27.410  1.00  0.00           C  
ATOM   1234  C6    C   995     -29.889  20.146 -27.555  1.00  0.00           C  
ATOM   1235  H5'   C   995     -32.991  20.390 -25.436  1.00  0.00           H  
ATOM   1236 H5''   C   995     -34.259  19.491 -25.801  1.00  0.00           H  
ATOM   1237  H4'   C   995     -34.202  20.653 -27.657  1.00  0.00           H  
ATOM   1238  H3'   C   995     -32.201  18.718 -28.298  1.00  0.00           H  
ATOM   1239  H1'   C   995     -31.733  22.104 -29.313  1.00  0.00           H  
ATOM   1240  H2'   C   995     -31.999  19.776 -30.348  1.00  0.00           H  
ATOM   1241 HO2'   C   995     -34.111  21.413 -29.550  1.00  0.00           H  
ATOM   1242  H42   C   995     -26.110  19.215 -27.581  1.00  0.00           H  
ATOM   1243  H41   C   995     -25.811  19.882 -29.113  1.00  0.00           H  
ATOM   1244  H5    C   995     -28.317  19.291 -26.601  1.00  0.00           H  
ATOM   1245  H6    C   995     -30.526  19.957 -26.836  1.00  0.00           H  
ATOM   1246  P     U   996     -33.775  17.138 -29.825  1.00  0.00           P  
ATOM   1247  OP2   U   996     -32.425  16.625 -29.480  1.00  0.00           O  
ATOM   1248  OP1   U   996     -34.957  16.249 -29.683  1.00  0.00           O  
ATOM   1249  O5'   U   996     -33.734  17.667 -31.327  1.00  0.00           O  
ATOM   1250  C5'   U   996     -33.260  16.840 -32.379  1.00  0.00           C  
ATOM   1251  C4'   U   996     -32.417  17.616 -33.361  1.00  0.00           C  
ATOM   1252  O4'   U   996     -31.646  18.594 -32.622  1.00  0.00           O  
ATOM   1253  C3'   U   996     -31.357  16.822 -34.108  1.00  0.00           C  
ATOM   1254  O3'   U   996     -31.873  16.126 -35.228  1.00  0.00           O  
ATOM   1255  C1'   U   996     -30.347  18.679 -33.159  1.00  0.00           C  
ATOM   1256  C2'   U   996     -30.350  17.888 -34.465  1.00  0.00           C  
ATOM   1257  O2'   U   996     -30.823  18.707 -35.525  1.00  0.00           O  
ATOM   1258  N1    U   996     -29.397  18.121 -32.166  1.00  0.00           N  
ATOM   1259  C2    U   996     -28.051  18.343 -32.387  1.00  0.00           C  
ATOM   1260  O2    U   996     -27.627  18.966 -33.345  1.00  0.00           O  
ATOM   1261  N3    U   996     -27.209  17.809 -31.442  1.00  0.00           N  
ATOM   1262  C4    U   996     -27.566  17.090 -30.322  1.00  0.00           C  
ATOM   1263  O4    U   996     -26.688  16.674 -29.565  1.00  0.00           O  
ATOM   1264  C5    U   996     -28.975  16.899 -30.157  1.00  0.00           C  
ATOM   1265  C6    U   996     -29.817  17.410 -31.062  1.00  0.00           C  
ATOM   1266  H5'   U   996     -34.027  16.454 -32.852  1.00  0.00           H  
ATOM   1267 H5''   U   996     -32.721  16.116 -31.999  1.00  0.00           H  
ATOM   1268  H4'   U   996     -32.983  18.080 -34.012  1.00  0.00           H  
ATOM   1269  H3'   U   996     -30.938  16.181 -33.497  1.00  0.00           H  
ATOM   1270  H1'   U   996     -30.110  19.611 -33.347  1.00  0.00           H  
ATOM   1271  H2'   U   996     -29.474  17.500 -34.670  1.00  0.00           H  
ATOM   1272 HO2'   U   996     -31.531  18.230 -36.006  1.00  0.00           H  
ATOM   1273  H3    U   996     -26.250  17.954 -31.580  1.00  0.00           H  
ATOM   1274  H5    U   996     -29.319  16.400 -29.387  1.00  0.00           H  
ATOM   1275  H6    U   996     -30.776  17.265 -30.927  1.00  0.00           H  
ATOM   1276  P     G   997     -31.118  14.824 -35.791  1.00  0.00           P  
ATOM   1277  OP2   G   997     -30.913  13.886 -34.657  1.00  0.00           O  
ATOM   1278  OP1   G   997     -31.839  14.361 -37.005  1.00  0.00           O  
ATOM   1279  O5'   G   997     -29.691  15.370 -36.243  1.00  0.00           O  
ATOM   1280  C5'   G   997     -29.521  16.009 -37.499  1.00  0.00           C  
ATOM   1281  C4'   G   997     -28.077  16.369 -37.747  1.00  0.00           C  
ATOM   1282  O4'   G   997     -27.593  17.085 -36.584  1.00  0.00           O  
ATOM   1283  C3'   G   997     -27.113  15.201 -37.893  1.00  0.00           C  
ATOM   1284  O3'   G   997     -27.057  14.692 -39.215  1.00  0.00           O  
ATOM   1285  C1'   G   997     -26.269  16.696 -36.280  1.00  0.00           C  
ATOM   1286  C2'   G   997     -25.793  15.777 -37.402  1.00  0.00           C  
ATOM   1287  O2'   G   997     -25.166  16.558 -38.408  1.00  0.00           O  
ATOM   1288  N1    G   997     -23.459  14.886 -32.441  1.00  0.00           N  
ATOM   1289  C2    G   997     -23.060  15.511 -33.597  1.00  0.00           C  
ATOM   1290  N2    G   997     -21.739  15.679 -33.758  1.00  0.00           N  
ATOM   1291  N3    G   997     -23.894  15.941 -34.530  1.00  0.00           N  
ATOM   1292  C4    G   997     -25.181  15.692 -34.210  1.00  0.00           C  
ATOM   1293  C5    G   997     -25.685  15.076 -33.084  1.00  0.00           C  
ATOM   1294  C6    G   997     -24.779  14.619 -32.092  1.00  0.00           C  
ATOM   1295  O6    G   997     -25.030  14.049 -31.024  1.00  0.00           O  
ATOM   1296  N7    G   997     -27.070  15.013 -33.134  1.00  0.00           N  
ATOM   1297  C8    G   997     -27.378  15.581 -34.269  1.00  0.00           C  
ATOM   1298  N9    G   997     -26.280  16.016 -34.971  1.00  0.00           N  
ATOM   1299  H5'   G   997     -30.062  16.826 -37.519  1.00  0.00           H  
ATOM   1300 H5''   G   997     -29.827  15.406 -38.209  1.00  0.00           H  
ATOM   1301  H4'   G   997     -27.995  16.949 -38.533  1.00  0.00           H  
ATOM   1302  H3'   G   997     -27.396  14.486 -37.286  1.00  0.00           H  
ATOM   1303  H1'   G   997     -25.688  17.483 -36.234  1.00  0.00           H  
ATOM   1304  H2'   G   997     -25.198  15.074 -37.064  1.00  0.00           H  
ATOM   1305 HO2'   G   997     -24.201  16.386 -38.390  1.00  0.00           H  
ATOM   1306  H1    G   997     -22.761  14.604 -31.813  1.00  0.00           H  
ATOM   1307  H22   G   997     -21.396  16.119 -34.564  1.00  0.00           H  
ATOM   1308  H21   G   997     -21.115  15.363 -33.072  1.00  0.00           H  
ATOM   1309  H8    G   997     -28.299  15.687 -34.586  1.00  0.00           H  
ATOM   1310  P     C   998     -27.229  13.117 -39.482  1.00  0.00           P  
ATOM   1311  OP2   C   998     -28.574  12.712 -39.000  1.00  0.00           O  
ATOM   1312  OP1   C   998     -26.842  12.844 -40.890  1.00  0.00           O  
ATOM   1313  O5'   C   998     -26.141  12.443 -38.534  1.00  0.00           O  
ATOM   1314  C5'   C   998     -24.757  12.708 -38.708  1.00  0.00           C  
ATOM   1315  C4'   C   998     -23.916  11.968 -37.696  1.00  0.00           C  
ATOM   1316  O4'   C   998     -24.076  12.621 -36.385  1.00  0.00           O  
ATOM   1317  C3'   C   998     -24.283  10.512 -37.457  1.00  0.00           C  
ATOM   1318  O3'   C   998     -23.686   9.631 -38.392  1.00  0.00           O  
ATOM   1319  C1'   C   998     -24.071  11.638 -35.369  1.00  0.00           C  
ATOM   1320  C2'   C   998     -23.690  10.293 -36.054  1.00  0.00           C  
ATOM   1321  O2'   C   998     -22.276  10.174 -36.106  1.00  0.00           O  
ATOM   1322  N1    C   998     -25.422  11.595 -34.757  1.00  0.00           N  
ATOM   1323  C2    C   998     -25.597  10.850 -33.584  1.00  0.00           C  
ATOM   1324  O2    C   998     -24.626  10.251 -33.096  1.00  0.00           O  
ATOM   1325  N3    C   998     -26.819  10.795 -33.006  1.00  0.00           N  
ATOM   1326  C4    C   998     -27.846  11.446 -33.551  1.00  0.00           C  
ATOM   1327  N4    C   998     -29.033  11.364 -32.945  1.00  0.00           N  
ATOM   1328  C5    C   998     -27.701  12.212 -34.742  1.00  0.00           C  
ATOM   1329  C6    C   998     -26.487  12.260 -35.305  1.00  0.00           C  
ATOM   1330  H5'   C   998     -24.602  13.671 -38.609  1.00  0.00           H  
ATOM   1331 H5''   C   998     -24.490  12.431 -39.609  1.00  0.00           H  
ATOM   1332  H4'   C   998     -22.973  12.019 -37.955  1.00  0.00           H  
ATOM   1333  H3'   C   998     -25.252  10.364 -37.450  1.00  0.00           H  
ATOM   1334  H1'   C   998     -23.407  11.847 -34.680  1.00  0.00           H  
ATOM   1335  H2'   C   998     -24.101   9.525 -35.606  1.00  0.00           H  
ATOM   1336 HO2'   C   998     -21.990   9.476 -35.481  1.00  0.00           H  
ATOM   1337  H42   C   998     -29.808  11.831 -33.321  1.00  0.00           H  
ATOM   1338  H41   C   998     -29.129  10.835 -32.125  1.00  0.00           H  
ATOM   1339  H5    C   998     -28.462  12.688 -35.135  1.00  0.00           H  
ATOM   1340  H6    C   998     -26.367  12.781 -36.125  1.00  0.00           H  
ATOM   1341  P     G   999     -24.332   8.185 -38.668  1.00  0.00           P  
ATOM   1342  OP2   G   999     -25.809   8.339 -38.692  1.00  0.00           O  
ATOM   1343  OP1   G   999     -23.637   7.585 -39.835  1.00  0.00           O  
ATOM   1344  O5'   G   999     -23.946   7.336 -37.375  1.00  0.00           O  
ATOM   1345  C5'   G   999     -22.644   6.790 -37.224  1.00  0.00           C  
ATOM   1346  C4'   G   999     -22.534   5.959 -35.970  1.00  0.00           C  
ATOM   1347  O4'   G   999     -22.964   6.728 -34.815  1.00  0.00           O  
ATOM   1348  C3'   G   999     -23.418   4.723 -35.909  1.00  0.00           C  
ATOM   1349  O3'   G   999     -22.888   3.627 -36.634  1.00  0.00           O  
ATOM   1350  C1'   G   999     -23.595   5.879 -33.868  1.00  0.00           C  
ATOM   1351  C2'   G   999     -23.461   4.457 -34.412  1.00  0.00           C  
ATOM   1352  O2'   G   999     -22.240   3.894 -33.953  1.00  0.00           O  
ATOM   1353  N1    G   999     -28.104   5.107 -31.634  1.00  0.00           N  
ATOM   1354  C2    G   999     -26.912   4.450 -31.448  1.00  0.00           C  
ATOM   1355  N2    G   999     -26.915   3.454 -30.548  1.00  0.00           N  
ATOM   1356  N3    G   999     -25.796   4.746 -32.094  1.00  0.00           N  
ATOM   1357  C4    G   999     -25.970   5.768 -32.959  1.00  0.00           C  
ATOM   1358  C5    G   999     -27.115   6.490 -33.220  1.00  0.00           C  
ATOM   1359  C6    G   999     -28.305   6.162 -32.519  1.00  0.00           C  
ATOM   1360  O6    G   999     -29.421   6.685 -32.610  1.00  0.00           O  
ATOM   1361  N7    G   999     -26.876   7.463 -34.179  1.00  0.00           N  
ATOM   1362  C8    G   999     -25.614   7.318 -34.479  1.00  0.00           C  
ATOM   1363  N9    G   999     -25.004   6.308 -33.776  1.00  0.00           N  
ATOM   1364  H5'   G   999     -21.993   7.521 -37.182  1.00  0.00           H  
ATOM   1365 H5''   G   999     -22.442   6.227 -38.001  1.00  0.00           H  
ATOM   1366  H4'   G   999     -21.599   5.688 -35.850  1.00  0.00           H  
ATOM   1367  H3'   G   999     -24.319   4.919 -36.237  1.00  0.00           H  
ATOM   1368  H1'   G   999     -23.179   5.931 -32.982  1.00  0.00           H  
ATOM   1369  H2'   G   999     -24.231   3.901 -34.168  1.00  0.00           H  
ATOM   1370 HO2'   G   999     -21.571   4.606 -33.872  1.00  0.00           H  
ATOM   1371  H1    G   999     -28.874   4.811 -31.105  1.00  0.00           H  
ATOM   1372  H22   G   999     -26.093   2.950 -30.373  1.00  0.00           H  
ATOM   1373  H21   G   999     -27.737   3.229 -30.066  1.00  0.00           H  
ATOM   1374  H8    G   999     -25.150   7.874 -35.139  1.00  0.00           H  
ATOM   1375  P     C  1000     -23.848   2.734 -37.564  1.00  0.00           P  
ATOM   1376  OP2   C  1000     -25.109   3.486 -37.781  1.00  0.00           O  
ATOM   1377  OP1   C  1000     -23.056   2.275 -38.734  1.00  0.00           O  
ATOM   1378  O5'   C  1000     -24.180   1.461 -36.665  1.00  0.00           O  
ATOM   1379  C5'   C  1000     -23.436   1.184 -35.489  1.00  0.00           C  
ATOM   1380  C4'   C  1000     -24.274   0.476 -34.452  1.00  0.00           C  
ATOM   1381  O4'   C  1000     -24.896   1.442 -33.580  1.00  0.00           O  
ATOM   1382  C3'   C  1000     -25.442  -0.342 -34.980  1.00  0.00           C  
ATOM   1383  O3'   C  1000     -25.071  -1.658 -35.352  1.00  0.00           O  
ATOM   1384  C1'   C  1000     -26.211   1.061 -33.232  1.00  0.00           C  
ATOM   1385  C2'   C  1000     -26.404  -0.340 -33.802  1.00  0.00           C  
ATOM   1386  O2'   C  1000     -26.016  -1.288 -32.819  1.00  0.00           O  
ATOM   1387  N1    C  1000     -27.124   2.052 -33.854  1.00  0.00           N  
ATOM   1388  C2    C  1000     -28.441   2.130 -33.385  1.00  0.00           C  
ATOM   1389  O2    C  1000     -28.804   1.374 -32.471  1.00  0.00           O  
ATOM   1390  N3    C  1000     -29.292   3.026 -33.934  1.00  0.00           N  
ATOM   1391  C4    C  1000     -28.878   3.827 -34.915  1.00  0.00           C  
ATOM   1392  N4    C  1000     -29.753   4.696 -35.428  1.00  0.00           N  
ATOM   1393  C5    C  1000     -27.546   3.772 -35.416  1.00  0.00           C  
ATOM   1394  C6    C  1000     -26.712   2.883 -34.863  1.00  0.00           C  
ATOM   1395  H5'   C  1000     -23.107   2.027 -35.113  1.00  0.00           H  
ATOM   1396 H5''   C  1000     -22.670   0.617 -35.721  1.00  0.00           H  
ATOM   1397  H4'   C  1000     -23.694  -0.106 -33.919  1.00  0.00           H  
ATOM   1398  H3'   C  1000     -25.852   0.105 -35.750  1.00  0.00           H  
ATOM   1399  H1'   C  1000     -26.364   1.039 -32.265  1.00  0.00           H  
ATOM   1400  H2'   C  1000     -27.329  -0.479 -34.095  1.00  0.00           H  
ATOM   1401 HO2'   C  1000     -26.816  -1.731 -32.469  1.00  0.00           H  
ATOM   1402  H42   C  1000     -29.479   5.298 -36.150  1.00  0.00           H  
ATOM   1403  H41   C  1000     -30.669   4.730 -35.081  1.00  0.00           H  
ATOM   1404  H5    C  1000     -27.250   4.366 -36.137  1.00  0.00           H  
ATOM   1405  H6    C  1000     -25.792   2.830 -35.194  1.00  0.00           H  
ATOM   1406  P     G  1001     -25.906  -2.446 -36.478  1.00  0.00           P  
ATOM   1407  OP2   G  1001     -26.169  -1.506 -37.597  1.00  0.00           O  
ATOM   1408  OP1   G  1001     -25.215  -3.733 -36.747  1.00  0.00           O  
ATOM   1409  O5'   G  1001     -27.296  -2.772 -35.771  1.00  0.00           O  
ATOM   1410  C5'   G  1001     -27.410  -3.844 -34.847  1.00  0.00           C  
ATOM   1411  C4'   G  1001     -28.833  -4.022 -34.377  1.00  0.00           C  
ATOM   1412  O4'   G  1001     -29.270  -2.827 -33.686  1.00  0.00           O  
ATOM   1413  C3'   G  1001     -29.878  -4.200 -35.468  1.00  0.00           C  
ATOM   1414  O3'   G  1001     -29.957  -5.532 -35.947  1.00  0.00           O  
ATOM   1415  C1'   G  1001     -30.624  -2.543 -33.976  1.00  0.00           C  
ATOM   1416  C2'   G  1001     -31.149  -3.738 -34.771  1.00  0.00           C  
ATOM   1417  O2'   G  1001     -31.630  -4.725 -33.870  1.00  0.00           O  
ATOM   1418  N1    G  1001     -33.511   1.245 -35.775  1.00  0.00           N  
ATOM   1419  C2    G  1001     -33.868   0.161 -35.010  1.00  0.00           C  
ATOM   1420  N2    G  1001     -35.164   0.068 -34.676  1.00  0.00           N  
ATOM   1421  N3    G  1001     -33.018  -0.766 -34.600  1.00  0.00           N  
ATOM   1422  C4    G  1001     -31.760  -0.520 -35.023  1.00  0.00           C  
ATOM   1423  C5    G  1001     -31.299   0.530 -35.788  1.00  0.00           C  
ATOM   1424  C6    G  1001     -32.222   1.517 -36.222  1.00  0.00           C  
ATOM   1425  O6    G  1001     -32.008   2.524 -36.907  1.00  0.00           O  
ATOM   1426  N7    G  1001     -29.933   0.419 -36.006  1.00  0.00           N  
ATOM   1427  C8    G  1001     -29.595  -0.676 -35.382  1.00  0.00           C  
ATOM   1428  N9    G  1001     -30.654  -1.296 -34.764  1.00  0.00           N  
ATOM   1429  H5'   G  1001     -26.839  -3.661 -34.072  1.00  0.00           H  
ATOM   1430 H5''   G  1001     -27.109  -4.671 -35.278  1.00  0.00           H  
ATOM   1431  H4'   G  1001     -28.881  -4.785 -33.764  1.00  0.00           H  
ATOM   1432  H3'   G  1001     -29.683  -3.601 -36.218  1.00  0.00           H  
ATOM   1433  H1'   G  1001     -31.160  -2.429 -33.164  1.00  0.00           H  
ATOM   1434  H2'   G  1001     -31.837  -3.471 -35.417  1.00  0.00           H  
ATOM   1435 HO2'   G  1001     -31.246  -5.594 -34.113  1.00  0.00           H  
ATOM   1436  H1    G  1001     -34.218   1.875 -36.026  1.00  0.00           H  
ATOM   1437  H22   G  1001     -35.477  -0.685 -34.131  1.00  0.00           H  
ATOM   1438  H21   G  1001     -35.800   0.750 -34.976  1.00  0.00           H  
ATOM   1439  H8    G  1001     -28.678  -1.020 -35.357  1.00  0.00           H  
ATOM   1440  P     A  1002     -30.531  -5.828 -37.419  1.00  0.00           P  
ATOM   1441  OP2   A  1002     -29.825  -4.939 -38.375  1.00  0.00           O  
ATOM   1442  OP1   A  1002     -30.515  -7.297 -37.632  1.00  0.00           O  
ATOM   1443  O5'   A  1002     -32.052  -5.357 -37.341  1.00  0.00           O  
ATOM   1444  C5'   A  1002     -33.015  -6.119 -36.629  1.00  0.00           C  
ATOM   1445  C4'   A  1002     -34.408  -5.579 -36.831  1.00  0.00           C  
ATOM   1446  O4'   A  1002     -34.493  -4.232 -36.297  1.00  0.00           O  
ATOM   1447  C3'   A  1002     -34.863  -5.430 -38.275  1.00  0.00           C  
ATOM   1448  O3'   A  1002     -35.343  -6.641 -38.832  1.00  0.00           O  
ATOM   1449  C1'   A  1002     -35.337  -3.430 -37.104  1.00  0.00           C  
ATOM   1450  C2'   A  1002     -35.933  -4.355 -38.168  1.00  0.00           C  
ATOM   1451  O2'   A  1002     -37.154  -4.891 -37.677  1.00  0.00           O  
ATOM   1452  N1    A  1002     -35.340   1.210 -39.346  1.00  0.00           N  
ATOM   1453  C2    A  1002     -36.328   0.434 -38.881  1.00  0.00           C  
ATOM   1454  N3    A  1002     -36.256  -0.765 -38.308  1.00  0.00           N  
ATOM   1455  C4    A  1002     -34.978  -1.177 -38.226  1.00  0.00           C  
ATOM   1456  C5    A  1002     -33.858  -0.493 -38.660  1.00  0.00           C  
ATOM   1457  C6    A  1002     -34.068   0.767 -39.248  1.00  0.00           C  
ATOM   1458  N6    A  1002     -33.084   1.540 -39.713  1.00  0.00           N  
ATOM   1459  N7    A  1002     -32.707  -1.228 -38.410  1.00  0.00           N  
ATOM   1460  C8    A  1002     -33.150  -2.322 -37.841  1.00  0.00           C  
ATOM   1461  N9    A  1002     -34.515  -2.358 -37.698  1.00  0.00           N  
ATOM   1462  H5'   A  1002     -32.799  -6.095 -35.673  1.00  0.00           H  
ATOM   1463 H5''   A  1002     -32.983  -7.047 -36.940  1.00  0.00           H  
ATOM   1464  H4'   A  1002     -35.046  -6.151 -36.355  1.00  0.00           H  
ATOM   1465  H3'   A  1002     -34.122  -5.096 -38.823  1.00  0.00           H  
ATOM   1466  H1'   A  1002     -36.060  -3.032 -36.575  1.00  0.00           H  
ATOM   1467  H2'   A  1002     -36.058  -3.886 -39.019  1.00  0.00           H  
ATOM   1468 HO2'   A  1002     -37.899  -4.482 -38.165  1.00  0.00           H  
ATOM   1469  H2    A  1002     -37.231   0.802 -38.975  1.00  0.00           H  
ATOM   1470  H61   A  1002     -33.293   2.410 -40.114  1.00  0.00           H  
ATOM   1471  H62   A  1002     -32.154   1.240 -39.653  1.00  0.00           H  
ATOM   1472  H8    A  1002     -32.561  -3.047 -37.544  1.00  0.00           H  
ATOM   1473  P     U  1003     -35.183  -6.926 -40.406  1.00  0.00           P  
ATOM   1474  OP2   U  1003     -33.800  -6.555 -40.801  1.00  0.00           O  
ATOM   1475  OP1   U  1003     -35.681  -8.298 -40.679  1.00  0.00           O  
ATOM   1476  O5'   U  1003     -36.185  -5.893 -41.088  1.00  0.00           O  
ATOM   1477  C5'   U  1003     -37.580  -5.954 -40.835  1.00  0.00           C  
ATOM   1478  C4'   U  1003     -38.340  -4.939 -41.653  1.00  0.00           C  
ATOM   1479  O4'   U  1003     -38.109  -3.611 -41.121  1.00  0.00           O  
ATOM   1480  C3'   U  1003     -37.924  -4.805 -43.110  1.00  0.00           C  
ATOM   1481  O3'   U  1003     -38.444  -5.836 -43.931  1.00  0.00           O  
ATOM   1482  C1'   U  1003     -38.100  -2.661 -42.173  1.00  0.00           C  
ATOM   1483  C2'   U  1003     -38.416  -3.405 -43.465  1.00  0.00           C  
ATOM   1484  O2'   U  1003     -39.819  -3.393 -43.685  1.00  0.00           O  
ATOM   1485  N1    U  1003     -36.768  -2.010 -42.210  1.00  0.00           N  
ATOM   1486  C2    U  1003     -36.700  -0.745 -42.765  1.00  0.00           C  
ATOM   1487  O2    U  1003     -37.672  -0.162 -43.213  1.00  0.00           O  
ATOM   1488  N3    U  1003     -35.448  -0.181 -42.778  1.00  0.00           N  
ATOM   1489  C4    U  1003     -34.280  -0.739 -42.304  1.00  0.00           C  
ATOM   1490  O4    U  1003     -33.228  -0.102 -42.388  1.00  0.00           O  
ATOM   1491  C5    U  1003     -34.426  -2.048 -41.743  1.00  0.00           C  
ATOM   1492  C6    U  1003     -35.634  -2.620 -41.717  1.00  0.00           C  
ATOM   1493  H5'   U  1003     -37.740  -5.781 -39.884  1.00  0.00           H  
ATOM   1494 H5''   U  1003     -37.906  -6.851 -41.057  1.00  0.00           H  
ATOM   1495  H4'   U  1003     -39.298  -5.139 -41.615  1.00  0.00           H  
ATOM   1496  H3'   U  1003     -36.946  -4.815 -43.163  1.00  0.00           H  
ATOM   1497  H1'   U  1003     -38.789  -1.982 -42.014  1.00  0.00           H  
ATOM   1498  H2'   U  1003     -37.927  -3.035 -44.229  1.00  0.00           H  
ATOM   1499 HO2'   U  1003     -40.018  -2.808 -44.446  1.00  0.00           H  
ATOM   1500  H3    U  1003     -35.377   0.715 -43.167  1.00  0.00           H  
ATOM   1501  H5    U  1003     -33.647  -2.519 -41.381  1.00  0.00           H  
ATOM   1502  H6    U  1003     -35.708  -3.516 -41.330  1.00  0.00           H  
ATOM   1503  P     C  1004     -37.693  -6.243 -45.292  1.00  0.00           P  
ATOM   1504  OP2   C  1004     -36.251  -6.418 -44.987  1.00  0.00           O  
ATOM   1505  OP1   C  1004     -38.450  -7.356 -45.919  1.00  0.00           O  
ATOM   1506  O5'   C  1004     -37.849  -4.957 -46.219  1.00  0.00           O  
ATOM   1507  C5'   C  1004     -39.062  -4.700 -46.912  1.00  0.00           C  
ATOM   1508  C4'   C  1004     -38.933  -3.519 -47.842  1.00  0.00           C  
ATOM   1509  O4'   C  1004     -38.568  -2.335 -47.088  1.00  0.00           O  
ATOM   1510  C3'   C  1004     -37.852  -3.619 -48.907  1.00  0.00           C  
ATOM   1511  O3'   C  1004     -38.247  -4.399 -50.023  1.00  0.00           O  
ATOM   1512  C1'   C  1004     -37.754  -1.505 -47.890  1.00  0.00           C  
ATOM   1513  C2'   C  1004     -37.558  -2.164 -49.251  1.00  0.00           C  
ATOM   1514  O2'   C  1004     -38.514  -1.638 -50.159  1.00  0.00           O  
ATOM   1515  N1    C  1004     -36.467  -1.259 -47.193  1.00  0.00           N  
ATOM   1516  C2    C  1004     -35.666  -0.197 -47.631  1.00  0.00           C  
ATOM   1517  O2    C  1004     -36.052   0.500 -48.582  1.00  0.00           O  
ATOM   1518  N3    C  1004     -34.488   0.049 -47.013  1.00  0.00           N  
ATOM   1519  C4    C  1004     -34.096  -0.716 -45.994  1.00  0.00           C  
ATOM   1520  N4    C  1004     -32.926  -0.435 -45.414  1.00  0.00           N  
ATOM   1521  C5    C  1004     -34.887  -1.802 -45.525  1.00  0.00           C  
ATOM   1522  C6    C  1004     -36.051  -2.036 -46.144  1.00  0.00           C  
ATOM   1523  H5'   C  1004     -39.770  -4.518 -46.259  1.00  0.00           H  
ATOM   1524 H5''   C  1004     -39.305  -5.493 -47.434  1.00  0.00           H  
ATOM   1525  H4'   C  1004     -39.795  -3.364 -48.279  1.00  0.00           H  
ATOM   1526  H3'   C  1004     -37.054  -4.020 -48.503  1.00  0.00           H  
ATOM   1527  H1'   C  1004     -38.228  -0.657 -48.008  1.00  0.00           H  
ATOM   1528  H2'   C  1004     -36.643  -2.044 -49.578  1.00  0.00           H  
ATOM   1529 HO2'   C  1004     -38.056  -1.071 -50.813  1.00  0.00           H  
ATOM   1530  H42   C  1004     -32.610  -0.979 -44.662  1.00  0.00           H  
ATOM   1531  H41   C  1004     -32.384   0.313 -45.740  1.00  0.00           H  
ATOM   1532  H5    C  1004     -34.591  -2.359 -44.774  1.00  0.00           H  
ATOM   1533  H6    C  1004     -36.609  -2.779 -45.835  1.00  0.00           H  
ATOM   1534  P     C  1005     -37.301  -5.584 -50.557  1.00  0.00           P  
ATOM   1535  OP2   C  1005     -37.197  -6.608 -49.487  1.00  0.00           O  
ATOM   1536  OP1   C  1005     -37.778  -5.980 -51.907  1.00  0.00           O  
ATOM   1537  O5'   C  1005     -35.874  -4.895 -50.722  1.00  0.00           O  
ATOM   1538  C5'   C  1005     -35.162  -4.976 -51.947  1.00  0.00           C  
ATOM   1539  C4'   C  1005     -34.038  -3.971 -52.007  1.00  0.00           C  
ATOM   1540  O4'   C  1005     -34.264  -3.000 -50.960  1.00  0.00           O  
ATOM   1541  C3'   C  1005     -32.640  -4.513 -51.754  1.00  0.00           C  
ATOM   1542  O3'   C  1005     -31.993  -4.945 -52.939  1.00  0.00           O  
ATOM   1543  C1'   C  1005     -33.032  -2.685 -50.301  1.00  0.00           C  
ATOM   1544  C2'   C  1005     -31.921  -3.323 -51.136  1.00  0.00           C  
ATOM   1545  O2'   C  1005     -31.506  -2.398 -52.131  1.00  0.00           O  
ATOM   1546  N1    C  1005     -33.088  -3.235 -48.924  1.00  0.00           N  
ATOM   1547  C2    C  1005     -31.982  -3.045 -48.086  1.00  0.00           C  
ATOM   1548  O2    C  1005     -30.995  -2.427 -48.516  1.00  0.00           O  
ATOM   1549  N3    C  1005     -32.008  -3.536 -46.826  1.00  0.00           N  
ATOM   1550  C4    C  1005     -33.080  -4.196 -46.388  1.00  0.00           C  
ATOM   1551  N4    C  1005     -33.060  -4.663 -45.137  1.00  0.00           N  
ATOM   1552  C5    C  1005     -34.219  -4.408 -47.215  1.00  0.00           C  
ATOM   1553  C6    C  1005     -34.183  -3.916 -48.459  1.00  0.00           C  
ATOM   1554  H5'   C  1005     -35.781  -4.808 -52.688  1.00  0.00           H  
ATOM   1555 H5''   C  1005     -34.789  -5.878 -52.041  1.00  0.00           H  
ATOM   1556  H4'   C  1005     -34.046  -3.503 -52.867  1.00  0.00           H  
ATOM   1557  H3'   C  1005     -32.675  -5.257 -51.118  1.00  0.00           H  
ATOM   1558  H1'   C  1005     -32.888  -1.717 -50.260  1.00  0.00           H  
ATOM   1559  H2'   C  1005     -31.172  -3.609 -50.574  1.00  0.00           H  
ATOM   1560 HO2'   C  1005     -30.615  -2.061 -51.904  1.00  0.00           H  
ATOM   1561  H42   C  1005     -33.833  -5.153 -44.786  1.00  0.00           H  
ATOM   1562  H41   C  1005     -32.274  -4.517 -44.571  1.00  0.00           H  
ATOM   1563  H5    C  1005     -35.003  -4.894 -46.884  1.00  0.00           H  
ATOM   1564  H6    C  1005     -34.957  -4.051 -49.044  1.00  0.00           H  
ATOM   1565  P     C  1006     -31.596  -6.492 -53.125  1.00  0.00           P  
ATOM   1566  OP2   C  1006     -32.722  -7.320 -52.625  1.00  0.00           O  
ATOM   1567  OP1   C  1006     -31.111  -6.678 -54.517  1.00  0.00           O  
ATOM   1568  O5'   C  1006     -30.359  -6.695 -52.142  1.00  0.00           O  
ATOM   1569  C5'   C  1006     -30.269  -5.970 -50.925  1.00  0.00           C  
ATOM   1570  C4'   C  1006     -29.327  -6.635 -49.950  1.00  0.00           C  
ATOM   1571  O4'   C  1006     -29.163  -8.040 -50.238  1.00  0.00           O  
ATOM   1572  C3'   C  1006     -27.904  -6.099 -49.921  1.00  0.00           C  
ATOM   1573  O3'   C  1006     -27.793  -4.861 -49.240  1.00  0.00           O  
ATOM   1574  C1'   C  1006     -27.887  -8.462 -49.789  1.00  0.00           C  
ATOM   1575  C2'   C  1006     -27.146  -7.241 -49.248  1.00  0.00           C  
ATOM   1576  O2'   C  1006     -27.297  -7.198 -47.836  1.00  0.00           O  
ATOM   1577  N1    C  1006     -27.170  -9.100 -50.921  1.00  0.00           N  
ATOM   1578  C2    C  1006     -25.876  -9.588 -50.699  1.00  0.00           C  
ATOM   1579  O2    C  1006     -25.371  -9.474 -49.571  1.00  0.00           O  
ATOM   1580  N3    C  1006     -25.201 -10.174 -51.714  1.00  0.00           N  
ATOM   1581  C4    C  1006     -25.766 -10.285 -52.916  1.00  0.00           C  
ATOM   1582  N4    C  1006     -25.062 -10.871 -53.888  1.00  0.00           N  
ATOM   1583  C5    C  1006     -27.078  -9.798 -53.175  1.00  0.00           C  
ATOM   1584  C6    C  1006     -27.737  -9.221 -52.163  1.00  0.00           C  
ATOM   1585  H5'   C  1006     -31.159  -5.913 -50.520  1.00  0.00           H  
ATOM   1586 H5''   C  1006     -29.945  -5.065 -51.115  1.00  0.00           H  
ATOM   1587  H4'   C  1006     -29.720  -6.538 -49.058  1.00  0.00           H  
ATOM   1588  H3'   C  1006     -27.573  -5.991 -50.837  1.00  0.00           H  
ATOM   1589  H1'   C  1006     -28.003  -9.114 -49.068  1.00  0.00           H  
ATOM   1590  H2'   C  1006     -26.202  -7.249 -49.510  1.00  0.00           H  
ATOM   1591 HO2'   C  1006     -26.443  -7.427 -47.416  1.00  0.00           H  
ATOM   1592  H42   C  1006     -25.449 -10.967 -54.782  1.00  0.00           H  
ATOM   1593  H41   C  1006     -24.158 -11.204 -53.706  1.00  0.00           H  
ATOM   1594  H5    C  1006     -27.485  -9.885 -54.062  1.00  0.00           H  
ATOM   1595  H6    C  1006     -28.641  -8.880 -52.321  1.00  0.00           H  
ATOM   1596  P     U  1007     -26.961  -3.650 -49.893  1.00  0.00           P  
ATOM   1597  OP2   U  1007     -26.971  -3.829 -51.366  1.00  0.00           O  
ATOM   1598  OP1   U  1007     -27.457  -2.381 -49.304  1.00  0.00           O  
ATOM   1599  O5'   U  1007     -25.472  -3.885 -49.377  1.00  0.00           O  
ATOM   1600  C5'   U  1007     -25.213  -4.205 -48.019  1.00  0.00           C  
ATOM   1601  C4'   U  1007     -23.795  -4.681 -47.820  1.00  0.00           C  
ATOM   1602  O4'   U  1007     -23.703  -6.086 -48.173  1.00  0.00           O  
ATOM   1603  C3'   U  1007     -22.739  -4.026 -48.697  1.00  0.00           C  
ATOM   1604  O3'   U  1007     -22.283  -2.787 -48.183  1.00  0.00           O  
ATOM   1605  C1'   U  1007     -22.432  -6.358 -48.726  1.00  0.00           C  
ATOM   1606  C2'   U  1007     -21.626  -5.061 -48.652  1.00  0.00           C  
ATOM   1607  O2'   U  1007     -20.928  -5.014 -47.416  1.00  0.00           O  
ATOM   1608  N1    U  1007     -22.622  -6.824 -50.121  1.00  0.00           N  
ATOM   1609  C2    U  1007     -21.544  -7.436 -50.734  1.00  0.00           C  
ATOM   1610  O2    U  1007     -20.471  -7.603 -50.182  1.00  0.00           O  
ATOM   1611  N3    U  1007     -21.767  -7.851 -52.024  1.00  0.00           N  
ATOM   1612  C4    U  1007     -22.930  -7.720 -52.751  1.00  0.00           C  
ATOM   1613  O4    U  1007     -22.973  -8.145 -53.907  1.00  0.00           O  
ATOM   1614  C5    U  1007     -24.002  -7.077 -52.053  1.00  0.00           C  
ATOM   1615  C6    U  1007     -23.814  -6.664 -50.796  1.00  0.00           C  
ATOM   1616  H5'   U  1007     -25.829  -4.912 -47.734  1.00  0.00           H  
ATOM   1617 H5''   U  1007     -25.362  -3.409 -47.468  1.00  0.00           H  
ATOM   1618  H4'   U  1007     -23.554  -4.572 -46.877  1.00  0.00           H  
ATOM   1619  H3'   U  1007     -23.080  -3.952 -49.612  1.00  0.00           H  
ATOM   1620  H1'   U  1007     -21.971  -7.054 -48.211  1.00  0.00           H  
ATOM   1621  H2'   U  1007     -21.018  -4.968 -49.415  1.00  0.00           H  
ATOM   1622 HO2'   U  1007     -19.970  -5.133 -47.585  1.00  0.00           H  
ATOM   1623  H3    U  1007     -21.015  -8.287 -52.477  1.00  0.00           H  
ATOM   1624  H5    U  1007     -24.867  -6.943 -52.494  1.00  0.00           H  
ATOM   1625  H6    U  1007     -24.562  -6.227 -50.341  1.00  0.00           H  
ATOM   1626  P     U  1008     -21.737  -1.650 -49.179  1.00  0.00           P  
ATOM   1627  OP2   U  1008     -22.450  -1.792 -50.473  1.00  0.00           O  
ATOM   1628  OP1   U  1008     -21.775  -0.351 -48.459  1.00  0.00           O  
ATOM   1629  O5'   U  1008     -20.211  -2.042 -49.410  1.00  0.00           O  
ATOM   1630  C5'   U  1008     -19.588  -1.838 -50.670  1.00  0.00           C  
ATOM   1631  C4'   U  1008     -18.787  -3.044 -51.096  1.00  0.00           C  
ATOM   1632  O4'   U  1008     -19.688  -4.137 -51.406  1.00  0.00           O  
ATOM   1633  C3'   U  1008     -17.947  -2.880 -52.353  1.00  0.00           C  
ATOM   1634  O3'   U  1008     -16.694  -2.267 -52.105  1.00  0.00           O  
ATOM   1635  C1'   U  1008     -19.111  -4.955 -52.403  1.00  0.00           C  
ATOM   1636  C2'   U  1008     -17.803  -4.308 -52.866  1.00  0.00           C  
ATOM   1637  O2'   U  1008     -16.719  -4.975 -52.233  1.00  0.00           O  
ATOM   1638  N1    U  1008     -20.082  -5.116 -53.513  1.00  0.00           N  
ATOM   1639  C2    U  1008     -19.657  -5.818 -54.625  1.00  0.00           C  
ATOM   1640  O2    U  1008     -18.541  -6.297 -54.724  1.00  0.00           O  
ATOM   1641  N3    U  1008     -20.589  -5.943 -55.626  1.00  0.00           N  
ATOM   1642  C4    U  1008     -21.875  -5.448 -55.632  1.00  0.00           C  
ATOM   1643  O4    U  1008     -22.595  -5.643 -56.612  1.00  0.00           O  
ATOM   1644  C5    U  1008     -22.246  -4.733 -54.448  1.00  0.00           C  
ATOM   1645  C6    U  1008     -21.358  -4.597 -53.458  1.00  0.00           C  
ATOM   1646  H5'   U  1008     -18.991  -1.064 -50.609  1.00  0.00           H  
ATOM   1647 H5''   U  1008     -20.278  -1.659 -51.342  1.00  0.00           H  
ATOM   1648  H4'   U  1008     -18.202  -3.311 -50.358  1.00  0.00           H  
ATOM   1649  H3'   U  1008     -18.450  -2.359 -53.012  1.00  0.00           H  
ATOM   1650  H1'   U  1008     -18.917  -5.832 -52.012  1.00  0.00           H  
ATOM   1651  H2'   U  1008     -17.723  -4.333 -53.842  1.00  0.00           H  
ATOM   1652 HO2'   U  1008     -16.247  -5.518 -52.899  1.00  0.00           H  
ATOM   1653  H3    U  1008     -20.308  -6.437 -56.425  1.00  0.00           H  
ATOM   1654  H5    U  1008     -23.143  -4.347 -54.365  1.00  0.00           H  
ATOM   1655  H6    U  1008     -21.636  -4.103 -52.659  1.00  0.00           H  
ATOM   1656  P     U  1009     -16.212  -1.020 -52.996  1.00  0.00           P  
ATOM   1657  OP2   U  1009     -17.414  -0.410 -53.619  1.00  0.00           O  
ATOM   1658  OP1   U  1009     -15.310  -0.182 -52.165  1.00  0.00           O  
ATOM   1659  O5'   U  1009     -15.342  -1.686 -54.152  1.00  0.00           O  
ATOM   1660  C5'   U  1009     -15.799  -1.696 -55.496  1.00  0.00           C  
ATOM   1661  C4'   U  1009     -15.129  -2.780 -56.304  1.00  0.00           C  
ATOM   1662  O4'   U  1009     -15.937  -3.986 -56.246  1.00  0.00           O  
ATOM   1663  C3'   U  1009     -14.975  -2.508 -57.793  1.00  0.00           C  
ATOM   1664  O3'   U  1009     -13.833  -1.727 -58.098  1.00  0.00           O  
ATOM   1665  C1'   U  1009     -15.958  -4.623 -57.503  1.00  0.00           C  
ATOM   1666  C2'   U  1009     -14.950  -3.904 -58.398  1.00  0.00           C  
ATOM   1667  O2'   U  1009     -13.673  -4.508 -58.246  1.00  0.00           O  
ATOM   1668  N1    U  1009     -17.342  -4.533 -58.029  1.00  0.00           N  
ATOM   1669  C2    U  1009     -17.620  -5.224 -59.195  1.00  0.00           C  
ATOM   1670  O2    U  1009     -16.789  -5.888 -59.789  1.00  0.00           O  
ATOM   1671  N3    U  1009     -18.913  -5.112 -59.644  1.00  0.00           N  
ATOM   1672  C4    U  1009     -19.936  -4.395 -59.062  1.00  0.00           C  
ATOM   1673  O4    U  1009     -21.049  -4.392 -59.590  1.00  0.00           O  
ATOM   1674  C5    U  1009     -19.576  -3.706 -57.860  1.00  0.00           C  
ATOM   1675  C6    U  1009     -18.324  -3.799 -57.399  1.00  0.00           C  
ATOM   1676  H5'   U  1009     -15.605  -0.827 -55.905  1.00  0.00           H  
ATOM   1677 H5''   U  1009     -16.767  -1.845 -55.504  1.00  0.00           H  
ATOM   1678  H4'   U  1009     -14.248  -2.963 -55.917  1.00  0.00           H  
ATOM   1679  H3'   U  1009     -15.770  -2.037 -58.118  1.00  0.00           H  
ATOM   1680  H1'   U  1009     -15.702  -5.566 -57.422  1.00  0.00           H  
ATOM   1681  H2'   U  1009     -15.236  -3.895 -59.335  1.00  0.00           H  
ATOM   1682 HO2'   U  1009     -13.450  -4.996 -59.067  1.00  0.00           H  
ATOM   1683  H3    U  1009     -19.131  -5.593 -60.469  1.00  0.00           H  
ATOM   1684  H5    U  1009     -20.242  -3.172 -57.378  1.00  0.00           H  
ATOM   1685  H6    U  1009     -18.103  -3.318 -56.576  1.00  0.00           H  
ATOM   1686  P     G  1010     -13.746  -0.931 -59.491  1.00  0.00           P  
ATOM   1687  OP2   G  1010     -13.574   0.512 -59.186  1.00  0.00           O  
ATOM   1688  OP1   G  1010     -12.754  -1.622 -60.354  1.00  0.00           O  
ATOM   1689  O5'   G  1010     -15.187  -1.130 -60.140  1.00  0.00           O  
ATOM   1690  C5'   G  1010     -15.609  -0.332 -61.237  1.00  0.00           C  
ATOM   1691  C4'   G  1010     -15.214  -0.949 -62.555  1.00  0.00           C  
ATOM   1692  O4'   G  1010     -15.476  -2.378 -62.533  1.00  0.00           O  
ATOM   1693  C3'   G  1010     -15.984  -0.467 -63.775  1.00  0.00           C  
ATOM   1694  O3'   G  1010     -15.559   0.806 -64.231  1.00  0.00           O  
ATOM   1695  C1'   G  1010     -15.939  -2.799 -63.792  1.00  0.00           C  
ATOM   1696  C2'   G  1010     -15.758  -1.621 -64.745  1.00  0.00           C  
ATOM   1697  O2'   G  1010     -14.432  -1.614 -65.254  1.00  0.00           O  
ATOM   1698  N1    G  1010     -19.894  -5.269 -65.836  1.00  0.00           N  
ATOM   1699  C2    G  1010     -18.615  -5.121 -66.313  1.00  0.00           C  
ATOM   1700  N2    G  1010     -18.347  -5.706 -67.490  1.00  0.00           N  
ATOM   1701  N3    G  1010     -17.665  -4.449 -65.684  1.00  0.00           N  
ATOM   1702  C4    G  1010     -18.103  -3.926 -64.519  1.00  0.00           C  
ATOM   1703  C5    G  1010     -19.357  -4.015 -63.953  1.00  0.00           C  
ATOM   1704  C6    G  1010     -20.367  -4.738 -64.639  1.00  0.00           C  
ATOM   1705  O6    G  1010     -21.540  -4.931 -64.301  1.00  0.00           O  
ATOM   1706  N7    G  1010     -19.400  -3.338 -62.743  1.00  0.00           N  
ATOM   1707  C8    G  1010     -18.195  -2.857 -62.598  1.00  0.00           C  
ATOM   1708  N9    G  1010     -17.357  -3.177 -63.638  1.00  0.00           N  
ATOM   1709  H5'   G  1010     -15.201   0.555 -61.163  1.00  0.00           H  
ATOM   1710 H5''   G  1010     -16.585  -0.238 -61.207  1.00  0.00           H  
ATOM   1711  H4'   G  1010     -14.254  -0.806 -62.697  1.00  0.00           H  
ATOM   1712  H3'   G  1010     -16.936  -0.407 -63.551  1.00  0.00           H  
ATOM   1713  H1'   G  1010     -15.431  -3.569 -64.123  1.00  0.00           H  
ATOM   1714  H2'   G  1010     -16.423  -1.620 -65.466  1.00  0.00           H  
ATOM   1715 HO2'   G  1010     -14.454  -1.844 -66.206  1.00  0.00           H  
ATOM   1716  H1    G  1010     -20.525  -5.786 -66.379  1.00  0.00           H  
ATOM   1717  H22   G  1010     -17.450  -5.634 -67.880  1.00  0.00           H  
ATOM   1718  H21   G  1010     -19.046  -6.205 -67.962  1.00  0.00           H  
ATOM   1719  H8    G  1010     -17.917  -2.324 -61.824  1.00  0.00           H  
ATOM   1720  P     C  1011     -16.524   1.694 -65.160  1.00  0.00           P  
ATOM   1721  OP2   C  1011     -17.842   1.803 -64.486  1.00  0.00           O  
ATOM   1722  OP1   C  1011     -15.789   2.928 -65.538  1.00  0.00           O  
ATOM   1723  O5'   C  1011     -16.713   0.813 -66.474  1.00  0.00           O  
ATOM   1724  C5'   C  1011     -15.703   0.762 -67.470  1.00  0.00           C  
ATOM   1725  C4'   C  1011     -16.127  -0.075 -68.652  1.00  0.00           C  
ATOM   1726  O4'   C  1011     -16.573  -1.366 -68.172  1.00  0.00           O  
ATOM   1727  C3'   C  1011     -17.312   0.446 -69.451  1.00  0.00           C  
ATOM   1728  O3'   C  1011     -16.942   1.412 -70.420  1.00  0.00           O  
ATOM   1729  C1'   C  1011     -17.671  -1.833 -68.942  1.00  0.00           C  
ATOM   1730  C2'   C  1011     -17.860  -0.829 -70.082  1.00  0.00           C  
ATOM   1731  O2'   C  1011     -17.073  -1.233 -71.193  1.00  0.00           O  
ATOM   1732  N1    C  1011     -18.855  -1.904 -68.051  1.00  0.00           N  
ATOM   1733  C2    C  1011     -19.966  -2.643 -68.478  1.00  0.00           C  
ATOM   1734  O2    C  1011     -19.928  -3.211 -69.580  1.00  0.00           O  
ATOM   1735  N3    C  1011     -21.058  -2.723 -67.684  1.00  0.00           N  
ATOM   1736  C4    C  1011     -21.074  -2.102 -66.505  1.00  0.00           C  
ATOM   1737  N4    C  1011     -22.174  -2.209 -65.755  1.00  0.00           N  
ATOM   1738  C5    C  1011     -19.962  -1.343 -66.042  1.00  0.00           C  
ATOM   1739  C6    C  1011     -18.887  -1.272 -66.835  1.00  0.00           C  
ATOM   1740  H5'   C  1011     -14.890   0.377 -67.081  1.00  0.00           H  
ATOM   1741 H5''   C  1011     -15.510   1.673 -67.776  1.00  0.00           H  
ATOM   1742  H4'   C  1011     -15.357  -0.197 -69.245  1.00  0.00           H  
ATOM   1743  H3'   C  1011     -17.980   0.815 -68.836  1.00  0.00           H  
ATOM   1744  H1'   C  1011     -17.494  -2.720 -69.320  1.00  0.00           H  
ATOM   1745  H2'   C  1011     -18.804  -0.731 -70.324  1.00  0.00           H  
ATOM   1746 HO2'   C  1011     -17.664  -1.556 -71.903  1.00  0.00           H  
ATOM   1747  H42   C  1011     -22.217  -1.764 -64.883  1.00  0.00           H  
ATOM   1748  H41   C  1011     -22.938  -2.732 -66.077  1.00  0.00           H  
ATOM   1749  H5    C  1011     -19.983  -0.890 -65.173  1.00  0.00           H  
ATOM   1750  H6    C  1011     -18.111  -0.754 -66.535  1.00  0.00           H  
ATOM   1751  P     A  1012     -18.014   2.497 -70.929  1.00  0.00           P  
ATOM   1752  OP2   A  1012     -18.741   3.017 -69.743  1.00  0.00           O  
ATOM   1753  OP1   A  1012     -17.317   3.443 -71.835  1.00  0.00           O  
ATOM   1754  O5'   A  1012     -19.041   1.645 -71.800  1.00  0.00           O  
ATOM   1755  C5'   A  1012     -18.708   1.226 -73.115  1.00  0.00           C  
ATOM   1756  C4'   A  1012     -19.863   0.521 -73.781  1.00  0.00           C  
ATOM   1757  O4'   A  1012     -20.225  -0.670 -73.037  1.00  0.00           O  
ATOM   1758  C3'   A  1012     -21.159   1.311 -73.881  1.00  0.00           C  
ATOM   1759  O3'   A  1012     -21.194   2.180 -75.000  1.00  0.00           O  
ATOM   1760  C1'   A  1012     -21.634  -0.834 -72.996  1.00  0.00           C  
ATOM   1761  C2'   A  1012     -22.218   0.217 -73.939  1.00  0.00           C  
ATOM   1762  O2'   A  1012     -22.312  -0.339 -75.242  1.00  0.00           O  
ATOM   1763  N1    A  1012     -25.402  -1.478 -69.540  1.00  0.00           N  
ATOM   1764  C2    A  1012     -25.305  -1.798 -70.837  1.00  0.00           C  
ATOM   1765  N3    A  1012     -24.293  -1.601 -71.679  1.00  0.00           N  
ATOM   1766  C4    A  1012     -23.269  -0.990 -71.056  1.00  0.00           C  
ATOM   1767  C5    A  1012     -23.220  -0.600 -69.731  1.00  0.00           C  
ATOM   1768  C6    A  1012     -24.355  -0.866 -68.945  1.00  0.00           C  
ATOM   1769  N6    A  1012     -24.453  -0.547 -67.653  1.00  0.00           N  
ATOM   1770  N7    A  1012     -22.002   0.000 -69.441  1.00  0.00           N  
ATOM   1771  C8    A  1012     -21.353  -0.040 -70.579  1.00  0.00           C  
ATOM   1772  N9    A  1012     -22.061  -0.626 -71.599  1.00  0.00           N  
ATOM   1773  H5'   A  1012     -17.943   0.615 -73.073  1.00  0.00           H  
ATOM   1774 H5''   A  1012     -18.462   2.010 -73.648  1.00  0.00           H  
ATOM   1775  H4'   A  1012     -19.595   0.256 -74.685  1.00  0.00           H  
ATOM   1776  H3'   A  1012     -21.283   1.831 -73.059  1.00  0.00           H  
ATOM   1777  H1'   A  1012     -21.910  -1.727 -73.293  1.00  0.00           H  
ATOM   1778  H2'   A  1012     -23.086   0.540 -73.617  1.00  0.00           H  
ATOM   1779 HO2'   A  1012     -23.256  -0.499 -75.452  1.00  0.00           H  
ATOM   1780  H2    A  1012     -26.091  -2.240 -71.221  1.00  0.00           H  
ATOM   1781  H61   A  1012     -25.271  -0.758 -67.156  1.00  0.00           H  
ATOM   1782  H62   A  1012     -23.706  -0.102 -67.200  1.00  0.00           H  
ATOM   1783  H8    A  1012     -20.447   0.316 -70.691  1.00  0.00           H  
ATOM   1784  P     U  1013     -22.185   3.445 -75.009  1.00  0.00           P  
ATOM   1785  OP2   U  1013     -21.804   4.335 -73.884  1.00  0.00           O  
ATOM   1786  OP1   U  1013     -22.227   3.986 -76.392  1.00  0.00           O  
ATOM   1787  O5'   U  1013     -23.613   2.819 -74.681  1.00  0.00           O  
ATOM   1788  C5'   U  1013     -24.407   2.238 -75.704  1.00  0.00           C  
ATOM   1789  C4'   U  1013     -25.715   1.714 -75.164  1.00  0.00           C  
ATOM   1790  O4'   U  1013     -25.472   0.848 -74.023  1.00  0.00           O  
ATOM   1791  C3'   U  1013     -26.685   2.757 -74.629  1.00  0.00           C  
ATOM   1792  O3'   U  1013     -27.415   3.410 -75.653  1.00  0.00           O  
ATOM   1793  C1'   U  1013     -26.505   0.989 -73.070  1.00  0.00           C  
ATOM   1794  C2'   U  1013     -27.543   1.938 -73.672  1.00  0.00           C  
ATOM   1795  O2'   U  1013     -28.514   1.176 -74.375  1.00  0.00           O  
ATOM   1796  N1    U  1013     -25.908   1.525 -71.823  1.00  0.00           N  
ATOM   1797  C2    U  1013     -26.690   1.492 -70.684  1.00  0.00           C  
ATOM   1798  O2    U  1013     -27.825   1.048 -70.668  1.00  0.00           O  
ATOM   1799  N3    U  1013     -26.096   1.999 -69.554  1.00  0.00           N  
ATOM   1800  C4    U  1013     -24.827   2.526 -69.447  1.00  0.00           C  
ATOM   1801  O4    U  1013     -24.436   2.944 -68.356  1.00  0.00           O  
ATOM   1802  C5    U  1013     -24.075   2.528 -70.665  1.00  0.00           C  
ATOM   1803  C6    U  1013     -24.629   2.039 -71.779  1.00  0.00           C  
ATOM   1804  H5'   U  1013     -23.911   1.498 -76.112  1.00  0.00           H  
ATOM   1805 H5''   U  1013     -24.593   2.914 -76.388  1.00  0.00           H  
ATOM   1806  H4'   U  1013     -26.161   1.195 -75.864  1.00  0.00           H  
ATOM   1807  H3'   U  1013     -26.188   3.429 -74.120  1.00  0.00           H  
ATOM   1808  H1'   U  1013     -26.929   0.125 -72.881  1.00  0.00           H  
ATOM   1809  H2'   U  1013     -27.954   2.503 -72.985  1.00  0.00           H  
ATOM   1810 HO2'   U  1013     -29.358   1.196 -73.876  1.00  0.00           H  
ATOM   1811  H3    U  1013     -26.634   1.985 -68.735  1.00  0.00           H  
ATOM   1812  H5    U  1013     -23.162   2.883 -70.680  1.00  0.00           H  
ATOM   1813  H6    U  1013     -24.095   2.053 -72.599  1.00  0.00           H  
ATOM   1814  P     A  1014     -28.043   4.867 -75.395  1.00  0.00           P  
ATOM   1815  OP2   A  1014     -26.985   5.725 -74.805  1.00  0.00           O  
ATOM   1816  OP1   A  1014     -28.730   5.298 -76.638  1.00  0.00           O  
ATOM   1817  O5'   A  1014     -29.152   4.616 -74.280  1.00  0.00           O  
ATOM   1818  C5'   A  1014     -30.426   4.091 -74.623  1.00  0.00           C  
ATOM   1819  C4'   A  1014     -31.362   4.090 -73.441  1.00  0.00           C  
ATOM   1820  O4'   A  1014     -30.796   3.281 -72.378  1.00  0.00           O  
ATOM   1821  C3'   A  1014     -31.622   5.442 -72.795  1.00  0.00           C  
ATOM   1822  O3'   A  1014     -32.662   6.168 -73.426  1.00  0.00           O  
ATOM   1823  C1'   A  1014     -31.047   3.865 -71.129  1.00  0.00           C  
ATOM   1824  C2'   A  1014     -31.991   5.047 -71.371  1.00  0.00           C  
ATOM   1825  O2'   A  1014     -33.333   4.589 -71.295  1.00  0.00           O  
ATOM   1826  N1    A  1014     -28.490   5.221 -66.866  1.00  0.00           N  
ATOM   1827  C2    A  1014     -29.761   4.857 -67.075  1.00  0.00           C  
ATOM   1828  N3    A  1014     -30.362   4.516 -68.214  1.00  0.00           N  
ATOM   1829  C4    A  1014     -29.498   4.574 -69.243  1.00  0.00           C  
ATOM   1830  C5    A  1014     -28.163   4.930 -69.184  1.00  0.00           C  
ATOM   1831  C6    A  1014     -27.648   5.268 -67.920  1.00  0.00           C  
ATOM   1832  N6    A  1014     -26.381   5.631 -67.711  1.00  0.00           N  
ATOM   1833  N7    A  1014     -27.585   4.875 -70.446  1.00  0.00           N  
ATOM   1834  C8    A  1014     -28.567   4.493 -71.225  1.00  0.00           C  
ATOM   1835  N9    A  1014     -29.753   4.293 -70.563  1.00  0.00           N  
ATOM   1836  H5'   A  1014     -30.317   3.171 -74.945  1.00  0.00           H  
ATOM   1837 H5''   A  1014     -30.815   4.635 -75.339  1.00  0.00           H  
ATOM   1838  H4'   A  1014     -32.220   3.704 -73.716  1.00  0.00           H  
ATOM   1839  H3'   A  1014     -30.788   5.958 -72.782  1.00  0.00           H  
ATOM   1840  H1'   A  1014     -31.474   3.226 -70.521  1.00  0.00           H  
ATOM   1841  H2'   A  1014     -31.819   5.777 -70.740  1.00  0.00           H  
ATOM   1842 HO2'   A  1014     -33.741   4.935 -70.474  1.00  0.00           H  
ATOM   1843  H2    A  1014     -30.331   4.838 -66.278  1.00  0.00           H  
ATOM   1844  H61   A  1014     -26.079   5.856 -66.805  1.00  0.00           H  
ATOM   1845  H62   A  1014     -25.751   5.672 -68.461  1.00  0.00           H  
ATOM   1846  H8    A  1014     -28.464   4.363 -72.191  1.00  0.00           H  
ATOM   1847  P     A  1015     -32.491   7.741 -73.712  1.00  0.00           P  
ATOM   1848  OP2   A  1015     -31.398   7.912 -74.701  1.00  0.00           O  
ATOM   1849  OP1   A  1015     -33.834   8.306 -73.996  1.00  0.00           O  
ATOM   1850  O5'   A  1015     -31.992   8.333 -72.319  1.00  0.00           O  
ATOM   1851  C5'   A  1015     -32.798   9.240 -71.582  1.00  0.00           C  
ATOM   1852  C4'   A  1015     -32.668   9.016 -70.096  1.00  0.00           C  
ATOM   1853  O4'   A  1015     -31.851   7.862 -69.802  1.00  0.00           O  
ATOM   1854  C3'   A  1015     -31.979  10.123 -69.312  1.00  0.00           C  
ATOM   1855  O3'   A  1015     -32.848  11.192 -68.982  1.00  0.00           O  
ATOM   1856  C1'   A  1015     -30.979   8.098 -68.725  1.00  0.00           C  
ATOM   1857  C2'   A  1015     -31.452   9.396 -68.089  1.00  0.00           C  
ATOM   1858  O2'   A  1015     -32.495   9.118 -67.166  1.00  0.00           O  
ATOM   1859  N1    A  1015     -25.972   8.738 -67.686  1.00  0.00           N  
ATOM   1860  C2    A  1015     -27.053   8.666 -66.898  1.00  0.00           C  
ATOM   1861  N3    A  1015     -28.330   8.499 -67.236  1.00  0.00           N  
ATOM   1862  C4    A  1015     -28.459   8.396 -68.571  1.00  0.00           C  
ATOM   1863  C5    A  1015     -27.444   8.450 -69.508  1.00  0.00           C  
ATOM   1864  C6    A  1015     -26.137   8.631 -69.022  1.00  0.00           C  
ATOM   1865  N6    A  1015     -25.059   8.702 -69.806  1.00  0.00           N  
ATOM   1866  N7    A  1015     -27.953   8.307 -70.791  1.00  0.00           N  
ATOM   1867  C8    A  1015     -29.243   8.172 -70.605  1.00  0.00           C  
ATOM   1868  N9    A  1015     -29.619   8.216 -69.285  1.00  0.00           N  
ATOM   1869  H5'   A  1015     -33.736   9.120 -71.842  1.00  0.00           H  
ATOM   1870 H5''   A  1015     -32.524  10.157 -71.792  1.00  0.00           H  
ATOM   1871  H4'   A  1015     -33.560   8.861 -69.720  1.00  0.00           H  
ATOM   1872  H3'   A  1015     -31.220  10.460 -69.832  1.00  0.00           H  
ATOM   1873  H1'   A  1015     -30.995   7.382 -68.055  1.00  0.00           H  
ATOM   1874  H2'   A  1015     -30.716   9.888 -67.669  1.00  0.00           H  
ATOM   1875 HO2'   A  1015     -32.163   9.267 -66.256  1.00  0.00           H  
ATOM   1876  H2    A  1015     -26.880   8.750 -65.937  1.00  0.00           H  
ATOM   1877  H61   A  1015     -24.172   8.829 -69.409  1.00  0.00           H  
ATOM   1878  H62   A  1015     -25.154   8.627 -70.778  1.00  0.00           H  
ATOM   1879  H8    A  1015     -29.880   8.051 -71.340  1.00  0.00           H  
ATOM   1880  P     A  1016     -32.560  12.670 -69.545  1.00  0.00           P  
ATOM   1881  OP2   A  1016     -32.186  12.552 -70.977  1.00  0.00           O  
ATOM   1882  OP1   A  1016     -33.695  13.542 -69.152  1.00  0.00           O  
ATOM   1883  O5'   A  1016     -31.270  13.145 -68.738  1.00  0.00           O  
ATOM   1884  C5'   A  1016     -31.333  13.384 -67.340  1.00  0.00           C  
ATOM   1885  C4'   A  1016     -30.045  13.002 -66.655  1.00  0.00           C  
ATOM   1886  O4'   A  1016     -29.573  11.794 -67.285  1.00  0.00           O  
ATOM   1887  C3'   A  1016     -28.893  13.985 -66.802  1.00  0.00           C  
ATOM   1888  O3'   A  1016     -28.867  14.966 -65.779  1.00  0.00           O  
ATOM   1889  C1'   A  1016     -28.188  11.843 -67.489  1.00  0.00           C  
ATOM   1890  C2'   A  1016     -27.675  13.082 -66.764  1.00  0.00           C  
ATOM   1891  O2'   A  1016     -27.339  12.728 -65.430  1.00  0.00           O  
ATOM   1892  N1    A  1016     -24.572  12.055 -71.154  1.00  0.00           N  
ATOM   1893  C2    A  1016     -24.498  12.017 -69.817  1.00  0.00           C  
ATOM   1894  N3    A  1016     -25.481  11.962 -68.922  1.00  0.00           N  
ATOM   1895  C4    A  1016     -26.680  11.948 -69.532  1.00  0.00           C  
ATOM   1896  C5    A  1016     -26.916  11.983 -70.894  1.00  0.00           C  
ATOM   1897  C6    A  1016     -25.791  12.039 -71.735  1.00  0.00           C  
ATOM   1898  N6    A  1016     -25.864  12.079 -73.067  1.00  0.00           N  
ATOM   1899  N7    A  1016     -28.279  11.953 -71.156  1.00  0.00           N  
ATOM   1900  C8    A  1016     -28.827  11.902 -69.967  1.00  0.00           C  
ATOM   1901  N9    A  1016     -27.917  11.895 -68.938  1.00  0.00           N  
ATOM   1902  H5'   A  1016     -32.066  12.858 -66.958  1.00  0.00           H  
ATOM   1903 H5''   A  1016     -31.508  14.335 -67.185  1.00  0.00           H  
ATOM   1904  H4'   A  1016     -30.226  12.841 -65.705  1.00  0.00           H  
ATOM   1905  H3'   A  1016     -28.946  14.413 -67.683  1.00  0.00           H  
ATOM   1906  H1'   A  1016     -27.767  11.044 -67.106  1.00  0.00           H  
ATOM   1907  H2'   A  1016     -26.915  13.483 -67.236  1.00  0.00           H  
ATOM   1908 HO2'   A  1016     -27.698  11.837 -65.237  1.00  0.00           H  
ATOM   1909  H2    A  1016     -23.591  12.030 -69.446  1.00  0.00           H  
ATOM   1910  H61   A  1016     -25.043  12.117 -73.602  1.00  0.00           H  
ATOM   1911  H62   A  1016     -26.737  12.068 -73.511  1.00  0.00           H  
ATOM   1912  H8    A  1016     -29.796  11.871 -69.825  1.00  0.00           H  
ATOM   1913  P     A  1017     -27.855  16.210 -65.879  1.00  0.00           P  
ATOM   1914  OP2   A  1017     -27.225  16.185 -67.223  1.00  0.00           O  
ATOM   1915  OP1   A  1017     -28.575  17.427 -65.428  1.00  0.00           O  
ATOM   1916  O5'   A  1017     -26.728  15.877 -64.802  1.00  0.00           O  
ATOM   1917  C5'   A  1017     -26.944  16.125 -63.421  1.00  0.00           C  
ATOM   1918  C4'   A  1017     -27.076  14.840 -62.641  1.00  0.00           C  
ATOM   1919  O4'   A  1017     -26.649  13.731 -63.478  1.00  0.00           O  
ATOM   1920  C3'   A  1017     -26.241  14.740 -61.374  1.00  0.00           C  
ATOM   1921  O3'   A  1017     -26.901  15.259 -60.232  1.00  0.00           O  
ATOM   1922  C1'   A  1017     -25.828  12.853 -62.731  1.00  0.00           C  
ATOM   1923  C2'   A  1017     -25.984  13.241 -61.261  1.00  0.00           C  
ATOM   1924  O2'   A  1017     -27.111  12.565 -60.721  1.00  0.00           O  
ATOM   1925  N1    A  1017     -20.952  11.261 -62.234  1.00  0.00           N  
ATOM   1926  C2    A  1017     -22.083  10.903 -61.614  1.00  0.00           C  
ATOM   1927  N3    A  1017     -23.321  11.359 -61.793  1.00  0.00           N  
ATOM   1928  C4    A  1017     -23.345  12.308 -62.745  1.00  0.00           C  
ATOM   1929  C5    A  1017     -22.267  12.782 -63.469  1.00  0.00           C  
ATOM   1930  C6    A  1017     -21.010  12.217 -63.186  1.00  0.00           C  
ATOM   1931  N6    A  1017     -19.882  12.575 -63.803  1.00  0.00           N  
ATOM   1932  N7    A  1017     -22.671  13.762 -64.366  1.00  0.00           N  
ATOM   1933  C8    A  1017     -23.962  13.856 -64.168  1.00  0.00           C  
ATOM   1934  N9    A  1017     -24.438  13.005 -63.201  1.00  0.00           N  
ATOM   1935  H5'   A  1017     -27.765  16.649 -63.314  1.00  0.00           H  
ATOM   1936 H5''   A  1017     -26.189  16.638 -63.066  1.00  0.00           H  
ATOM   1937  H4'   A  1017     -28.016  14.716 -62.393  1.00  0.00           H  
ATOM   1938  H3'   A  1017     -25.387  15.201 -61.514  1.00  0.00           H  
ATOM   1939  H1'   A  1017     -26.114  11.923 -62.854  1.00  0.00           H  
ATOM   1940  H2'   A  1017     -25.169  13.054 -60.750  1.00  0.00           H  
ATOM   1941 HO2'   A  1017     -27.674  13.212 -60.247  1.00  0.00           H  
ATOM   1942  H2    A  1017     -21.987  10.205 -60.932  1.00  0.00           H  
ATOM   1943  H61   A  1017     -19.035  12.144 -63.562  1.00  0.00           H  
ATOM   1944  H62   A  1017     -19.900  13.266 -64.497  1.00  0.00           H  
ATOM   1945  H8    A  1017     -24.536  14.477 -64.664  1.00  0.00           H  
ATOM   1946  P     A  1018     -26.083  16.113 -59.144  1.00  0.00           P  
ATOM   1947  OP2   A  1018     -25.481  17.282 -59.835  1.00  0.00           O  
ATOM   1948  OP1   A  1018     -26.964  16.329 -57.970  1.00  0.00           O  
ATOM   1949  O5'   A  1018     -24.900  15.141 -58.702  1.00  0.00           O  
ATOM   1950  C5'   A  1018     -25.091  14.184 -57.671  1.00  0.00           C  
ATOM   1951  C4'   A  1018     -23.829  13.403 -57.400  1.00  0.00           C  
ATOM   1952  O4'   A  1018     -23.326  12.829 -58.635  1.00  0.00           O  
ATOM   1953  C3'   A  1018     -22.658  14.199 -56.846  1.00  0.00           C  
ATOM   1954  O3'   A  1018     -22.730  14.390 -55.444  1.00  0.00           O  
ATOM   1955  C1'   A  1018     -21.899  12.853 -58.631  1.00  0.00           C  
ATOM   1956  C2'   A  1018     -21.476  13.315 -57.234  1.00  0.00           C  
ATOM   1957  O2'   A  1018     -21.377  12.185 -56.380  1.00  0.00           O  
ATOM   1958  N1    A  1018     -18.080  14.602 -61.617  1.00  0.00           N  
ATOM   1959  C2    A  1018     -18.128  13.637 -60.689  1.00  0.00           C  
ATOM   1960  N3    A  1018     -19.158  13.234 -59.948  1.00  0.00           N  
ATOM   1961  C4    A  1018     -20.260  13.948 -60.237  1.00  0.00           C  
ATOM   1962  C5    A  1018     -20.367  14.969 -61.163  1.00  0.00           C  
ATOM   1963  C6    A  1018     -19.205  15.300 -61.883  1.00  0.00           C  
ATOM   1964  N6    A  1018     -19.157  16.262 -62.807  1.00  0.00           N  
ATOM   1965  N7    A  1018     -21.659  15.474 -61.189  1.00  0.00           N  
ATOM   1966  C8    A  1018     -22.294  14.760 -60.293  1.00  0.00           C  
ATOM   1967  N9    A  1018     -21.508  13.817 -59.677  1.00  0.00           N  
ATOM   1968  H5'   A  1018     -25.800  13.562 -57.938  1.00  0.00           H  
ATOM   1969 H5''   A  1018     -25.363  14.645 -56.851  1.00  0.00           H  
ATOM   1970  H4'   A  1018     -24.034  12.676 -56.774  1.00  0.00           H  
ATOM   1971  H3'   A  1018     -22.596  15.054 -57.322  1.00  0.00           H  
ATOM   1972  H1'   A  1018     -21.493  11.981 -58.823  1.00  0.00           H  
ATOM   1973  H2'   A  1018     -20.639  13.826 -57.260  1.00  0.00           H  
ATOM   1974 HO2'   A  1018     -22.064  11.534 -56.633  1.00  0.00           H  
ATOM   1975  H2    A  1018     -17.285  13.161 -60.534  1.00  0.00           H  
ATOM   1976  H61   A  1018     -18.317  16.448 -63.277  1.00  0.00           H  
ATOM   1977  H62   A  1018     -19.960  16.782 -63.017  1.00  0.00           H  
ATOM   1978  H8    A  1018     -23.243  14.887 -60.081  1.00  0.00           H  
ATOM   1979  P     C  1019     -21.772  15.461 -54.724  1.00  0.00           P  
ATOM   1980  OP2   C  1019     -22.108  16.807 -55.251  1.00  0.00           O  
ATOM   1981  OP1   C  1019     -21.822  15.211 -53.261  1.00  0.00           O  
ATOM   1982  O5'   C  1019     -20.313  15.080 -55.238  1.00  0.00           O  
ATOM   1983  C5'   C  1019     -19.522  14.125 -54.547  1.00  0.00           C  
ATOM   1984  C4'   C  1019     -18.129  14.034 -55.121  1.00  0.00           C  
ATOM   1985  O4'   C  1019     -18.164  14.009 -56.563  1.00  0.00           O  
ATOM   1986  C3'   C  1019     -17.194  15.189 -54.797  1.00  0.00           C  
ATOM   1987  O3'   C  1019     -16.586  15.066 -53.523  1.00  0.00           O  
ATOM   1988  C1'   C  1019     -17.016  14.665 -57.084  1.00  0.00           C  
ATOM   1989  C2'   C  1019     -16.167  15.140 -55.917  1.00  0.00           C  
ATOM   1990  O2'   C  1019     -15.161  14.173 -55.652  1.00  0.00           O  
ATOM   1991  N1    C  1019     -17.464  15.786 -57.948  1.00  0.00           N  
ATOM   1992  C2    C  1019     -16.627  16.194 -58.994  1.00  0.00           C  
ATOM   1993  O2    C  1019     -15.544  15.613 -59.166  1.00  0.00           O  
ATOM   1994  N3    C  1019     -17.011  17.213 -59.797  1.00  0.00           N  
ATOM   1995  C4    C  1019     -18.179  17.821 -59.591  1.00  0.00           C  
ATOM   1996  N4    C  1019     -18.517  18.822 -60.408  1.00  0.00           N  
ATOM   1997  C5    C  1019     -19.052  17.431 -58.536  1.00  0.00           C  
ATOM   1998  C6    C  1019     -18.661  16.421 -57.750  1.00  0.00           C  
ATOM   1999  H5'   C  1019     -19.952  13.247 -54.612  1.00  0.00           H  
ATOM   2000 H5''   C  1019     -19.462  14.383 -53.603  1.00  0.00           H  
ATOM   2001  H4'   C  1019     -17.713  13.204 -54.809  1.00  0.00           H  
ATOM   2002  H3'   C  1019     -17.687  16.033 -54.861  1.00  0.00           H  
ATOM   2003  H1'   C  1019     -16.501  14.027 -57.619  1.00  0.00           H  
ATOM   2004  H2'   C  1019     -15.782  16.024 -56.089  1.00  0.00           H  
ATOM   2005 HO2'   C  1019     -15.153  13.974 -54.693  1.00  0.00           H  
ATOM   2006  H42   C  1019     -19.369  19.290 -60.282  1.00  0.00           H  
ATOM   2007  H41   C  1019     -17.913  19.089 -61.132  1.00  0.00           H  
ATOM   2008  H5    C  1019     -19.909  17.884 -58.393  1.00  0.00           H  
ATOM   2009  H6    C  1019     -19.248  16.137 -57.018  1.00  0.00           H  
ATOM   2010  P     A  1020     -15.935  16.352 -52.811  1.00  0.00           P  
ATOM   2011  OP2   A  1020     -16.429  17.565 -53.510  1.00  0.00           O  
ATOM   2012  OP1   A  1020     -16.133  16.217 -51.346  1.00  0.00           O  
ATOM   2013  O5'   A  1020     -14.376  16.211 -53.112  1.00  0.00           O  
ATOM   2014  C5'   A  1020     -13.443  16.028 -52.058  1.00  0.00           C  
ATOM   2015  C4'   A  1020     -12.028  16.258 -52.524  1.00  0.00           C  
ATOM   2016  O4'   A  1020     -11.873  15.683 -53.859  1.00  0.00           O  
ATOM   2017  C3'   A  1020     -11.595  17.711 -52.651  1.00  0.00           C  
ATOM   2018  O3'   A  1020     -11.166  18.271 -51.422  1.00  0.00           O  
ATOM   2019  C1'   A  1020     -11.015  16.499 -54.612  1.00  0.00           C  
ATOM   2020  C2'   A  1020     -10.446  17.543 -53.640  1.00  0.00           C  
ATOM   2021  O2'   A  1020      -9.297  17.000 -53.007  1.00  0.00           O  
ATOM   2022  N1    A  1020     -10.866  19.449 -58.834  1.00  0.00           N  
ATOM   2023  C2    A  1020      -9.911  19.031 -57.994  1.00  0.00           C  
ATOM   2024  N3    A  1020     -10.020  18.263 -56.912  1.00  0.00           N  
ATOM   2025  C4    A  1020     -11.300  17.904 -56.710  1.00  0.00           C  
ATOM   2026  C5    A  1020     -12.390  18.254 -57.485  1.00  0.00           C  
ATOM   2027  C6    A  1020     -12.142  19.070 -58.604  1.00  0.00           C  
ATOM   2028  N6    A  1020     -13.094  19.488 -59.441  1.00  0.00           N  
ATOM   2029  N7    A  1020     -13.555  17.699 -56.973  1.00  0.00           N  
ATOM   2030  C8    A  1020     -13.149  17.037 -55.917  1.00  0.00           C  
ATOM   2031  N9    A  1020     -11.796  17.118 -55.699  1.00  0.00           N  
ATOM   2032  H5'   A  1020     -13.522  15.113 -51.716  1.00  0.00           H  
ATOM   2033 H5''   A  1020     -13.648  16.657 -51.336  1.00  0.00           H  
ATOM   2034  H4'   A  1020     -11.413  15.813 -51.904  1.00  0.00           H  
ATOM   2035  H3'   A  1020     -12.322  18.229 -53.056  1.00  0.00           H  
ATOM   2036  H1'   A  1020     -10.279  15.976 -54.995  1.00  0.00           H  
ATOM   2037  H2'   A  1020     -10.243  18.384 -54.102  1.00  0.00           H  
ATOM   2038 HO2'   A  1020      -8.499  17.450 -53.355  1.00  0.00           H  
ATOM   2039  H2    A  1020      -9.003  19.333 -58.205  1.00  0.00           H  
ATOM   2040  H61   A  1020     -12.859  20.056 -60.205  1.00  0.00           H  
ATOM   2041  H62   A  1020     -14.026  19.225 -59.294  1.00  0.00           H  
ATOM   2042  H8    A  1020     -13.757  16.531 -55.337  1.00  0.00           H  
ATOM   2043  P     U  1021     -11.898  19.573 -50.829  1.00  0.00           P  
ATOM   2044  OP2   U  1021     -13.169  19.764 -51.572  1.00  0.00           O  
ATOM   2045  OP1   U  1021     -11.923  19.453 -49.349  1.00  0.00           O  
ATOM   2046  O5'   U  1021     -10.920  20.772 -51.210  1.00  0.00           O  
ATOM   2047  C5'   U  1021      -9.519  20.566 -51.312  1.00  0.00           C  
ATOM   2048  C4'   U  1021      -8.911  21.403 -52.410  1.00  0.00           C  
ATOM   2049  O4'   U  1021      -9.092  20.739 -53.692  1.00  0.00           O  
ATOM   2050  C3'   U  1021      -9.508  22.789 -52.604  1.00  0.00           C  
ATOM   2051  O3'   U  1021      -8.947  23.759 -51.739  1.00  0.00           O  
ATOM   2052  C1'   U  1021      -9.321  21.700 -54.697  1.00  0.00           C  
ATOM   2053  C2'   U  1021      -9.121  23.070 -54.046  1.00  0.00           C  
ATOM   2054  O2'   U  1021      -7.751  23.432 -54.150  1.00  0.00           O  
ATOM   2055  N1    U  1021     -10.699  21.519 -55.214  1.00  0.00           N  
ATOM   2056  C2    U  1021     -10.948  21.938 -56.508  1.00  0.00           C  
ATOM   2057  O2    U  1021     -10.095  22.437 -57.221  1.00  0.00           O  
ATOM   2058  N3    U  1021     -12.236  21.749 -56.944  1.00  0.00           N  
ATOM   2059  C4    U  1021     -13.282  21.198 -56.234  1.00  0.00           C  
ATOM   2060  O4    U  1021     -14.388  21.098 -56.768  1.00  0.00           O  
ATOM   2061  C5    U  1021     -12.952  20.788 -54.904  1.00  0.00           C  
ATOM   2062  C6    U  1021     -11.704  20.958 -54.454  1.00  0.00           C  
ATOM   2063  H5'   U  1021      -9.348  19.619 -51.501  1.00  0.00           H  
ATOM   2064 H5''   U  1021      -9.097  20.803 -50.460  1.00  0.00           H  
ATOM   2065  H4'   U  1021      -7.952  21.503 -52.237  1.00  0.00           H  
ATOM   2066  H3'   U  1021     -10.483  22.734 -52.529  1.00  0.00           H  
ATOM   2067  H1'   U  1021      -8.682  21.596 -55.433  1.00  0.00           H  
ATOM   2068  H2'   U  1021      -9.705  23.745 -54.450  1.00  0.00           H  
ATOM   2069 HO2'   U  1021      -7.672  24.407 -54.084  1.00  0.00           H  
ATOM   2070  H3    U  1021     -12.434  22.040 -57.858  1.00  0.00           H  
ATOM   2071  H5    U  1021     -13.634  20.385 -54.328  1.00  0.00           H  
ATOM   2072  H6    U  1021     -11.503  20.670 -53.540  1.00  0.00           H  
ATOM   2073  P     A  1022      -9.828  25.008 -51.243  1.00  0.00           P  
ATOM   2074  OP2   A  1022     -11.260  24.625 -51.334  1.00  0.00           O  
ATOM   2075  OP1   A  1022      -9.275  25.476 -49.948  1.00  0.00           O  
ATOM   2076  O5'   A  1022      -9.550  26.134 -52.335  1.00  0.00           O  
ATOM   2077  C5'   A  1022      -8.953  27.370 -51.971  1.00  0.00           C  
ATOM   2078  C4'   A  1022      -8.431  28.109 -53.178  1.00  0.00           C  
ATOM   2079  O4'   A  1022      -7.994  27.189 -54.220  1.00  0.00           O  
ATOM   2080  C3'   A  1022      -9.415  29.044 -53.865  1.00  0.00           C  
ATOM   2081  O3'   A  1022      -9.477  30.325 -53.263  1.00  0.00           O  
ATOM   2082  C1'   A  1022      -8.338  27.710 -55.490  1.00  0.00           C  
ATOM   2083  C2'   A  1022      -8.806  29.149 -55.255  1.00  0.00           C  
ATOM   2084  O2'   A  1022      -7.675  30.008 -55.257  1.00  0.00           O  
ATOM   2085  N1    A  1022     -10.570  25.972 -59.797  1.00  0.00           N  
ATOM   2086  C2    A  1022      -9.535  26.795 -59.589  1.00  0.00           C  
ATOM   2087  N3    A  1022      -9.005  27.207 -58.439  1.00  0.00           N  
ATOM   2088  C4    A  1022      -9.663  26.672 -57.395  1.00  0.00           C  
ATOM   2089  C5    A  1022     -10.743  25.811 -57.449  1.00  0.00           C  
ATOM   2090  C6    A  1022     -11.208  25.451 -58.727  1.00  0.00           C  
ATOM   2091  N6    A  1022     -12.240  24.631 -58.935  1.00  0.00           N  
ATOM   2092  N7    A  1022     -11.160  25.465 -56.171  1.00  0.00           N  
ATOM   2093  C8    A  1022     -10.336  26.114 -55.386  1.00  0.00           C  
ATOM   2094  N9    A  1022      -9.404  26.865 -56.059  1.00  0.00           N  
ATOM   2095  H5'   A  1022      -8.210  27.198 -51.356  1.00  0.00           H  
ATOM   2096 H5''   A  1022      -9.620  27.927 -51.518  1.00  0.00           H  
ATOM   2097  H4'   A  1022      -7.657  28.630 -52.877  1.00  0.00           H  
ATOM   2098  H3'   A  1022     -10.308  28.646 -53.937  1.00  0.00           H  
ATOM   2099  H1'   A  1022      -7.566  27.713 -56.095  1.00  0.00           H  
ATOM   2100  H2'   A  1022      -9.472  29.423 -55.920  1.00  0.00           H  
ATOM   2101 HO2'   A  1022      -7.689  30.551 -56.073  1.00  0.00           H  
ATOM   2102  H2    A  1022      -9.106  27.146 -60.398  1.00  0.00           H  
ATOM   2103  H61   A  1022     -12.519  24.417 -59.850  1.00  0.00           H  
ATOM   2104  H62   A  1022     -12.718  24.241 -58.174  1.00  0.00           H  
ATOM   2105  H8    A  1022     -10.382  26.068 -54.407  1.00  0.00           H  
ATOM   2106  P     U  1023     -10.783  31.243 -53.448  1.00  0.00           P  
ATOM   2107  OP2   U  1023     -11.979  30.389 -53.234  1.00  0.00           O  
ATOM   2108  OP1   U  1023     -10.602  32.471 -52.633  1.00  0.00           O  
ATOM   2109  O5'   U  1023     -10.745  31.661 -54.985  1.00  0.00           O  
ATOM   2110  C5'   U  1023      -9.909  32.717 -55.433  1.00  0.00           C  
ATOM   2111  C4'   U  1023     -10.109  33.001 -56.902  1.00  0.00           C  
ATOM   2112  O4'   U  1023      -9.858  31.803 -57.666  1.00  0.00           O  
ATOM   2113  C3'   U  1023     -11.520  33.379 -57.325  1.00  0.00           C  
ATOM   2114  O3'   U  1023     -11.842  34.728 -57.039  1.00  0.00           O  
ATOM   2115  C1'   U  1023     -10.687  31.773 -58.817  1.00  0.00           C  
ATOM   2116  C2'   U  1023     -11.516  33.055 -58.813  1.00  0.00           C  
ATOM   2117  O2'   U  1023     -10.837  34.059 -59.556  1.00  0.00           O  
ATOM   2118  N1    U  1023     -11.533  30.556 -58.762  1.00  0.00           N  
ATOM   2119  C2    U  1023     -12.037  30.083 -59.959  1.00  0.00           C  
ATOM   2120  O2    U  1023     -11.816  30.617 -61.032  1.00  0.00           O  
ATOM   2121  N3    U  1023     -12.814  28.955 -59.859  1.00  0.00           N  
ATOM   2122  C4    U  1023     -13.133  28.264 -58.709  1.00  0.00           C  
ATOM   2123  O4    U  1023     -13.847  27.263 -58.784  1.00  0.00           O  
ATOM   2124  C5    U  1023     -12.576  28.810 -57.509  1.00  0.00           C  
ATOM   2125  C6    U  1023     -11.815  29.908 -57.578  1.00  0.00           C  
ATOM   2126  H5'   U  1023      -8.973  32.469 -55.281  1.00  0.00           H  
ATOM   2127 H5''   U  1023     -10.114  33.526 -54.921  1.00  0.00           H  
ATOM   2128  H4'   U  1023      -9.475  33.694 -57.178  1.00  0.00           H  
ATOM   2129  H3'   U  1023     -12.161  32.791 -56.872  1.00  0.00           H  
ATOM   2130  H1'   U  1023     -10.135  31.748 -59.627  1.00  0.00           H  
ATOM   2131  H2'   U  1023     -12.423  32.906 -59.151  1.00  0.00           H  
ATOM   2132 HO2'   U  1023     -11.327  34.225 -60.389  1.00  0.00           H  
ATOM   2133  H3    U  1023     -13.182  28.603 -60.696  1.00  0.00           H  
ATOM   2134  H5    U  1023     -12.751  28.382 -56.645  1.00  0.00           H  
ATOM   2135  H6    U  1023     -11.447  30.262 -56.743  1.00  0.00           H  
ATOM   2136  P     G  1024     -13.365  35.156 -56.760  1.00  0.00           P  
ATOM   2137  OP2   G  1024     -14.036  34.035 -56.054  1.00  0.00           O  
ATOM   2138  OP1   G  1024     -13.359  36.510 -56.149  1.00  0.00           O  
ATOM   2139  O5'   G  1024     -14.006  35.275 -58.215  1.00  0.00           O  
ATOM   2140  C5'   G  1024     -13.661  36.349 -59.077  1.00  0.00           C  
ATOM   2141  C4'   G  1024     -14.443  36.298 -60.366  1.00  0.00           C  
ATOM   2142  O4'   G  1024     -14.032  35.170 -61.178  1.00  0.00           O  
ATOM   2143  C3'   G  1024     -15.948  36.118 -60.227  1.00  0.00           C  
ATOM   2144  O3'   G  1024     -16.636  37.343 -60.036  1.00  0.00           O  
ATOM   2145  C1'   G  1024     -15.148  34.557 -61.816  1.00  0.00           C  
ATOM   2146  C2'   G  1024     -16.335  35.487 -61.557  1.00  0.00           C  
ATOM   2147  O2'   G  1024     -16.390  36.459 -62.592  1.00  0.00           O  
ATOM   2148  N1    G  1024     -17.275  29.949 -62.208  1.00  0.00           N  
ATOM   2149  C2    G  1024     -17.333  31.015 -63.073  1.00  0.00           C  
ATOM   2150  N2    G  1024     -18.051  30.836 -64.191  1.00  0.00           N  
ATOM   2151  N3    G  1024     -16.731  32.173 -62.858  1.00  0.00           N  
ATOM   2152  C4    G  1024     -16.056  32.183 -61.690  1.00  0.00           C  
ATOM   2153  C5    G  1024     -15.934  31.175 -60.758  1.00  0.00           C  
ATOM   2154  C6    G  1024     -16.585  29.937 -61.000  1.00  0.00           C  
ATOM   2155  O6    G  1024     -16.597  28.922 -60.294  1.00  0.00           O  
ATOM   2156  N7    G  1024     -15.149  31.584 -59.689  1.00  0.00           N  
ATOM   2157  C8    G  1024     -14.815  32.810 -59.985  1.00  0.00           C  
ATOM   2158  N9    G  1024     -15.330  33.237 -61.185  1.00  0.00           N  
ATOM   2159  H5'   G  1024     -12.704  36.301 -59.282  1.00  0.00           H  
ATOM   2160 H5''   G  1024     -13.848  37.197 -58.622  1.00  0.00           H  
ATOM   2161  H4'   G  1024     -14.274  37.120 -60.873  1.00  0.00           H  
ATOM   2162  H3'   G  1024     -16.130  35.481 -59.506  1.00  0.00           H  
ATOM   2163  H1'   G  1024     -15.027  34.444 -62.782  1.00  0.00           H  
ATOM   2164  H2'   G  1024     -17.173  34.985 -61.486  1.00  0.00           H  
ATOM   2165 HO2'   G  1024     -17.160  36.269 -63.167  1.00  0.00           H  
ATOM   2166  H1    G  1024     -17.756  29.133 -62.460  1.00  0.00           H  
ATOM   2167  H22   G  1024     -18.128  31.562 -64.846  1.00  0.00           H  
ATOM   2168  H21   G  1024     -18.500  29.981 -64.357  1.00  0.00           H  
ATOM   2169  H8    G  1024     -14.253  33.369 -59.409  1.00  0.00           H  
ATOM   2170  P     G  1025     -18.043  37.366 -59.260  1.00  0.00           P  
ATOM   2171  OP2   G  1025     -17.930  36.476 -58.077  1.00  0.00           O  
ATOM   2172  OP1   G  1025     -18.445  38.784 -59.077  1.00  0.00           O  
ATOM   2173  O5'   G  1025     -19.061  36.694 -60.286  1.00  0.00           O  
ATOM   2174  C5'   G  1025     -19.575  37.427 -61.388  1.00  0.00           C  
ATOM   2175  C4'   G  1025     -20.569  36.614 -62.180  1.00  0.00           C  
ATOM   2176  O4'   G  1025     -19.932  35.402 -62.659  1.00  0.00           O  
ATOM   2177  C3'   G  1025     -21.778  36.104 -61.410  1.00  0.00           C  
ATOM   2178  O3'   G  1025     -22.807  37.072 -61.292  1.00  0.00           O  
ATOM   2179  C1'   G  1025     -20.842  34.309 -62.615  1.00  0.00           C  
ATOM   2180  C2'   G  1025     -22.197  34.876 -62.206  1.00  0.00           C  
ATOM   2181  O2'   G  1025     -22.918  35.241 -63.374  1.00  0.00           O  
ATOM   2182  N1    G  1025     -21.217  29.554 -60.835  1.00  0.00           N  
ATOM   2183  C2    G  1025     -21.920  30.168 -61.844  1.00  0.00           C  
ATOM   2184  N2    G  1025     -22.846  29.422 -62.464  1.00  0.00           N  
ATOM   2185  N3    G  1025     -21.729  31.422 -62.219  1.00  0.00           N  
ATOM   2186  C4    G  1025     -20.764  32.025 -61.493  1.00  0.00           C  
ATOM   2187  C5    G  1025     -20.004  31.503 -60.468  1.00  0.00           C  
ATOM   2188  C6    G  1025     -20.219  30.156 -60.075  1.00  0.00           C  
ATOM   2189  O6    G  1025     -19.647  29.512 -59.189  1.00  0.00           O  
ATOM   2190  N7    G  1025     -19.116  32.451 -59.980  1.00  0.00           N  
ATOM   2191  C8    G  1025     -19.348  33.513 -60.703  1.00  0.00           C  
ATOM   2192  N9    G  1025     -20.335  33.324 -61.640  1.00  0.00           N  
ATOM   2193  H5'   G  1025     -18.834  37.686 -61.974  1.00  0.00           H  
ATOM   2194 H5''   G  1025     -20.017  38.237 -61.055  1.00  0.00           H  
ATOM   2195  H4'   G  1025     -20.870  37.142 -62.949  1.00  0.00           H  
ATOM   2196  H3'   G  1025     -21.494  35.821 -60.516  1.00  0.00           H  
ATOM   2197  H1'   G  1025     -20.917  33.887 -63.496  1.00  0.00           H  
ATOM   2198  H2'   G  1025     -22.700  34.243 -61.652  1.00  0.00           H  
ATOM   2199 HO2'   G  1025     -23.659  34.613 -63.501  1.00  0.00           H  
ATOM   2200  H1    G  1025     -21.434  28.619 -60.634  1.00  0.00           H  
ATOM   2201  H22   G  1025     -23.378  29.807 -63.191  1.00  0.00           H  
ATOM   2202  H21   G  1025     -22.993  28.492 -62.192  1.00  0.00           H  
ATOM   2203  H8    G  1025     -18.866  34.358 -60.589  1.00  0.00           H  
ATOM   2204  P     C  1026     -23.865  36.982 -60.085  1.00  0.00           P  
ATOM   2205  OP2   C  1026     -23.109  36.806 -58.821  1.00  0.00           O  
ATOM   2206  OP1   C  1026     -24.814  38.117 -60.221  1.00  0.00           O  
ATOM   2207  O5'   C  1026     -24.666  35.635 -60.374  1.00  0.00           O  
ATOM   2208  C5'   C  1026     -25.722  35.602 -61.322  1.00  0.00           C  
ATOM   2209  C4'   C  1026     -26.420  34.265 -61.332  1.00  0.00           C  
ATOM   2210  O4'   C  1026     -25.465  33.194 -61.620  1.00  0.00           O  
ATOM   2211  C3'   C  1026     -27.072  33.839 -60.026  1.00  0.00           C  
ATOM   2212  O3'   C  1026     -28.395  34.324 -59.884  1.00  0.00           O  
ATOM   2213  C1'   C  1026     -25.837  32.010 -60.934  1.00  0.00           C  
ATOM   2214  C2'   C  1026     -27.180  32.334 -60.240  1.00  0.00           C  
ATOM   2215  O2'   C  1026     -28.241  32.015 -61.128  1.00  0.00           O  
ATOM   2216  N1    C  1026     -24.761  31.695 -59.961  1.00  0.00           N  
ATOM   2217  C2    C  1026     -24.712  30.405 -59.419  1.00  0.00           C  
ATOM   2218  O2    C  1026     -25.562  29.569 -59.765  1.00  0.00           O  
ATOM   2219  N3    C  1026     -23.741  30.092 -58.531  1.00  0.00           N  
ATOM   2220  C4    C  1026     -22.840  31.007 -58.176  1.00  0.00           C  
ATOM   2221  N4    C  1026     -21.900  30.653 -57.295  1.00  0.00           N  
ATOM   2222  C5    C  1026     -22.863  32.327 -58.707  1.00  0.00           C  
ATOM   2223  C6    C  1026     -23.828  32.625 -59.587  1.00  0.00           C  
ATOM   2224  H5'   C  1026     -25.355  35.779 -62.214  1.00  0.00           H  
ATOM   2225 H5''   C  1026     -26.372  36.301 -61.099  1.00  0.00           H  
ATOM   2226  H4'   C  1026     -27.103  34.271 -62.034  1.00  0.00           H  
ATOM   2227  H3'   C  1026     -26.460  34.026 -59.283  1.00  0.00           H  
ATOM   2228  H1'   C  1026     -25.962  31.250 -61.539  1.00  0.00           H  
ATOM   2229  H2'   C  1026     -27.264  31.856 -59.389  1.00  0.00           H  
ATOM   2230 HO2'   C  1026     -28.698  31.211 -60.805  1.00  0.00           H  
ATOM   2231  H42   C  1026     -21.223  31.304 -57.014  1.00  0.00           H  
ATOM   2232  H41   C  1026     -21.888  29.744 -56.931  1.00  0.00           H  
ATOM   2233  H5    C  1026     -22.196  32.994 -58.441  1.00  0.00           H  
ATOM   2234  H6    C  1026     -23.861  33.528 -59.964  1.00  0.00           H  
ATOM   2235  P     U  1027     -29.096  34.351 -58.437  1.00  0.00           P  
ATOM   2236  OP2   U  1027     -28.227  35.130 -57.520  1.00  0.00           O  
ATOM   2237  OP1   U  1027     -30.515  34.750 -58.621  1.00  0.00           O  
ATOM   2238  O5'   U  1027     -29.069  32.829 -57.969  1.00  0.00           O  
ATOM   2239  C5'   U  1027     -30.102  31.931 -58.346  1.00  0.00           C  
ATOM   2240  C4'   U  1027     -29.914  30.571 -57.720  1.00  0.00           C  
ATOM   2241  O4'   U  1027     -28.585  30.105 -58.019  1.00  0.00           O  
ATOM   2242  C3'   U  1027     -29.981  30.517 -56.201  1.00  0.00           C  
ATOM   2243  O3'   U  1027     -31.307  30.523 -55.705  1.00  0.00           O  
ATOM   2244  C1'   U  1027     -28.130  29.292 -56.964  1.00  0.00           C  
ATOM   2245  C2'   U  1027     -29.290  29.175 -56.000  1.00  0.00           C  
ATOM   2246  O2'   U  1027     -30.125  28.100 -56.406  1.00  0.00           O  
ATOM   2247  N1    U  1027     -26.954  29.956 -56.352  1.00  0.00           N  
ATOM   2248  C2    U  1027     -26.188  29.203 -55.481  1.00  0.00           C  
ATOM   2249  O2    U  1027     -26.439  28.042 -55.206  1.00  0.00           O  
ATOM   2250  N3    U  1027     -25.110  29.858 -54.938  1.00  0.00           N  
ATOM   2251  C4    U  1027     -24.725  31.161 -55.171  1.00  0.00           C  
ATOM   2252  O4    U  1027     -23.726  31.607 -54.603  1.00  0.00           O  
ATOM   2253  C5    U  1027     -25.563  31.879 -56.082  1.00  0.00           C  
ATOM   2254  C6    U  1027     -26.620  31.265 -56.625  1.00  0.00           C  
ATOM   2255  H5'   U  1027     -30.101  31.835 -59.322  1.00  0.00           H  
ATOM   2256 H5''   U  1027     -30.964  32.297 -58.061  1.00  0.00           H  
ATOM   2257  H4'   U  1027     -30.570  29.953 -58.104  1.00  0.00           H  
ATOM   2258  H3'   U  1027     -29.442  31.245 -55.829  1.00  0.00           H  
ATOM   2259  H1'   U  1027     -27.875  28.397 -57.272  1.00  0.00           H  
ATOM   2260  H2'   U  1027     -28.982  29.065 -55.076  1.00  0.00           H  
ATOM   2261 HO2'   U  1027     -30.030  27.363 -55.767  1.00  0.00           H  
ATOM   2262  H3    U  1027     -24.553  29.342 -54.318  1.00  0.00           H  
ATOM   2263  H5    U  1027     -25.364  32.812 -56.306  1.00  0.00           H  
ATOM   2264  H6    U  1027     -27.178  31.778 -57.245  1.00  0.00           H  
ATOM   2265  P     U  1028     -31.595  30.894 -54.168  1.00  0.00           P  
ATOM   2266  OP2   U  1028     -30.870  32.151 -53.856  1.00  0.00           O  
ATOM   2267  OP1   U  1028     -33.061  30.815 -53.942  1.00  0.00           O  
ATOM   2268  O5'   U  1028     -30.906  29.712 -53.352  1.00  0.00           O  
ATOM   2269  C5'   U  1028     -31.478  28.412 -53.327  1.00  0.00           C  
ATOM   2270  C4'   U  1028     -30.574  27.419 -52.639  1.00  0.00           C  
ATOM   2271  O4'   U  1028     -29.225  27.571 -53.148  1.00  0.00           O  
ATOM   2272  C3'   U  1028     -30.410  27.591 -51.137  1.00  0.00           C  
ATOM   2273  O3'   U  1028     -31.467  27.009 -50.395  1.00  0.00           O  
ATOM   2274  C1'   U  1028     -28.295  27.322 -52.131  1.00  0.00           C  
ATOM   2275  C2'   U  1028     -29.079  26.900 -50.889  1.00  0.00           C  
ATOM   2276  O2'   U  1028     -29.225  25.487 -50.886  1.00  0.00           O  
ATOM   2277  N1    U  1028     -27.512  28.562 -51.907  1.00  0.00           N  
ATOM   2278  C2    U  1028     -26.431  28.479 -51.048  1.00  0.00           C  
ATOM   2279  O2    U  1028     -26.107  27.449 -50.484  1.00  0.00           O  
ATOM   2280  N3    U  1028     -25.736  29.650 -50.872  1.00  0.00           N  
ATOM   2281  C4    U  1028     -26.004  30.872 -51.452  1.00  0.00           C  
ATOM   2282  O4    U  1028     -25.283  31.836 -51.192  1.00  0.00           O  
ATOM   2283  C5    U  1028     -27.136  30.883 -52.328  1.00  0.00           C  
ATOM   2284  C6    U  1028     -27.830  29.756 -52.519  1.00  0.00           C  
ATOM   2285  H5'   U  1028     -31.636  28.116 -54.248  1.00  0.00           H  
ATOM   2286 H5''   U  1028     -32.333  28.448 -52.851  1.00  0.00           H  
ATOM   2287  H4'   U  1028     -30.892  26.514 -52.836  1.00  0.00           H  
ATOM   2288  H3'   U  1028     -30.324  28.544 -50.929  1.00  0.00           H  
ATOM   2289  H1'   U  1028     -27.688  26.598 -52.391  1.00  0.00           H  
ATOM   2290  H2'   U  1028     -28.656  27.221 -50.065  1.00  0.00           H  
ATOM   2291 HO2'   U  1028     -28.666  25.109 -50.175  1.00  0.00           H  
ATOM   2292  H3    U  1028     -24.967  29.614 -50.267  1.00  0.00           H  
ATOM   2293  H5    U  1028     -27.399  31.709 -52.785  1.00  0.00           H  
ATOM   2294  H6    U  1028     -28.600  29.789 -53.122  1.00  0.00           H  
ATOM   2295  P     U  1029     -31.897  27.630 -48.977  1.00  0.00           P  
ATOM   2296  OP2   U  1029     -33.238  28.247 -49.134  1.00  0.00           O  
ATOM   2297  OP1   U  1029     -31.684  26.593 -47.936  1.00  0.00           O  
ATOM   2298  O5'   U  1029     -30.842  28.799 -48.732  1.00  0.00           O  
ATOM   2299  C5'   U  1029     -29.670  28.574 -47.964  1.00  0.00           C  
ATOM   2300  C4'   U  1029     -28.996  29.869 -47.584  1.00  0.00           C  
ATOM   2301  O4'   U  1029     -28.830  30.673 -48.777  1.00  0.00           O  
ATOM   2302  C3'   U  1029     -29.771  30.778 -46.642  1.00  0.00           C  
ATOM   2303  O3'   U  1029     -29.573  30.458 -45.277  1.00  0.00           O  
ATOM   2304  C1'   U  1029     -29.050  32.030 -48.483  1.00  0.00           C  
ATOM   2305  C2'   U  1029     -29.183  32.140 -46.975  1.00  0.00           C  
ATOM   2306  O2'   U  1029     -27.890  32.304 -46.410  1.00  0.00           O  
ATOM   2307  N1    U  1029     -30.287  32.443 -49.188  1.00  0.00           N  
ATOM   2308  C2    U  1029     -30.683  33.760 -49.049  1.00  0.00           C  
ATOM   2309  O2    U  1029     -30.066  34.574 -48.384  1.00  0.00           O  
ATOM   2310  N3    U  1029     -31.833  34.097 -49.720  1.00  0.00           N  
ATOM   2311  C4    U  1029     -32.614  33.270 -50.499  1.00  0.00           C  
ATOM   2312  O4    U  1029     -33.624  33.725 -51.038  1.00  0.00           O  
ATOM   2313  C5    U  1029     -32.144  31.922 -50.598  1.00  0.00           C  
ATOM   2314  C6    U  1029     -31.026  31.568 -49.956  1.00  0.00           C  
ATOM   2315  H5'   U  1029     -29.045  28.030 -48.487  1.00  0.00           H  
ATOM   2316 H5''   U  1029     -29.911  28.089 -47.147  1.00  0.00           H  
ATOM   2317  H4'   U  1029     -28.115  29.690 -47.196  1.00  0.00           H  
ATOM   2318  H3'   U  1029     -30.727  30.782 -46.858  1.00  0.00           H  
ATOM   2319  H1'   U  1029     -28.303  32.590 -48.783  1.00  0.00           H  
ATOM   2320  H2'   U  1029     -29.784  32.871 -46.722  1.00  0.00           H  
ATOM   2321 HO2'   U  1029     -27.486  33.123 -46.768  1.00  0.00           H  
ATOM   2322  H3    U  1029     -32.132  35.026 -49.634  1.00  0.00           H  
ATOM   2323  H5    U  1029     -32.637  31.266 -51.133  1.00  0.00           H  
ATOM   2324  H6    U  1029     -30.725  30.639 -50.039  1.00  0.00           H  
ATOM   2325  P     U  1030     -30.834  30.242 -44.304  1.00  0.00           P  
ATOM   2326  OP2   U  1030     -32.046  30.094 -45.150  1.00  0.00           O  
ATOM   2327  OP1   U  1030     -30.486  29.179 -43.328  1.00  0.00           O  
ATOM   2328  O5'   U  1030     -30.950  31.620 -43.513  1.00  0.00           O  
ATOM   2329  C5'   U  1030     -29.811  32.441 -43.307  1.00  0.00           C  
ATOM   2330  C4'   U  1030     -30.197  33.879 -43.065  1.00  0.00           C  
ATOM   2331  O4'   U  1030     -30.241  34.581 -44.333  1.00  0.00           O  
ATOM   2332  C3'   U  1030     -31.588  34.113 -42.496  1.00  0.00           C  
ATOM   2333  O3'   U  1030     -31.646  33.950 -41.090  1.00  0.00           O  
ATOM   2334  C1'   U  1030     -31.273  35.525 -44.317  1.00  0.00           C  
ATOM   2335  C2'   U  1030     -31.823  35.563 -42.896  1.00  0.00           C  
ATOM   2336  O2'   U  1030     -31.046  36.448 -42.101  1.00  0.00           O  
ATOM   2337  N1    U  1030     -32.295  35.098 -45.304  1.00  0.00           N  
ATOM   2338  C2    U  1030     -33.176  36.062 -45.757  1.00  0.00           C  
ATOM   2339  O2    U  1030     -33.143  37.222 -45.384  1.00  0.00           O  
ATOM   2340  N3    U  1030     -34.103  35.622 -46.670  1.00  0.00           N  
ATOM   2341  C4    U  1030     -34.239  34.343 -47.166  1.00  0.00           C  
ATOM   2342  O4    U  1030     -35.128  34.103 -47.985  1.00  0.00           O  
ATOM   2343  C5    U  1030     -33.293  33.399 -46.653  1.00  0.00           C  
ATOM   2344  C6    U  1030     -32.379  33.801 -45.764  1.00  0.00           C  
ATOM   2345  H5'   U  1030     -29.236  32.394 -44.099  1.00  0.00           H  
ATOM   2346 H5''   U  1030     -29.314  32.110 -42.531  1.00  0.00           H  
ATOM   2347  H4'   U  1030     -29.522  34.295 -42.490  1.00  0.00           H  
ATOM   2348  H3'   U  1030     -32.228  33.535 -42.960  1.00  0.00           H  
ATOM   2349  H1'   U  1030     -30.941  36.415 -44.559  1.00  0.00           H  
ATOM   2350  H2'   U  1030     -32.775  35.794 -42.869  1.00  0.00           H  
ATOM   2351 HO2'   U  1030     -31.585  37.237 -41.883  1.00  0.00           H  
ATOM   2352  H3    U  1030     -34.737  36.289 -47.003  1.00  0.00           H  
ATOM   2353  H5    U  1030     -33.316  32.466 -46.952  1.00  0.00           H  
ATOM   2354  H6    U  1030     -31.744  33.136 -45.428  1.00  0.00           H  
ATOM   2355  P     G  1031     -33.033  33.569 -40.375  1.00  0.00           P  
ATOM   2356  OP2   G  1031     -33.665  32.473 -41.153  1.00  0.00           O  
ATOM   2357  OP1   G  1031     -32.769  33.382 -38.926  1.00  0.00           O  
ATOM   2358  O5'   G  1031     -33.929  34.876 -40.548  1.00  0.00           O  
ATOM   2359  C5'   G  1031     -33.622  36.068 -39.842  1.00  0.00           C  
ATOM   2360  C4'   G  1031     -34.677  37.125 -40.053  1.00  0.00           C  
ATOM   2361  O4'   G  1031     -34.702  37.481 -41.456  1.00  0.00           O  
ATOM   2362  C3'   G  1031     -36.119  36.675 -39.867  1.00  0.00           C  
ATOM   2363  O3'   G  1031     -36.522  36.660 -38.509  1.00  0.00           O  
ATOM   2364  C1'   G  1031     -36.011  37.783 -41.907  1.00  0.00           C  
ATOM   2365  C2'   G  1031     -36.908  37.672 -40.700  1.00  0.00           C  
ATOM   2366  O2'   G  1031     -36.990  38.933 -40.052  1.00  0.00           O  
ATOM   2367  N1    G  1031     -39.080  36.606 -45.794  1.00  0.00           N  
ATOM   2368  C2    G  1031     -39.070  37.724 -44.996  1.00  0.00           C  
ATOM   2369  N2    G  1031     -39.997  38.656 -45.265  1.00  0.00           N  
ATOM   2370  N3    G  1031     -38.213  37.918 -44.007  1.00  0.00           N  
ATOM   2371  C4    G  1031     -37.353  36.886 -43.875  1.00  0.00           C  
ATOM   2372  C5    G  1031     -37.278  35.727 -44.617  1.00  0.00           C  
ATOM   2373  C6    G  1031     -38.203  35.532 -45.676  1.00  0.00           C  
ATOM   2374  O6    G  1031     -38.299  34.571 -46.448  1.00  0.00           O  
ATOM   2375  N7    G  1031     -36.248  34.915 -44.163  1.00  0.00           N  
ATOM   2376  C8    G  1031     -35.725  35.583 -43.170  1.00  0.00           C  
ATOM   2377  N9    G  1031     -36.347  36.787 -42.942  1.00  0.00           N  
ATOM   2378  H5'   G  1031     -32.758  36.412 -40.153  1.00  0.00           H  
ATOM   2379 H5''   G  1031     -33.559  35.866 -38.885  1.00  0.00           H  
ATOM   2380  H4'   G  1031     -34.447  37.915 -39.520  1.00  0.00           H  
ATOM   2381  H3'   G  1031     -36.230  35.783 -40.256  1.00  0.00           H  
ATOM   2382  H1'   G  1031     -36.084  38.684 -42.285  1.00  0.00           H  
ATOM   2383  H2'   G  1031     -37.795  37.324 -40.932  1.00  0.00           H  
ATOM   2384 HO2'   G  1031     -37.891  39.299 -40.180  1.00  0.00           H  
ATOM   2385  H1    G  1031     -39.756  36.559 -46.502  1.00  0.00           H  
ATOM   2386  H22   G  1031     -40.037  39.475 -44.728  1.00  0.00           H  
ATOM   2387  H21   G  1031     -40.634  38.519 -45.996  1.00  0.00           H  
ATOM   2388  H8    G  1031     -34.966  35.258 -42.643  1.00  0.00           H  
ATOM   2389  P     C  1032     -37.327  35.399 -37.920  1.00  0.00           P  
ATOM   2390  OP2   C  1032     -36.723  34.164 -38.481  1.00  0.00           O  
ATOM   2391  OP1   C  1032     -37.425  35.563 -36.447  1.00  0.00           O  
ATOM   2392  O5'   C  1032     -38.790  35.554 -38.531  1.00  0.00           O  
ATOM   2393  C5'   C  1032     -39.693  36.524 -38.023  1.00  0.00           C  
ATOM   2394  C4'   C  1032     -40.922  36.649 -38.890  1.00  0.00           C  
ATOM   2395  O4'   C  1032     -40.541  36.750 -40.277  1.00  0.00           O  
ATOM   2396  C3'   C  1032     -41.876  35.464 -38.877  1.00  0.00           C  
ATOM   2397  O3'   C  1032     -42.708  35.438 -37.730  1.00  0.00           O  
ATOM   2398  C1'   C  1032     -41.582  36.226 -41.078  1.00  0.00           C  
ATOM   2399  C2'   C  1032     -42.662  35.662 -40.163  1.00  0.00           C  
ATOM   2400  O2'   C  1032     -43.687  36.630 -39.996  1.00  0.00           O  
ATOM   2401  N1    C  1032     -41.039  35.203 -42.006  1.00  0.00           N  
ATOM   2402  C2    C  1032     -41.712  34.975 -43.213  1.00  0.00           C  
ATOM   2403  O2    C  1032     -42.735  35.628 -43.469  1.00  0.00           O  
ATOM   2404  N3    C  1032     -41.236  34.048 -44.076  1.00  0.00           N  
ATOM   2405  C4    C  1032     -40.135  33.359 -43.777  1.00  0.00           C  
ATOM   2406  N4    C  1032     -39.703  32.454 -44.659  1.00  0.00           N  
ATOM   2407  C5    C  1032     -39.429  33.567 -42.558  1.00  0.00           C  
ATOM   2408  C6    C  1032     -39.908  34.487 -41.713  1.00  0.00           C  
ATOM   2409  H5'   C  1032     -39.241  37.392 -37.982  1.00  0.00           H  
ATOM   2410 H5''   C  1032     -39.966  36.262 -37.118  1.00  0.00           H  
ATOM   2411  H4'   C  1032     -41.406  37.462 -38.636  1.00  0.00           H  
ATOM   2412  H3'   C  1032     -41.360  34.634 -38.940  1.00  0.00           H  
ATOM   2413  H1'   C  1032     -41.955  36.970 -41.596  1.00  0.00           H  
ATOM   2414  H2'   C  1032     -43.016  34.813 -40.500  1.00  0.00           H  
ATOM   2415 HO2'   C  1032     -44.490  36.330 -40.470  1.00  0.00           H  
ATOM   2416  H42   C  1032     -38.897  31.932 -44.468  1.00  0.00           H  
ATOM   2417  H41   C  1032     -40.193  32.313 -45.496  1.00  0.00           H  
ATOM   2418  H5    C  1032     -38.620  33.056 -42.347  1.00  0.00           H  
ATOM   2419  H6    C  1032     -39.436  34.645 -40.869  1.00  0.00           H  
ATOM   2420  P     U  1033     -42.874  34.082 -36.882  1.00  0.00           P  
ATOM   2421  OP2   U  1033     -41.846  34.081 -35.812  1.00  0.00           O  
ATOM   2422  OP1   U  1033     -44.308  33.936 -36.524  1.00  0.00           O  
ATOM   2423  O5'   U  1033     -42.506  32.932 -37.921  1.00  0.00           O  
ATOM   2424  C5'   U  1033     -43.505  32.336 -38.735  1.00  0.00           C  
ATOM   2425  C4'   U  1033     -42.931  31.260 -39.623  1.00  0.00           C  
ATOM   2426  O4'   U  1033     -41.666  31.687 -40.197  1.00  0.00           O  
ATOM   2427  C3'   U  1033     -42.571  29.949 -38.942  1.00  0.00           C  
ATOM   2428  O3'   U  1033     -43.700  29.140 -38.665  1.00  0.00           O  
ATOM   2429  C1'   U  1033     -40.891  30.562 -40.489  1.00  0.00           C  
ATOM   2430  C2'   U  1033     -41.763  29.371 -40.114  1.00  0.00           C  
ATOM   2431  O2'   U  1033     -42.602  29.049 -41.214  1.00  0.00           O  
ATOM   2432  N1    U  1033     -39.666  30.648 -39.658  1.00  0.00           N  
ATOM   2433  C2    U  1033     -38.681  29.705 -39.888  1.00  0.00           C  
ATOM   2434  O2    U  1033     -38.780  28.829 -40.729  1.00  0.00           O  
ATOM   2435  N3    U  1033     -37.565  29.823 -39.095  1.00  0.00           N  
ATOM   2436  C4    U  1033     -37.337  30.766 -38.115  1.00  0.00           C  
ATOM   2437  O4    U  1033     -36.278  30.739 -37.486  1.00  0.00           O  
ATOM   2438  C5    U  1033     -38.399  31.708 -37.933  1.00  0.00           C  
ATOM   2439  C6    U  1033     -39.496  31.617 -38.692  1.00  0.00           C  
ATOM   2440  H5'   U  1033     -43.914  33.028 -39.295  1.00  0.00           H  
ATOM   2441 H5''   U  1033     -44.193  31.941 -38.160  1.00  0.00           H  
ATOM   2442  H4'   U  1033     -43.568  31.077 -40.345  1.00  0.00           H  
ATOM   2443  H3'   U  1033     -41.991  30.013 -38.155  1.00  0.00           H  
ATOM   2444  H1'   U  1033     -40.638  30.492 -41.434  1.00  0.00           H  
ATOM   2445  H2'   U  1033     -41.220  28.604 -39.836  1.00  0.00           H  
ATOM   2446 HO2'   U  1033     -42.301  28.204 -41.609  1.00  0.00           H  
ATOM   2447  H3    U  1033     -36.855  29.165 -39.242  1.00  0.00           H  
ATOM   2448  H5    U  1033     -38.321  32.414 -37.258  1.00  0.00           H  
ATOM   2449  H6    U  1033     -40.208  32.273 -38.547  1.00  0.00           H  
ATOM   2450  P     A  1034     -43.875  28.461 -37.219  1.00  0.00           P  
ATOM   2451  OP2   A  1034     -42.801  28.979 -36.335  1.00  0.00           O  
ATOM   2452  OP1   A  1034     -45.295  28.606 -36.812  1.00  0.00           O  
ATOM   2453  O5'   A  1034     -43.593  26.915 -37.483  1.00  0.00           O  
ATOM   2454  C5'   A  1034     -44.015  26.292 -38.687  1.00  0.00           C  
ATOM   2455  C4'   A  1034     -43.426  24.911 -38.832  1.00  0.00           C  
ATOM   2456  O4'   A  1034     -42.207  24.990 -39.655  1.00  0.00           O  
ATOM   2457  C3'   A  1034     -43.075  24.196 -37.536  1.00  0.00           C  
ATOM   2458  O3'   A  1034     -44.130  23.388 -37.045  1.00  0.00           O  
ATOM   2459  C1'   A  1034     -41.168  24.315 -38.984  1.00  0.00           C  
ATOM   2460  C2'   A  1034     -41.828  23.403 -37.963  1.00  0.00           C  
ATOM   2461  O2'   A  1034     -42.187  22.194 -38.617  1.00  0.00           O  
ATOM   2462  N1    A  1034     -36.623  25.306 -36.767  1.00  0.00           N  
ATOM   2463  C2    A  1034     -37.147  24.188 -37.286  1.00  0.00           C  
ATOM   2464  N3    A  1034     -38.339  24.000 -37.849  1.00  0.00           N  
ATOM   2465  C4    A  1034     -39.048  25.143 -37.853  1.00  0.00           C  
ATOM   2466  C5    A  1034     -38.645  26.369 -37.357  1.00  0.00           C  
ATOM   2467  C6    A  1034     -37.361  26.436 -36.787  1.00  0.00           C  
ATOM   2468  N6    A  1034     -36.839  27.550 -36.269  1.00  0.00           N  
ATOM   2469  N7    A  1034     -39.640  27.321 -37.535  1.00  0.00           N  
ATOM   2470  C8    A  1034     -40.605  26.660 -38.125  1.00  0.00           C  
ATOM   2471  N9    A  1034     -40.315  25.336 -38.348  1.00  0.00           N  
ATOM   2472  H5'   A  1034     -43.732  26.842 -39.448  1.00  0.00           H  
ATOM   2473 H5''   A  1034     -44.992  26.225 -38.688  1.00  0.00           H  
ATOM   2474  H4'   A  1034     -44.080  24.333 -39.278  1.00  0.00           H  
ATOM   2475  H3'   A  1034     -42.827  24.861 -36.859  1.00  0.00           H  
ATOM   2476  H1'   A  1034     -40.629  23.777 -39.602  1.00  0.00           H  
ATOM   2477  H2'   A  1034     -41.228  23.242 -37.205  1.00  0.00           H  
ATOM   2478 HO2'   A  1034     -41.581  21.482 -38.323  1.00  0.00           H  
ATOM   2479  H2    A  1034     -36.571  23.395 -37.246  1.00  0.00           H  
ATOM   2480  H61   A  1034     -35.937  27.535 -35.885  1.00  0.00           H  
ATOM   2481  H62   A  1034     -37.356  28.382 -36.273  1.00  0.00           H  
ATOM   2482  H8    A  1034     -41.457  27.072 -38.383  1.00  0.00           H  
ATOM   2483  P     U  1035     -44.226  23.052 -35.476  1.00  0.00           P  
ATOM   2484  OP2   U  1035     -44.156  24.332 -34.727  1.00  0.00           O  
ATOM   2485  OP1   U  1035     -45.383  22.144 -35.270  1.00  0.00           O  
ATOM   2486  O5'   U  1035     -42.895  22.231 -35.175  1.00  0.00           O  
ATOM   2487  C5'   U  1035     -42.816  20.842 -35.453  1.00  0.00           C  
ATOM   2488  C4'   U  1035     -41.512  20.251 -34.976  1.00  0.00           C  
ATOM   2489  O4'   U  1035     -40.412  20.979 -35.586  1.00  0.00           O  
ATOM   2490  C3'   U  1035     -41.222  20.379 -33.489  1.00  0.00           C  
ATOM   2491  O3'   U  1035     -41.898  19.411 -32.707  1.00  0.00           O  
ATOM   2492  C1'   U  1035     -39.319  21.062 -34.690  1.00  0.00           C  
ATOM   2493  C2'   U  1035     -39.702  20.252 -33.452  1.00  0.00           C  
ATOM   2494  O2'   U  1035     -39.294  18.902 -33.628  1.00  0.00           O  
ATOM   2495  N1    U  1035     -39.083  22.492 -34.376  1.00  0.00           N  
ATOM   2496  C2    U  1035     -37.839  22.830 -33.875  1.00  0.00           C  
ATOM   2497  O2    U  1035     -36.952  22.015 -33.689  1.00  0.00           O  
ATOM   2498  N3    U  1035     -37.665  24.164 -33.600  1.00  0.00           N  
ATOM   2499  C4    U  1035     -38.587  25.176 -33.768  1.00  0.00           C  
ATOM   2500  O4    U  1035     -38.278  26.331 -33.471  1.00  0.00           O  
ATOM   2501  C5    U  1035     -39.851  24.752 -34.289  1.00  0.00           C  
ATOM   2502  C6    U  1035     -40.047  23.459 -34.567  1.00  0.00           C  
ATOM   2503  H5'   U  1035     -42.894  20.704 -36.420  1.00  0.00           H  
ATOM   2504 H5''   U  1035     -43.556  20.383 -35.004  1.00  0.00           H  
ATOM   2505  H4'   U  1035     -41.470  19.312 -35.252  1.00  0.00           H  
ATOM   2506  H3'   U  1035     -41.479  21.275 -33.186  1.00  0.00           H  
ATOM   2507  H1'   U  1035     -38.510  20.679 -35.089  1.00  0.00           H  
ATOM   2508  H2'   U  1035     -39.328  20.639 -32.633  1.00  0.00           H  
ATOM   2509 HO2'   U  1035     -38.544  18.714 -33.025  1.00  0.00           H  
ATOM   2510  H3    U  1035     -36.791  24.426 -33.244  1.00  0.00           H  
ATOM   2511  H5    U  1035     -40.566  25.405 -34.441  1.00  0.00           H  
ATOM   2512  H6    U  1035     -40.920  23.194 -34.922  1.00  0.00           H  
ATOM   2513  P     A  1036     -42.187  19.685 -31.150  1.00  0.00           P  
ATOM   2514  OP2   A  1036     -42.712  21.067 -31.017  1.00  0.00           O  
ATOM   2515  OP1   A  1036     -42.978  18.545 -30.621  1.00  0.00           O  
ATOM   2516  O5'   A  1036     -40.744  19.639 -30.477  1.00  0.00           O  
ATOM   2517  C5'   A  1036     -40.067  18.406 -30.288  1.00  0.00           C  
ATOM   2518  C4'   A  1036     -38.810  18.583 -29.474  1.00  0.00           C  
ATOM   2519  O4'   A  1036     -37.843  19.372 -30.218  1.00  0.00           O  
ATOM   2520  C3'   A  1036     -38.964  19.338 -28.163  1.00  0.00           C  
ATOM   2521  O3'   A  1036     -39.451  18.525 -27.109  1.00  0.00           O  
ATOM   2522  C1'   A  1036     -37.109  20.200 -29.338  1.00  0.00           C  
ATOM   2523  C2'   A  1036     -37.527  19.795 -27.928  1.00  0.00           C  
ATOM   2524  O2'   A  1036     -36.709  18.719 -27.494  1.00  0.00           O  
ATOM   2525  N1    A  1036     -35.707  25.154 -29.113  1.00  0.00           N  
ATOM   2526  C2    A  1036     -35.102  24.028 -28.712  1.00  0.00           C  
ATOM   2527  N3    A  1036     -35.525  22.769 -28.802  1.00  0.00           N  
ATOM   2528  C4    A  1036     -36.734  22.714 -29.388  1.00  0.00           C  
ATOM   2529  C5    A  1036     -37.479  23.782 -29.851  1.00  0.00           C  
ATOM   2530  C6    A  1036     -36.921  25.064 -29.698  1.00  0.00           C  
ATOM   2531  N6    A  1036     -37.523  26.186 -30.097  1.00  0.00           N  
ATOM   2532  N7    A  1036     -38.678  23.344 -30.397  1.00  0.00           N  
ATOM   2533  C8    A  1036     -38.632  22.043 -30.254  1.00  0.00           C  
ATOM   2534  N9    A  1036     -37.483  21.592 -29.650  1.00  0.00           N  
ATOM   2535  H5'   A  1036     -39.831  18.032 -31.163  1.00  0.00           H  
ATOM   2536 H5''   A  1036     -40.662  17.781 -29.824  1.00  0.00           H  
ATOM   2537  H4'   A  1036     -38.423  17.701 -29.290  1.00  0.00           H  
ATOM   2538  H3'   A  1036     -39.543  20.117 -28.306  1.00  0.00           H  
ATOM   2539  H1'   A  1036     -36.139  20.094 -29.433  1.00  0.00           H  
ATOM   2540  H2'   A  1036     -37.488  20.554 -27.310  1.00  0.00           H  
ATOM   2541 HO2'   A  1036     -35.877  18.722 -28.011  1.00  0.00           H  
ATOM   2542  H2    A  1036     -34.224  24.148 -28.294  1.00  0.00           H  
ATOM   2543  H61   A  1036     -37.083  27.052 -29.963  1.00  0.00           H  
ATOM   2544  H62   A  1036     -38.404  26.145 -30.524  1.00  0.00           H  
ATOM   2545  H8    A  1036     -39.351  21.445 -30.550  1.00  0.00           H  
ATOM   2546  P     A  1037     -40.154  19.197 -25.829  1.00  0.00           P  
ATOM   2547  OP2   A  1037     -41.148  20.186 -26.317  1.00  0.00           O  
ATOM   2548  OP1   A  1037     -40.587  18.109 -24.917  1.00  0.00           O  
ATOM   2549  O5'   A  1037     -38.974  19.997 -25.117  1.00  0.00           O  
ATOM   2550  C5'   A  1037     -38.036  19.328 -24.288  1.00  0.00           C  
ATOM   2551  C4'   A  1037     -37.108  20.300 -23.603  1.00  0.00           C  
ATOM   2552  O4'   A  1037     -36.405  21.079 -24.607  1.00  0.00           O  
ATOM   2553  C3'   A  1037     -37.771  21.354 -22.730  1.00  0.00           C  
ATOM   2554  O3'   A  1037     -38.064  20.887 -21.424  1.00  0.00           O  
ATOM   2555  C1'   A  1037     -36.216  22.406 -24.158  1.00  0.00           C  
ATOM   2556  C2'   A  1037     -36.718  22.455 -22.716  1.00  0.00           C  
ATOM   2557  O2'   A  1037     -35.647  22.132 -21.841  1.00  0.00           O  
ATOM   2558  N1    A  1037     -36.809  27.214 -25.915  1.00  0.00           N  
ATOM   2559  C2    A  1037     -35.948  26.674 -25.043  1.00  0.00           C  
ATOM   2560  N3    A  1037     -35.850  25.412 -24.630  1.00  0.00           N  
ATOM   2561  C4    A  1037     -36.782  24.644 -25.221  1.00  0.00           C  
ATOM   2562  C5    A  1037     -37.733  25.054 -26.137  1.00  0.00           C  
ATOM   2563  C6    A  1037     -37.732  26.415 -26.492  1.00  0.00           C  
ATOM   2564  N6    A  1037     -38.590  26.954 -27.361  1.00  0.00           N  
ATOM   2565  N7    A  1037     -38.526  23.985 -26.533  1.00  0.00           N  
ATOM   2566  C8    A  1037     -38.044  22.970 -25.859  1.00  0.00           C  
ATOM   2567  N9    A  1037     -36.987  23.297 -25.045  1.00  0.00           N  
ATOM   2568  H5'   A  1037     -37.506  18.712 -24.836  1.00  0.00           H  
ATOM   2569 H5''   A  1037     -38.519  18.814 -23.608  1.00  0.00           H  
ATOM   2570  H4'   A  1037     -36.457  19.796 -23.072  1.00  0.00           H  
ATOM   2571  H3'   A  1037     -38.579  21.681 -23.179  1.00  0.00           H  
ATOM   2572  H1'   A  1037     -35.269  22.660 -24.182  1.00  0.00           H  
ATOM   2573  H2'   A  1037     -37.112  23.327 -22.501  1.00  0.00           H  
ATOM   2574 HO2'   A  1037     -35.375  22.941 -21.359  1.00  0.00           H  
ATOM   2575  H2    A  1037     -35.299  27.296 -24.652  1.00  0.00           H  
ATOM   2576  H61   A  1037     -38.540  27.911 -27.569  1.00  0.00           H  
ATOM   2577  H62   A  1037     -39.268  26.394 -27.793  1.00  0.00           H  
ATOM   2578  H8    A  1037     -38.405  22.062 -25.928  1.00  0.00           H  
ATOM   2579  P     A  1038     -39.247  21.567 -20.587  1.00  0.00           P  
ATOM   2580  OP2   A  1038     -40.026  20.448 -20.000  1.00  0.00           O  
ATOM   2581  OP1   A  1038     -38.596  22.557 -19.693  1.00  0.00           O  
ATOM   2582  O5'   A  1038     -40.201  22.359 -21.588  1.00  0.00           O  
ATOM   2583  C5'   A  1038     -40.174  23.777 -21.653  1.00  0.00           C  
ATOM   2584  C4'   A  1038     -41.526  24.372 -21.347  1.00  0.00           C  
ATOM   2585  O4'   A  1038     -41.632  24.585 -19.916  1.00  0.00           O  
ATOM   2586  C3'   A  1038     -41.803  25.742 -21.946  1.00  0.00           C  
ATOM   2587  O3'   A  1038     -42.319  25.678 -23.264  1.00  0.00           O  
ATOM   2588  C1'   A  1038     -42.405  25.738 -19.661  1.00  0.00           C  
ATOM   2589  C2'   A  1038     -42.856  26.309 -21.004  1.00  0.00           C  
ATOM   2590  O2'   A  1038     -44.147  25.802 -21.310  1.00  0.00           O  
ATOM   2591  N1    A  1038     -42.271  30.295 -17.258  1.00  0.00           N  
ATOM   2592  C2    A  1038     -43.247  29.649 -17.909  1.00  0.00           C  
ATOM   2593  N3    A  1038     -43.213  28.462 -18.513  1.00  0.00           N  
ATOM   2594  C4    A  1038     -41.992  27.909 -18.404  1.00  0.00           C  
ATOM   2595  C5    A  1038     -40.891  28.449 -17.767  1.00  0.00           C  
ATOM   2596  C6    A  1038     -41.057  29.710 -17.167  1.00  0.00           C  
ATOM   2597  N6    A  1038     -40.085  30.355 -16.518  1.00  0.00           N  
ATOM   2598  N7    A  1038     -39.803  27.593 -17.857  1.00  0.00           N  
ATOM   2599  C8    A  1038     -40.263  26.570 -18.535  1.00  0.00           C  
ATOM   2600  N9    A  1038     -41.581  26.695 -18.898  1.00  0.00           N  
ATOM   2601  H5'   A  1038     -39.901  24.052 -22.553  1.00  0.00           H  
ATOM   2602 H5''   A  1038     -39.522  24.115 -21.005  1.00  0.00           H  
ATOM   2603  H4'   A  1038     -42.232  23.753 -21.631  1.00  0.00           H  
ATOM   2604  H3'   A  1038     -40.995  26.297 -21.944  1.00  0.00           H  
ATOM   2605  H1'   A  1038     -43.193  25.491 -19.131  1.00  0.00           H  
ATOM   2606  H2'   A  1038     -42.843  27.289 -20.998  1.00  0.00           H  
ATOM   2607 HO2'   A  1038     -44.800  26.529 -21.237  1.00  0.00           H  
ATOM   2608  H2    A  1038     -44.108  30.115 -17.947  1.00  0.00           H  
ATOM   2609  H61   A  1038     -40.261  31.234 -16.120  1.00  0.00           H  
ATOM   2610  H62   A  1038     -39.196  29.951 -16.439  1.00  0.00           H  
ATOM   2611  H8    A  1038     -39.715  25.789 -18.762  1.00  0.00           H  
ATOM   2612  P     A  1039     -41.981  26.839 -24.322  1.00  0.00           P  
ATOM   2613  OP2   A  1039     -40.504  26.957 -24.419  1.00  0.00           O  
ATOM   2614  OP1   A  1039     -42.780  26.593 -25.548  1.00  0.00           O  
ATOM   2615  O5'   A  1039     -42.535  28.163 -23.630  1.00  0.00           O  
ATOM   2616  C5'   A  1039     -43.863  28.607 -23.864  1.00  0.00           C  
ATOM   2617  C4'   A  1039     -44.112  29.960 -23.247  1.00  0.00           C  
ATOM   2618  O4'   A  1039     -43.769  29.876 -21.833  1.00  0.00           O  
ATOM   2619  C3'   A  1039     -43.200  31.085 -23.714  1.00  0.00           C  
ATOM   2620  O3'   A  1039     -43.574  31.616 -24.973  1.00  0.00           O  
ATOM   2621  C1'   A  1039     -43.304  31.112 -21.366  1.00  0.00           C  
ATOM   2622  C2'   A  1039     -43.381  32.062 -22.561  1.00  0.00           C  
ATOM   2623  O2'   A  1039     -44.666  32.667 -22.596  1.00  0.00           O  
ATOM   2624  N1    A  1039     -39.281  33.164 -18.883  1.00  0.00           N  
ATOM   2625  C2    A  1039     -40.504  33.635 -19.160  1.00  0.00           C  
ATOM   2626  N3    A  1039     -41.504  33.047 -19.812  1.00  0.00           N  
ATOM   2627  C4    A  1039     -41.150  31.812 -20.211  1.00  0.00           C  
ATOM   2628  C5    A  1039     -39.933  31.191 -20.001  1.00  0.00           C  
ATOM   2629  C6    A  1039     -38.958  31.920 -19.297  1.00  0.00           C  
ATOM   2630  N6    A  1039     -37.739  31.451 -19.020  1.00  0.00           N  
ATOM   2631  N7    A  1039     -39.930  29.918 -20.554  1.00  0.00           N  
ATOM   2632  C8    A  1039     -41.125  29.800 -21.077  1.00  0.00           C  
ATOM   2633  N9    A  1039     -41.917  30.909 -20.907  1.00  0.00           N  
ATOM   2634  H5'   A  1039     -44.490  27.960 -23.478  1.00  0.00           H  
ATOM   2635 H5''   A  1039     -44.017  28.663 -24.830  1.00  0.00           H  
ATOM   2636  H4'   A  1039     -45.045  30.245 -23.350  1.00  0.00           H  
ATOM   2637  H3'   A  1039     -42.262  30.803 -23.750  1.00  0.00           H  
ATOM   2638  H1'   A  1039     -43.842  31.471 -20.629  1.00  0.00           H  
ATOM   2639  H2'   A  1039     -42.665  32.731 -22.541  1.00  0.00           H  
ATOM   2640 HO2'   A  1039     -44.578  33.614 -22.359  1.00  0.00           H  
ATOM   2641  H2    A  1039     -40.688  34.543 -18.838  1.00  0.00           H  
ATOM   2642  H61   A  1039     -37.101  32.007 -18.525  1.00  0.00           H  
ATOM   2643  H62   A  1039     -37.482  30.551 -19.311  1.00  0.00           H  
ATOM   2644  H8    A  1039     -41.426  28.994 -21.548  1.00  0.00           H  
ATOM   2645  P     A  1040     -42.540  32.520 -25.808  1.00  0.00           P  
ATOM   2646  OP2   A  1040     -41.181  31.953 -25.623  1.00  0.00           O  
ATOM   2647  OP1   A  1040     -43.083  32.693 -27.178  1.00  0.00           O  
ATOM   2648  O5'   A  1040     -42.588  33.935 -25.076  1.00  0.00           O  
ATOM   2649  C5'   A  1040     -41.747  35.000 -25.493  1.00  0.00           C  
ATOM   2650  C4'   A  1040     -40.801  35.421 -24.397  1.00  0.00           C  
ATOM   2651  O4'   A  1040     -40.676  34.421 -23.354  1.00  0.00           O  
ATOM   2652  C3'   A  1040     -39.348  35.607 -24.804  1.00  0.00           C  
ATOM   2653  O3'   A  1040     -39.122  36.808 -25.522  1.00  0.00           O  
ATOM   2654  C1'   A  1040     -39.459  34.584 -22.676  1.00  0.00           C  
ATOM   2655  C2'   A  1040     -38.696  35.670 -23.432  1.00  0.00           C  
ATOM   2656  O2'   A  1040     -38.938  36.921 -22.804  1.00  0.00           O  
ATOM   2657  N1    A  1040     -35.243  31.967 -21.287  1.00  0.00           N  
ATOM   2658  C2    A  1040     -35.619  33.237 -21.092  1.00  0.00           C  
ATOM   2659  N3    A  1040     -36.732  33.854 -21.482  1.00  0.00           N  
ATOM   2660  C4    A  1040     -37.531  33.009 -22.158  1.00  0.00           C  
ATOM   2661  C5    A  1040     -37.283  31.679 -22.437  1.00  0.00           C  
ATOM   2662  C6    A  1040     -36.069  31.145 -21.969  1.00  0.00           C  
ATOM   2663  N6    A  1040     -35.693  29.879 -22.164  1.00  0.00           N  
ATOM   2664  N7    A  1040     -38.334  31.123 -23.155  1.00  0.00           N  
ATOM   2665  C8    A  1040     -39.180  32.114 -23.290  1.00  0.00           C  
ATOM   2666  N9    A  1040     -38.758  33.286 -22.711  1.00  0.00           N  
ATOM   2667  H5'   A  1040     -42.303  35.766 -25.747  1.00  0.00           H  
ATOM   2668 H5''   A  1040     -41.226  34.711 -26.271  1.00  0.00           H  
ATOM   2669  H4'   A  1040     -41.135  36.263 -24.020  1.00  0.00           H  
ATOM   2670  H3'   A  1040     -38.992  34.853 -25.321  1.00  0.00           H  
ATOM   2671  H1'   A  1040     -39.584  34.862 -21.744  1.00  0.00           H  
ATOM   2672  H2'   A  1040     -37.739  35.466 -23.479  1.00  0.00           H  
ATOM   2673 HO2'   A  1040     -38.122  37.209 -22.344  1.00  0.00           H  
ATOM   2674  H2    A  1040     -34.984  33.792 -20.591  1.00  0.00           H  
ATOM   2675  H61   A  1040     -34.834  29.563 -21.813  1.00  0.00           H  
ATOM   2676  H62   A  1040     -36.276  29.264 -22.656  1.00  0.00           H  
ATOM   2677  H8    A  1040     -40.035  32.027 -23.762  1.00  0.00           H  
ATOM   2678  P     U  1041     -38.103  36.827 -26.765  1.00  0.00           P  
ATOM   2679  OP2   U  1041     -38.811  36.279 -27.948  1.00  0.00           O  
ATOM   2680  OP1   U  1041     -37.490  38.179 -26.836  1.00  0.00           O  
ATOM   2681  O5'   U  1041     -36.966  35.793 -26.346  1.00  0.00           O  
ATOM   2682  C5'   U  1041     -35.592  36.122 -26.485  1.00  0.00           C  
ATOM   2683  C4'   U  1041     -34.709  35.149 -25.744  1.00  0.00           C  
ATOM   2684  O4'   U  1041     -35.507  34.293 -24.886  1.00  0.00           O  
ATOM   2685  C3'   U  1041     -33.913  34.178 -26.603  1.00  0.00           C  
ATOM   2686  O3'   U  1041     -32.686  34.720 -27.060  1.00  0.00           O  
ATOM   2687  C1'   U  1041     -35.038  32.962 -24.917  1.00  0.00           C  
ATOM   2688  C2'   U  1041     -33.707  33.005 -25.662  1.00  0.00           C  
ATOM   2689  O2'   U  1041     -32.669  33.270 -24.729  1.00  0.00           O  
ATOM   2690  N1    U  1041     -36.056  32.155 -25.632  1.00  0.00           N  
ATOM   2691  C2    U  1041     -35.926  30.780 -25.573  1.00  0.00           C  
ATOM   2692  O2    U  1041     -35.027  30.221 -24.969  1.00  0.00           O  
ATOM   2693  N3    U  1041     -36.892  30.074 -26.248  1.00  0.00           N  
ATOM   2694  C4    U  1041     -37.952  30.590 -26.963  1.00  0.00           C  
ATOM   2695  O4    U  1041     -38.738  29.820 -27.518  1.00  0.00           O  
ATOM   2696  C5    U  1041     -38.023  32.019 -26.980  1.00  0.00           C  
ATOM   2697  C6    U  1041     -37.097  32.731 -26.330  1.00  0.00           C  
ATOM   2698  H5'   U  1041     -35.442  37.023 -26.130  1.00  0.00           H  
ATOM   2699 H5''   U  1041     -35.355  36.109 -27.435  1.00  0.00           H  
ATOM   2700  H4'   U  1041     -34.087  35.661 -25.187  1.00  0.00           H  
ATOM   2701  H3'   U  1041     -34.445  33.894 -27.375  1.00  0.00           H  
ATOM   2702  H1'   U  1041     -34.895  32.586 -24.023  1.00  0.00           H  
ATOM   2703  H2'   U  1041     -33.548  32.173 -26.154  1.00  0.00           H  
ATOM   2704 HO2'   U  1041     -32.136  32.457 -24.605  1.00  0.00           H  
ATOM   2705  H3    U  1041     -36.818  29.098 -26.219  1.00  0.00           H  
ATOM   2706  H5    U  1041     -38.745  32.471 -27.464  1.00  0.00           H  
ATOM   2707  H6    U  1041     -37.166  33.707 -26.357  1.00  0.00           H  
ATOM   2708  P     U  1042     -31.998  34.154 -28.397  1.00  0.00           P  
ATOM   2709  OP2   U  1042     -33.042  34.069 -29.449  1.00  0.00           O  
ATOM   2710  OP1   U  1042     -30.764  34.940 -28.648  1.00  0.00           O  
ATOM   2711  O5'   U  1042     -31.568  32.670 -28.009  1.00  0.00           O  
ATOM   2712  C5'   U  1042     -30.396  32.426 -27.246  1.00  0.00           C  
ATOM   2713  C4'   U  1042     -30.119  30.950 -27.106  1.00  0.00           C  
ATOM   2714  O4'   U  1042     -31.243  30.292 -26.451  1.00  0.00           O  
ATOM   2715  C3'   U  1042     -29.947  30.174 -28.403  1.00  0.00           C  
ATOM   2716  O3'   U  1042     -28.633  30.256 -28.926  1.00  0.00           O  
ATOM   2717  C1'   U  1042     -31.431  29.002 -27.005  1.00  0.00           C  
ATOM   2718  C2'   U  1042     -30.263  28.752 -27.955  1.00  0.00           C  
ATOM   2719  O2'   U  1042     -29.180  28.189 -27.228  1.00  0.00           O  
ATOM   2720  N1    U  1042     -32.739  28.975 -27.704  1.00  0.00           N  
ATOM   2721  C2    U  1042     -33.308  27.736 -27.932  1.00  0.00           C  
ATOM   2722  O2    U  1042     -32.785  26.690 -27.587  1.00  0.00           O  
ATOM   2723  N3    U  1042     -34.518  27.760 -28.580  1.00  0.00           N  
ATOM   2724  C4    U  1042     -35.205  28.873 -29.017  1.00  0.00           C  
ATOM   2725  O4    U  1042     -36.288  28.729 -29.587  1.00  0.00           O  
ATOM   2726  C5    U  1042     -34.558  30.120 -28.746  1.00  0.00           C  
ATOM   2727  C6    U  1042     -33.379  30.125 -28.115  1.00  0.00           C  
ATOM   2728  H5'   U  1042     -30.509  32.815 -26.354  1.00  0.00           H  
ATOM   2729 H5''   U  1042     -29.632  32.853 -27.687  1.00  0.00           H  
ATOM   2730  H4'   U  1042     -29.318  30.829 -26.556  1.00  0.00           H  
ATOM   2731  H3'   U  1042     -30.584  30.468 -29.086  1.00  0.00           H  
ATOM   2732  H1'   U  1042     -31.426  28.320 -26.300  1.00  0.00           H  
ATOM   2733  H2'   U  1042     -30.523  28.187 -28.711  1.00  0.00           H  
ATOM   2734 HO2'   U  1042     -28.362  28.688 -27.436  1.00  0.00           H  
ATOM   2735  H3    U  1042     -34.938  26.892 -28.752  1.00  0.00           H  
ATOM   2736  H5    U  1042     -34.976  30.963 -29.021  1.00  0.00           H  
ATOM   2737  H6    U  1042     -32.956  30.991 -27.943  1.00  0.00           H  
ATOM   2738  P     A  1043     -28.376  30.065 -30.501  1.00  0.00           P  
ATOM   2739  OP2   A  1043     -29.417  30.831 -31.233  1.00  0.00           O  
ATOM   2740  OP1   A  1043     -26.942  30.335 -30.770  1.00  0.00           O  
ATOM   2741  O5'   A  1043     -28.641  28.514 -30.749  1.00  0.00           O  
ATOM   2742  C5'   A  1043     -27.669  27.542 -30.394  1.00  0.00           C  
ATOM   2743  C4'   A  1043     -28.115  26.150 -30.766  1.00  0.00           C  
ATOM   2744  O4'   A  1043     -29.355  25.849 -30.079  1.00  0.00           O  
ATOM   2745  C3'   A  1043     -28.441  25.923 -32.234  1.00  0.00           C  
ATOM   2746  O3'   A  1043     -27.300  25.611 -33.014  1.00  0.00           O  
ATOM   2747  C1'   A  1043     -30.195  25.073 -30.907  1.00  0.00           C  
ATOM   2748  C2'   A  1043     -29.388  24.734 -32.163  1.00  0.00           C  
ATOM   2749  O2'   A  1043     -28.678  23.523 -31.946  1.00  0.00           O  
ATOM   2750  N1    A  1043     -35.067  24.894 -32.575  1.00  0.00           N  
ATOM   2751  C2    A  1043     -34.145  23.941 -32.384  1.00  0.00           C  
ATOM   2752  N3    A  1043     -32.893  24.058 -31.947  1.00  0.00           N  
ATOM   2753  C4    A  1043     -32.599  25.344 -31.685  1.00  0.00           C  
ATOM   2754  C5    A  1043     -33.440  26.432 -31.831  1.00  0.00           C  
ATOM   2755  C6    A  1043     -34.740  26.175 -32.302  1.00  0.00           C  
ATOM   2756  N6    A  1043     -35.659  27.124 -32.493  1.00  0.00           N  
ATOM   2757  N7    A  1043     -32.793  27.604 -31.465  1.00  0.00           N  
ATOM   2758  C8    A  1043     -31.596  27.205 -31.111  1.00  0.00           C  
ATOM   2759  N9    A  1043     -31.410  25.849 -31.219  1.00  0.00           N  
ATOM   2760  H5'   A  1043     -27.516  27.581 -29.427  1.00  0.00           H  
ATOM   2761 H5''   A  1043     -26.830  27.744 -30.858  1.00  0.00           H  
ATOM   2762  H4'   A  1043     -27.432  25.503 -30.489  1.00  0.00           H  
ATOM   2763  H3'   A  1043     -28.893  26.701 -32.624  1.00  0.00           H  
ATOM   2764  H1'   A  1043     -30.446  24.243 -30.448  1.00  0.00           H  
ATOM   2765  H2'   A  1043     -29.961  24.683 -32.956  1.00  0.00           H  
ATOM   2766 HO2'   A  1043     -28.872  22.905 -32.681  1.00  0.00           H  
ATOM   2767  H2    A  1043     -34.433  23.029 -32.597  1.00  0.00           H  
ATOM   2768  H61   A  1043     -36.550  26.884 -32.824  1.00  0.00           H  
ATOM   2769  H62   A  1043     -35.444  28.061 -32.302  1.00  0.00           H  
ATOM   2770  H8    A  1043     -30.898  27.819 -30.798  1.00  0.00           H  
ATOM   2771  P     U  1044     -27.266  25.974 -34.579  1.00  0.00           P  
ATOM   2772  OP2   U  1044     -27.844  27.331 -34.747  1.00  0.00           O  
ATOM   2773  OP1   U  1044     -25.900  25.689 -35.088  1.00  0.00           O  
ATOM   2774  O5'   U  1044     -28.267  24.926 -35.239  1.00  0.00           O  
ATOM   2775  C5'   U  1044     -27.847  23.603 -35.536  1.00  0.00           C  
ATOM   2776  C4'   U  1044     -29.021  22.667 -35.690  1.00  0.00           C  
ATOM   2777  O4'   U  1044     -30.018  22.940 -34.677  1.00  0.00           O  
ATOM   2778  C3'   U  1044     -29.787  22.763 -37.000  1.00  0.00           C  
ATOM   2779  O3'   U  1044     -29.183  22.028 -38.050  1.00  0.00           O  
ATOM   2780  C1'   U  1044     -31.310  22.755 -35.239  1.00  0.00           C  
ATOM   2781  C2'   U  1044     -31.123  22.155 -36.621  1.00  0.00           C  
ATOM   2782  O2'   U  1044     -31.034  20.741 -36.517  1.00  0.00           O  
ATOM   2783  N1    U  1044     -32.013  24.060 -35.283  1.00  0.00           N  
ATOM   2784  C2    U  1044     -33.339  24.050 -35.677  1.00  0.00           C  
ATOM   2785  O2    U  1044     -33.935  23.031 -35.980  1.00  0.00           O  
ATOM   2786  N3    U  1044     -33.949  25.280 -35.702  1.00  0.00           N  
ATOM   2787  C4    U  1044     -33.383  26.496 -35.382  1.00  0.00           C  
ATOM   2788  O4    U  1044     -34.066  27.518 -35.456  1.00  0.00           O  
ATOM   2789  C5    U  1044     -32.010  26.430 -34.983  1.00  0.00           C  
ATOM   2790  C6    U  1044     -31.392  25.245 -34.949  1.00  0.00           C  
ATOM   2791  H5'   U  1044     -27.274  23.279 -34.810  1.00  0.00           H  
ATOM   2792 H5''   U  1044     -27.333  23.610 -36.370  1.00  0.00           H  
ATOM   2793  H4'   U  1044     -28.700  21.748 -35.578  1.00  0.00           H  
ATOM   2794  H3'   U  1044     -29.901  23.693 -37.284  1.00  0.00           H  
ATOM   2795  H1'   U  1044     -31.820  22.130 -34.681  1.00  0.00           H  
ATOM   2796  H2'   U  1044     -31.831  22.428 -37.240  1.00  0.00           H  
ATOM   2797 HO2'   U  1044     -30.244  20.434 -37.010  1.00  0.00           H  
ATOM   2798  H3    U  1044     -34.888  25.295 -35.979  1.00  0.00           H  
ATOM   2799  H5    U  1044     -31.528  27.247 -34.737  1.00  0.00           H  
ATOM   2800  H6    U  1044     -30.452  25.227 -34.674  1.00  0.00           H  
ATOM   2801  P     G  1045     -29.469  22.421 -39.582  1.00  0.00           P  
ATOM   2802  OP2   G  1045     -29.270  23.886 -39.725  1.00  0.00           O  
ATOM   2803  OP1   G  1045     -28.703  21.488 -40.447  1.00  0.00           O  
ATOM   2804  O5'   G  1045     -31.020  22.113 -39.777  1.00  0.00           O  
ATOM   2805  C5'   G  1045     -31.505  20.779 -39.763  1.00  0.00           C  
ATOM   2806  C4'   G  1045     -32.866  20.677 -40.407  1.00  0.00           C  
ATOM   2807  O4'   G  1045     -33.822  21.266 -39.482  1.00  0.00           O  
ATOM   2808  C3'   G  1045     -33.062  21.482 -41.684  1.00  0.00           C  
ATOM   2809  O3'   G  1045     -32.605  20.802 -42.841  1.00  0.00           O  
ATOM   2810  C1'   G  1045     -34.818  21.957 -40.219  1.00  0.00           C  
ATOM   2811  C2'   G  1045     -34.568  21.660 -41.694  1.00  0.00           C  
ATOM   2812  O2'   G  1045     -35.239  20.457 -42.041  1.00  0.00           O  
ATOM   2813  N1    G  1045     -37.047  26.530 -40.410  1.00  0.00           N  
ATOM   2814  C2    G  1045     -37.518  25.310 -40.830  1.00  0.00           C  
ATOM   2815  N2    G  1045     -38.744  25.301 -41.374  1.00  0.00           N  
ATOM   2816  N3    G  1045     -36.838  24.180 -40.725  1.00  0.00           N  
ATOM   2817  C4    G  1045     -35.628  24.369 -40.158  1.00  0.00           C  
ATOM   2818  C5    G  1045     -35.064  25.543 -39.704  1.00  0.00           C  
ATOM   2819  C6    G  1045     -35.804  26.748 -39.823  1.00  0.00           C  
ATOM   2820  O6    G  1045     -35.477  27.890 -39.480  1.00  0.00           O  
ATOM   2821  N7    G  1045     -33.798  25.313 -39.184  1.00  0.00           N  
ATOM   2822  C8    G  1045     -33.619  24.028 -39.329  1.00  0.00           C  
ATOM   2823  N9    G  1045     -34.689  23.394 -39.912  1.00  0.00           N  
ATOM   2824  H5'   G  1045     -31.566  20.470 -38.836  1.00  0.00           H  
ATOM   2825 H5''   G  1045     -30.877  20.205 -40.250  1.00  0.00           H  
ATOM   2826  H4'   G  1045     -33.116  19.745 -40.577  1.00  0.00           H  
ATOM   2827  H3'   G  1045     -32.636  22.361 -41.619  1.00  0.00           H  
ATOM   2828  H1'   G  1045     -35.716  21.650 -39.971  1.00  0.00           H  
ATOM   2829  H2'   G  1045     -34.847  22.408 -42.262  1.00  0.00           H  
ATOM   2830 HO2'   G  1045     -35.925  20.656 -42.712  1.00  0.00           H  
ATOM   2831  H1    G  1045     -37.629  27.309 -40.533  1.00  0.00           H  
ATOM   2832  H22   G  1045     -39.132  24.458 -41.692  1.00  0.00           H  
ATOM   2833  H21   G  1045     -39.253  26.133 -41.456  1.00  0.00           H  
ATOM   2834  H8    G  1045     -32.803  23.563 -39.048  1.00  0.00           H  
ATOM   2835  P     A  1046     -33.169  21.216 -44.277  1.00  0.00           P  
ATOM   2836  OP2   A  1046     -32.874  22.663 -44.429  1.00  0.00           O  
ATOM   2837  OP1   A  1046     -32.591  20.244 -45.238  1.00  0.00           O  
ATOM   2838  O5'   A  1046     -34.752  21.033 -44.281  1.00  0.00           O  
ATOM   2839  C5'   A  1046     -35.589  21.945 -44.975  1.00  0.00           C  
ATOM   2840  C4'   A  1046     -36.726  21.237 -45.668  1.00  0.00           C  
ATOM   2841  O4'   A  1046     -37.610  20.715 -44.641  1.00  0.00           O  
ATOM   2842  C3'   A  1046     -37.617  22.104 -46.545  1.00  0.00           C  
ATOM   2843  O3'   A  1046     -37.106  22.277 -47.855  1.00  0.00           O  
ATOM   2844  C1'   A  1046     -38.946  20.783 -45.110  1.00  0.00           C  
ATOM   2845  C2'   A  1046     -38.928  21.336 -46.540  1.00  0.00           C  
ATOM   2846  O2'   A  1046     -38.893  20.251 -47.456  1.00  0.00           O  
ATOM   2847  N1    A  1046     -43.641  22.571 -43.966  1.00  0.00           N  
ATOM   2848  C2    A  1046     -43.199  21.760 -44.935  1.00  0.00           C  
ATOM   2849  N3    A  1046     -41.960  21.334 -45.175  1.00  0.00           N  
ATOM   2850  C4    A  1046     -41.101  21.839 -44.272  1.00  0.00           C  
ATOM   2851  C5    A  1046     -41.405  22.684 -43.221  1.00  0.00           C  
ATOM   2852  C6    A  1046     -42.752  23.060 -43.075  1.00  0.00           C  
ATOM   2853  N6    A  1046     -43.194  23.870 -42.110  1.00  0.00           N  
ATOM   2854  N7    A  1046     -40.263  22.997 -42.497  1.00  0.00           N  
ATOM   2855  C8    A  1046     -39.310  22.345 -43.116  1.00  0.00           C  
ATOM   2856  N9    A  1046     -39.746  21.623 -44.199  1.00  0.00           N  
ATOM   2857  H5'   A  1046     -35.056  22.423 -45.644  1.00  0.00           H  
ATOM   2858 H5''   A  1046     -35.956  22.592 -44.338  1.00  0.00           H  
ATOM   2859  H4'   A  1046     -36.389  20.487 -46.202  1.00  0.00           H  
ATOM   2860  H3'   A  1046     -37.744  22.983 -46.131  1.00  0.00           H  
ATOM   2861  H1'   A  1046     -39.309  19.872 -45.118  1.00  0.00           H  
ATOM   2862  H2'   A  1046     -39.692  21.928 -46.706  1.00  0.00           H  
ATOM   2863 HO2'   A  1046     -39.759  20.190 -47.910  1.00  0.00           H  
ATOM   2864  H2    A  1046     -43.883  21.433 -45.556  1.00  0.00           H  
ATOM   2865  H61   A  1046     -44.147  24.097 -42.059  1.00  0.00           H  
ATOM   2866  H62   A  1046     -42.568  24.236 -41.452  1.00  0.00           H  
ATOM   2867  H8    A  1046     -38.372  22.371 -42.831  1.00  0.00           H  
ATOM   2868  P     C  1047     -37.258  23.692 -48.601  1.00  0.00           P  
ATOM   2869  OP2   C  1047     -37.125  24.766 -47.585  1.00  0.00           O  
ATOM   2870  OP1   C  1047     -36.361  23.686 -49.785  1.00  0.00           O  
ATOM   2871  O5'   C  1047     -38.763  23.692 -49.125  1.00  0.00           O  
ATOM   2872  C5'   C  1047     -39.254  22.634 -49.934  1.00  0.00           C  
ATOM   2873  C4'   C  1047     -40.726  22.792 -50.227  1.00  0.00           C  
ATOM   2874  O4'   C  1047     -41.481  22.408 -49.048  1.00  0.00           O  
ATOM   2875  C3'   C  1047     -41.202  24.206 -50.522  1.00  0.00           C  
ATOM   2876  O3'   C  1047     -41.021  24.578 -51.877  1.00  0.00           O  
ATOM   2877  C1'   C  1047     -42.613  23.243 -48.910  1.00  0.00           C  
ATOM   2878  C2'   C  1047     -42.675  24.109 -50.169  1.00  0.00           C  
ATOM   2879  O2'   C  1047     -43.402  23.421 -51.176  1.00  0.00           O  
ATOM   2880  N1    C  1047     -42.446  24.052 -47.677  1.00  0.00           N  
ATOM   2881  C2    C  1047     -43.586  24.624 -47.097  1.00  0.00           C  
ATOM   2882  O2    C  1047     -44.692  24.440 -47.628  1.00  0.00           O  
ATOM   2883  N3    C  1047     -43.461  25.366 -45.973  1.00  0.00           N  
ATOM   2884  C4    C  1047     -42.261  25.549 -45.423  1.00  0.00           C  
ATOM   2885  N4    C  1047     -42.186  26.289 -44.314  1.00  0.00           N  
ATOM   2886  C5    C  1047     -41.083  24.983 -45.988  1.00  0.00           C  
ATOM   2887  C6    C  1047     -41.219  24.250 -47.100  1.00  0.00           C  
ATOM   2888  H5'   C  1047     -39.110  21.783 -49.469  1.00  0.00           H  
ATOM   2889 H5''   C  1047     -38.760  22.623 -50.781  1.00  0.00           H  
ATOM   2890  H4'   C  1047     -40.982  22.209 -50.971  1.00  0.00           H  
ATOM   2891  H3'   C  1047     -40.757  24.862 -49.946  1.00  0.00           H  
ATOM   2892  H1'   C  1047     -43.433  22.713 -48.843  1.00  0.00           H  
ATOM   2893  H2'   C  1047     -43.057  24.992 -49.985  1.00  0.00           H  
ATOM   2894 HO2'   C  1047     -44.264  23.867 -51.309  1.00  0.00           H  
ATOM   2895  H42   C  1047     -41.318  26.442 -43.886  1.00  0.00           H  
ATOM   2896  H41   C  1047     -42.999  26.678 -43.929  1.00  0.00           H  
ATOM   2897  H5    C  1047     -40.205  25.123 -45.576  1.00  0.00           H  
ATOM   2898  H6    C  1047     -40.421  23.851 -47.503  1.00  0.00           H  
ATOM   2899  P     U  1048     -40.925  26.130 -52.283  1.00  0.00           P  
ATOM   2900  OP2   U  1048     -40.019  26.802 -51.317  1.00  0.00           O  
ATOM   2901  OP1   U  1048     -40.635  26.209 -53.738  1.00  0.00           O  
ATOM   2902  O5'   U  1048     -42.399  26.683 -52.044  1.00  0.00           O  
ATOM   2903  C5'   U  1048     -43.432  26.438 -52.986  1.00  0.00           C  
ATOM   2904  C4'   U  1048     -44.709  27.149 -52.611  1.00  0.00           C  
ATOM   2905  O4'   U  1048     -45.091  26.736 -51.273  1.00  0.00           O  
ATOM   2906  C3'   U  1048     -44.623  28.663 -52.493  1.00  0.00           C  
ATOM   2907  O3'   U  1048     -44.617  29.317 -53.749  1.00  0.00           O  
ATOM   2908  C1'   U  1048     -45.696  27.817 -50.590  1.00  0.00           C  
ATOM   2909  C2'   U  1048     -45.797  28.976 -51.582  1.00  0.00           C  
ATOM   2910  O2'   U  1048     -47.029  28.893 -52.284  1.00  0.00           O  
ATOM   2911  N1    U  1048     -44.865  28.157 -49.410  1.00  0.00           N  
ATOM   2912  C2    U  1048     -45.431  28.982 -48.456  1.00  0.00           C  
ATOM   2913  O2    U  1048     -46.561  29.428 -48.549  1.00  0.00           O  
ATOM   2914  N3    U  1048     -44.626  29.269 -47.382  1.00  0.00           N  
ATOM   2915  C4    U  1048     -43.338  28.826 -47.166  1.00  0.00           C  
ATOM   2916  O4    U  1048     -42.742  29.175 -46.146  1.00  0.00           O  
ATOM   2917  C5    U  1048     -42.817  27.977 -48.193  1.00  0.00           C  
ATOM   2918  C6    U  1048     -43.581  27.680 -49.250  1.00  0.00           C  
ATOM   2919  H5'   U  1048     -43.605  25.474 -53.027  1.00  0.00           H  
ATOM   2920 H5''   U  1048     -43.141  26.749 -53.868  1.00  0.00           H  
ATOM   2921  H4'   U  1048     -45.428  26.921 -53.236  1.00  0.00           H  
ATOM   2922  H3'   U  1048     -43.802  28.890 -52.009  1.00  0.00           H  
ATOM   2923  H1'   U  1048     -46.596  27.567 -50.293  1.00  0.00           H  
ATOM   2924  H2'   U  1048     -45.689  29.845 -51.143  1.00  0.00           H  
ATOM   2925 HO2'   U  1048     -47.613  29.624 -51.992  1.00  0.00           H  
ATOM   2926  H3    U  1048     -45.008  29.853 -46.694  1.00  0.00           H  
ATOM   2927  H5    U  1048     -41.909  27.615 -48.122  1.00  0.00           H  
ATOM   2928  H6    U  1048     -43.201  27.098 -49.940  1.00  0.00           H  
ATOM   2929  P     G  1049     -43.538  30.468 -54.057  1.00  0.00           P  
ATOM   2930  OP2   G  1049     -42.397  30.290 -53.124  1.00  0.00           O  
ATOM   2931  OP1   G  1049     -43.293  30.488 -55.522  1.00  0.00           O  
ATOM   2932  O5'   G  1049     -44.291  31.817 -53.665  1.00  0.00           O  
ATOM   2933  C5'   G  1049     -45.707  31.899 -53.706  1.00  0.00           C  
ATOM   2934  C4'   G  1049     -46.223  33.006 -52.819  1.00  0.00           C  
ATOM   2935  O4'   G  1049     -46.372  32.452 -51.491  1.00  0.00           O  
ATOM   2936  C3'   G  1049     -45.289  34.189 -52.616  1.00  0.00           C  
ATOM   2937  O3'   G  1049     -45.506  35.232 -53.551  1.00  0.00           O  
ATOM   2938  C1'   G  1049     -45.934  33.374 -50.514  1.00  0.00           C  
ATOM   2939  C2'   G  1049     -45.686  34.686 -51.250  1.00  0.00           C  
ATOM   2940  O2'   G  1049     -46.899  35.423 -51.302  1.00  0.00           O  
ATOM   2941  N1    G  1049     -42.735  33.578 -46.560  1.00  0.00           N  
ATOM   2942  C2    G  1049     -43.880  34.299 -46.796  1.00  0.00           C  
ATOM   2943  N2    G  1049     -44.223  35.195 -45.858  1.00  0.00           N  
ATOM   2944  N3    G  1049     -44.635  34.154 -47.872  1.00  0.00           N  
ATOM   2945  C4    G  1049     -44.146  33.216 -48.709  1.00  0.00           C  
ATOM   2946  C5    G  1049     -43.015  32.441 -48.568  1.00  0.00           C  
ATOM   2947  C6    G  1049     -42.213  32.607 -47.409  1.00  0.00           C  
ATOM   2948  O6    G  1049     -41.173  32.014 -47.101  1.00  0.00           O  
ATOM   2949  N7    G  1049     -42.860  31.591 -49.654  1.00  0.00           N  
ATOM   2950  C8    G  1049     -43.881  31.860 -50.422  1.00  0.00           C  
ATOM   2951  N9    G  1049     -44.702  32.835 -49.909  1.00  0.00           N  
ATOM   2952  H5'   G  1049     -46.087  31.047 -53.407  1.00  0.00           H  
ATOM   2953 H5''   G  1049     -45.991  32.069 -54.628  1.00  0.00           H  
ATOM   2954  H4'   G  1049     -47.093  33.337 -53.127  1.00  0.00           H  
ATOM   2955  H3'   G  1049     -44.347  33.921 -52.647  1.00  0.00           H  
ATOM   2956  H1'   G  1049     -46.607  33.514 -49.815  1.00  0.00           H  
ATOM   2957  H2'   G  1049     -44.966  35.203 -50.831  1.00  0.00           H  
ATOM   2958 HO2'   G  1049     -46.828  36.198 -50.706  1.00  0.00           H  
ATOM   2959  H1    G  1049     -42.245  33.761 -45.730  1.00  0.00           H  
ATOM   2960  H22   G  1049     -45.031  35.738 -45.972  1.00  0.00           H  
ATOM   2961  H21   G  1049     -43.669  35.307 -45.058  1.00  0.00           H  
ATOM   2962  H8    G  1049     -44.045  31.410 -51.277  1.00  0.00           H  
ATOM   2963  P     C  1050     -44.275  36.138 -54.049  1.00  0.00           P  
ATOM   2964  OP2   C  1050     -43.060  35.286 -54.085  1.00  0.00           O  
ATOM   2965  OP1   C  1050     -44.702  36.859 -55.275  1.00  0.00           O  
ATOM   2966  O5'   C  1050     -44.090  37.212 -52.887  1.00  0.00           O  
ATOM   2967  C5'   C  1050     -45.084  38.194 -52.637  1.00  0.00           C  
ATOM   2968  C4'   C  1050     -44.732  39.052 -51.445  1.00  0.00           C  
ATOM   2969  O4'   C  1050     -44.756  38.219 -50.251  1.00  0.00           O  
ATOM   2970  C3'   C  1050     -43.334  39.650 -51.440  1.00  0.00           C  
ATOM   2971  O3'   C  1050     -43.253  40.872 -52.154  1.00  0.00           O  
ATOM   2972  C1'   C  1050     -43.725  38.614 -49.359  1.00  0.00           C  
ATOM   2973  C2'   C  1050     -43.075  39.862 -49.956  1.00  0.00           C  
ATOM   2974  O2'   C  1050     -43.751  41.014 -49.475  1.00  0.00           O  
ATOM   2975  N1    C  1050     -42.767  37.490 -49.223  1.00  0.00           N  
ATOM   2976  C2    C  1050     -41.892  37.490 -48.130  1.00  0.00           C  
ATOM   2977  O2    C  1050     -41.943  38.423 -47.313  1.00  0.00           O  
ATOM   2978  N3    C  1050     -41.008  36.476 -47.982  1.00  0.00           N  
ATOM   2979  C4    C  1050     -40.974  35.486 -48.874  1.00  0.00           C  
ATOM   2980  N4    C  1050     -40.085  34.506 -48.688  1.00  0.00           N  
ATOM   2981  C5    C  1050     -41.848  35.456 -49.996  1.00  0.00           C  
ATOM   2982  C6    C  1050     -42.719  36.464 -50.131  1.00  0.00           C  
ATOM   2983  H5'   C  1050     -45.940  37.747 -52.467  1.00  0.00           H  
ATOM   2984 H5''   C  1050     -45.173  38.767 -53.427  1.00  0.00           H  
ATOM   2985  H4'   C  1050     -45.387  39.774 -51.343  1.00  0.00           H  
ATOM   2986  H3'   C  1050     -42.686  39.017 -51.812  1.00  0.00           H  
ATOM   2987  H1'   C  1050     -44.097  38.834 -48.480  1.00  0.00           H  
ATOM   2988  H2'   C  1050     -42.116  39.897 -49.761  1.00  0.00           H  
ATOM   2989 HO2'   C  1050     -43.167  41.489 -48.848  1.00  0.00           H  
ATOM   2990  H42   C  1050     -40.035  33.764 -49.325  1.00  0.00           H  
ATOM   2991  H41   C  1050     -39.484  34.530 -47.914  1.00  0.00           H  
ATOM   2992  H5    C  1050     -41.816  34.723 -50.646  1.00  0.00           H  
ATOM   2993  H6    C  1050     -43.329  36.462 -50.897  1.00  0.00           H  
ATOM   2994  P     A  1051     -41.852  41.351 -52.780  1.00  0.00           P  
ATOM   2995  OP2   A  1051     -41.216  40.179 -53.434  1.00  0.00           O  
ATOM   2996  OP1   A  1051     -42.097  42.586 -53.565  1.00  0.00           O  
ATOM   2997  O5'   A  1051     -40.975  41.740 -51.508  1.00  0.00           O  
ATOM   2998  C5'   A  1051     -41.167  42.979 -50.842  1.00  0.00           C  
ATOM   2999  C4'   A  1051     -40.142  43.190 -49.756  1.00  0.00           C  
ATOM   3000  O4'   A  1051     -40.252  42.098 -48.807  1.00  0.00           O  
ATOM   3001  C3'   A  1051     -38.686  43.126 -50.191  1.00  0.00           C  
ATOM   3002  O3'   A  1051     -38.197  44.365 -50.675  1.00  0.00           O  
ATOM   3003  C1'   A  1051     -38.973  41.745 -48.301  1.00  0.00           C  
ATOM   3004  C2'   A  1051     -37.973  42.725 -48.914  1.00  0.00           C  
ATOM   3005  O2'   A  1051     -37.820  43.834 -48.039  1.00  0.00           O  
ATOM   3006  N1    A  1051     -36.083  37.559 -47.479  1.00  0.00           N  
ATOM   3007  C2    A  1051     -36.092  38.772 -46.911  1.00  0.00           C  
ATOM   3008  N3    A  1051     -36.873  39.817 -47.175  1.00  0.00           N  
ATOM   3009  C4    A  1051     -37.742  39.526 -48.159  1.00  0.00           C  
ATOM   3010  C5    A  1051     -37.853  38.326 -48.837  1.00  0.00           C  
ATOM   3011  C6    A  1051     -36.968  37.298 -48.464  1.00  0.00           C  
ATOM   3012  N6    A  1051     -36.958  36.089 -49.030  1.00  0.00           N  
ATOM   3013  N7    A  1051     -38.862  38.392 -49.788  1.00  0.00           N  
ATOM   3014  C8    A  1051     -39.331  39.609 -49.665  1.00  0.00           C  
ATOM   3015  N9    A  1051     -38.699  40.351 -48.698  1.00  0.00           N  
ATOM   3016  H5'   A  1051     -42.063  42.993 -50.443  1.00  0.00           H  
ATOM   3017 H5''   A  1051     -41.097  43.708 -51.493  1.00  0.00           H  
ATOM   3018  H4'   A  1051     -40.297  44.039 -49.292  1.00  0.00           H  
ATOM   3019  H3'   A  1051     -38.565  42.441 -50.882  1.00  0.00           H  
ATOM   3020  H1'   A  1051     -38.943  41.818 -47.323  1.00  0.00           H  
ATOM   3021  H2'   A  1051     -37.115  42.290 -49.102  1.00  0.00           H  
ATOM   3022 HO2'   A  1051     -36.933  43.792 -47.625  1.00  0.00           H  
ATOM   3023  H2    A  1051     -35.430  38.909 -46.202  1.00  0.00           H  
ATOM   3024  H61   A  1051     -36.317  35.412 -48.727  1.00  0.00           H  
ATOM   3025  H62   A  1051     -37.592  35.877 -49.746  1.00  0.00           H  
ATOM   3026  H8    A  1051     -40.065  39.958 -50.214  1.00  0.00           H  
ATOM   3027  P     A  1052     -36.939  44.402 -51.673  1.00  0.00           P  
ATOM   3028  OP2   A  1052     -37.172  43.402 -52.745  1.00  0.00           O  
ATOM   3029  OP1   A  1052     -36.679  45.818 -52.035  1.00  0.00           O  
ATOM   3030  O5'   A  1052     -35.723  43.890 -50.780  1.00  0.00           O  
ATOM   3031  C5'   A  1052     -35.024  44.780 -49.921  1.00  0.00           C  
ATOM   3032  C4'   A  1052     -33.804  44.127 -49.321  1.00  0.00           C  
ATOM   3033  O4'   A  1052     -34.201  42.900 -48.657  1.00  0.00           O  
ATOM   3034  C3'   A  1052     -32.762  43.625 -50.309  1.00  0.00           C  
ATOM   3035  O3'   A  1052     -31.914  44.652 -50.791  1.00  0.00           O  
ATOM   3036  C1'   A  1052     -33.161  41.950 -48.713  1.00  0.00           C  
ATOM   3037  C2'   A  1052     -32.015  42.573 -49.502  1.00  0.00           C  
ATOM   3038  O2'   A  1052     -31.099  43.167 -48.594  1.00  0.00           O  
ATOM   3039  N1    A  1052     -32.675  36.880 -49.497  1.00  0.00           N  
ATOM   3040  C2    A  1052     -31.958  37.752 -48.778  1.00  0.00           C  
ATOM   3041  N3    A  1052     -32.140  39.061 -48.618  1.00  0.00           N  
ATOM   3042  C4    A  1052     -33.216  39.479 -49.308  1.00  0.00           C  
ATOM   3043  C5    A  1052     -34.051  38.703 -50.091  1.00  0.00           C  
ATOM   3044  C6    A  1052     -33.750  37.332 -50.178  1.00  0.00           C  
ATOM   3045  N6    A  1052     -34.465  36.461 -50.895  1.00  0.00           N  
ATOM   3046  N7    A  1052     -35.058  39.477 -50.651  1.00  0.00           N  
ATOM   3047  C8    A  1052     -34.814  40.683 -50.202  1.00  0.00           C  
ATOM   3048  N9    A  1052     -33.714  40.757 -49.384  1.00  0.00           N  
ATOM   3049  H5'   A  1052     -35.623  45.063 -49.198  1.00  0.00           H  
ATOM   3050 H5''   A  1052     -34.746  45.567 -50.433  1.00  0.00           H  
ATOM   3051  H4'   A  1052     -33.369  44.728 -48.681  1.00  0.00           H  
ATOM   3052  H3'   A  1052     -33.212  43.189 -51.064  1.00  0.00           H  
ATOM   3053  H1'   A  1052     -32.844  41.704 -47.818  1.00  0.00           H  
ATOM   3054  H2'   A  1052     -31.578  41.913 -50.081  1.00  0.00           H  
ATOM   3055 HO2'   A  1052     -30.225  42.737 -48.697  1.00  0.00           H  
ATOM   3056  H2    A  1052     -31.188  37.374 -48.303  1.00  0.00           H  
ATOM   3057  H61   A  1052     -34.206  35.516 -50.917  1.00  0.00           H  
ATOM   3058  H62   A  1052     -35.249  36.766 -51.397  1.00  0.00           H  
ATOM   3059  H8    A  1052     -35.366  41.461 -50.430  1.00  0.00           H  
ATOM   3060  P     A  1053     -31.812  44.942 -52.369  1.00  0.00           P  
ATOM   3061  OP2   A  1053     -31.676  43.640 -53.068  1.00  0.00           O  
ATOM   3062  OP1   A  1053     -32.915  45.863 -52.739  1.00  0.00           O  
ATOM   3063  O5'   A  1053     -30.437  45.731 -52.527  1.00  0.00           O  
ATOM   3064  C5'   A  1053     -29.655  46.069 -51.390  1.00  0.00           C  
ATOM   3065  C4'   A  1053     -28.393  46.796 -51.782  1.00  0.00           C  
ATOM   3066  O4'   A  1053     -28.137  47.893 -50.861  1.00  0.00           O  
ATOM   3067  C3'   A  1053     -27.107  45.986 -51.711  1.00  0.00           C  
ATOM   3068  O3'   A  1053     -26.988  45.042 -52.760  1.00  0.00           O  
ATOM   3069  C1'   A  1053     -26.752  48.114 -50.810  1.00  0.00           C  
ATOM   3070  C2'   A  1053     -26.045  47.078 -51.686  1.00  0.00           C  
ATOM   3071  O2'   A  1053     -25.829  47.616 -52.982  1.00  0.00           O  
ATOM   3072  N1    A  1053     -25.392  45.145 -46.824  1.00  0.00           N  
ATOM   3073  C2    A  1053     -25.818  44.854 -48.059  1.00  0.00           C  
ATOM   3074  N3    A  1053     -26.156  45.678 -49.049  1.00  0.00           N  
ATOM   3075  C4    A  1053     -26.020  46.960 -48.667  1.00  0.00           C  
ATOM   3076  C5    A  1053     -25.594  47.416 -47.433  1.00  0.00           C  
ATOM   3077  C6    A  1053     -25.266  46.443 -46.472  1.00  0.00           C  
ATOM   3078  N6    A  1053     -24.841  46.733 -45.240  1.00  0.00           N  
ATOM   3079  N7    A  1053     -25.577  48.804 -47.402  1.00  0.00           N  
ATOM   3080  C8    A  1053     -25.987  49.150 -48.598  1.00  0.00           C  
ATOM   3081  N9    A  1053     -26.273  48.084 -49.415  1.00  0.00           N  
ATOM   3082  H5'   A  1053     -29.415  45.248 -50.911  1.00  0.00           H  
ATOM   3083 H5''   A  1053     -30.183  46.642 -50.797  1.00  0.00           H  
ATOM   3084  H4'   A  1053     -28.505  47.162 -52.684  1.00  0.00           H  
ATOM   3085  H3'   A  1053     -27.085  45.493 -50.863  1.00  0.00           H  
ATOM   3086  H1'   A  1053     -26.611  49.009 -51.185  1.00  0.00           H  
ATOM   3087  H2'   A  1053     -25.211  46.759 -51.281  1.00  0.00           H  
ATOM   3088 HO2'   A  1053     -24.869  47.770 -53.107  1.00  0.00           H  
ATOM   3089  H2    A  1053     -25.892  43.898 -48.264  1.00  0.00           H  
ATOM   3090  H61   A  1053     -24.627  46.011 -44.613  1.00  0.00           H  
ATOM   3091  H62   A  1053     -24.742  47.668 -44.963  1.00  0.00           H  
ATOM   3092  H8    A  1053     -26.082  50.083 -48.882  1.00  0.00           H  
ATOM   3093  P     A  1054     -26.742  43.489 -52.425  1.00  0.00           P  
ATOM   3094  OP2   A  1054     -27.706  43.087 -51.371  1.00  0.00           O  
ATOM   3095  OP1   A  1054     -26.702  42.742 -53.707  1.00  0.00           O  
ATOM   3096  O5'   A  1054     -25.280  43.459 -51.791  1.00  0.00           O  
ATOM   3097  C5'   A  1054     -24.278  42.596 -52.309  1.00  0.00           C  
ATOM   3098  C4'   A  1054     -23.976  41.465 -51.359  1.00  0.00           C  
ATOM   3099  O4'   A  1054     -24.258  41.951 -50.024  1.00  0.00           O  
ATOM   3100  C3'   A  1054     -24.848  40.226 -51.497  1.00  0.00           C  
ATOM   3101  O3'   A  1054     -24.417  39.356 -52.529  1.00  0.00           O  
ATOM   3102  C1'   A  1054     -24.790  40.898 -49.231  1.00  0.00           C  
ATOM   3103  C2'   A  1054     -24.823  39.637 -50.097  1.00  0.00           C  
ATOM   3104  O2'   A  1054     -23.633  38.895 -49.872  1.00  0.00           O  
ATOM   3105  N1    A  1054     -27.778  41.714 -45.113  1.00  0.00           N  
ATOM   3106  C2    A  1054     -26.495  41.349 -45.236  1.00  0.00           C  
ATOM   3107  N3    A  1054     -25.779  41.154 -46.342  1.00  0.00           N  
ATOM   3108  C4    A  1054     -26.527  41.377 -47.438  1.00  0.00           C  
ATOM   3109  C5    A  1054     -27.855  41.757 -47.471  1.00  0.00           C  
ATOM   3110  C6    A  1054     -28.500  41.930 -46.233  1.00  0.00           C  
ATOM   3111  N6    A  1054     -29.779  42.293 -46.109  1.00  0.00           N  
ATOM   3112  N7    A  1054     -28.294  41.894 -48.781  1.00  0.00           N  
ATOM   3113  C8    A  1054     -27.238  41.599 -49.498  1.00  0.00           C  
ATOM   3114  N9    A  1054     -26.132  41.277 -48.750  1.00  0.00           N  
ATOM   3115  H5'   A  1054     -23.459  43.112 -52.463  1.00  0.00           H  
ATOM   3116 H5''   A  1054     -24.585  42.224 -53.162  1.00  0.00           H  
ATOM   3117  H4'   A  1054     -23.029  41.225 -51.442  1.00  0.00           H  
ATOM   3118  H3'   A  1054     -25.765  40.500 -51.710  1.00  0.00           H  
ATOM   3119  H1'   A  1054     -24.197  40.752 -48.464  1.00  0.00           H  
ATOM   3120  H2'   A  1054     -25.624  39.102 -49.918  1.00  0.00           H  
ATOM   3121 HO2'   A  1054     -23.006  39.446 -49.360  1.00  0.00           H  
ATOM   3122  H2    A  1054     -26.016  41.205 -44.394  1.00  0.00           H  
ATOM   3123  H61   A  1054     -30.174  42.399 -45.218  1.00  0.00           H  
ATOM   3124  H62   A  1054     -30.322  42.456 -46.908  1.00  0.00           H  
ATOM   3125  H8    A  1054     -27.237  41.607 -50.478  1.00  0.00           H  
ATOM   3126  P     C  1055     -23.219  38.318 -52.263  1.00  0.00           P  
ATOM   3127  OP2   C  1055     -22.813  37.738 -53.567  1.00  0.00           O  
ATOM   3128  OP1   C  1055     -22.205  38.994 -51.414  1.00  0.00           O  
ATOM   3129  O5'   C  1055     -23.894  37.163 -51.397  1.00  0.00           O  
ATOM   3130  C5'   C  1055     -24.008  35.843 -51.905  1.00  0.00           C  
ATOM   3131  C4'   C  1055     -23.440  34.825 -50.945  1.00  0.00           C  
ATOM   3132  O4'   C  1055     -22.004  34.740 -51.145  1.00  0.00           O  
ATOM   3133  C3'   C  1055     -23.625  35.124 -49.465  1.00  0.00           C  
ATOM   3134  O3'   C  1055     -24.871  34.673 -48.962  1.00  0.00           O  
ATOM   3135  C1'   C  1055     -21.376  34.508 -49.902  1.00  0.00           C  
ATOM   3136  C2'   C  1055     -22.457  34.377 -48.826  1.00  0.00           C  
ATOM   3137  O2'   C  1055     -22.762  33.002 -48.645  1.00  0.00           O  
ATOM   3138  N1    C  1055     -20.422  35.607 -49.612  1.00  0.00           N  
ATOM   3139  C2    C  1055     -19.250  35.302 -48.909  1.00  0.00           C  
ATOM   3140  O2    C  1055     -19.046  34.132 -48.551  1.00  0.00           O  
ATOM   3141  N3    C  1055     -18.364  36.286 -48.632  1.00  0.00           N  
ATOM   3142  C4    C  1055     -18.607  37.535 -49.028  1.00  0.00           C  
ATOM   3143  N4    C  1055     -17.704  38.473 -48.733  1.00  0.00           N  
ATOM   3144  C5    C  1055     -19.789  37.878 -49.744  1.00  0.00           C  
ATOM   3145  C6    C  1055     -20.658  36.896 -50.013  1.00  0.00           C  
ATOM   3146  H5'   C  1055     -23.524  35.785 -52.755  1.00  0.00           H  
ATOM   3147 H5''   C  1055     -24.954  35.641 -52.061  1.00  0.00           H  
ATOM   3148  H4'   C  1055     -23.847  33.954 -51.133  1.00  0.00           H  
ATOM   3149  H3'   C  1055     -23.512  36.085 -49.313  1.00  0.00           H  
ATOM   3150  H1'   C  1055     -20.888  33.662 -49.972  1.00  0.00           H  
ATOM   3151  H2'   C  1055     -22.178  34.800 -47.987  1.00  0.00           H  
ATOM   3152 HO2'   C  1055     -22.351  32.486 -49.369  1.00  0.00           H  
ATOM   3153  H42   C  1055     -17.854  39.401 -49.010  1.00  0.00           H  
ATOM   3154  H41   C  1055     -16.892  38.234 -48.239  1.00  0.00           H  
ATOM   3155  H5    C  1055     -19.959  38.799 -50.031  1.00  0.00           H  
ATOM   3156  H6    C  1055     -21.477  37.111 -50.505  1.00  0.00           H  
ATOM   3157  P     A  1056     -25.100  34.573 -47.386  1.00  0.00           P  
ATOM   3158  OP2   A  1056     -26.562  34.716 -47.175  1.00  0.00           O  
ATOM   3159  OP1   A  1056     -24.413  33.332 -46.951  1.00  0.00           O  
ATOM   3160  O5'   A  1056     -24.378  35.808 -46.684  1.00  0.00           O  
ATOM   3161  C5'   A  1056     -24.867  37.131 -46.854  1.00  0.00           C  
ATOM   3162  C4'   A  1056     -24.827  37.906 -45.561  1.00  0.00           C  
ATOM   3163  O4'   A  1056     -25.939  37.463 -44.738  1.00  0.00           O  
ATOM   3164  C3'   A  1056     -23.596  37.694 -44.693  1.00  0.00           C  
ATOM   3165  O3'   A  1056     -22.519  38.549 -45.040  1.00  0.00           O  
ATOM   3166  C1'   A  1056     -25.585  37.665 -43.388  1.00  0.00           C  
ATOM   3167  C2'   A  1056     -24.107  38.050 -43.301  1.00  0.00           C  
ATOM   3168  O2'   A  1056     -24.018  39.447 -43.061  1.00  0.00           O  
ATOM   3169  N1    A  1056     -24.612  35.028 -39.069  1.00  0.00           N  
ATOM   3170  C2    A  1056     -24.134  36.186 -39.544  1.00  0.00           C  
ATOM   3171  N3    A  1056     -24.432  36.816 -40.679  1.00  0.00           N  
ATOM   3172  C4    A  1056     -25.346  36.123 -41.381  1.00  0.00           C  
ATOM   3173  C5    A  1056     -25.929  34.922 -41.024  1.00  0.00           C  
ATOM   3174  C6    A  1056     -25.529  34.358 -39.799  1.00  0.00           C  
ATOM   3175  N6    A  1056     -26.005  33.205 -39.325  1.00  0.00           N  
ATOM   3176  N7    A  1056     -26.829  34.505 -41.996  1.00  0.00           N  
ATOM   3177  C8    A  1056     -26.771  35.449 -42.903  1.00  0.00           C  
ATOM   3178  N9    A  1056     -25.893  36.459 -42.596  1.00  0.00           N  
ATOM   3179  H5'   A  1056     -25.793  37.091 -47.173  1.00  0.00           H  
ATOM   3180 H5''   A  1056     -24.319  37.592 -47.521  1.00  0.00           H  
ATOM   3181  H4'   A  1056     -24.930  38.865 -45.736  1.00  0.00           H  
ATOM   3182  H3'   A  1056     -23.291  36.763 -44.730  1.00  0.00           H  
ATOM   3183  H1'   A  1056     -26.136  38.413 -43.073  1.00  0.00           H  
ATOM   3184  H2'   A  1056     -23.649  37.531 -42.607  1.00  0.00           H  
ATOM   3185 HO2'   A  1056     -23.722  39.593 -42.138  1.00  0.00           H  
ATOM   3186  H2    A  1056     -23.471  36.632 -38.976  1.00  0.00           H  
ATOM   3187  H61   A  1056     -25.688  32.862 -38.463  1.00  0.00           H  
ATOM   3188  H62   A  1056     -26.671  32.701 -39.837  1.00  0.00           H  
ATOM   3189  H8    A  1056     -27.304  35.434 -43.725  1.00  0.00           H  
ATOM   3190  P     C  1057     -21.050  37.942 -45.275  1.00  0.00           P  
ATOM   3191  OP2   C  1057     -21.098  37.071 -46.476  1.00  0.00           O  
ATOM   3192  OP1   C  1057     -20.076  39.062 -45.220  1.00  0.00           O  
ATOM   3193  O5'   C  1057     -20.806  37.016 -44.002  1.00  0.00           O  
ATOM   3194  C5'   C  1057     -19.994  37.456 -42.925  1.00  0.00           C  
ATOM   3195  C4'   C  1057     -19.760  36.356 -41.917  1.00  0.00           C  
ATOM   3196  O4'   C  1057     -21.022  35.980 -41.306  1.00  0.00           O  
ATOM   3197  C3'   C  1057     -19.219  35.046 -42.469  1.00  0.00           C  
ATOM   3198  O3'   C  1057     -17.818  35.072 -42.679  1.00  0.00           O  
ATOM   3199  C1'   C  1057     -21.032  34.594 -41.014  1.00  0.00           C  
ATOM   3200  C2'   C  1057     -19.662  34.041 -41.413  1.00  0.00           C  
ATOM   3201  O2'   C  1057     -18.805  34.072 -40.281  1.00  0.00           O  
ATOM   3202  N1    C  1057     -22.138  33.965 -41.778  1.00  0.00           N  
ATOM   3203  C2    C  1057     -22.664  32.754 -41.309  1.00  0.00           C  
ATOM   3204  O2    C  1057     -22.194  32.247 -40.279  1.00  0.00           O  
ATOM   3205  N3    C  1057     -23.673  32.159 -41.987  1.00  0.00           N  
ATOM   3206  C4    C  1057     -24.160  32.724 -43.091  1.00  0.00           C  
ATOM   3207  N4    C  1057     -25.156  32.102 -43.727  1.00  0.00           N  
ATOM   3208  C5    C  1057     -23.647  33.954 -43.593  1.00  0.00           C  
ATOM   3209  C6    C  1057     -22.650  34.533 -42.914  1.00  0.00           C  
ATOM   3210  H5'   C  1057     -20.435  38.209 -42.479  1.00  0.00           H  
ATOM   3211 H5''   C  1057     -19.130  37.755 -43.277  1.00  0.00           H  
ATOM   3212  H4'   C  1057     -19.154  36.682 -41.220  1.00  0.00           H  
ATOM   3213  H3'   C  1057     -19.666  34.839 -43.315  1.00  0.00           H  
ATOM   3214  H1'   C  1057     -21.172  34.447 -40.056  1.00  0.00           H  
ATOM   3215  H2'   C  1057     -19.735  33.138 -41.786  1.00  0.00           H  
ATOM   3216 HO2'   C  1057     -18.655  33.156 -39.968  1.00  0.00           H  
ATOM   3217  H42   C  1057     -25.535  32.491 -44.541  1.00  0.00           H  
ATOM   3218  H41   C  1057     -25.506  31.255 -43.379  1.00  0.00           H  
ATOM   3219  H5    C  1057     -24.012  34.362 -44.406  1.00  0.00           H  
ATOM   3220  H6    C  1057     -22.283  35.380 -43.243  1.00  0.00           H  
ATOM   3221  P     C  1058     -17.156  34.170 -43.833  1.00  0.00           P  
ATOM   3222  OP2   C  1058     -17.800  34.527 -45.123  1.00  0.00           O  
ATOM   3223  OP1   C  1058     -15.680  34.263 -43.700  1.00  0.00           O  
ATOM   3224  O5'   C  1058     -17.591  32.684 -43.459  1.00  0.00           O  
ATOM   3225  C5'   C  1058     -17.017  32.014 -42.346  1.00  0.00           C  
ATOM   3226  C4'   C  1058     -17.626  30.648 -42.143  1.00  0.00           C  
ATOM   3227  O4'   C  1058     -19.058  30.792 -41.953  1.00  0.00           O  
ATOM   3228  C3'   C  1058     -17.517  29.685 -43.315  1.00  0.00           C  
ATOM   3229  O3'   C  1058     -16.261  29.032 -43.378  1.00  0.00           O  
ATOM   3230  C1'   C  1058     -19.725  29.664 -42.484  1.00  0.00           C  
ATOM   3231  C2'   C  1058     -18.656  28.715 -43.025  1.00  0.00           C  
ATOM   3232  O2'   C  1058     -18.298  27.790 -42.009  1.00  0.00           O  
ATOM   3233  N1    C  1058     -20.664  30.115 -43.541  1.00  0.00           N  
ATOM   3234  C2    C  1058     -21.896  29.460 -43.660  1.00  0.00           C  
ATOM   3235  O2    C  1058     -22.164  28.528 -42.886  1.00  0.00           O  
ATOM   3236  N3    C  1058     -22.770  29.852 -44.615  1.00  0.00           N  
ATOM   3237  C4    C  1058     -22.459  30.856 -45.434  1.00  0.00           C  
ATOM   3238  N4    C  1058     -23.352  31.209 -46.361  1.00  0.00           N  
ATOM   3239  C5    C  1058     -21.215  31.543 -45.339  1.00  0.00           C  
ATOM   3240  C6    C  1058     -20.358  31.146 -44.390  1.00  0.00           C  
ATOM   3241  H5'   C  1058     -17.162  32.552 -41.540  1.00  0.00           H  
ATOM   3242 H5''   C  1058     -16.054  31.915 -42.496  1.00  0.00           H  
ATOM   3243  H4'   C  1058     -17.239  30.226 -41.348  1.00  0.00           H  
ATOM   3244  H3'   C  1058     -17.682  30.147 -44.163  1.00  0.00           H  
ATOM   3245  H1'   C  1058     -20.226  29.213 -41.774  1.00  0.00           H  
ATOM   3246  H2'   C  1058     -18.955  28.261 -43.840  1.00  0.00           H  
ATOM   3247 HO2'   C  1058     -18.712  26.924 -42.204  1.00  0.00           H  
ATOM   3248  H42   C  1058     -23.153  31.943 -46.979  1.00  0.00           H  
ATOM   3249  H41   C  1058     -24.207  30.734 -46.424  1.00  0.00           H  
ATOM   3250  H5    C  1058     -20.995  32.280 -45.946  1.00  0.00           H  
ATOM   3251  H6    C  1058     -19.498  31.606 -44.309  1.00  0.00           H  
ATOM   3252  P     G  1059     -15.549  28.784 -44.798  1.00  0.00           P  
ATOM   3253  OP2   G  1059     -15.370  30.102 -45.458  1.00  0.00           O  
ATOM   3254  OP1   G  1059     -14.371  27.908 -44.576  1.00  0.00           O  
ATOM   3255  O5'   G  1059     -16.627  27.958 -45.632  1.00  0.00           O  
ATOM   3256  C5'   G  1059     -16.283  26.729 -46.252  1.00  0.00           C  
ATOM   3257  C4'   G  1059     -17.414  25.734 -46.178  1.00  0.00           C  
ATOM   3258  O4'   G  1059     -18.562  26.336 -45.538  1.00  0.00           O  
ATOM   3259  C3'   G  1059     -17.986  25.272 -47.510  1.00  0.00           C  
ATOM   3260  O3'   G  1059     -17.201  24.268 -48.131  1.00  0.00           O  
ATOM   3261  C1'   G  1059     -19.742  25.839 -46.123  1.00  0.00           C  
ATOM   3262  C2'   G  1059     -19.320  24.723 -47.054  1.00  0.00           C  
ATOM   3263  O2'   G  1059     -19.158  23.517 -46.321  1.00  0.00           O  
ATOM   3264  N1    G  1059     -23.817  27.326 -48.786  1.00  0.00           N  
ATOM   3265  C2    G  1059     -23.538  26.104 -48.225  1.00  0.00           C  
ATOM   3266  N2    G  1059     -24.464  25.147 -48.391  1.00  0.00           N  
ATOM   3267  N3    G  1059     -22.433  25.837 -47.548  1.00  0.00           N  
ATOM   3268  C4    G  1059     -21.614  26.906 -47.477  1.00  0.00           C  
ATOM   3269  C5    G  1059     -21.797  28.168 -48.001  1.00  0.00           C  
ATOM   3270  C6    G  1059     -22.987  28.441 -48.725  1.00  0.00           C  
ATOM   3271  O6    G  1059     -23.334  29.497 -49.267  1.00  0.00           O  
ATOM   3272  N7    G  1059     -20.717  28.987 -47.706  1.00  0.00           N  
ATOM   3273  C8    G  1059     -19.911  28.223 -47.021  1.00  0.00           C  
ATOM   3274  N9    G  1059     -20.393  26.948 -46.844  1.00  0.00           N  
ATOM   3275  H5'   G  1059     -15.496  26.353 -45.804  1.00  0.00           H  
ATOM   3276 H5''   G  1059     -16.065  26.896 -47.193  1.00  0.00           H  
ATOM   3277  H4'   G  1059     -17.126  24.949 -45.666  1.00  0.00           H  
ATOM   3278  H3'   G  1059     -18.118  26.010 -48.140  1.00  0.00           H  
ATOM   3279  H1'   G  1059     -20.356  25.485 -45.446  1.00  0.00           H  
ATOM   3280  H2'   G  1059     -19.939  24.610 -47.806  1.00  0.00           H  
ATOM   3281 HO2'   G  1059     -19.879  22.898 -46.562  1.00  0.00           H  
ATOM   3282  H1    G  1059     -24.665  27.422 -49.268  1.00  0.00           H  
ATOM   3283  H22   G  1059     -24.319  24.254 -48.012  1.00  0.00           H  
ATOM   3284  H21   G  1059     -25.285  25.337 -48.890  1.00  0.00           H  
ATOM   3285  H8    G  1059     -19.049  28.528 -46.668  1.00  0.00           H  
ATOM   3286  P     G  1060     -17.291  24.038 -49.719  1.00  0.00           P  
ATOM   3287  OP2   G  1060     -17.154  25.360 -50.383  1.00  0.00           O  
ATOM   3288  OP1   G  1060     -16.364  22.936 -50.079  1.00  0.00           O  
ATOM   3289  O5'   G  1060     -18.782  23.523 -49.950  1.00  0.00           O  
ATOM   3290  C5'   G  1060     -19.195  22.251 -49.474  1.00  0.00           C  
ATOM   3291  C4'   G  1060     -20.604  21.929 -49.905  1.00  0.00           C  
ATOM   3292  O4'   G  1060     -21.532  22.946 -49.447  1.00  0.00           O  
ATOM   3293  C3'   G  1060     -20.851  21.891 -51.406  1.00  0.00           C  
ATOM   3294  O3'   G  1060     -20.397  20.692 -52.011  1.00  0.00           O  
ATOM   3295  C1'   G  1060     -22.582  23.104 -50.375  1.00  0.00           C  
ATOM   3296  C2'   G  1060     -22.363  22.048 -51.462  1.00  0.00           C  
ATOM   3297  O2'   G  1060     -23.020  20.847 -51.087  1.00  0.00           O  
ATOM   3298  N1    G  1060     -24.809  26.602 -53.327  1.00  0.00           N  
ATOM   3299  C2    G  1060     -25.205  25.318 -53.043  1.00  0.00           C  
ATOM   3300  N2    G  1060     -26.344  24.905 -53.618  1.00  0.00           N  
ATOM   3301  N3    G  1060     -24.535  24.496 -52.252  1.00  0.00           N  
ATOM   3302  C4    G  1060     -23.417  25.070 -51.760  1.00  0.00           C  
ATOM   3303  C5    G  1060     -22.932  26.342 -51.980  1.00  0.00           C  
ATOM   3304  C6    G  1060     -23.661  27.213 -52.831  1.00  0.00           C  
ATOM   3305  O6    G  1060     -23.396  28.377 -53.150  1.00  0.00           O  
ATOM   3306  N7    G  1060     -21.748  26.546 -51.286  1.00  0.00           N  
ATOM   3307  C8    G  1060     -21.537  25.415 -50.668  1.00  0.00           C  
ATOM   3308  N9    G  1060     -22.511  24.476 -50.911  1.00  0.00           N  
ATOM   3309  H5'   G  1060     -19.151  22.245 -48.495  1.00  0.00           H  
ATOM   3310 H5''   G  1060     -18.588  21.566 -49.825  1.00  0.00           H  
ATOM   3311  H4'   G  1060     -20.855  21.063 -49.520  1.00  0.00           H  
ATOM   3312  H3'   G  1060     -20.426  22.654 -51.849  1.00  0.00           H  
ATOM   3313  H1'   G  1060     -23.455  22.963 -49.954  1.00  0.00           H  
ATOM   3314  H2'   G  1060     -22.659  22.365 -52.341  1.00  0.00           H  
ATOM   3315 HO2'   G  1060     -22.395  20.098 -51.182  1.00  0.00           H  
ATOM   3316  H1    G  1060     -25.377  27.131 -53.926  1.00  0.00           H  
ATOM   3317  H22   G  1060     -26.676  23.998 -53.452  1.00  0.00           H  
ATOM   3318  H21   G  1060     -26.846  25.508 -54.205  1.00  0.00           H  
ATOM   3319  H8    G  1060     -20.763  25.254 -50.090  1.00  0.00           H  
ATOM   3320  P     G  1061     -20.039  20.663 -53.578  1.00  0.00           P  
ATOM   3321  OP2   G  1061     -19.078  21.762 -53.850  1.00  0.00           O  
ATOM   3322  OP1   G  1061     -19.682  19.268 -53.943  1.00  0.00           O  
ATOM   3323  O5'   G  1061     -21.416  21.022 -54.295  1.00  0.00           O  
ATOM   3324  C5'   G  1061     -22.503  20.109 -54.286  1.00  0.00           C  
ATOM   3325  C4'   G  1061     -23.614  20.561 -55.201  1.00  0.00           C  
ATOM   3326  O4'   G  1061     -24.192  21.789 -54.683  1.00  0.00           O  
ATOM   3327  C3'   G  1061     -23.201  20.941 -56.615  1.00  0.00           C  
ATOM   3328  O3'   G  1061     -23.071  19.821 -57.473  1.00  0.00           O  
ATOM   3329  C1'   G  1061     -24.547  22.651 -55.735  1.00  0.00           C  
ATOM   3330  C2'   G  1061     -24.335  21.871 -57.029  1.00  0.00           C  
ATOM   3331  O2'   G  1061     -25.514  21.140 -57.337  1.00  0.00           O  
ATOM   3332  N1    G  1061     -23.738  27.416 -57.334  1.00  0.00           N  
ATOM   3333  C2    G  1061     -24.748  26.544 -57.660  1.00  0.00           C  
ATOM   3334  N2    G  1061     -25.668  26.995 -58.525  1.00  0.00           N  
ATOM   3335  N3    G  1061     -24.852  25.318 -57.173  1.00  0.00           N  
ATOM   3336  C4    G  1061     -23.847  25.027 -56.320  1.00  0.00           C  
ATOM   3337  C5    G  1061     -22.792  25.824 -55.928  1.00  0.00           C  
ATOM   3338  C6    G  1061     -22.693  27.136 -56.458  1.00  0.00           C  
ATOM   3339  O6    G  1061     -21.832  27.995 -56.233  1.00  0.00           O  
ATOM   3340  N7    G  1061     -21.973  25.151 -55.033  1.00  0.00           N  
ATOM   3341  C8    G  1061     -22.533  23.979 -54.900  1.00  0.00           C  
ATOM   3342  N9    G  1061     -23.674  23.837 -55.652  1.00  0.00           N  
ATOM   3343  H5'   G  1061     -22.850  20.034 -53.373  1.00  0.00           H  
ATOM   3344 H5''   G  1061     -22.184  19.230 -54.580  1.00  0.00           H  
ATOM   3345  H4'   G  1061     -24.308  19.870 -55.247  1.00  0.00           H  
ATOM   3346  H3'   G  1061     -22.357  21.437 -56.604  1.00  0.00           H  
ATOM   3347  H1'   G  1061     -25.484  22.930 -55.672  1.00  0.00           H  
ATOM   3348  H2'   G  1061     -24.067  22.456 -57.769  1.00  0.00           H  
ATOM   3349 HO2'   G  1061     -26.121  21.177 -56.568  1.00  0.00           H  
ATOM   3350  H1    G  1061     -23.752  28.303 -57.750  1.00  0.00           H  
ATOM   3351  H22   G  1061     -26.413  26.417 -58.795  1.00  0.00           H  
ATOM   3352  H21   G  1061     -25.598  27.902 -58.890  1.00  0.00           H  
ATOM   3353  H8    G  1061     -22.176  23.274 -54.321  1.00  0.00           H  
ATOM   3354  P     C  1062     -22.078  19.883 -58.736  1.00  0.00           P  
ATOM   3355  OP2   C  1062     -20.774  20.419 -58.271  1.00  0.00           O  
ATOM   3356  OP1   C  1062     -22.126  18.567 -59.423  1.00  0.00           O  
ATOM   3357  O5'   C  1062     -22.743  20.964 -59.698  1.00  0.00           O  
ATOM   3358  C5'   C  1062     -24.042  20.764 -60.232  1.00  0.00           C  
ATOM   3359  C4'   C  1062     -24.395  21.822 -61.250  1.00  0.00           C  
ATOM   3360  O4'   C  1062     -24.667  23.074 -60.561  1.00  0.00           O  
ATOM   3361  C3'   C  1062     -23.297  22.202 -62.230  1.00  0.00           C  
ATOM   3362  O3'   C  1062     -23.188  21.298 -63.316  1.00  0.00           O  
ATOM   3363  C1'   C  1062     -24.225  24.164 -61.329  1.00  0.00           C  
ATOM   3364  C2'   C  1062     -23.747  23.590 -62.663  1.00  0.00           C  
ATOM   3365  O2'   C  1062     -24.842  23.518 -63.564  1.00  0.00           O  
ATOM   3366  N1    C  1062     -23.128  24.817 -60.571  1.00  0.00           N  
ATOM   3367  C2    C  1062     -22.821  26.152 -60.862  1.00  0.00           C  
ATOM   3368  O2    C  1062     -23.468  26.745 -61.739  1.00  0.00           O  
ATOM   3369  N3    C  1062     -21.826  26.770 -60.186  1.00  0.00           N  
ATOM   3370  C4    C  1062     -21.145  26.111 -59.249  1.00  0.00           C  
ATOM   3371  N4    C  1062     -20.172  26.761 -58.607  1.00  0.00           N  
ATOM   3372  C5    C  1062     -21.432  24.754 -58.929  1.00  0.00           C  
ATOM   3373  C6    C  1062     -22.420  24.153 -59.604  1.00  0.00           C  
ATOM   3374  H5'   C  1062     -24.696  20.793 -59.502  1.00  0.00           H  
ATOM   3375 H5''   C  1062     -24.079  19.884 -60.661  1.00  0.00           H  
ATOM   3376  H4'   C  1062     -25.190  21.551 -61.754  1.00  0.00           H  
ATOM   3377  H3'   C  1062     -22.430  22.265 -61.777  1.00  0.00           H  
ATOM   3378  H1'   C  1062     -24.938  24.815 -61.495  1.00  0.00           H  
ATOM   3379  H2'   C  1062     -23.003  24.107 -63.037  1.00  0.00           H  
ATOM   3380 HO2'   C  1062     -25.671  23.693 -63.073  1.00  0.00           H  
ATOM   3381  H42   C  1062     -19.653  26.304 -57.913  1.00  0.00           H  
ATOM   3382  H41   C  1062     -19.976  27.695 -58.830  1.00  0.00           H  
ATOM   3383  H5    C  1062     -20.926  24.277 -58.238  1.00  0.00           H  
ATOM   3384  H6    C  1062     -22.632  23.219 -59.399  1.00  0.00           H  
ATOM   3385  P     C  1063     -21.794  21.141 -64.101  1.00  0.00           P  
ATOM   3386  OP2   C  1063     -20.723  20.917 -63.097  1.00  0.00           O  
ATOM   3387  OP1   C  1063     -21.991  20.156 -65.195  1.00  0.00           O  
ATOM   3388  O5'   C  1063     -21.559  22.571 -64.762  1.00  0.00           O  
ATOM   3389  C5'   C  1063     -22.426  23.056 -65.777  1.00  0.00           C  
ATOM   3390  C4'   C  1063     -21.897  24.325 -66.401  1.00  0.00           C  
ATOM   3391  O4'   C  1063     -22.055  25.422 -65.473  1.00  0.00           O  
ATOM   3392  C3'   C  1063     -20.415  24.337 -66.740  1.00  0.00           C  
ATOM   3393  O3'   C  1063     -20.128  23.735 -67.990  1.00  0.00           O  
ATOM   3394  C1'   C  1063     -20.970  26.316 -65.610  1.00  0.00           C  
ATOM   3395  C2'   C  1063     -20.110  25.817 -66.774  1.00  0.00           C  
ATOM   3396  O2'   C  1063     -20.566  26.408 -67.982  1.00  0.00           O  
ATOM   3397  N1    C  1063     -20.225  26.337 -64.327  1.00  0.00           N  
ATOM   3398  C2    C  1063     -19.462  27.471 -64.019  1.00  0.00           C  
ATOM   3399  O2    C  1063     -19.432  28.417 -64.822  1.00  0.00           O  
ATOM   3400  N3    C  1063     -18.774  27.516 -62.856  1.00  0.00           N  
ATOM   3401  C4    C  1063     -18.822  26.486 -62.011  1.00  0.00           C  
ATOM   3402  N4    C  1063     -18.127  26.574 -60.874  1.00  0.00           N  
ATOM   3403  C5    C  1063     -19.587  25.320 -62.294  1.00  0.00           C  
ATOM   3404  C6    C  1063     -20.265  25.287 -63.447  1.00  0.00           C  
ATOM   3405  H5'   C  1063     -23.306  23.235 -65.385  1.00  0.00           H  
ATOM   3406 H5''   C  1063     -22.518  22.372 -66.472  1.00  0.00           H  
ATOM   3407  H4'   C  1063     -22.410  24.521 -67.213  1.00  0.00           H  
ATOM   3408  H3'   C  1063     -19.889  23.894 -66.042  1.00  0.00           H  
ATOM   3409  H1'   C  1063     -21.295  27.218 -65.813  1.00  0.00           H  
ATOM   3410  H2'   C  1063     -19.157  25.990 -66.623  1.00  0.00           H  
ATOM   3411 HO2'   C  1063     -20.685  25.708 -68.656  1.00  0.00           H  
ATOM   3412  H42   C  1063     -18.142  25.835 -60.232  1.00  0.00           H  
ATOM   3413  H41   C  1063     -17.600  27.379 -60.683  1.00  0.00           H  
ATOM   3414  H5    C  1063     -19.617  24.568 -61.666  1.00  0.00           H  
ATOM   3415  H6    C  1063     -20.797  24.493 -63.661  1.00  0.00           H  
ATOM   3416  P     A  1064     -18.714  23.009 -68.233  1.00  0.00           P  
ATOM   3417  OP2   A  1064     -18.463  22.098 -67.088  1.00  0.00           O  
ATOM   3418  OP1   A  1064     -18.705  22.471 -69.616  1.00  0.00           O  
ATOM   3419  O5'   A  1064     -17.654  24.197 -68.159  1.00  0.00           O  
ATOM   3420  C5'   A  1064     -17.616  25.203 -69.160  1.00  0.00           C  
ATOM   3421  C4'   A  1064     -16.426  26.112 -68.985  1.00  0.00           C  
ATOM   3422  O4'   A  1064     -16.685  26.945 -67.848  1.00  0.00           O  
ATOM   3423  C3'   A  1064     -15.111  25.432 -68.634  1.00  0.00           C  
ATOM   3424  O3'   A  1064     -14.402  24.975 -69.773  1.00  0.00           O  
ATOM   3425  C1'   A  1064     -15.472  27.254 -67.200  1.00  0.00           C  
ATOM   3426  C2'   A  1064     -14.360  26.580 -67.979  1.00  0.00           C  
ATOM   3427  O2'   A  1064     -13.859  27.488 -68.949  1.00  0.00           O  
ATOM   3428  N1    A  1064     -13.916  27.970 -62.339  1.00  0.00           N  
ATOM   3429  C2    A  1064     -13.654  28.630 -63.475  1.00  0.00           C  
ATOM   3430  N3    A  1064     -14.094  28.388 -64.708  1.00  0.00           N  
ATOM   3431  C4    A  1064     -14.906  27.317 -64.722  1.00  0.00           C  
ATOM   3432  C5    A  1064     -15.269  26.539 -63.639  1.00  0.00           C  
ATOM   3433  C6    A  1064     -14.737  26.899 -62.388  1.00  0.00           C  
ATOM   3434  N6    A  1064     -14.997  26.241 -61.256  1.00  0.00           N  
ATOM   3435  N7    A  1064     -16.124  25.518 -64.032  1.00  0.00           N  
ATOM   3436  C8    A  1064     -16.256  25.699 -65.323  1.00  0.00           C  
ATOM   3437  N9    A  1064     -15.547  26.770 -65.808  1.00  0.00           N  
ATOM   3438  H5'   A  1064     -18.436  25.737 -69.109  1.00  0.00           H  
ATOM   3439 H5''   A  1064     -17.566  24.777 -70.040  1.00  0.00           H  
ATOM   3440  H4'   A  1064     -16.289  26.678 -69.774  1.00  0.00           H  
ATOM   3441  H3'   A  1064     -15.228  24.686 -68.008  1.00  0.00           H  
ATOM   3442  H1'   A  1064     -15.330  28.224 -67.201  1.00  0.00           H  
ATOM   3443  H2'   A  1064     -13.651  26.254 -67.386  1.00  0.00           H  
ATOM   3444 HO2'   A  1064     -12.963  27.779 -68.680  1.00  0.00           H  
ATOM   3445  H2    A  1064     -13.053  29.399 -63.386  1.00  0.00           H  
ATOM   3446  H61   A  1064     -14.596  26.540 -60.412  1.00  0.00           H  
ATOM   3447  H62   A  1064     -15.590  25.461 -61.266  1.00  0.00           H  
ATOM   3448  H8    A  1064     -16.810  25.122 -65.891  1.00  0.00           H  
ATOM   3449  P     U  1065     -13.478  23.663 -69.676  1.00  0.00           P  
ATOM   3450  OP2   U  1065     -14.249  22.610 -68.969  1.00  0.00           O  
ATOM   3451  OP1   U  1065     -12.928  23.387 -71.028  1.00  0.00           O  
ATOM   3452  O5'   U  1065     -12.273  24.109 -68.735  1.00  0.00           O  
ATOM   3453  C5'   U  1065     -11.412  25.174 -69.108  1.00  0.00           C  
ATOM   3454  C4'   U  1065     -10.270  25.334 -68.134  1.00  0.00           C  
ATOM   3455  O4'   U  1065     -10.764  26.074 -66.976  1.00  0.00           O  
ATOM   3456  C3'   U  1065      -9.700  24.050 -67.552  1.00  0.00           C  
ATOM   3457  O3'   U  1065      -8.759  23.425 -68.406  1.00  0.00           O  
ATOM   3458  C1'   U  1065      -9.964  25.750 -65.874  1.00  0.00           C  
ATOM   3459  C2'   U  1065      -9.002  24.649 -66.347  1.00  0.00           C  
ATOM   3460  O2'   U  1065      -7.773  25.247 -66.737  1.00  0.00           O  
ATOM   3461  N1    U  1065     -10.841  25.295 -64.768  1.00  0.00           N  
ATOM   3462  C2    U  1065     -10.461  25.632 -63.482  1.00  0.00           C  
ATOM   3463  O2    U  1065      -9.456  26.275 -63.231  1.00  0.00           O  
ATOM   3464  N3    U  1065     -11.302  25.190 -62.491  1.00  0.00           N  
ATOM   3465  C4    U  1065     -12.461  24.459 -62.648  1.00  0.00           C  
ATOM   3466  O4    U  1065     -13.111  24.135 -61.653  1.00  0.00           O  
ATOM   3467  C5    U  1065     -12.791  24.147 -64.005  1.00  0.00           C  
ATOM   3468  C6    U  1065     -11.990  24.566 -64.990  1.00  0.00           C  
ATOM   3469  H5'   U  1065     -11.927  26.007 -69.135  1.00  0.00           H  
ATOM   3470 H5''   U  1065     -11.047  24.994 -69.999  1.00  0.00           H  
ATOM   3471  H4'   U  1065      -9.543  25.846 -68.544  1.00  0.00           H  
ATOM   3472  H3'   U  1065     -10.372  23.407 -67.244  1.00  0.00           H  
ATOM   3473  H1'   U  1065      -9.445  26.527 -65.577  1.00  0.00           H  
ATOM   3474  H2'   U  1065      -8.869  23.968 -65.655  1.00  0.00           H  
ATOM   3475 HO2'   U  1065      -7.094  25.053 -66.057  1.00  0.00           H  
ATOM   3476  H3    U  1065     -11.051  25.418 -61.572  1.00  0.00           H  
ATOM   3477  H5    U  1065     -13.599  23.631 -64.210  1.00  0.00           H  
ATOM   3478  H6    U  1065     -12.237  24.339 -65.909  1.00  0.00           H  
ATOM   3479  P     U  1066      -8.438  21.858 -68.249  1.00  0.00           P  
ATOM   3480  OP2   U  1066      -9.727  21.122 -68.260  1.00  0.00           O  
ATOM   3481  OP1   U  1066      -7.381  21.504 -69.230  1.00  0.00           O  
ATOM   3482  O5'   U  1066      -7.814  21.739 -66.788  1.00  0.00           O  
ATOM   3483  C5'   U  1066      -6.433  21.981 -66.562  1.00  0.00           C  
ATOM   3484  C4'   U  1066      -6.024  21.607 -65.159  1.00  0.00           C  
ATOM   3485  O4'   U  1066      -6.801  22.358 -64.188  1.00  0.00           O  
ATOM   3486  C3'   U  1066      -6.281  20.166 -64.746  1.00  0.00           C  
ATOM   3487  O3'   U  1066      -5.301  19.267 -65.234  1.00  0.00           O  
ATOM   3488  C1'   U  1066      -6.948  21.604 -63.006  1.00  0.00           C  
ATOM   3489  C2'   U  1066      -6.233  20.270 -63.229  1.00  0.00           C  
ATOM   3490  O2'   U  1066      -4.895  20.374 -62.763  1.00  0.00           O  
ATOM   3491  N1    U  1066      -8.397  21.428 -62.743  1.00  0.00           N  
ATOM   3492  C2    U  1066      -8.757  20.917 -61.510  1.00  0.00           C  
ATOM   3493  O2    U  1066      -7.946  20.615 -60.652  1.00  0.00           O  
ATOM   3494  N3    U  1066     -10.108  20.773 -61.312  1.00  0.00           N  
ATOM   3495  C4    U  1066     -11.117  21.078 -62.200  1.00  0.00           C  
ATOM   3496  O4    U  1066     -12.290  20.890 -61.873  1.00  0.00           O  
ATOM   3497  C5    U  1066     -10.670  21.602 -63.455  1.00  0.00           C  
ATOM   3498  C6    U  1066      -9.360  21.755 -63.674  1.00  0.00           C  
ATOM   3499  H5'   U  1066      -6.248  22.932 -66.706  1.00  0.00           H  
ATOM   3500 H5''   U  1066      -5.907  21.453 -67.198  1.00  0.00           H  
ATOM   3501  H4'   U  1066      -5.077  21.826 -65.037  1.00  0.00           H  
ATOM   3502  H3'   U  1066      -7.183  19.906 -65.027  1.00  0.00           H  
ATOM   3503  H1'   U  1066      -6.535  22.069 -62.247  1.00  0.00           H  
ATOM   3504  H2'   U  1066      -6.709  19.528 -62.803  1.00  0.00           H  
ATOM   3505 HO2'   U  1066      -4.798  19.835 -61.950  1.00  0.00           H  
ATOM   3506  H3    U  1066     -10.386  20.412 -60.444  1.00  0.00           H  
ATOM   3507  H5    U  1066     -11.320  21.848 -64.147  1.00  0.00           H  
ATOM   3508  H6    U  1066      -9.080  22.114 -64.541  1.00  0.00           H  
ATOM   3509  P     A  1067      -5.691  17.743 -65.559  1.00  0.00           P  
ATOM   3510  OP2   A  1067      -6.840  17.753 -66.499  1.00  0.00           O  
ATOM   3511  OP1   A  1067      -4.449  17.018 -65.926  1.00  0.00           O  
ATOM   3512  O5'   A  1067      -6.202  17.170 -64.163  1.00  0.00           O  
ATOM   3513  C5'   A  1067      -5.285  16.672 -63.200  1.00  0.00           C  
ATOM   3514  C4'   A  1067      -5.978  16.311 -61.910  1.00  0.00           C  
ATOM   3515  O4'   A  1067      -6.814  17.410 -61.459  1.00  0.00           O  
ATOM   3516  C3'   A  1067      -6.943  15.137 -61.976  1.00  0.00           C  
ATOM   3517  O3'   A  1067      -6.300  13.882 -61.838  1.00  0.00           O  
ATOM   3518  C1'   A  1067      -8.011  16.933 -60.886  1.00  0.00           C  
ATOM   3519  C2'   A  1067      -7.846  15.417 -60.785  1.00  0.00           C  
ATOM   3520  O2'   A  1067      -7.197  15.101 -59.562  1.00  0.00           O  
ATOM   3521  N1    A  1067     -13.115  17.083 -61.574  1.00  0.00           N  
ATOM   3522  C2    A  1067     -12.356  16.642 -60.563  1.00  0.00           C  
ATOM   3523  N3    A  1067     -11.029  16.633 -60.450  1.00  0.00           N  
ATOM   3524  C4    A  1067     -10.455  17.157 -61.547  1.00  0.00           C  
ATOM   3525  C5    A  1067     -11.102  17.651 -62.665  1.00  0.00           C  
ATOM   3526  C6    A  1067     -12.507  17.604 -62.661  1.00  0.00           C  
ATOM   3527  N6    A  1067     -13.265  18.043 -63.668  1.00  0.00           N  
ATOM   3528  N7    A  1067     -10.184  18.112 -63.599  1.00  0.00           N  
ATOM   3529  C8    A  1067      -9.023  17.890 -63.034  1.00  0.00           C  
ATOM   3530  N9    A  1067      -9.112  17.314 -61.791  1.00  0.00           N  
ATOM   3531  H5'   A  1067      -4.608  17.357 -63.018  1.00  0.00           H  
ATOM   3532 H5''   A  1067      -4.844  15.875 -63.560  1.00  0.00           H  
ATOM   3533  H4'   A  1067      -5.300  16.132 -61.225  1.00  0.00           H  
ATOM   3534  H3'   A  1067      -7.466  15.197 -62.804  1.00  0.00           H  
ATOM   3535  H1'   A  1067      -8.178  17.303 -59.994  1.00  0.00           H  
ATOM   3536  H2'   A  1067      -8.706  14.954 -60.870  1.00  0.00           H  
ATOM   3537 HO2'   A  1067      -7.697  14.390 -59.110  1.00  0.00           H  
ATOM   3538  H2    A  1067     -12.846  16.273 -59.798  1.00  0.00           H  
ATOM   3539  H61   A  1067     -14.242  17.984 -63.609  1.00  0.00           H  
ATOM   3540  H62   A  1067     -12.846  18.425 -64.467  1.00  0.00           H  
ATOM   3541  H8    A  1067      -8.168  18.114 -63.460  1.00  0.00           H  
ATOM   3542  P     A  1068      -6.748  12.640 -62.754  1.00  0.00           P  
ATOM   3543  OP2   A  1068      -7.438  13.178 -63.953  1.00  0.00           O  
ATOM   3544  OP1   A  1068      -5.576  11.745 -62.921  1.00  0.00           O  
ATOM   3545  O5'   A  1068      -7.829  11.876 -61.866  1.00  0.00           O  
ATOM   3546  C5'   A  1068      -7.610  11.658 -60.480  1.00  0.00           C  
ATOM   3547  C4'   A  1068      -8.888  11.790 -59.690  1.00  0.00           C  
ATOM   3548  O4'   A  1068      -9.401  13.134 -59.863  1.00  0.00           O  
ATOM   3549  C3'   A  1068     -10.048  10.920 -60.148  1.00  0.00           C  
ATOM   3550  O3'   A  1068     -10.023   9.620 -59.585  1.00  0.00           O  
ATOM   3551  C1'   A  1068     -10.810  13.134 -60.001  1.00  0.00           C  
ATOM   3552  C2'   A  1068     -11.250  11.711 -59.673  1.00  0.00           C  
ATOM   3553  O2'   A  1068     -11.423  11.589 -58.268  1.00  0.00           O  
ATOM   3554  N1    A  1068     -14.543  14.208 -63.386  1.00  0.00           N  
ATOM   3555  C2    A  1068     -14.572  13.878 -62.089  1.00  0.00           C  
ATOM   3556  N3    A  1068     -13.560  13.611 -61.266  1.00  0.00           N  
ATOM   3557  C4    A  1068     -12.384  13.710 -61.912  1.00  0.00           C  
ATOM   3558  C5    A  1068     -12.194  14.039 -63.241  1.00  0.00           C  
ATOM   3559  C6    A  1068     -13.346  14.299 -64.005  1.00  0.00           C  
ATOM   3560  N6    A  1068     -13.318  14.627 -65.298  1.00  0.00           N  
ATOM   3561  N7    A  1068     -10.842  14.043 -63.557  1.00  0.00           N  
ATOM   3562  C8    A  1068     -10.256  13.723 -62.430  1.00  0.00           C  
ATOM   3563  N9    A  1068     -11.129  13.507 -61.392  1.00  0.00           N  
ATOM   3564  H5'   A  1068      -6.962  12.316 -60.150  1.00  0.00           H  
ATOM   3565 H5''   A  1068      -7.245  10.759 -60.350  1.00  0.00           H  
ATOM   3566  H4'   A  1068      -8.693  11.633 -58.742  1.00  0.00           H  
ATOM   3567  H3'   A  1068     -10.054  10.882 -61.128  1.00  0.00           H  
ATOM   3568  H1'   A  1068     -11.247  13.760 -59.387  1.00  0.00           H  
ATOM   3569  H2'   A  1068     -12.061  11.461 -60.162  1.00  0.00           H  
ATOM   3570 HO2'   A  1068     -11.059  12.387 -57.832  1.00  0.00           H  
ATOM   3571  H2    A  1068     -15.465  13.826 -61.688  1.00  0.00           H  
ATOM   3572  H61   A  1068     -14.156  14.798 -65.778  1.00  0.00           H  
ATOM   3573  H62   A  1068     -12.461  14.700 -65.767  1.00  0.00           H  
ATOM   3574  H8    A  1068      -9.283  13.644 -62.337  1.00  0.00           H  
ATOM   3575  P     U  1069     -10.653   8.379 -60.389  1.00  0.00           P  
ATOM   3576  OP2   U  1069     -10.197   8.466 -61.799  1.00  0.00           O  
ATOM   3577  OP1   U  1069     -10.391   7.144 -59.607  1.00  0.00           O  
ATOM   3578  O5'   U  1069     -12.221   8.658 -60.360  1.00  0.00           O  
ATOM   3579  C5'   U  1069     -12.892   8.926 -59.138  1.00  0.00           C  
ATOM   3580  C4'   U  1069     -14.033   9.895 -59.330  1.00  0.00           C  
ATOM   3581  O4'   U  1069     -14.325  10.020 -60.741  1.00  0.00           O  
ATOM   3582  C3'   U  1069     -15.369   9.484 -58.730  1.00  0.00           C  
ATOM   3583  O3'   U  1069     -15.441   9.708 -57.333  1.00  0.00           O  
ATOM   3584  C1'   U  1069     -15.664  10.419 -60.883  1.00  0.00           C  
ATOM   3585  C2'   U  1069     -16.357  10.332 -59.522  1.00  0.00           C  
ATOM   3586  O2'   U  1069     -16.468  11.638 -58.976  1.00  0.00           O  
ATOM   3587  N1    U  1069     -16.312   9.557 -61.901  1.00  0.00           N  
ATOM   3588  C2    U  1069     -17.198  10.167 -62.770  1.00  0.00           C  
ATOM   3589  O2    U  1069     -17.458  11.357 -62.731  1.00  0.00           O  
ATOM   3590  N3    U  1069     -17.773   9.331 -63.696  1.00  0.00           N  
ATOM   3591  C4    U  1069     -17.561   7.976 -63.839  1.00  0.00           C  
ATOM   3592  O4    U  1069     -18.157   7.361 -64.724  1.00  0.00           O  
ATOM   3593  C5    U  1069     -16.632   7.415 -62.906  1.00  0.00           C  
ATOM   3594  C6    U  1069     -16.056   8.206 -61.995  1.00  0.00           C  
ATOM   3595  H5'   U  1069     -12.253   9.308 -58.500  1.00  0.00           H  
ATOM   3596 H5''   U  1069     -13.244   8.087 -58.775  1.00  0.00           H  
ATOM   3597  H4'   U  1069     -13.766  10.770 -58.980  1.00  0.00           H  
ATOM   3598  H3'   U  1069     -15.532   8.538 -58.923  1.00  0.00           H  
ATOM   3599  H1'   U  1069     -15.673  11.349 -61.191  1.00  0.00           H  
ATOM   3600  H2'   U  1069     -17.231   9.893 -59.592  1.00  0.00           H  
ATOM   3601 HO2'   U  1069     -17.332  12.021 -59.237  1.00  0.00           H  
ATOM   3602  H3    U  1069     -18.405   9.742 -64.322  1.00  0.00           H  
ATOM   3603  H5    U  1069     -16.420   6.458 -62.936  1.00  0.00           H  
ATOM   3604  H6    U  1069     -15.426   7.797 -61.367  1.00  0.00           H  
ATOM   3605  P     A  1070     -16.272   8.703 -56.394  1.00  0.00           P  
ATOM   3606  OP2   A  1070     -15.681   7.349 -56.535  1.00  0.00           O  
ATOM   3607  OP1   A  1070     -16.386   9.319 -55.049  1.00  0.00           O  
ATOM   3608  O5'   A  1070     -17.724   8.677 -57.050  1.00  0.00           O  
ATOM   3609  C5'   A  1070     -18.577   9.810 -56.978  1.00  0.00           C  
ATOM   3610  C4'   A  1070     -19.862   9.585 -57.735  1.00  0.00           C  
ATOM   3611  O4'   A  1070     -19.556   9.421 -59.143  1.00  0.00           O  
ATOM   3612  C3'   A  1070     -20.632   8.322 -57.383  1.00  0.00           C  
ATOM   3613  O3'   A  1070     -21.504   8.493 -56.279  1.00  0.00           O  
ATOM   3614  C1'   A  1070     -20.415   8.466 -59.720  1.00  0.00           C  
ATOM   3615  C2'   A  1070     -21.446   8.141 -58.649  1.00  0.00           C  
ATOM   3616  O2'   A  1070     -22.501   9.089 -58.722  1.00  0.00           O  
ATOM   3617  N1    A  1070     -19.707   4.659 -63.120  1.00  0.00           N  
ATOM   3618  C2    A  1070     -20.602   5.653 -63.055  1.00  0.00           C  
ATOM   3619  N3    A  1070     -20.729   6.611 -62.140  1.00  0.00           N  
ATOM   3620  C4    A  1070     -19.788   6.487 -61.187  1.00  0.00           C  
ATOM   3621  C5    A  1070     -18.803   5.520 -61.118  1.00  0.00           C  
ATOM   3622  C6    A  1070     -18.775   4.563 -62.148  1.00  0.00           C  
ATOM   3623  N6    A  1070     -17.884   3.571 -62.213  1.00  0.00           N  
ATOM   3624  N7    A  1070     -18.010   5.706 -59.993  1.00  0.00           N  
ATOM   3625  C8    A  1070     -18.526   6.764 -59.418  1.00  0.00           C  
ATOM   3626  N9    A  1070     -19.605   7.288 -60.086  1.00  0.00           N  
ATOM   3627  H5'   A  1070     -18.113  10.584 -57.360  1.00  0.00           H  
ATOM   3628 H5''   A  1070     -18.787   9.995 -56.040  1.00  0.00           H  
ATOM   3629  H4'   A  1070     -20.440  10.368 -57.618  1.00  0.00           H  
ATOM   3630  H3'   A  1070     -20.000   7.579 -57.280  1.00  0.00           H  
ATOM   3631  H1'   A  1070     -20.870   8.810 -60.517  1.00  0.00           H  
ATOM   3632  H2'   A  1070     -21.776   7.222 -58.736  1.00  0.00           H  
ATOM   3633 HO2'   A  1070     -22.135   9.950 -59.014  1.00  0.00           H  
ATOM   3634  H2    A  1070     -21.257   5.679 -63.784  1.00  0.00           H  
ATOM   3635  H61   A  1070     -17.914   2.933 -62.957  1.00  0.00           H  
ATOM   3636  H62   A  1070     -17.198   3.481 -61.519  1.00  0.00           H  
ATOM   3637  H8    A  1070     -18.174   7.146 -58.586  1.00  0.00           H  
ATOM   3638  P     G  1071     -23.111   8.658 -56.507  1.00  0.00           P  
ATOM   3639  OP2   G  1071     -23.704   8.643 -55.145  1.00  0.00           O  
ATOM   3640  OP1   G  1071     -23.266   9.862 -57.362  1.00  0.00           O  
ATOM   3641  O5'   G  1071     -23.688   7.407 -57.308  1.00  0.00           O  
ATOM   3642  C5'   G  1071     -24.257   6.301 -56.623  1.00  0.00           C  
ATOM   3643  C4'   G  1071     -25.759   6.413 -56.542  1.00  0.00           C  
ATOM   3644  O4'   G  1071     -26.174   7.723 -57.023  1.00  0.00           O  
ATOM   3645  C3'   G  1071     -26.548   5.438 -57.404  1.00  0.00           C  
ATOM   3646  O3'   G  1071     -26.713   4.169 -56.795  1.00  0.00           O  
ATOM   3647  C1'   G  1071     -27.406   7.608 -57.711  1.00  0.00           C  
ATOM   3648  C2'   G  1071     -27.876   6.154 -57.598  1.00  0.00           C  
ATOM   3649  O2'   G  1071     -28.706   6.019 -56.453  1.00  0.00           O  
ATOM   3650  N1    G  1071     -29.561   8.231 -62.281  1.00  0.00           N  
ATOM   3651  C2    G  1071     -30.117   7.788 -61.105  1.00  0.00           C  
ATOM   3652  N2    G  1071     -31.419   7.468 -61.146  1.00  0.00           N  
ATOM   3653  N3    G  1071     -29.448   7.668 -59.971  1.00  0.00           N  
ATOM   3654  C4    G  1071     -28.155   8.031 -60.106  1.00  0.00           C  
ATOM   3655  C5    G  1071     -27.502   8.486 -61.232  1.00  0.00           C  
ATOM   3656  C6    G  1071     -28.232   8.609 -62.443  1.00  0.00           C  
ATOM   3657  O6    G  1071     -27.832   8.994 -63.548  1.00  0.00           O  
ATOM   3658  N7    G  1071     -26.169   8.753 -60.955  1.00  0.00           N  
ATOM   3659  C8    G  1071     -26.038   8.462 -59.689  1.00  0.00           C  
ATOM   3660  N9    G  1071     -27.203   8.018 -59.113  1.00  0.00           N  
ATOM   3661  H5'   G  1071     -23.890   6.263 -55.716  1.00  0.00           H  
ATOM   3662 H5''   G  1071     -24.022   5.476 -57.098  1.00  0.00           H  
ATOM   3663  H4'   G  1071     -26.042   6.312 -55.609  1.00  0.00           H  
ATOM   3664  H3'   G  1071     -26.101   5.324 -58.268  1.00  0.00           H  
ATOM   3665  H1'   G  1071     -28.067   8.198 -57.290  1.00  0.00           H  
ATOM   3666  H2'   G  1071     -28.330   5.855 -58.413  1.00  0.00           H  
ATOM   3667 HO2'   G  1071     -29.631   5.876 -56.745  1.00  0.00           H  
ATOM   3668  H1    G  1071     -30.144   8.284 -63.067  1.00  0.00           H  
ATOM   3669  H22   G  1071     -31.870   7.146 -60.337  1.00  0.00           H  
ATOM   3670  H21   G  1071     -31.922   7.554 -61.982  1.00  0.00           H  
ATOM   3671  H8    G  1071     -25.193   8.551 -59.201  1.00  0.00           H  
ATOM   3672  P     C  1072     -26.695   2.835 -57.691  1.00  0.00           P  
ATOM   3673  OP2   C  1072     -25.738   3.041 -58.807  1.00  0.00           O  
ATOM   3674  OP1   C  1072     -26.522   1.673 -56.782  1.00  0.00           O  
ATOM   3675  O5'   C  1072     -28.163   2.763 -58.306  1.00  0.00           O  
ATOM   3676  C5'   C  1072     -29.304   2.696 -57.465  1.00  0.00           C  
ATOM   3677  C4'   C  1072     -30.586   2.709 -58.262  1.00  0.00           C  
ATOM   3678  O4'   C  1072     -30.698   4.011 -58.905  1.00  0.00           O  
ATOM   3679  C3'   C  1072     -30.665   1.725 -59.419  1.00  0.00           C  
ATOM   3680  O3'   C  1072     -31.085   0.432 -59.017  1.00  0.00           O  
ATOM   3681  C1'   C  1072     -31.265   3.859 -60.197  1.00  0.00           C  
ATOM   3682  C2'   C  1072     -31.681   2.390 -60.327  1.00  0.00           C  
ATOM   3683  O2'   C  1072     -33.001   2.229 -59.828  1.00  0.00           O  
ATOM   3684  N1    C  1072     -30.248   4.248 -61.205  1.00  0.00           N  
ATOM   3685  C2    C  1072     -30.652   4.377 -62.540  1.00  0.00           C  
ATOM   3686  O2    C  1072     -31.837   4.163 -62.839  1.00  0.00           O  
ATOM   3687  N3    C  1072     -29.745   4.731 -63.479  1.00  0.00           N  
ATOM   3688  C4    C  1072     -28.477   4.954 -63.133  1.00  0.00           C  
ATOM   3689  N4    C  1072     -27.617   5.301 -64.094  1.00  0.00           N  
ATOM   3690  C5    C  1072     -28.035   4.831 -61.786  1.00  0.00           C  
ATOM   3691  C6    C  1072     -28.942   4.482 -60.865  1.00  0.00           C  
ATOM   3692  H5'   C  1072     -29.298   3.464 -56.856  1.00  0.00           H  
ATOM   3693 H5''   C  1072     -29.264   1.871 -56.938  1.00  0.00           H  
ATOM   3694  H4'   C  1072     -31.361   2.574 -57.677  1.00  0.00           H  
ATOM   3695  H3'   C  1072     -29.801   1.654 -59.876  1.00  0.00           H  
ATOM   3696  H1'   C  1072     -32.056   4.428 -60.295  1.00  0.00           H  
ATOM   3697  H2'   C  1072     -31.601   2.069 -61.249  1.00  0.00           H  
ATOM   3698 HO2'   C  1072     -33.607   2.052 -60.576  1.00  0.00           H  
ATOM   3699  H42   C  1072     -26.678   5.473 -63.872  1.00  0.00           H  
ATOM   3700  H41   C  1072     -27.925   5.384 -65.021  1.00  0.00           H  
ATOM   3701  H5    C  1072     -27.101   4.999 -61.541  1.00  0.00           H  
ATOM   3702  H6    C  1072     -28.657   4.392 -59.932  1.00  0.00           H  
ATOM   3703  P     G  1073     -30.705  -0.853 -59.905  1.00  0.00           P  
ATOM   3704  OP2   G  1073     -29.264  -0.763 -60.251  1.00  0.00           O  
ATOM   3705  OP1   G  1073     -31.219  -2.061 -59.209  1.00  0.00           O  
ATOM   3706  O5'   G  1073     -31.547  -0.661 -61.244  1.00  0.00           O  
ATOM   3707  C5'   G  1073     -32.946  -0.905 -61.267  1.00  0.00           C  
ATOM   3708  C4'   G  1073     -33.497  -0.835 -62.669  1.00  0.00           C  
ATOM   3709  O4'   G  1073     -33.139   0.443 -63.255  1.00  0.00           O  
ATOM   3710  C3'   G  1073     -32.988  -1.889 -63.640  1.00  0.00           C  
ATOM   3711  O3'   G  1073     -33.779  -3.066 -63.645  1.00  0.00           O  
ATOM   3712  C1'   G  1073     -32.858   0.254 -64.648  1.00  0.00           C  
ATOM   3713  C2'   G  1073     -33.069  -1.214 -65.003  1.00  0.00           C  
ATOM   3714  O2'   G  1073     -34.361  -1.361 -65.575  1.00  0.00           O  
ATOM   3715  N1    G  1073     -29.383   1.103 -68.271  1.00  0.00           N  
ATOM   3716  C2    G  1073     -30.671   0.639 -68.386  1.00  0.00           C  
ATOM   3717  N2    G  1073     -31.095   0.363 -69.629  1.00  0.00           N  
ATOM   3718  N3    G  1073     -31.486   0.458 -67.360  1.00  0.00           N  
ATOM   3719  C4    G  1073     -30.901   0.783 -66.188  1.00  0.00           C  
ATOM   3720  C5    G  1073     -29.625   1.254 -65.963  1.00  0.00           C  
ATOM   3721  C6    G  1073     -28.761   1.443 -67.073  1.00  0.00           C  
ATOM   3722  O6    G  1073     -27.594   1.851 -67.080  1.00  0.00           O  
ATOM   3723  N7    G  1073     -29.409   1.468 -64.610  1.00  0.00           N  
ATOM   3724  C8    G  1073     -30.537   1.129 -64.045  1.00  0.00           C  
ATOM   3725  N9    G  1073     -31.485   0.705 -64.945  1.00  0.00           N  
ATOM   3726  H5'   G  1073     -33.397  -0.236 -60.712  1.00  0.00           H  
ATOM   3727 H5''   G  1073     -33.121  -1.796 -60.898  1.00  0.00           H  
ATOM   3728  H4'   G  1073     -34.475  -0.888 -62.626  1.00  0.00           H  
ATOM   3729  H3'   G  1073     -32.065  -2.125 -63.416  1.00  0.00           H  
ATOM   3730  H1'   G  1073     -33.497   0.806 -65.146  1.00  0.00           H  
ATOM   3731  H2'   G  1073     -32.367  -1.536 -65.606  1.00  0.00           H  
ATOM   3732 HO2'   G  1073     -34.267  -1.534 -66.535  1.00  0.00           H  
ATOM   3733  H1    G  1073     -28.860   1.202 -69.094  1.00  0.00           H  
ATOM   3734  H22   G  1073     -32.006   0.029 -69.772  1.00  0.00           H  
ATOM   3735  H21   G  1073     -30.498   0.494 -70.394  1.00  0.00           H  
ATOM   3736  H8    G  1073     -30.690   1.175 -63.079  1.00  0.00           H  
ATOM   3737  P     U  1074     -33.091  -4.501 -63.867  1.00  0.00           P  
ATOM   3738  OP2   U  1074     -31.883  -4.568 -63.007  1.00  0.00           O  
ATOM   3739  OP1   U  1074     -34.143  -5.541 -63.738  1.00  0.00           O  
ATOM   3740  O5'   U  1074     -32.614  -4.468 -65.387  1.00  0.00           O  
ATOM   3741  C5'   U  1074     -33.529  -4.713 -66.444  1.00  0.00           C  
ATOM   3742  C4'   U  1074     -32.854  -4.645 -67.792  1.00  0.00           C  
ATOM   3743  O4'   U  1074     -32.296  -3.330 -68.022  1.00  0.00           O  
ATOM   3744  C3'   U  1074     -31.635  -5.536 -67.977  1.00  0.00           C  
ATOM   3745  O3'   U  1074     -31.972  -6.887 -68.240  1.00  0.00           O  
ATOM   3746  C1'   U  1074     -31.167  -3.404 -68.868  1.00  0.00           C  
ATOM   3747  C2'   U  1074     -30.973  -4.884 -69.184  1.00  0.00           C  
ATOM   3748  O2'   U  1074     -31.667  -5.197 -70.384  1.00  0.00           O  
ATOM   3749  N1    U  1074     -30.025  -2.836 -68.111  1.00  0.00           N  
ATOM   3750  C2    U  1074     -28.891  -2.511 -68.831  1.00  0.00           C  
ATOM   3751  O2    U  1074     -28.798  -2.669 -70.036  1.00  0.00           O  
ATOM   3752  N3    U  1074     -27.860  -1.988 -68.089  1.00  0.00           N  
ATOM   3753  C4    U  1074     -27.845  -1.762 -66.729  1.00  0.00           C  
ATOM   3754  O4    U  1074     -26.837  -1.284 -66.207  1.00  0.00           O  
ATOM   3755  C5    U  1074     -29.052  -2.122 -66.050  1.00  0.00           C  
ATOM   3756  C6    U  1074     -30.072  -2.632 -66.748  1.00  0.00           C  
ATOM   3757  H5'   U  1074     -34.243  -4.042 -66.411  1.00  0.00           H  
ATOM   3758 H5''   U  1074     -33.921  -5.603 -66.328  1.00  0.00           H  
ATOM   3759  H4'   U  1074     -33.508  -4.854 -68.490  1.00  0.00           H  
ATOM   3760  H3'   U  1074     -31.037  -5.500 -67.202  1.00  0.00           H  
ATOM   3761  H1'   U  1074     -31.280  -2.907 -69.706  1.00  0.00           H  
ATOM   3762  H2'   U  1074     -30.024  -5.118 -69.244  1.00  0.00           H  
ATOM   3763 HO2'   U  1074     -31.014  -5.362 -71.096  1.00  0.00           H  
ATOM   3764  H3    U  1074     -27.046  -1.751 -68.580  1.00  0.00           H  
ATOM   3765  H5    U  1074     -29.130  -1.994 -65.082  1.00  0.00           H  
ATOM   3766  H6    U  1074     -30.887  -2.871 -66.261  1.00  0.00           H  
ATOM   3767  P     G  1075     -30.927  -8.061 -67.907  1.00  0.00           P  
ATOM   3768  OP2   G  1075     -30.310  -7.767 -66.589  1.00  0.00           O  
ATOM   3769  OP1   G  1075     -31.612  -9.362 -68.124  1.00  0.00           O  
ATOM   3770  O5'   G  1075     -29.802  -7.905 -69.024  1.00  0.00           O  
ATOM   3771  C5'   G  1075     -30.027  -8.350 -70.353  1.00  0.00           C  
ATOM   3772  C4'   G  1075     -28.793  -8.193 -71.207  1.00  0.00           C  
ATOM   3773  O4'   G  1075     -28.431  -6.789 -71.252  1.00  0.00           O  
ATOM   3774  C3'   G  1075     -27.533  -8.870 -70.690  1.00  0.00           C  
ATOM   3775  O3'   G  1075     -27.459 -10.242 -71.036  1.00  0.00           O  
ATOM   3776  C1'   G  1075     -27.030  -6.638 -71.240  1.00  0.00           C  
ATOM   3777  C2'   G  1075     -26.438  -8.042 -71.350  1.00  0.00           C  
ATOM   3778  O2'   G  1075     -26.292  -8.382 -72.721  1.00  0.00           O  
ATOM   3779  N1    G  1075     -23.405  -4.152 -68.672  1.00  0.00           N  
ATOM   3780  C2    G  1075     -23.380  -4.661 -69.948  1.00  0.00           C  
ATOM   3781  N2    G  1075     -22.241  -4.487 -70.636  1.00  0.00           N  
ATOM   3782  N3    G  1075     -24.396  -5.293 -70.511  1.00  0.00           N  
ATOM   3783  C4    G  1075     -25.458  -5.380 -69.683  1.00  0.00           C  
ATOM   3784  C5    G  1075     -25.586  -4.907 -68.394  1.00  0.00           C  
ATOM   3785  C6    G  1075     -24.488  -4.231 -67.802  1.00  0.00           C  
ATOM   3786  O6    G  1075     -24.406  -3.738 -66.671  1.00  0.00           O  
ATOM   3787  N7    G  1075     -26.843  -5.200 -67.884  1.00  0.00           N  
ATOM   3788  C8    G  1075     -27.445  -5.835 -68.853  1.00  0.00           C  
ATOM   3789  N9    G  1075     -26.663  -5.978 -69.973  1.00  0.00           N  
ATOM   3790  H5'   G  1075     -30.757  -7.828 -70.747  1.00  0.00           H  
ATOM   3791 H5''   G  1075     -30.285  -9.296 -70.334  1.00  0.00           H  
ATOM   3792  H4'   G  1075     -28.972  -8.508 -72.118  1.00  0.00           H  
ATOM   3793  H3'   G  1075     -27.472  -8.781 -69.716  1.00  0.00           H  
ATOM   3794  H1'   G  1075     -26.719  -6.094 -71.994  1.00  0.00           H  
ATOM   3795  H2'   G  1075     -25.590  -8.117 -70.865  1.00  0.00           H  
ATOM   3796 HO2'   G  1075     -25.339  -8.389 -72.948  1.00  0.00           H  
ATOM   3797  H1    G  1075     -22.599  -3.700 -68.347  1.00  0.00           H  
ATOM   3798  H22   G  1075     -22.166  -4.828 -71.551  1.00  0.00           H  
ATOM   3799  H21   G  1075     -21.485  -4.019 -70.225  1.00  0.00           H  
ATOM   3800  H8    G  1075     -28.362  -6.173 -68.788  1.00  0.00           H  
ATOM   3801  P     C  1076     -26.516 -11.238 -70.198  1.00  0.00           P  
ATOM   3802  OP2   C  1076     -26.818 -11.053 -68.756  1.00  0.00           O  
ATOM   3803  OP1   C  1076     -26.623 -12.590 -70.803  1.00  0.00           O  
ATOM   3804  O5'   C  1076     -25.044 -10.693 -70.467  1.00  0.00           O  
ATOM   3805  C5'   C  1076     -24.342 -11.044 -71.650  1.00  0.00           C  
ATOM   3806  C4'   C  1076     -22.910 -10.567 -71.611  1.00  0.00           C  
ATOM   3807  O4'   C  1076     -22.880  -9.140 -71.356  1.00  0.00           O  
ATOM   3808  C3'   C  1076     -22.032 -11.171 -70.526  1.00  0.00           C  
ATOM   3809  O3'   C  1076     -21.467 -12.415 -70.902  1.00  0.00           O  
ATOM   3810  C1'   C  1076     -21.763  -8.814 -70.556  1.00  0.00           C  
ATOM   3811  C2'   C  1076     -20.962 -10.100 -70.339  1.00  0.00           C  
ATOM   3812  O2'   C  1076     -19.961 -10.193 -71.342  1.00  0.00           O  
ATOM   3813  N1    C  1076     -22.247  -8.230 -69.281  1.00  0.00           N  
ATOM   3814  C2    C  1076     -21.379  -7.402 -68.558  1.00  0.00           C  
ATOM   3815  O2    C  1076     -20.241  -7.185 -68.999  1.00  0.00           O  
ATOM   3816  N3    C  1076     -21.796  -6.856 -67.392  1.00  0.00           N  
ATOM   3817  C4    C  1076     -23.024  -7.106 -66.939  1.00  0.00           C  
ATOM   3818  N4    C  1076     -23.392  -6.545 -65.784  1.00  0.00           N  
ATOM   3819  C5    C  1076     -23.930  -7.943 -67.650  1.00  0.00           C  
ATOM   3820  C6    C  1076     -23.507  -8.476 -68.802  1.00  0.00           C  
ATOM   3821  H5'   C  1076     -24.792 -10.639 -72.421  1.00  0.00           H  
ATOM   3822 H5''   C  1076     -24.351 -12.018 -71.750  1.00  0.00           H  
ATOM   3823  H4'   C  1076     -22.498 -10.737 -72.483  1.00  0.00           H  
ATOM   3824  H3'   C  1076     -22.541 -11.288 -69.696  1.00  0.00           H  
ATOM   3825  H1'   C  1076     -21.202  -8.161 -71.023  1.00  0.00           H  
ATOM   3826  H2'   C  1076     -20.577 -10.133 -69.439  1.00  0.00           H  
ATOM   3827 HO2'   C  1076     -19.084 -10.033 -70.935  1.00  0.00           H  
ATOM   3828  H42   C  1076     -24.288  -6.709 -65.424  1.00  0.00           H  
ATOM   3829  H41   C  1076     -22.766  -5.970 -65.297  1.00  0.00           H  
ATOM   3830  H5    C  1076     -24.831  -8.120 -67.309  1.00  0.00           H  
ATOM   3831  H6    C  1076     -24.115  -9.055 -69.306  1.00  0.00           H  
ATOM   3832  P     G  1077     -20.974 -13.452 -69.776  1.00  0.00           P  
ATOM   3833  OP2   G  1077     -21.962 -13.431 -68.668  1.00  0.00           O  
ATOM   3834  OP1   G  1077     -20.649 -14.738 -70.446  1.00  0.00           O  
ATOM   3835  O5'   G  1077     -19.615 -12.820 -69.237  1.00  0.00           O  
ATOM   3836  C5'   G  1077     -19.361 -12.717 -67.844  1.00  0.00           C  
ATOM   3837  C4'   G  1077     -18.134 -11.885 -67.564  1.00  0.00           C  
ATOM   3838  O4'   G  1077     -18.520 -10.495 -67.457  1.00  0.00           O  
ATOM   3839  C3'   G  1077     -17.456 -12.125 -66.224  1.00  0.00           C  
ATOM   3840  O3'   G  1077     -16.692 -13.319 -66.196  1.00  0.00           O  
ATOM   3841  C1'   G  1077     -17.603  -9.785 -66.652  1.00  0.00           C  
ATOM   3842  C2'   G  1077     -16.662 -10.822 -66.033  1.00  0.00           C  
ATOM   3843  O2'   G  1077     -15.452 -10.842 -66.777  1.00  0.00           O  
ATOM   3844  N1    G  1077     -17.454  -7.148 -62.300  1.00  0.00           N  
ATOM   3845  C2    G  1077     -16.426  -7.711 -63.016  1.00  0.00           C  
ATOM   3846  N2    G  1077     -15.193  -7.554 -62.512  1.00  0.00           N  
ATOM   3847  N3    G  1077     -16.593  -8.379 -64.146  1.00  0.00           N  
ATOM   3848  C4    G  1077     -17.891  -8.443 -64.509  1.00  0.00           C  
ATOM   3849  C5    G  1077     -18.991  -7.916 -63.866  1.00  0.00           C  
ATOM   3850  C6    G  1077     -18.799  -7.202 -62.655  1.00  0.00           C  
ATOM   3851  O6    G  1077     -19.647  -6.660 -61.937  1.00  0.00           O  
ATOM   3852  N7    G  1077     -20.155  -8.201 -64.567  1.00  0.00           N  
ATOM   3853  C8    G  1077     -19.749  -8.883 -65.603  1.00  0.00           C  
ATOM   3854  N9    G  1077     -18.387  -9.066 -65.630  1.00  0.00           N  
ATOM   3855  H5'   G  1077     -19.229 -13.615 -67.475  1.00  0.00           H  
ATOM   3856 H5''   G  1077     -20.135 -12.303 -67.408  1.00  0.00           H  
ATOM   3857  H4'   G  1077     -17.472 -11.992 -68.280  1.00  0.00           H  
ATOM   3858  H3'   G  1077     -18.142 -12.167 -65.526  1.00  0.00           H  
ATOM   3859  H1'   G  1077     -17.081  -9.141 -67.175  1.00  0.00           H  
ATOM   3860  H2'   G  1077     -16.502 -10.634 -65.084  1.00  0.00           H  
ATOM   3861 HO2'   G  1077     -14.722 -10.518 -66.208  1.00  0.00           H  
ATOM   3862  H1    G  1077     -17.225  -6.673 -61.474  1.00  0.00           H  
ATOM   3863  H22   G  1077     -14.420  -7.934 -62.981  1.00  0.00           H  
ATOM   3864  H21   G  1077     -15.062  -7.061 -61.676  1.00  0.00           H  
ATOM   3865  H8    G  1077     -20.354  -9.229 -66.291  1.00  0.00           H  
ATOM   3866  P     G  1078     -16.769 -14.297 -64.923  1.00  0.00           P  
ATOM   3867  OP2   G  1078     -18.197 -14.623 -64.679  1.00  0.00           O  
ATOM   3868  OP1   G  1078     -15.790 -15.396 -65.127  1.00  0.00           O  
ATOM   3869  O5'   G  1078     -16.255 -13.397 -63.713  1.00  0.00           O  
ATOM   3870  C5'   G  1078     -16.515 -13.767 -62.368  1.00  0.00           C  
ATOM   3871  C4'   G  1078     -15.598 -13.050 -61.408  1.00  0.00           C  
ATOM   3872  O4'   G  1078     -15.741 -11.617 -61.577  1.00  0.00           O  
ATOM   3873  C3'   G  1078     -15.890 -13.252 -59.929  1.00  0.00           C  
ATOM   3874  O3'   G  1078     -15.387 -14.478 -59.428  1.00  0.00           O  
ATOM   3875  C1'   G  1078     -15.546 -10.971 -60.333  1.00  0.00           C  
ATOM   3876  C2'   G  1078     -15.189 -12.054 -59.316  1.00  0.00           C  
ATOM   3877  O2'   G  1078     -13.780 -12.236 -59.296  1.00  0.00           O  
ATOM   3878  N1    G  1078     -17.788  -7.823 -57.020  1.00  0.00           N  
ATOM   3879  C2    G  1078     -16.504  -8.312 -57.030  1.00  0.00           C  
ATOM   3880  N2    G  1078     -15.707  -7.912 -56.028  1.00  0.00           N  
ATOM   3881  N3    G  1078     -16.033  -9.132 -57.955  1.00  0.00           N  
ATOM   3882  C4    G  1078     -16.964  -9.432 -58.885  1.00  0.00           C  
ATOM   3883  C5    G  1078     -18.270  -8.999 -58.967  1.00  0.00           C  
ATOM   3884  C6    G  1078     -18.763  -8.119 -57.968  1.00  0.00           C  
ATOM   3885  O6    G  1078     -19.891  -7.625 -57.865  1.00  0.00           O  
ATOM   3886  N7    G  1078     -18.900  -9.538 -60.080  1.00  0.00           N  
ATOM   3887  C8    G  1078     -17.982 -10.275 -60.644  1.00  0.00           C  
ATOM   3888  N9    G  1078     -16.784 -10.256 -59.972  1.00  0.00           N  
ATOM   3889  H5'   G  1078     -16.387 -14.734 -62.271  1.00  0.00           H  
ATOM   3890 H5''   G  1078     -17.444 -13.545 -62.149  1.00  0.00           H  
ATOM   3891  H4'   G  1078     -14.669 -13.307 -61.587  1.00  0.00           H  
ATOM   3892  H3'   G  1078     -16.852 -13.203 -59.750  1.00  0.00           H  
ATOM   3893  H1'   G  1078     -14.807 -10.331 -60.401  1.00  0.00           H  
ATOM   3894  H2'   G  1078     -15.541 -11.848 -58.425  1.00  0.00           H  
ATOM   3895 HO2'   G  1078     -13.559 -13.067 -59.767  1.00  0.00           H  
ATOM   3896  H1    G  1078     -18.039  -7.221 -56.289  1.00  0.00           H  
ATOM   3897  H22   G  1078     -14.780  -8.229 -55.983  1.00  0.00           H  
ATOM   3898  H21   G  1078     -16.049  -7.305 -55.339  1.00  0.00           H  
ATOM   3899  H8    G  1078     -18.133 -10.789 -61.464  1.00  0.00           H  
ATOM   3900  P     A  1079     -16.067 -15.166 -58.144  1.00  0.00           P  
ATOM   3901  OP2   A  1079     -17.539 -15.032 -58.276  1.00  0.00           O  
ATOM   3902  OP1   A  1079     -15.464 -16.511 -57.968  1.00  0.00           O  
ATOM   3903  O5'   A  1079     -15.598 -14.252 -56.925  1.00  0.00           O  
ATOM   3904  C5'   A  1079     -14.249 -14.263 -56.483  1.00  0.00           C  
ATOM   3905  C4'   A  1079     -14.054 -13.381 -55.275  1.00  0.00           C  
ATOM   3906  O4'   A  1079     -14.410 -12.019 -55.626  1.00  0.00           O  
ATOM   3907  C3'   A  1079     -14.949 -13.679 -54.081  1.00  0.00           C  
ATOM   3908  O3'   A  1079     -14.471 -14.747 -53.282  1.00  0.00           O  
ATOM   3909  C1'   A  1079     -15.056 -11.375 -54.546  1.00  0.00           C  
ATOM   3910  C2'   A  1079     -14.976 -12.341 -53.361  1.00  0.00           C  
ATOM   3911  O2'   A  1079     -13.766 -12.113 -52.653  1.00  0.00           O  
ATOM   3912  N1    A  1079     -19.494  -9.049 -53.343  1.00  0.00           N  
ATOM   3913  C2    A  1079     -18.311  -9.109 -52.718  1.00  0.00           C  
ATOM   3914  N3    A  1079     -17.196  -9.734 -53.088  1.00  0.00           N  
ATOM   3915  C4    A  1079     -17.372 -10.366 -54.263  1.00  0.00           C  
ATOM   3916  C5    A  1079     -18.527 -10.395 -55.022  1.00  0.00           C  
ATOM   3917  C6    A  1079     -19.638  -9.694 -54.521  1.00  0.00           C  
ATOM   3918  N6    A  1079     -20.817  -9.634 -55.143  1.00  0.00           N  
ATOM   3919  N7    A  1079     -18.337 -11.146 -56.174  1.00  0.00           N  
ATOM   3920  C8    A  1079     -17.093 -11.547 -56.087  1.00  0.00           C  
ATOM   3921  N9    A  1079     -16.449 -11.111 -54.955  1.00  0.00           N  
ATOM   3922  H5'   A  1079     -13.672 -13.942 -57.208  1.00  0.00           H  
ATOM   3923 H5''   A  1079     -13.993 -15.180 -56.254  1.00  0.00           H  
ATOM   3924  H4'   A  1079     -13.119 -13.407 -54.984  1.00  0.00           H  
ATOM   3925  H3'   A  1079     -15.854 -13.892 -54.394  1.00  0.00           H  
ATOM   3926  H1'   A  1079     -14.620 -10.529 -54.307  1.00  0.00           H  
ATOM   3927  H2'   A  1079     -15.759 -12.263 -52.777  1.00  0.00           H  
ATOM   3928 HO2'   A  1079     -13.974 -11.678 -51.800  1.00  0.00           H  
ATOM   3929  H2    A  1079     -18.260  -8.625 -51.868  1.00  0.00           H  
ATOM   3930  H61   A  1079     -21.556  -9.128 -54.743  1.00  0.00           H  
ATOM   3931  H62   A  1079     -20.945 -10.094 -55.998  1.00  0.00           H  
ATOM   3932  H8    A  1079     -16.662 -12.107 -56.767  1.00  0.00           H  
ATOM   3933  P     G  1080     -15.481 -15.565 -52.337  1.00  0.00           P  
ATOM   3934  OP2   G  1080     -16.685 -15.905 -53.138  1.00  0.00           O  
ATOM   3935  OP1   G  1080     -14.714 -16.647 -51.669  1.00  0.00           O  
ATOM   3936  O5'   G  1080     -15.912 -14.508 -51.225  1.00  0.00           O  
ATOM   3937  C5'   G  1080     -15.028 -14.157 -50.172  1.00  0.00           C  
ATOM   3938  C4'   G  1080     -15.672 -13.196 -49.204  1.00  0.00           C  
ATOM   3939  O4'   G  1080     -16.548 -12.315 -49.962  1.00  0.00           O  
ATOM   3940  C3'   G  1080     -16.526 -13.821 -48.111  1.00  0.00           C  
ATOM   3941  O3'   G  1080     -16.473 -13.104 -46.889  1.00  0.00           O  
ATOM   3942  C1'   G  1080     -17.874 -12.428 -49.468  1.00  0.00           C  
ATOM   3943  C2'   G  1080     -17.940 -13.727 -48.672  1.00  0.00           C  
ATOM   3944  O2'   G  1080     -18.896 -13.581 -47.632  1.00  0.00           O  
ATOM   3945  N1    G  1080     -22.474 -11.126 -51.218  1.00  0.00           N  
ATOM   3946  C2    G  1080     -21.926 -10.936 -49.972  1.00  0.00           C  
ATOM   3947  N2    G  1080     -22.702 -10.318 -49.069  1.00  0.00           N  
ATOM   3948  N3    G  1080     -20.707 -11.323 -49.635  1.00  0.00           N  
ATOM   3949  C4    G  1080     -20.067 -11.926 -50.658  1.00  0.00           C  
ATOM   3950  C5    G  1080     -20.522 -12.164 -51.938  1.00  0.00           C  
ATOM   3951  C6    G  1080     -21.832 -11.745 -52.287  1.00  0.00           C  
ATOM   3952  O6    G  1080     -22.416 -11.865 -53.369  1.00  0.00           O  
ATOM   3953  N7    G  1080     -19.554 -12.811 -52.693  1.00  0.00           N  
ATOM   3954  C8    G  1080     -18.547 -12.953 -51.874  1.00  0.00           C  
ATOM   3955  N9    G  1080     -18.790 -12.437 -50.624  1.00  0.00           N  
ATOM   3956  H5'   G  1080     -14.227 -13.739 -50.552  1.00  0.00           H  
ATOM   3957 H5''   G  1080     -14.766 -14.969 -49.690  1.00  0.00           H  
ATOM   3958  H4'   G  1080     -14.978 -12.642 -48.788  1.00  0.00           H  
ATOM   3959  H3'   G  1080     -16.293 -14.764 -47.988  1.00  0.00           H  
ATOM   3960  H1'   G  1080     -18.095 -11.675 -48.882  1.00  0.00           H  
ATOM   3961  H2'   G  1080     -18.147 -14.491 -49.250  1.00  0.00           H  
ATOM   3962 HO2'   G  1080     -19.685 -14.122 -47.845  1.00  0.00           H  
ATOM   3963  H1    G  1080     -23.386 -10.802 -51.367  1.00  0.00           H  
ATOM   3964  H22   G  1080     -22.364 -10.156 -48.163  1.00  0.00           H  
ATOM   3965  H21   G  1080     -23.606 -10.029 -49.312  1.00  0.00           H  
ATOM   3966  H8    G  1080     -17.703 -13.382 -52.127  1.00  0.00           H  
ATOM   3967  P     U  1081     -15.333 -13.439 -45.806  1.00  0.00           P  
ATOM   3968  OP2   U  1081     -14.173 -12.551 -46.072  1.00  0.00           O  
ATOM   3969  OP1   U  1081     -15.964 -13.441 -44.461  1.00  0.00           O  
ATOM   3970  O5'   U  1081     -14.901 -14.932 -46.151  1.00  0.00           O  
ATOM   3971  C5'   U  1081     -15.575 -16.039 -45.572  1.00  0.00           C  
ATOM   3972  C4'   U  1081     -14.630 -16.921 -44.793  1.00  0.00           C  
ATOM   3973  O4'   U  1081     -13.276 -16.657 -45.254  1.00  0.00           O  
ATOM   3974  C3'   U  1081     -14.533 -16.647 -43.300  1.00  0.00           C  
ATOM   3975  O3'   U  1081     -15.553 -17.284 -42.552  1.00  0.00           O  
ATOM   3976  C1'   U  1081     -12.370 -16.820 -44.189  1.00  0.00           C  
ATOM   3977  C2'   U  1081     -13.177 -17.238 -42.963  1.00  0.00           C  
ATOM   3978  O2'   U  1081     -13.235 -18.656 -42.901  1.00  0.00           O  
ATOM   3979  N1    U  1081     -11.642 -15.546 -43.975  1.00  0.00           N  
ATOM   3980  C2    U  1081     -10.451 -15.609 -43.275  1.00  0.00           C  
ATOM   3981  O2    U  1081      -9.990 -16.650 -42.839  1.00  0.00           O  
ATOM   3982  N3    U  1081      -9.812 -14.406 -43.102  1.00  0.00           N  
ATOM   3983  C4    U  1081     -10.231 -13.170 -43.547  1.00  0.00           C  
ATOM   3984  O4    U  1081      -9.542 -12.177 -43.310  1.00  0.00           O  
ATOM   3985  C5    U  1081     -11.470 -13.181 -44.263  1.00  0.00           C  
ATOM   3986  C6    U  1081     -12.113 -14.339 -44.447  1.00  0.00           C  
ATOM   3987  H5'   U  1081     -15.991 -16.568 -46.284  1.00  0.00           H  
ATOM   3988 H5''   U  1081     -16.273 -15.709 -44.968  1.00  0.00           H  
ATOM   3989  H4'   U  1081     -14.840 -17.868 -44.927  1.00  0.00           H  
ATOM   3990  H3'   U  1081     -14.547 -15.686 -43.109  1.00  0.00           H  
ATOM   3991  H1'   U  1081     -11.728 -17.528 -44.409  1.00  0.00           H  
ATOM   3992  H2'   U  1081     -12.812 -16.854 -42.139  1.00  0.00           H  
ATOM   3993 HO2'   U  1081     -14.166 -18.932 -42.770  1.00  0.00           H  
ATOM   3994  H3    U  1081      -8.966 -14.429 -42.608  1.00  0.00           H  
ATOM   3995  H5    U  1081     -11.843 -12.346 -44.616  1.00  0.00           H  
ATOM   3996  H6    U  1081     -12.959 -14.320 -44.939  1.00  0.00           H  
ATOM   3997  P     G  1082     -16.259 -16.517 -41.329  1.00  0.00           P  
ATOM   3998  OP2   G  1082     -15.450 -15.313 -41.013  1.00  0.00           O  
ATOM   3999  OP1   G  1082     -17.702 -16.369 -41.650  1.00  0.00           O  
ATOM   4000  O5'   G  1082     -16.127 -17.534 -40.109  1.00  0.00           O  
ATOM   4001  C5'   G  1082     -16.438 -18.910 -40.270  1.00  0.00           C  
ATOM   4002  C4'   G  1082     -15.786 -19.753 -39.202  1.00  0.00           C  
ATOM   4003  O4'   G  1082     -14.444 -20.104 -39.611  1.00  0.00           O  
ATOM   4004  C3'   G  1082     -15.606 -19.090 -37.845  1.00  0.00           C  
ATOM   4005  O3'   G  1082     -16.771 -19.155 -37.039  1.00  0.00           O  
ATOM   4006  C1'   G  1082     -13.589 -20.150 -38.491  1.00  0.00           C  
ATOM   4007  C2'   G  1082     -14.453 -19.887 -37.253  1.00  0.00           C  
ATOM   4008  O2'   G  1082     -14.900 -21.131 -36.733  1.00  0.00           O  
ATOM   4009  N1    G  1082      -9.192 -18.252 -36.765  1.00  0.00           N  
ATOM   4010  C2    G  1082      -9.929 -19.313 -36.298  1.00  0.00           C  
ATOM   4011  N2    G  1082      -9.435 -19.958 -35.231  1.00  0.00           N  
ATOM   4012  N3    G  1082     -11.068 -19.715 -36.838  1.00  0.00           N  
ATOM   4013  C4    G  1082     -11.419 -18.958 -37.898  1.00  0.00           C  
ATOM   4014  C5    G  1082     -10.756 -17.880 -38.444  1.00  0.00           C  
ATOM   4015  C6    G  1082      -9.535 -17.459 -37.856  1.00  0.00           C  
ATOM   4016  O6    G  1082      -8.799 -16.525 -38.193  1.00  0.00           O  
ATOM   4017  N7    G  1082     -11.449 -17.375 -39.535  1.00  0.00           N  
ATOM   4018  C8    G  1082     -12.502 -18.141 -39.631  1.00  0.00           C  
ATOM   4019  N9    G  1082     -12.546 -19.122 -38.670  1.00  0.00           N  
ATOM   4020  H5'   G  1082     -16.125 -19.208 -41.149  1.00  0.00           H  
ATOM   4021 H5''   G  1082     -17.410 -19.026 -40.221  1.00  0.00           H  
ATOM   4022  H4'   G  1082     -16.306 -20.577 -39.088  1.00  0.00           H  
ATOM   4023  H3'   G  1082     -15.342 -18.154 -37.953  1.00  0.00           H  
ATOM   4024  H1'   G  1082     -13.167 -21.032 -38.414  1.00  0.00           H  
ATOM   4025  H2'   G  1082     -13.964 -19.367 -36.581  1.00  0.00           H  
ATOM   4026 HO2'   G  1082     -14.431 -21.312 -35.891  1.00  0.00           H  
ATOM   4027  H1    G  1082      -8.360 -18.034 -36.294  1.00  0.00           H  
ATOM   4028  H22   G  1082      -9.918 -20.723 -34.854  1.00  0.00           H  
ATOM   4029  H21   G  1082      -8.592 -19.666 -34.826  1.00  0.00           H  
ATOM   4030  H8    G  1082     -13.190 -18.027 -40.319  1.00  0.00           H  
ATOM   4031  P     A  1083     -16.970 -18.121 -35.824  1.00  0.00           P  
ATOM   4032  OP2   A  1083     -16.321 -16.840 -36.200  1.00  0.00           O  
ATOM   4033  OP1   A  1083     -18.403 -18.133 -35.440  1.00  0.00           O  
ATOM   4034  O5'   A  1083     -16.134 -18.765 -34.630  1.00  0.00           O  
ATOM   4035  C5'   A  1083     -16.088 -18.143 -33.355  1.00  0.00           C  
ATOM   4036  C4'   A  1083     -14.723 -18.271 -32.725  1.00  0.00           C  
ATOM   4037  O4'   A  1083     -13.779 -18.674 -33.744  1.00  0.00           O  
ATOM   4038  C3'   A  1083     -14.134 -16.994 -32.144  1.00  0.00           C  
ATOM   4039  O3'   A  1083     -14.497 -16.782 -30.791  1.00  0.00           O  
ATOM   4040  C1'   A  1083     -12.566 -17.973 -33.604  1.00  0.00           C  
ATOM   4041  C2'   A  1083     -12.641 -17.231 -32.272  1.00  0.00           C  
ATOM   4042  O2'   A  1083     -12.165 -18.084 -31.240  1.00  0.00           O  
ATOM   4043  N1    A  1083      -9.733 -14.301 -35.849  1.00  0.00           N  
ATOM   4044  C2    A  1083      -9.565 -15.005 -34.722  1.00  0.00           C  
ATOM   4045  N3    A  1083     -10.344 -15.947 -34.196  1.00  0.00           N  
ATOM   4046  C4    A  1083     -11.425 -16.157 -34.968  1.00  0.00           C  
ATOM   4047  C5    A  1083     -11.734 -15.513 -36.152  1.00  0.00           C  
ATOM   4048  C6    A  1083     -10.829 -14.536 -36.602  1.00  0.00           C  
ATOM   4049  N6    A  1083     -10.996 -13.834 -37.725  1.00  0.00           N  
ATOM   4050  N7    A  1083     -12.930 -15.991 -36.671  1.00  0.00           N  
ATOM   4051  C8    A  1083     -13.310 -16.897 -35.804  1.00  0.00           C  
ATOM   4052  N9    A  1083     -12.446 -17.050 -34.748  1.00  0.00           N  
ATOM   4053  H5'   A  1083     -16.750 -18.566 -32.769  1.00  0.00           H  
ATOM   4054 H5''   A  1083     -16.307 -17.194 -33.453  1.00  0.00           H  
ATOM   4055  H4'   A  1083     -14.744 -18.957 -32.025  1.00  0.00           H  
ATOM   4056  H3'   A  1083     -14.406 -16.216 -32.675  1.00  0.00           H  
ATOM   4057  H1'   A  1083     -11.799 -18.584 -33.595  1.00  0.00           H  
ATOM   4058  H2'   A  1083     -12.144 -16.387 -32.303  1.00  0.00           H  
ATOM   4059 HO2'   A  1083     -11.297 -17.754 -30.929  1.00  0.00           H  
ATOM   4060  H2    A  1083      -8.754 -14.796 -34.213  1.00  0.00           H  
ATOM   4061  H61   A  1083     -10.329 -13.165 -37.988  1.00  0.00           H  
ATOM   4062  H62   A  1083     -11.783 -13.988 -38.287  1.00  0.00           H  
ATOM   4063  H8    A  1083     -14.135 -17.417 -35.901  1.00  0.00           H  
ATOM   4064  P     U  1084     -15.071 -15.355 -30.322  1.00  0.00           P  
ATOM   4065  OP2   U  1084     -15.586 -14.651 -31.523  1.00  0.00           O  
ATOM   4066  OP1   U  1084     -15.969 -15.580 -29.161  1.00  0.00           O  
ATOM   4067  O5'   U  1084     -13.783 -14.573 -29.807  1.00  0.00           O  
ATOM   4068  C5'   U  1084     -13.705 -13.158 -29.894  1.00  0.00           C  
ATOM   4069  C4'   U  1084     -12.472 -12.714 -30.643  1.00  0.00           C  
ATOM   4070  O4'   U  1084     -12.268 -13.613 -31.763  1.00  0.00           O  
ATOM   4071  C3'   U  1084     -12.539 -11.337 -31.286  1.00  0.00           C  
ATOM   4072  O3'   U  1084     -12.236 -10.289 -30.383  1.00  0.00           O  
ATOM   4073  C1'   U  1084     -11.788 -12.900 -32.878  1.00  0.00           C  
ATOM   4074  C2'   U  1084     -11.537 -11.460 -32.425  1.00  0.00           C  
ATOM   4075  O2'   U  1084     -10.203 -11.344 -31.951  1.00  0.00           O  
ATOM   4076  N1    U  1084     -12.803 -12.982 -33.955  1.00  0.00           N  
ATOM   4077  C2    U  1084     -12.626 -12.160 -35.053  1.00  0.00           C  
ATOM   4078  O2    U  1084     -11.687 -11.391 -35.164  1.00  0.00           O  
ATOM   4079  N3    U  1084     -13.589 -12.271 -36.025  1.00  0.00           N  
ATOM   4080  C4    U  1084     -14.691 -13.099 -36.014  1.00  0.00           C  
ATOM   4081  O4    U  1084     -15.471 -13.082 -36.968  1.00  0.00           O  
ATOM   4082  C5    U  1084     -14.810 -13.920 -34.847  1.00  0.00           C  
ATOM   4083  C6    U  1084     -13.885 -13.834 -33.886  1.00  0.00           C  
ATOM   4084  H5'   U  1084     -13.680 -12.783 -28.989  1.00  0.00           H  
ATOM   4085 H5''   U  1084     -14.499 -12.822 -30.359  1.00  0.00           H  
ATOM   4086  H4'   U  1084     -11.687 -12.752 -30.059  1.00  0.00           H  
ATOM   4087  H3'   U  1084     -13.433 -11.191 -31.659  1.00  0.00           H  
ATOM   4088  H1'   U  1084     -10.946 -13.290 -33.195  1.00  0.00           H  
ATOM   4089  H2'   U  1084     -11.724 -10.817 -33.140  1.00  0.00           H  
ATOM   4090 HO2'   U  1084      -9.682 -10.813 -32.590  1.00  0.00           H  
ATOM   4091  H3    U  1084     -13.483 -11.697 -36.812  1.00  0.00           H  
ATOM   4092  H5    U  1084     -15.564 -14.540 -34.755  1.00  0.00           H  
ATOM   4093  H6    U  1084     -13.990 -14.405 -33.097  1.00  0.00           H  
ATOM   4094  P     U  1085     -12.726  -8.790 -30.690  1.00  0.00           P  
ATOM   4095  OP2   U  1085     -13.586  -8.826 -31.899  1.00  0.00           O  
ATOM   4096  OP1   U  1085     -13.257  -8.212 -29.429  1.00  0.00           O  
ATOM   4097  O5'   U  1085     -11.385  -8.014 -31.061  1.00  0.00           O  
ATOM   4098  C5'   U  1085     -10.285  -7.989 -30.164  1.00  0.00           C  
ATOM   4099  C4'   U  1085      -9.309  -6.892 -30.510  1.00  0.00           C  
ATOM   4100  O4'   U  1085      -8.645  -7.192 -31.773  1.00  0.00           O  
ATOM   4101  C3'   U  1085      -9.894  -5.496 -30.657  1.00  0.00           C  
ATOM   4102  O3'   U  1085      -8.971  -4.472 -30.330  1.00  0.00           O  
ATOM   4103  C1'   U  1085      -8.907  -6.135 -32.693  1.00  0.00           C  
ATOM   4104  C2'   U  1085     -10.135  -5.400 -32.160  1.00  0.00           C  
ATOM   4105  O2'   U  1085     -10.104  -4.050 -32.601  1.00  0.00           O  
ATOM   4106  N1    U  1085      -9.142  -6.723 -34.034  1.00  0.00           N  
ATOM   4107  C2    U  1085      -8.394  -6.220 -35.083  1.00  0.00           C  
ATOM   4108  O2    U  1085      -7.569  -5.333 -34.948  1.00  0.00           O  
ATOM   4109  N3    U  1085      -8.644  -6.795 -36.305  1.00  0.00           N  
ATOM   4110  C4    U  1085      -9.547  -7.799 -36.583  1.00  0.00           C  
ATOM   4111  O4    U  1085      -9.657  -8.211 -37.739  1.00  0.00           O  
ATOM   4112  C5    U  1085     -10.284  -8.270 -35.450  1.00  0.00           C  
ATOM   4113  C6    U  1085     -10.060  -7.729 -34.249  1.00  0.00           C  
ATOM   4114  H5'   U  1085      -9.822  -8.852 -30.202  1.00  0.00           H  
ATOM   4115 H5''   U  1085     -10.618  -7.844 -29.254  1.00  0.00           H  
ATOM   4116  H4'   U  1085      -8.626  -6.877 -29.809  1.00  0.00           H  
ATOM   4117  H3'   U  1085     -10.713  -5.368 -30.134  1.00  0.00           H  
ATOM   4118  H1'   U  1085      -8.152  -5.511 -32.740  1.00  0.00           H  
ATOM   4119  H2'   U  1085     -10.968  -5.846 -32.419  1.00  0.00           H  
ATOM   4120 HO2'   U  1085     -10.665  -3.962 -33.400  1.00  0.00           H  
ATOM   4121  H3    U  1085      -8.125  -6.453 -37.062  1.00  0.00           H  
ATOM   4122  H5    U  1085     -10.947  -8.984 -35.556  1.00  0.00           H  
ATOM   4123  H6    U  1085     -10.578  -8.068 -33.490  1.00  0.00           H  
ATOM   4124  P     U  1086      -8.453  -4.301 -28.819  1.00  0.00           P  
ATOM   4125  OP2   U  1086      -8.219  -2.855 -28.575  1.00  0.00           O  
ATOM   4126  OP1   U  1086      -9.371  -5.057 -27.929  1.00  0.00           O  
ATOM   4127  O5'   U  1086      -7.040  -5.037 -28.811  1.00  0.00           O  
ATOM   4128  C5'   U  1086      -6.090  -4.782 -27.788  1.00  0.00           C  
ATOM   4129  C4'   U  1086      -4.744  -4.410 -28.357  1.00  0.00           C  
ATOM   4130  O4'   U  1086      -4.891  -4.110 -29.770  1.00  0.00           O  
ATOM   4131  C3'   U  1086      -4.101  -3.153 -27.792  1.00  0.00           C  
ATOM   4132  O3'   U  1086      -3.428  -3.378 -26.566  1.00  0.00           O  
ATOM   4133  C1'   U  1086      -3.972  -3.101 -30.141  1.00  0.00           C  
ATOM   4134  C2'   U  1086      -3.129  -2.780 -28.904  1.00  0.00           C  
ATOM   4135  O2'   U  1086      -1.982  -3.618 -28.887  1.00  0.00           O  
ATOM   4136  N1    U  1086      -4.743  -1.926 -30.617  1.00  0.00           N  
ATOM   4137  C2    U  1086      -4.263  -1.268 -31.735  1.00  0.00           C  
ATOM   4138  O2    U  1086      -3.256  -1.612 -32.329  1.00  0.00           O  
ATOM   4139  N3    U  1086      -5.009  -0.188 -32.140  1.00  0.00           N  
ATOM   4140  C4    U  1086      -6.160   0.294 -31.554  1.00  0.00           C  
ATOM   4141  O4    U  1086      -6.717   1.281 -32.038  1.00  0.00           O  
ATOM   4142  C5    U  1086      -6.596  -0.436 -30.403  1.00  0.00           C  
ATOM   4143  C6    U  1086      -5.890  -1.492 -29.988  1.00  0.00           C  
ATOM   4144  H5'   U  1086      -5.992  -5.586 -27.236  1.00  0.00           H  
ATOM   4145 H5''   U  1086      -6.414  -4.046 -27.227  1.00  0.00           H  
ATOM   4146  H4'   U  1086      -4.120  -5.158 -28.253  1.00  0.00           H  
ATOM   4147  H3'   U  1086      -4.761  -2.440 -27.670  1.00  0.00           H  
ATOM   4148  H1'   U  1086      -3.384  -3.416 -30.860  1.00  0.00           H  
ATOM   4149  H2'   U  1086      -2.886  -1.832 -28.865  1.00  0.00           H  
ATOM   4150 HO2'   U  1086      -1.188  -3.075 -29.076  1.00  0.00           H  
ATOM   4151  H3    U  1086      -4.687   0.293 -32.930  1.00  0.00           H  
ATOM   4152  H5    U  1086      -7.407  -0.163 -29.924  1.00  0.00           H  
ATOM   4153  H6    U  1086      -6.209  -1.974 -29.197  1.00  0.00           H  
ATOM   4154  P     A  1087      -3.284  -2.191 -25.492  1.00  0.00           P  
ATOM   4155  OP2   A  1087      -4.649  -1.780 -25.076  1.00  0.00           O  
ATOM   4156  OP1   A  1087      -2.300  -2.616 -24.466  1.00  0.00           O  
ATOM   4157  O5'   A  1087      -2.643  -0.994 -26.325  1.00  0.00           O  
ATOM   4158  C5'   A  1087      -3.453   0.053 -26.839  1.00  0.00           C  
ATOM   4159  C4'   A  1087      -2.970   1.405 -26.376  1.00  0.00           C  
ATOM   4160  O4'   A  1087      -3.252   1.603 -24.965  1.00  0.00           O  
ATOM   4161  C3'   A  1087      -1.470   1.641 -26.455  1.00  0.00           C  
ATOM   4162  O3'   A  1087      -1.039   2.040 -27.745  1.00  0.00           O  
ATOM   4163  C1'   A  1087      -2.236   2.376 -24.359  1.00  0.00           C  
ATOM   4164  C2'   A  1087      -1.311   2.804 -25.494  1.00  0.00           C  
ATOM   4165  O2'   A  1087      -1.799   4.011 -26.061  1.00  0.00           O  
ATOM   4166  N1    A  1087       1.258   2.177 -20.576  1.00  0.00           N  
ATOM   4167  C2    A  1087       0.817   3.183 -21.343  1.00  0.00           C  
ATOM   4168  N3    A  1087      -0.097   3.164 -22.311  1.00  0.00           N  
ATOM   4169  C4    A  1087      -0.592   1.924 -22.474  1.00  0.00           C  
ATOM   4170  C5    A  1087      -0.239   0.792 -21.764  1.00  0.00           C  
ATOM   4171  C6    A  1087       0.739   0.944 -20.765  1.00  0.00           C  
ATOM   4172  N6    A  1087       1.180  -0.058 -20.001  1.00  0.00           N  
ATOM   4173  N7    A  1087      -0.959  -0.309 -22.207  1.00  0.00           N  
ATOM   4174  C8    A  1087      -1.719   0.175 -23.159  1.00  0.00           C  
ATOM   4175  N9    A  1087      -1.548   1.520 -23.373  1.00  0.00           N  
ATOM   4176  H5'   A  1087      -4.375  -0.078 -26.535  1.00  0.00           H  
ATOM   4177 H5''   A  1087      -3.432   0.024 -27.818  1.00  0.00           H  
ATOM   4178  H4'   A  1087      -3.428   2.094 -26.901  1.00  0.00           H  
ATOM   4179  H3'   A  1087      -0.944   0.865 -26.167  1.00  0.00           H  
ATOM   4180  H1'   A  1087      -2.591   3.172 -23.909  1.00  0.00           H  
ATOM   4181  H2'   A  1087      -0.384   2.895 -25.189  1.00  0.00           H  
ATOM   4182 HO2'   A  1087      -1.194   4.744 -25.820  1.00  0.00           H  
ATOM   4183  H2    A  1087       1.225   4.057 -21.166  1.00  0.00           H  
ATOM   4184  H61   A  1087       1.865   0.110 -19.320  1.00  0.00           H  
ATOM   4185  H62   A  1087       0.818  -0.961 -20.120  1.00  0.00           H  
ATOM   4186  H8    A  1087      -2.350  -0.374 -23.670  1.00  0.00           H  
ATOM   4187  P     C  1088       0.321   1.445 -28.362  1.00  0.00           P  
ATOM   4188  OP2   C  1088       0.506   0.072 -27.831  1.00  0.00           O  
ATOM   4189  OP1   C  1088       0.295   1.666 -29.830  1.00  0.00           O  
ATOM   4190  O5'   C  1088       1.462   2.371 -27.746  1.00  0.00           O  
ATOM   4191  C5'   C  1088       1.248   3.761 -27.551  1.00  0.00           C  
ATOM   4192  C4'   C  1088       2.203   4.334 -26.532  1.00  0.00           C  
ATOM   4193  O4'   C  1088       1.790   3.928 -25.198  1.00  0.00           O  
ATOM   4194  C3'   C  1088       3.640   3.844 -26.610  1.00  0.00           C  
ATOM   4195  O3'   C  1088       4.399   4.513 -27.603  1.00  0.00           O  
ATOM   4196  C1'   C  1088       2.918   3.767 -24.379  1.00  0.00           C  
ATOM   4197  C2'   C  1088       4.134   4.177 -25.210  1.00  0.00           C  
ATOM   4198  O2'   C  1088       4.355   5.570 -25.048  1.00  0.00           O  
ATOM   4199  N1    C  1088       2.976   2.345 -23.959  1.00  0.00           N  
ATOM   4200  C2    C  1088       3.866   1.989 -22.938  1.00  0.00           C  
ATOM   4201  O2    C  1088       4.574   2.865 -22.419  1.00  0.00           O  
ATOM   4202  N3    C  1088       3.938   0.699 -22.536  1.00  0.00           N  
ATOM   4203  C4    C  1088       3.166  -0.224 -23.110  1.00  0.00           C  
ATOM   4204  N4    C  1088       3.271  -1.484 -22.682  1.00  0.00           N  
ATOM   4205  C5    C  1088       2.253   0.105 -24.151  1.00  0.00           C  
ATOM   4206  C6    C  1088       2.189   1.385 -24.540  1.00  0.00           C  
ATOM   4207  H5'   C  1088       0.328   3.902 -27.242  1.00  0.00           H  
ATOM   4208 H5''   C  1088       1.374   4.226 -28.404  1.00  0.00           H  
ATOM   4209  H4'   C  1088       2.197   5.312 -26.589  1.00  0.00           H  
ATOM   4210  H3'   C  1088       3.687   2.874 -26.745  1.00  0.00           H  
ATOM   4211  H1'   C  1088       2.863   4.339 -23.586  1.00  0.00           H  
ATOM   4212  H2'   C  1088       4.926   3.654 -24.968  1.00  0.00           H  
ATOM   4213 HO2'   C  1088       5.171   5.706 -24.524  1.00  0.00           H  
ATOM   4214  H42   C  1088       2.718  -2.185 -23.084  1.00  0.00           H  
ATOM   4215  H41   C  1088       3.902  -1.707 -21.965  1.00  0.00           H  
ATOM   4216  H5    C  1088       1.689  -0.580 -24.567  1.00  0.00           H  
ATOM   4217  H6    C  1088       1.567   1.631 -25.254  1.00  0.00           H  
ATOM   4218  P     G  1089       5.436   3.692 -28.518  1.00  0.00           P  
ATOM   4219  OP2   G  1089       4.978   2.281 -28.579  1.00  0.00           O  
ATOM   4220  OP1   G  1089       5.641   4.453 -29.777  1.00  0.00           O  
ATOM   4221  O5'   G  1089       6.797   3.734 -27.690  1.00  0.00           O  
ATOM   4222  C5'   G  1089       7.307   4.959 -27.187  1.00  0.00           C  
ATOM   4223  C4'   G  1089       8.443   4.732 -26.221  1.00  0.00           C  
ATOM   4224  O4'   G  1089       7.906   4.307 -24.939  1.00  0.00           O  
ATOM   4225  C3'   G  1089       9.415   3.618 -26.584  1.00  0.00           C  
ATOM   4226  O3'   G  1089      10.416   4.033 -27.497  1.00  0.00           O  
ATOM   4227  C1'   G  1089       8.727   3.330 -24.360  1.00  0.00           C  
ATOM   4228  C2'   G  1089       9.989   3.269 -25.222  1.00  0.00           C  
ATOM   4229  O2'   G  1089      10.909   4.257 -24.781  1.00  0.00           O  
ATOM   4230  N1    G  1089       8.483  -1.457 -22.647  1.00  0.00           N  
ATOM   4231  C2    G  1089       9.414  -0.482 -22.385  1.00  0.00           C  
ATOM   4232  N2    G  1089      10.414  -0.820 -21.558  1.00  0.00           N  
ATOM   4233  N3    G  1089       9.369   0.738 -22.895  1.00  0.00           N  
ATOM   4234  C4    G  1089       8.301   0.908 -23.703  1.00  0.00           C  
ATOM   4235  C5    G  1089       7.315   0.002 -24.030  1.00  0.00           C  
ATOM   4236  C6    G  1089       7.376  -1.303 -23.476  1.00  0.00           C  
ATOM   4237  O6    G  1089       6.597  -2.249 -23.645  1.00  0.00           O  
ATOM   4238  N7    G  1089       6.391   0.569 -24.895  1.00  0.00           N  
ATOM   4239  C8    G  1089       6.823   1.788 -25.075  1.00  0.00           C  
ATOM   4240  N9    G  1089       7.977   2.060 -24.382  1.00  0.00           N  
ATOM   4241  H5'   G  1089       6.588   5.441 -26.728  1.00  0.00           H  
ATOM   4242 H5''   G  1089       7.628   5.503 -27.937  1.00  0.00           H  
ATOM   4243  H4'   G  1089       8.931   5.573 -26.102  1.00  0.00           H  
ATOM   4244  H3'   G  1089       8.912   2.855 -26.935  1.00  0.00           H  
ATOM   4245  H1'   G  1089       8.973   3.548 -23.436  1.00  0.00           H  
ATOM   4246  H2'   G  1089      10.389   2.374 -25.220  1.00  0.00           H  
ATOM   4247 HO2'   G  1089      11.218   4.773 -25.555  1.00  0.00           H  
ATOM   4248  H1    G  1089       8.606  -2.330 -22.219  1.00  0.00           H  
ATOM   4249  H22   G  1089      11.108  -0.164 -21.334  1.00  0.00           H  
ATOM   4250  H21   G  1089      10.454  -1.721 -21.176  1.00  0.00           H  
ATOM   4251  H8    G  1089       6.369   2.441 -25.647  1.00  0.00           H  
ATOM   4252  P     C  1090      11.150   2.955 -28.436  1.00  0.00           P  
ATOM   4253  OP2   C  1090      10.105   2.132 -29.097  1.00  0.00           O  
ATOM   4254  OP1   C  1090      12.151   3.673 -29.265  1.00  0.00           O  
ATOM   4255  O5'   C  1090      11.936   2.023 -27.411  1.00  0.00           O  
ATOM   4256  C5'   C  1090      13.054   2.515 -26.687  1.00  0.00           C  
ATOM   4257  C4'   C  1090      13.662   1.450 -25.807  1.00  0.00           C  
ATOM   4258  O4'   C  1090      12.687   1.006 -24.823  1.00  0.00           O  
ATOM   4259  C3'   C  1090      14.067   0.159 -26.501  1.00  0.00           C  
ATOM   4260  O3'   C  1090      15.312   0.258 -27.170  1.00  0.00           O  
ATOM   4261  C1'   C  1090      12.856  -0.366 -24.561  1.00  0.00           C  
ATOM   4262  C2'   C  1090      14.109  -0.801 -25.321  1.00  0.00           C  
ATOM   4263  O2'   C  1090      15.254  -0.574 -24.514  1.00  0.00           O  
ATOM   4264  N1    C  1090      11.638  -1.074 -25.030  1.00  0.00           N  
ATOM   4265  C2    C  1090      11.413  -2.380 -24.578  1.00  0.00           C  
ATOM   4266  O2    C  1090      12.232  -2.904 -23.807  1.00  0.00           O  
ATOM   4267  N3    C  1090      10.311  -3.047 -24.990  1.00  0.00           N  
ATOM   4268  C4    C  1090       9.447  -2.462 -25.819  1.00  0.00           C  
ATOM   4269  N4    C  1090       8.373  -3.158 -26.199  1.00  0.00           N  
ATOM   4270  C5    C  1090       9.647  -1.136 -26.297  1.00  0.00           C  
ATOM   4271  C6    C  1090      10.741  -0.486 -25.882  1.00  0.00           C  
ATOM   4272  H5'   C  1090      12.765   3.266 -26.127  1.00  0.00           H  
ATOM   4273 H5''   C  1090      13.731   2.831 -27.321  1.00  0.00           H  
ATOM   4274  H4'   C  1090      14.434   1.830 -25.339  1.00  0.00           H  
ATOM   4275  H3'   C  1090      13.358  -0.110 -27.123  1.00  0.00           H  
ATOM   4276  H1'   C  1090      12.984  -0.536 -23.605  1.00  0.00           H  
ATOM   4277  H2'   C  1090      14.052  -1.734 -25.617  1.00  0.00           H  
ATOM   4278 HO2'   C  1090      15.619  -1.437 -24.227  1.00  0.00           H  
ATOM   4279  H42   C  1090       7.719  -2.756 -26.808  1.00  0.00           H  
ATOM   4280  H41   C  1090       8.239  -4.071 -25.869  1.00  0.00           H  
ATOM   4281  H5    C  1090       9.006  -0.714 -26.906  1.00  0.00           H  
ATOM   4282  H6    C  1090      10.897   0.428 -26.199  1.00  0.00           H  
ATOM   4283  P     G  1091      15.652  -0.724 -28.396  1.00  0.00           P  
ATOM   4284  OP2   G  1091      14.463  -0.779 -29.284  1.00  0.00           O  
ATOM   4285  OP1   G  1091      16.968  -0.323 -28.956  1.00  0.00           O  
ATOM   4286  O5'   G  1091      15.823  -2.152 -27.711  1.00  0.00           O  
ATOM   4287  C5'   G  1091      16.927  -2.426 -26.862  1.00  0.00           C  
ATOM   4288  C4'   G  1091      16.927  -3.861 -26.397  1.00  0.00           C  
ATOM   4289  O4'   G  1091      15.786  -4.103 -25.538  1.00  0.00           O  
ATOM   4290  C3'   G  1091      16.808  -4.916 -27.488  1.00  0.00           C  
ATOM   4291  O3'   G  1091      18.056  -5.252 -28.070  1.00  0.00           O  
ATOM   4292  C1'   G  1091      15.231  -5.377 -25.800  1.00  0.00           C  
ATOM   4293  C2'   G  1091      16.216  -6.084 -26.732  1.00  0.00           C  
ATOM   4294  O2'   G  1091      17.201  -6.743 -25.948  1.00  0.00           O  
ATOM   4295  N1    G  1091      10.782  -7.510 -27.055  1.00  0.00           N  
ATOM   4296  C2    G  1091      11.866  -8.060 -26.414  1.00  0.00           C  
ATOM   4297  N2    G  1091      11.755  -9.349 -26.058  1.00  0.00           N  
ATOM   4298  N3    G  1091      12.977  -7.397 -26.141  1.00  0.00           N  
ATOM   4299  C4    G  1091      12.920  -6.118 -26.567  1.00  0.00           C  
ATOM   4300  C5    G  1091      11.889  -5.472 -27.216  1.00  0.00           C  
ATOM   4301  C6    G  1091      10.702  -6.195 -27.503  1.00  0.00           C  
ATOM   4302  O6    G  1091       9.678  -5.799 -28.070  1.00  0.00           O  
ATOM   4303  N7    G  1091      12.225  -4.152 -27.484  1.00  0.00           N  
ATOM   4304  C8    G  1091      13.432  -4.023 -27.003  1.00  0.00           C  
ATOM   4305  N9    G  1091      13.914  -5.176 -26.433  1.00  0.00           N  
ATOM   4306  H5'   G  1091      16.883  -1.837 -26.080  1.00  0.00           H  
ATOM   4307 H5''   G  1091      17.758  -2.248 -27.350  1.00  0.00           H  
ATOM   4308  H4'   G  1091      17.747  -4.030 -25.888  1.00  0.00           H  
ATOM   4309  H3'   G  1091      16.169  -4.609 -28.163  1.00  0.00           H  
ATOM   4310  H1'   G  1091      15.122  -5.903 -24.980  1.00  0.00           H  
ATOM   4311  H2'   G  1091      15.757  -6.706 -27.334  1.00  0.00           H  
ATOM   4312 HO2'   G  1091      18.089  -6.517 -26.296  1.00  0.00           H  
ATOM   4313  H1    G  1091      10.005  -8.086 -27.211  1.00  0.00           H  
ATOM   4314  H22   G  1091      12.497  -9.795 -25.597  1.00  0.00           H  
ATOM   4315  H21   G  1091      10.935  -9.846 -26.257  1.00  0.00           H  
ATOM   4316  H8    G  1091      13.942  -3.187 -27.045  1.00  0.00           H  
ATOM   4317  P     U  1092      18.115  -5.865 -29.555  1.00  0.00           P  
ATOM   4318  OP2   U  1092      17.308  -4.991 -30.444  1.00  0.00           O  
ATOM   4319  OP1   U  1092      19.537  -6.135 -29.885  1.00  0.00           O  
ATOM   4320  O5'   U  1092      17.364  -7.263 -29.424  1.00  0.00           O  
ATOM   4321  C5'   U  1092      18.005  -8.383 -28.833  1.00  0.00           C  
ATOM   4322  C4'   U  1092      17.125  -9.609 -28.862  1.00  0.00           C  
ATOM   4323  O4'   U  1092      15.853  -9.329 -28.222  1.00  0.00           O  
ATOM   4324  C3'   U  1092      16.708 -10.102 -30.240  1.00  0.00           C  
ATOM   4325  O3'   U  1092      17.710 -10.872 -30.879  1.00  0.00           O  
ATOM   4326  C1'   U  1092      14.817 -10.087 -28.823  1.00  0.00           C  
ATOM   4327  C2'   U  1092      15.484 -10.943 -29.902  1.00  0.00           C  
ATOM   4328  O2'   U  1092      15.858 -12.192 -29.338  1.00  0.00           O  
ATOM   4329  N1    U  1092      13.831  -9.135 -29.389  1.00  0.00           N  
ATOM   4330  C2    U  1092      12.591  -9.643 -29.732  1.00  0.00           C  
ATOM   4331  O2    U  1092      12.288 -10.814 -29.590  1.00  0.00           O  
ATOM   4332  N3    U  1092      11.710  -8.726 -30.251  1.00  0.00           N  
ATOM   4333  C4    U  1092      11.935  -7.382 -30.460  1.00  0.00           C  
ATOM   4334  O4    U  1092      11.038  -6.686 -30.938  1.00  0.00           O  
ATOM   4335  C5    U  1092      13.238  -6.928 -30.081  1.00  0.00           C  
ATOM   4336  C6    U  1092      14.115  -7.799 -29.572  1.00  0.00           C  
ATOM   4337  H5'   U  1092      18.224  -8.170 -27.902  1.00  0.00           H  
ATOM   4338 H5''   U  1092      18.832  -8.573 -29.321  1.00  0.00           H  
ATOM   4339  H4'   U  1092      17.571 -10.330 -28.372  1.00  0.00           H  
ATOM   4340  H3'   U  1092      16.438  -9.336 -30.788  1.00  0.00           H  
ATOM   4341  H1'   U  1092      14.370 -10.673 -28.177  1.00  0.00           H  
ATOM   4342  H2'   U  1092      14.901 -11.057 -30.682  1.00  0.00           H  
ATOM   4343 HO2'   U  1092      15.272 -12.892 -29.696  1.00  0.00           H  
ATOM   4344  H3    U  1092      10.826  -9.064 -30.502  1.00  0.00           H  
ATOM   4345  H5    U  1092      13.485  -5.986 -30.194  1.00  0.00           H  
ATOM   4346  H6    U  1092      15.001  -7.464 -29.321  1.00  0.00           H  
ATOM   4347  P     U  1093      17.740 -10.992 -32.481  1.00  0.00           P  
ATOM   4348  OP2   U  1093      17.732  -9.618 -33.044  1.00  0.00           O  
ATOM   4349  OP1   U  1093      18.829 -11.931 -32.852  1.00  0.00           O  
ATOM   4350  O5'   U  1093      16.350 -11.681 -32.841  1.00  0.00           O  
ATOM   4351  C5'   U  1093      16.164 -13.079 -32.673  1.00  0.00           C  
ATOM   4352  C4'   U  1093      14.736 -13.486 -32.940  1.00  0.00           C  
ATOM   4353  O4'   U  1093      13.818 -12.615 -32.231  1.00  0.00           O  
ATOM   4354  C3'   U  1093      14.267 -13.381 -34.382  1.00  0.00           C  
ATOM   4355  O3'   U  1093      14.647 -14.494 -35.171  1.00  0.00           O  
ATOM   4356  C1'   U  1093      12.611 -12.483 -32.952  1.00  0.00           C  
ATOM   4357  C2'   U  1093      12.752 -13.341 -34.212  1.00  0.00           C  
ATOM   4358  O2'   U  1093      12.229 -14.636 -33.951  1.00  0.00           O  
ATOM   4359  N1    U  1093      12.416 -11.047 -33.268  1.00  0.00           N  
ATOM   4360  C2    U  1093      11.174 -10.669 -33.742  1.00  0.00           C  
ATOM   4361  O2    U  1093      10.256 -11.453 -33.905  1.00  0.00           O  
ATOM   4362  N3    U  1093      11.040  -9.330 -34.020  1.00  0.00           N  
ATOM   4363  C4    U  1093      11.999  -8.351 -33.877  1.00  0.00           C  
ATOM   4364  O4    U  1093      11.723  -7.187 -34.172  1.00  0.00           O  
ATOM   4365  C5    U  1093      13.259  -8.815 -33.382  1.00  0.00           C  
ATOM   4366  C6    U  1093      13.417 -10.113 -33.102  1.00  0.00           C  
ATOM   4367  H5'   U  1093      16.400 -13.324 -31.754  1.00  0.00           H  
ATOM   4368 H5''   U  1093      16.753 -13.557 -33.293  1.00  0.00           H  
ATOM   4369  H4'   U  1093      14.604 -14.403 -32.620  1.00  0.00           H  
ATOM   4370  H3'   U  1093      14.574 -12.531 -34.760  1.00  0.00           H  
ATOM   4371  H1'   U  1093      11.850 -12.806 -32.425  1.00  0.00           H  
ATOM   4372  H2'   U  1093      12.314 -12.923 -34.982  1.00  0.00           H  
ATOM   4373 HO2'   U  1093      11.388 -14.746 -34.443  1.00  0.00           H  
ATOM   4374  H3    U  1093      10.167  -9.041 -34.358  1.00  0.00           H  
ATOM   4375  H5    U  1093      13.999  -8.187 -33.249  1.00  0.00           H  
ATOM   4376  H6    U  1093      14.288 -10.406 -32.765  1.00  0.00           H  
ATOM   4377  P     A  1094      15.471 -14.277 -36.534  1.00  0.00           P  
ATOM   4378  OP2   A  1094      15.772 -12.829 -36.663  1.00  0.00           O  
ATOM   4379  OP1   A  1094      16.580 -15.263 -36.563  1.00  0.00           O  
ATOM   4380  O5'   A  1094      14.433 -14.668 -37.678  1.00  0.00           O  
ATOM   4381  C5'   A  1094      13.784 -15.931 -37.672  1.00  0.00           C  
ATOM   4382  C4'   A  1094      12.457 -15.875 -38.387  1.00  0.00           C  
ATOM   4383  O4'   A  1094      11.481 -15.220 -37.533  1.00  0.00           O  
ATOM   4384  C3'   A  1094      12.426 -15.063 -39.673  1.00  0.00           C  
ATOM   4385  O3'   A  1094      12.850 -15.800 -40.806  1.00  0.00           O  
ATOM   4386  C1'   A  1094      10.656 -14.357 -38.291  1.00  0.00           C  
ATOM   4387  C2'   A  1094      10.955 -14.667 -39.759  1.00  0.00           C  
ATOM   4388  O2'   A  1094      10.152 -15.760 -40.180  1.00  0.00           O  
ATOM   4389  N1    A  1094       9.058  -9.461 -38.147  1.00  0.00           N  
ATOM   4390  C2    A  1094       8.466 -10.589 -38.560  1.00  0.00           C  
ATOM   4391  N3    A  1094       8.941 -11.833 -38.569  1.00  0.00           N  
ATOM   4392  C4    A  1094      10.194 -11.867 -38.080  1.00  0.00           C  
ATOM   4393  C5    A  1094      10.932 -10.793 -37.618  1.00  0.00           C  
ATOM   4394  C6    A  1094      10.316  -9.530 -37.661  1.00  0.00           C  
ATOM   4395  N6    A  1094      10.905  -8.405 -37.250  1.00  0.00           N  
ATOM   4396  N7    A  1094      12.185 -11.208 -37.188  1.00  0.00           N  
ATOM   4397  C8    A  1094      12.176 -12.502 -37.397  1.00  0.00           C  
ATOM   4398  N9    A  1094      11.002 -12.968 -37.935  1.00  0.00           N  
ATOM   4399  H5'   A  1094      13.635 -16.211 -36.745  1.00  0.00           H  
ATOM   4400 H5''   A  1094      14.359 -16.588 -38.116  1.00  0.00           H  
ATOM   4401  H4'   A  1094      12.159 -16.790 -38.575  1.00  0.00           H  
ATOM   4402  H3'   A  1094      12.973 -14.257 -39.558  1.00  0.00           H  
ATOM   4403  H1'   A  1094       9.705 -14.514 -38.112  1.00  0.00           H  
ATOM   4404  H2'   A  1094      10.827 -13.881 -40.330  1.00  0.00           H  
ATOM   4405 HO2'   A  1094      10.722 -16.421 -40.625  1.00  0.00           H  
ATOM   4406  H2    A  1094       7.554 -10.484 -38.904  1.00  0.00           H  
ATOM   4407  H61   A  1094      10.424  -7.552 -37.305  1.00  0.00           H  
ATOM   4408  H62   A  1094      11.817  -8.431 -36.894  1.00  0.00           H  
ATOM   4409  H8    A  1094      12.938 -13.083 -37.188  1.00  0.00           H  
ATOM   4410  P     U  1095      13.147 -15.048 -42.195  1.00  0.00           P  
ATOM   4411  OP2   U  1095      14.363 -14.216 -42.016  1.00  0.00           O  
ATOM   4412  OP1   U  1095      13.102 -16.058 -43.283  1.00  0.00           O  
ATOM   4413  O5'   U  1095      11.902 -14.071 -42.377  1.00  0.00           O  
ATOM   4414  C5'   U  1095      10.739 -14.493 -43.072  1.00  0.00           C  
ATOM   4415  C4'   U  1095       9.748 -13.366 -43.236  1.00  0.00           C  
ATOM   4416  O4'   U  1095       9.595 -12.671 -41.969  1.00  0.00           O  
ATOM   4417  C3'   U  1095      10.144 -12.262 -44.204  1.00  0.00           C  
ATOM   4418  O3'   U  1095       9.902 -12.599 -45.558  1.00  0.00           O  
ATOM   4419  C1'   U  1095       9.325 -11.312 -42.213  1.00  0.00           C  
ATOM   4420  C2'   U  1095       9.261 -11.116 -43.727  1.00  0.00           C  
ATOM   4421  O2'   U  1095       7.920 -11.284 -44.164  1.00  0.00           O  
ATOM   4422  N1    U  1095      10.395 -10.499 -41.585  1.00  0.00           N  
ATOM   4423  C2    U  1095      10.133  -9.156 -41.389  1.00  0.00           C  
ATOM   4424  O2    U  1095       9.081  -8.629 -41.705  1.00  0.00           O  
ATOM   4425  N3    U  1095      11.151  -8.443 -40.805  1.00  0.00           N  
ATOM   4426  C4    U  1095      12.380  -8.924 -40.405  1.00  0.00           C  
ATOM   4427  O4    U  1095      13.194  -8.153 -39.893  1.00  0.00           O  
ATOM   4428  C5    U  1095      12.580 -10.322 -40.638  1.00  0.00           C  
ATOM   4429  C6    U  1095      11.605 -11.040 -41.204  1.00  0.00           C  
ATOM   4430  H5'   U  1095      10.314 -15.220 -42.571  1.00  0.00           H  
ATOM   4431 H5''   U  1095      10.997 -14.822 -43.958  1.00  0.00           H  
ATOM   4432  H4'   U  1095       8.884 -13.742 -43.502  1.00  0.00           H  
ATOM   4433  H3'   U  1095      11.085 -12.030 -44.062  1.00  0.00           H  
ATOM   4434  H1'   U  1095       8.460 -11.070 -41.819  1.00  0.00           H  
ATOM   4435  H2'   U  1095       9.624 -10.247 -43.996  1.00  0.00           H  
ATOM   4436 HO2'   U  1095       7.387 -11.650 -43.427  1.00  0.00           H  
ATOM   4437  H3    U  1095      10.987  -7.489 -40.657  1.00  0.00           H  
ATOM   4438  H5    U  1095      13.425 -10.749 -40.384  1.00  0.00           H  
ATOM   4439  H6    U  1095      11.766 -11.994 -41.355  1.00  0.00           H  
ATOM   4440  P     U  1096      10.421 -11.633 -46.720  1.00  0.00           P  
ATOM   4441  OP2   U  1096      11.158 -10.539 -46.040  1.00  0.00           O  
ATOM   4442  OP1   U  1096      11.133 -12.506 -47.688  1.00  0.00           O  
ATOM   4443  O5'   U  1096       9.165 -10.996 -47.462  1.00  0.00           O  
ATOM   4444  C5'   U  1096       9.142  -9.619 -47.807  1.00  0.00           C  
ATOM   4445  C4'   U  1096       8.659  -8.765 -46.660  1.00  0.00           C  
ATOM   4446  O4'   U  1096       9.553  -7.639 -46.474  1.00  0.00           O  
ATOM   4447  C3'   U  1096       7.310  -8.090 -46.849  1.00  0.00           C  
ATOM   4448  O3'   U  1096       6.217  -8.961 -46.619  1.00  0.00           O  
ATOM   4449  C1'   U  1096       8.831  -6.531 -45.978  1.00  0.00           C  
ATOM   4450  C2'   U  1096       7.388  -7.002 -45.789  1.00  0.00           C  
ATOM   4451  O2'   U  1096       7.245  -7.533 -44.480  1.00  0.00           O  
ATOM   4452  N1    U  1096       8.940  -5.437 -46.974  1.00  0.00           N  
ATOM   4453  C2    U  1096       8.446  -4.199 -46.608  1.00  0.00           C  
ATOM   4454  O2    U  1096       7.939  -3.979 -45.522  1.00  0.00           O  
ATOM   4455  N3    U  1096       8.569  -3.218 -47.561  1.00  0.00           N  
ATOM   4456  C4    U  1096       9.122  -3.343 -48.817  1.00  0.00           C  
ATOM   4457  O4    U  1096       9.158  -2.363 -49.563  1.00  0.00           O  
ATOM   4458  C5    U  1096       9.612  -4.652 -49.127  1.00  0.00           C  
ATOM   4459  C6    U  1096       9.506  -5.626 -48.217  1.00  0.00           C  
ATOM   4460  H5'   U  1096       8.544  -9.491 -48.573  1.00  0.00           H  
ATOM   4461 H5''   U  1096      10.046  -9.336 -48.056  1.00  0.00           H  
ATOM   4462  H4'   U  1096       8.633  -9.300 -45.840  1.00  0.00           H  
ATOM   4463  H3'   U  1096       7.229  -7.670 -47.731  1.00  0.00           H  
ATOM   4464  H1'   U  1096       9.185  -6.222 -45.117  1.00  0.00           H  
ATOM   4465  H2'   U  1096       6.750  -6.278 -45.958  1.00  0.00           H  
ATOM   4466 HO2'   U  1096       6.814  -8.413 -44.537  1.00  0.00           H  
ATOM   4467  H3    U  1096       8.226  -2.332 -47.321  1.00  0.00           H  
ATOM   4468  H5    U  1096      10.022  -4.832 -49.999  1.00  0.00           H  
ATOM   4469  H6    U  1096       9.847  -6.512 -48.454  1.00  0.00           H  
ATOM   4470  P     G  1097       4.754  -8.587 -47.167  1.00  0.00           P  
ATOM   4471  OP2   G  1097       4.896  -8.102 -48.563  1.00  0.00           O  
ATOM   4472  OP1   G  1097       3.847  -9.726 -46.875  1.00  0.00           O  
ATOM   4473  O5'   G  1097       4.305  -7.355 -46.260  1.00  0.00           O  
ATOM   4474  C5'   G  1097       3.851  -7.556 -44.930  1.00  0.00           C  
ATOM   4475  C4'   G  1097       3.347  -6.274 -44.317  1.00  0.00           C  
ATOM   4476  O4'   G  1097       4.372  -5.238 -44.373  1.00  0.00           O  
ATOM   4477  C3'   G  1097       2.160  -5.623 -45.010  1.00  0.00           C  
ATOM   4478  O3'   G  1097       0.917  -6.178 -44.615  1.00  0.00           O  
ATOM   4479  C1'   G  1097       3.816  -3.971 -44.644  1.00  0.00           C  
ATOM   4480  C2'   G  1097       2.295  -4.168 -44.582  1.00  0.00           C  
ATOM   4481  O2'   G  1097       1.860  -3.982 -43.243  1.00  0.00           O  
ATOM   4482  N1    G  1097       4.047  -0.275 -48.137  1.00  0.00           N  
ATOM   4483  C2    G  1097       3.492  -0.257 -46.881  1.00  0.00           C  
ATOM   4484  N2    G  1097       2.920   0.895 -46.499  1.00  0.00           N  
ATOM   4485  N3    G  1097       3.495  -1.292 -46.057  1.00  0.00           N  
ATOM   4486  C4    G  1097       4.107  -2.366 -46.597  1.00  0.00           C  
ATOM   4487  C5    G  1097       4.694  -2.488 -47.839  1.00  0.00           C  
ATOM   4488  C6    G  1097       4.683  -1.370 -48.713  1.00  0.00           C  
ATOM   4489  O6    G  1097       5.151  -1.280 -49.854  1.00  0.00           O  
ATOM   4490  N7    G  1097       5.217  -3.761 -48.015  1.00  0.00           N  
ATOM   4491  C8    G  1097       4.944  -4.379 -46.897  1.00  0.00           C  
ATOM   4492  N9    G  1097       4.273  -3.591 -45.994  1.00  0.00           N  
ATOM   4493  H5'   G  1097       4.591  -7.902 -44.388  1.00  0.00           H  
ATOM   4494 H5''   G  1097       3.125  -8.215 -44.936  1.00  0.00           H  
ATOM   4495  H4'   G  1097       3.124  -6.438 -43.376  1.00  0.00           H  
ATOM   4496  H3'   G  1097       2.280  -5.687 -45.980  1.00  0.00           H  
ATOM   4497  H1'   G  1097       4.082  -3.279 -44.002  1.00  0.00           H  
ATOM   4498  H2'   G  1097       1.830  -3.566 -45.202  1.00  0.00           H  
ATOM   4499 HO2'   G  1097       1.362  -3.140 -43.183  1.00  0.00           H  
ATOM   4500  H1    G  1097       3.993   0.546 -48.670  1.00  0.00           H  
ATOM   4501  H22   G  1097       2.508   0.967 -45.612  1.00  0.00           H  
ATOM   4502  H21   G  1097       2.914   1.666 -47.103  1.00  0.00           H  
ATOM   4503  H8    G  1097       5.194  -5.310 -46.722  1.00  0.00           H  
ATOM   4504  P     U  1098      -0.099  -6.710 -45.731  1.00  0.00           P  
ATOM   4505  OP2   U  1098       0.734  -7.035 -46.916  1.00  0.00           O  
ATOM   4506  OP1   U  1098      -0.897  -7.779 -45.078  1.00  0.00           O  
ATOM   4507  O5'   U  1098      -1.091  -5.530 -46.133  1.00  0.00           O  
ATOM   4508  C5'   U  1098      -2.373  -5.418 -45.534  1.00  0.00           C  
ATOM   4509  C4'   U  1098      -2.638  -4.016 -45.043  1.00  0.00           C  
ATOM   4510  O4'   U  1098      -1.397  -3.268 -44.962  1.00  0.00           O  
ATOM   4511  C3'   U  1098      -3.488  -3.138 -45.948  1.00  0.00           C  
ATOM   4512  O3'   U  1098      -4.861  -3.485 -45.926  1.00  0.00           O  
ATOM   4513  C1'   U  1098      -1.673  -1.909 -45.154  1.00  0.00           C  
ATOM   4514  C2'   U  1098      -3.181  -1.774 -45.338  1.00  0.00           C  
ATOM   4515  O2'   U  1098      -3.809  -1.623 -44.073  1.00  0.00           O  
ATOM   4516  N1    U  1098      -0.916  -1.431 -46.337  1.00  0.00           N  
ATOM   4517  C2    U  1098      -1.033  -0.091 -46.661  1.00  0.00           C  
ATOM   4518  O2    U  1098      -1.717   0.691 -46.024  1.00  0.00           O  
ATOM   4519  N3    U  1098      -0.315   0.306 -47.762  1.00  0.00           N  
ATOM   4520  C4    U  1098       0.490  -0.480 -48.558  1.00  0.00           C  
ATOM   4521  O4    U  1098       1.071   0.028 -49.518  1.00  0.00           O  
ATOM   4522  C5    U  1098       0.563  -1.854 -48.164  1.00  0.00           C  
ATOM   4523  C6    U  1098      -0.125  -2.268 -47.095  1.00  0.00           C  
ATOM   4524  H5'   U  1098      -2.426  -6.037 -44.776  1.00  0.00           H  
ATOM   4525 H5''   U  1098      -3.056  -5.660 -46.193  1.00  0.00           H  
ATOM   4526  H4'   U  1098      -3.056  -4.055 -44.158  1.00  0.00           H  
ATOM   4527  H3'   U  1098      -3.170  -3.149 -46.875  1.00  0.00           H  
ATOM   4528  H1'   U  1098      -1.397  -1.397 -44.364  1.00  0.00           H  
ATOM   4529  H2'   U  1098      -3.418  -1.046 -45.949  1.00  0.00           H  
ATOM   4530 HO2'   U  1098      -4.152  -0.708 -43.994  1.00  0.00           H  
ATOM   4531  H3    U  1098      -0.384   1.252 -48.009  1.00  0.00           H  
ATOM   4532  H5    U  1098       1.113  -2.485 -48.673  1.00  0.00           H  
ATOM   4533  H6    U  1098      -0.060  -3.212 -46.846  1.00  0.00           H  
ATOM   4534  P     U  1099      -5.643  -3.786 -47.297  1.00  0.00           P  
ATOM   4535  OP2   U  1099      -4.635  -4.104 -48.339  1.00  0.00           O  
ATOM   4536  OP1   U  1099      -6.728  -4.757 -47.004  1.00  0.00           O  
ATOM   4537  O5'   U  1099      -6.316  -2.391 -47.670  1.00  0.00           O  
ATOM   4538  C5'   U  1099      -6.711  -1.477 -46.658  1.00  0.00           C  
ATOM   4539  C4'   U  1099      -6.494  -0.046 -47.084  1.00  0.00           C  
ATOM   4540  O4'   U  1099      -5.093   0.301 -47.018  1.00  0.00           O  
ATOM   4541  C3'   U  1099      -6.903   0.298 -48.509  1.00  0.00           C  
ATOM   4542  O3'   U  1099      -8.292   0.539 -48.643  1.00  0.00           O  
ATOM   4543  C1'   U  1099      -4.748   1.180 -48.068  1.00  0.00           C  
ATOM   4544  C2'   U  1099      -6.052   1.537 -48.780  1.00  0.00           C  
ATOM   4545  O2'   U  1099      -6.612   2.689 -48.166  1.00  0.00           O  
ATOM   4546  N1    U  1099      -3.796   0.472 -48.958  1.00  0.00           N  
ATOM   4547  C2    U  1099      -3.045   1.247 -49.822  1.00  0.00           C  
ATOM   4548  O2    U  1099      -3.134   2.461 -49.876  1.00  0.00           O  
ATOM   4549  N3    U  1099      -2.177   0.549 -50.626  1.00  0.00           N  
ATOM   4550  C4    U  1099      -1.988  -0.817 -50.656  1.00  0.00           C  
ATOM   4551  O4    U  1099      -1.167  -1.295 -51.441  1.00  0.00           O  
ATOM   4552  C5    U  1099      -2.798  -1.554 -49.736  1.00  0.00           C  
ATOM   4553  C6    U  1099      -3.650  -0.899 -48.940  1.00  0.00           C  
ATOM   4554  H5'   U  1099      -6.186  -1.652 -45.848  1.00  0.00           H  
ATOM   4555 H5''   U  1099      -7.661  -1.611 -46.459  1.00  0.00           H  
ATOM   4556  H4'   U  1099      -6.989   0.529 -46.466  1.00  0.00           H  
ATOM   4557  H3'   U  1099      -6.634  -0.415 -49.125  1.00  0.00           H  
ATOM   4558  H1'   U  1099      -4.329   2.000 -47.731  1.00  0.00           H  
ATOM   4559  H2'   U  1099      -5.911   1.671 -49.740  1.00  0.00           H  
ATOM   4560 HO2'   U  1099      -6.522   3.451 -48.775  1.00  0.00           H  
ATOM   4561  H3    U  1099      -1.635   1.079 -51.246  1.00  0.00           H  
ATOM   4562  H5    U  1099      -2.728  -2.530 -49.689  1.00  0.00           H  
ATOM   4563  H6    U  1099      -4.195  -1.426 -48.320  1.00  0.00           H  
ATOM   4564  P     C  1100      -9.026   0.280 -50.049  1.00  0.00           P  
ATOM   4565  OP2   C  1100      -8.549  -1.019 -50.586  1.00  0.00           O  
ATOM   4566  OP1   C  1100     -10.481   0.504 -49.855  1.00  0.00           O  
ATOM   4567  O5'   C  1100      -8.472   1.438 -50.993  1.00  0.00           O  
ATOM   4568  C5'   C  1100      -8.886   2.784 -50.815  1.00  0.00           C  
ATOM   4569  C4'   C  1100      -8.296   3.692 -51.867  1.00  0.00           C  
ATOM   4570  O4'   C  1100      -6.864   3.719 -51.723  1.00  0.00           O  
ATOM   4571  C3'   C  1100      -8.509   3.270 -53.313  1.00  0.00           C  
ATOM   4572  O3'   C  1100      -9.787   3.630 -53.810  1.00  0.00           O  
ATOM   4573  C1'   C  1100      -6.243   3.805 -52.994  1.00  0.00           C  
ATOM   4574  C2'   C  1100      -7.361   3.951 -54.023  1.00  0.00           C  
ATOM   4575  O2'   C  1100      -7.628   5.331 -54.227  1.00  0.00           O  
ATOM   4576  N1    C  1100      -5.451   2.567 -53.194  1.00  0.00           N  
ATOM   4577  C2    C  1100      -4.437   2.575 -54.161  1.00  0.00           C  
ATOM   4578  O2    C  1100      -4.233   3.608 -54.816  1.00  0.00           O  
ATOM   4579  N3    C  1100      -3.700   1.459 -54.363  1.00  0.00           N  
ATOM   4580  C4    C  1100      -3.939   0.361 -53.646  1.00  0.00           C  
ATOM   4581  N4    C  1100      -3.187  -0.717 -53.880  1.00  0.00           N  
ATOM   4582  C5    C  1100      -4.962   0.320 -52.657  1.00  0.00           C  
ATOM   4583  C6    C  1100      -5.684   1.431 -52.465  1.00  0.00           C  
ATOM   4584  H5'   C  1100      -8.600   3.092 -49.930  1.00  0.00           H  
ATOM   4585 H5''   C  1100      -9.863   2.828 -50.869  1.00  0.00           H  
ATOM   4586  H4'   C  1100      -8.649   4.596 -51.737  1.00  0.00           H  
ATOM   4587  H3'   C  1100      -8.402   2.299 -53.385  1.00  0.00           H  
ATOM   4588  H1'   C  1100      -5.651   4.584 -53.049  1.00  0.00           H  
ATOM   4589  H2'   C  1100      -7.140   3.497 -54.863  1.00  0.00           H  
ATOM   4590 HO2'   C  1100      -7.309   5.590 -55.116  1.00  0.00           H  
ATOM   4591  H42   C  1100      -3.338  -1.539 -53.369  1.00  0.00           H  
ATOM   4592  H41   C  1100      -2.484  -0.685 -54.562  1.00  0.00           H  
ATOM   4593  H5    C  1100      -5.130  -0.492 -52.134  1.00  0.00           H  
ATOM   4594  H6    C  1100      -6.393   1.422 -51.789  1.00  0.00           H  
ATOM   4595  P     U  1101     -10.465   2.775 -54.990  1.00  0.00           P  
ATOM   4596  OP2   U  1101     -10.438   1.344 -54.595  1.00  0.00           O  
ATOM   4597  OP1   U  1101     -11.758   3.416 -55.340  1.00  0.00           O  
ATOM   4598  O5'   U  1101      -9.472   2.964 -56.221  1.00  0.00           O  
ATOM   4599  C5'   U  1101      -9.382   4.207 -56.902  1.00  0.00           C  
ATOM   4600  C4'   U  1101      -8.184   4.255 -57.818  1.00  0.00           C  
ATOM   4601  O4'   U  1101      -6.984   3.888 -57.112  1.00  0.00           O  
ATOM   4602  C3'   U  1101      -8.193   3.281 -58.985  1.00  0.00           C  
ATOM   4603  O3'   U  1101      -8.977   3.730 -60.076  1.00  0.00           O  
ATOM   4604  C1'   U  1101      -6.082   3.190 -57.946  1.00  0.00           C  
ATOM   4605  C2'   U  1101      -6.713   3.195 -59.334  1.00  0.00           C  
ATOM   4606  O2'   U  1101      -6.283   4.352 -60.037  1.00  0.00           O  
ATOM   4607  N1    U  1101      -5.942   1.819 -57.397  1.00  0.00           N  
ATOM   4608  C2    U  1101      -4.930   1.032 -57.916  1.00  0.00           C  
ATOM   4609  O2    U  1101      -4.168   1.416 -58.786  1.00  0.00           O  
ATOM   4610  N3    U  1101      -4.838  -0.228 -57.377  1.00  0.00           N  
ATOM   4611  C4    U  1101      -5.637  -0.773 -56.394  1.00  0.00           C  
ATOM   4612  O4    U  1101      -5.427  -1.926 -56.015  1.00  0.00           O  
ATOM   4613  C5    U  1101      -6.661   0.099 -55.905  1.00  0.00           C  
ATOM   4614  C6    U  1101      -6.773   1.331 -56.411  1.00  0.00           C  
ATOM   4615  H5'   U  1101      -9.308   4.928 -56.242  1.00  0.00           H  
ATOM   4616 H5''   U  1101     -10.194   4.341 -57.432  1.00  0.00           H  
ATOM   4617  H4'   U  1101      -8.078   5.170 -58.151  1.00  0.00           H  
ATOM   4618  H3'   U  1101      -8.502   2.405 -58.672  1.00  0.00           H  
ATOM   4619  H1'   U  1101      -5.198   3.613 -57.992  1.00  0.00           H  
ATOM   4620  H2'   U  1101      -6.508   2.374 -59.828  1.00  0.00           H  
ATOM   4621 HO2'   U  1101      -5.667   4.082 -60.750  1.00  0.00           H  
ATOM   4622  H3    U  1101      -4.128  -0.802 -57.731  1.00  0.00           H  
ATOM   4623  H5    U  1101      -7.275  -0.206 -55.204  1.00  0.00           H  
ATOM   4624  H6    U  1101      -7.482   1.908 -56.060  1.00  0.00           H  
ATOM   4625  P     G  1102     -10.007   2.731 -60.798  1.00  0.00           P  
ATOM   4626  OP2   G  1102     -10.183   1.542 -59.925  1.00  0.00           O  
ATOM   4627  OP1   G  1102     -11.196   3.517 -61.215  1.00  0.00           O  
ATOM   4628  O5'   G  1102      -9.237   2.267 -62.114  1.00  0.00           O  
ATOM   4629  C5'   G  1102      -8.771   3.218 -63.059  1.00  0.00           C  
ATOM   4630  C4'   G  1102      -7.677   2.647 -63.927  1.00  0.00           C  
ATOM   4631  O4'   G  1102      -6.472   2.433 -63.143  1.00  0.00           O  
ATOM   4632  C3'   G  1102      -7.952   1.279 -64.533  1.00  0.00           C  
ATOM   4633  O3'   G  1102      -8.717   1.345 -65.724  1.00  0.00           O  
ATOM   4634  C1'   G  1102      -5.853   1.208 -63.483  1.00  0.00           C  
ATOM   4635  C2'   G  1102      -6.557   0.707 -64.738  1.00  0.00           C  
ATOM   4636  O2'   G  1102      -5.932   1.272 -65.882  1.00  0.00           O  
ATOM   4637  N1    G  1102      -4.359  -3.162 -61.342  1.00  0.00           N  
ATOM   4638  C2    G  1102      -3.940  -2.573 -62.510  1.00  0.00           C  
ATOM   4639  N2    G  1102      -2.998  -3.230 -63.204  1.00  0.00           N  
ATOM   4640  N3    G  1102      -4.408  -1.423 -62.966  1.00  0.00           N  
ATOM   4641  C4    G  1102      -5.346  -0.899 -62.149  1.00  0.00           C  
ATOM   4642  C5    G  1102      -5.834  -1.406 -60.963  1.00  0.00           C  
ATOM   4643  C6    G  1102      -5.324  -2.641 -60.485  1.00  0.00           C  
ATOM   4644  O6    G  1102      -5.628  -3.254 -59.456  1.00  0.00           O  
ATOM   4645  N7    G  1102      -6.795  -0.562 -60.425  1.00  0.00           N  
ATOM   4646  C8    G  1102      -6.872   0.424 -61.277  1.00  0.00           C  
ATOM   4647  N9    G  1102      -6.020   0.283 -62.346  1.00  0.00           N  
ATOM   4648  H5'   G  1102      -8.425   4.001 -62.581  1.00  0.00           H  
ATOM   4649 H5''   G  1102      -9.519   3.497 -63.628  1.00  0.00           H  
ATOM   4650  H4'   G  1102      -7.476   3.285 -64.644  1.00  0.00           H  
ATOM   4651  H3'   G  1102      -8.427   0.727 -63.878  1.00  0.00           H  
ATOM   4652  H1'   G  1102      -4.898   1.327 -63.669  1.00  0.00           H  
ATOM   4653  H2'   G  1102      -6.572  -0.272 -64.780  1.00  0.00           H  
ATOM   4654 HO2'   G  1102      -5.442   0.570 -66.358  1.00  0.00           H  
ATOM   4655  H1    G  1102      -3.949  -4.016 -61.091  1.00  0.00           H  
ATOM   4656  H22   G  1102      -2.660  -2.856 -64.045  1.00  0.00           H  
ATOM   4657  H21   G  1102      -2.646  -4.082 -62.872  1.00  0.00           H  
ATOM   4658  H8    G  1102      -7.476   1.187 -61.164  1.00  0.00           H  
ATOM   4659  P     C  1103      -9.586   0.078 -66.197  1.00  0.00           P  
ATOM   4660  OP2   C  1103     -10.459  -0.329 -65.068  1.00  0.00           O  
ATOM   4661  OP1   C  1103     -10.192   0.402 -67.514  1.00  0.00           O  
ATOM   4662  O5'   C  1103      -8.504  -1.070 -66.423  1.00  0.00           O  
ATOM   4663  C5'   C  1103      -7.769  -1.151 -67.635  1.00  0.00           C  
ATOM   4664  C4'   C  1103      -6.876  -2.368 -67.665  1.00  0.00           C  
ATOM   4665  O4'   C  1103      -6.080  -2.403 -66.450  1.00  0.00           O  
ATOM   4666  C3'   C  1103      -7.579  -3.716 -67.623  1.00  0.00           C  
ATOM   4667  O3'   C  1103      -8.087  -4.113 -68.885  1.00  0.00           O  
ATOM   4668  C1'   C  1103      -5.761  -3.728 -66.116  1.00  0.00           C  
ATOM   4669  C2'   C  1103      -6.396  -4.597 -67.218  1.00  0.00           C  
ATOM   4670  O2'   C  1103      -5.477  -4.749 -68.289  1.00  0.00           O  
ATOM   4671  N1    C  1103      -6.352  -3.991 -64.781  1.00  0.00           N  
ATOM   4672  C2    C  1103      -5.944  -5.137 -64.087  1.00  0.00           C  
ATOM   4673  O2    C  1103      -5.108  -5.894 -64.605  1.00  0.00           O  
ATOM   4674  N3    C  1103      -6.467  -5.399 -62.867  1.00  0.00           N  
ATOM   4675  C4    C  1103      -7.363  -4.570 -62.332  1.00  0.00           C  
ATOM   4676  N4    C  1103      -7.852  -4.869 -61.126  1.00  0.00           N  
ATOM   4677  C5    C  1103      -7.799  -3.398 -63.012  1.00  0.00           C  
ATOM   4678  C6    C  1103      -7.274  -3.148 -64.217  1.00  0.00           C  
ATOM   4679  H5'   C  1103      -7.216  -0.347 -67.728  1.00  0.00           H  
ATOM   4680 H5''   C  1103      -8.396  -1.196 -68.386  1.00  0.00           H  
ATOM   4681  H4'   C  1103      -6.280  -2.302 -68.440  1.00  0.00           H  
ATOM   4682  H3'   C  1103      -8.257  -3.705 -66.915  1.00  0.00           H  
ATOM   4683  H1'   C  1103      -4.797  -3.900 -66.086  1.00  0.00           H  
ATOM   4684  H2'   C  1103      -6.697  -5.463 -66.873  1.00  0.00           H  
ATOM   4685 HO2'   C  1103      -5.156  -5.675 -68.306  1.00  0.00           H  
ATOM   4686  H42   C  1103      -8.512  -4.280 -60.706  1.00  0.00           H  
ATOM   4687  H41   C  1103      -7.550  -5.678 -60.662  1.00  0.00           H  
ATOM   4688  H5    C  1103      -8.458  -2.794 -62.610  1.00  0.00           H  
ATOM   4689  H6    C  1103      -7.560  -2.346 -64.701  1.00  0.00           H  
ATOM   4690  P     C  1104      -9.486  -4.899 -68.981  1.00  0.00           P  
ATOM   4691  OP2   C  1104     -10.582  -3.901 -68.906  1.00  0.00           O  
ATOM   4692  OP1   C  1104      -9.415  -5.824 -70.141  1.00  0.00           O  
ATOM   4693  O5'   C  1104      -9.528  -5.778 -67.653  1.00  0.00           O  
ATOM   4694  C5'   C  1104      -9.501  -7.196 -67.716  1.00  0.00           C  
ATOM   4695  C4'   C  1104      -9.344  -7.812 -66.347  1.00  0.00           C  
ATOM   4696  O4'   C  1104      -8.814  -6.831 -65.406  1.00  0.00           O  
ATOM   4697  C3'   C  1104     -10.624  -8.272 -65.668  1.00  0.00           C  
ATOM   4698  O3'   C  1104     -11.113  -9.498 -66.184  1.00  0.00           O  
ATOM   4699  C1'   C  1104      -9.427  -7.007 -64.156  1.00  0.00           C  
ATOM   4700  C2'   C  1104     -10.182  -8.325 -64.214  1.00  0.00           C  
ATOM   4701  O2'   C  1104      -9.296  -9.411 -63.984  1.00  0.00           O  
ATOM   4702  N1    C  1104     -10.326  -5.853 -63.909  1.00  0.00           N  
ATOM   4703  C2    C  1104     -10.532  -5.441 -62.587  1.00  0.00           C  
ATOM   4704  O2    C  1104      -9.963  -6.049 -61.667  1.00  0.00           O  
ATOM   4705  N3    C  1104     -11.347  -4.391 -62.335  1.00  0.00           N  
ATOM   4706  C4    C  1104     -11.948  -3.755 -63.340  1.00  0.00           C  
ATOM   4707  N4    C  1104     -12.743  -2.724 -63.044  1.00  0.00           N  
ATOM   4708  C5    C  1104     -11.759  -4.149 -64.695  1.00  0.00           C  
ATOM   4709  C6    C  1104     -10.950  -5.188 -64.932  1.00  0.00           C  
ATOM   4710  H5'   C  1104      -8.751  -7.477 -68.281  1.00  0.00           H  
ATOM   4711 H5''   C  1104     -10.338  -7.514 -68.114  1.00  0.00           H  
ATOM   4712  H4'   C  1104      -8.713  -8.559 -66.408  1.00  0.00           H  
ATOM   4713  H3'   C  1104     -11.314  -7.585 -65.778  1.00  0.00           H  
ATOM   4714  H1'   C  1104      -8.753  -7.053 -63.446  1.00  0.00           H  
ATOM   4715  H2'   C  1104     -10.950  -8.350 -63.606  1.00  0.00           H  
ATOM   4716 HO2'   C  1104      -8.376  -9.076 -63.974  1.00  0.00           H  
ATOM   4717  H42   C  1104     -13.199  -2.236 -63.761  1.00  0.00           H  
ATOM   4718  H41   C  1104     -12.871  -2.456 -62.110  1.00  0.00           H  
ATOM   4719  H5    C  1104     -12.205  -3.675 -65.428  1.00  0.00           H  
ATOM   4720  H6    C  1104     -10.807  -5.475 -65.858  1.00  0.00           H  
ATOM   4721  P     G  1105     -11.872 -10.521 -65.219  1.00  0.00           P  
ATOM   4722  OP2   G  1105     -13.217  -9.937 -64.984  1.00  0.00           O  
ATOM   4723  OP1   G  1105     -11.754 -11.854 -65.863  1.00  0.00           O  
ATOM   4724  O5'   G  1105     -11.108 -10.579 -63.822  1.00  0.00           O  
ATOM   4725  C5'   G  1105     -11.825 -10.542 -62.597  1.00  0.00           C  
ATOM   4726  C4'   G  1105     -12.090 -11.930 -62.068  1.00  0.00           C  
ATOM   4727  O4'   G  1105     -12.039 -12.847 -63.184  1.00  0.00           O  
ATOM   4728  C3'   G  1105     -11.064 -12.477 -61.087  1.00  0.00           C  
ATOM   4729  O3'   G  1105     -11.322 -12.095 -59.747  1.00  0.00           O  
ATOM   4730  C1'   G  1105     -11.434 -14.066 -62.786  1.00  0.00           C  
ATOM   4731  C2'   G  1105     -11.159 -13.978 -61.284  1.00  0.00           C  
ATOM   4732  O2'   G  1105     -12.264 -14.522 -60.577  1.00  0.00           O  
ATOM   4733  N1    G  1105      -7.556 -17.192 -63.838  1.00  0.00           N  
ATOM   4734  C2    G  1105      -8.613 -17.368 -62.978  1.00  0.00           C  
ATOM   4735  N2    G  1105      -8.647 -18.529 -62.307  1.00  0.00           N  
ATOM   4736  N3    G  1105      -9.569 -16.474 -62.789  1.00  0.00           N  
ATOM   4737  C4    G  1105      -9.381 -15.368 -63.539  1.00  0.00           C  
ATOM   4738  C5    G  1105      -8.363 -15.092 -64.428  1.00  0.00           C  
ATOM   4739  C6    G  1105      -7.344 -16.061 -64.621  1.00  0.00           C  
ATOM   4740  O6    G  1105      -6.358 -16.003 -65.364  1.00  0.00           O  
ATOM   4741  N7    G  1105      -8.535 -13.841 -65.002  1.00  0.00           N  
ATOM   4742  C8    G  1105      -9.633 -13.386 -64.462  1.00  0.00           C  
ATOM   4743  N9    G  1105     -10.198 -14.262 -63.567  1.00  0.00           N  
ATOM   4744  H5'   G  1105     -12.680 -10.085 -62.740  1.00  0.00           H  
ATOM   4745 H5''   G  1105     -11.302 -10.042 -61.936  1.00  0.00           H  
ATOM   4746  H4'   G  1105     -12.979 -11.979 -61.659  1.00  0.00           H  
ATOM   4747  H3'   G  1105     -10.173 -12.164 -61.345  1.00  0.00           H  
ATOM   4748  H1'   G  1105     -12.052 -14.806 -62.962  1.00  0.00           H  
ATOM   4749  H2'   G  1105     -10.320 -14.425 -61.045  1.00  0.00           H  
ATOM   4750 HO2'   G  1105     -11.999 -15.376 -60.177  1.00  0.00           H  
ATOM   4751  H1    G  1105      -6.900 -17.916 -63.907  1.00  0.00           H  
ATOM   4752  H22   G  1105      -9.378 -18.711 -61.679  1.00  0.00           H  
ATOM   4753  H21   G  1105      -7.943 -19.197 -62.442  1.00  0.00           H  
ATOM   4754  H8    G  1105     -10.015 -12.510 -64.676  1.00  0.00           H  
ATOM   4755  P     G  1106     -10.224 -11.262 -58.920  1.00  0.00           P  
ATOM   4756  OP2   G  1106      -9.639 -10.244 -59.829  1.00  0.00           O  
ATOM   4757  OP1   G  1106     -10.840 -10.834 -57.638  1.00  0.00           O  
ATOM   4758  O5'   G  1106      -9.093 -12.335 -58.588  1.00  0.00           O  
ATOM   4759  C5'   G  1106      -9.323 -13.366 -57.640  1.00  0.00           C  
ATOM   4760  C4'   G  1106      -8.477 -14.582 -57.927  1.00  0.00           C  
ATOM   4761  O4'   G  1106      -8.675 -14.912 -59.323  1.00  0.00           O  
ATOM   4762  C3'   G  1106      -6.972 -14.387 -57.824  1.00  0.00           C  
ATOM   4763  O3'   G  1106      -6.468 -14.646 -56.524  1.00  0.00           O  
ATOM   4764  C1'   G  1106      -7.474 -15.343 -59.892  1.00  0.00           C  
ATOM   4765  C2'   G  1106      -6.466 -15.464 -58.759  1.00  0.00           C  
ATOM   4766  O2'   G  1106      -6.573 -16.752 -58.168  1.00  0.00           O  
ATOM   4767  N1    G  1106      -4.180 -14.186 -63.596  1.00  0.00           N  
ATOM   4768  C2    G  1106      -4.255 -15.312 -62.814  1.00  0.00           C  
ATOM   4769  N2    G  1106      -3.334 -16.259 -63.044  1.00  0.00           N  
ATOM   4770  N3    G  1106      -5.167 -15.499 -61.874  1.00  0.00           N  
ATOM   4771  C4    G  1106      -6.013 -14.452 -61.775  1.00  0.00           C  
ATOM   4772  C5    G  1106      -6.025 -13.283 -62.506  1.00  0.00           C  
ATOM   4773  C6    G  1106      -5.041 -13.095 -63.511  1.00  0.00           C  
ATOM   4774  O6    G  1106      -4.885 -12.128 -64.266  1.00  0.00           O  
ATOM   4775  N7    G  1106      -7.061 -12.456 -62.097  1.00  0.00           N  
ATOM   4776  C8    G  1106      -7.649 -13.124 -61.141  1.00  0.00           C  
ATOM   4777  N9    G  1106      -7.065 -14.343 -60.895  1.00  0.00           N  
ATOM   4778  H5'   G  1106     -10.268 -13.621 -57.666  1.00  0.00           H  
ATOM   4779 H5''   G  1106      -9.107 -13.031 -56.744  1.00  0.00           H  
ATOM   4780  H4'   G  1106      -8.737 -15.348 -57.374  1.00  0.00           H  
ATOM   4781  H3'   G  1106      -6.683 -13.496 -58.107  1.00  0.00           H  
ATOM   4782  H1'   G  1106      -7.584 -16.215 -60.326  1.00  0.00           H  
ATOM   4783  H2'   G  1106      -5.552 -15.279 -59.060  1.00  0.00           H  
ATOM   4784 HO2'   G  1106      -5.775 -17.273 -58.393  1.00  0.00           H  
ATOM   4785  H1    G  1106      -3.466 -14.144 -64.266  1.00  0.00           H  
ATOM   4786  H22   G  1106      -3.338 -17.086 -62.516  1.00  0.00           H  
ATOM   4787  H21   G  1106      -2.655 -16.128 -63.738  1.00  0.00           H  
ATOM   4788  H8    G  1106      -8.428 -12.789 -60.651  1.00  0.00           H  
ATOM   4789  P     G  1107      -5.902 -13.441 -55.623  1.00  0.00           P  
ATOM   4790  OP2   G  1107      -6.929 -12.368 -55.593  1.00  0.00           O  
ATOM   4791  OP1   G  1107      -5.403 -14.016 -54.347  1.00  0.00           O  
ATOM   4792  O5'   G  1107      -4.648 -12.901 -56.444  1.00  0.00           O  
ATOM   4793  C5'   G  1107      -3.529 -13.737 -56.699  1.00  0.00           C  
ATOM   4794  C4'   G  1107      -2.970 -13.508 -58.081  1.00  0.00           C  
ATOM   4795  O4'   G  1107      -4.079 -13.385 -58.997  1.00  0.00           O  
ATOM   4796  C3'   G  1107      -2.181 -12.222 -58.277  1.00  0.00           C  
ATOM   4797  O3'   G  1107      -0.817 -12.348 -57.909  1.00  0.00           O  
ATOM   4798  C1'   G  1107      -3.842 -12.352 -59.933  1.00  0.00           C  
ATOM   4799  C2'   G  1107      -2.382 -11.935 -59.759  1.00  0.00           C  
ATOM   4800  O2'   G  1107      -1.557 -12.766 -60.562  1.00  0.00           O  
ATOM   4801  N1    G  1107      -5.698  -7.888 -61.527  1.00  0.00           N  
ATOM   4802  C2    G  1107      -4.754  -8.700 -62.108  1.00  0.00           C  
ATOM   4803  N2    G  1107      -4.232  -8.271 -63.266  1.00  0.00           N  
ATOM   4804  N3    G  1107      -4.350  -9.849 -61.592  1.00  0.00           N  
ATOM   4805  C4    G  1107      -4.975 -10.128 -60.428  1.00  0.00           C  
ATOM   4806  C5    G  1107      -5.930  -9.387 -59.765  1.00  0.00           C  
ATOM   4807  C6    G  1107      -6.354  -8.156 -60.329  1.00  0.00           C  
ATOM   4808  O6    G  1107      -7.190  -7.356 -59.893  1.00  0.00           O  
ATOM   4809  N7    G  1107      -6.322 -10.023 -58.595  1.00  0.00           N  
ATOM   4810  C8    G  1107      -5.612 -11.118 -58.569  1.00  0.00           C  
ATOM   4811  N9    G  1107      -4.774 -11.245 -59.651  1.00  0.00           N  
ATOM   4812  H5'   G  1107      -3.804 -14.674 -56.616  1.00  0.00           H  
ATOM   4813 H5''   G  1107      -2.832 -13.549 -56.036  1.00  0.00           H  
ATOM   4814  H4'   G  1107      -2.414 -14.267 -58.356  1.00  0.00           H  
ATOM   4815  H3'   G  1107      -2.590 -11.505 -57.750  1.00  0.00           H  
ATOM   4816  H1'   G  1107      -3.983 -12.673 -60.848  1.00  0.00           H  
ATOM   4817  H2'   G  1107      -2.248 -10.985 -59.963  1.00  0.00           H  
ATOM   4818 HO2'   G  1107      -1.200 -12.238 -61.307  1.00  0.00           H  
ATOM   4819  H1    G  1107      -5.929  -7.056 -61.990  1.00  0.00           H  
ATOM   4820  H22   G  1107      -3.554  -8.809 -63.727  1.00  0.00           H  
ATOM   4821  H21   G  1107      -4.526  -7.421 -63.655  1.00  0.00           H  
ATOM   4822  H8    G  1107      -5.672 -11.781 -57.851  1.00  0.00           H  
ATOM   4823  P     C  1108       0.027 -11.049 -57.482  1.00  0.00           P  
ATOM   4824  OP2   C  1108      -0.775 -10.281 -56.498  1.00  0.00           O  
ATOM   4825  OP1   C  1108       1.400 -11.491 -57.125  1.00  0.00           O  
ATOM   4826  O5'   C  1108       0.120 -10.191 -58.821  1.00  0.00           O  
ATOM   4827  C5'   C  1108       1.036 -10.538 -59.848  1.00  0.00           C  
ATOM   4828  C4'   C  1108       0.998  -9.548 -60.987  1.00  0.00           C  
ATOM   4829  O4'   C  1108      -0.367  -9.394 -61.456  1.00  0.00           O  
ATOM   4830  C3'   C  1108       1.410  -8.123 -60.650  1.00  0.00           C  
ATOM   4831  O3'   C  1108       2.815  -7.937 -60.658  1.00  0.00           O  
ATOM   4832  C1'   C  1108      -0.607  -8.062 -61.880  1.00  0.00           C  
ATOM   4833  C2'   C  1108       0.731  -7.333 -61.767  1.00  0.00           C  
ATOM   4834  O2'   C  1108       1.436  -7.465 -62.993  1.00  0.00           O  
ATOM   4835  N1    C  1108      -1.641  -7.484 -60.986  1.00  0.00           N  
ATOM   4836  C2    C  1108      -2.239  -6.273 -61.358  1.00  0.00           C  
ATOM   4837  O2    C  1108      -1.890  -5.723 -62.414  1.00  0.00           O  
ATOM   4838  N3    C  1108      -3.185  -5.725 -60.561  1.00  0.00           N  
ATOM   4839  C4    C  1108      -3.542  -6.335 -59.431  1.00  0.00           C  
ATOM   4840  N4    C  1108      -4.480  -5.757 -58.676  1.00  0.00           N  
ATOM   4841  C5    C  1108      -2.953  -7.565 -59.025  1.00  0.00           C  
ATOM   4842  C6    C  1108      -2.019  -8.099 -59.822  1.00  0.00           C  
ATOM   4843  H5'   C  1108       0.810 -11.428 -60.191  1.00  0.00           H  
ATOM   4844 H5''   C  1108       1.942 -10.560 -59.474  1.00  0.00           H  
ATOM   4845  H4'   C  1108       1.558  -9.874 -61.722  1.00  0.00           H  
ATOM   4846  H3'   C  1108       1.055  -7.848 -59.779  1.00  0.00           H  
ATOM   4847  H1'   C  1108      -0.918  -8.022 -62.808  1.00  0.00           H  
ATOM   4848  H2'   C  1108       0.609  -6.394 -61.518  1.00  0.00           H  
ATOM   4849 HO2'   C  1108       1.448  -6.599 -63.450  1.00  0.00           H  
ATOM   4850  H42   C  1108      -4.764  -6.180 -57.840  1.00  0.00           H  
ATOM   4851  H41   C  1108      -4.882  -4.909 -58.958  1.00  0.00           H  
ATOM   4852  H5    C  1108      -3.223  -8.007 -58.193  1.00  0.00           H  
ATOM   4853  H6    C  1108      -1.602  -8.945 -59.560  1.00  0.00           H  
ATOM   4854  P     G  1109       3.482  -6.777 -59.768  1.00  0.00           P  
ATOM   4855  OP2   G  1109       2.722  -6.680 -58.496  1.00  0.00           O  
ATOM   4856  OP1   G  1109       4.949  -7.011 -59.731  1.00  0.00           O  
ATOM   4857  O5'   G  1109       3.216  -5.447 -60.604  1.00  0.00           O  
ATOM   4858  C5'   G  1109       3.931  -5.184 -61.802  1.00  0.00           C  
ATOM   4859  C4'   G  1109       3.532  -3.861 -62.407  1.00  0.00           C  
ATOM   4860  O4'   G  1109       2.121  -3.838 -62.754  1.00  0.00           O  
ATOM   4861  C3'   G  1109       3.732  -2.637 -61.525  1.00  0.00           C  
ATOM   4862  O3'   G  1109       5.056  -2.133 -61.571  1.00  0.00           O  
ATOM   4863  C1'   G  1109       1.565  -2.558 -62.500  1.00  0.00           C  
ATOM   4864  C2'   G  1109       2.733  -1.645 -62.113  1.00  0.00           C  
ATOM   4865  O2'   G  1109       3.243  -1.036 -63.291  1.00  0.00           O  
ATOM   4866  N1    G  1109      -2.218  -0.360 -59.897  1.00  0.00           N  
ATOM   4867  C2    G  1109      -1.480   0.129 -60.947  1.00  0.00           C  
ATOM   4868  N2    G  1109      -1.786   1.367 -61.364  1.00  0.00           N  
ATOM   4869  N3    G  1109      -0.513  -0.545 -61.548  1.00  0.00           N  
ATOM   4870  C4    G  1109      -0.337  -1.768 -61.005  1.00  0.00           C  
ATOM   4871  C5    G  1109      -1.018  -2.351 -59.957  1.00  0.00           C  
ATOM   4872  C6    G  1109      -2.053  -1.617 -59.322  1.00  0.00           C  
ATOM   4873  O6    G  1109      -2.773  -1.960 -58.377  1.00  0.00           O  
ATOM   4874  N7    G  1109      -0.534  -3.626 -59.703  1.00  0.00           N  
ATOM   4875  C8    G  1109       0.416  -3.792 -60.583  1.00  0.00           C  
ATOM   4876  N9    G  1109       0.588  -2.704 -61.405  1.00  0.00           N  
ATOM   4877  H5'   G  1109       3.749  -5.899 -62.447  1.00  0.00           H  
ATOM   4878 H5''   G  1109       4.892  -5.169 -61.605  1.00  0.00           H  
ATOM   4879  H4'   G  1109       4.058  -3.752 -63.227  1.00  0.00           H  
ATOM   4880  H3'   G  1109       3.499  -2.841 -60.597  1.00  0.00           H  
ATOM   4881  H1'   G  1109       1.115  -2.195 -63.292  1.00  0.00           H  
ATOM   4882  H2'   G  1109       2.456  -0.978 -61.451  1.00  0.00           H  
ATOM   4883 HO2'   G  1109       2.998  -0.087 -63.291  1.00  0.00           H  
ATOM   4884  H1    G  1109      -2.913   0.219 -59.521  1.00  0.00           H  
ATOM   4885  H22   G  1109      -1.293   1.768 -62.110  1.00  0.00           H  
ATOM   4886  H21   G  1109      -2.501   1.872 -60.924  1.00  0.00           H  
ATOM   4887  H8    G  1109       0.950  -4.610 -60.651  1.00  0.00           H  
ATOM   4888  P     G  1110       5.637  -1.276 -60.341  1.00  0.00           P  
ATOM   4889  OP2   G  1110       5.403  -2.046 -59.094  1.00  0.00           O  
ATOM   4890  OP1   G  1110       7.015  -0.844 -60.691  1.00  0.00           O  
ATOM   4891  O5'   G  1110       4.710   0.020 -60.302  1.00  0.00           O  
ATOM   4892  C5'   G  1110       4.940   1.108 -61.184  1.00  0.00           C  
ATOM   4893  C4'   G  1110       3.988   2.248 -60.918  1.00  0.00           C  
ATOM   4894  O4'   G  1110       2.605   1.821 -61.020  1.00  0.00           O  
ATOM   4895  C3'   G  1110       4.081   2.887 -59.541  1.00  0.00           C  
ATOM   4896  O3'   G  1110       5.121   3.846 -59.445  1.00  0.00           O  
ATOM   4897  C1'   G  1110       1.805   2.493 -60.060  1.00  0.00           C  
ATOM   4898  C2'   G  1110       2.702   3.525 -59.385  1.00  0.00           C  
ATOM   4899  O2'   G  1110       2.615   4.747 -60.102  1.00  0.00           O  
ATOM   4900  N1    G  1110      -1.584   1.505 -56.393  1.00  0.00           N  
ATOM   4901  C2    G  1110      -1.390   2.656 -57.117  1.00  0.00           C  
ATOM   4902  N2    G  1110      -2.204   3.683 -56.831  1.00  0.00           N  
ATOM   4903  N3    G  1110      -0.467   2.792 -58.054  1.00  0.00           N  
ATOM   4904  C4    G  1110       0.261   1.667 -58.213  1.00  0.00           C  
ATOM   4905  C5    G  1110       0.149   0.467 -57.543  1.00  0.00           C  
ATOM   4906  C6    G  1110      -0.846   0.335 -56.540  1.00  0.00           C  
ATOM   4907  O6    G  1110      -1.103  -0.648 -55.835  1.00  0.00           O  
ATOM   4908  N7    G  1110       1.089  -0.444 -58.003  1.00  0.00           N  
ATOM   4909  C8    G  1110       1.744   0.206 -58.927  1.00  0.00           C  
ATOM   4910  N9    G  1110       1.293   1.492 -59.105  1.00  0.00           N  
ATOM   4911  H5'   G  1110       4.822   0.802 -62.107  1.00  0.00           H  
ATOM   4912 H5''   G  1110       5.860   1.425 -61.068  1.00  0.00           H  
ATOM   4913  H4'   G  1110       4.159   2.932 -61.599  1.00  0.00           H  
ATOM   4914  H3'   G  1110       4.213   2.201 -58.855  1.00  0.00           H  
ATOM   4915  H1'   G  1110       1.052   2.948 -60.491  1.00  0.00           H  
ATOM   4916  H2'   G  1110       2.465   3.640 -58.440  1.00  0.00           H  
ATOM   4917 HO2'   G  1110       2.116   5.398 -59.565  1.00  0.00           H  
ATOM   4918  H1    G  1110      -2.297   1.506 -55.720  1.00  0.00           H  
ATOM   4919  H22   G  1110      -2.112   4.531 -57.316  1.00  0.00           H  
ATOM   4920  H21   G  1110      -2.891   3.590 -56.138  1.00  0.00           H  
ATOM   4921  H8    G  1110       2.481  -0.184 -59.440  1.00  0.00           H  
ATOM   4922  P     A  1111       5.788   4.175 -58.020  1.00  0.00           P  
ATOM   4923  OP2   A  1111       6.069   2.887 -57.336  1.00  0.00           O  
ATOM   4924  OP1   A  1111       6.889   5.145 -58.240  1.00  0.00           O  
ATOM   4925  O5'   A  1111       4.630   4.917 -57.216  1.00  0.00           O  
ATOM   4926  C5'   A  1111       4.330   6.282 -57.463  1.00  0.00           C  
ATOM   4927  C4'   A  1111       3.281   6.801 -56.512  1.00  0.00           C  
ATOM   4928  O4'   A  1111       2.071   6.012 -56.638  1.00  0.00           O  
ATOM   4929  C3'   A  1111       3.628   6.728 -55.033  1.00  0.00           C  
ATOM   4930  O3'   A  1111       4.404   7.828 -54.590  1.00  0.00           O  
ATOM   4931  C1'   A  1111       1.456   5.854 -55.375  1.00  0.00           C  
ATOM   4932  C2'   A  1111       2.257   6.681 -54.368  1.00  0.00           C  
ATOM   4933  O2'   A  1111       1.685   7.977 -54.276  1.00  0.00           O  
ATOM   4934  N1    A  1111      -0.679   2.137 -52.515  1.00  0.00           N  
ATOM   4935  C2    A  1111      -0.914   3.453 -52.602  1.00  0.00           C  
ATOM   4936  N3    A  1111      -0.319   4.364 -53.370  1.00  0.00           N  
ATOM   4937  C4    A  1111       0.635   3.796 -54.128  1.00  0.00           C  
ATOM   4938  C5    A  1111       0.991   2.460 -54.150  1.00  0.00           C
[truncated: 56,134 more chars]
