# Supplementary material for: Consistent global structures of complex RNA states through multidimensional chemical mapping
Source: eLife. 2015 Jun 2;4:e07600. doi: 10.7554/eLife.07600 (PMC4495719; doi:10.7554/eLife.07600)
Supplement: Source code 1. — Models of HoxA9 5′-UTR 957–1132 IRES domain generated by MCM. DOI: http://dx.doi.org/10.7554/eLife.07600.025 [file elife07600s003.zip › Supplementary File 3/HoxA9_IRES_models/No_explicit_pk34/c.0.6.pdb]

ATOM      1  C5'   C   957       0.477 -14.791   8.247  1.00  0.00           C  
ATOM      2  C4'   C   957      -0.347 -15.872   8.903  1.00  0.00           C  
ATOM      3  O4'   C   957       0.540 -16.939   9.296  1.00  0.00           O  
ATOM      4  C3'   C   957      -1.052 -15.487  10.194  1.00  0.00           C  
ATOM      5  O3'   C   957      -2.332 -14.920   9.977  1.00  0.00           O  
ATOM      6  C1'   C   957       0.075 -17.509  10.499  1.00  0.00           C  
ATOM      7  C2'   C   957      -1.231 -16.828  10.859  1.00  0.00           C  
ATOM      8  O2'   C   957      -2.309 -17.550  10.280  1.00  0.00           O  
ATOM      9  N1    C   957       1.111 -17.329  11.546  1.00  0.00           N  
ATOM     10  C2    C   957       0.785 -17.657  12.868  1.00  0.00           C  
ATOM     11  O2    C   957      -0.352 -18.083  13.124  1.00  0.00           O  
ATOM     12  N3    C   957       1.712 -17.502  13.842  1.00  0.00           N  
ATOM     13  C4    C   957       2.925 -17.041  13.541  1.00  0.00           C  
ATOM     14  N4    C   957       3.808 -16.905  14.534  1.00  0.00           N  
ATOM     15  C5    C   957       3.288 -16.699  12.208  1.00  0.00           C  
ATOM     16  C6    C   957       2.364 -16.857  11.253  1.00  0.00           C  
ATOM     17  H4'   C   957      -1.009 -16.226   8.273  1.00  0.00           H  
ATOM     18  H3'   C   957      -0.520 -14.876  10.746  1.00  0.00           H  
ATOM     19  H1'   C   957      -0.087 -18.465  10.362  1.00  0.00           H  
ATOM     20  H2'   C   957      -1.337 -16.736  11.829  1.00  0.00           H  
ATOM     21 HO2'   C   957      -2.807 -18.004  10.990  1.00  0.00           H  
ATOM     22  H42   C   957       4.708 -16.569  14.346  1.00  0.00           H  
ATOM     23  H41   C   957       3.554 -17.141  15.451  1.00  0.00           H  
ATOM     24  H5    C   957       4.184 -16.361  11.997  1.00  0.00           H  
ATOM     25  H6    C   957       2.594 -16.627  10.330  1.00  0.00           H  
ATOM     26  P     U   958      -2.663 -13.441  10.513  1.00  0.00           P  
ATOM     27  OP2   U   958      -2.124 -12.465   9.532  1.00  0.00           O  
ATOM     28  OP1   U   958      -4.101 -13.395  10.880  1.00  0.00           O  
ATOM     29  O5'   U   958      -1.809 -13.317  11.852  1.00  0.00           O  
ATOM     30  C5'   U   958      -2.445 -13.203  13.116  1.00  0.00           C  
ATOM     31  C4'   U   958      -1.497 -13.514  14.247  1.00  0.00           C  
ATOM     32  O4'   U   958      -0.465 -14.411  13.742  1.00  0.00           O  
ATOM     33  C3'   U   958      -0.715 -12.337  14.809  1.00  0.00           C  
ATOM     34  O3'   U   958      -1.460 -11.570  15.738  1.00  0.00           O  
ATOM     35  C1'   U   958       0.750 -14.129  14.398  1.00  0.00           C  
ATOM     36  C2'   U   958       0.489 -13.032  15.429  1.00  0.00           C  
ATOM     37  O2'   U   958       0.154 -13.628  16.674  1.00  0.00           O  
ATOM     38  N1    U   958       1.766 -13.728  13.395  1.00  0.00           N  
ATOM     39  C2    U   958       3.058 -13.535  13.848  1.00  0.00           C  
ATOM     40  O2    U   958       3.383 -13.680  15.013  1.00  0.00           O  
ATOM     41  N3    U   958       3.964 -13.165  12.884  1.00  0.00           N  
ATOM     42  C4    U   958       3.718 -12.971  11.542  1.00  0.00           C  
ATOM     43  O4    U   958       4.642 -12.637  10.800  1.00  0.00           O  
ATOM     44  C5    U   958       2.360 -13.189  11.145  1.00  0.00           C  
ATOM     45  C6    U   958       1.457 -13.550  12.063  1.00  0.00           C  
ATOM     46  H5'   U   958      -3.199 -13.828  13.151  1.00  0.00           H  
ATOM     47 H5''   U   958      -2.782 -12.289  13.224  1.00  0.00           H  
ATOM     48  H4'   U   958      -1.971 -13.958  14.980  1.00  0.00           H  
ATOM     49  H3'   U   958      -0.411 -11.754  14.083  1.00  0.00           H  
ATOM     50  H1'   U   958       1.051 -14.940  14.859  1.00  0.00           H  
ATOM     51  H2'   U   958       1.252 -12.423  15.514  1.00  0.00           H  
ATOM     52 HO2'   U   958       0.893 -13.490  17.304  1.00  0.00           H  
ATOM     53  H3    U   958       4.885 -13.023  13.184  1.00  0.00           H  
ATOM     54  H5    U   958       2.095 -13.074  10.209  1.00  0.00           H  
ATOM     55  H6    U   958       0.535 -13.692  11.767  1.00  0.00           H  
ATOM     56  P     U   959      -1.813 -10.035  15.422  1.00  0.00           P  
ATOM     57  OP2   U   959      -2.583  -9.993  14.153  1.00  0.00           O  
ATOM     58  OP1   U   959      -2.390  -9.433  16.651  1.00  0.00           O  
ATOM     59  O5'   U   959      -0.395  -9.359  15.161  1.00  0.00           O  
ATOM     60  C5'   U   959       0.683  -9.554  16.063  1.00  0.00           C  
ATOM     61  C4'   U   959       1.976  -9.002  15.515  1.00  0.00           C  
ATOM     62  O4'   U   959       2.543  -9.983  14.605  1.00  0.00           O  
ATOM     63  C3'   U   959       1.862  -7.744  14.668  1.00  0.00           C  
ATOM     64  O3'   U   959       1.863  -6.555  15.438  1.00  0.00           O  
ATOM     65  C1'   U   959       3.207  -9.322  13.554  1.00  0.00           C  
ATOM     66  C2'   U   959       3.140  -7.833  13.851  1.00  0.00           C  
ATOM     67  O2'   U   959       4.272  -7.466  14.625  1.00  0.00           O  
ATOM     68  N1    U   959       2.534  -9.672  12.279  1.00  0.00           N  
ATOM     69  C2    U   959       3.296  -9.614  11.127  1.00  0.00           C  
ATOM     70  O2    U   959       4.472  -9.294  11.122  1.00  0.00           O  
ATOM     71  N3    U   959       2.632  -9.948   9.972  1.00  0.00           N  
ATOM     72  C4    U   959       1.311 -10.324   9.851  1.00  0.00           C  
ATOM     73  O4    U   959       0.859 -10.593   8.737  1.00  0.00           O  
ATOM     74  C5    U   959       0.585 -10.362  11.084  1.00  0.00           C  
ATOM     75  C6    U   959       1.207 -10.044  12.223  1.00  0.00           C  
ATOM     76  H5'   U   959       0.792 -10.514  16.229  1.00  0.00           H  
ATOM     77 H5''   U   959       0.478  -9.104  16.909  1.00  0.00           H  
ATOM     78  H4'   U   959       2.613  -8.837  16.241  1.00  0.00           H  
ATOM     79  H3'   U   959       1.073  -7.749  14.086  1.00  0.00           H  
ATOM     80  H1'   U   959       4.146  -9.601  13.512  1.00  0.00           H  
ATOM     81  H2'   U   959       3.077  -7.306  13.027  1.00  0.00           H  
ATOM     82 HO2'   U   959       3.974  -6.938  15.396  1.00  0.00           H  
ATOM     83  H3    U   959       3.153  -9.913   9.144  1.00  0.00           H  
ATOM     84  H5    U   959      -0.361 -10.621  11.092  1.00  0.00           H  
ATOM     85  H6    U   959       0.688 -10.077  13.053  1.00  0.00           H  
ATOM     86  P     C   960       1.048  -5.265  14.936  1.00  0.00           P  
ATOM     87  OP2   C   960      -0.292  -5.714  14.479  1.00  0.00           O  
ATOM     88  OP1   C   960       1.152  -4.218  15.984  1.00  0.00           O  
ATOM     89  O5'   C   960       1.862  -4.766  13.660  1.00  0.00           O  
ATOM     90  C5'   C   960       1.690  -3.451  13.154  1.00  0.00           C  
ATOM     91  C4'   C   960       2.636  -2.473  13.807  1.00  0.00           C  
ATOM     92  O4'   C   960       3.748  -3.206  14.339  1.00  0.00           O  
ATOM     93  C3'   C   960       3.350  -1.506  12.875  1.00  0.00           C  
ATOM     94  O3'   C   960       2.568  -0.367  12.558  1.00  0.00           O  
ATOM     95  C1'   C   960       4.904  -2.394  14.346  1.00  0.00           C  
ATOM     96  C2'   C   960       4.532  -1.073  13.713  1.00  0.00           C  
ATOM     97  O2'   C   960       4.139  -0.153  14.721  1.00  0.00           O  
ATOM     98  N1    C   960       5.969  -3.100  13.591  1.00  0.00           N  
ATOM     99  C2    C   960       7.178  -2.430  13.364  1.00  0.00           C  
ATOM    100  O2    C   960       7.322  -1.275  13.794  1.00  0.00           O  
ATOM    101  N3    C   960       8.166  -3.051  12.679  1.00  0.00           N  
ATOM    102  C4    C   960       7.986  -4.292  12.226  1.00  0.00           C  
ATOM    103  N4    C   960       8.989  -4.865  11.555  1.00  0.00           N  
ATOM    104  C5    C   960       6.770  -4.999  12.440  1.00  0.00           C  
ATOM    105  C6    C   960       5.800  -4.375  13.120  1.00  0.00           C  
ATOM    106  H5'   C   960       0.768  -3.163  13.319  1.00  0.00           H  
ATOM    107 H5''   C   960       1.855  -3.457  12.188  1.00  0.00           H  
ATOM    108  H4'   C   960       2.196  -1.963  14.518  1.00  0.00           H  
ATOM    109  H3'   C   960       3.637  -1.940  12.045  1.00  0.00           H  
ATOM    110  H1'   C   960       5.205  -2.237  15.265  1.00  0.00           H  
ATOM    111  H2'   C   960       5.253  -0.713  13.155  1.00  0.00           H  
ATOM    112 HO2'   C   960       4.821   0.546  14.799  1.00  0.00           H  
ATOM    113  H42   C   960       8.888  -5.777  11.210  1.00  0.00           H  
ATOM    114  H41   C   960       9.824  -4.375  11.409  1.00  0.00           H  
ATOM    115  H5    C   960       6.647  -5.912  12.104  1.00  0.00           H  
ATOM    116  H6    C   960       4.956  -4.845  13.278  1.00  0.00           H  
ATOM    117  P     G   961       2.598   0.244  11.071  1.00  0.00           P  
ATOM    118  OP2   G   961       2.549  -0.885  10.108  1.00  0.00           O  
ATOM    119  OP1   G   961       1.576   1.319  10.995  1.00  0.00           O  
ATOM    120  O5'   G   961       4.036   0.924  10.962  1.00  0.00           O  
ATOM    121  C5'   G   961       4.589   1.259   9.699  1.00  0.00           C  
ATOM    122  C4'   G   961       5.985   0.707   9.541  1.00  0.00           C  
ATOM    123  O4'   G   961       6.156  -0.448  10.408  1.00  0.00           O  
ATOM    124  C3'   G   961       6.340   0.173   8.162  1.00  0.00           C  
ATOM    125  O3'   G   961       6.683   1.197   7.243  1.00  0.00           O  
ATOM    126  C1'   G   961       7.042  -1.352   9.801  1.00  0.00           C  
ATOM    127  C2'   G   961       7.522  -0.726   8.491  1.00  0.00           C  
ATOM    128  O2'   G   961       8.700   0.027   8.743  1.00  0.00           O  
ATOM    129  N1    G   961       7.494  -6.187   8.273  1.00  0.00           N  
ATOM    130  C2    G   961       8.447  -5.199   8.343  1.00  0.00           C  
ATOM    131  N2    G   961       9.686  -5.539   7.956  1.00  0.00           N  
ATOM    132  N3    G   961       8.205  -3.968   8.762  1.00  0.00           N  
ATOM    133  C4    G   961       6.912  -3.798   9.111  1.00  0.00           C  
ATOM    134  C5    G   961       5.884  -4.716   9.079  1.00  0.00           C  
ATOM    135  C6    G   961       6.157  -6.033   8.626  1.00  0.00           C  
ATOM    136  O6    G   961       5.380  -6.989   8.525  1.00  0.00           O  
ATOM    137  N7    G   961       4.699  -4.145   9.521  1.00  0.00           N  
ATOM    138  C8    G   961       5.022  -2.913   9.808  1.00  0.00           C  
ATOM    139  N9    G   961       6.349  -2.636   9.583  1.00  0.00           N  
ATOM    140  H5'   G   961       4.619   2.234   9.610  1.00  0.00           H  
ATOM    141 H5''   G   961       4.018   0.891   8.992  1.00  0.00           H  
ATOM    142  H4'   G   961       6.635   1.396   9.792  1.00  0.00           H  
ATOM    143  H3'   G   961       5.614  -0.373   7.795  1.00  0.00           H  
ATOM    144  H1'   G   961       7.809  -1.492  10.396  1.00  0.00           H  
ATOM    145  H2'   G   961       7.668  -1.407   7.801  1.00  0.00           H  
ATOM    146 HO2'   G   961       9.465  -0.432   8.338  1.00  0.00           H  
ATOM    147  H1    G   961       7.776  -7.067   7.948  1.00  0.00           H  
ATOM    148  H22   G   961      10.407  -4.875   7.985  1.00  0.00           H  
ATOM    149  H21   G   961       9.873  -6.449   7.645  1.00  0.00           H  
ATOM    150  H8    G   961       4.383  -2.255  10.151  1.00  0.00           H  
ATOM    151  P     U   962       6.485   0.966   5.665  1.00  0.00           P  
ATOM    152  OP2   U   962       5.086   0.523   5.439  1.00  0.00           O  
ATOM    153  OP1   U   962       7.000   2.165   4.956  1.00  0.00           O  
ATOM    154  O5'   U   962       7.450  -0.257   5.331  1.00  0.00           O  
ATOM    155  C5'   U   962       8.859  -0.089   5.309  1.00  0.00           C  
ATOM    156  C4'   U   962       9.559  -1.322   4.791  1.00  0.00           C  
ATOM    157  O4'   U   962       9.305  -2.440   5.684  1.00  0.00           O  
ATOM    158  C3'   U   962       9.068  -1.860   3.456  1.00  0.00           C  
ATOM    159  O3'   U   962       9.573  -1.136   2.348  1.00  0.00           O  
ATOM    160  C1'   U   962       9.276  -3.640   4.961  1.00  0.00           C  
ATOM    161  C2'   U   962       9.590  -3.285   3.509  1.00  0.00           C  
ATOM    162  O2'   U   962      10.996  -3.326   3.305  1.00  0.00           O  
ATOM    163  N1    U   962       7.919  -4.218   5.118  1.00  0.00           N  
ATOM    164  C2    U   962       7.746  -5.535   4.732  1.00  0.00           C  
ATOM    165  O2    U   962       8.647  -6.220   4.279  1.00  0.00           O  
ATOM    166  N3    U   962       6.475  -6.027   4.896  1.00  0.00           N  
ATOM    167  C4    U   962       5.380  -5.354   5.394  1.00  0.00           C  
ATOM    168  O4    U   962       4.298  -5.938   5.479  1.00  0.00           O  
ATOM    169  C5    U   962       5.633  -3.998   5.773  1.00  0.00           C  
ATOM    170  C6    U   962       6.862  -3.493   5.626  1.00  0.00           C  
ATOM    171  H5'   U   962       9.172   0.097   6.219  1.00  0.00           H  
ATOM    172 H5''   U   962       9.082   0.670   4.732  1.00  0.00           H  
ATOM    173  H4'   U   962      10.522  -1.149   4.763  1.00  0.00           H  
ATOM    174  H3'   U   962       8.089  -1.867   3.451  1.00  0.00           H  
ATOM    175  H1'   U   962       9.942  -4.282   5.288  1.00  0.00           H  
ATOM    176  H2'   U   962       9.116  -3.865   2.878  1.00  0.00           H  
ATOM    177 HO2'   U   962      11.214  -4.096   2.739  1.00  0.00           H  
ATOM    178  H3    U   962       6.330  -6.958   4.628  1.00  0.00           H  
ATOM    179  H5    U   962       4.912  -3.444   6.139  1.00  0.00           H  
ATOM    180  H6    U   962       7.010  -2.562   5.891  1.00  0.00           H  
ATOM    181  P     U   963       8.808  -1.179   0.936  1.00  0.00           P  
ATOM    182  OP2   U   963       7.360  -0.975   1.192  1.00  0.00           O  
ATOM    183  OP1   U   963       9.522  -0.276  -0.003  1.00  0.00           O  
ATOM    184  O5'   U   963       9.013  -2.676   0.432  1.00  0.00           O  
ATOM    185  C5'   U   963      10.245  -3.092  -0.136  1.00  0.00           C  
ATOM    186  C4'   U   963      10.175  -4.513  -0.639  1.00  0.00           C  
ATOM    187  O4'   U   963       9.789  -5.404   0.443  1.00  0.00           O  
ATOM    188  C3'   U   963       9.135  -4.794  -1.713  1.00  0.00           C  
ATOM    189  O3'   U   963       9.579  -4.459  -3.015  1.00  0.00           O  
ATOM    190  C1'   U   963       8.975  -6.447  -0.044  1.00  0.00           C  
ATOM    191  C2'   U   963       8.961  -6.299  -1.566  1.00  0.00           C  
ATOM    192  O2'   U   963      10.068  -7.001  -2.114  1.00  0.00           O  
ATOM    193  N1    U   963       7.627  -6.275   0.550  1.00  0.00           N  
ATOM    194  C2    U   963       6.762  -7.351   0.474  1.00  0.00           C  
ATOM    195  O2    U   963       7.061  -8.410  -0.050  1.00  0.00           O  
ATOM    196  N3    U   963       5.526  -7.146   1.038  1.00  0.00           N  
ATOM    197  C4    U   963       5.074  -6.000   1.656  1.00  0.00           C  
ATOM    198  O4    U   963       3.931  -5.971   2.114  1.00  0.00           O  
ATOM    199  C5    U   963       6.022  -4.929   1.698  1.00  0.00           C  
ATOM    200  C6    U   963       7.233  -5.102   1.158  1.00  0.00           C  
ATOM    201  H5'   U   963      10.948  -3.029   0.544  1.00  0.00           H  
ATOM    202 H5''   U   963      10.469  -2.500  -0.884  1.00  0.00           H  
ATOM    203  H4'   U   963      11.061  -4.777  -0.965  1.00  0.00           H  
ATOM    204  H3'   U   963       8.299  -4.342  -1.477  1.00  0.00           H  
ATOM    205  H1'   U   963       9.322  -7.333   0.191  1.00  0.00           H  
ATOM    206  H2'   U   963       8.113  -6.602  -1.953  1.00  0.00           H  
ATOM    207 HO2'   U   963       9.741  -7.795  -2.586  1.00  0.00           H  
ATOM    208  H3    U   963       4.898  -7.896   0.994  1.00  0.00           H  
ATOM    209  H5    U   963       5.785  -4.076   2.120  1.00  0.00           H  
ATOM    210  H6    U   963       7.863  -4.353   1.198  1.00  0.00           H  
ATOM    211  P     G   964       8.522  -4.024  -4.144  1.00  0.00           P  
ATOM    212  OP2   G   964       7.479  -3.187  -3.499  1.00  0.00           O  
ATOM    213  OP1   G   964       9.280  -3.487  -5.303  1.00  0.00           O  
ATOM    214  O5'   G   964       7.846  -5.396  -4.591  1.00  0.00           O  
ATOM    215  C5'   G   964       8.549  -6.324  -5.404  1.00  0.00           C  
ATOM    216  C4'   G   964       7.721  -7.554  -5.684  1.00  0.00           C  
ATOM    217  O4'   G   964       7.387  -8.190  -4.421  1.00  0.00           O  
ATOM    218  C3'   G   964       6.367  -7.314  -6.335  1.00  0.00           C  
ATOM    219  O3'   G   964       6.445  -7.201  -7.746  1.00  0.00           O  
ATOM    220  C1'   G   964       6.062  -8.691  -4.444  1.00  0.00           C  
ATOM    221  C2'   G   964       5.576  -8.534  -5.885  1.00  0.00           C  
ATOM    222  O2'   G   964       5.942  -9.689  -6.626  1.00  0.00           O  
ATOM    223  N1    G   964       1.694  -8.325  -1.855  1.00  0.00           N  
ATOM    224  C2    G   964       2.120  -9.306  -2.717  1.00  0.00           C  
ATOM    225  N2    G   964       1.275 -10.328  -2.920  1.00  0.00           N  
ATOM    226  N3    G   964       3.289  -9.290  -3.336  1.00  0.00           N  
ATOM    227  C4    G   964       4.012  -8.194  -3.020  1.00  0.00           C  
ATOM    228  C5    G   964       3.680  -7.158  -2.173  1.00  0.00           C  
ATOM    229  C6    G   964       2.422  -7.188  -1.516  1.00  0.00           C  
ATOM    230  O6    G   964       1.945  -6.364  -0.728  1.00  0.00           O  
ATOM    231  N7    G   964       4.701  -6.220  -2.118  1.00  0.00           N  
ATOM    232  C8    G   964       5.618  -6.693  -2.918  1.00  0.00           C  
ATOM    233  N9    G   964       5.265  -7.888  -3.498  1.00  0.00           N  
ATOM    234  H5'   G   964       9.373  -6.590  -4.947  1.00  0.00           H  
ATOM    235 H5''   G   964       8.779  -5.893  -6.254  1.00  0.00           H  
ATOM    236  H4'   G   964       8.249  -8.173  -6.231  1.00  0.00           H  
ATOM    237  H3'   G   964       5.965  -6.507  -5.953  1.00  0.00           H  
ATOM    238  H1'   G   964       6.020  -9.636  -4.186  1.00  0.00           H  
ATOM    239  H2'   G   964       4.610  -8.370  -5.923  1.00  0.00           H  
ATOM    240 HO2'   G   964       5.136 -10.209  -6.825  1.00  0.00           H  
ATOM    241  H1    G   964       0.809  -8.431  -1.447  1.00  0.00           H  
ATOM    242  H22   G   964       1.525 -11.058  -3.525  1.00  0.00           H  
ATOM    243  H21   G   964       0.407 -10.347  -2.466  1.00  0.00           H  
ATOM    244  H8    G   964       6.471  -6.242  -3.086  1.00  0.00           H  
ATOM    245  P     G   965       5.290  -6.434  -8.560  1.00  0.00           P  
ATOM    246  OP2   G   965       5.056  -5.124  -7.901  1.00  0.00           O  
ATOM    247  OP1   G   965       5.636  -6.478 -10.003  1.00  0.00           O  
ATOM    248  O5'   G   965       3.996  -7.336  -8.336  1.00  0.00           O  
ATOM    249  C5'   G   965       3.792  -8.520  -9.093  1.00  0.00           C  
ATOM    250  C4'   G   965       2.455  -9.148  -8.791  1.00  0.00           C  
ATOM    251  O4'   G   965       2.327  -9.455  -7.361  1.00  0.00           O  
ATOM    252  C3'   G   965       1.232  -8.302  -9.111  1.00  0.00           C  
ATOM    253  O3'   G   965       0.898  -8.312 -10.488  1.00  0.00           O  
ATOM    254  C1'   G   965       0.991  -9.265  -6.939  1.00  0.00           C  
ATOM    255  C2'   G   965       0.184  -8.983  -8.211  1.00  0.00           C  
ATOM    256  O2'   G   965      -0.244 -10.220  -8.763  1.00  0.00           O  
ATOM    257  N1    G   965      -1.687  -6.742  -3.421  1.00  0.00           N  
ATOM    258  C2    G   965      -2.027  -7.861  -4.143  1.00  0.00           C  
ATOM    259  N2    G   965      -3.239  -8.381  -3.899  1.00  0.00           N  
ATOM    260  N3    G   965      -1.237  -8.431  -5.038  1.00  0.00           N  
ATOM    261  C4    G   965      -0.060  -7.781  -5.158  1.00  0.00           C  
ATOM    262  C5    G   965       0.377  -6.659  -4.487  1.00  0.00           C  
ATOM    263  C6    G   965      -0.480  -6.058  -3.530  1.00  0.00           C  
ATOM    264  O6    G   965      -0.275  -5.058  -2.831  1.00  0.00           O  
ATOM    265  N7    G   965       1.653  -6.303  -4.900  1.00  0.00           N  
ATOM    266  C8    G   965       1.964  -7.199  -5.798  1.00  0.00           C  
ATOM    267  N9    G   965       0.970  -8.125  -6.003  1.00  0.00           N  
ATOM    268  H5'   G   965       4.502  -9.161  -8.882  1.00  0.00           H  
ATOM    269 H5''   G   965       3.834  -8.299 -10.048  1.00  0.00           H  
ATOM    270  H4'   G   965       2.378  -9.987  -9.293  1.00  0.00           H  
ATOM    271  H3'   G   965       1.388  -7.384  -8.809  1.00  0.00           H  
ATOM    272  H1'   G   965       0.631 -10.060  -6.493  1.00  0.00           H  
ATOM    273  H2'   G   965      -0.572  -8.387  -8.026  1.00  0.00           H  
ATOM    274 HO2'   G   965      -1.210 -10.312  -8.628  1.00  0.00           H  
ATOM    275  H1    G   965      -2.344  -6.398  -2.781  1.00  0.00           H  
ATOM    276  H22   G   965      -3.536  -9.180  -4.384  1.00  0.00           H  
ATOM    277  H21   G   965      -3.830  -7.965  -3.237  1.00  0.00           H  
ATOM    278  H8    G   965       2.819  -7.209  -6.275  1.00  0.00           H  
ATOM    279  P     C   966       0.003  -7.130 -11.110  1.00  0.00           P  
ATOM    280  OP2   C   966       0.586  -5.835 -10.680  1.00  0.00           O  
ATOM    281  OP1   C   966      -0.181  -7.407 -12.558  1.00  0.00           O  
ATOM    282  O5'   C   966      -1.410  -7.298 -10.394  1.00  0.00           O  
ATOM    283  C5'   C   966      -2.328  -8.296 -10.816  1.00  0.00           C  
ATOM    284  C4'   C   966      -3.622  -8.226 -10.042  1.00  0.00           C  
ATOM    285  O4'   C   966      -3.385  -8.335  -8.614  1.00  0.00           O  
ATOM    286  C3'   C   966      -4.419  -6.940 -10.184  1.00  0.00           C  
ATOM    287  O3'   C   966      -5.210  -6.907 -11.360  1.00  0.00           O  
ATOM    288  C1'   C   966      -4.276  -7.491  -7.886  1.00  0.00           C  
ATOM    289  C2'   C   966      -5.258  -6.921  -8.909  1.00  0.00           C  
ATOM    290  O2'   C   966      -6.373  -7.794  -9.014  1.00  0.00           O  
ATOM    291  N1    C   966      -3.470  -6.433  -7.229  1.00  0.00           N  
ATOM    292  C2    C   966      -4.056  -5.700  -6.189  1.00  0.00           C  
ATOM    293  O2    C   966      -5.222  -5.954  -5.851  1.00  0.00           O  
ATOM    294  N3    C   966      -3.342  -4.730  -5.572  1.00  0.00           N  
ATOM    295  C4    C   966      -2.091  -4.476  -5.954  1.00  0.00           C  
ATOM    296  N4    C   966      -1.424  -3.510  -5.317  1.00  0.00           N  
ATOM    297  C5    C   966      -1.466  -5.203  -7.007  1.00  0.00           C  
ATOM    298  C6    C   966      -2.182  -6.161  -7.609  1.00  0.00           C  
ATOM    299  H5'   C   966      -1.923  -9.178 -10.684  1.00  0.00           H  
ATOM    300 H5''   C   966      -2.519  -8.171 -11.769  1.00  0.00           H  
ATOM    301  H4'   C   966      -4.193  -8.974 -10.315  1.00  0.00           H  
ATOM    302  H3'   C   966      -3.806  -6.176 -10.174  1.00  0.00           H  
ATOM    303  H1'   C   966      -4.773  -7.992  -7.207  1.00  0.00           H  
ATOM    304  H2'   C   966      -5.531  -6.010  -8.674  1.00  0.00           H  
ATOM    305 HO2'   C   966      -7.153  -7.366  -8.604  1.00  0.00           H  
ATOM    306  H42   C   966      -0.503  -3.300  -5.574  1.00  0.00           H  
ATOM    307  H41   C   966      -1.858  -3.011  -4.593  1.00  0.00           H  
ATOM    308  H5    C   966      -0.545  -5.009  -7.281  1.00  0.00           H  
ATOM    309  H6    C   966      -1.770  -6.672  -8.336  1.00  0.00           H  
ATOM    310  P     C   967      -5.640  -5.499 -12.006  1.00  0.00           P  
ATOM    311  OP2   C   967      -4.436  -4.633 -12.066  1.00  0.00           O  
ATOM    312  OP1   C   967      -6.405  -5.779 -13.248  1.00  0.00           O  
ATOM    313  O5'   C   967      -6.645  -4.876 -10.940  1.00  0.00           O  
ATOM    314  C5'   C   967      -7.999  -5.299 -10.878  1.00  0.00           C  
ATOM    315  C4'   C   967      -8.790  -4.495  -9.875  1.00  0.00           C  
ATOM    316  O4'   C   967      -8.181  -4.630  -8.560  1.00  0.00           O  
ATOM    317  C3'   C   967      -8.841  -2.993 -10.112  1.00  0.00           C  
ATOM    318  O3'   C   967      -9.788  -2.622 -11.099  1.00  0.00           O  
ATOM    319  C1'   C   967      -8.299  -3.406  -7.847  1.00  0.00           C  
ATOM    320  C2'   C   967      -9.152  -2.474  -8.713  1.00  0.00           C  
ATOM    321  O2'   C   967     -10.521  -2.661  -8.386  1.00  0.00           O  
ATOM    322  N1    C   967      -6.935  -2.870  -7.616  1.00  0.00           N  
ATOM    323  C2    C   967      -6.768  -1.871  -6.649  1.00  0.00           C  
ATOM    324  O2    C   967      -7.757  -1.466  -6.019  1.00  0.00           O  
ATOM    325  N3    C   967      -5.535  -1.365  -6.418  1.00  0.00           N  
ATOM    326  C4    C   967      -4.488  -1.817  -7.109  1.00  0.00           C  
ATOM    327  N4    C   967      -3.289  -1.289  -6.848  1.00  0.00           N  
ATOM    328  C5    C   967      -4.624  -2.831  -8.098  1.00  0.00           C  
ATOM    329  C6    C   967      -5.849  -3.325  -8.317  1.00  0.00           C  
ATOM    330  H5'   C   967      -8.026  -6.245 -10.622  1.00  0.00           H  
ATOM    331 H5''   C   967      -8.407  -5.195 -11.763  1.00  0.00           H  
ATOM    332  H4'   C   967      -9.704  -4.843  -9.842  1.00  0.00           H  
ATOM    333  H3'   C   967      -7.955  -2.679 -10.388  1.00  0.00           H  
ATOM    334  H1'   C   967      -8.745  -3.544  -6.986  1.00  0.00           H  
ATOM    335  H2'   C   967      -8.879  -1.538  -8.610  1.00  0.00           H  
ATOM    336 HO2'   C   967     -10.846  -1.873  -7.905  1.00  0.00           H  
ATOM    337  H42   C   967      -2.500  -1.599  -7.338  1.00  0.00           H  
ATOM    338  H41   C   967      -3.200  -0.590  -6.166  1.00  0.00           H  
ATOM    339  H5    C   967      -3.848  -3.157  -8.601  1.00  0.00           H  
ATOM    340  H6    C   967      -5.963  -4.023  -8.994  1.00  0.00           H  
ATOM    341  P     A   968      -9.640  -1.220 -11.873  1.00  0.00           P  
ATOM    342  OP2   A   968      -8.229  -1.084 -12.312  1.00  0.00           O  
ATOM    343  OP1   A   968     -10.732  -1.130 -12.874  1.00  0.00           O  
ATOM    344  O5'   A   968      -9.913  -0.127 -10.746  1.00  0.00           O  
ATOM    345  C5'   A   968     -11.235   0.168 -10.322  1.00  0.00           C  
ATOM    346  C4'   A   968     -11.260   1.317  -9.345  1.00  0.00           C  
ATOM    347  O4'   A   968     -10.449   1.001  -8.189  1.00  0.00           O  
ATOM    348  C3'   A   968     -10.684   2.632  -9.847  1.00  0.00           C  
ATOM    349  O3'   A   968     -11.613   3.393 -10.600  1.00  0.00           O  
ATOM    350  C1'   A   968      -9.730   2.144  -7.743  1.00  0.00           C  
ATOM    351  C2'   A   968     -10.231   3.327  -8.565  1.00  0.00           C  
ATOM    352  O2'   A   968     -11.327   3.928  -7.891  1.00  0.00           O  
ATOM    353  N1    A   968      -4.913   3.555  -6.577  1.00  0.00           N  
ATOM    354  C2    A   968      -6.107   4.022  -6.189  1.00  0.00           C  
ATOM    355  N3    A   968      -7.324   3.607  -6.533  1.00  0.00           N  
ATOM    356  C4    A   968      -7.249   2.573  -7.390  1.00  0.00           C  
ATOM    357  C5    A   968      -6.098   1.985  -7.879  1.00  0.00           C  
ATOM    358  C6    A   968      -4.873   2.516  -7.439  1.00  0.00           C  
ATOM    359  N6    A   968      -3.683   2.052  -7.826  1.00  0.00           N  
ATOM    360  N7    A   968      -6.409   0.943  -8.743  1.00  0.00           N  
ATOM    361  C8    A   968      -7.719   0.925  -8.755  1.00  0.00           C  
ATOM    362  N9    A   968      -8.294   1.885  -7.959  1.00  0.00           N  
ATOM    363  H5'   A   968     -11.618  -0.625  -9.892  1.00  0.00           H  
ATOM    364 H5''   A   968     -11.778   0.401 -11.103  1.00  0.00           H  
ATOM    365  H4'   A   968     -12.184   1.465  -9.052  1.00  0.00           H  
ATOM    366  H3'   A   968      -9.897   2.448 -10.401  1.00  0.00           H  
ATOM    367  H1'   A   968      -9.891   2.317  -6.791  1.00  0.00           H  
ATOM    368  H2'   A   968      -9.514   3.972  -8.741  1.00  0.00           H  
ATOM    369 HO2'   A   968     -11.045   4.797  -7.536  1.00  0.00           H  
ATOM    370  H2    A   968      -6.080   4.777  -5.564  1.00  0.00           H  
ATOM    371  H61   A   968      -2.862   2.464  -7.484  1.00  0.00           H  
ATOM    372  H62   A   968      -3.630   1.299  -8.450  1.00  0.00           H  
ATOM    373  H8    A   968      -8.241   0.286  -9.285  1.00  0.00           H  
ATOM    374  P     C   969     -11.093   4.450 -11.693  1.00  0.00           P  
ATOM    375  OP2   C   969     -10.076   3.777 -12.538  1.00  0.00           O  
ATOM    376  OP1   C   969     -12.280   5.074 -12.330  1.00  0.00           O  
ATOM    377  O5'   C   969     -10.355   5.567 -10.829  1.00  0.00           O  
ATOM    378  C5'   C   969     -11.093   6.580 -10.163  1.00  0.00           C  
ATOM    379  C4'   C   969     -10.186   7.610  -9.535  1.00  0.00           C  
ATOM    380  O4'   C   969      -9.273   6.926  -8.649  1.00  0.00           O  
ATOM    381  C3'   C   969      -9.276   8.370 -10.488  1.00  0.00           C  
ATOM    382  O3'   C   969      -9.904   9.499 -11.071  1.00  0.00           O  
ATOM    383  C1'   C   969      -8.004   7.561  -8.667  1.00  0.00           C  
ATOM    384  C2'   C   969      -8.115   8.771  -9.588  1.00  0.00           C  
ATOM    385  O2'   C   969      -8.438   9.914  -8.810  1.00  0.00           O  
ATOM    386  N1    C   969      -6.995   6.581  -9.142  1.00  0.00           N  
ATOM    387  C2    C   969      -5.648   6.816  -8.842  1.00  0.00           C  
ATOM    388  O2    C   969      -5.338   7.828  -8.194  1.00  0.00           O  
ATOM    389  N3    C   969      -4.708   5.938  -9.263  1.00  0.00           N  
ATOM    390  C4    C   969      -5.066   4.859  -9.958  1.00  0.00           C  
ATOM    391  N4    C   969      -4.105   4.021 -10.354  1.00  0.00           N  
ATOM    392  C5    C   969      -6.427   4.592 -10.280  1.00  0.00           C  
ATOM    393  C6    C   969      -7.348   5.467  -9.857  1.00  0.00           C  
ATOM    394  H5'   C   969     -11.641   6.168  -9.463  1.00  0.00           H  
ATOM    395 H5''   C   969     -11.681   7.024 -10.809  1.00  0.00           H  
ATOM    396  H4'   C   969     -10.732   8.242  -9.023  1.00  0.00           H  
ATOM    397  H3'   C   969      -8.948   7.758 -11.179  1.00  0.00           H  
ATOM    398  H1'   C   969      -7.766   7.863  -7.766  1.00  0.00           H  
ATOM    399  H2'   C   969      -7.292   8.905 -10.103  1.00  0.00           H  
ATOM    400 HO2'   C   969      -7.660  10.508  -8.775  1.00  0.00           H  
ATOM    401  H42   C   969      -4.336   3.218 -10.866  1.00  0.00           H  
ATOM    402  H41   C   969      -3.169   4.208 -10.131  1.00  0.00           H  
ATOM    403  H5    C   969      -6.681   3.796 -10.792  1.00  0.00           H  
ATOM    404  H6    C   969      -8.290   5.301 -10.069  1.00  0.00           H  
ATOM    405  P     A   970      -9.476   9.994 -12.539  1.00  0.00           P  
ATOM    406  OP2   A   970      -9.067   8.802 -13.325  1.00  0.00           O  
ATOM    407  OP1   A   970     -10.547  10.882 -13.056  1.00  0.00           O  
ATOM    408  O5'   A   970      -8.179  10.883 -12.283  1.00  0.00           O  
ATOM    409  C5'   A   970      -8.283  12.173 -11.698  1.00  0.00           C  
ATOM    410  C4'   A   970      -6.948  12.873 -11.658  1.00  0.00           C  
ATOM    411  O4'   A   970      -6.146  12.213 -10.637  1.00  0.00           O  
ATOM    412  C3'   A   970      -6.098  12.760 -12.914  1.00  0.00           C  
ATOM    413  O3'   A   970      -6.398  13.754 -13.878  1.00  0.00           O  
ATOM    414  C1'   A   970      -4.798  12.156 -11.040  1.00  0.00           C  
ATOM    415  C2'   A   970      -4.715  12.969 -12.311  1.00  0.00           C  
ATOM    416  O2'   A   970      -4.503  14.330 -11.967  1.00  0.00           O  
ATOM    417  N1    A   970      -1.046   8.626 -11.162  1.00  0.00           N  
ATOM    418  C2    A   970      -1.037   9.941 -10.906  1.00  0.00           C  
ATOM    419  N3    A   970      -2.053  10.801 -10.892  1.00  0.00           N  
ATOM    420  C4    A   970      -3.208  10.178 -11.185  1.00  0.00           C  
ATOM    421  C5    A   970      -3.376   8.836 -11.470  1.00  0.00           C  
ATOM    422  C6    A   970      -2.222   8.031 -11.452  1.00  0.00           C  
ATOM    423  N6    A   970      -2.230   6.721 -11.707  1.00  0.00           N  
ATOM    424  N7    A   970      -4.711   8.551 -11.724  1.00  0.00           N  
ATOM    425  C8    A   970      -5.310   9.708 -11.589  1.00  0.00           C  
ATOM    426  N9    A   970      -4.460  10.737 -11.264  1.00  0.00           N  
ATOM    427  H5'   A   970      -8.625  12.083 -10.784  1.00  0.00           H  
ATOM    428 H5''   A   970      -8.912  12.712 -12.222  1.00  0.00           H  
ATOM    429  H4'   A   970      -7.090  13.813 -11.421  1.00  0.00           H  
ATOM    430  H3'   A   970      -6.177  11.852 -13.276  1.00  0.00           H  
ATOM    431  H1'   A   970      -4.190  12.535 -10.370  1.00  0.00           H  
ATOM    432  H2'   A   970      -4.010  12.629 -12.902  1.00  0.00           H  
ATOM    433 HO2'   A   970      -3.587  14.580 -12.207  1.00  0.00           H  
ATOM    434  H2    A   970      -0.158  10.324 -10.701  1.00  0.00           H  
ATOM    435  H61   A   970      -1.393   6.212 -11.680  1.00  0.00           H  
ATOM    436  H62   A   970      -3.072   6.267 -11.920  1.00  0.00           H  
ATOM    437  H8    A   970      -6.275   9.829 -11.710  1.00  0.00           H  
ATOM    438  P     A   971      -6.127  13.476 -15.438  1.00  0.00           P  
ATOM    439  OP2   A   971      -6.875  12.253 -15.824  1.00  0.00           O  
ATOM    440  OP1   A   971      -6.357  14.742 -16.178  1.00  0.00           O  
ATOM    441  O5'   A   971      -4.570  13.142 -15.504  1.00  0.00           O  
ATOM    442  C5'   A   971      -3.603  14.180 -15.543  1.00  0.00           C  
ATOM    443  C4'   A   971      -2.202  13.638 -15.399  1.00  0.00           C  
ATOM    444  O4'   A   971      -2.179  12.667 -14.327  1.00  0.00           O  
ATOM    445  C3'   A   971      -1.679  12.822 -16.571  1.00  0.00           C  
ATOM    446  O3'   A   971      -1.156  13.624 -17.616  1.00  0.00           O  
ATOM    447  C1'   A   971      -1.262  11.644 -14.596  1.00  0.00           C  
ATOM    448  C2'   A   971      -0.574  12.022 -15.910  1.00  0.00           C  
ATOM    449  O2'   A   971       0.558  12.836 -15.637  1.00  0.00           O  
ATOM    450  N1    A   971      -1.075   6.495 -14.693  1.00  0.00           N  
ATOM    451  C2    A   971      -0.124   7.428 -14.562  1.00  0.00           C  
ATOM    452  N3    A   971      -0.243   8.754 -14.546  1.00  0.00           N  
ATOM    453  C4    A   971      -1.530   9.118 -14.685  1.00  0.00           C  
ATOM    454  C5    A   971      -2.617   8.276 -14.829  1.00  0.00           C  
ATOM    455  C6    A   971      -2.358   6.894 -14.831  1.00  0.00           C  
ATOM    456  N6    A   971      -3.306   5.963 -14.961  1.00  0.00           N  
ATOM    457  N7    A   971      -3.791   9.008 -14.947  1.00  0.00           N  
ATOM    458  C8    A   971      -3.394  10.254 -14.872  1.00  0.00           C  
ATOM    459  N9    A   971      -2.037  10.394 -14.714  1.00  0.00           N  
ATOM    460  H5'   A   971      -3.778  14.809 -14.811  1.00  0.00           H  
ATOM    461 H5''   A   971      -3.676  14.655 -16.396  1.00  0.00           H  
ATOM    462  H4'   A   971      -1.597  14.377 -15.180  1.00  0.00           H  
ATOM    463  H3'   A   971      -2.384  12.215 -16.880  1.00  0.00           H  
ATOM    464  H1'   A   971      -0.588  11.545 -13.891  1.00  0.00           H  
ATOM    465  H2'   A   971      -0.335  11.233 -16.441  1.00  0.00           H  
ATOM    466 HO2'   A   971       1.371  12.325 -15.831  1.00  0.00           H  
ATOM    467  H2    A   971       0.790   7.087 -14.466  1.00  0.00           H  
ATOM    468  H61   A   971      -3.064   5.013 -14.955  1.00  0.00           H  
ATOM    469  H62   A   971      -4.244   6.229 -15.062  1.00  0.00           H  
ATOM    470  H8    A   971      -4.009  11.016 -14.926  1.00  0.00           H  
ATOM    471  P     U   972      -1.836  13.599 -19.072  1.00  0.00           P  
ATOM    472  OP2   U   972      -3.274  13.933 -18.913  1.00  0.00           O  
ATOM    473  OP1   U   972      -0.991  14.406 -19.989  1.00  0.00           O  
ATOM    474  O5'   U   972      -1.730  12.073 -19.519  1.00  0.00           O  
ATOM    475  C5'   U   972      -0.492  11.519 -19.937  1.00  0.00           C  
ATOM    476  C4'   U   972       0.080  10.587 -18.898  1.00  0.00           C  
ATOM    477  O4'   U   972      -0.985   9.845 -18.267  1.00  0.00           O  
ATOM    478  C3'   U   972       1.105   9.579 -19.393  1.00  0.00           C  
ATOM    479  O3'   U   972       2.285   9.558 -18.610  1.00  0.00           O  
ATOM    480  C1'   U   972      -0.591   8.488 -18.125  1.00  0.00           C  
ATOM    481  C2'   U   972       0.447   8.226 -19.224  1.00  0.00           C  
ATOM    482  O2'   U   972       1.372   7.259 -18.746  1.00  0.00           O  
ATOM    483  N1    U   972      -1.803   7.648 -18.283  1.00  0.00           N  
ATOM    484  C2    U   972      -1.643   6.280 -18.164  1.00  0.00           C  
ATOM    485  O2    U   972      -0.568   5.753 -17.937  1.00  0.00           O  
ATOM    486  N3    U   972      -2.792   5.544 -18.317  1.00  0.00           N  
ATOM    487  C4    U   972      -4.059   6.022 -18.574  1.00  0.00           C  
ATOM    488  O4    U   972      -4.994   5.228 -18.687  1.00  0.00           O  
ATOM    489  C5    U   972      -4.149   7.446 -18.685  1.00  0.00           C  
ATOM    490  C6    U   972      -3.046   8.188 -18.538  1.00  0.00           C  
ATOM    491  H5'   U   972       0.145  12.247 -20.098  1.00  0.00           H  
ATOM    492 H5''   U   972      -0.628  11.023 -20.770  1.00  0.00           H  
ATOM    493  H4'   U   972       0.542  11.118 -18.217  1.00  0.00           H  
ATOM    494  H3'   U   972       1.260   9.720 -20.350  1.00  0.00           H  
ATOM    495  H1'   U   972      -0.186   8.311 -17.250  1.00  0.00           H  
ATOM    496  H2'   U   972       0.012   7.932 -20.052  1.00  0.00           H  
ATOM    497 HO2'   U   972       1.363   6.485 -19.347  1.00  0.00           H  
ATOM    498  H3    U   972      -2.700   4.571 -18.237  1.00  0.00           H  
ATOM    499  H5    U   972      -5.012   7.874 -18.866  1.00  0.00           H  
ATOM    500  H6    U   972      -3.134   9.160 -18.620  1.00  0.00           H  
ATOM    501  P     U   973       3.419  10.676 -18.823  1.00  0.00           P  
ATOM    502  OP2   U   973       2.824  11.999 -18.505  1.00  0.00           O  
ATOM    503  OP1   U   973       4.644  10.231 -18.112  1.00  0.00           O  
ATOM    504  O5'   U   973       3.713  10.632 -20.388  1.00  0.00           O  
ATOM    505  C5'   U   973       4.008   9.406 -21.040  1.00  0.00           C  
ATOM    506  C4'   U   973       4.265   9.607 -22.513  1.00  0.00           C  
ATOM    507  O4'   U   973       3.148  10.333 -23.075  1.00  0.00           O  
ATOM    508  C3'   U   973       5.495  10.427 -22.873  1.00  0.00           C  
ATOM    509  O3'   U   973       6.643   9.631 -23.103  1.00  0.00           O  
ATOM    510  C1'   U   973       3.596  11.282 -24.043  1.00  0.00           C  
ATOM    511  C2'   U   973       5.105  11.070 -24.205  1.00  0.00           C  
ATOM    512  O2'   U   973       5.320  10.178 -25.290  1.00  0.00           O  
ATOM    513  N1    U   973       3.269  12.644 -23.556  1.00  0.00           N  
ATOM    514  C2    U   973       3.590  13.704 -24.384  1.00  0.00           C  
ATOM    515  O2    U   973       4.119  13.562 -25.473  1.00  0.00           O  
ATOM    516  N3    U   973       3.269  14.946 -23.892  1.00  0.00           N  
ATOM    517  C4    U   973       2.673  15.233 -22.683  1.00  0.00           C  
ATOM    518  O4    U   973       2.448  16.406 -22.383  1.00  0.00           O  
ATOM    519  C5    U   973       2.369  14.088 -21.879  1.00  0.00           C  
ATOM    520  C6    U   973       2.670  12.867 -22.334  1.00  0.00           C  
ATOM    521  H5'   U   973       3.249   8.795 -20.929  1.00  0.00           H  
ATOM    522 H5''   U   973       4.803   9.007 -20.629  1.00  0.00           H  
ATOM    523  H4'   U   973       4.337   8.730 -22.944  1.00  0.00           H  
ATOM    524  H3'   U   973       5.618  11.133 -22.206  1.00  0.00           H  
ATOM    525  H1'   U   973       3.154  11.131 -24.905  1.00  0.00           H  
ATOM    526  H2'   U   973       5.567  11.923 -24.341  1.00  0.00           H  
ATOM    527 HO2'   U   973       5.611   9.311 -24.937  1.00  0.00           H  
ATOM    528  H3    U   973       3.488  15.711 -24.463  1.00  0.00           H  
ATOM    529  H5    U   973       1.943  14.199 -21.004  1.00  0.00           H  
ATOM    530  H6    U   973       2.453  12.100 -21.765  1.00  0.00           H  
ATOM    531  P     A   974       8.112  10.255 -22.915  1.00  0.00           P  
ATOM    532  OP2   A   974       8.073  11.181 -21.755  1.00  0.00           O  
ATOM    533  OP1   A   974       9.092   9.141 -22.932  1.00  0.00           O  
ATOM    534  O5'   A   974       8.331  11.126 -24.232  1.00  0.00           O  
ATOM    535  C5'   A   974       9.633  11.335 -24.759  1.00  0.00           C  
ATOM    536  C4'   A   974       9.825  12.761 -25.210  1.00  0.00           C  
ATOM    537  O4'   A   974       8.820  13.503 -24.506  1.00  0.00           O  
ATOM    538  C3'   A   974      11.145  13.412 -24.824  1.00  0.00           C  
ATOM    539  O3'   A   974      11.841  13.956 -25.932  1.00  0.00           O  
ATOM    540  C1'   A   974       9.270  14.793 -24.240  1.00  0.00           C  
ATOM    541  C2'   A   974      10.756  14.631 -23.971  1.00  0.00           C  
ATOM    542  O2'   A   974      11.414  15.806 -24.423  1.00  0.00           O  
ATOM    543  N1    A   974       7.462  18.828 -21.594  1.00  0.00           N  
ATOM    544  C2    A   974       8.146  18.738 -22.742  1.00  0.00           C  
ATOM    545  N3    A   974       8.586  17.653 -23.375  1.00  0.00           N  
ATOM    546  C4    A   974       8.253  16.539 -22.698  1.00  0.00           C  
ATOM    547  C5    A   974       7.553  16.472 -21.508  1.00  0.00           C  
ATOM    548  C6    A   974       7.142  17.691 -20.940  1.00  0.00           C  
ATOM    549  N6    A   974       6.461  17.782 -19.796  1.00  0.00           N  
ATOM    550  N7    A   974       7.394  15.153 -21.106  1.00  0.00           N  
ATOM    551  C8    A   974       7.992  14.464 -22.046  1.00  0.00           C  
ATOM    552  N9    A   974       8.534  15.239 -23.041  1.00  0.00           N  
ATOM    553  H5'   A   974       9.769  10.737 -25.523  1.00  0.00           H  
ATOM    554 H5''   A   974      10.296  11.126 -24.068  1.00  0.00           H  
ATOM    555  H4'   A   974       9.690  12.808 -26.180  1.00  0.00           H  
ATOM    556  H3'   A   974      11.653  12.795 -24.255  1.00  0.00           H  
ATOM    557  H1'   A   974       9.138  15.441 -24.964  1.00  0.00           H  
ATOM    558  H2'   A   974      10.916  14.468 -23.018  1.00  0.00           H  
ATOM    559 HO2'   A   974      10.907  16.188 -25.169  1.00  0.00           H  
ATOM    560  H2    A   974       8.353  19.592 -23.177  1.00  0.00           H  
ATOM    561  H61   A   974       6.202  18.662 -19.448  1.00  0.00           H  
ATOM    562  H62   A   974       6.218  16.971 -19.303  1.00  0.00           H  
ATOM    563  H8    A   974       8.047  13.485 -22.040  1.00  0.00           H  
ATOM    564  P     A   975      12.399  12.990 -27.089  1.00  0.00           P  
ATOM    565  OP2   A   975      13.854  12.795 -26.862  1.00  0.00           O  
ATOM    566  OP1   A   975      11.505  11.809 -27.174  1.00  0.00           O  
ATOM    567  O5'   A   975      12.220  13.843 -28.423  1.00  0.00           O  
ATOM    568  C5'   A   975      13.311  14.052 -29.307  1.00  0.00           C  
ATOM    569  C4'   A   975      13.063  15.222 -30.226  1.00  0.00           C  
ATOM    570  O4'   A   975      11.637  15.487 -30.229  1.00  0.00           O  
ATOM    571  C3'   A   975      13.725  16.533 -29.830  1.00  0.00           C  
ATOM    572  O3'   A   975      15.027  16.681 -30.369  1.00  0.00           O  
ATOM    573  C1'   A   975      11.408  16.904 -30.246  1.00  0.00           C  
ATOM    574  C2'   A   975      12.774  17.581 -30.405  1.00  0.00           C  
ATOM    575  O2'   A   975      13.016  17.793 -31.788  1.00  0.00           O  
ATOM    576  N1    A   975       8.656  20.460 -27.729  1.00  0.00           N  
ATOM    577  C2    A   975       9.143  20.414 -28.976  1.00  0.00           C  
ATOM    578  N3    A   975       9.853  19.456 -29.567  1.00  0.00           N  
ATOM    579  C4    A   975      10.063  18.430 -28.723  1.00  0.00           C  
ATOM    580  C5    A   975       9.627  18.332 -27.415  1.00  0.00           C  
ATOM    581  C6    A   975       8.885  19.413 -26.907  1.00  0.00           C  
ATOM    582  N6    A   975       8.400  19.460 -25.664  1.00  0.00           N  
ATOM    583  N7    A   975      10.032  17.129 -26.852  1.00  0.00           N  
ATOM    584  C8    A   975      10.692  16.538 -27.816  1.00  0.00           C  
ATOM    585  N9    A   975      10.750  17.268 -28.977  1.00  0.00           N  
ATOM    586  H5'   A   975      13.445  13.245 -29.846  1.00  0.00           H  
ATOM    587 H5''   A   975      14.120  14.224 -28.782  1.00  0.00           H  
ATOM    588  H4'   A   975      13.361  14.985 -31.129  1.00  0.00           H  
ATOM    589  H3'   A   975      13.730  16.609 -28.853  1.00  0.00           H  
ATOM    590  H1'   A   975      10.830  17.156 -30.998  1.00  0.00           H  
ATOM    591  H2'   A   975      12.812  18.418 -29.896  1.00  0.00           H  
ATOM    592 HO2'   A   975      12.940  18.750 -31.981  1.00  0.00           H  
ATOM    593  H2    A   975       8.950  21.198 -29.532  1.00  0.00           H  
ATOM    594  H61   A   975       7.889  20.242 -25.366  1.00  0.00           H  
ATOM    595  H62   A   975       8.553  18.712 -25.049  1.00  0.00           H  
ATOM    596  H8    A   975      11.107  15.655 -27.718  1.00  0.00           H  
ATOM    597  P     A   976      16.065  17.712 -29.702  1.00  0.00           P  
ATOM    598  OP2   A   976      16.360  17.241 -28.325  1.00  0.00           O  
ATOM    599  OP1   A   976      17.179  17.928 -30.659  1.00  0.00           O  
ATOM    600  O5'   A   976      15.240  19.071 -29.591  1.00  0.00           O  
ATOM    601  C5'   A   976      15.288  20.040 -30.628  1.00  0.00           C  
ATOM    602  C4'   A   976      14.767  21.376 -30.162  1.00  0.00           C  
ATOM    603  O4'   A   976      13.592  21.127 -29.360  1.00  0.00           O  
ATOM    604  C3'   A   976      15.719  22.204 -29.313  1.00  0.00           C  
ATOM    605  O3'   A   976      15.582  23.599 -29.525  1.00  0.00           O  
ATOM    606  C1'   A   976      13.784  21.659 -28.059  1.00  0.00           C  
ATOM    607  C2'   A   976      15.288  21.857 -27.893  1.00  0.00           C  
ATOM    608  O2'   A   976      15.510  22.944 -27.007  1.00  0.00           O  
ATOM    609  N1    A   976      10.976  21.005 -23.787  1.00  0.00           N  
ATOM    610  C2    A   976      11.319  22.098 -24.481  1.00  0.00           C  
ATOM    611  N3    A   976      12.054  22.197 -25.586  1.00  0.00           N  
ATOM    612  C4    A   976      12.467  20.983 -25.992  1.00  0.00           C  
ATOM    613  C5    A   976      12.196  19.770 -25.385  1.00  0.00           C  
ATOM    614  C6    A   976      11.407  19.802 -24.222  1.00  0.00           C  
ATOM    615  N6    A   976      11.065  18.712 -23.530  1.00  0.00           N  
ATOM    616  N7    A   976      12.788  18.728 -26.086  1.00  0.00           N  
ATOM    617  C8    A   976      13.393  19.324 -27.084  1.00  0.00           C  
ATOM    618  N9    A   976      13.241  20.689 -27.089  1.00  0.00           N  
ATOM    619  H5'   A   976      14.743  19.729 -31.382  1.00  0.00           H  
ATOM    620 H5''   A   976      16.215  20.144 -30.926  1.00  0.00           H  
ATOM    621  H4'   A   976      14.531  21.915 -30.946  1.00  0.00           H  
ATOM    622  H3'   A   976      16.636  21.887 -29.455  1.00  0.00           H  
ATOM    623  H1'   A   976      13.328  22.520 -27.950  1.00  0.00           H  
ATOM    624  H2'   A   976      15.721  21.036 -27.576  1.00  0.00           H  
ATOM    625 HO2'   A   976      15.848  22.598 -26.155  1.00  0.00           H  
ATOM    626  H2    A   976      10.982  22.947 -24.123  1.00  0.00           H  
ATOM    627  H61   A   976      10.512  18.797 -22.725  1.00  0.00           H  
ATOM    628  H62   A   976      11.366  17.828 -23.827  1.00  0.00           H  
ATOM    629  H8    A   976      13.908  18.840 -27.764  1.00  0.00           H  
ATOM    630  P     A   977      16.402  24.321 -30.703  1.00  0.00           P  
ATOM    631  OP2   A   977      17.449  25.170 -30.081  1.00  0.00           O  
ATOM    632  OP1   A   977      16.788  23.288 -31.696  1.00  0.00           O  
ATOM    633  O5'   A   977      15.329  25.283 -31.385  1.00  0.00           O  
ATOM    634  C5'   A   977      14.996  25.146 -32.758  1.00  0.00           C  
ATOM    635  C4'   A   977      15.715  26.164 -33.607  1.00  0.00           C  
ATOM    636  O4'   A   977      15.321  27.474 -33.145  1.00  0.00           O  
ATOM    637  C3'   A   977      17.235  26.116 -33.561  1.00  0.00           C  
ATOM    638  O3'   A   977      17.840  26.521 -34.777  1.00  0.00           O  
ATOM    639  C1'   A   977      16.458  28.155 -32.610  1.00  0.00           C  
ATOM    640  C2'   A   977      17.577  27.129 -32.471  1.00  0.00           C  
ATOM    641  O2'   A   977      18.814  27.774 -32.737  1.00  0.00           O  
ATOM    642  N1    A   977      15.226  32.414 -29.984  1.00  0.00           N  
ATOM    643  C2    A   977      15.580  32.214 -31.260  1.00  0.00           C  
ATOM    644  N3    A   977      15.888  31.076 -31.879  1.00  0.00           N  
ATOM    645  C4    A   977      15.806  30.036 -31.030  1.00  0.00           C  
ATOM    646  C5    A   977      15.457  30.084 -29.693  1.00  0.00           C  
ATOM    647  C6    A   977      15.153  31.348 -29.158  1.00  0.00           C  
ATOM    648  N6    A   977      14.800  31.549 -27.886  1.00  0.00           N  
ATOM    649  N7    A   977      15.479  28.813 -29.135  1.00  0.00           N  
ATOM    650  C8    A   977      15.836  28.039 -30.130  1.00  0.00           C  
ATOM    651  N9    A   977      16.050  28.713 -31.307  1.00  0.00           N  
ATOM    652  H5'   A   977      14.029  25.266 -32.866  1.00  0.00           H  
ATOM    653 H5''   A   977      15.241  24.247 -33.059  1.00  0.00           H  
ATOM    654  H4'   A   977      15.448  26.043 -34.542  1.00  0.00           H  
ATOM    655  H3'   A   977      17.520  25.225 -33.267  1.00  0.00           H  
ATOM    656  H1'   A   977      16.753  28.881 -33.199  1.00  0.00           H  
ATOM    657  H2'   A   977      17.566  26.717 -31.582  1.00  0.00           H  
ATOM    658 HO2'   A   977      19.276  27.939 -31.889  1.00  0.00           H  
ATOM    659  H2    A   977      15.618  33.019 -31.818  1.00  0.00           H  
ATOM    660  H61   A   977      14.600  32.455 -27.571  1.00  0.00           H  
ATOM    661  H62   A   977      14.741  30.791 -27.269  1.00  0.00           H  
ATOM    662  H8    A   977      15.941  27.068 -30.041  1.00  0.00           H  
ATOM    663  P     C   978      17.720  25.595 -36.086  1.00  0.00           P  
ATOM    664  OP2   C   978      16.334  25.708 -36.604  1.00  0.00           O  
ATOM    665  OP1   C   978      18.865  25.911 -36.978  1.00  0.00           O  
ATOM    666  O5'   C   978      17.922  24.115 -35.532  1.00  0.00           O  
ATOM    667  C5'   C   978      19.049  23.781 -34.737  1.00  0.00           C  
ATOM    668  C4'   C   978      20.165  23.197 -35.569  1.00  0.00           C  
ATOM    669  O4'   C   978      21.205  24.211 -35.591  1.00  0.00           O  
ATOM    670  C3'   C   978      20.812  21.932 -35.028  1.00  0.00           C  
ATOM    671  O3'   C   978      20.309  20.753 -35.632  1.00  0.00           O  
ATOM    672  C1'   C   978      22.402  23.714 -35.053  1.00  0.00           C  
ATOM    673  C2'   C   978      22.319  22.182 -35.112  1.00  0.00           C  
ATOM    674  O2'   C   978      22.844  21.748 -36.358  1.00  0.00           O  
ATOM    675  N1    C   978      22.541  24.217 -33.664  1.00  0.00           N  
ATOM    676  C2    C   978      23.775  24.063 -33.021  1.00  0.00           C  
ATOM    677  O2    C   978      24.709  23.514 -33.626  1.00  0.00           O  
ATOM    678  N3    C   978      23.928  24.513 -31.754  1.00  0.00           N  
ATOM    679  C4    C   978      22.909  25.099 -31.126  1.00  0.00           C  
ATOM    680  N4    C   978      23.106  25.528 -29.877  1.00  0.00           N  
ATOM    681  C5    C   978      21.642  25.270 -31.751  1.00  0.00           C  
ATOM    682  C6    C   978      21.503  24.822 -33.005  1.00  0.00           C  
ATOM    683  H5'   C   978      18.780  23.127 -34.059  1.00  0.00           H  
ATOM    684 H5''   C   978      19.375  24.590 -34.289  1.00  0.00           H  
ATOM    685  H4'   C   978      19.827  23.023 -36.471  1.00  0.00           H  
ATOM    686  H3'   C   978      20.577  21.827 -34.083  1.00  0.00           H  
ATOM    687  H1'   C   978      23.166  24.015 -35.587  1.00  0.00           H  
ATOM    688  H2'   C   978      22.792  21.774 -34.358  1.00  0.00           H  
ATOM    689 HO2'   C   978      23.301  22.498 -36.791  1.00  0.00           H  
ATOM    690  H42   C   978      22.377  25.963 -29.388  1.00  0.00           H  
ATOM    691  H41   C   978      23.980  25.408 -29.449  1.00  0.00           H  
ATOM    692  H5    C   978      20.898  25.703 -31.281  1.00  0.00           H  
ATOM    693  H6    C   978      20.638  24.930 -33.452  1.00  0.00           H  
ATOM    694  P     A   979      20.150  20.667 -37.229  1.00  0.00           P  
ATOM    695  OP2   A   979      18.758  21.053 -37.574  1.00  0.00           O  
ATOM    696  OP1   A   979      21.288  21.394 -37.845  1.00  0.00           O  
ATOM    697  O5'   A   979      20.324  19.115 -37.551  1.00  0.00           O  
ATOM    698  C5'   A   979      21.404  18.653 -38.348  1.00  0.00           C  
ATOM    699  C4'   A   979      21.897  17.305 -37.885  1.00  0.00           C  
ATOM    700  O4'   A   979      22.211  17.344 -36.467  1.00  0.00           O  
ATOM    701  C3'   A   979      20.899  16.161 -37.979  1.00  0.00           C  
ATOM    702  O3'   A   979      20.755  15.657 -39.295  1.00  0.00           O  
ATOM    703  C1'   A   979      22.000  16.070 -35.905  1.00  0.00           C  
ATOM    704  C2'   A   979      21.471  15.148 -36.996  1.00  0.00           C  
ATOM    705  O2'   A   979      22.556  14.432 -37.568  1.00  0.00           O  
ATOM    706  N1    A   979      19.671  13.623 -32.014  1.00  0.00           N  
ATOM    707  C2    A   979      20.542  13.211 -32.944  1.00  0.00           C  
ATOM    708  N3    A   979      21.109  13.902 -33.930  1.00  0.00           N  
ATOM    709  C4    A   979      20.693  15.181 -33.914  1.00  0.00           C  
ATOM    710  C5    A   979      19.803  15.751 -33.023  1.00  0.00           C  
ATOM    711  C6    A   979      19.273  14.913 -32.026  1.00  0.00           C  
ATOM    712  N6    A   979      18.404  15.323 -31.099  1.00  0.00           N  
ATOM    713  N7    A   979      19.611  17.095 -33.314  1.00  0.00           N  
ATOM    714  C8    A   979      20.376  17.303 -34.357  1.00  0.00           C  
ATOM    715  N9    A   979      21.060  16.188 -34.773  1.00  0.00           N  
ATOM    716  H5'   A   979      22.140  19.298 -38.295  1.00  0.00           H  
ATOM    717 H5''   A   979      21.107  18.583 -39.279  1.00  0.00           H  
ATOM    718  H4'   A   979      22.711  17.078 -38.381  1.00  0.00           H  
ATOM    719  H3'   A   979      20.026  16.468 -37.652  1.00  0.00           H  
ATOM    720  H1'   A   979      22.861  15.731 -35.580  1.00  0.00           H  
ATOM    721  H2'   A   979      20.777  14.545 -36.656  1.00  0.00           H  
ATOM    722 HO2'   A   979      22.494  13.491 -37.301  1.00  0.00           H  
ATOM    723  H2    A   979      20.798  12.266 -32.891  1.00  0.00           H  
ATOM    724  H61   A   979      18.069  14.691 -30.428  1.00  0.00           H  
ATOM    725  H62   A   979      18.102  16.255 -31.088  1.00  0.00           H  
ATOM    726  H8    A   979      20.453  18.175 -34.799  1.00  0.00           H  
ATOM    727  P     A   980      19.359  15.014 -39.766  1.00  0.00           P  
ATOM    728  OP2   A   980      18.295  16.032 -39.571  1.00  0.00           O  
ATOM    729  OP1   A   980      19.559  14.409 -41.106  1.00  0.00           O  
ATOM    730  O5'   A   980      19.107  13.835 -38.724  1.00  0.00           O  
ATOM    731  C5'   A   980      19.657  12.543 -38.940  1.00  0.00           C  
ATOM    732  C4'   A   980      19.231  11.574 -37.865  1.00  0.00           C  
ATOM    733  O4'   A   980      19.542  12.109 -36.559  1.00  0.00           O  
ATOM    734  C3'   A   980      17.747  11.243 -37.814  1.00  0.00           C  
ATOM    735  O3'   A   980      17.394  10.151 -38.644  1.00  0.00           O  
ATOM    736  C1'   A   980      18.490  11.864 -35.657  1.00  0.00           C  
ATOM    737  C2'   A   980      17.539  10.884 -36.354  1.00  0.00           C  
ATOM    738  O2'   A   980      17.967   9.557 -36.085  1.00  0.00           O  
ATOM    739  N1    A   980      14.834  14.265 -32.932  1.00  0.00           N  
ATOM    740  C2    A   980      15.215  12.982 -32.994  1.00  0.00           C  
ATOM    741  N3    A   980      16.176  12.425 -33.727  1.00  0.00           N  
ATOM    742  C4    A   980      16.799  13.351 -34.478  1.00  0.00           C  
ATOM    743  C5    A   980      16.521  14.704 -34.522  1.00  0.00           C  
ATOM    744  C6    A   980      15.481  15.169 -33.698  1.00  0.00           C  
ATOM    745  N6    A   980      15.100  16.447 -33.637  1.00  0.00           N  
ATOM    746  N7    A   980      17.369  15.350 -35.412  1.00  0.00           N  
ATOM    747  C8    A   980      18.127  14.388 -35.878  1.00  0.00           C  
ATOM    748  N9    A   980      17.837  13.152 -35.355  1.00  0.00           N  
ATOM    749  H5'   A   980      20.635  12.608 -38.942  1.00  0.00           H  
ATOM    750 H5''   A   980      19.357  12.208 -39.810  1.00  0.00           H  
ATOM    751  H4'   A   980      19.720  10.733 -37.985  1.00  0.00           H  
ATOM    752  H3'   A   980      17.231  12.050 -38.022  1.00  0.00           H  
ATOM    753  H1'   A   980      18.820  11.462 -34.826  1.00  0.00           H  
ATOM    754  H2'   A   980      16.610  11.029 -36.078  1.00  0.00           H  
ATOM    755 HO2'   A   980      17.330   9.135 -35.472  1.00  0.00           H  
ATOM    756  H2    A   980      14.714  12.367 -32.418  1.00  0.00           H  
ATOM    757  H61   A   980      14.367  16.712 -33.042  1.00  0.00           H  
ATOM    758  H62   A   980      15.555  17.121 -34.184  1.00  0.00           H  
ATOM    759  H8    A   980      18.836  14.538 -36.539  1.00  0.00           H  
ATOM    760  P     A   981      15.930  10.078 -39.304  1.00  0.00           P  
ATOM    761  OP2   A   981      15.661  11.377 -39.970  1.00  0.00           O  
ATOM    762  OP1   A   981      15.839   8.819 -40.085  1.00  0.00           O  
ATOM    763  O5'   A   981      14.950   9.954 -38.053  1.00  0.00           O  
ATOM    764  C5'   A   981      13.634  10.486 -38.103  1.00  0.00           C  
ATOM    765  C4'   A   981      12.919  10.077 -39.365  1.00  0.00           C  
ATOM    766  O4'   A   981      12.302   8.780 -39.135  1.00  0.00           O  
ATOM    767  C3'   A   981      11.822  11.015 -39.845  1.00  0.00           C  
ATOM    768  O3'   A   981      12.204  11.785 -40.971  1.00  0.00           O  
ATOM    769  C1'   A   981      10.894   8.794 -39.555  1.00  0.00           C  
ATOM    770  C2'   A   981      10.660  10.124 -40.250  1.00  0.00           C  
ATOM    771  O2'   A   981      10.671   9.867 -41.647  1.00  0.00           O  
ATOM    772  N1    A   981       6.086   8.467 -37.731  1.00  0.00           N  
ATOM    773  C2    A   981       6.570   8.621 -38.970  1.00  0.00           C  
ATOM    774  N3    A   981       7.836   8.698 -39.374  1.00  0.00           N  
ATOM    775  C4    A   981       8.676   8.600 -38.329  1.00  0.00           C  
ATOM    776  C5    A   981       8.329   8.440 -37.000  1.00  0.00           C  
ATOM    777  C6    A   981       6.956   8.372 -36.703  1.00  0.00           C  
ATOM    778  N6    A   981       6.473   8.220 -35.468  1.00  0.00           N  
ATOM    779  N7    A   981       9.463   8.377 -36.202  1.00  0.00           N  
ATOM    780  C8    A   981      10.453   8.498 -37.051  1.00  0.00           C  
ATOM    781  N9    A   981      10.049   8.637 -38.356  1.00  0.00           N  
ATOM    782  H5'   A   981      13.683  11.464 -38.066  1.00  0.00           H  
ATOM    783 H5''   A   981      13.128  10.162 -37.329  1.00  0.00           H  
ATOM    784  H4'   A   981      13.572  10.008 -40.093  1.00  0.00           H  
ATOM    785  H3'   A   981      11.522  11.570 -39.094  1.00  0.00           H  
ATOM    786  H1'   A   981      10.710   8.062 -40.182  1.00  0.00           H  
ATOM    787  H2'   A   981       9.802  10.496 -39.955  1.00  0.00           H  
ATOM    788 HO2'   A   981       9.781  10.056 -42.012  1.00  0.00           H  
ATOM    789  H2    A   981       5.897   8.685 -39.680  1.00  0.00           H  
ATOM    790  H61   A   981       5.504   8.179 -35.323  1.00  0.00           H  
ATOM    791  H62   A   981       7.086   8.148 -34.707  1.00  0.00           H  
ATOM    792  H8    A   981      11.395   8.490 -36.780  1.00  0.00           H  
ATOM    793  P     C   982      11.837  13.349 -41.043  1.00  0.00           P  
ATOM    794  OP2   C   982      12.255  13.979 -39.766  1.00  0.00           O  
ATOM    795  OP1   C   982      12.355  13.883 -42.328  1.00  0.00           O  
ATOM    796  O5'   C   982      10.246  13.370 -41.107  1.00  0.00           O  
ATOM    797  C5'   C   982       9.563  13.204 -42.340  1.00  0.00           C  
ATOM    798  C4'   C   982       8.065  13.204 -42.153  1.00  0.00           C  
ATOM    799  O4'   C   982       7.651  12.039 -41.401  1.00  0.00           O  
ATOM    800  C3'   C   982       7.491  14.359 -41.347  1.00  0.00           C  
ATOM    801  O3'   C   982       7.347  15.546 -42.108  1.00  0.00           O  
ATOM    802  C1'   C   982       6.536  12.358 -40.577  1.00  0.00           C  
ATOM    803  C2'   C   982       6.153  13.797 -40.892  1.00  0.00           C  
ATOM    804  O2'   C   982       5.204  13.808 -41.948  1.00  0.00           O  
ATOM    805  N1    C   982       6.920  12.175 -39.155  1.00  0.00           N  
ATOM    806  C2    C   982       5.904  11.962 -38.215  1.00  0.00           C  
ATOM    807  O2    C   982       4.723  11.933 -38.594  1.00  0.00           O  
ATOM    808  N3    C   982       6.227  11.792 -36.912  1.00  0.00           N  
ATOM    809  C4    C   982       7.504  11.828 -36.530  1.00  0.00           C  
ATOM    810  N4    C   982       7.775  11.655 -35.234  1.00  0.00           N  
ATOM    811  C5    C   982       8.559  12.044 -37.461  1.00  0.00           C  
ATOM    812  C6    C   982       8.227  12.209 -38.747  1.00  0.00           C  
ATOM    813  H5'   C   982       9.835  12.354 -42.744  1.00  0.00           H  
ATOM    814 H5''   C   982       9.809  13.937 -42.942  1.00  0.00           H  
ATOM    815  H4'   C   982       7.637  13.177 -43.033  1.00  0.00           H  
ATOM    816  H3'   C   982       8.057  14.520 -40.564  1.00  0.00           H  
ATOM    817  H1'   C   982       5.782  11.770 -40.790  1.00  0.00           H  
ATOM    818  H2'   C   982       5.819  14.265 -40.099  1.00  0.00           H  
ATOM    819 HO2'   C   982       4.331  14.073 -41.591  1.00  0.00           H  
ATOM    820  H42   C   982       8.704  11.676 -34.922  1.00  0.00           H  
ATOM    821  H41   C   982       7.046  11.508 -34.596  1.00  0.00           H  
ATOM    822  H5    C   982       9.495  12.068 -37.171  1.00  0.00           H  
ATOM    823  H6    C   982       8.939  12.359 -39.403  1.00  0.00           H  
ATOM    824  P     C   983       7.642  16.977 -41.436  1.00  0.00           P  
ATOM    825  OP2   C   983       8.664  16.787 -40.377  1.00  0.00           O  
ATOM    826  OP1   C   983       7.889  17.954 -42.527  1.00  0.00           O  
ATOM    827  O5'   C   983       6.266  17.364 -40.732  1.00  0.00           O  
ATOM    828  C5'   C   983       5.031  17.227 -41.419  1.00  0.00           C  
ATOM    829  C4'   C   983       3.856  17.483 -40.507  1.00  0.00           C  
ATOM    830  O4'   C   983       3.561  16.279 -39.757  1.00  0.00           O  
ATOM    831  C3'   C   983       4.060  18.535 -39.428  1.00  0.00           C  
ATOM    832  O3'   C   983       3.884  19.857 -39.906  1.00  0.00           O  
ATOM    833  C1'   C   983       3.069  16.625 -38.480  1.00  0.00           C  
ATOM    834  C2'   C   983       3.036  18.145 -38.377  1.00  0.00           C  
ATOM    835  O2'   C   983       1.740  18.608 -38.726  1.00  0.00           O  
ATOM    836  N1    C   983       3.937  16.009 -37.446  1.00  0.00           N  
ATOM    837  C2    C   983       3.359  15.647 -36.223  1.00  0.00           C  
ATOM    838  O2    C   983       2.149  15.850 -36.040  1.00  0.00           O  
ATOM    839  N3    C   983       4.128  15.083 -35.264  1.00  0.00           N  
ATOM    840  C4    C   983       5.426  14.875 -35.484  1.00  0.00           C  
ATOM    841  N4    C   983       6.146  14.316 -34.509  1.00  0.00           N  
ATOM    842  C5    C   983       6.043  15.232 -36.716  1.00  0.00           C  
ATOM    843  C6    C   983       5.272  15.789 -37.658  1.00  0.00           C  
ATOM    844  H5'   C   983       4.965  16.318 -41.778  1.00  0.00           H  
ATOM    845 H5''   C   983       5.006  17.867 -42.160  1.00  0.00           H  
ATOM    846  H4'   C   983       3.078  17.718 -41.055  1.00  0.00           H  
ATOM    847  H3'   C   983       4.958  18.438 -39.049  1.00  0.00           H  
ATOM    848  H1'   C   983       2.158  16.277 -38.391  1.00  0.00           H  
ATOM    849  H2'   C   983       3.303  18.453 -37.486  1.00  0.00           H  
ATOM    850 HO2'   C   983       1.230  17.868 -39.116  1.00  0.00           H  
ATOM    851  H42   C   983       7.102  14.150 -34.640  1.00  0.00           H  
ATOM    852  H41   C   983       5.717  14.072 -33.661  1.00  0.00           H  
ATOM    853  H5    C   983       6.999  15.075 -36.869  1.00  0.00           H  
ATOM    854  H6    C   983       5.679  16.042 -38.513  1.00  0.00           H  
ATOM    855  P     A   984       4.855  21.035 -39.402  1.00  0.00           P  
ATOM    856  OP2   A   984       5.905  20.430 -38.545  1.00  0.00           O  
ATOM    857  OP1   A   984       5.247  21.845 -40.582  1.00  0.00           O  
ATOM    858  O5'   A   984       3.921  21.934 -38.475  1.00  0.00           O  
ATOM    859  C5'   A   984       2.934  21.342 -37.642  1.00  0.00           C  
ATOM    860  C4'   A   984       2.242  22.372 -36.786  1.00  0.00           C  
ATOM    861  O4'   A   984       3.230  23.360 -36.403  1.00  0.00           O  
ATOM    862  C3'   A   984       1.145  23.178 -37.466  1.00  0.00           C  
ATOM    863  O3'   A   984      -0.129  22.563 -37.381  1.00  0.00           O  
ATOM    864  C1'   A   984       2.644  24.647 -36.390  1.00  0.00           C  
ATOM    865  C2'   A   984       1.155  24.473 -36.669  1.00  0.00           C  
ATOM    866  O2'   A   984       0.469  24.324 -35.435  1.00  0.00           O  
ATOM    867  N1    A   984       4.497  29.298 -37.613  1.00  0.00           N  
ATOM    868  C2    A   984       3.901  28.828 -36.510  1.00  0.00           C  
ATOM    869  N3    A   984       3.442  27.604 -36.258  1.00  0.00           N  
ATOM    870  C4    A   984       3.648  26.793 -37.312  1.00  0.00           C  
ATOM    871  C5    A   984       4.247  27.131 -38.511  1.00  0.00           C  
ATOM    872  C6    A   984       4.690  28.458 -38.652  1.00  0.00           C  
ATOM    873  N6    A   984       5.284  28.927 -39.752  1.00  0.00           N  
ATOM    874  N7    A   984       4.287  26.036 -39.364  1.00  0.00           N  
ATOM    875  C8    A   984       3.722  25.078 -38.672  1.00  0.00           C  
ATOM    876  N9    A   984       3.311  25.466 -37.421  1.00  0.00           N  
ATOM    877  H5'   A   984       3.362  20.679 -37.061  1.00  0.00           H  
ATOM    878 H5''   A   984       2.269  20.893 -38.203  1.00  0.00           H  
ATOM    879  H4'   A   984       1.882  21.931 -35.987  1.00  0.00           H  
ATOM    880  H3'   A   984       1.411  23.366 -38.391  1.00  0.00           H  
ATOM    881  H1'   A   984       2.765  25.067 -35.512  1.00  0.00           H  
ATOM    882  H2'   A   984       0.799  25.221 -37.195  1.00  0.00           H  
ATOM    883 HO2'   A   984      -0.055  25.133 -35.262  1.00  0.00           H  
ATOM    884  H2    A   984       3.785  29.478 -35.785  1.00  0.00           H  
ATOM    885  H61   A   984       5.571  29.864 -39.791  1.00  0.00           H  
ATOM    886  H62   A   984       5.434  28.336 -40.519  1.00  0.00           H  
ATOM    887  H8    A   984       3.603  24.167 -39.017  1.00  0.00           H  
ATOM    888  P     G   985      -0.909  22.133 -38.718  1.00  0.00           P  
ATOM    889  OP2   G   985       0.094  21.954 -39.798  1.00  0.00           O  
ATOM    890  OP1   G   985      -1.828  21.017 -38.377  1.00  0.00           O  
ATOM    891  O5'   G   985      -1.795  23.409 -39.075  1.00  0.00           O  
ATOM    892  C5'   G   985      -1.449  24.256 -40.160  1.00  0.00           C  
ATOM    893  C4'   G   985      -2.674  24.810 -40.844  1.00  0.00           C  
ATOM    894  O4'   G   985      -3.249  23.787 -41.700  1.00  0.00           O  
ATOM    895  C3'   G   985      -3.812  25.240 -39.929  1.00  0.00           C  
ATOM    896  O3'   G   985      -3.663  26.564 -39.446  1.00  0.00           O  
ATOM    897  C1'   G   985      -4.656  23.877 -41.648  1.00  0.00           C  
ATOM    898  C2'   G   985      -5.019  25.127 -40.848  1.00  0.00           C  
ATOM    899  O2'   G   985      -5.106  26.233 -41.736  1.00  0.00           O  
ATOM    900  N1    G   985      -8.809  21.121 -40.612  1.00  0.00           N  
ATOM    901  C2    G   985      -8.699  22.324 -41.266  1.00  0.00           C  
ATOM    902  N2    G   985      -9.843  22.869 -41.706  1.00  0.00           N  
ATOM    903  N3    G   985      -7.551  22.948 -41.477  1.00  0.00           N  
ATOM    904  C4    G   985      -6.504  22.263 -40.971  1.00  0.00           C  
ATOM    905  C5    G   985      -6.505  21.057 -40.302  1.00  0.00           C  
ATOM    906  C6    G   985      -7.743  20.399 -40.083  1.00  0.00           C  
ATOM    907  O6    G   985      -7.953  19.323 -39.510  1.00  0.00           O  
ATOM    908  N7    G   985      -5.216  20.690 -39.945  1.00  0.00           N  
ATOM    909  C8    G   985      -4.468  21.661 -40.394  1.00  0.00           C  
ATOM    910  N9    G   985      -5.184  22.647 -41.027  1.00  0.00           N  
ATOM    911  H5'   G   985      -0.923  23.746 -40.810  1.00  0.00           H  
ATOM    912 H5''   G   985      -0.906  25.000 -39.824  1.00  0.00           H  
ATOM    913  H4'   G   985      -2.410  25.572 -41.402  1.00  0.00           H  
ATOM    914  H3'   G   985      -3.916  24.613 -39.185  1.00  0.00           H  
ATOM    915  H1'   G   985      -5.006  23.959 -42.560  1.00  0.00           H  
ATOM    916  H2'   G   985      -5.851  25.001 -40.344  1.00  0.00           H  
ATOM    917 HO2'   G   985      -6.045  26.500 -41.822  1.00  0.00           H  
ATOM    918  H1    G   985      -9.706  20.741 -40.507  1.00  0.00           H  
ATOM    919  H22   G   985      -9.825  23.727 -42.180  1.00  0.00           H  
ATOM    920  H21   G   985     -10.696  22.413 -41.554  1.00  0.00           H  
ATOM    921  H8    G   985      -3.494  21.682 -40.290  1.00  0.00           H  
ATOM    922  P     A   986      -4.029  26.913 -37.920  1.00  0.00           P  
ATOM    923  OP2   A   986      -3.791  25.697 -37.101  1.00  0.00           O  
ATOM    924  OP1   A   986      -3.350  28.183 -37.562  1.00  0.00           O  
ATOM    925  O5'   A   986      -5.598  27.184 -37.953  1.00  0.00           O  
ATOM    926  C5'   A   986      -6.180  27.975 -38.979  1.00  0.00           C  
ATOM    927  C4'   A   986      -7.686  27.938 -38.921  1.00  0.00           C  
ATOM    928  O4'   A   986      -8.165  26.764 -39.629  1.00  0.00           O  
ATOM    929  C3'   A   986      -8.297  27.796 -37.535  1.00  0.00           C  
ATOM    930  O3'   A   986      -8.445  29.035 -36.864  1.00  0.00           O  
ATOM    931  C1'   A   986      -9.280  26.211 -38.976  1.00  0.00           C  
ATOM    932  C2'   A   986      -9.653  27.175 -37.852  1.00  0.00           C  
ATOM    933  O2'   A   986     -10.559  28.146 -38.353  1.00  0.00           O  
ATOM    934  N1    A   986     -10.890  21.610 -37.306  1.00  0.00           N  
ATOM    935  C2    A   986     -11.550  22.692 -37.737  1.00  0.00           C  
ATOM    936  N3    A   986     -11.067  23.859 -38.158  1.00  0.00           N  
ATOM    937  C4    A   986      -9.723  23.863 -38.108  1.00  0.00           C  
ATOM    938  C5    A   986      -8.906  22.829 -37.689  1.00  0.00           C  
ATOM    939  C6    A   986      -9.540  21.646 -37.269  1.00  0.00           C  
ATOM    940  N6    A   986      -8.883  20.567 -36.838  1.00  0.00           N  
ATOM    941  N7    A   986      -7.570  23.194 -37.777  1.00  0.00           N  
ATOM    942  C8    A   986      -7.607  24.419 -38.239  1.00  0.00           C  
ATOM    943  N9    A   986      -8.878  24.888 -38.463  1.00  0.00           N  
ATOM    944  H5'   A   986      -5.886  27.636 -39.850  1.00  0.00           H  
ATOM    945 H5''   A   986      -5.879  28.902 -38.879  1.00  0.00           H  
ATOM    946  H4'   A   986      -8.041  28.742 -39.354  1.00  0.00           H  
ATOM    947  H3'   A   986      -7.763  27.161 -37.012  1.00  0.00           H  
ATOM    948  H1'   A   986     -10.042  26.109 -39.583  1.00  0.00           H  
ATOM    949  H2'   A   986     -10.021  26.701 -37.077  1.00  0.00           H  
ATOM    950 HO2'   A   986     -10.245  29.038 -38.096  1.00  0.00           H  
ATOM    951  H2    A   986     -12.527  22.614 -37.744  1.00  0.00           H  
ATOM    952  H61   A   986      -9.381  19.770 -36.558  1.00  0.00           H  
ATOM    953  H62   A   986      -7.904  20.571 -36.803  1.00  0.00           H  
ATOM    954  H8    A   986      -6.802  24.952 -38.409  1.00  0.00           H  
ATOM    955  P     U   987      -8.458  29.088 -35.258  1.00  0.00           P  
ATOM    956  OP2   U   987      -7.273  28.343 -34.764  1.00  0.00           O  
ATOM    957  OP1   U   987      -8.662  30.501 -34.846  1.00  0.00           O  
ATOM    958  O5'   U   987      -9.761  28.264 -34.856  1.00  0.00           O  
ATOM    959  C5'   U   987     -11.058  28.788 -35.096  1.00  0.00           C  
ATOM    960  C4'   U   987     -12.133  27.903 -34.514  1.00  0.00           C  
ATOM    961  O4'   U   987     -12.203  26.640 -35.223  1.00  0.00           O  
ATOM    962  C3'   U   987     -11.918  27.443 -33.080  1.00  0.00           C  
ATOM    963  O3'   U   987     -12.254  28.433 -32.124  1.00  0.00           O  
ATOM    964  C1'   U   987     -12.639  25.606 -34.371  1.00  0.00           C  
ATOM    965  C2'   U   987     -12.882  26.265 -33.012  1.00  0.00           C  
ATOM    966  O2'   U   987     -14.230  26.706 -32.942  1.00  0.00           O  
ATOM    967  N1    U   987     -11.549  24.601 -34.323  1.00  0.00           N  
ATOM    968  C2    U   987     -11.889  23.320 -33.930  1.00  0.00           C  
ATOM    969  O2    U   987     -13.025  22.995 -33.630  1.00  0.00           O  
ATOM    970  N3    U   987     -10.849  22.424 -33.900  1.00  0.00           N  
ATOM    971  C4    U   987      -9.529  22.671 -34.215  1.00  0.00           C  
ATOM    972  O4    U   987      -8.708  21.756 -34.138  1.00  0.00           O  
ATOM    973  C5    U   987      -9.251  24.017 -34.613  1.00  0.00           C  
ATOM    974  C6    U   987     -10.246  24.909 -34.652  1.00  0.00           C  
ATOM    975  H5'   U   987     -11.198  28.866 -36.063  1.00  0.00           H  
ATOM    976 H5''   U   987     -11.124  29.678 -34.691  1.00  0.00           H  
ATOM    977  H4'   U   987     -12.997  28.356 -34.603  1.00  0.00           H  
ATOM    978  H3'   U   987     -10.998  27.124 -32.978  1.00  0.00           H  
ATOM    979  H1'   U   987     -13.465  25.173 -34.673  1.00  0.00           H  
ATOM    980  H2'   U   987     -12.660  25.661 -32.272  1.00  0.00           H  
ATOM    981 HO2'   U   987     -14.720  26.138 -32.311  1.00  0.00           H  
ATOM    982  H3    U   987     -11.068  21.510 -33.624  1.00  0.00           H  
ATOM    983  H5    U   987      -8.339  24.281 -34.856  1.00  0.00           H  
ATOM    984  H6    U   987     -10.030  25.824 -34.926  1.00  0.00           H  
ATOM    985  P     C   988     -11.454  28.520 -30.734  1.00  0.00           P  
ATOM    986  OP2   C   988     -10.033  28.181 -30.998  1.00  0.00           O  
ATOM    987  OP1   C   988     -11.792  29.815 -30.090  1.00  0.00           O  
ATOM    988  O5'   C   988     -12.084  27.354 -29.851  1.00  0.00           O  
ATOM    989  C5'   C   988     -13.410  27.450 -29.353  1.00  0.00           C  
ATOM    990  C4'   C   988     -13.835  26.184 -28.650  1.00  0.00           C  
ATOM    991  O4'   C   988     -13.897  25.080 -29.587  1.00  0.00           O  
ATOM    992  C3'   C   988     -12.896  25.670 -27.569  1.00  0.00           C  
ATOM    993  O3'   C   988     -13.076  26.325 -26.325  1.00  0.00           O  
ATOM    994  C1'   C   988     -13.470  23.870 -28.978  1.00  0.00           C  
ATOM    995  C2'   C   988     -13.274  24.191 -27.503  1.00  0.00           C  
ATOM    996  O2'   C   988     -14.504  24.004 -26.818  1.00  0.00           O  
ATOM    997  N1    C   988     -12.207  23.457 -29.638  1.00  0.00           N  
ATOM    998  C2    C   988     -11.801  22.122 -29.519  1.00  0.00           C  
ATOM    999  O2    C   988     -12.503  21.330 -28.871  1.00  0.00           O  
ATOM   1000  N3    C   988     -10.653  21.719 -30.111  1.00  0.00           N  
ATOM   1001  C4    C   988      -9.916  22.589 -30.801  1.00  0.00           C  
ATOM   1002  N4    C   988      -8.791  22.146 -31.368  1.00  0.00           N  
ATOM   1003  C5    C   988     -10.301  23.952 -30.940  1.00  0.00           C  
ATOM   1004  C6    C   988     -11.439  24.339 -30.351  1.00  0.00           C  
ATOM   1005  H5'   C   988     -14.020  27.621 -30.101  1.00  0.00           H  
ATOM   1006 H5''   C   988     -13.460  28.198 -28.722  1.00  0.00           H  
ATOM   1007  H4'   C   988     -14.727  26.320 -28.269  1.00  0.00           H  
ATOM   1008  H3'   C   988     -11.970  25.756 -27.878  1.00  0.00           H  
ATOM   1009  H1'   C   988     -14.134  23.155 -29.067  1.00  0.00           H  
ATOM   1010  H2'   C   988     -12.555  23.655 -27.109  1.00  0.00           H  
ATOM   1011 HO2'   C   988     -14.436  23.210 -26.249  1.00  0.00           H  
ATOM   1012  H42   C   988      -8.228  22.761 -31.882  1.00  0.00           H  
ATOM   1013  H41   C   988      -8.529  21.207 -31.270  1.00  0.00           H  
ATOM   1014  H5    C   988      -9.753  24.585 -31.450  1.00  0.00           H  
ATOM   1015  H6    C   988     -11.721  25.273 -30.435  1.00  0.00           H  
ATOM   1016  P     G   989     -11.876  26.372 -25.256  1.00  0.00           P  
ATOM   1017  OP2   G   989     -10.644  26.798 -25.967  1.00  0.00           O  
ATOM   1018  OP1   G   989     -12.343  27.137 -24.072  1.00  0.00           O  
ATOM   1019  O5'   G   989     -11.690  24.851 -24.817  1.00  0.00           O  
ATOM   1020  C5'   G   989     -12.596  24.238 -23.912  1.00  0.00           C  
ATOM   1021  C4'   G   989     -12.234  22.796 -23.657  1.00  0.00           C  
ATOM   1022  O4'   G   989     -12.179  22.061 -24.908  1.00  0.00           O  
ATOM   1023  C3'   G   989     -10.869  22.551 -23.032  1.00  0.00           C  
ATOM   1024  O3'   G   989     -10.880  22.659 -21.619  1.00  0.00           O  
ATOM   1025  C1'   G   989     -11.163  21.075 -24.860  1.00  0.00           C  
ATOM   1026  C2'   G   989     -10.598  21.107 -23.441  1.00  0.00           C  
ATOM   1027  O2'   G   989     -11.333  20.197 -22.635  1.00  0.00           O  
ATOM   1028  N1    G   989      -7.107  19.441 -27.465  1.00  0.00           N  
ATOM   1029  C2    G   989      -7.861  18.787 -26.521  1.00  0.00           C  
ATOM   1030  N2    G   989      -7.490  17.532 -26.229  1.00  0.00           N  
ATOM   1031  N3    G   989      -8.903  19.323 -25.908  1.00  0.00           N  
ATOM   1032  C4    G   989      -9.136  20.587 -26.319  1.00  0.00           C  
ATOM   1033  C5    G   989      -8.445  21.330 -27.253  1.00  0.00           C  
ATOM   1034  C6    G   989      -7.329  20.743 -27.903  1.00  0.00           C  
ATOM   1035  O6    G   989      -6.588  21.239 -28.760  1.00  0.00           O  
ATOM   1036  N7    G   989      -9.005  22.592 -27.391  1.00  0.00           N  
ATOM   1037  C8    G   989     -10.007  22.595 -26.554  1.00  0.00           C  
ATOM   1038  N9    G   989     -10.144  21.410 -25.871  1.00  0.00           N  
ATOM   1039  H5'   G   989     -13.500  24.279 -24.287  1.00  0.00           H  
ATOM   1040 H5''   G   989     -12.580  24.727 -23.063  1.00  0.00           H  
ATOM   1041  H4'   G   989     -12.922  22.392 -23.087  1.00  0.00           H  
ATOM   1042  H3'   G   989     -10.211  23.140 -23.456  1.00  0.00           H  
ATOM   1043  H1'   G   989     -11.528  20.185 -25.046  1.00  0.00           H  
ATOM   1044  H2'   G   989      -9.639  20.905 -23.435  1.00  0.00           H  
ATOM   1045 HO2'   G   989     -10.776  19.411 -22.453  1.00  0.00           H  
ATOM   1046  H1    G   989      -6.353  18.955 -27.861  1.00  0.00           H  
ATOM   1047  H22   G   989      -7.992  17.016 -25.563  1.00  0.00           H  
ATOM   1048  H21   G   989      -6.720  17.128 -26.679  1.00  0.00           H  
ATOM   1049  H8    G   989     -10.600  23.363 -26.426  1.00  0.00           H  
ATOM   1050  P     U   990      -9.507  22.893 -20.816  1.00  0.00           P  
ATOM   1051  OP2   U   990      -8.883  24.140 -21.328  1.00  0.00           O  
ATOM   1052  OP1   U   990      -9.793  22.757 -19.365  1.00  0.00           O  
ATOM   1053  O5'   U   990      -8.590  21.667 -21.255  1.00  0.00           O  
ATOM   1054  C5'   U   990      -8.698  20.407 -20.608  1.00  0.00           C  
ATOM   1055  C4'   U   990      -7.689  19.420 -21.140  1.00  0.00           C  
ATOM   1056  O4'   U   990      -7.736  19.398 -22.594  1.00  0.00           O  
ATOM   1057  C3'   U   990      -6.230  19.722 -20.833  1.00  0.00           C  
ATOM   1058  O3'   U   990      -5.844  19.325 -19.529  1.00  0.00           O  
ATOM   1059  C1'   U   990      -6.437  19.139 -23.122  1.00  0.00           C  
ATOM   1060  C2'   U   990      -5.483  18.980 -21.936  1.00  0.00           C  
ATOM   1061  O2'   U   990      -5.356  17.599 -21.631  1.00  0.00           O  
ATOM   1062  N1    U   990      -6.061  20.275 -23.998  1.00  0.00           N  
ATOM   1063  C2    U   990      -5.024  20.069 -24.888  1.00  0.00           C  
ATOM   1064  O2    U   990      -4.423  19.012 -24.977  1.00  0.00           O  
ATOM   1065  N3    U   990      -4.711  21.147 -25.679  1.00  0.00           N  
ATOM   1066  C4    U   990      -5.315  22.387 -25.672  1.00  0.00           C  
ATOM   1067  O4    U   990      -4.917  23.257 -26.447  1.00  0.00           O  
ATOM   1068  C5    U   990      -6.380  22.527 -24.726  1.00  0.00           C  
ATOM   1069  C6    U   990      -6.706  21.493 -23.944  1.00  0.00           C  
ATOM   1070  H5'   U   990      -9.600  20.051 -20.753  1.00  0.00           H  
ATOM   1071 H5''   U   990      -8.551  20.527 -19.647  1.00  0.00           H  
ATOM   1072  H4'   U   990      -7.912  18.528 -20.803  1.00  0.00           H  
ATOM   1073  H3'   U   990      -6.071  20.683 -20.937  1.00  0.00           H  
ATOM   1074  H1'   U   990      -6.440  18.311 -23.647  1.00  0.00           H  
ATOM   1075  H2'   U   990      -4.614  19.392 -22.120  1.00  0.00           H  
ATOM   1076 HO2'   U   990      -4.463  17.294 -21.896  1.00  0.00           H  
ATOM   1077  H3    U   990      -3.978  21.022 -26.317  1.00  0.00           H  
ATOM   1078  H5    U   990      -6.866  23.375 -24.653  1.00  0.00           H  
ATOM   1079  H6    U   990      -7.437  21.615 -23.305  1.00  0.00           H  
ATOM   1080  P     G   991      -4.795  20.208 -18.692  1.00  0.00           P  
ATOM   1081  OP2   G   991      -4.934  21.621 -19.125  1.00  0.00           O  
ATOM   1082  OP1   G   991      -4.946  19.862 -17.255  1.00  0.00           O  
ATOM   1083  O5'   G   991      -3.372  19.681 -19.178  1.00  0.00           O  
ATOM   1084  C5'   G   991      -3.001  18.321 -19.008  1.00  0.00           C  
ATOM   1085  C4'   G   991      -1.648  18.035 -19.611  1.00  0.00           C  
ATOM   1086  O4'   G   991      -1.741  17.953 -21.059  1.00  0.00           O  
ATOM   1087  C3'   G   991      -0.592  19.114 -19.420  1.00  0.00           C  
ATOM   1088  O3'   G   991       0.019  19.069 -18.142  1.00  0.00           O  
ATOM   1089  C1'   G   991      -0.518  18.328 -21.634  1.00  0.00           C  
ATOM   1090  C2'   G   991       0.413  18.700 -20.481  1.00  0.00           C  
ATOM   1091  O2'   G   991       1.142  17.549 -20.079  1.00  0.00           O  
ATOM   1092  N1    G   991       0.929  20.822 -25.830  1.00  0.00           N  
ATOM   1093  C2    G   991       1.463  19.694 -25.255  1.00  0.00           C  
ATOM   1094  N2    G   991       2.522  19.154 -25.876  1.00  0.00           N  
ATOM   1095  N3    G   991       0.993  19.133 -24.153  1.00  0.00           N  
ATOM   1096  C4    G   991      -0.071  19.802 -23.660  1.00  0.00           C  
ATOM   1097  C5    G   991      -0.681  20.935 -24.156  1.00  0.00           C  
ATOM   1098  C6    G   991      -0.167  21.526 -25.339  1.00  0.00           C  
ATOM   1099  O6    G   991      -0.569  22.532 -25.935  1.00  0.00           O  
ATOM   1100  N7    G   991      -1.750  21.310 -23.355  1.00  0.00           N  
ATOM   1101  C8    G   991      -1.770  20.416 -22.404  1.00  0.00           C  
ATOM   1102  N9    G   991      -0.779  19.472 -22.528  1.00  0.00           N  
ATOM   1103  H5'   G   991      -3.671  17.750 -19.440  1.00  0.00           H  
ATOM   1104 H5''   G   991      -2.976  18.114 -18.050  1.00  0.00           H  
ATOM   1105  H4'   G   991      -1.325  17.175 -19.271  1.00  0.00           H  
ATOM   1106  H3'   G   991      -0.978  19.985 -19.645  1.00  0.00           H  
ATOM   1107  H1'   G   991      -0.123  17.594 -22.150  1.00  0.00           H  
ATOM   1108  H2'   G   991       1.009  19.441 -20.720  1.00  0.00           H  
ATOM   1109 HO2'   G   991       1.555  17.140 -20.869  1.00  0.00           H  
ATOM   1110  H1    G   991       1.350  21.158 -26.648  1.00  0.00           H  
ATOM   1111  H22   G   991       2.945  18.348 -25.512  1.00  0.00           H  
ATOM   1112  H21   G   991       2.876  19.563 -26.693  1.00  0.00           H  
ATOM   1113  H8    G   991      -2.426  20.418 -21.676  1.00  0.00           H  
ATOM   1114  P     G   992       0.649  20.402 -17.501  1.00  0.00           P  
ATOM   1115  OP2   G   992      -0.397  21.457 -17.514  1.00  0.00           O  
ATOM   1116  OP1   G   992       1.303  20.033 -16.220  1.00  0.00           O  
ATOM   1117  O5'   G   992       1.788  20.825 -18.532  1.00  0.00           O  
ATOM   1118  C5'   G   992       2.917  19.993 -18.752  1.00  0.00           C  
ATOM   1119  C4'   G   992       3.699  20.429 -19.967  1.00  0.00           C  
ATOM   1120  O4'   G   992       2.879  21.214 -20.871  1.00  0.00           O  
ATOM   1121  C3'   G   992       4.905  21.317 -19.700  1.00  0.00           C  
ATOM   1122  O3'   G   992       6.035  20.593 -19.242  1.00  0.00           O  
ATOM   1123  C1'   G   992       3.722  22.058 -21.619  1.00  0.00           C  
ATOM   1124  C2'   G   992       5.142  21.962 -21.059  1.00  0.00           C  
ATOM   1125  O2'   G   992       5.908  21.116 -21.904  1.00  0.00           O  
ATOM   1126  N1    G   992       4.540  26.867 -23.076  1.00  0.00           N  
ATOM   1127  C2    G   992       5.306  25.747 -23.288  1.00  0.00           C  
ATOM   1128  N2    G   992       6.442  25.924 -23.979  1.00  0.00           N  
ATOM   1129  N3    G   992       4.984  24.538 -22.856  1.00  0.00           N  
ATOM   1130  C4    G   992       3.816  24.538 -22.181  1.00  0.00           C  
ATOM   1131  C5    G   992       2.975  25.598 -21.914  1.00  0.00           C  
ATOM   1132  C6    G   992       3.333  26.889 -22.384  1.00  0.00           C  
ATOM   1133  O6    G   992       2.720  27.955 -22.249  1.00  0.00           O  
ATOM   1134  N7    G   992       1.868  25.180 -21.190  1.00  0.00           N  
ATOM   1135  C8    G   992       2.052  23.897 -21.032  1.00  0.00           C  
ATOM   1136  N9    G   992       3.213  23.442 -21.609  1.00  0.00           N  
ATOM   1137  H5'   G   992       2.615  19.070 -18.881  1.00  0.00           H  
ATOM   1138 H5''   G   992       3.501  20.031 -17.965  1.00  0.00           H  
ATOM   1139  H4'   G   992       4.007  19.633 -20.448  1.00  0.00           H  
ATOM   1140  H3'   G   992       4.658  22.010 -19.054  1.00  0.00           H  
ATOM   1141  H1'   G   992       3.709  21.712 -22.536  1.00  0.00           H  
ATOM   1142  H2'   G   992       5.548  22.850 -20.970  1.00  0.00           H  
ATOM   1143 HO2'   G   992       6.351  20.434 -21.357  1.00  0.00           H  
ATOM   1144  H1    G   992       4.867  27.716 -23.438  1.00  0.00           H  
ATOM   1145  H22   G   992       7.029  25.161 -24.162  1.00  0.00           H  
ATOM   1146  H21   G   992       6.687  26.816 -24.303  1.00  0.00           H  
ATOM   1147  H8    G   992       1.424  23.318 -20.552  1.00  0.00           H  
ATOM   1148  P     A   993       7.128  21.310 -18.307  1.00  0.00           P  
ATOM   1149  OP2   A   993       6.415  21.948 -17.171  1.00  0.00           O  
ATOM   1150  OP1   A   993       8.214  20.334 -18.037  1.00  0.00           O  
ATOM   1151  O5'   A   993       7.722  22.467 -19.227  1.00  0.00           O  
ATOM   1152  C5'   A   993       8.748  22.194 -20.170  1.00  0.00           C  
ATOM   1153  C4'   A   993       9.297  23.463 -20.774  1.00  0.00           C  
ATOM   1154  O4'   A   993       8.177  24.261 -21.197  1.00  0.00           O  
ATOM   1155  C3'   A   993      10.139  24.331 -19.852  1.00  0.00           C  
ATOM   1156  O3'   A   993      11.352  24.758 -20.447  1.00  0.00           O  
ATOM   1157  C1'   A   993       8.223  25.569 -20.585  1.00  0.00           C  
ATOM   1158  C2'   A   993       9.281  25.538 -19.483  1.00  0.00           C  
ATOM   1159  O2'   A   993      10.030  26.743 -19.557  1.00  0.00           O  
ATOM   1160  N1    A   993       4.640  29.191 -19.812  1.00  0.00           N  
ATOM   1161  C2    A   993       5.860  29.234 -20.361  1.00  0.00           C  
ATOM   1162  N3    A   993       6.742  28.251 -20.531  1.00  0.00           N  
ATOM   1163  C4    A   993       6.257  27.091 -20.055  1.00  0.00           C  
ATOM   1164  C5    A   993       5.024  26.889 -19.465  1.00  0.00           C  
ATOM   1165  C6    A   993       4.183  28.009 -19.345  1.00  0.00           C  
ATOM   1166  N6    A   993       2.967  27.966 -18.796  1.00  0.00           N  
ATOM   1167  N7    A   993       4.868  25.559 -19.097  1.00  0.00           N  
ATOM   1168  C8    A   993       5.992  24.996 -19.469  1.00  0.00           C  
ATOM   1169  N9    A   993       6.878  25.865 -20.056  1.00  0.00           N  
ATOM   1170  H5'   A   993       8.383  21.632 -20.885  1.00  0.00           H  
ATOM   1171 H5''   A   993       9.474  21.712 -19.724  1.00  0.00           H  
ATOM   1172  H4'   A   993       9.854  23.231 -21.546  1.00  0.00           H  
ATOM   1173  H3'   A   993      10.320  23.839 -19.024  1.00  0.00           H  
ATOM   1174  H1'   A   993       8.468  26.244 -21.253  1.00  0.00           H  
ATOM   1175  H2'   A   993       8.860  25.425 -18.605  1.00  0.00           H  
ATOM   1176 HO2'   A   993       9.826  27.193 -20.403  1.00  0.00           H  
ATOM   1177  H2    A   993       6.145  30.115 -20.685  1.00  0.00           H  
ATOM   1178  H61   A   993       2.425  28.782 -18.740  1.00  0.00           H  
ATOM   1179  H62   A   993       2.614  27.120 -18.451  1.00  0.00           H  
ATOM   1180  H8    A   993       6.182  24.043 -19.339  1.00  0.00           H  
ATOM   1181  P     G   994      12.556  25.297 -19.529  1.00  0.00           P  
ATOM   1182  OP2   G   994      12.279  24.898 -18.126  1.00  0.00           O  
ATOM   1183  OP1   G   994      13.836  24.897 -20.167  1.00  0.00           O  
ATOM   1184  O5'   G   994      12.433  26.883 -19.624  1.00  0.00           O  
ATOM   1185  C5'   G   994      12.424  27.685 -18.453  1.00  0.00           C  
ATOM   1186  C4'   G   994      13.320  28.890 -18.598  1.00  0.00           C  
ATOM   1187  O4'   G   994      14.640  28.432 -18.979  1.00  0.00           O  
ATOM   1188  C3'   G   994      12.939  29.877 -19.691  1.00  0.00           C  
ATOM   1189  O3'   G   994      11.947  30.803 -19.278  1.00  0.00           O  
ATOM   1190  C1'   G   994      15.231  29.374 -19.823  1.00  0.00           C  
ATOM   1191  C2'   G   994      14.266  30.536 -20.020  1.00  0.00           C  
ATOM   1192  O2'   G   994      14.578  31.561 -19.087  1.00  0.00           O  
ATOM   1193  N1    G   994      17.348  29.934 -24.419  1.00  0.00           N  
ATOM   1194  C2    G   994      17.192  30.853 -23.411  1.00  0.00           C  
ATOM   1195  N2    G   994      17.660  32.087 -23.652  1.00  0.00           N  
ATOM   1196  N3    G   994      16.619  30.585 -22.248  1.00  0.00           N  
ATOM   1197  C4    G   994      16.207  29.302 -22.173  1.00  0.00           C  
ATOM   1198  C5    G   994      16.314  28.306 -23.120  1.00  0.00           C  
ATOM   1199  C6    G   994      16.930  28.607 -24.362  1.00  0.00           C  
ATOM   1200  O6    G   994      17.119  27.861 -25.329  1.00  0.00           O  
ATOM   1201  N7    G   994      15.765  27.120 -22.653  1.00  0.00           N  
ATOM   1202  C8    G   994      15.341  27.412 -21.453  1.00  0.00           C  
ATOM   1203  N9    G   994      15.577  28.718 -21.098  1.00  0.00           N  
ATOM   1204  H5'   G   994      12.732  27.147 -17.694  1.00  0.00           H  
ATOM   1205 H5''   G   994      11.508  27.987 -18.279  1.00  0.00           H  
ATOM   1206  H4'   G   994      13.370  29.355 -17.737  1.00  0.00           H  
ATOM   1207  H3'   G   994      12.623  29.383 -20.475  1.00  0.00           H  
ATOM   1208  H1'   G   994      16.048  29.698 -19.390  1.00  0.00           H  
ATOM   1209  H2'   G   994      14.284  30.868 -20.942  1.00  0.00           H  
ATOM   1210 HO2'   G   994      14.993  32.310 -19.563  1.00  0.00           H  
ATOM   1211  H1    G   994      17.786  30.233 -25.243  1.00  0.00           H  
ATOM   1212  H22   G   994      17.577  32.785 -22.969  1.00  0.00           H  
ATOM   1213  H21   G   994      18.085  32.293 -24.510  1.00  0.00           H  
ATOM   1214  H8    G   994      14.900  26.764 -20.865  1.00  0.00           H  
ATOM   1215  P     C   995      10.836  31.314 -20.321  1.00  0.00           P  
ATOM   1216  OP2   C   995       9.871  30.208 -20.544  1.00  0.00           O  
ATOM   1217  OP1   C   995      10.343  32.635 -19.855  1.00  0.00           O  
ATOM   1218  O5'   C   995      11.649  31.540 -21.671  1.00  0.00           O  
ATOM   1219  C5'   C   995      12.183  32.815 -21.997  1.00  0.00           C  
ATOM   1220  C4'   C   995      12.723  32.850 -23.406  1.00  0.00           C  
ATOM   1221  O4'   C   995      13.786  31.873 -23.518  1.00  0.00           O  
ATOM   1222  C3'   C   995      11.744  32.478 -24.509  1.00  0.00           C  
ATOM   1223  O3'   C   995      10.987  33.583 -24.970  1.00  0.00           O  
ATOM   1224  C1'   C   995      13.732  31.222 -24.782  1.00  0.00           C  
ATOM   1225  C2'   C   995      12.668  31.958 -25.605  1.00  0.00           C  
ATOM   1226  O2'   C   995      13.284  33.027 -26.308  1.00  0.00           O  
ATOM   1227  N1    C   995      13.378  29.799 -24.549  1.00  0.00           N  
ATOM   1228  C2    C   995      13.797  28.847 -25.487  1.00  0.00           C  
ATOM   1229  O2    C   995      14.445  29.217 -26.478  1.00  0.00           O  
ATOM   1230  N3    C   995      13.488  27.544 -25.297  1.00  0.00           N  
ATOM   1231  C4    C   995      12.790  27.172 -24.224  1.00  0.00           C  
ATOM   1232  N4    C   995      12.509  25.875 -24.078  1.00  0.00           N  
ATOM   1233  C5    C   995      12.350  28.115 -23.253  1.00  0.00           C  
ATOM   1234  C6    C   995      12.662  29.401 -23.450  1.00  0.00           C  
ATOM   1235  H5'   C   995      12.907  33.027 -21.371  1.00  0.00           H  
ATOM   1236 H5''   C   995      11.476  33.488 -21.909  1.00  0.00           H  
ATOM   1237  H4'   C   995      13.082  33.744 -23.584  1.00  0.00           H  
ATOM   1238  H3'   C   995      11.170  31.747 -24.199  1.00  0.00           H  
ATOM   1239  H1'   C   995      14.591  31.271 -25.250  1.00  0.00           H  
ATOM   1240  H2'   C   995      12.196  31.350 -26.211  1.00  0.00           H  
ATOM   1241 HO2'   C   995      12.763  33.845 -26.168  1.00  0.00           H  
ATOM   1242  H42   C   995      11.997  25.570 -23.300  1.00  0.00           H  
ATOM   1243  H41   C   995      12.813  25.229 -24.749  1.00  0.00           H  
ATOM   1244  H5    C   995      11.838  27.832 -22.466  1.00  0.00           H  
ATOM   1245  H6    C   995      12.368  30.065 -22.793  1.00  0.00           H  
ATOM   1246  P     U   996       9.702  33.348 -25.908  1.00  0.00           P  
ATOM   1247  OP2   U   996       8.579  32.905 -25.045  1.00  0.00           O  
ATOM   1248  OP1   U   996       9.538  34.545 -26.771  1.00  0.00           O  
ATOM   1249  O5'   U   996      10.124  32.124 -26.837  1.00  0.00           O  
ATOM   1250  C5'   U   996      10.560  32.337 -28.171  1.00  0.00           C  
ATOM   1251  C4'   U   996      10.729  31.036 -28.916  1.00  0.00           C  
ATOM   1252  O4'   U   996      11.398  30.080 -28.065  1.00  0.00           O  
ATOM   1253  C3'   U   996       9.449  30.307 -29.292  1.00  0.00           C  
ATOM   1254  O3'   U   996       8.813  30.857 -30.432  1.00  0.00           O  
ATOM   1255  C1'   U   996      11.001  28.783 -28.393  1.00  0.00           C  
ATOM   1256  C2'   U   996       9.985  28.908 -29.526  1.00  0.00           C  
ATOM   1257  O2'   U   996      10.664  28.818 -30.770  1.00  0.00           O  
ATOM   1258  N1    U   996      10.416  28.170 -27.176  1.00  0.00           N  
ATOM   1259  C2    U   996      10.514  26.796 -27.053  1.00  0.00           C  
ATOM   1260  O2    U   996      11.052  26.090 -27.887  1.00  0.00           O  
ATOM   1261  N3    U   996       9.959  26.273 -25.911  1.00  0.00           N  
ATOM   1262  C4    U   996       9.327  26.966 -24.900  1.00  0.00           C  
ATOM   1263  O4    U   996       8.877  26.348 -23.934  1.00  0.00           O  
ATOM   1264  C5    U   996       9.263  28.382 -25.096  1.00  0.00           C  
ATOM   1265  C6    U   996       9.796  28.918 -26.198  1.00  0.00           C  
ATOM   1266  H5'   U   996      11.418  32.810 -28.155  1.00  0.00           H  
ATOM   1267 H5''   U   996       9.899  32.889 -28.639  1.00  0.00           H  
ATOM   1268  H4'   U   996      11.279  31.197 -29.710  1.00  0.00           H  
ATOM   1269  H3'   U   996       8.840  30.307 -28.524  1.00  0.00           H  
ATOM   1270  H1'   U   996      11.759  28.241 -28.698  1.00  0.00           H  
ATOM   1271  H2'   U   996       9.277  28.234 -29.450  1.00  0.00           H  
ATOM   1272 HO2'   U   996      10.443  27.961 -31.193  1.00  0.00           H  
ATOM   1273  H3    U   996      10.017  25.301 -25.804  1.00  0.00           H  
ATOM   1274  H5    U   996       8.832  28.953 -24.426  1.00  0.00           H  
ATOM   1275  H6    U   996       9.739  29.889 -26.309  1.00  0.00           H  
ATOM   1276  P     G   997       7.281  31.319 -30.343  1.00  0.00           P  
ATOM   1277  OP2   G   997       7.271  32.525 -29.476  1.00  0.00           O  
ATOM   1278  OP1   G   997       6.804  31.419 -31.746  1.00  0.00           O  
ATOM   1279  O5'   G   997       6.434  30.182 -29.615  1.00  0.00           O  
ATOM   1280  C5'   G   997       5.936  29.067 -30.340  1.00  0.00           C  
ATOM   1281  C4'   G   997       6.852  27.874 -30.220  1.00  0.00           C  
ATOM   1282  O4'   G   997       7.110  27.581 -28.820  1.00  0.00           O  
ATOM   1283  C3'   G   997       6.324  26.567 -30.791  1.00  0.00           C  
ATOM   1284  O3'   G   997       6.584  26.424 -32.177  1.00  0.00           O  
ATOM   1285  C1'   G   997       7.077  26.190 -28.575  1.00  0.00           C  
ATOM   1286  C2'   G   997       7.026  25.513 -29.946  1.00  0.00           C  
ATOM   1287  O2'   G   997       8.355  25.294 -30.396  1.00  0.00           O  
ATOM   1288  N1    G   997       4.446  22.776 -25.867  1.00  0.00           N  
ATOM   1289  C2    G   997       5.650  22.638 -26.514  1.00  0.00           C  
ATOM   1290  N2    G   997       6.235  21.434 -26.433  1.00  0.00           N  
ATOM   1291  N3    G   997       6.240  23.609 -27.192  1.00  0.00           N  
ATOM   1292  C4    G   997       5.517  24.749 -27.172  1.00  0.00           C  
ATOM   1293  C5    G   997       4.307  24.991 -26.557  1.00  0.00           C  
ATOM   1294  C6    G   997       3.686  23.941 -25.834  1.00  0.00           C  
ATOM   1295  O6    G   997       2.613  23.958 -25.220  1.00  0.00           O  
ATOM   1296  N7    G   997       3.897  26.299 -26.775  1.00  0.00           N  
ATOM   1297  C8    G   997       4.846  26.818 -27.505  1.00  0.00           C  
ATOM   1298  N9    G   997       5.860  25.933 -27.783  1.00  0.00           N  
ATOM   1299  H5'   G   997       5.851  29.312 -31.285  1.00  0.00           H  
ATOM   1300 H5''   G   997       5.052  28.828 -29.991  1.00  0.00           H  
ATOM   1301  H4'   G   997       7.702  28.092 -30.657  1.00  0.00           H  
ATOM   1302  H3'   G   997       5.358  26.518 -30.639  1.00  0.00           H  
ATOM   1303  H1'   G   997       7.862  25.870 -28.081  1.00  0.00           H  
ATOM   1304  H2'   G   997       6.513  24.679 -29.911  1.00  0.00           H  
ATOM   1305 HO2'   G   997       8.552  24.334 -30.355  1.00  0.00           H  
ATOM   1306  H1    G   997       4.094  21.995 -25.391  1.00  0.00           H  
ATOM   1307  H22   G   997       7.096  21.277 -26.875  1.00  0.00           H  
ATOM   1308  H21   G   997       5.805  20.710 -25.933  1.00  0.00           H  
ATOM   1309  H8    G   997       4.836  27.745 -27.822  1.00  0.00           H  
ATOM   1310  P     C   998       5.578  25.580 -33.104  1.00  0.00           P  
ATOM   1311  OP2   C   998       4.214  26.140 -32.935  1.00  0.00           O  
ATOM   1312  OP1   C   998       6.171  25.491 -34.463  1.00  0.00           O  
ATOM   1313  O5'   C   998       5.596  24.121 -32.464  1.00  0.00           O  
ATOM   1314  C5'   C   998       6.572  23.166 -32.852  1.00  0.00           C  
ATOM   1315  C4'   C   998       6.485  21.910 -32.019  1.00  0.00           C  
ATOM   1316  O4'   C   998       6.284  22.290 -30.631  1.00  0.00           O  
ATOM   1317  C3'   C   998       5.316  20.986 -32.321  1.00  0.00           C  
ATOM   1318  O3'   C   998       5.592  20.069 -33.366  1.00  0.00           O  
ATOM   1319  C1'   C   998       5.453  21.346 -29.988  1.00  0.00           C  
ATOM   1320  C2'   C   998       5.137  20.246 -31.000  1.00  0.00           C  
ATOM   1321  O2'   C   998       6.090  19.203 -30.861  1.00  0.00           O  
ATOM   1322  N1    C   998       4.231  22.038 -29.507  1.00  0.00           N  
ATOM   1323  C2    C   998       3.414  21.377 -28.581  1.00  0.00           C  
ATOM   1324  O2    C   998       3.732  20.243 -28.193  1.00  0.00           O  
ATOM   1325  N3    C   998       2.294  21.986 -28.127  1.00  0.00           N  
ATOM   1326  C4    C   998       1.974  23.205 -28.560  1.00  0.00           C  
ATOM   1327  N4    C   998       0.859  23.766 -28.084  1.00  0.00           N  
ATOM   1328  C5    C   998       2.782  23.902 -29.501  1.00  0.00           C  
ATOM   1329  C6    C   998       3.888  23.291 -29.943  1.00  0.00           C  
ATOM   1330  H5'   C   998       7.463  23.559 -32.744  1.00  0.00           H  
ATOM   1331 H5''   C   998       6.436  22.934 -33.794  1.00  0.00           H  
ATOM   1332  H4'   C   998       7.318  21.401 -32.090  1.00  0.00           H  
ATOM   1333  H3'   C   998       4.510  21.495 -32.546  1.00  0.00           H  
ATOM   1334  H1'   C   998       5.927  20.956 -29.225  1.00  0.00           H  
ATOM   1335  H2'   C   998       4.221  19.915 -30.896  1.00  0.00           H  
ATOM   1336 HO2'   C   998       5.655  18.422 -30.461  1.00  0.00           H  
ATOM   1337  H42   C   998       0.596  24.661 -28.383  1.00  0.00           H  
ATOM   1338  H41   C   998       0.305  23.282 -27.437  1.00  0.00           H  
ATOM   1339  H5    C   998       2.538  24.799 -29.813  1.00  0.00           H  
ATOM   1340  H6    C   998       4.457  23.754 -30.591  1.00  0.00           H  
ATOM   1341  P     G   999       4.390  19.304 -34.110  1.00  0.00           P  
ATOM   1342  OP2   G   999       3.208  20.204 -34.119  1.00  0.00           O  
ATOM   1343  OP1   G   999       4.911  18.763 -35.391  1.00  0.00           O  
ATOM   1344  O5'   G   999       4.064  18.073 -33.152  1.00  0.00           O  
ATOM   1345  C5'   G   999       2.754  17.530 -33.082  1.00  0.00           C  
ATOM   1346  C4'   G   999       2.536  16.772 -31.796  1.00  0.00           C  
ATOM   1347  O4'   G   999       2.628  17.683 -30.676  1.00  0.00           O  
ATOM   1348  C3'   G   999       1.174  16.116 -31.631  1.00  0.00           C  
ATOM   1349  O3'   G   999       1.074  14.872 -32.302  1.00  0.00           O  
ATOM   1350  C1'   G   999       1.763  17.247 -29.668  1.00  0.00           C  
ATOM   1351  C2'   G   999       1.121  15.944 -30.119  1.00  0.00           C  
ATOM   1352  O2'   G   999       1.924  14.851 -29.696  1.00  0.00           O  
ATOM   1353  N1    G   999      -2.169  18.734 -26.797  1.00  0.00           N  
ATOM   1354  C2    G   999      -1.423  17.582 -26.729  1.00  0.00           C  
ATOM   1355  N2    G   999      -1.764  16.708 -25.771  1.00  0.00           N  
ATOM   1356  N3    G   999      -0.414  17.307 -27.539  1.00  0.00           N  
ATOM   1357  C4    G   999      -0.207  18.290 -28.441  1.00  0.00           C  
ATOM   1358  C5    G   999      -0.893  19.476 -28.594  1.00  0.00           C  
ATOM   1359  C6    G   999      -1.974  19.759 -27.718  1.00  0.00           C  
ATOM   1360  O6    G   999      -2.704  20.756 -27.693  1.00  0.00           O  
ATOM   1361  N7    G   999      -0.368  20.218 -29.641  1.00  0.00           N  
ATOM   1362  C8    G   999       0.610  19.484 -30.099  1.00  0.00           C  
ATOM   1363  N9    G   999       0.763  18.301 -29.416  1.00  0.00           N  
ATOM   1364  H5'   G   999       2.619  16.922 -33.839  1.00  0.00           H  
ATOM   1365 H5''   G   999       2.102  18.260 -33.138  1.00  0.00           H  
ATOM   1366  H4'   G   999       3.232  16.087 -31.706  1.00  0.00           H  
ATOM   1367  H3'   G   999       0.448  16.701 -31.930  1.00  0.00           H  
ATOM   1368  H1'   G   999       2.284  17.090 -28.853  1.00  0.00           H  
ATOM   1369  H2'   G   999       0.198  15.861 -29.799  1.00  0.00           H  
ATOM   1370 HO2'   G   999       1.458  14.370 -28.981  1.00  0.00           H  
ATOM   1371  H1    G   999      -2.897  18.843 -26.150  1.00  0.00           H  
ATOM   1372  H22   G   999      -1.267  15.868 -25.674  1.00  0.00           H  
ATOM   1373  H21   G   999      -2.510  16.905 -25.167  1.00  0.00           H  
ATOM   1374  H8    G   999       1.177  19.750 -30.852  1.00  0.00           H  
ATOM   1375  P     C  1000      -0.317  14.426 -32.973  1.00  0.00           P  
ATOM   1376  OP2   C  1000      -0.833  15.569 -33.767  1.00  0.00           O  
ATOM   1377  OP1   C  1000      -0.109  13.111 -33.631  1.00  0.00           O  
ATOM   1378  O5'   C  1000      -1.292  14.207 -31.732  1.00  0.00           O  
ATOM   1379  C5'   C  1000      -1.034  13.194 -30.772  1.00  0.00           C  
ATOM   1380  C4'   C  1000      -2.108  13.143 -29.713  1.00  0.00           C  
ATOM   1381  O4'   C  1000      -2.032  14.318 -28.876  1.00  0.00           O  
ATOM   1382  C3'   C  1000      -3.544  13.206 -30.211  1.00  0.00           C  
ATOM   1383  O3'   C  1000      -4.003  11.969 -30.728  1.00  0.00           O  
ATOM   1384  C1'   C  1000      -3.298  14.658 -28.385  1.00  0.00           C  
ATOM   1385  C2'   C  1000      -4.256  13.597 -28.923  1.00  0.00           C  
ATOM   1386  O2'   C  1000      -4.313  12.507 -28.015  1.00  0.00           O  
ATOM   1387  N1    C  1000      -3.609  16.013 -28.904  1.00  0.00           N  
ATOM   1388  C2    C  1000      -4.594  16.764 -28.252  1.00  0.00           C  
ATOM   1389  O2    C  1000      -5.175  16.279 -27.268  1.00  0.00           O  
ATOM   1390  N3    C  1000      -4.897  18.003 -28.704  1.00  0.00           N  
ATOM   1391  C4    C  1000      -4.259  18.502 -29.763  1.00  0.00           C  
ATOM   1392  N4    C  1000      -4.590  19.728 -30.174  1.00  0.00           N  
ATOM   1393  C5    C  1000      -3.253  17.764 -30.448  1.00  0.00           C  
ATOM   1394  C6    C  1000      -2.961  16.540 -29.990  1.00  0.00           C  
ATOM   1395  H5'   C  1000      -0.171  13.373 -30.343  1.00  0.00           H  
ATOM   1396 H5''   C  1000      -0.992  12.327 -31.226  1.00  0.00           H  
ATOM   1397  H4'   C  1000      -1.997  12.339 -29.165  1.00  0.00           H  
ATOM   1398  H3'   C  1000      -3.674  13.904 -30.886  1.00  0.00           H  
ATOM   1399  H1'   C  1000      -3.341  14.665 -27.407  1.00  0.00           H  
ATOM   1400  H2'   C  1000      -5.146  13.965 -29.104  1.00  0.00           H  
ATOM   1401 HO2'   C  1000      -5.191  12.500 -27.579  1.00  0.00           H  
ATOM   1402  H42   C  1000      -4.139  20.123 -30.949  1.00  0.00           H  
ATOM   1403  H41   C  1000      -5.284  20.233 -29.700  1.00  0.00           H  
ATOM   1404  H5    C  1000      -2.788  18.139 -31.225  1.00  0.00           H  
ATOM   1405  H6    C  1000      -2.272  16.016 -30.448  1.00  0.00           H  
ATOM   1406  P     G  1001      -5.254  11.929 -31.738  1.00  0.00           P  
ATOM   1407  OP2   G  1001      -5.064  13.001 -32.747  1.00  0.00           O  
ATOM   1408  OP1   G  1001      -5.440  10.525 -32.184  1.00  0.00           O  
ATOM   1409  O5'   G  1001      -6.499  12.325 -30.826  1.00  0.00           O  
ATOM   1410  C5'   G  1001      -7.082  11.382 -29.939  1.00  0.00           C  
ATOM   1411  C4'   G  1001      -8.308  11.943 -29.262  1.00  0.00           C  
ATOM   1412  O4'   G  1001      -7.970  13.138 -28.506  1.00  0.00           O  
ATOM   1413  C3'   G  1001      -9.410  12.443 -30.184  1.00  0.00           C  
ATOM   1414  O3'   G  1001     -10.257  11.405 -30.647  1.00  0.00           O  
ATOM   1415  C1'   G  1001      -9.016  14.072 -28.535  1.00  0.00           C  
ATOM   1416  C2'   G  1001     -10.169  13.370 -29.253  1.00  0.00           C  
ATOM   1417  O2'   G  1001     -10.931  12.637 -28.304  1.00  0.00           O  
ATOM   1418  N1    G  1001      -9.787  18.952 -29.762  1.00  0.00           N  
ATOM   1419  C2    G  1001     -10.533  18.124 -28.958  1.00  0.00           C  
ATOM   1420  N2    G  1001     -11.630  18.662 -28.406  1.00  0.00           N  
ATOM   1421  N3    G  1001     -10.226  16.861 -28.713  1.00  0.00           N  
ATOM   1422  C4    G  1001      -9.096  16.483 -29.346  1.00  0.00           C  
ATOM   1423  C5    G  1001      -8.279  17.230 -30.168  1.00  0.00           C  
ATOM   1424  C6    G  1001      -8.619  18.584 -30.423  1.00  0.00           C  
ATOM   1425  O6    G  1001      -8.023  19.409 -31.124  1.00  0.00           O  
ATOM   1426  N7    G  1001      -7.210  16.471 -30.622  1.00  0.00           N  
ATOM   1427  C8    G  1001      -7.393  15.298 -30.078  1.00  0.00           C  
ATOM   1428  N9    G  1001      -8.518  15.236 -29.292  1.00  0.00           N  
ATOM   1429  H5'   G  1001      -6.425  11.135 -29.256  1.00  0.00           H  
ATOM   1430 H5''   G  1001      -7.334  10.581 -30.445  1.00  0.00           H  
ATOM   1431  H4'   G  1001      -8.681  11.266 -28.659  1.00  0.00           H  
ATOM   1432  H3'   G  1001      -9.057  12.936 -30.953  1.00  0.00           H  
ATOM   1433  H1'   G  1001      -9.312  14.362 -27.647  1.00  0.00           H  
ATOM   1434  H2'   G  1001     -10.725  14.005 -29.752  1.00  0.00           H  
ATOM   1435 HO2'   G  1001     -11.798  13.077 -28.183  1.00  0.00           H  
ATOM   1436  H1    G  1001     -10.099  19.873 -29.880  1.00  0.00           H  
ATOM   1437  H22   G  1001     -12.201  18.119 -27.823  1.00  0.00           H  
ATOM   1438  H21   G  1001     -11.864  19.597 -28.583  1.00  0.00           H  
ATOM   1439  H8    G  1001      -6.788  14.540 -30.217  1.00  0.00           H  
ATOM   1440  P     A  1002     -10.546  11.240 -32.220  1.00  0.00           P  
ATOM   1441  OP2   A  1002      -9.432  11.883 -32.962  1.00  0.00           O  
ATOM   1442  OP1   A  1002     -10.878   9.817 -32.480  1.00  0.00           O  
ATOM   1443  O5'   A  1002     -11.862  12.106 -32.462  1.00  0.00           O  
ATOM   1444  C5'   A  1002     -13.053  11.840 -31.736  1.00  0.00           C  
ATOM   1445  C4'   A  1002     -13.984  13.026 -31.745  1.00  0.00           C  
ATOM   1446  O4'   A  1002     -13.446  14.126 -30.967  1.00  0.00           O  
ATOM   1447  C3'   A  1002     -14.262  13.647 -33.105  1.00  0.00           C  
ATOM   1448  O3'   A  1002     -15.261  12.957 -33.836  1.00  0.00           O  
ATOM   1449  C1'   A  1002     -13.792  15.359 -31.551  1.00  0.00           C  
ATOM   1450  C2'   A  1002     -14.736  15.039 -32.711  1.00  0.00           C  
ATOM   1451  O2'   A  1002     -16.071  15.010 -32.228  1.00  0.00           O  
ATOM   1452  N1    A  1002     -11.515  19.766 -32.948  1.00  0.00           N  
ATOM   1453  C2    A  1002     -12.763  19.483 -32.552  1.00  0.00           C  
ATOM   1454  N3    A  1002     -13.289  18.312 -32.202  1.00  0.00           N  
ATOM   1455  C4    A  1002     -12.371  17.333 -32.290  1.00  0.00           C  
ATOM   1456  C5    A  1002     -11.051  17.468 -32.680  1.00  0.00           C  
ATOM   1457  C6    A  1002     -10.617  18.760 -33.024  1.00  0.00           C  
ATOM   1458  N6    A  1002      -9.374  19.042 -33.420  1.00  0.00           N  
ATOM   1459  N7    A  1002     -10.403  16.241 -32.649  1.00  0.00           N  
ATOM   1460  C8    A  1002     -11.329  15.406 -32.246  1.00  0.00           C  
ATOM   1461  N9    A  1002     -12.545  15.999 -32.010  1.00  0.00           N  
ATOM   1462  H5'   A  1002     -12.821  11.623 -30.809  1.00  0.00           H  
ATOM   1463 H5''   A  1002     -13.510  11.072 -32.139  1.00  0.00           H  
ATOM   1464  H4'   A  1002     -14.833  12.739 -31.348  1.00  0.00           H  
ATOM   1465  H3'   A  1002     -13.448  13.704 -33.649  1.00  0.00           H  
ATOM   1466  H1'   A  1002     -14.247  15.950 -30.914  1.00  0.00           H  
ATOM   1467  H2'   A  1002     -14.630  15.676 -33.448  1.00  0.00           H  
ATOM   1468 HO2'   A  1002     -16.550  15.793 -32.570  1.00  0.00           H  
ATOM   1469  H2    A  1002     -13.375  20.248 -32.514  1.00  0.00           H  
ATOM   1470  H61   A  1002      -9.129  19.964 -33.647  1.00  0.00           H  
ATOM   1471  H62   A  1002      -8.705  18.329 -33.483  1.00  0.00           H  
ATOM   1472  H8    A  1002     -11.168  14.446 -32.125  1.00  0.00           H  
ATOM   1473  P     U  1003     -15.276  13.021 -35.442  1.00  0.00           P  
ATOM   1474  OP2   U  1003     -13.888  12.810 -35.923  1.00  0.00           O  
ATOM   1475  OP1   U  1003     -16.365  12.135 -35.927  1.00  0.00           O  
ATOM   1476  O5'   U  1003     -15.686  14.527 -35.763  1.00  0.00           O  
ATOM   1477  C5'   U  1003     -17.018  14.977 -35.570  1.00  0.00           C  
ATOM   1478  C4'   U  1003     -17.195  16.404 -36.028  1.00  0.00           C  
ATOM   1479  O4'   U  1003     -16.386  17.286 -35.204  1.00  0.00           O  
ATOM   1480  C3'   U  1003     -16.736  16.716 -37.444  1.00  0.00           C  
ATOM   1481  O3'   U  1003     -17.708  16.397 -38.424  1.00  0.00           O  
ATOM   1482  C1'   U  1003     -15.899  18.362 -35.979  1.00  0.00           C  
ATOM   1483  C2'   U  1003     -16.512  18.216 -37.372  1.00  0.00           C  
ATOM   1484  O2'   U  1003     -17.743  18.924 -37.414  1.00  0.00           O  
ATOM   1485  N1    U  1003     -14.419  18.276 -36.003  1.00  0.00           N  
ATOM   1486  C2    U  1003     -13.726  19.416 -36.366  1.00  0.00           C  
ATOM   1487  O2    U  1003     -14.275  20.464 -36.659  1.00  0.00           O  
ATOM   1488  N3    U  1003     -12.358  19.289 -36.374  1.00  0.00           N  
ATOM   1489  C4    U  1003     -11.626  18.163 -36.064  1.00  0.00           C  
ATOM   1490  O4    U  1003     -10.396  18.208 -36.120  1.00  0.00           O  
ATOM   1491  C5    U  1003     -12.409  17.022 -35.698  1.00  0.00           C  
ATOM   1492  C6    U  1003     -13.742  17.118 -35.681  1.00  0.00           C  
ATOM   1493  H5'   U  1003     -17.240  14.918 -34.618  1.00  0.00           H  
ATOM   1494 H5''   U  1003     -17.627  14.402 -36.078  1.00  0.00           H  
ATOM   1495  H4'   U  1003     -18.137  16.659 -35.937  1.00  0.00           H  
ATOM   1496  H3'   U  1003     -15.899  16.255 -37.659  1.00  0.00           H  
ATOM   1497  H1'   U  1003     -16.167  19.225 -35.597  1.00  0.00           H  
ATOM   1498  H2'   U  1003     -15.895  18.521 -38.070  1.00  0.00           H  
ATOM   1499 HO2'   U  1003     -17.634  19.721 -37.974  1.00  0.00           H  
ATOM   1500  H3    U  1003     -11.848  20.086 -36.629  1.00  0.00           H  
ATOM   1501  H5    U  1003     -11.970  16.178 -35.461  1.00  0.00           H  
ATOM   1502  H6    U  1003     -14.255  16.324 -35.428  1.00  0.00           H  
ATOM   1503  P     C  1004     -17.264  16.118 -39.943  1.00  0.00           P  
ATOM   1504  OP2   C  1004     -16.092  15.207 -39.920  1.00  0.00           O  
ATOM   1505  OP1   C  1004     -18.476  15.735 -40.712  1.00  0.00           O  
ATOM   1506  O5'   C  1004     -16.775  17.539 -40.470  1.00  0.00           O  
ATOM   1507  C5'   C  1004     -17.708  18.514 -40.912  1.00  0.00           C  
ATOM   1508  C4'   C  1004     -17.017  19.716 -41.508  1.00  0.00           C  
ATOM   1509  O4'   C  1004     -16.153  20.315 -40.515  1.00  0.00           O  
ATOM   1510  C3'   C  1004     -16.073  19.440 -42.667  1.00  0.00           C  
ATOM   1511  O3'   C  1004     -16.741  19.348 -43.914  1.00  0.00           O  
ATOM   1512  C1'   C  1004     -14.978  20.818 -41.117  1.00  0.00           C  
ATOM   1513  C2'   C  1004     -15.112  20.617 -42.615  1.00  0.00           C  
ATOM   1514  O2'   C  1004     -15.686  21.783 -43.187  1.00  0.00           O  
ATOM   1515  N1    C  1004     -13.823  20.079 -40.550  1.00  0.00           N  
ATOM   1516  C2    C  1004     -12.541  20.617 -40.721  1.00  0.00           C  
ATOM   1517  O2    C  1004     -12.409  21.686 -41.337  1.00  0.00           O  
ATOM   1518  N3    C  1004     -11.471  19.963 -40.214  1.00  0.00           N  
ATOM   1519  C4    C  1004     -11.639  18.816 -39.557  1.00  0.00           C  
ATOM   1520  N4    C  1004     -10.553  18.205 -39.074  1.00  0.00           N  
ATOM   1521  C5    C  1004     -12.928  18.243 -39.366  1.00  0.00           C  
ATOM   1522  C6    C  1004     -13.979  18.899 -39.871  1.00  0.00           C  
ATOM   1523  H5'   C  1004     -18.252  18.803 -40.150  1.00  0.00           H  
ATOM   1524 H5''   C  1004     -18.292  18.113 -41.589  1.00  0.00           H  
ATOM   1525  H4'   C  1004     -17.685  20.373 -41.792  1.00  0.00           H  
ATOM   1526  H3'   C  1004     -15.576  18.614 -42.494  1.00  0.00           H  
ATOM   1527  H1'   C  1004     -14.878  21.774 -40.928  1.00  0.00           H  
ATOM   1528  H2'   C  1004     -14.250  20.399 -43.025  1.00  0.00           H  
ATOM   1529 HO2'   C  1004     -15.004  22.253 -43.709  1.00  0.00           H  
ATOM   1530  H42   C  1004     -10.644  17.361 -38.586  1.00  0.00           H  
ATOM   1531  H41   C  1004      -9.667  18.602 -39.207  1.00  0.00           H  
ATOM   1532  H5    C  1004     -13.041  17.399 -38.881  1.00  0.00           H  
ATOM   1533  H6    C  1004     -14.875  18.521 -39.751  1.00  0.00           H  
ATOM   1534  P     C  1005     -15.953  18.834 -45.217  1.00  0.00           P  
ATOM   1535  OP2   C  1005     -15.781  17.364 -45.102  1.00  0.00           O  
ATOM   1536  OP1   C  1005     -16.624  19.403 -46.414  1.00  0.00           O  
ATOM   1537  O5'   C  1005     -14.516  19.511 -45.091  1.00  0.00           O  
ATOM   1538  C5'   C  1005     -13.333  18.754 -45.300  1.00  0.00           C  
ATOM   1539  C4'   C  1005     -12.598  18.500 -44.007  1.00  0.00           C  
ATOM   1540  O4'   C  1005     -13.110  17.285 -43.416  1.00  0.00           O  
ATOM   1541  C3'   C  1005     -11.094  18.304 -44.118  1.00  0.00           C  
ATOM   1542  O3'   C  1005     -10.371  19.521 -44.055  1.00  0.00           O  
ATOM   1543  C1'   C  1005     -12.060  16.559 -42.802  1.00  0.00           C  
ATOM   1544  C2'   C  1005     -10.769  17.361 -42.958  1.00  0.00           C  
ATOM   1545  O2'   C  1005     -10.541  18.082 -41.756  1.00  0.00           O  
ATOM   1546  N1    C  1005     -11.969  15.218 -43.432  1.00  0.00           N  
ATOM   1547  C2    C  1005     -11.202  14.235 -42.795  1.00  0.00           C  
ATOM   1548  O2    C  1005     -10.625  14.511 -41.732  1.00  0.00           O  
ATOM   1549  N3    C  1005     -11.104  13.004 -43.348  1.00  0.00           N  
ATOM   1550  C4    C  1005     -11.734  12.733 -44.490  1.00  0.00           C  
ATOM   1551  N4    C  1005     -11.608  11.504 -44.999  1.00  0.00           N  
ATOM   1552  C5    C  1005     -12.520  13.710 -45.163  1.00  0.00           C  
ATOM   1553  C6    C  1005     -12.611  14.924 -44.606  1.00  0.00           C  
ATOM   1554  H5'   C  1005     -12.744  19.245 -45.911  1.00  0.00           H  
ATOM   1555 H5''   C  1005     -13.571  17.895 -45.707  1.00  0.00           H  
ATOM   1556  H4'   C  1005     -12.760  19.252 -43.400  1.00  0.00           H  
ATOM   1557  H3'   C  1005     -10.889  17.846 -44.960  1.00  0.00           H  
ATOM   1558  H1'   C  1005     -12.264  16.459 -41.850  1.00  0.00           H  
ATOM   1559  H2'   C  1005     -10.016  16.772 -43.175  1.00  0.00           H  
ATOM   1560 HO2'   C  1005      -9.791  17.676 -41.276  1.00  0.00           H  
ATOM   1561  H42   C  1005     -12.059  11.274 -45.838  1.00  0.00           H  
ATOM   1562  H41   C  1005     -11.065  10.834 -44.534  1.00  0.00           H  
ATOM   1563  H5    C  1005     -12.980  13.501 -46.003  1.00  0.00           H  
ATOM   1564  H6    C  1005     -13.148  15.610 -45.054  1.00  0.00           H  
ATOM   1565  P     C  1006      -8.982  19.679 -44.849  1.00  0.00           P  
ATOM   1566  OP2   C  1006      -9.246  19.440 -46.290  1.00  0.00           O  
ATOM   1567  OP1   C  1006      -8.350  20.952 -44.420  1.00  0.00           O  
ATOM   1568  O5'   C  1006      -8.088  18.478 -44.305  1.00  0.00           O  
ATOM   1569  C5'   C  1006      -7.475  18.546 -43.027  1.00  0.00           C  
ATOM   1570  C4'   C  1006      -6.597  17.346 -42.765  1.00  0.00           C  
ATOM   1571  O4'   C  1006      -7.414  16.153 -42.637  1.00  0.00           O  
ATOM   1572  C3'   C  1006      -5.589  17.004 -43.851  1.00  0.00           C  
ATOM   1573  O3'   C  1006      -4.389  17.750 -43.745  1.00  0.00           O  
ATOM   1574  C1'   C  1006      -6.765  15.040 -43.234  1.00  0.00           C  
ATOM   1575  C2'   C  1006      -5.372  15.510 -43.648  1.00  0.00           C  
ATOM   1576  O2'   C  1006      -4.467  15.266 -42.581  1.00  0.00           O  
ATOM   1577  N1    C  1006      -7.576  14.592 -44.392  1.00  0.00           N  
ATOM   1578  C2    C  1006      -7.295  13.341 -44.956  1.00  0.00           C  
ATOM   1579  O2    C  1006      -6.384  12.650 -44.475  1.00  0.00           O  
ATOM   1580  N3    C  1006      -8.020  12.908 -46.013  1.00  0.00           N  
ATOM   1581  C4    C  1006      -8.994  13.669 -46.512  1.00  0.00           C  
ATOM   1582  N4    C  1006      -9.683  13.201 -47.556  1.00  0.00           N  
ATOM   1583  C5    C  1006      -9.303  14.945 -45.963  1.00  0.00           C  
ATOM   1584  C6    C  1006      -8.580  15.363 -44.916  1.00  0.00           C  
ATOM   1585  H5'   C  1006      -8.173  18.587 -42.340  1.00  0.00           H  
ATOM   1586 H5''   C  1006      -6.929  19.358 -42.977  1.00  0.00           H  
ATOM   1587  H4'   C  1006      -6.120  17.489 -41.922  1.00  0.00           H  
ATOM   1588  H3'   C  1006      -5.992  17.152 -44.732  1.00  0.00           H  
ATOM   1589  H1'   C  1006      -6.679  14.306 -42.591  1.00  0.00           H  
ATOM   1590  H2'   C  1006      -5.080  15.078 -44.477  1.00  0.00           H  
ATOM   1591 HO2'   C  1006      -3.873  14.526 -42.828  1.00  0.00           H  
ATOM   1592  H42   C  1006     -10.405  13.737 -47.945  1.00  0.00           H  
ATOM   1593  H41   C  1006      -9.466  12.322 -47.932  1.00  0.00           H  
ATOM   1594  H5    C  1006     -10.022  15.498 -46.336  1.00  0.00           H  
ATOM   1595  H6    C  1006      -8.778  16.238 -44.524  1.00  0.00           H  
ATOM   1596  P     U  1007      -3.511  18.059 -45.055  1.00  0.00           P  
ATOM   1597  OP2   U  1007      -4.430  18.518 -46.126  1.00  0.00           O  
ATOM   1598  OP1   U  1007      -2.368  18.918 -44.651  1.00  0.00           O  
ATOM   1599  O5'   U  1007      -2.933  16.636 -45.476  1.00  0.00           O  
ATOM   1600  C5'   U  1007      -1.838  16.058 -44.783  1.00  0.00           C  
ATOM   1601  C4'   U  1007      -1.423  14.742 -45.393  1.00  0.00           C  
ATOM   1602  O4'   U  1007      -2.530  13.802 -45.372  1.00  0.00           O  
ATOM   1603  C3'   U  1007      -1.008  14.783 -46.856  1.00  0.00           C  
ATOM   1604  O3'   U  1007       0.335  15.196 -47.039  1.00  0.00           O  
ATOM   1605  C1'   U  1007      -2.522  12.988 -46.534  1.00  0.00           C  
ATOM   1606  C2'   U  1007      -1.243  13.349 -47.299  1.00  0.00           C  
ATOM   1607  O2'   U  1007      -0.193  12.497 -46.862  1.00  0.00           O  
ATOM   1608  N1    U  1007      -3.747  13.295 -47.311  1.00  0.00           N  
ATOM   1609  C2    U  1007      -4.075  12.431 -48.340  1.00  0.00           C  
ATOM   1610  O2    U  1007      -3.409  11.450 -48.623  1.00  0.00           O  
ATOM   1611  N3    U  1007      -5.217  12.754 -49.031  1.00  0.00           N  
ATOM   1612  C4    U  1007      -6.049  13.831 -48.806  1.00  0.00           C  
ATOM   1613  O4    U  1007      -7.042  13.986 -49.517  1.00  0.00           O  
ATOM   1614  C5    U  1007      -5.648  14.681 -47.726  1.00  0.00           C  
ATOM   1615  C6    U  1007      -4.541  14.388 -47.036  1.00  0.00           C  
ATOM   1616  H5'   U  1007      -2.094  15.909 -43.848  1.00  0.00           H  
ATOM   1617 H5''   U  1007      -1.079  16.677 -44.812  1.00  0.00           H  
ATOM   1618  H4'   U  1007      -0.686  14.369 -44.868  1.00  0.00           H  
ATOM   1619  H3'   U  1007      -1.615  15.374 -47.347  1.00  0.00           H  
ATOM   1620  H1'   U  1007      -2.508  12.032 -46.314  1.00  0.00           H  
ATOM   1621  H2'   U  1007      -1.379  13.289 -48.267  1.00  0.00           H  
ATOM   1622 HO2'   U  1007       0.017  11.858 -47.576  1.00  0.00           H  
ATOM   1623  H3    U  1007      -5.467  12.155 -49.764  1.00  0.00           H  
ATOM   1624  H5    U  1007      -6.181  15.470 -47.495  1.00  0.00           H  
ATOM   1625  H6    U  1007      -4.287  14.986 -46.303  1.00  0.00           H  
ATOM   1626  P     U  1008       0.795  15.857 -48.429  1.00  0.00           P  
ATOM   1627  OP2   U  1008      -0.130  16.978 -48.733  1.00  0.00           O  
ATOM   1628  OP1   U  1008       2.257  16.112 -48.356  1.00  0.00           O  
ATOM   1629  O5'   U  1008       0.548  14.708 -49.504  1.00  0.00           O  
ATOM   1630  C5'   U  1008       1.487  13.657 -49.677  1.00  0.00           C  
ATOM   1631  C4'   U  1008       1.054  12.695 -50.755  1.00  0.00           C  
ATOM   1632  O4'   U  1008      -0.291  12.239 -50.474  1.00  0.00           O  
ATOM   1633  C3'   U  1008       0.953  13.266 -52.162  1.00  0.00           C  
ATOM   1634  O3'   U  1008       2.198  13.301 -52.835  1.00  0.00           O  
ATOM   1635  C1'   U  1008      -1.046  12.107 -51.686  1.00  0.00           C  
ATOM   1636  C2'   U  1008      -0.075  12.365 -52.834  1.00  0.00           C  
ATOM   1637  O2'   U  1008       0.506  11.132 -53.236  1.00  0.00           O  
ATOM   1638  N1    U  1008      -2.145  13.102 -51.644  1.00  0.00           N  
ATOM   1639  C2    U  1008      -3.156  12.965 -52.577  1.00  0.00           C  
ATOM   1640  O2    U  1008      -3.176  12.077 -53.412  1.00  0.00           O  
ATOM   1641  N3    U  1008      -4.152  13.908 -52.500  1.00  0.00           N  
ATOM   1642  C4    U  1008      -4.240  14.953 -51.606  1.00  0.00           C  
ATOM   1643  O4    U  1008      -5.202  15.721 -51.666  1.00  0.00           O  
ATOM   1644  C5    U  1008      -3.159  15.033 -50.671  1.00  0.00           C  
ATOM   1645  C6    U  1008      -2.177  14.127 -50.722  1.00  0.00           C  
ATOM   1646  H5'   U  1008       1.579  13.169 -48.832  1.00  0.00           H  
ATOM   1647 H5''   U  1008       2.355  14.040 -49.921  1.00  0.00           H  
ATOM   1648  H4'   U  1008       1.661  11.926 -50.755  1.00  0.00           H  
ATOM   1649  H3'   U  1008       0.590  14.174 -52.115  1.00  0.00           H  
ATOM   1650  H1'   U  1008      -1.426  11.208 -51.780  1.00  0.00           H  
ATOM   1651  H2'   U  1008      -0.515  12.819 -53.583  1.00  0.00           H  
ATOM   1652 HO2'   U  1008       0.148  10.882 -54.114  1.00  0.00           H  
ATOM   1653  H3    U  1008      -4.878  13.829 -53.153  1.00  0.00           H  
ATOM   1654  H5    U  1008      -3.141  15.745 -49.997  1.00  0.00           H  
ATOM   1655  H6    U  1008      -1.449  14.204 -50.072  1.00  0.00           H  
ATOM   1656  P     U  1009       2.474  14.407 -53.968  1.00  0.00           P  
ATOM   1657  OP2   U  1009       1.963  15.710 -53.472  1.00  0.00           O  
ATOM   1658  OP1   U  1009       3.893  14.288 -54.391  1.00  0.00           O  
ATOM   1659  O5'   U  1009       1.556  13.948 -55.186  1.00  0.00           O  
ATOM   1660  C5'   U  1009       1.913  12.833 -55.989  1.00  0.00           C  
ATOM   1661  C4'   U  1009       0.796  12.441 -56.926  1.00  0.00           C  
ATOM   1662  O4'   U  1009      -0.431  12.290 -56.173  1.00  0.00           O  
ATOM   1663  C3'   U  1009       0.429  13.459 -57.994  1.00  0.00           C  
ATOM   1664  O3'   U  1009       1.318  13.451 -59.096  1.00  0.00           O  
ATOM   1665  C1'   U  1009      -1.533  12.665 -56.983  1.00  0.00           C  
ATOM   1666  C2'   U  1009      -0.974  13.009 -58.362  1.00  0.00           C  
ATOM   1667  O2'   U  1009      -0.944  11.836 -59.163  1.00  0.00           O  
ATOM   1668  N1    U  1009      -2.205  13.822 -56.344  1.00  0.00           N  
ATOM   1669  C2    U  1009      -3.450  14.176 -56.829  1.00  0.00           C  
ATOM   1670  O2    U  1009      -4.001  13.584 -57.741  1.00  0.00           O  
ATOM   1671  N3    U  1009      -4.034  15.252 -56.207  1.00  0.00           N  
ATOM   1672  C4    U  1009      -3.513  15.997 -55.171  1.00  0.00           C  
ATOM   1673  O4    U  1009      -4.163  16.940 -54.718  1.00  0.00           O  
ATOM   1674  C5    U  1009      -2.222  15.574 -54.720  1.00  0.00           C  
ATOM   1675  C6    U  1009      -1.631  14.528 -55.308  1.00  0.00           C  
ATOM   1676  H5'   U  1009       2.122  12.074 -55.406  1.00  0.00           H  
ATOM   1677 H5''   U  1009       2.706  13.060 -56.517  1.00  0.00           H  
ATOM   1678  H4'   U  1009       1.022  11.586 -57.345  1.00  0.00           H  
ATOM   1679  H3'   U  1009       0.392  14.351 -57.591  1.00  0.00           H  
ATOM   1680  H1'   U  1009      -2.171  11.925 -57.069  1.00  0.00           H  
ATOM   1681  H2'   U  1009      -1.481  13.728 -58.792  1.00  0.00           H  
ATOM   1682 HO2'   U  1009      -1.626  11.911 -59.864  1.00  0.00           H  
ATOM   1683  H3    U  1009      -4.917  15.519 -56.536  1.00  0.00           H  
ATOM   1684  H5    U  1009      -1.776  16.046 -53.986  1.00  0.00           H  
ATOM   1685  H6    U  1009      -0.748  14.259 -54.982  1.00  0.00           H  
ATOM   1686  P     G  1010       2.038  14.809 -59.566  1.00  0.00           P  
ATOM   1687  OP2   G  1010       1.532  15.915 -58.715  1.00  0.00           O  
ATOM   1688  OP1   G  1010       3.499  14.552 -59.645  1.00  0.00           O  
ATOM   1689  O5'   G  1010       1.498  15.040 -61.047  1.00  0.00           O  
ATOM   1690  C5'   G  1010       1.243  13.941 -61.910  1.00  0.00           C  
ATOM   1691  C4'   G  1010       0.096  14.227 -62.847  1.00  0.00           C  
ATOM   1692  O4'   G  1010      -1.161  13.895 -62.206  1.00  0.00           O  
ATOM   1693  C3'   G  1010      -0.099  15.684 -63.239  1.00  0.00           C  
ATOM   1694  O3'   G  1010       0.742  16.087 -64.307  1.00  0.00           O  
ATOM   1695  C1'   G  1010      -2.172  14.809 -62.556  1.00  0.00           C  
ATOM   1696  C2'   G  1010      -1.561  15.683 -63.652  1.00  0.00           C  
ATOM   1697  O2'   G  1010      -1.740  15.047 -64.910  1.00  0.00           O  
ATOM   1698  N1    G  1010      -5.531  17.836 -60.217  1.00  0.00           N  
ATOM   1699  C2    G  1010      -5.593  17.258 -61.462  1.00  0.00           C  
ATOM   1700  N2    G  1010      -6.694  17.517 -62.184  1.00  0.00           N  
ATOM   1701  N3    G  1010      -4.647  16.482 -61.964  1.00  0.00           N  
ATOM   1702  C4    G  1010      -3.614  16.327 -61.110  1.00  0.00           C  
ATOM   1703  C5    G  1010      -3.454  16.858 -59.847  1.00  0.00           C  
ATOM   1704  C6    G  1010      -4.477  17.689 -59.321  1.00  0.00           C  
ATOM   1705  O6    G  1010      -4.521  18.254 -58.222  1.00  0.00           O  
ATOM   1706  N7    G  1010      -2.247  16.457 -59.293  1.00  0.00           N  
ATOM   1707  C8    G  1010      -1.705  15.704 -60.211  1.00  0.00           C  
ATOM   1708  N9    G  1010      -2.481  15.582 -61.338  1.00  0.00           N  
ATOM   1709  H5'   G  1010       1.025  13.153 -61.369  1.00  0.00           H  
ATOM   1710 H5''   G  1010       2.048  13.755 -62.437  1.00  0.00           H  
ATOM   1711  H4'   G  1010       0.197  13.674 -63.650  1.00  0.00           H  
ATOM   1712  H3'   G  1010       0.021  16.249 -62.447  1.00  0.00           H  
ATOM   1713  H1'   G  1010      -2.990  14.388 -62.892  1.00  0.00           H  
ATOM   1714  H2'   G  1010      -1.937  16.588 -63.646  1.00  0.00           H  
ATOM   1715 HO2'   G  1010      -2.401  15.549 -65.430  1.00  0.00           H  
ATOM   1716  H1    G  1010      -6.286  18.395 -59.937  1.00  0.00           H  
ATOM   1717  H22   G  1010      -6.794  17.131 -63.080  1.00  0.00           H  
ATOM   1718  H21   G  1010      -7.399  18.090 -61.819  1.00  0.00           H  
ATOM   1719  H8    G  1010      -0.833  15.269 -60.105  1.00  0.00           H  
ATOM   1720  P     C  1011       1.149  17.633 -64.475  1.00  0.00           P  
ATOM   1721  OP2   C  1011       1.498  18.166 -63.135  1.00  0.00           O  
ATOM   1722  OP1   C  1011       2.134  17.730 -65.583  1.00  0.00           O  
ATOM   1723  O5'   C  1011      -0.198  18.337 -64.951  1.00  0.00           O  
ATOM   1724  C5'   C  1011      -0.775  18.033 -66.212  1.00  0.00           C  
ATOM   1725  C4'   C  1011      -2.051  18.805 -66.443  1.00  0.00           C  
ATOM   1726  O4'   C  1011      -3.076  18.406 -65.504  1.00  0.00           O  
ATOM   1727  C3'   C  1011      -1.966  20.312 -66.254  1.00  0.00           C  
ATOM   1728  O3'   C  1011      -1.464  20.984 -67.396  1.00  0.00           O  
ATOM   1729  C1'   C  1011      -3.848  19.523 -65.087  1.00  0.00           C  
ATOM   1730  C2'   C  1011      -3.402  20.695 -65.955  1.00  0.00           C  
ATOM   1731  O2'   C  1011      -4.185  20.722 -67.139  1.00  0.00           O  
ATOM   1732  N1    C  1011      -3.571  19.751 -63.647  1.00  0.00           N  
ATOM   1733  C2    C  1011      -4.493  20.496 -62.902  1.00  0.00           C  
ATOM   1734  O2    C  1011      -5.506  20.942 -63.462  1.00  0.00           O  
ATOM   1735  N3    C  1011      -4.264  20.717 -61.587  1.00  0.00           N  
ATOM   1736  C4    C  1011      -3.168  20.228 -61.008  1.00  0.00           C  
ATOM   1737  N4    C  1011      -2.983  20.472 -59.708  1.00  0.00           N  
ATOM   1738  C5    C  1011      -2.211  19.467 -61.738  1.00  0.00           C  
ATOM   1739  C6    C  1011      -2.449  19.254 -63.037  1.00  0.00           C  
ATOM   1740  H5'   C  1011      -0.970  17.074 -66.251  1.00  0.00           H  
ATOM   1741 H5''   C  1011      -0.134  18.257 -66.919  1.00  0.00           H  
ATOM   1742  H4'   C  1011      -2.373  18.618 -67.348  1.00  0.00           H  
ATOM   1743  H3'   C  1011      -1.413  20.509 -65.469  1.00  0.00           H  
ATOM   1744  H1'   C  1011      -4.808  19.375 -65.215  1.00  0.00           H  
ATOM   1745  H2'   C  1011      -3.452  21.544 -65.468  1.00  0.00           H  
ATOM   1746 HO2'   C  1011      -4.793  21.489 -67.103  1.00  0.00           H  
ATOM   1747  H42   C  1011      -2.187  20.125 -59.254  1.00  0.00           H  
ATOM   1748  H41   C  1011      -3.643  20.997 -59.209  1.00  0.00           H  
ATOM   1749  H5    C  1011      -1.408  19.111 -61.303  1.00  0.00           H  
ATOM   1750  H6    C  1011      -1.802  18.732 -63.557  1.00  0.00           H  
ATOM   1751  P     A  1012      -0.681  22.379 -67.234  1.00  0.00           P  
ATOM   1752  OP2   A  1012       0.229  22.263 -66.067  1.00  0.00           O  
ATOM   1753  OP1   A  1012      -0.130  22.755 -68.560  1.00  0.00           O  
ATOM   1754  O5'   A  1012      -1.827  23.423 -66.863  1.00  0.00           O  
ATOM   1755  C5'   A  1012      -2.772  23.844 -67.835  1.00  0.00           C  
ATOM   1756  C4'   A  1012      -3.705  24.893 -67.282  1.00  0.00           C  
ATOM   1757  O4'   A  1012      -4.486  24.305 -66.213  1.00  0.00           O  
ATOM   1758  C3'   A  1012      -3.044  26.107 -66.648  1.00  0.00           C  
ATOM   1759  O3'   A  1012      -2.758  27.134 -67.581  1.00  0.00           O  
ATOM   1760  C1'   A  1012      -4.639  25.225 -65.136  1.00  0.00           C  
ATOM   1761  C2'   A  1012      -4.041  26.555 -65.591  1.00  0.00           C  
ATOM   1762  O2'   A  1012      -5.073  27.348 -66.160  1.00  0.00           O  
ATOM   1763  N1    A  1012      -4.119  25.420 -60.013  1.00  0.00           N  
ATOM   1764  C2    A  1012      -4.897  26.099 -60.865  1.00  0.00           C  
ATOM   1765  N3    A  1012      -4.981  25.998 -62.190  1.00  0.00           N  
ATOM   1766  C4    A  1012      -4.134  25.061 -62.650  1.00  0.00           C  
ATOM   1767  C5    A  1012      -3.273  24.282 -61.899  1.00  0.00           C  
ATOM   1768  C6    A  1012      -3.279  24.485 -60.508  1.00  0.00           C  
ATOM   1769  N6    A  1012      -2.503  23.809 -59.658  1.00  0.00           N  
ATOM   1770  N7    A  1012      -2.551  23.422 -62.715  1.00  0.00           N  
ATOM   1771  C8    A  1012      -2.984  23.696 -63.921  1.00  0.00           C  
ATOM   1772  N9    A  1012      -3.943  24.678 -63.956  1.00  0.00           N  
ATOM   1773  H5'   A  1012      -3.298  23.071 -68.127  1.00  0.00           H  
ATOM   1774 H5''   A  1012      -2.295  24.215 -68.606  1.00  0.00           H  
ATOM   1775  H4'   A  1012      -4.305  25.192 -67.997  1.00  0.00           H  
ATOM   1776  H3'   A  1012      -2.220  25.826 -66.198  1.00  0.00           H  
ATOM   1777  H1'   A  1012      -5.589  25.349 -64.927  1.00  0.00           H  
ATOM   1778  H2'   A  1012      -3.596  27.016 -64.849  1.00  0.00           H  
ATOM   1779 HO2'   A  1012      -5.280  28.087 -65.551  1.00  0.00           H  
ATOM   1780  H2    A  1012      -5.488  26.766 -60.456  1.00  0.00           H  
ATOM   1781  H61   A  1012      -2.552  23.995 -58.696  1.00  0.00           H  
ATOM   1782  H62   A  1012      -1.887  23.126 -59.993  1.00  0.00           H  
ATOM   1783  H8    A  1012      -2.653  23.241 -64.725  1.00  0.00           H  
ATOM   1784  P     U  1013      -1.524  28.132 -67.331  1.00  0.00           P  
ATOM   1785  OP2   U  1013      -0.310  27.311 -67.095  1.00  0.00           O  
ATOM   1786  OP1   U  1013      -1.525  29.146 -68.416  1.00  0.00           O  
ATOM   1787  O5'   U  1013      -1.894  28.868 -65.968  1.00  0.00           O  
ATOM   1788  C5'   U  1013      -2.828  29.938 -65.947  1.00  0.00           C  
ATOM   1789  C4'   U  1013      -2.964  30.531 -64.566  1.00  0.00           C  
ATOM   1790  O4'   U  1013      -3.374  29.487 -63.661  1.00  0.00           O  
ATOM   1791  C3'   U  1013      -1.693  31.100 -63.953  1.00  0.00           C  
ATOM   1792  O3'   U  1013      -1.481  32.461 -64.282  1.00  0.00           O  
ATOM   1793  C1'   U  1013      -2.756  29.667 -62.391  1.00  0.00           C  
ATOM   1794  C2'   U  1013      -1.892  30.925 -62.462  1.00  0.00           C  
ATOM   1795  O2'   U  1013      -2.625  32.009 -61.910  1.00  0.00           O  
ATOM   1796  N1    U  1013      -1.962  28.456 -62.070  1.00  0.00           N  
ATOM   1797  C2    U  1013      -1.681  28.222 -60.736  1.00  0.00           C  
ATOM   1798  O2    U  1013      -2.054  28.957 -59.838  1.00  0.00           O  
ATOM   1799  N3    U  1013      -0.945  27.090 -60.487  1.00  0.00           N  
ATOM   1800  C4    U  1013      -0.468  26.186 -61.412  1.00  0.00           C  
ATOM   1801  O4    U  1013       0.182  25.214 -61.028  1.00  0.00           O  
ATOM   1802  C5    U  1013      -0.798  26.493 -62.771  1.00  0.00           C  
ATOM   1803  C6    U  1013      -1.515  27.588 -63.043  1.00  0.00           C  
ATOM   1804  H5'   U  1013      -3.702  29.604 -66.238  1.00  0.00           H  
ATOM   1805 H5''   U  1013      -2.529  30.636 -66.566  1.00  0.00           H  
ATOM   1806  H4'   U  1013      -3.647  31.232 -64.590  1.00  0.00           H  
ATOM   1807  H3'   U  1013      -0.929  30.553 -64.228  1.00  0.00           H  
ATOM   1808  H1'   U  1013      -3.450  29.791 -61.709  1.00  0.00           H  
ATOM   1809  H2'   U  1013      -1.039  30.792 -62.000  1.00  0.00           H  
ATOM   1810 HO2'   U  1013      -2.238  32.246 -61.041  1.00  0.00           H  
ATOM   1811  H3    U  1013      -0.734  26.906 -59.548  1.00  0.00           H  
ATOM   1812  H5    U  1013      -0.501  25.903 -63.496  1.00  0.00           H  
ATOM   1813  H6    U  1013      -1.726  27.776 -63.980  1.00  0.00           H  
ATOM   1814  P     A  1014      -0.076  32.935 -64.899  1.00  0.00           P  
ATOM   1815  OP2   A  1014       0.648  31.729 -65.373  1.00  0.00           O  
ATOM   1816  OP1   A  1014      -0.339  34.051 -65.842  1.00  0.00           O  
ATOM   1817  O5'   A  1014       0.716  33.524 -63.647  1.00  0.00           O  
ATOM   1818  C5'   A  1014       0.232  34.660 -62.948  1.00  0.00           C  
ATOM   1819  C4'   A  1014       0.898  34.809 -61.603  1.00  0.00           C  
ATOM   1820  O4'   A  1014       0.339  33.868 -60.648  1.00  0.00           O  
ATOM   1821  C3'   A  1014       2.388  34.505 -61.559  1.00  0.00           C  
ATOM   1822  O3'   A  1014       3.189  35.600 -61.970  1.00  0.00           O  
ATOM   1823  C1'   A  1014       1.337  33.367 -59.784  1.00  0.00           C  
ATOM   1824  C2'   A  1014       2.598  34.175 -60.090  1.00  0.00           C  
ATOM   1825  O2'   A  1014       2.600  35.351 -59.293  1.00  0.00           O  
ATOM   1826  N1    A  1014       2.378  28.696 -57.873  1.00  0.00           N  
ATOM   1827  C2    A  1014       2.286  29.903 -57.300  1.00  0.00           C  
ATOM   1828  N3    A  1014       2.011  31.080 -57.858  1.00  0.00           N  
ATOM   1829  C4    A  1014       1.814  30.943 -59.181  1.00  0.00           C  
ATOM   1830  C5    A  1014       1.874  29.771 -59.911  1.00  0.00           C  
ATOM   1831  C6    A  1014       2.173  28.594 -59.203  1.00  0.00           C  
ATOM   1832  N6    A  1014       2.266  27.390 -59.774  1.00  0.00           N  
ATOM   1833  N7    A  1014       1.614  30.015 -61.253  1.00  0.00           N  
ATOM   1834  C8    A  1014       1.405  31.307 -61.303  1.00  0.00           C  
ATOM   1835  N9    A  1014       1.510  31.933 -60.085  1.00  0.00           N  
ATOM   1836  H5'   A  1014      -0.735  34.568 -62.817  1.00  0.00           H  
ATOM   1837 H5''   A  1014       0.406  35.463 -63.481  1.00  0.00           H  
ATOM   1838  H4'   A  1014       0.744  35.718 -61.271  1.00  0.00           H  
ATOM   1839  H3'   A  1014       2.570  33.708 -62.100  1.00  0.00           H  
ATOM   1840  H1'   A  1014       1.102  33.476 -58.838  1.00  0.00           H  
ATOM   1841  H2'   A  1014       3.410  33.643 -59.954  1.00  0.00           H  
ATOM   1842 HO2'   A  1014       3.367  35.322 -58.685  1.00  0.00           H  
ATOM   1843  H2    A  1014       2.443  29.922 -56.332  1.00  0.00           H  
ATOM   1844  H61   A  1014       2.478  26.604 -59.227  1.00  0.00           H  
ATOM   1845  H62   A  1014       2.121  27.292 -60.738  1.00  0.00           H  
ATOM   1846  H8    A  1014       1.194  31.784 -62.133  1.00  0.00           H  
ATOM   1847  P     A  1015       4.561  35.343 -62.766  1.00  0.00           P  
ATOM   1848  OP2   A  1015       4.396  34.114 -63.582  1.00  0.00           O  
ATOM   1849  OP1   A  1015       4.957  36.613 -63.423  1.00  0.00           O  
ATOM   1850  O5'   A  1015       5.620  35.031 -61.616  1.00  0.00           O  
ATOM   1851  C5'   A  1015       6.208  36.081 -60.862  1.00  0.00           C  
ATOM   1852  C4'   A  1015       6.257  35.747 -59.392  1.00  0.00           C  
ATOM   1853  O4'   A  1015       5.189  34.820 -59.088  1.00  0.00           O  
ATOM   1854  C3'   A  1015       7.495  35.001 -58.919  1.00  0.00           C  
ATOM   1855  O3'   A  1015       8.599  35.856 -58.677  1.00  0.00           O  
ATOM   1856  C1'   A  1015       5.579  33.946 -58.053  1.00  0.00           C  
ATOM   1857  C2'   A  1015       6.986  34.384 -57.628  1.00  0.00           C  
ATOM   1858  O2'   A  1015       6.882  35.357 -56.598  1.00  0.00           O  
ATOM   1859  N1    A  1015       5.872  28.925 -56.931  1.00  0.00           N  
ATOM   1860  C2    A  1015       5.924  30.023 -56.166  1.00  0.00           C  
ATOM   1861  N3    A  1015       5.841  31.302 -56.524  1.00  0.00           N  
ATOM   1862  C4    A  1015       5.685  31.414 -57.855  1.00  0.00           C  
ATOM   1863  C5    A  1015       5.613  30.380 -58.770  1.00  0.00           C  
ATOM   1864  C6    A  1015       5.713  29.072 -58.264  1.00  0.00           C  
ATOM   1865  N6    A  1015       5.661  27.977 -59.026  1.00  0.00           N  
ATOM   1866  N7    A  1015       5.448  30.874 -60.057  1.00  0.00           N  
ATOM   1867  C8    A  1015       5.425  32.174 -59.894  1.00  0.00           C  
ATOM   1868  N9    A  1015       5.562  32.571 -58.586  1.00  0.00           N  
ATOM   1869  H5'   A  1015       5.680  36.898 -60.987  1.00  0.00           H  
ATOM   1870 H5''   A  1015       7.119  36.237 -61.186  1.00  0.00           H  
ATOM   1871  H4'   A  1015       6.131  36.571 -58.876  1.00  0.00           H  
ATOM   1872  H3'   A  1015       7.709  34.293 -59.562  1.00  0.00           H  
ATOM   1873  H1'   A  1015       4.973  34.005 -57.284  1.00  0.00           H  
ATOM   1874  H2'   A  1015       7.537  33.621 -57.353  1.00  0.00           H  
ATOM   1875 HO2'   A  1015       7.184  34.961 -55.755  1.00  0.00           H  
ATOM   1876  H2    A  1015       6.040  29.862 -55.206  1.00  0.00           H  
ATOM   1877  H61   A  1015       5.737  27.090 -58.615  1.00  0.00           H  
ATOM   1878  H62   A  1015       5.547  28.059 -59.995  1.00  0.00           H  
ATOM   1879  H8    A  1015       5.319  32.805 -60.637  1.00  0.00           H  
ATOM   1880  P     A  1016      10.019  35.556 -59.369  1.00  0.00           P  
ATOM   1881  OP2   A  1016       9.765  35.051 -60.741  1.00  0.00           O  
ATOM   1882  OP1   A  1016      10.886  36.745 -59.173  1.00  0.00           O  
ATOM   1883  O5'   A  1016      10.622  34.359 -58.507  1.00  0.00           O  
ATOM   1884  C5'   A  1016      10.560  34.379 -57.089  1.00  0.00           C  
ATOM   1885  C4'   A  1016      10.502  32.984 -56.517  1.00  0.00           C  
ATOM   1886  O4'   A  1016       9.242  32.379 -56.900  1.00  0.00           O  
ATOM   1887  C3'   A  1016      11.567  32.016 -57.009  1.00  0.00           C  
ATOM   1888  O3'   A  1016      12.762  32.075 -56.250  1.00  0.00           O  
ATOM   1889  C1'   A  1016       9.426  31.048 -57.347  1.00  0.00           C  
ATOM   1890  C2'   A  1016      10.866  30.657 -57.012  1.00  0.00           C  
ATOM   1891  O2'   A  1016      10.890  30.064 -55.722  1.00  0.00           O  
ATOM   1892  N1    A  1016       8.441  27.985 -61.372  1.00  0.00           N  
ATOM   1893  C2    A  1016       8.658  27.727 -60.076  1.00  0.00           C  
ATOM   1894  N3    A  1016       8.909  28.574 -59.080  1.00  0.00           N  
ATOM   1895  C4    A  1016       8.929  29.842 -59.529  1.00  0.00           C  
ATOM   1896  C5    A  1016       8.724  30.264 -60.829  1.00  0.00           C  
ATOM   1897  C6    A  1016       8.467  29.269 -61.789  1.00  0.00           C  
ATOM   1898  N6    A  1016       8.252  29.526 -63.081  1.00  0.00           N  
ATOM   1899  N7    A  1016       8.819  31.646 -60.917  1.00  0.00           N  
ATOM   1900  C8    A  1016       9.075  32.022 -59.688  1.00  0.00           C  
ATOM   1901  N9    A  1016       9.155  30.982 -58.796  1.00  0.00           N  
ATOM   1902  H5'   A  1016       9.760  34.872 -56.810  1.00  0.00           H  
ATOM   1903 H5''   A  1016      11.354  34.834 -56.739  1.00  0.00           H  
ATOM   1904  H4'   A  1016      10.554  33.039 -55.540  1.00  0.00           H  
ATOM   1905  H3'   A  1016      11.805  32.243 -57.933  1.00  0.00           H  
ATOM   1906  H1'   A  1016       8.808  30.454 -56.871  1.00  0.00           H  
ATOM   1907  H2'   A  1016      11.241  30.061 -57.693  1.00  0.00           H  
ATOM   1908 HO2'   A  1016      11.058  29.103 -55.817  1.00  0.00           H  
ATOM   1909  H2    A  1016       8.628  26.780 -59.825  1.00  0.00           H  
ATOM   1910  H61   A  1016       8.077  28.789 -63.705  1.00  0.00           H  
ATOM   1911  H62   A  1016       8.266  30.450 -63.407  1.00  0.00           H  
ATOM   1912  H8    A  1016       9.198  32.960 -59.430  1.00  0.00           H  
ATOM   1913  P     A  1017      14.164  31.658 -56.917  1.00  0.00           P  
ATOM   1914  OP2   A  1017      14.024  31.772 -58.391  1.00  0.00           O  
ATOM   1915  OP1   A  1017      15.244  32.401 -56.222  1.00  0.00           O  
ATOM   1916  O5'   A  1017      14.317  30.113 -56.556  1.00  0.00           O  
ATOM   1917  C5'   A  1017      15.482  29.629 -55.905  1.00  0.00           C  
ATOM   1918  C4'   A  1017      15.291  28.220 -55.402  1.00  0.00           C  
ATOM   1919  O4'   A  1017      13.896  27.860 -55.525  1.00  0.00           O  
ATOM   1920  C3'   A  1017      16.043  27.134 -56.156  1.00  0.00           C  
ATOM   1921  O3'   A  1017      17.319  26.858 -55.606  1.00  0.00           O  
ATOM   1922  C1'   A  1017      13.739  26.591 -56.109  1.00  0.00           C  
ATOM   1923  C2'   A  1017      15.115  25.941 -56.020  1.00  0.00           C  
ATOM   1924  O2'   A  1017      15.246  25.330 -54.744  1.00  0.00           O  
ATOM   1925  N1    A  1017      12.969  24.323 -60.671  1.00  0.00           N  
ATOM   1926  C2    A  1017      13.414  23.856 -59.498  1.00  0.00           C  
ATOM   1927  N3    A  1017      13.590  24.503 -58.348  1.00  0.00           N  
ATOM   1928  C4    A  1017      13.251  25.798 -58.474  1.00  0.00           C  
ATOM   1929  C5    A  1017      12.779  26.423 -59.613  1.00  0.00           C  
ATOM   1930  C6    A  1017      12.636  25.628 -60.764  1.00  0.00           C  
ATOM   1931  N6    A  1017      12.194  26.093 -61.935  1.00  0.00           N  
ATOM   1932  N7    A  1017      12.533  27.768 -59.369  1.00  0.00           N  
ATOM   1933  C8    A  1017      12.856  27.922 -58.109  1.00  0.00           C  
ATOM   1934  N9    A  1017      13.298  26.771 -57.505  1.00  0.00           N  
ATOM   1935  H5'   A  1017      15.691  30.214 -55.146  1.00  0.00           H  
ATOM   1936 H5''   A  1017      16.232  29.645 -56.535  1.00  0.00           H  
ATOM   1937  H4'   A  1017      15.553  28.182 -54.458  1.00  0.00           H  
ATOM   1938  H3'   A  1017      16.107  27.386 -57.102  1.00  0.00           H  
ATOM   1939  H1'   A  1017      13.086  26.038 -55.629  1.00  0.00           H  
ATOM   1940  H2'   A  1017      15.248  25.297 -56.747  1.00  0.00           H  
ATOM   1941 HO2'   A  1017      15.211  24.357 -54.852  1.00  0.00           H  
ATOM   1942  H2    A  1017      13.642  22.903 -59.483  1.00  0.00           H  
ATOM   1943  H61   A  1017      12.115  25.490 -62.703  1.00  0.00           H  
ATOM   1944  H62   A  1017      11.946  27.037 -62.026  1.00  0.00           H  
ATOM   1945  H8    A  1017      12.788  28.781 -57.640  1.00  0.00           H  
ATOM   1946  P     A  1018      18.365  25.942 -56.412  1.00  0.00           P  
ATOM   1947  OP2   A  1018      17.807  25.687 -57.763  1.00  0.00           O  
ATOM   1948  OP1   A  1018      19.712  26.552 -56.276  1.00  0.00           O  
ATOM   1949  O5'   A  1018      18.365  24.564 -55.611  1.00  0.00           O  
ATOM   1950  C5'   A  1018      19.494  24.164 -54.849  1.00  0.00           C  
ATOM   1951  C4'   A  1018      19.211  22.915 -54.052  1.00  0.00           C  
ATOM   1952  O4'   A  1018      17.788  22.651 -54.041  1.00  0.00           O  
ATOM   1953  C3'   A  1018      19.810  21.627 -54.594  1.00  0.00           C  
ATOM   1954  O3'   A  1018      21.169  21.452 -54.233  1.00  0.00           O  
ATOM   1955  C1'   A  1018      17.549  21.269 -54.001  1.00  0.00           C  
ATOM   1956  C2'   A  1018      18.904  20.568 -53.998  1.00  0.00           C  
ATOM   1957  O2'   A  1018      19.264  20.280 -52.654  1.00  0.00           O  
ATOM   1958  N1    A  1018      15.054  17.508 -56.487  1.00  0.00           N  
ATOM   1959  C2    A  1018      15.750  17.523 -55.343  1.00  0.00           C  
ATOM   1960  N3    A  1018      16.375  18.539 -54.752  1.00  0.00           N  
ATOM   1961  C4    A  1018      16.236  19.666 -55.473  1.00  0.00           C  
ATOM   1962  C5    A  1018      15.551  19.807 -56.666  1.00  0.00           C  
ATOM   1963  C6    A  1018      14.933  18.656 -57.186  1.00  0.00           C  
ATOM   1964  N6    A  1018      14.239  18.640 -58.326  1.00  0.00           N  
ATOM   1965  N7    A  1018      15.622  21.117 -57.120  1.00  0.00           N  
ATOM   1966  C8    A  1018      16.335  21.728 -56.207  1.00  0.00           C  
ATOM   1967  N9    A  1018      16.740  20.910 -55.181  1.00  0.00           N  
ATOM   1968  H5'   A  1018      19.737  24.887 -54.233  1.00  0.00           H  
ATOM   1969 H5''   A  1018      20.246  23.994 -55.453  1.00  0.00           H  
ATOM   1970  H4'   A  1018      19.515  23.051 -53.130  1.00  0.00           H  
ATOM   1971  H3'   A  1018      19.718  21.616 -55.571  1.00  0.00           H  
ATOM   1972  H1'   A  1018      17.059  21.033 -53.185  1.00  0.00           H  
ATOM   1973  H2'   A  1018      18.885  19.759 -54.550  1.00  0.00           H  
ATOM   1974 HO2'   A  1018      19.191  19.315 -52.505  1.00  0.00           H  
ATOM   1975  H2    A  1018      15.808  16.664 -54.874  1.00  0.00           H  
ATOM   1976  H61   A  1018      13.829  17.806 -58.639  1.00  0.00           H  
ATOM   1977  H62   A  1018      14.138  19.462 -58.851  1.00  0.00           H  
ATOM   1978  H8    A  1018      16.559  22.682 -56.252  1.00  0.00           H  
ATOM   1979  P     C  1019      22.258  21.059 -55.348  1.00  0.00           P  
ATOM   1980  OP2   C  1019      22.734  22.311 -55.988  1.00  0.00           O  
ATOM   1981  OP1   C  1019      23.239  20.134 -54.726  1.00  0.00           O  
ATOM   1982  O5'   C  1019      21.424  20.238 -56.429  1.00  0.00           O  
ATOM   1983  C5'   C  1019      21.333  18.824 -56.360  1.00  0.00           C  
ATOM   1984  C4'   C  1019      20.360  18.277 -57.376  1.00  0.00           C  
ATOM   1985  O4'   C  1019      19.197  19.141 -57.467  1.00  0.00           O  
ATOM   1986  C3'   C  1019      20.843  18.246 -58.817  1.00  0.00           C  
ATOM   1987  O3'   C  1019      21.583  17.077 -59.127  1.00  0.00           O  
ATOM   1988  C1'   C  1019      18.666  19.063 -58.755  1.00  0.00           C  
ATOM   1989  C2'   C  1019      19.534  18.117 -59.558  1.00  0.00           C  
ATOM   1990  O2'   C  1019      19.014  16.800 -59.460  1.00  0.00           O  
ATOM   1991  N1    C  1019      18.641  20.431 -59.330  1.00  0.00           N  
ATOM   1992  C2    C  1019      17.764  20.690 -60.391  1.00  0.00           C  
ATOM   1993  O2    C  1019      17.040  19.777 -60.816  1.00  0.00           O  
ATOM   1994  N3    C  1019      17.722  21.929 -60.933  1.00  0.00           N  
ATOM   1995  C4    C  1019      18.510  22.893 -60.458  1.00  0.00           C  
ATOM   1996  N4    C  1019      18.434  24.100 -61.024  1.00  0.00           N  
ATOM   1997  C5    C  1019      19.413  22.662 -59.382  1.00  0.00           C  
ATOM   1998  C6    C  1019      19.445  21.433 -58.853  1.00  0.00           C  
ATOM   1999  H5'   C  1019      21.036  18.567 -55.462  1.00  0.00           H  
ATOM   2000 H5''   C  1019      22.218  18.438 -56.526  1.00  0.00           H  
ATOM   2001  H4'   C  1019      20.070  17.387 -57.087  1.00  0.00           H  
ATOM   2002  H3'   C  1019      21.265  19.103 -59.036  1.00  0.00           H  
ATOM   2003  H1'   C  1019      17.754  18.709 -58.717  1.00  0.00           H  
ATOM   2004  H2'   C  1019      19.621  18.404 -60.491  1.00  0.00           H  
ATOM   2005 HO2'   C  1019      19.739  16.187 -59.219  1.00  0.00           H  
ATOM   2006  H42   C  1019      19.000  24.830 -60.698  1.00  0.00           H  
ATOM   2007  H41   C  1019      17.812  24.256 -61.766  1.00  0.00           H  
ATOM   2008  H5    C  1019      19.988  23.377 -59.039  1.00  0.00           H  
ATOM   2009  H6    C  1019      20.059  21.253 -58.112  1.00  0.00           H  
ATOM   2010  P     A  1020      22.857  17.161 -60.103  1.00  0.00           P  
ATOM   2011  OP2   A  1020      23.430  18.527 -59.995  1.00  0.00           O  
ATOM   2012  OP1   A  1020      23.718  15.981 -59.841  1.00  0.00           O  
ATOM   2013  O5'   A  1020      22.235  17.003 -61.562  1.00  0.00           O  
ATOM   2014  C5'   A  1020      21.454  15.867 -61.902  1.00  0.00           C  
ATOM   2015  C4'   A  1020      20.823  16.016 -63.264  1.00  0.00           C  
ATOM   2016  O4'   A  1020      19.687  16.905 -63.176  1.00  0.00           O  
ATOM   2017  C3'   A  1020      21.687  16.669 -64.332  1.00  0.00           C  
ATOM   2018  O3'   A  1020      22.515  15.745 -65.017  1.00  0.00           O  
ATOM   2019  C1'   A  1020      19.566  17.708 -64.342  1.00  0.00           C  
ATOM   2020  C2'   A  1020      20.649  17.225 -65.297  1.00  0.00           C  
ATOM   2021  O2'   A  1020      20.110  16.201 -66.120  1.00  0.00           O  
ATOM   2022  N1    A  1020      18.878  22.667 -65.561  1.00  0.00           N  
ATOM   2023  C2    A  1020      18.553  21.532 -66.192  1.00  0.00           C  
ATOM   2024  N3    A  1020      18.762  20.272 -65.817  1.00  0.00           N  
ATOM   2025  C4    A  1020      19.393  20.228 -64.630  1.00  0.00           C  
ATOM   2026  C5    A  1020      19.790  21.307 -63.863  1.00  0.00           C  
ATOM   2027  C6    A  1020      19.509  22.588 -64.370  1.00  0.00           C  
ATOM   2028  N6    A  1020      19.834  23.720 -63.742  1.00  0.00           N  
ATOM   2029  N7    A  1020      20.412  20.878 -62.698  1.00  0.00           N  
ATOM   2030  C8    A  1020      20.376  19.572 -62.785  1.00  0.00           C  
ATOM   2031  N9    A  1020      19.773  19.109 -63.929  1.00  0.00           N  
ATOM   2032  H5'   A  1020      20.747  15.753 -61.233  1.00  0.00           H  
ATOM   2033 H5''   A  1020      22.026  15.072 -61.900  1.00  0.00           H  
ATOM   2034  H4'   A  1020      20.518  15.136 -63.570  1.00  0.00           H  
ATOM   2035  H3'   A  1020      22.185  17.413 -63.932  1.00  0.00           H  
ATOM   2036  H1'   A  1020      18.689  17.621 -64.773  1.00  0.00           H  
ATOM   2037  H2'   A  1020      21.012  17.965 -65.827  1.00  0.00           H  
ATOM   2038 HO2'   A  1020      20.726  15.438 -66.123  1.00  0.00           H  
ATOM   2039  H2    A  1020      18.096  21.644 -67.052  1.00  0.00           H  
ATOM   2040  H61   A  1020      19.612  24.586 -64.146  1.00  0.00           H  
ATOM   2041  H62   A  1020      20.292  23.687 -62.877  1.00  0.00           H  
ATOM   2042  H8    A  1020      20.746  18.979 -62.097  1.00  0.00           H  
ATOM   2043  P     U  1021      23.744  16.270 -65.910  1.00  0.00           P  
ATOM   2044  OP2   U  1021      24.707  16.954 -65.010  1.00  0.00           O  
ATOM   2045  OP1   U  1021      24.207  15.145 -66.762  1.00  0.00           O  
ATOM   2046  O5'   U  1021      23.089  17.369 -66.859  1.00  0.00           O  
ATOM   2047  C5'   U  1021      22.600  17.024 -68.146  1.00  0.00           C  
ATOM   2048  C4'   U  1021      22.209  18.246 -68.940  1.00  0.00           C  
ATOM   2049  O4'   U  1021      21.413  19.156 -68.134  1.00  0.00           O  
ATOM   2050  C3'   U  1021      23.349  19.153 -69.378  1.00  0.00           C  
ATOM   2051  O3'   U  1021      24.114  18.608 -70.438  1.00  0.00           O  
ATOM   2052  C1'   U  1021      21.538  20.457 -68.657  1.00  0.00           C  
ATOM   2053  C2'   U  1021      22.575  20.405 -69.773  1.00  0.00           C  
ATOM   2054  O2'   U  1021      21.918  20.232 -71.020  1.00  0.00           O  
ATOM   2055  N1    U  1021      21.928  21.386 -67.569  1.00  0.00           N  
ATOM   2056  C2    U  1021      21.519  22.702 -67.686  1.00  0.00           C  
ATOM   2057  O2    U  1021      20.864  23.114 -68.627  1.00  0.00           O  
ATOM   2058  N3    U  1021      21.902  23.525 -66.656  1.00  0.00           N  
ATOM   2059  C4    U  1021      22.639  23.178 -65.543  1.00  0.00           C  
ATOM   2060  O4    U  1021      22.905  24.037 -64.702  1.00  0.00           O  
ATOM   2061  C5    U  1021      23.028  21.802 -65.490  1.00  0.00           C  
ATOM   2062  C6    U  1021      22.667  20.977 -66.478  1.00  0.00           C  
ATOM   2063  H5'   U  1021      21.815  16.445 -68.045  1.00  0.00           H  
ATOM   2064 H5''   U  1021      23.296  16.536 -68.633  1.00  0.00           H  
ATOM   2065  H4'   U  1021      21.672  17.965 -69.709  1.00  0.00           H  
ATOM   2066  H3'   U  1021      23.922  19.346 -68.607  1.00  0.00           H  
ATOM   2067  H1'   U  1021      20.676  20.738 -69.030  1.00  0.00           H  
ATOM   2068  H2'   U  1021      23.151  21.198 -69.775  1.00  0.00           H  
ATOM   2069 HO2'   U  1021      22.344  19.494 -71.506  1.00  0.00           H  
ATOM   2070  H3    U  1021      21.622  24.462 -66.719  1.00  0.00           H  
ATOM   2071  H5    U  1021      23.553  21.467 -64.733  1.00  0.00           H  
ATOM   2072  H6    U  1021      22.946  20.041 -66.419  1.00  0.00           H  
ATOM   2073  P     A  1022      25.680  18.949 -70.565  1.00  0.00           P  
ATOM   2074  OP2   A  1022      26.084  19.707 -69.355  1.00  0.00           O  
ATOM   2075  OP1   A  1022      26.395  17.698 -70.921  1.00  0.00           O  
ATOM   2076  O5'   A  1022      25.759  19.936 -71.813  1.00  0.00           O  
ATOM   2077  C5'   A  1022      26.622  19.661 -72.906  1.00  0.00           C  
ATOM   2078  C4'   A  1022      26.328  20.555 -74.084  1.00  0.00           C  
ATOM   2079  O4'   A  1022      24.909  20.795 -74.128  1.00  0.00           O  
ATOM   2080  C3'   A  1022      26.907  21.960 -74.017  1.00  0.00           C  
ATOM   2081  O3'   A  1022      28.245  22.030 -74.478  1.00  0.00           O  
ATOM   2082  C1'   A  1022      24.640  22.117 -74.566  1.00  0.00           C  
ATOM   2083  C2'   A  1022      25.977  22.747 -74.921  1.00  0.00           C  
ATOM   2084  O2'   A  1022      26.251  22.503 -76.293  1.00  0.00           O  
ATOM   2085  N1    A  1022      21.323  25.847 -73.286  1.00  0.00           N  
ATOM   2086  C2    A  1022      21.767  25.404 -74.469  1.00  0.00           C  
ATOM   2087  N3    A  1022      22.632  24.427 -74.730  1.00  0.00           N  
ATOM   2088  C4    A  1022      23.070  23.863 -73.591  1.00  0.00           C  
ATOM   2089  C5    A  1022      22.706  24.208 -72.303  1.00  0.00           C  
ATOM   2090  C6    A  1022      21.782  25.258 -72.161  1.00  0.00           C  
ATOM   2091  N6    A  1022      21.339  25.700 -70.982  1.00  0.00           N  
ATOM   2092  N7    A  1022      23.360  23.406 -71.377  1.00  0.00           N  
ATOM   2093  C8    A  1022      24.092  22.608 -72.114  1.00  0.00           C  
ATOM   2094  N9    A  1022      23.966  22.828 -73.463  1.00  0.00           N  
ATOM   2095  H5'   A  1022      26.507  18.726 -73.178  1.00  0.00           H  
ATOM   2096 H5''   A  1022      27.550  19.798 -72.624  1.00  0.00           H  
ATOM   2097  H4'   A  1022      26.614  20.134 -74.921  1.00  0.00           H  
ATOM   2098  H3'   A  1022      26.840  22.312 -73.104  1.00  0.00           H  
ATOM   2099  H1'   A  1022      24.060  22.115 -75.356  1.00  0.00           H  
ATOM   2100  H2'   A  1022      25.988  23.705 -74.713  1.00  0.00           H  
ATOM   2101 HO2'   A  1022      26.177  23.346 -76.788  1.00  0.00           H  
ATOM   2102  H2    A  1022      21.403  25.865 -75.254  1.00  0.00           H  
ATOM   2103  H61   A  1022      20.694  26.437 -70.946  1.00  0.00           H  
ATOM   2104  H62   A  1022      21.658  25.288 -70.152  1.00  0.00           H  
ATOM   2105  H8    A  1022      24.677  21.917 -71.737  1.00  0.00           H  
ATOM   2106  P     U  1023      29.211  23.214 -73.977  1.00  0.00           P  
ATOM   2107  OP2   U  1023      29.001  23.392 -72.518  1.00  0.00           O  
ATOM   2108  OP1   U  1023      30.577  22.943 -74.495  1.00  0.00           O  
ATOM   2109  O5'   U  1023      28.651  24.507 -74.718  1.00  0.00           O  
ATOM   2110  C5'   U  1023      28.991  24.780 -76.069  1.00  0.00           C  
ATOM   2111  C4'   U  1023      28.522  26.148 -76.497  1.00  0.00           C  
ATOM   2112  O4'   U  1023      27.075  26.227 -76.445  1.00  0.00           O  
ATOM   2113  C3'   U  1023      28.973  27.313 -75.629  1.00  0.00           C  
ATOM   2114  O3'   U  1023      30.280  27.762 -75.939  1.00  0.00           O  
ATOM   2115  C1'   U  1023      26.666  27.522 -76.060  1.00  0.00           C  
ATOM   2116  C2'   U  1023      27.929  28.372 -75.942  1.00  0.00           C  
ATOM   2117  O2'   U  1023      28.187  28.995 -77.193  1.00  0.00           O  
ATOM   2118  N1    U  1023      25.949  27.398 -74.768  1.00  0.00           N  
ATOM   2119  C2    U  1023      25.183  28.476 -74.365  1.00  0.00           C  
ATOM   2120  O2    U  1023      25.078  29.499 -75.019  1.00  0.00           O  
ATOM   2121  N3    U  1023      24.537  28.315 -73.164  1.00  0.00           N  
ATOM   2122  C4    U  1023      24.578  27.211 -72.339  1.00  0.00           C  
ATOM   2123  O4    U  1023      23.940  27.220 -71.285  1.00  0.00           O  
ATOM   2124  C5    U  1023      25.390  26.135 -72.819  1.00  0.00           C  
ATOM   2125  C6    U  1023      26.029  26.264 -73.987  1.00  0.00           C  
ATOM   2126  H5'   U  1023      28.575  24.105 -76.646  1.00  0.00           H  
ATOM   2127 H5''   U  1023      29.965  24.731 -76.170  1.00  0.00           H  
ATOM   2128  H4'   U  1023      28.810  26.307 -77.419  1.00  0.00           H  
ATOM   2129  H3'   U  1023      28.900  27.060 -74.685  1.00  0.00           H  
ATOM   2130  H1'   U  1023      26.068  27.923 -76.726  1.00  0.00           H  
ATOM   2131  H2'   U  1023      27.855  29.029 -75.219  1.00  0.00           H  
ATOM   2132 HO2'   U  1023      28.005  29.955 -77.115  1.00  0.00           H  
ATOM   2133  H3    U  1023      23.989  29.068 -72.860  1.00  0.00           H  
ATOM   2134  H5    U  1023      25.476  25.310 -72.297  1.00  0.00           H  
ATOM   2135  H6    U  1023      26.579  25.514 -74.293  1.00  0.00           H  
ATOM   2136  P     G  1024      31.271  28.238 -74.768  1.00  0.00           P  
ATOM   2137  OP2   G  1024      30.977  27.427 -73.559  1.00  0.00           O  
ATOM   2138  OP1   G  1024      32.652  28.264 -75.315  1.00  0.00           O  
ATOM   2139  O5'   G  1024      30.829  29.740 -74.474  1.00  0.00           O  
ATOM   2140  C5'   G  1024      31.068  30.769 -75.422  1.00  0.00           C  
ATOM   2141  C4'   G  1024      30.403  32.061 -75.018  1.00  0.00           C  
ATOM   2142  O4'   G  1024      28.966  31.969 -75.034  1.00  0.00           O  
ATOM   2143  C3'   G  1024      30.693  32.548 -73.606  1.00  0.00           C  
ATOM   2144  O3'   G  1024      31.922  33.246 -73.503  1.00  0.00           O  
ATOM   2145  C1'   G  1024      28.388  32.734 -74.010  1.00  0.00           C  
ATOM   2146  C2'   G  1024      29.546  33.524 -73.412  1.00  0.00           C  
ATOM   2147  O2'   G  1024      29.744  34.708 -74.170  1.00  0.00           O  
ATOM   2148  N1    G  1024      25.343  32.077 -69.983  1.00  0.00           N  
ATOM   2149  C2    G  1024      25.656  33.229 -70.664  1.00  0.00           C  
ATOM   2150  N2    G  1024      25.085  34.358 -70.218  1.00  0.00           N  
ATOM   2151  N3    G  1024      26.468  33.272 -71.707  1.00  0.00           N  
ATOM   2152  C4    G  1024      26.953  32.053 -72.021  1.00  0.00           C  
ATOM   2153  C5    G  1024      26.704  30.843 -71.407  1.00  0.00           C  
ATOM   2154  C6    G  1024      25.831  30.811 -70.289  1.00  0.00           C  
ATOM   2155  O6    G  1024      25.485  29.837 -69.610  1.00  0.00           O  
ATOM   2156  N7    G  1024      27.399  29.819 -72.036  1.00  0.00           N  
ATOM   2157  C8    G  1024      28.045  30.413 -73.002  1.00  0.00           C  
ATOM   2158  N9    G  1024      27.820  31.768 -73.050  1.00  0.00           N  
ATOM   2159  H5'   G  1024      30.719  30.489 -76.294  1.00  0.00           H  
ATOM   2160 H5''   G  1024      32.035  30.916 -75.498  1.00  0.00           H  
ATOM   2161  H4'   G  1024      30.662  32.763 -75.652  1.00  0.00           H  
ATOM   2162  H3'   G  1024      30.604  31.797 -72.983  1.00  0.00           H  
ATOM   2163  H1'   G  1024      27.687  33.353 -74.303  1.00  0.00           H  
ATOM   2164  H2'   G  1024      29.399  33.721 -72.463  1.00  0.00           H  
ATOM   2165 HO2'   G  1024      29.462  35.480 -73.635  1.00  0.00           H  
ATOM   2166  H1    G  1024      24.729  32.152 -69.223  1.00  0.00           H  
ATOM   2167  H22   G  1024      25.271  35.210 -70.665  1.00  0.00           H  
ATOM   2168  H21   G  1024      24.482  34.334 -69.447  1.00  0.00           H  
ATOM   2169  H8    G  1024      28.631  29.940 -73.629  1.00  0.00           H  
ATOM   2170  P     G  1025      32.652  33.392 -72.078  1.00  0.00           P  
ATOM   2171  OP2   G  1025      32.609  32.069 -71.403  1.00  0.00           O  
ATOM   2172  OP1   G  1025      33.959  34.063 -72.296  1.00  0.00           O  
ATOM   2173  O5'   G  1025      31.714  34.391 -71.264  1.00  0.00           O  
ATOM   2174  C5'   G  1025      31.770  35.791 -71.492  1.00  0.00           C  
ATOM   2175  C4'   G  1025      30.861  36.542 -70.552  1.00  0.00           C  
ATOM   2176  O4'   G  1025      29.506  36.024 -70.682  1.00  0.00           O  
ATOM   2177  C3'   G  1025      31.158  36.386 -69.068  1.00  0.00           C  
ATOM   2178  O3'   G  1025      32.157  37.280 -68.607  1.00  0.00           O  
ATOM   2179  C1'   G  1025      28.872  35.948 -69.418  1.00  0.00           C  
ATOM   2180  C2'   G  1025      29.803  36.669 -68.441  1.00  0.00           C  
ATOM   2181  O2'   G  1025      29.509  38.059 -68.456  1.00  0.00           O  
ATOM   2182  N1    G  1025      26.737  32.539 -66.297  1.00  0.00           N  
ATOM   2183  C2    G  1025      26.640  33.910 -66.293  1.00  0.00           C  
ATOM   2184  N2    G  1025      25.874  34.449 -65.333  1.00  0.00           N  
ATOM   2185  N3    G  1025      27.248  34.696 -67.166  1.00  0.00           N  
ATOM   2186  C4    G  1025      27.975  33.992 -68.059  1.00  0.00           C  
ATOM   2187  C5    G  1025      28.138  32.626 -68.150  1.00  0.00           C  
ATOM   2188  C6    G  1025      27.480  31.794 -67.207  1.00  0.00           C  
ATOM   2189  O6    G  1025      27.500  30.561 -67.122  1.00  0.00           O  
ATOM   2190  N7    G  1025      28.968  32.299 -69.213  1.00  0.00           N  
ATOM   2191  C8    G  1025      29.288  33.450 -69.739  1.00  0.00           C  
ATOM   2192  N9    G  1025      28.721  34.518 -69.088  1.00  0.00           N  
ATOM   2193  H5'   G  1025      31.500  35.976 -72.415  1.00  0.00           H  
ATOM   2194 H5''   G  1025      32.692  36.100 -71.361  1.00  0.00           H  
ATOM   2195  H4'   G  1025      30.867  37.492 -70.795  1.00  0.00           H  
ATOM   2196  H3'   G  1025      31.411  35.457 -68.887  1.00  0.00           H  
ATOM   2197  H1'   G  1025      27.992  36.380 -69.410  1.00  0.00           H  
ATOM   2198  H2'   G  1025      29.740  36.295 -67.537  1.00  0.00           H  
ATOM   2199 HO2'   G  1025      29.080  38.303 -67.609  1.00  0.00           H  
ATOM   2200  H1    G  1025      26.246  32.047 -65.606  1.00  0.00           H  
ATOM   2201  H22   G  1025      25.767  35.423 -65.281  1.00  0.00           H  
ATOM   2202  H21   G  1025      25.420  33.874 -64.683  1.00  0.00           H  
ATOM   2203  H8    G  1025      29.874  33.541 -70.519  1.00  0.00           H  
ATOM   2204  P     C  1026      33.047  36.903 -67.322  1.00  0.00           P  
ATOM   2205  OP2   C  1026      33.518  35.505 -67.482  1.00  0.00           O  
ATOM   2206  OP1   C  1026      34.036  37.991 -67.114  1.00  0.00           O  
ATOM   2207  O5'   C  1026      32.013  36.941 -66.111  1.00  0.00           O  
ATOM   2208  C5'   C  1026      31.594  38.174 -65.547  1.00  0.00           C  
ATOM   2209  C4'   C  1026      30.597  37.968 -64.433  1.00  0.00           C  
ATOM   2210  O4'   C  1026      29.509  37.120 -64.892  1.00  0.00           O  
ATOM   2211  C3'   C  1026      31.116  37.260 -63.192  1.00  0.00           C  
ATOM   2212  O3'   C  1026      31.750  38.139 -62.278  1.00  0.00           O  
ATOM   2213  C1'   C  1026      29.083  36.238 -63.856  1.00  0.00           C  
ATOM   2214  C2'   C  1026      29.857  36.635 -62.600  1.00  0.00           C  
ATOM   2215  O2'   C  1026      29.098  37.593 -61.878  1.00  0.00           O  
ATOM   2216  N1    C  1026      29.381  34.849 -64.286  1.00  0.00           N  
ATOM   2217  C2    C  1026      28.781  33.794 -63.588  1.00  0.00           C  
ATOM   2218  O2    C  1026      28.025  34.048 -62.637  1.00  0.00           O  
ATOM   2219  N3    C  1026      29.036  32.518 -63.959  1.00  0.00           N  
ATOM   2220  C4    C  1026      29.852  32.271 -64.983  1.00  0.00           C  
ATOM   2221  N4    C  1026      30.075  30.997 -65.315  1.00  0.00           N  
ATOM   2222  C5    C  1026      30.478  33.321 -65.713  1.00  0.00           C  
ATOM   2223  C6    C  1026      30.218  34.579 -65.337  1.00  0.00           C  
ATOM   2224  H5'   C  1026      31.182  38.722 -66.248  1.00  0.00           H  
ATOM   2225 H5''   C  1026      32.377  38.645 -65.192  1.00  0.00           H  
ATOM   2226  H4'   C  1026      30.231  38.839 -64.172  1.00  0.00           H  
ATOM   2227  H3'   C  1026      31.729  36.544 -63.460  1.00  0.00           H  
ATOM   2228  H1'   C  1026      28.123  36.327 -63.685  1.00  0.00           H  
ATOM   2229  H2'   C  1026      30.070  35.853 -62.050  1.00  0.00           H  
ATOM   2230 HO2'   C  1026      28.746  37.176 -61.064  1.00  0.00           H  
ATOM   2231  H42   C  1026      30.670  30.782 -66.063  1.00  0.00           H  
ATOM   2232  H41   C  1026      29.643  30.277 -64.810  1.00  0.00           H  
ATOM   2233  H5    C  1026      31.077  33.130 -66.465  1.00  0.00           H  
ATOM   2234  H6    C  1026      30.639  35.315 -65.827  1.00  0.00           H  
ATOM   2235  P     U  1027      32.800  37.569 -61.203  1.00  0.00           P  
ATOM   2236  OP2   U  1027      33.894  36.892 -61.944  1.00  0.00           O  
ATOM   2237  OP1   U  1027      33.125  38.662 -60.252  1.00  0.00           O  
ATOM   2238  O5'   U  1027      31.977  36.457 -60.414  1.00  0.00           O  
ATOM   2239  C5'   U  1027      31.148  36.805 -59.315  1.00  0.00           C  
ATOM   2240  C4'   U  1027      30.487  35.591 -58.710  1.00  0.00           C  
ATOM   2241  O4'   U  1027      29.888  34.804 -59.770  1.00  0.00           O  
ATOM   2242  C3'   U  1027      31.408  34.606 -58.007  1.00  0.00           C  
ATOM   2243  O3'   U  1027      31.715  34.986 -56.677  1.00  0.00           O  
ATOM   2244  C1'   U  1027      29.969  33.433 -59.454  1.00  0.00           C  
ATOM   2245  C2'   U  1027      30.598  33.322 -58.064  1.00  0.00           C  
ATOM   2246  O2'   U  1027      29.569  33.319 -57.084  1.00  0.00           O  
ATOM   2247  N1    U  1027      30.789  32.770 -60.497  1.00  0.00           N  
ATOM   2248  C2    U  1027      30.795  31.388 -60.510  1.00  0.00           C  
ATOM   2249  O2    U  1027      30.166  30.711 -59.715  1.00  0.00           O  
ATOM   2250  N3    U  1027      31.567  30.818 -61.493  1.00  0.00           N  
ATOM   2251  C4    U  1027      32.318  31.473 -62.445  1.00  0.00           C  
ATOM   2252  O4    U  1027      32.962  30.816 -63.264  1.00  0.00           O  
ATOM   2253  C5    U  1027      32.264  32.901 -62.371  1.00  0.00           C  
ATOM   2254  C6    U  1027      31.520  33.482 -61.424  1.00  0.00           C  
ATOM   2255  H5'   U  1027      30.455  37.426 -59.622  1.00  0.00           H  
ATOM   2256 H5''   U  1027      31.693  37.246 -58.631  1.00  0.00           H  
ATOM   2257  H4'   U  1027      29.787  35.888 -58.092  1.00  0.00           H  
ATOM   2258  H3'   U  1027      32.226  34.496 -58.535  1.00  0.00           H  
ATOM   2259  H1'   U  1027      29.076  33.029 -59.437  1.00  0.00           H  
ATOM   2260  H2'   U  1027      31.172  32.532 -57.988  1.00  0.00           H  
ATOM   2261 HO2'   U  1027      29.505  32.423 -56.692  1.00  0.00           H  
ATOM   2262  H3    U  1027      31.585  29.839 -61.520  1.00  0.00           H  
ATOM   2263  H5    U  1027      32.768  33.448 -63.009  1.00  0.00           H  
ATOM   2264  H6    U  1027      31.500  34.461 -61.394  1.00  0.00           H  
ATOM   2265  P     U  1028      32.942  34.299 -55.901  1.00  0.00           P  
ATOM   2266  OP2   U  1028      34.104  34.259 -56.824  1.00  0.00           O  
ATOM   2267  OP1   U  1028      33.077  34.959 -54.578  1.00  0.00           O  
ATOM   2268  O5'   U  1028      32.454  32.802 -55.658  1.00  0.00           O  
ATOM   2269  C5'   U  1028      32.445  32.240 -54.355  1.00  0.00           C  
ATOM   2270  C4'   U  1028      32.084  30.775 -54.382  1.00  0.00           C  
ATOM   2271  O4'   U  1028      31.433  30.414 -55.626  1.00  0.00           O  
ATOM   2272  C3'   U  1028      33.247  29.797 -54.325  1.00  0.00           C  
ATOM   2273  O3'   U  1028      33.832  29.707 -53.038  1.00  0.00           O  
ATOM   2274  C1'   U  1028      31.756  29.095 -55.971  1.00  0.00           C  
ATOM   2275  C2'   U  1028      32.572  28.523 -54.822  1.00  0.00           C  
ATOM   2276  O2'   U  1028      31.702  27.984 -53.836  1.00  0.00           O  
ATOM   2277  N1    U  1028      32.524  29.141 -57.239  1.00  0.00           N  
ATOM   2278  C2    U  1028      32.839  27.931 -57.829  1.00  0.00           C  
ATOM   2279  O2    U  1028      32.515  26.855 -57.357  1.00  0.00           O  
ATOM   2280  N3    U  1028      33.550  28.022 -59.000  1.00  0.00           N  
ATOM   2281  C4    U  1028      33.972  29.174 -59.630  1.00  0.00           C  
ATOM   2282  O4    U  1028      34.607  29.090 -60.683  1.00  0.00           O  
ATOM   2283  C5    U  1028      33.610  30.387 -58.963  1.00  0.00           C  
ATOM   2284  C6    U  1028      32.917  30.328 -57.821  1.00  0.00           C  
ATOM   2285  H5'   U  1028      31.791  32.719 -53.805  1.00  0.00           H  
ATOM   2286 H5''   U  1028      33.334  32.342 -53.957  1.00  0.00           H  
ATOM   2287  H4'   U  1028      31.462  30.589 -53.649  1.00  0.00           H  
ATOM   2288  H3'   U  1028      33.936  30.077 -54.962  1.00  0.00           H  
ATOM   2289  H1'   U  1028      30.951  28.550 -56.099  1.00  0.00           H  
ATOM   2290  H2'   U  1028      33.229  27.863 -55.125  1.00  0.00           H  
ATOM   2291 HO2'   U  1028      31.787  27.007 -53.835  1.00  0.00           H  
ATOM   2292  H3    U  1028      33.785  27.176 -59.435  1.00  0.00           H  
ATOM   2293  H5    U  1028      33.868  31.254 -59.340  1.00  0.00           H  
ATOM   2294  H6    U  1028      32.682  31.171 -57.383  1.00  0.00           H  
ATOM   2295  P     U  1029      35.245  28.968 -52.841  1.00  0.00           P  
ATOM   2296  OP2   U  1029      34.998  27.684 -52.139  1.00  0.00           O  
ATOM   2297  OP1   U  1029      35.950  28.965 -54.149  1.00  0.00           O  
ATOM   2298  O5'   U  1029      36.046  29.926 -51.852  1.00  0.00           O  
ATOM   2299  C5'   U  1029      36.653  29.416 -50.674  1.00  0.00           C  
ATOM   2300  C4'   U  1029      37.725  30.341 -50.154  1.00  0.00           C  
ATOM   2301  O4'   U  1029      37.928  31.400 -51.127  1.00  0.00           O  
ATOM   2302  C3'   U  1029      37.399  31.092 -48.872  1.00  0.00           C  
ATOM   2303  O3'   U  1029      37.672  30.338 -47.704  1.00  0.00           O  
ATOM   2304  C1'   U  1029      38.223  32.615 -50.468  1.00  0.00           C  
ATOM   2305  C2'   U  1029      38.282  32.330 -48.967  1.00  0.00           C  
ATOM   2306  O2'   U  1029      39.625  32.041 -48.606  1.00  0.00           O  
ATOM   2307  N1    U  1029      37.161  33.591 -50.814  1.00  0.00           N  
ATOM   2308  C2    U  1029      37.330  34.890 -50.371  1.00  0.00           C  
ATOM   2309  O2    U  1029      38.297  35.252 -49.724  1.00  0.00           O  
ATOM   2310  N3    U  1029      36.323  35.758 -50.715  1.00  0.00           N  
ATOM   2311  C4    U  1029      35.187  35.469 -51.440  1.00  0.00           C  
ATOM   2312  O4    U  1029      34.370  36.363 -51.668  1.00  0.00           O  
ATOM   2313  C5    U  1029      35.079  34.106 -51.865  1.00  0.00           C  
ATOM   2314  C6    U  1029      36.046  33.240 -51.545  1.00  0.00           C  
ATOM   2315  H5'   U  1029      37.053  28.543 -50.873  1.00  0.00           H  
ATOM   2316 H5''   U  1029      35.967  29.303 -49.984  1.00  0.00           H  
ATOM   2317  H4'   U  1029      38.567  29.855 -50.031  1.00  0.00           H  
ATOM   2318  H3'   U  1029      36.459  31.369 -48.882  1.00  0.00           H  
ATOM   2319  H1'   U  1029      39.091  32.961 -50.766  1.00  0.00           H  
ATOM   2320  H2'   U  1029      37.920  33.077 -48.447  1.00  0.00           H  
ATOM   2321 HO2'   U  1029      39.981  32.785 -48.077  1.00  0.00           H  
ATOM   2322  H3    U  1029      36.423  36.684 -50.411  1.00  0.00           H  
ATOM   2323  H5    U  1029      34.304  33.812 -52.387  1.00  0.00           H  
ATOM   2324  H6    U  1029      35.949  32.313 -51.847  1.00  0.00           H  
ATOM   2325  P     U  1030      36.766  30.524 -46.391  1.00  0.00           P  
ATOM   2326  OP2   U  1030      35.352  30.654 -46.823  1.00  0.00           O  
ATOM   2327  OP1   U  1030      37.142  29.466 -45.419  1.00  0.00           O  
ATOM   2328  O5'   U  1030      37.231  31.927 -45.797  1.00  0.00           O  
ATOM   2329  C5'   U  1030      38.542  32.102 -45.281  1.00  0.00           C  
ATOM   2330  C4'   U  1030      38.754  33.502 -44.761  1.00  0.00           C  
ATOM   2331  O4'   U  1030      38.754  34.435 -45.874  1.00  0.00           O  
ATOM   2332  C3'   U  1030      37.662  34.053 -43.856  1.00  0.00           C  
ATOM   2333  O3'   U  1030      37.770  33.599 -42.518  1.00  0.00           O  
ATOM   2334  C1'   U  1030      38.194  35.661 -45.473  1.00  0.00           C  
ATOM   2335  C2'   U  1030      37.914  35.547 -43.976  1.00  0.00           C  
ATOM   2336  O2'   U  1030      39.070  35.934 -43.247  1.00  0.00           O  
ATOM   2337  N1    U  1030      36.956  35.875 -46.262  1.00  0.00           N  
ATOM   2338  C2    U  1030      36.469  37.167 -46.333  1.00  0.00           C  
ATOM   2339  O2    U  1030      37.008  38.112 -45.785  1.00  0.00           O  
ATOM   2340  N3    U  1030      35.323  37.317 -47.074  1.00  0.00           N  
ATOM   2341  C4    U  1030      34.626  36.330 -47.738  1.00  0.00           C  
ATOM   2342  O4    U  1030      33.606  36.626 -48.364  1.00  0.00           O  
ATOM   2343  C5    U  1030      35.188  35.019 -47.621  1.00  0.00           C  
ATOM   2344  C6    U  1030      36.304  34.844 -46.906  1.00  0.00           C  
ATOM   2345  H5'   U  1030      39.192  31.924 -45.993  1.00  0.00           H  
ATOM   2346 H5''   U  1030      38.686  31.465 -44.551  1.00  0.00           H  
ATOM   2347  H4'   U  1030      39.621  33.543 -44.308  1.00  0.00           H  
ATOM   2348  H3'   U  1030      36.787  33.834 -44.237  1.00  0.00           H  
ATOM   2349  H1'   U  1030      38.812  36.406 -45.631  1.00  0.00           H  
ATOM   2350  H2'   U  1030      37.127  36.066 -43.709  1.00  0.00           H  
ATOM   2351 HO2'   U  1030      38.896  36.790 -42.802  1.00  0.00           H  
ATOM   2352  H3    U  1030      34.960  38.225 -47.137  1.00  0.00           H  
ATOM   2353  H5    U  1030      34.758  34.257 -48.061  1.00  0.00           H  
ATOM   2354  H6    U  1030      36.668  33.938 -46.840  1.00  0.00           H  
ATOM   2355  P     G  1031      36.490  33.629 -41.547  1.00  0.00           P  
ATOM   2356  OP2   G  1031      35.347  33.023 -42.276  1.00  0.00           O  
ATOM   2357  OP1   G  1031      36.898  33.076 -40.231  1.00  0.00           O  
ATOM   2358  O5'   G  1031      36.187  35.182 -41.357  1.00  0.00           O  
ATOM   2359  C5'   G  1031      36.942  35.966 -40.446  1.00  0.00           C  
ATOM   2360  C4'   G  1031      36.399  37.369 -40.339  1.00  0.00           C  
ATOM   2361  O4'   G  1031      36.434  38.028 -41.630  1.00  0.00           O  
ATOM   2362  C3'   G  1031      34.939  37.491 -39.932  1.00  0.00           C  
ATOM   2363  O3'   G  1031      34.740  37.347 -38.536  1.00  0.00           O  
ATOM   2364  C1'   G  1031      35.329  38.889 -41.765  1.00  0.00           C  
ATOM   2365  C2'   G  1031      34.643  38.905 -40.397  1.00  0.00           C  
ATOM   2366  O2'   G  1031      35.273  39.864 -39.561  1.00  0.00           O  
ATOM   2367  N1    G  1031      31.501  39.823 -44.988  1.00  0.00           N  
ATOM   2368  C2    G  1031      32.098  40.658 -44.075  1.00  0.00           C  
ATOM   2369  N2    G  1031      31.617  41.909 -44.008  1.00  0.00           N  
ATOM   2370  N3    G  1031      33.096  40.296 -43.286  1.00  0.00           N  
ATOM   2371  C4    G  1031      33.455  39.010 -43.483  1.00  0.00           C  
ATOM   2372  C5    G  1031      32.925  38.094 -44.366  1.00  0.00           C  
ATOM   2373  C6    G  1031      31.854  38.495 -45.207  1.00  0.00           C  
ATOM   2374  O6    G  1031      31.250  37.830 -46.056  1.00  0.00           O  
ATOM   2375  N7    G  1031      33.576  36.873 -44.261  1.00  0.00           N  
ATOM   2376  C8    G  1031      34.474  37.065 -43.333  1.00  0.00           C  
ATOM   2377  N9    G  1031      34.455  38.339 -42.818  1.00  0.00           N  
ATOM   2378  H5'   G  1031      37.872  36.005 -40.752  1.00  0.00           H  
ATOM   2379 H5''   G  1031      36.914  35.544 -39.561  1.00  0.00           H  
ATOM   2380  H4'   G  1031      36.958  37.879 -39.715  1.00  0.00           H  
ATOM   2381  H3'   G  1031      34.407  36.850 -40.448  1.00  0.00           H  
ATOM   2382  H1'   G  1031      35.597  39.801 -42.006  1.00  0.00           H  
ATOM   2383  H2'   G  1031      33.679  39.065 -40.471  1.00  0.00           H  
ATOM   2384 HO2'   G  1031      34.666  40.623 -39.432  1.00  0.00           H  
ATOM   2385  H1    G  1031      30.768  40.189 -45.526  1.00  0.00           H  
ATOM   2386  H22   G  1031      32.005  42.549 -43.375  1.00  0.00           H  
ATOM   2387  H21   G  1031      30.879  42.184 -44.589  1.00  0.00           H  
ATOM   2388  H8    G  1031      35.097  36.371 -43.034  1.00  0.00           H  
ATOM   2389  P     C  1032      33.265  37.083 -37.954  1.00  0.00           P  
ATOM   2390  OP2   C  1032      32.718  35.871 -38.614  1.00  0.00           O  
ATOM   2391  OP1   C  1032      33.339  37.141 -36.472  1.00  0.00           O  
ATOM   2392  O5'   C  1032      32.422  38.340 -38.453  1.00  0.00           O  
ATOM   2393  C5'   C  1032      32.487  39.581 -37.767  1.00  0.00           C  
ATOM   2394  C4'   C  1032      31.514  40.584 -38.337  1.00  0.00           C  
ATOM   2395  O4'   C  1032      31.681  40.637 -39.779  1.00  0.00           O  
ATOM   2396  C3'   C  1032      30.038  40.269 -38.147  1.00  0.00           C  
ATOM   2397  O3'   C  1032      29.568  40.590 -36.849  1.00  0.00           O  
ATOM   2398  C1'   C  1032      30.438  40.869 -40.396  1.00  0.00           C  
ATOM   2399  C2'   C  1032      29.394  41.041 -39.290  1.00  0.00           C  
ATOM   2400  O2'   C  1032      29.274  42.421 -38.977  1.00  0.00           O  
ATOM   2401  N1    C  1032      30.133  39.719 -41.284  1.00  0.00           N  
ATOM   2402  C2    C  1032      29.157  39.885 -42.276  1.00  0.00           C  
ATOM   2403  O2    C  1032      28.581  40.979 -42.381  1.00  0.00           O  
ATOM   2404  N3    C  1032      28.861  38.853 -43.099  1.00  0.00           N  
ATOM   2405  C4    C  1032      29.494  37.689 -42.964  1.00  0.00           C  
ATOM   2406  N4    C  1032      29.169  36.698 -43.799  1.00  0.00           N  
ATOM   2407  C5    C  1032      30.490  37.487 -41.967  1.00  0.00           C  
ATOM   2408  C6    C  1032      30.775  38.516 -41.159  1.00  0.00           C  
ATOM   2409  H5'   C  1032      33.396  39.940 -37.842  1.00  0.00           H  
ATOM   2410 H5''   C  1032      32.277  39.434 -36.822  1.00  0.00           H  
ATOM   2411  H4'   C  1032      31.710  41.465 -37.956  1.00  0.00           H  
ATOM   2412  H3'   C  1032      29.892  39.310 -38.283  1.00  0.00           H  
ATOM   2413  H1'   C  1032      30.481  41.690 -40.929  1.00  0.00           H  
ATOM   2414  H2'   C  1032      28.532  40.651 -39.545  1.00  0.00           H  
ATOM   2415 HO2'   C  1032      28.411  42.749 -39.303  1.00  0.00           H  
ATOM   2416  H42   C  1032      29.616  35.830 -43.725  1.00  0.00           H  
ATOM   2417  H41   C  1032      28.482  36.840 -44.484  1.00  0.00           H  
ATOM   2418  H5    C  1032      30.951  36.627 -41.876  1.00  0.00           H  
ATOM   2419  H6    C  1032      31.458  38.397 -40.466  1.00  0.00           H  
ATOM   2420  P     U  1033      29.001  39.434 -35.886  1.00  0.00           P  
ATOM   2421  OP2   U  1033      30.150  38.838 -35.159  1.00  0.00           O  
ATOM   2422  OP1   U  1033      27.857  39.993 -35.121  1.00  0.00           O  
ATOM   2423  O5'   U  1033      28.432  38.339 -36.893  1.00  0.00           O  
ATOM   2424  C5'   U  1033      27.212  38.549 -37.587  1.00  0.00           C  
ATOM   2425  C4'   U  1033      26.772  37.311 -38.329  1.00  0.00           C  
ATOM   2426  O4'   U  1033      27.943  36.560 -38.737  1.00  0.00           O  
ATOM   2427  C3'   U  1033      25.976  36.294 -37.526  1.00  0.00           C  
ATOM   2428  O3'   U  1033      24.597  36.607 -37.449  1.00  0.00           O  
ATOM   2429  C1'   U  1033      27.666  35.182 -38.741  1.00  0.00           C  
ATOM   2430  C2'   U  1033      26.212  35.005 -38.303  1.00  0.00           C  
ATOM   2431  O2'   U  1033      25.388  34.938 -39.458  1.00  0.00           O  
ATOM   2432  N1    U  1033      28.618  34.539 -37.803  1.00  0.00           N  
ATOM   2433  C2    U  1033      28.485  33.177 -37.604  1.00  0.00           C  
ATOM   2434  O2    U  1033      27.635  32.503 -38.159  1.00  0.00           O  
ATOM   2435  N3    U  1033      29.388  32.626 -36.729  1.00  0.00           N  
ATOM   2436  C4    U  1033      30.390  33.280 -36.044  1.00  0.00           C  
ATOM   2437  O4    U  1033      31.124  32.641 -35.288  1.00  0.00           O  
ATOM   2438  C5    U  1033      30.468  34.687 -36.299  1.00  0.00           C  
ATOM   2439  C6    U  1033      29.602  35.249 -37.148  1.00  0.00           C  
ATOM   2440  H5'   U  1033      27.331  39.280 -38.228  1.00  0.00           H  
ATOM   2441 H5''   U  1033      26.517  38.798 -36.943  1.00  0.00           H  
ATOM   2442  H4'   U  1033      26.256  37.561 -39.124  1.00  0.00           H  
ATOM   2443  H3'   U  1033      26.354  36.198 -36.627  1.00  0.00           H  
ATOM   2444  H1'   U  1033      27.783  34.798 -39.636  1.00  0.00           H  
ATOM   2445  H2'   U  1033      26.103  34.215 -37.734  1.00  0.00           H  
ATOM   2446 HO2'   U  1033      25.057  34.021 -39.561  1.00  0.00           H  
ATOM   2447  H3    U  1033      29.312  31.661 -36.573  1.00  0.00           H  
ATOM   2448  H5    U  1033      31.151  35.231 -35.855  1.00  0.00           H  
ATOM   2449  H6    U  1033      29.675  36.213 -37.305  1.00  0.00           H  
ATOM   2450  P     A  1034      24.014  37.390 -36.172  1.00  0.00           P  
ATOM   2451  OP2   A  1034      25.079  37.441 -35.139  1.00  0.00           O  
ATOM   2452  OP1   A  1034      23.393  38.650 -36.650  1.00  0.00           O  
ATOM   2453  O5'   A  1034      22.853  36.440 -35.636  1.00  0.00           O  
ATOM   2454  C5'   A  1034      21.752  36.095 -36.463  1.00  0.00           C  
ATOM   2455  C4'   A  1034      21.352  34.653 -36.281  1.00  0.00           C  
ATOM   2456  O4'   A  1034      22.330  33.802 -36.929  1.00  0.00           O  
ATOM   2457  C3'   A  1034      21.314  34.147 -34.847  1.00  0.00           C  
ATOM   2458  O3'   A  1034      20.075  34.393 -34.204  1.00  0.00           O  
ATOM   2459  C1'   A  1034      22.575  32.649 -36.161  1.00  0.00           C  
ATOM   2460  C2'   A  1034      21.535  32.653 -35.038  1.00  0.00           C  
ATOM   2461  O2'   A  1034      20.354  32.012 -35.496  1.00  0.00           O  
ATOM   2462  N1    A  1034      26.515  30.113 -34.014  1.00  0.00           N  
ATOM   2463  C2    A  1034      25.294  29.720 -34.400  1.00  0.00           C  
ATOM   2464  N3    A  1034      24.316  30.434 -34.953  1.00  0.00           N  
ATOM   2465  C4    A  1034      24.693  31.716 -35.108  1.00  0.00           C  
ATOM   2466  C5    A  1034      25.912  32.268 -34.762  1.00  0.00           C  
ATOM   2467  C6    A  1034      26.862  31.407 -34.186  1.00  0.00           C  
ATOM   2468  N6    A  1034      28.079  31.798 -33.801  1.00  0.00           N  
ATOM   2469  N7    A  1034      25.942  33.622 -35.071  1.00  0.00           N  
ATOM   2470  C8    A  1034      24.761  33.852 -35.589  1.00  0.00           C  
ATOM   2471  N9    A  1034      23.953  32.743 -35.643  1.00  0.00           N  
ATOM   2472  H5'   A  1034      21.998  36.242 -37.401  1.00  0.00           H  
ATOM   2473 H5''   A  1034      20.990  36.669 -36.240  1.00  0.00           H  
ATOM   2474  H4'   A  1034      20.475  34.512 -36.697  1.00  0.00           H  
ATOM   2475  H3'   A  1034      22.070  34.528 -34.352  1.00  0.00           H  
ATOM   2476  H1'   A  1034      22.481  31.828 -36.689  1.00  0.00           H  
ATOM   2477  H2'   A  1034      21.883  32.235 -34.223  1.00  0.00           H  
ATOM   2478 HO2'   A  1034      20.546  31.558 -36.343  1.00  0.00           H  
ATOM   2479  H2    A  1034      25.092  28.772 -34.254  1.00  0.00           H  
ATOM   2480  H61   A  1034      28.699  31.151 -33.404  1.00  0.00           H  
ATOM   2481  H62   A  1034      28.353  32.732 -33.915  1.00  0.00           H  
ATOM   2482  H8    A  1034      24.480  34.736 -35.909  1.00  0.00           H  
ATOM   2483  P     U  1035      20.012  34.553 -32.607  1.00  0.00           P  
ATOM   2484  OP2   U  1035      21.100  35.475 -32.194  1.00  0.00           O  
ATOM   2485  OP1   U  1035      18.608  34.860 -32.230  1.00  0.00           O  
ATOM   2486  O5'   U  1035      20.362  33.099 -32.060  1.00  0.00           O  
ATOM   2487  C5'   U  1035      19.388  32.067 -32.055  1.00  0.00           C  
ATOM   2488  C4'   U  1035      19.948  30.774 -31.514  1.00  0.00           C  
ATOM   2489  O4'   U  1035      21.123  30.386 -32.242  1.00  0.00           O  
ATOM   2490  C3'   U  1035      20.432  30.804 -30.073  1.00  0.00           C  
ATOM   2491  O3'   U  1035      19.378  30.703 -29.132  1.00  0.00           O  
ATOM   2492  C1'   U  1035      22.034  29.718 -31.389  1.00  0.00           C  
ATOM   2493  C2'   U  1035      21.324  29.580 -30.044  1.00  0.00           C  
ATOM   2494  O2'   U  1035      20.556  28.385 -30.037  1.00  0.00           O  
ATOM   2495  N1    U  1035      23.244  30.571 -31.301  1.00  0.00           N  
ATOM   2496  C2    U  1035      24.386  29.994 -30.776  1.00  0.00           C  
ATOM   2497  O2    U  1035      24.432  28.838 -30.393  1.00  0.00           O  
ATOM   2498  N3    U  1035      25.481  30.821 -30.715  1.00  0.00           N  
ATOM   2499  C4    U  1035      25.551  32.139 -31.115  1.00  0.00           C  
ATOM   2500  O4    U  1035      26.614  32.751 -30.995  1.00  0.00           O  
ATOM   2501  C5    U  1035      24.333  32.668 -31.649  1.00  0.00           C  
ATOM   2502  C6    U  1035      23.252  31.884 -31.721  1.00  0.00           C  
ATOM   2503  H5'   U  1035      19.074  31.920 -32.971  1.00  0.00           H  
ATOM   2504 H5''   U  1035      18.631  32.344 -31.498  1.00  0.00           H  
ATOM   2505  H4'   U  1035      19.274  30.071 -31.616  1.00  0.00           H  
ATOM   2506  H3'   U  1035      20.972  31.609 -29.930  1.00  0.00           H  
ATOM   2507  H1'   U  1035      22.288  28.827 -31.712  1.00  0.00           H  
ATOM   2508  H2'   U  1035      21.953  29.611 -29.294  1.00  0.00           H  
ATOM   2509 HO2'   U  1035      20.169  28.249 -30.927  1.00  0.00           H  
ATOM   2510  H3    U  1035      26.300  30.432 -30.346  1.00  0.00           H  
ATOM   2511  H5    U  1035      24.293  33.597 -31.959  1.00  0.00           H  
ATOM   2512  H6    U  1035      22.431  32.270 -32.088  1.00  0.00           H  
ATOM   2513  P     A  1036      19.569  31.264 -27.639  1.00  0.00           P  
ATOM   2514  OP2   A  1036      20.222  32.594 -27.728  1.00  0.00           O  
ATOM   2515  OP1   A  1036      18.273  31.129 -26.927  1.00  0.00           O  
ATOM   2516  O5'   A  1036      20.604  30.251 -26.976  1.00  0.00           O  
ATOM   2517  C5'   A  1036      20.208  28.937 -26.613  1.00  0.00           C  
ATOM   2518  C4'   A  1036      21.324  28.190 -25.927  1.00  0.00           C  
ATOM   2519  O4'   A  1036      22.438  28.081 -26.830  1.00  0.00           O  
ATOM   2520  C3'   A  1036      21.928  28.868 -24.706  1.00  0.00           C  
ATOM   2521  O3'   A  1036      21.193  28.629 -23.519  1.00  0.00           O  
ATOM   2522  C1'   A  1036      23.673  28.263 -26.152  1.00  0.00           C  
ATOM   2523  C2'   A  1036      23.341  28.315 -24.664  1.00  0.00           C  
ATOM   2524  O2'   A  1036      23.362  26.997 -24.133  1.00  0.00           O  
ATOM   2525  N1    A  1036      27.881  31.226 -26.411  1.00  0.00           N  
ATOM   2526  C2    A  1036      27.656  30.028 -25.855  1.00  0.00           C  
ATOM   2527  N3    A  1036      26.533  29.313 -25.825  1.00  0.00           N  
ATOM   2528  C4    A  1036      25.541  29.958 -26.464  1.00  0.00           C  
ATOM   2529  C5    A  1036      25.619  31.191 -27.083  1.00  0.00           C  
ATOM   2530  C6    A  1036      26.863  31.846 -27.045  1.00  0.00           C  
ATOM   2531  N6    A  1036      27.088  33.040 -27.598  1.00  0.00           N  
ATOM   2532  N7    A  1036      24.395  31.540 -27.638  1.00  0.00           N  
ATOM   2533  C8    A  1036      23.618  30.526 -27.347  1.00  0.00           C  
ATOM   2534  N9    A  1036      24.247  29.532 -26.638  1.00  0.00           N  
ATOM   2535  H5'   A  1036      19.946  28.447 -27.421  1.00  0.00           H  
ATOM   2536 H5''   A  1036      19.439  28.989 -26.009  1.00  0.00           H  
ATOM   2537  H4'   A  1036      21.008  27.293 -25.692  1.00  0.00           H  
ATOM   2538  H3'   A  1036      21.973  29.834 -24.864  1.00  0.00           H  
ATOM   2539  H1'   A  1036      24.306  27.533 -26.319  1.00  0.00           H  
ATOM   2540  H2'   A  1036      23.946  28.913 -24.177  1.00  0.00           H  
ATOM   2541 HO2'   A  1036      24.142  26.903 -23.548  1.00  0.00           H  
ATOM   2542  H2    A  1036      28.427  29.621 -25.407  1.00  0.00           H  
ATOM   2543  H61   A  1036      27.977  33.448 -27.539  1.00  0.00           H  
ATOM   2544  H62   A  1036      26.364  33.509 -28.064  1.00  0.00           H  
ATOM   2545  H8    A  1036      22.675  30.481 -27.612  1.00  0.00           H  
ATOM   2546  P     A  1037      21.273  29.668 -22.296  1.00  0.00           P  
ATOM   2547  OP2   A  1037      21.111  31.038 -22.845  1.00  0.00           O  
ATOM   2548  OP1   A  1037      20.359  29.193 -21.227  1.00  0.00           O  
ATOM   2549  O5'   A  1037      22.769  29.525 -21.766  1.00  0.00           O  
ATOM   2550  C5'   A  1037      23.144  28.443 -20.927  1.00  0.00           C  
ATOM   2551  C4'   A  1037      24.562  28.589 -20.434  1.00  0.00           C  
ATOM   2552  O4'   A  1037      25.452  28.656 -21.580  1.00  0.00           O  
ATOM   2553  C3'   A  1037      24.875  29.869 -19.674  1.00  0.00           C  
ATOM   2554  O3'   A  1037      24.504  29.808 -18.308  1.00  0.00           O  
ATOM   2555  C1'   A  1037      26.508  29.550 -21.333  1.00  0.00           C  
ATOM   2556  C2'   A  1037      26.380  29.965 -19.863  1.00  0.00           C  
ATOM   2557  O2'   A  1037      27.062  29.024 -19.048  1.00  0.00           O  
ATOM   2558  N1    A  1037      28.812  33.641 -23.456  1.00  0.00           N  
ATOM   2559  C2    A  1037      29.242  32.716 -22.589  1.00  0.00           C  
ATOM   2560  N3    A  1037      28.587  31.675 -22.077  1.00  0.00           N  
ATOM   2561  C4    A  1037      27.330  31.625 -22.550  1.00  0.00           C  
ATOM   2562  C5    A  1037      26.745  32.503 -23.444  1.00  0.00           C  
ATOM   2563  C6    A  1037      27.544  33.562 -23.912  1.00  0.00           C  
ATOM   2564  N6    A  1037      27.116  34.485 -24.776  1.00  0.00           N  
ATOM   2565  N7    A  1037      25.432  32.136 -23.704  1.00  0.00           N  
ATOM   2566  C8    A  1037      25.255  31.063 -22.974  1.00  0.00           C  
ATOM   2567  N9    A  1037      26.362  30.697 -22.249  1.00  0.00           N  
ATOM   2568  H5'   A  1037      23.066  27.605 -21.430  1.00  0.00           H  
ATOM   2569 H5''   A  1037      22.540  28.410 -20.156  1.00  0.00           H  
ATOM   2570  H4'   A  1037      24.791  27.807 -19.889  1.00  0.00           H  
ATOM   2571  H3'   A  1037      24.438  30.624 -20.121  1.00  0.00           H  
ATOM   2572  H1'   A  1037      27.381  29.126 -21.476  1.00  0.00           H  
ATOM   2573  H2'   A  1037      26.703  30.878 -19.713  1.00  0.00           H  
ATOM   2574 HO2'   A  1037      26.469  28.743 -18.321  1.00  0.00           H  
ATOM   2575  H2    A  1037      30.169  32.818 -22.289  1.00  0.00           H  
ATOM   2576  H61   A  1037      27.719  35.201 -25.067  1.00  0.00           H  
ATOM   2577  H62   A  1037      26.199  34.447 -25.121  1.00  0.00           H  
ATOM   2578  H8    A  1037      24.409  30.567 -22.946  1.00  0.00           H  
ATOM   2579  P     A  1038      24.553  31.132 -17.397  1.00  0.00           P  
ATOM   2580  OP2   A  1038      23.459  32.033 -17.838  1.00  0.00           O  
ATOM   2581  OP1   A  1038      24.629  30.710 -15.976  1.00  0.00           O  
ATOM   2582  O5'   A  1038      25.940  31.814 -17.785  1.00  0.00           O  
ATOM   2583  C5'   A  1038      27.096  31.622 -16.983  1.00  0.00           C  
ATOM   2584  C4'   A  1038      28.128  32.692 -17.234  1.00  0.00           C  
ATOM   2585  O4'   A  1038      28.442  32.726 -18.659  1.00  0.00           O  
ATOM   2586  C3'   A  1038      27.702  34.118 -16.923  1.00  0.00           C  
ATOM   2587  O3'   A  1038      27.809  34.441 -15.547  1.00  0.00           O  
ATOM   2588  C1'   A  1038      28.637  34.059 -19.072  1.00  0.00           C  
ATOM   2589  C2'   A  1038      28.658  34.912 -17.803  1.00  0.00           C  
ATOM   2590  O2'   A  1038      29.971  34.920 -17.260  1.00  0.00           O  
ATOM   2591  N1    A  1038      26.952  37.368 -22.646  1.00  0.00           N  
ATOM   2592  C2    A  1038      28.100  37.290 -21.961  1.00  0.00           C  
ATOM   2593  N3    A  1038      28.473  36.401 -21.043  1.00  0.00           N  
ATOM   2594  C4    A  1038      27.502  35.493 -20.839  1.00  0.00           C  
ATOM   2595  C5    A  1038      26.271  35.441 -21.466  1.00  0.00           C  
ATOM   2596  C6    A  1038      25.998  36.439 -22.418  1.00  0.00           C  
ATOM   2597  N6    A  1038      24.854  36.518 -23.101  1.00  0.00           N  
ATOM   2598  N7    A  1038      25.530  34.363 -21.002  1.00  0.00           N  
ATOM   2599  C8    A  1038      26.316  33.797 -20.120  1.00  0.00           C  
ATOM   2600  N9    A  1038      27.526  34.428 -19.971  1.00  0.00           N  
ATOM   2601  H5'   A  1038      27.486  30.746 -17.189  1.00  0.00           H  
ATOM   2602 H5''   A  1038      26.838  31.642 -16.038  1.00  0.00           H  
ATOM   2603  H4'   A  1038      28.940  32.474 -16.730  1.00  0.00           H  
ATOM   2604  H3'   A  1038      26.781  34.252 -17.231  1.00  0.00           H  
ATOM   2605  H1'   A  1038      29.489  34.161 -19.547  1.00  0.00           H  
ATOM   2606  H2'   A  1038      28.326  35.820 -17.965  1.00  0.00           H  
ATOM   2607 HO2'   A  1038      30.359  35.812 -17.378  1.00  0.00           H  
ATOM   2608  H2    A  1038      28.759  37.987 -22.164  1.00  0.00           H  
ATOM   2609  H61   A  1038      24.721  37.238 -23.753  1.00  0.00           H  
ATOM   2610  H62   A  1038      24.147  35.855 -22.952  1.00  0.00           H  
ATOM   2611  H8    A  1038      26.063  32.996 -19.614  1.00  0.00           H  
ATOM   2612  P     A  1039      27.299  35.867 -15.010  1.00  0.00           P  
ATOM   2613  OP2   A  1039      26.248  36.358 -15.936  1.00  0.00           O  
ATOM   2614  OP1   A  1039      26.998  35.734 -13.563  1.00  0.00           O  
ATOM   2615  O5'   A  1039      28.572  36.814 -15.164  1.00  0.00           O  
ATOM   2616  C5'   A  1039      28.459  38.095 -15.766  1.00  0.00           C  
ATOM   2617  C4'   A  1039      29.391  39.093 -15.124  1.00  0.00           C  
ATOM   2618  O4'   A  1039      29.404  38.798 -13.710  1.00  0.00           O  
ATOM   2619  C3'   A  1039      30.834  39.062 -15.605  1.00  0.00           C  
ATOM   2620  O3'   A  1039      31.336  40.345 -15.935  1.00  0.00           O  
ATOM   2621  C1'   A  1039      30.753  38.601 -13.241  1.00  0.00           C  
ATOM   2622  C2'   A  1039      31.654  38.457 -14.470  1.00  0.00           C  
ATOM   2623  O2'   A  1039      32.835  39.209 -14.231  1.00  0.00           O  
ATOM   2624  N1    A  1039      32.761  36.385  -9.044  1.00  0.00           N  
ATOM   2625  C2    A  1039      32.950  37.586  -9.606  1.00  0.00           C  
ATOM   2626  N3    A  1039      32.394  38.099 -10.701  1.00  0.00           N  
ATOM   2627  C4    A  1039      31.537  37.222 -11.255  1.00  0.00           C  
ATOM   2628  C5    A  1039      31.238  35.954 -10.794  1.00  0.00           C  
ATOM   2629  C6    A  1039      31.893  35.528  -9.625  1.00  0.00           C  
ATOM   2630  N6    A  1039      31.706  34.331  -9.064  1.00  0.00           N  
ATOM   2631  N7    A  1039      30.308  35.338 -11.621  1.00  0.00           N  
ATOM   2632  C8    A  1039      30.071  36.233 -12.548  1.00  0.00           C  
ATOM   2633  N9    A  1039      30.780  37.398 -12.388  1.00  0.00           N  
ATOM   2634  H5'   A  1039      27.536  38.413 -15.671  1.00  0.00           H  
ATOM   2635 H5''   A  1039      28.674  38.022 -16.718  1.00  0.00           H  
ATOM   2636  H4'   A  1039      29.046  39.996 -15.283  1.00  0.00           H  
ATOM   2637  H3'   A  1039      30.904  38.455 -16.372  1.00  0.00           H  
ATOM   2638  H1'   A  1039      31.039  39.379 -12.717  1.00  0.00           H  
ATOM   2639  H2'   A  1039      31.852  37.511 -14.634  1.00  0.00           H  
ATOM   2640 HO2'   A  1039      33.574  38.591 -14.050  1.00  0.00           H  
ATOM   2641  H2    A  1039      33.590  38.170  -9.146  1.00  0.00           H  
ATOM   2642  H61   A  1039      32.192  34.091  -8.248  1.00  0.00           H  
ATOM   2643  H62   A  1039      31.081  33.694  -9.468  1.00  0.00           H  
ATOM   2644  H8    A  1039      29.444  36.085 -13.287  1.00  0.00           H  
ATOM   2645  P     A  1040      31.729  40.674 -17.449  1.00  0.00           P  
ATOM   2646  OP2   A  1040      31.305  39.495 -18.245  1.00  0.00           O  
ATOM   2647  OP1   A  1040      31.145  42.007 -17.741  1.00  0.00           O  
ATOM   2648  O5'   A  1040      33.315  40.796 -17.556  1.00  0.00           O  
ATOM   2649  C5'   A  1040      33.929  41.285 -18.740  1.00  0.00           C  
ATOM   2650  C4'   A  1040      35.205  40.542 -19.049  1.00  0.00           C  
ATOM   2651  O4'   A  1040      35.297  39.328 -18.272  1.00  0.00           O  
ATOM   2652  C3'   A  1040      35.389  40.104 -20.494  1.00  0.00           C  
ATOM   2653  O3'   A  1040      35.972  41.108 -21.307  1.00  0.00           O  
ATOM   2654  C1'   A  1040      35.823  38.263 -19.039  1.00  0.00           C  
ATOM   2655  C2'   A  1040      36.272  38.860 -20.378  1.00  0.00           C  
ATOM   2656  O2'   A  1040      37.645  39.210 -20.280  1.00  0.00           O  
ATOM   2657  N1    A  1040      34.702  33.250 -19.451  1.00  0.00           N  
ATOM   2658  C2    A  1040      35.860  33.904 -19.294  1.00  0.00           C  
ATOM   2659  N3    A  1040      36.080  35.213 -19.194  1.00  0.00           N  
ATOM   2660  C4    A  1040      34.925  35.897 -19.272  1.00  0.00           C  
ATOM   2661  C5    A  1040      33.658  35.367 -19.432  1.00  0.00           C  
ATOM   2662  C6    A  1040      33.559  33.967 -19.525  1.00  0.00           C  
ATOM   2663  N6    A  1040      32.405  33.315 -19.681  1.00  0.00           N  
ATOM   2664  N7    A  1040      32.705  36.376 -19.469  1.00  0.00           N  
ATOM   2665  C8    A  1040      33.406  37.474 -19.332  1.00  0.00           C  
ATOM   2666  N9    A  1040      34.756  37.259 -19.208  1.00  0.00           N  
ATOM   2667  H5'   A  1040      34.134  42.236 -18.625  1.00  0.00           H  
ATOM   2668 H5''   A  1040      33.308  41.180 -19.490  1.00  0.00           H  
ATOM   2669  H4'   A  1040      35.949  41.128 -18.798  1.00  0.00           H  
ATOM   2670  H3'   A  1040      34.516  39.857 -20.865  1.00  0.00           H  
ATOM   2671  H1'   A  1040      36.593  37.850 -18.592  1.00  0.00           H  
ATOM   2672  H2'   A  1040      36.108  38.234 -21.115  1.00  0.00           H  
ATOM   2673 HO2'   A  1040      38.173  38.580 -20.813  1.00  0.00           H  
ATOM   2674  H2    A  1040      36.659  33.338 -19.247  1.00  0.00           H  
ATOM   2675  H61   A  1040      32.399  32.337 -19.740  1.00  0.00           H  
ATOM   2676  H62   A  1040      31.564  33.814 -19.737  1.00  0.00           H  
ATOM   2677  H8    A  1040      33.003  38.368 -19.320  1.00  0.00           H  
ATOM   2678  P     U  1041      35.413  41.371 -22.791  1.00  0.00           P  
ATOM   2679  OP2   U  1041      34.067  40.752 -22.890  1.00  0.00           O  
ATOM   2680  OP1   U  1041      35.582  42.815 -23.097  1.00  0.00           O  
ATOM   2681  O5'   U  1041      36.405  40.549 -23.727  1.00  0.00           O  
ATOM   2682  C5'   U  1041      35.916  39.546 -24.605  1.00  0.00           C  
ATOM   2683  C4'   U  1041      35.679  38.242 -23.884  1.00  0.00           C  
ATOM   2684  O4'   U  1041      34.405  38.290 -23.184  1.00  0.00           O  
ATOM   2685  C3'   U  1041      35.544  37.006 -24.761  1.00  0.00           C  
ATOM   2686  O3'   U  1041      36.790  36.518 -25.225  1.00  0.00           O  
ATOM   2687  C1'   U  1041      33.889  36.983 -23.097  1.00  0.00           C  
ATOM   2688  C2'   U  1041      34.885  36.046 -23.785  1.00  0.00           C  
ATOM   2689  O2'   U  1041      35.817  35.564 -22.828  1.00  0.00           O  
ATOM   2690  N1    U  1041      32.552  36.951 -23.737  1.00  0.00           N  
ATOM   2691  C2    U  1041      31.749  35.858 -23.464  1.00  0.00           C  
ATOM   2692  O2    U  1041      32.093  34.945 -22.734  1.00  0.00           O  
ATOM   2693  N3    U  1041      30.520  35.871 -24.077  1.00  0.00           N  
ATOM   2694  C4    U  1041      30.020  36.842 -24.918  1.00  0.00           C  
ATOM   2695  O4    U  1041      28.891  36.708 -25.393  1.00  0.00           O  
ATOM   2696  C5    U  1041      30.905  37.942 -25.155  1.00  0.00           C  
ATOM   2697  C6    U  1041      32.107  37.955 -24.570  1.00  0.00           C  
ATOM   2698  H5'   U  1041      36.571  39.401 -25.320  1.00  0.00           H  
ATOM   2699 H5''   U  1041      35.073  39.850 -25.000  1.00  0.00           H  
ATOM   2700  H4'   U  1041      36.398  38.093 -23.236  1.00  0.00           H  
ATOM   2701  H3'   U  1041      34.953  37.160 -25.527  1.00  0.00           H  
ATOM   2702  H1'   U  1041      33.805  36.729 -22.154  1.00  0.00           H  
ATOM   2703  H2'   U  1041      34.434  35.312 -24.252  1.00  0.00           H  
ATOM   2704 HO2'   U  1041      35.648  34.611 -22.669  1.00  0.00           H  
ATOM   2705  H3    U  1041      29.935  35.106 -23.897  1.00  0.00           H  
ATOM   2706  H5    U  1041      30.631  38.678 -25.741  1.00  0.00           H  
ATOM   2707  H6    U  1041      32.695  38.718 -24.749  1.00  0.00           H  
ATOM   2708  P     U  1042      36.846  35.474 -26.446  1.00  0.00           P  
ATOM   2709  OP2   U  1042      35.568  35.575 -27.195  1.00  0.00           O  
ATOM   2710  OP1   U  1042      38.134  35.671 -27.160  1.00  0.00           O  
ATOM   2711  O5'   U  1042      36.890  34.051 -25.732  1.00  0.00           O  
ATOM   2712  C5'   U  1042      36.644  32.860 -26.465  1.00  0.00           C  
ATOM   2713  C4'   U  1042      35.951  31.819 -25.620  1.00  0.00           C  
ATOM   2714  O4'   U  1042      34.932  32.455 -24.816  1.00  0.00           O  
ATOM   2715  C3'   U  1042      35.219  30.721 -26.376  1.00  0.00           C  
ATOM   2716  O3'   U  1042      36.057  29.632 -26.720  1.00  0.00           O  
ATOM   2717  C1'   U  1042      33.771  31.652 -24.747  1.00  0.00           C  
ATOM   2718  C2'   U  1042      34.127  30.317 -25.394  1.00  0.00           C  
ATOM   2719  O2'   U  1042      34.632  29.445 -24.393  1.00  0.00           O  
ATOM   2720  N1    U  1042      32.707  32.371 -25.490  1.00  0.00           N  
ATOM   2721  C2    U  1042      31.464  31.769 -25.552  1.00  0.00           C  
ATOM   2722  O2    U  1042      31.218  30.695 -25.031  1.00  0.00           O  
ATOM   2723  N3    U  1042      30.511  32.470 -26.249  1.00  0.00           N  
ATOM   2724  C4    U  1042      30.668  33.687 -26.878  1.00  0.00           C  
ATOM   2725  O4    U  1042      29.711  34.191 -27.467  1.00  0.00           O  
ATOM   2726  C5    U  1042      31.980  34.250 -26.772  1.00  0.00           C  
ATOM   2727  C6    U  1042      32.926  33.589 -26.098  1.00  0.00           C  
ATOM   2728  H5'   U  1042      37.498  32.497 -26.781  1.00  0.00           H  
ATOM   2729 H5''   U  1042      36.080  33.070 -27.238  1.00  0.00           H  
ATOM   2730  H4'   U  1042      36.608  31.408 -25.021  1.00  0.00           H  
ATOM   2731  H3'   U  1042      34.815  31.085 -27.191  1.00  0.00           H  
ATOM   2732  H1'   U  1042      33.474  31.496 -23.826  1.00  0.00           H  
ATOM   2733  H2'   U  1042      33.355  29.929 -25.856  1.00  0.00           H  
ATOM   2734 HO2'   U  1042      33.968  28.746 -24.213  1.00  0.00           H  
ATOM   2735  H3    U  1042      29.623  32.061 -26.305  1.00  0.00           H  
ATOM   2736  H5    U  1042      32.181  35.114 -27.189  1.00  0.00           H  
ATOM   2737  H6    U  1042      33.816  33.995 -26.041  1.00  0.00           H  
ATOM   2738  P     A  1043      36.082  29.074 -28.226  1.00  0.00           P  
ATOM   2739  OP2   A  1043      35.612  30.158 -29.126  1.00  0.00           O  
ATOM   2740  OP1   A  1043      37.406  28.446 -28.463  1.00  0.00           O  
ATOM   2741  O5'   A  1043      34.982  27.921 -28.228  1.00  0.00           O  
ATOM   2742  C5'   A  1043      35.003  26.892 -27.250  1.00  0.00           C  
ATOM   2743  C4'   A  1043      33.700  26.133 -27.216  1.00  0.00           C  
ATOM   2744  O4'   A  1043      32.704  26.930 -26.533  1.00  0.00           O  
ATOM   2745  C3'   A  1043      33.067  25.834 -28.566  1.00  0.00           C  
ATOM   2746  O3'   A  1043      33.566  24.649 -29.162  1.00  0.00           O  
ATOM   2747  C1'   A  1043      31.451  26.804 -27.172  1.00  0.00           C  
ATOM   2748  C2'   A  1043      31.599  25.682 -28.190  1.00  0.00           C  
ATOM   2749  O2'   A  1043      31.358  24.435 -27.553  1.00  0.00           O  
ATOM   2750  N1    A  1043      27.854  29.695 -29.465  1.00  0.00           N  
ATOM   2751  C2    A  1043      27.822  28.459 -28.949  1.00  0.00           C  
ATOM   2752  N3    A  1043      28.797  27.766 -28.366  1.00  0.00           N  
ATOM   2753  C4    A  1043      29.935  28.481 -28.334  1.00  0.00           C  
ATOM   2754  C5    A  1043      30.123  29.761 -28.822  1.00  0.00           C  
ATOM   2755  C6    A  1043      29.012  30.387 -29.415  1.00  0.00           C  
ATOM   2756  N6    A  1043      29.043  31.618 -29.929  1.00  0.00           N  
ATOM   2757  N7    A  1043      31.430  30.179 -28.612  1.00  0.00           N  
ATOM   2758  C8    A  1043      31.994  29.160 -28.012  1.00  0.00           C  
ATOM   2759  N9    A  1043      31.147  28.098 -27.812  1.00  0.00           N  
ATOM   2760  H5'   A  1043      35.163  27.291 -26.369  1.00  0.00           H  
ATOM   2761 H5''   A  1043      35.731  26.270 -27.456  1.00  0.00           H  
ATOM   2762  H4'   A  1043      33.824  25.291 -26.730  1.00  0.00           H  
ATOM   2763  H3'   A  1043      33.184  26.581 -29.190  1.00  0.00           H  
ATOM   2764  H1'   A  1043      30.737  26.577 -26.539  1.00  0.00           H  
ATOM   2765  H2'   A  1043      31.014  25.813 -28.965  1.00  0.00           H  
ATOM   2766 HO2'   A  1043      30.507  24.073 -27.875  1.00  0.00           H  
ATOM   2767  H2    A  1043      26.958  28.000 -29.010  1.00  0.00           H  
ATOM   2768  H61   A  1043      28.235  32.002 -30.331  1.00  0.00           H  
ATOM   2769  H62   A  1043      29.873  32.139 -29.905  1.00  0.00           H  
ATOM   2770  H8    A  1043      32.933  29.156 -27.732  1.00  0.00           H  
ATOM   2771  P     U  1044      33.563  24.485 -30.761  1.00  0.00           P  
ATOM   2772  OP2   U  1044      34.011  25.770 -31.354  1.00  0.00           O  
ATOM   2773  OP1   U  1044      34.283  23.231 -31.097  1.00  0.00           O  
ATOM   2774  O5'   U  1044      32.025  24.284 -31.124  1.00  0.00           O  
ATOM   2775  C5'   U  1044      31.356  23.070 -30.819  1.00  0.00           C  
ATOM   2776  C4'   U  1044      29.908  23.110 -31.240  1.00  0.00           C  
ATOM   2777  O4'   U  1044      29.236  24.217 -30.579  1.00  0.00           O  
ATOM   2778  C3'   U  1044      29.645  23.368 -32.716  1.00  0.00           C  
ATOM   2779  O3'   U  1044      29.692  22.190 -33.500  1.00  0.00           O  
ATOM   2780  C1'   U  1044      28.284  24.809 -31.448  1.00  0.00           C  
ATOM   2781  C2'   U  1044      28.224  23.910 -32.681  1.00  0.00           C  
ATOM   2782  O2'   U  1044      27.282  22.871 -32.456  1.00  0.00           O  
ATOM   2783  N1    U  1044      28.763  26.175 -31.770  1.00  0.00           N  
ATOM   2784  C2    U  1044      27.865  27.031 -32.379  1.00  0.00           C  
ATOM   2785  O2    U  1044      26.721  26.711 -32.654  1.00  0.00           O  
ATOM   2786  N3    U  1044      28.352  28.284 -32.658  1.00  0.00           N  
ATOM   2787  C4    U  1044      29.619  28.761 -32.397  1.00  0.00           C  
ATOM   2788  O4    U  1044      29.906  29.918 -32.710  1.00  0.00           O  
ATOM   2789  C5    U  1044      30.494  27.821 -31.765  1.00  0.00           C  
ATOM   2790  C6    U  1044      30.045  26.594 -31.481  1.00  0.00           C  
ATOM   2791  H5'   U  1044      31.403  22.913 -29.853  1.00  0.00           H  
ATOM   2792 H5''   U  1044      31.803  22.332 -31.285  1.00  0.00           H  
ATOM   2793  H4'   U  1044      29.471  22.272 -30.982  1.00  0.00           H  
ATOM   2794  H3'   U  1044      30.263  24.029 -33.091  1.00  0.00           H  
ATOM   2795  H1'   U  1044      27.391  24.864 -31.046  1.00  0.00           H  
ATOM   2796  H2'   U  1044      28.015  24.420 -33.491  1.00  0.00           H  
ATOM   2797 HO2'   U  1044      26.421  23.131 -32.845  1.00  0.00           H  
ATOM   2798  H3    U  1044      27.732  28.907 -33.090  1.00  0.00           H  
ATOM   2799  H5    U  1044      31.413  28.075 -31.542  1.00  0.00           H  
ATOM   2800  H6    U  1044      30.663  25.969 -31.050  1.00  0.00           H  
ATOM   2801  P     G  1045      30.091  22.268 -35.055  1.00  0.00           P  
ATOM   2802  OP2   G  1045      31.139  23.308 -35.209  1.00  0.00           O  
ATOM   2803  OP1   G  1045      30.352  20.886 -35.533  1.00  0.00           O  
ATOM   2804  O5'   G  1045      28.765  22.793 -35.767  1.00  0.00           O  
ATOM   2805  C5'   G  1045      27.651  21.934 -35.958  1.00  0.00           C  
ATOM   2806  C4'   G  1045      26.481  22.671 -36.561  1.00  0.00           C  
ATOM   2807  O4'   G  1045      26.122  23.797 -35.721  1.00  0.00           O  
ATOM   2808  C3'   G  1045      26.720  23.300 -37.926  1.00  0.00           C  
ATOM   2809  O3'   G  1045      26.595  22.373 -38.992  1.00  0.00           O  
ATOM   2810  C1'   G  1045      25.784  24.935 -36.509  1.00  0.00           C  
ATOM   2811  C2'   G  1045      25.699  24.431 -37.951  1.00  0.00           C  
ATOM   2812  O2'   G  1045      24.387  23.942 -38.191  1.00  0.00           O  
ATOM   2813  N1    G  1045      27.260  29.736 -37.337  1.00  0.00           N  
ATOM   2814  C2    G  1045      26.085  29.112 -37.678  1.00  0.00           C  
ATOM   2815  N2    G  1045      25.179  29.860 -38.326  1.00  0.00           N  
ATOM   2816  N3    G  1045      25.815  27.846 -37.405  1.00  0.00           N  
ATOM   2817  C4    G  1045      26.831  27.242 -36.753  1.00  0.00           C  
ATOM   2818  C5    G  1045      28.042  27.774 -36.366  1.00  0.00           C  
ATOM   2819  C6    G  1045      28.319  29.133 -36.665  1.00  0.00           C  
ATOM   2820  O6    G  1045      29.335  29.788 -36.406  1.00  0.00           O  
ATOM   2821  N7    G  1045      28.814  26.821 -35.716  1.00  0.00           N  
ATOM   2822  C8    G  1045      28.072  25.747 -35.720  1.00  0.00           C  
ATOM   2823  N9    G  1045      26.856  25.933 -36.332  1.00  0.00           N  
ATOM   2824  H5'   G  1045      27.383  21.561 -35.093  1.00  0.00           H  
ATOM   2825 H5''   G  1045      27.911  21.202 -36.555  1.00  0.00           H  
ATOM   2826  H4'   G  1045      25.716  22.060 -36.622  1.00  0.00           H  
ATOM   2827  H3'   G  1045      27.621  23.681 -37.946  1.00  0.00           H  
ATOM   2828  H1'   G  1045      24.925  25.329 -36.250  1.00  0.00           H  
ATOM   2829  H2'   G  1045      25.948  25.131 -38.590  1.00  0.00           H  
ATOM   2830 HO2'   G  1045      23.903  23.895 -37.340  1.00  0.00           H  
ATOM   2831  H1    G  1045      27.362  30.679 -37.585  1.00  0.00           H  
ATOM   2832  H22   G  1045      24.322  29.467 -38.594  1.00  0.00           H  
ATOM   2833  H21   G  1045      25.372  30.798 -38.531  1.00  0.00           H  
ATOM   2834  H8    G  1045      28.354  24.896 -35.324  1.00  0.00           H  
ATOM   2835  P     A  1046      25.507  22.639 -40.154  1.00  0.00           P  
ATOM   2836  OP2   A  1046      26.034  21.951 -41.359  1.00  0.00           O  
ATOM   2837  OP1   A  1046      24.201  22.224 -39.583  1.00  0.00           O  
ATOM   2838  O5'   A  1046      25.435  24.199 -40.470  1.00  0.00           O  
ATOM   2839  C5'   A  1046      25.847  24.707 -41.730  1.00  0.00           C  
ATOM   2840  C4'   A  1046      24.773  25.556 -42.364  1.00  0.00           C  
ATOM   2841  O4'   A  1046      23.663  25.688 -41.433  1.00  0.00           O  
ATOM   2842  C3'   A  1046      25.181  26.970 -42.749  1.00  0.00           C  
ATOM   2843  O3'   A  1046      24.528  27.437 -43.916  1.00  0.00           O  
ATOM   2844  C1'   A  1046      23.326  27.044 -41.342  1.00  0.00           C  
ATOM   2845  C2'   A  1046      24.632  27.788 -41.588  1.00  0.00           C  
ATOM   2846  O2'   A  1046      24.355  29.123 -41.986  1.00  0.00           O  
ATOM   2847  N1    A  1046      21.139  30.480 -38.186  1.00  0.00           N  
ATOM   2848  C2    A  1046      21.543  30.558 -39.461  1.00  0.00           C  
ATOM   2849  N3    A  1046      22.106  29.623 -40.223  1.00  0.00           N  
ATOM   2850  C4    A  1046      22.251  28.475 -39.538  1.00  0.00           C  
ATOM   2851  C5    A  1046      21.884  28.242 -38.225  1.00  0.00           C  
ATOM   2852  C6    A  1046      21.298  29.312 -37.527  1.00  0.00           C  
ATOM   2853  N6    A  1046      20.895  29.236 -36.257  1.00  0.00           N  
ATOM   2854  N7    A  1046      22.186  26.938 -37.856  1.00  0.00           N  
ATOM   2855  C8    A  1046      22.718  26.421 -38.935  1.00  0.00           C  
ATOM   2856  N9    A  1046      22.789  27.295 -39.992  1.00  0.00           N  
ATOM   2857  H5'   A  1046      26.053  23.956 -42.326  1.00  0.00           H  
ATOM   2858 H5''   A  1046      26.653  25.249 -41.609  1.00  0.00           H  
ATOM   2859  H4'   A  1046      24.444  25.093 -43.162  1.00  0.00           H  
ATOM   2860  H3'   A  1046      26.149  27.073 -42.859  1.00  0.00           H  
ATOM   2861  H1'   A  1046      22.664  27.316 -42.013  1.00  0.00           H  
ATOM   2862  H2'   A  1046      25.229  27.756 -40.812  1.00  0.00           H  
ATOM   2863 HO2'   A  1046      24.626  29.732 -41.267  1.00  0.00           H  
ATOM   2864  H2    A  1046      21.405  31.427 -39.894  1.00  0.00           H  
ATOM   2865  H61   A  1046      20.493  30.017 -35.822  1.00  0.00           H  
ATOM   2866  H62   A  1046      21.001  28.399 -35.758  1.00  0.00           H  
ATOM   2867  H8    A  1046      23.038  25.495 -38.984  1.00  0.00           H  
ATOM   2868  P     C  1047      25.380  27.784 -45.234  1.00  0.00           P  
ATOM   2869  OP2   C  1047      26.488  28.690 -44.841  1.00  0.00           O  
ATOM   2870  OP1   C  1047      25.686  26.509 -45.932  1.00  0.00           O  
ATOM   2871  O5'   C  1047      24.365  28.610 -46.143  1.00  0.00           O  
ATOM   2872  C5'   C  1047      24.406  28.510 -47.559  1.00  0.00           C  
ATOM   2873  C4'   C  1047      23.085  28.887 -48.183  1.00  0.00           C  
ATOM   2874  O4'   C  1047      21.996  28.262 -47.444  1.00  0.00           O  
ATOM   2875  C3'   C  1047      22.786  30.375 -48.272  1.00  0.00           C  
ATOM   2876  O3'   C  1047      22.545  30.812 -49.598  1.00  0.00           O  
ATOM   2877  C1'   C  1047      20.943  29.199 -47.206  1.00  0.00           C  
ATOM   2878  C2'   C  1047      21.521  30.586 -47.447  1.00  0.00           C  
ATOM   2879  O2'   C  1047      20.547  31.318 -48.176  1.00  0.00           O  
ATOM   2880  N1    C  1047      20.482  29.016 -45.807  1.00  0.00           N  
ATOM   2881  C2    C  1047      19.104  28.981 -45.561  1.00  0.00           C  
ATOM   2882  O2    C  1047      18.315  29.104 -46.511  1.00  0.00           O  
ATOM   2883  N3    C  1047      18.657  28.815 -44.295  1.00  0.00           N  
ATOM   2884  C4    C  1047      19.525  28.685 -43.292  1.00  0.00           C  
ATOM   2885  N4    C  1047      19.038  28.523 -42.059  1.00  0.00           N  
ATOM   2886  C5    C  1047      20.931  28.716 -43.509  1.00  0.00           C  
ATOM   2887  C6    C  1047      21.361  28.880 -44.765  1.00  0.00           C  
ATOM   2888  H5'   C  1047      24.625  27.587 -47.807  1.00  0.00           H  
ATOM   2889 H5''   C  1047      25.103  29.107 -47.901  1.00  0.00           H  
ATOM   2890  H4'   C  1047      23.078  28.507 -49.086  1.00  0.00           H  
ATOM   2891  H3'   C  1047      23.544  30.875 -47.902  1.00  0.00           H  
ATOM   2892  H1'   C  1047      20.193  29.051 -47.819  1.00  0.00           H  
ATOM   2893  H2'   C  1047      21.721  31.008 -46.585  1.00  0.00           H  
ATOM   2894 HO2'   C  1047      20.946  32.154 -48.494  1.00  0.00           H  
ATOM   2895  H42   C  1047      19.650  28.425 -41.300  1.00  0.00           H  
ATOM   2896  H41   C  1047      18.069  28.503 -41.913  1.00  0.00           H  
ATOM   2897  H5    C  1047      21.562  28.620 -42.765  1.00  0.00           H  
ATOM   2898  H6    C  1047      22.326  28.904 -44.935  1.00  0.00           H  
ATOM   2899  P     U  1048      23.656  31.672 -50.381  1.00  0.00           P  
ATOM   2900  OP2   U  1048      24.874  31.728 -49.533  1.00  0.00           O  
ATOM   2901  OP1   U  1048      23.750  31.149 -51.768  1.00  0.00           O  
ATOM   2902  O5'   U  1048      23.033  33.136 -50.447  1.00  0.00           O  
ATOM   2903  C5'   U  1048      21.981  33.442 -51.349  1.00  0.00           C  
ATOM   2904  C4'   U  1048      21.146  34.600 -50.861  1.00  0.00           C  
ATOM   2905  O4'   U  1048      20.800  34.346 -49.466  1.00  0.00           O  
ATOM   2906  C3'   U  1048      21.828  35.959 -50.845  1.00  0.00           C  
ATOM   2907  O3'   U  1048      21.808  36.603 -52.107  1.00  0.00           O  
ATOM   2908  C1'   U  1048      20.737  35.567 -48.759  1.00  0.00           C  
ATOM   2909  C2'   U  1048      21.034  36.697 -49.779  1.00  0.00           C  
ATOM   2910  O2'   U  1048      19.803  37.181 -50.297  1.00  0.00           O  
ATOM   2911  N1    U  1048      21.735  35.522 -47.663  1.00  0.00           N  
ATOM   2912  C2    U  1048      21.789  36.612 -46.815  1.00  0.00           C  
ATOM   2913  O2    U  1048      21.064  37.585 -46.933  1.00  0.00           O  
ATOM   2914  N3    U  1048      22.727  36.526 -45.815  1.00  0.00           N  
ATOM   2915  C4    U  1048      23.599  35.485 -45.580  1.00  0.00           C  
ATOM   2916  O4    U  1048      24.387  35.557 -44.635  1.00  0.00           O  
ATOM   2917  C5    U  1048      23.485  34.391 -46.496  1.00  0.00           C  
ATOM   2918  C6    U  1048      22.580  34.448 -47.478  1.00  0.00           C  
ATOM   2919  H5'   U  1048      21.407  32.654 -51.449  1.00  0.00           H  
ATOM   2920 H5''   U  1048      22.364  33.671 -52.222  1.00  0.00           H  
ATOM   2921  H4'   U  1048      20.319  34.667 -51.380  1.00  0.00           H  
ATOM   2922  H3'   U  1048      22.757  35.865 -50.547  1.00  0.00           H  
ATOM   2923  H1'   U  1048      19.843  35.702 -48.380  1.00  0.00           H  
ATOM   2924  H2'   U  1048      21.562  37.415 -49.371  1.00  0.00           H  
ATOM   2925 HO2'   U  1048      19.634  38.076 -49.935  1.00  0.00           H  
ATOM   2926  H3    U  1048      22.782  37.289 -45.203  1.00  0.00           H  
ATOM   2927  H5    U  1048      24.066  33.607 -46.403  1.00  0.00           H  
ATOM   2928  H6    U  1048      22.523  33.688 -48.093  1.00  0.00           H  
ATOM   2929  P     G  1049      22.978  37.628 -52.511  1.00  0.00           P  
ATOM   2930  OP2   G  1049      24.277  36.923 -52.368  1.00  0.00           O  
ATOM   2931  OP1   G  1049      22.618  38.248 -53.812  1.00  0.00           O  
ATOM   2932  O5'   G  1049      22.905  38.758 -51.390  1.00  0.00           O  
ATOM   2933  C5'   G  1049      22.014  39.856 -51.519  1.00  0.00           C  
ATOM   2934  C4'   G  1049      22.203  40.857 -50.405  1.00  0.00           C  
ATOM   2935  O4'   G  1049      22.060  40.184 -49.127  1.00  0.00           O  
ATOM   2936  C3'   G  1049      23.579  41.499 -50.311  1.00  0.00           C  
ATOM   2937  O3'   G  1049      23.716  42.636 -51.146  1.00  0.00           O  
ATOM   2938  C1'   G  1049      22.964  40.699 -48.169  1.00  0.00           C  
ATOM   2939  C2'   G  1049      23.664  41.882 -48.838  1.00  0.00           C  
ATOM   2940  O2'   G  1049      22.925  43.065 -48.569  1.00  0.00           O  
ATOM   2941  N1    G  1049      26.754  39.226 -45.105  1.00  0.00           N  
ATOM   2942  C2    G  1049      26.061  40.412 -45.131  1.00  0.00           C  
ATOM   2943  N2    G  1049      26.420  41.331 -44.222  1.00  0.00           N  
ATOM   2944  N3    G  1049      25.086  40.679 -45.984  1.00  0.00           N  
ATOM   2945  C4    G  1049      24.854  39.650 -46.825  1.00  0.00           C  
ATOM   2946  C5    G  1049      25.487  38.426 -46.883  1.00  0.00           C  
ATOM   2947  C6    G  1049      26.532  38.152 -45.962  1.00  0.00           C  
ATOM   2948  O6    G  1049      27.214  37.127 -45.854  1.00  0.00           O  
ATOM   2949  N7    G  1049      24.952  37.642 -47.895  1.00  0.00           N  
ATOM   2950  C8    G  1049      24.021  38.389 -48.424  1.00  0.00           C  
ATOM   2951  N9    G  1049      23.908  39.619 -47.823  1.00  0.00           N  
ATOM   2952  H5'   G  1049      21.093  39.525 -51.499  1.00  0.00           H  
ATOM   2953 H5''   G  1049      22.176  40.300 -52.378  1.00  0.00           H  
ATOM   2954  H4'   G  1049      21.526  41.562 -50.476  1.00  0.00           H  
ATOM   2955  H3'   G  1049      24.276  40.850 -50.535  1.00  0.00           H  
ATOM   2956  H1'   G  1049      22.507  41.005 -47.358  1.00  0.00           H  
ATOM   2957  H2'   G  1049      24.595  41.961 -48.540  1.00  0.00           H  
ATOM   2958 HO2'   G  1049      23.429  43.620 -47.938  1.00  0.00           H  
ATOM   2959  H1    G  1049      27.459  39.126 -44.432  1.00  0.00           H  
ATOM   2960  H22   G  1049      25.961  42.197 -44.193  1.00  0.00           H  
ATOM   2961  H21   G  1049      27.141  41.140 -43.587  1.00  0.00           H  
ATOM   2962  H8    G  1049      23.460  38.100 -49.173  1.00  0.00           H  
ATOM   2963  P     C  1050      25.163  43.055 -51.707  1.00  0.00           P  
ATOM   2964  OP2   C  1050      25.872  41.819 -52.122  1.00  0.00           O  
ATOM   2965  OP1   C  1050      24.975  44.157 -52.685  1.00  0.00           O  
ATOM   2966  O5'   C  1050      25.913  43.651 -50.434  1.00  0.00           O  
ATOM   2967  C5'   C  1050      25.590  44.939 -49.933  1.00  0.00           C  
ATOM   2968  C4'   C  1050      26.461  45.316 -48.760  1.00  0.00           C  
ATOM   2969  O4'   C  1050      26.299  44.315 -47.723  1.00  0.00           O  
ATOM   2970  C3'   C  1050      27.959  45.344 -49.019  1.00  0.00           C  
ATOM   2971  O3'   C  1050      28.403  46.579 -49.555  1.00  0.00           O  
ATOM   2972  C1'   C  1050      27.530  44.103 -47.061  1.00  0.00           C  
ATOM   2973  C2'   C  1050      28.525  45.117 -47.630  1.00  0.00           C  
ATOM   2974  O2'   C  1050      28.473  46.304 -46.852  1.00  0.00           O  
ATOM   2975  N1    C  1050      27.957  42.701 -47.299  1.00  0.00           N  
ATOM   2976  C2    C  1050      28.942  42.156 -46.466  1.00  0.00           C  
ATOM   2977  O2    C  1050      29.427  42.855 -45.562  1.00  0.00           O  
ATOM   2978  N3    C  1050      29.349  40.880 -46.661  1.00  0.00           N  
ATOM   2979  C4    C  1050      28.813  40.151 -47.639  1.00  0.00           C  
ATOM   2980  N4    C  1050      29.245  38.897 -47.794  1.00  0.00           N  
ATOM   2981  C5    C  1050      27.810  40.676 -48.503  1.00  0.00           C  
ATOM   2982  C6    C  1050      27.415  41.938 -48.299  1.00  0.00           C  
ATOM   2983  H5'   C  1050      24.652  44.945 -49.650  1.00  0.00           H  
ATOM   2984 H5''   C  1050      25.713  45.599 -50.647  1.00  0.00           H  
ATOM   2985  H4'   C  1050      26.184  46.185 -48.404  1.00  0.00           H  
ATOM   2986  H3'   C  1050      28.228  44.618 -49.620  1.00  0.00           H  
ATOM   2987  H1'   C  1050      27.430  44.254 -46.099  1.00  0.00           H  
ATOM   2988  H2'   C  1050      29.432  44.749 -47.668  1.00  0.00           H  
ATOM   2989 HO2'   C  1050      29.296  46.379 -46.327  1.00  0.00           H  
ATOM   2990  H42   C  1050      28.870  38.335 -48.504  1.00  0.00           H  
ATOM   2991  H41   C  1050      29.936  38.539 -47.198  1.00  0.00           H  
ATOM   2992  H5    C  1050      27.421  40.131 -49.219  1.00  0.00           H  
ATOM   2993  H6    C  1050      26.726  42.318 -48.883  1.00  0.00           H  
ATOM   2994  P     A  1051      29.731  46.636 -50.460  1.00  0.00           P  
ATOM   2995  OP2   A  1051      29.707  45.477 -51.387  1.00  0.00           O  
ATOM   2996  OP1   A  1051      29.857  48.011 -51.006  1.00  0.00           O  
ATOM   2997  O5'   A  1051      30.916  46.409 -49.419  1.00  0.00           O  
ATOM   2998  C5'   A  1051      31.346  47.458 -48.564  1.00  0.00           C  
ATOM   2999  C4'   A  1051      32.536  47.043 -47.734  1.00  0.00           C  
ATOM   3000  O4'   A  1051      32.165  45.915 -46.899  1.00  0.00           O  
ATOM   3001  C3'   A  1051      33.738  46.521 -48.506  1.00  0.00           C  
ATOM   3002  O3'   A  1051      34.579  47.554 -48.988  1.00  0.00           O  
ATOM   3003  C1'   A  1051      33.247  45.028 -46.749  1.00  0.00           C  
ATOM   3004  C2'   A  1051      34.440  45.674 -47.454  1.00  0.00           C  
ATOM   3005  O2'   A  1051      35.146  46.485 -46.526  1.00  0.00           O  
ATOM   3006  N1    A  1051      34.232  39.986 -47.153  1.00  0.00           N  
ATOM   3007  C2    A  1051      34.813  40.963 -46.445  1.00  0.00           C  
ATOM   3008  N3    A  1051      34.505  42.257 -46.387  1.00  0.00           N  
ATOM   3009  C4    A  1051      33.454  42.532 -47.179  1.00  0.00           C  
ATOM   3010  C5    A  1051      32.753  41.636 -47.966  1.00  0.00           C  
ATOM   3011  C6    A  1051      33.178  40.296 -47.939  1.00  0.00           C  
ATOM   3012  N6    A  1051      32.599  39.322 -48.645  1.00  0.00           N  
ATOM   3013  N7    A  1051      31.729  42.279 -48.647  1.00  0.00           N  
ATOM   3014  C8    A  1051      31.832  43.528 -48.264  1.00  0.00           C  
ATOM   3015  N9    A  1051      32.854  43.752 -47.376  1.00  0.00           N  
ATOM   3016  H5'   A  1051      30.610  47.705 -47.966  1.00  0.00           H  
ATOM   3017 H5''   A  1051      31.591  48.235 -49.107  1.00  0.00           H  
ATOM   3018  H4'   A  1051      32.823  47.788 -47.166  1.00  0.00           H  
ATOM   3019  H3'   A  1051      33.455  45.960 -49.258  1.00  0.00           H  
ATOM   3020  H1'   A  1051      33.470  44.874 -45.806  1.00  0.00           H  
ATOM   3021  H2'   A  1051      35.023  45.001 -47.866  1.00  0.00           H  
ATOM   3022 HO2'   A  1051      36.003  46.058 -46.318  1.00  0.00           H  
ATOM   3023  H2    A  1051      35.573  40.686 -45.891  1.00  0.00           H  
ATOM   3024  H61   A  1051      32.941  38.405 -48.586  1.00  0.00           H  
ATOM   3025  H62   A  1051      31.833  39.523 -49.222  1.00  0.00           H  
ATOM   3026  H8    A  1051      31.234  44.236 -48.583  1.00  0.00           H  
ATOM   3027  P     A  1052      35.542  47.290 -50.247  1.00  0.00           P  
ATOM   3028  OP2   A  1052      34.734  46.654 -51.318  1.00  0.00           O  
ATOM   3029  OP1   A  1052      36.281  48.545 -50.533  1.00  0.00           O  
ATOM   3030  O5'   A  1052      36.588  46.212 -49.714  1.00  0.00           O  
ATOM   3031  C5'   A  1052      37.671  46.598 -48.881  1.00  0.00           C  
ATOM   3032  C4'   A  1052      38.604  45.443 -48.615  1.00  0.00           C  
ATOM   3033  O4'   A  1052      37.921  44.352 -47.934  1.00  0.00           O  
ATOM   3034  C3'   A  1052      39.196  44.767 -49.843  1.00  0.00           C  
ATOM   3035  O3'   A  1052      40.278  45.489 -50.405  1.00  0.00           O  
ATOM   3036  C1'   A  1052      38.440  43.109 -48.339  1.00  0.00           C  
ATOM   3037  C2'   A  1052      39.612  43.417 -49.269  1.00  0.00           C  
ATOM   3038  O2'   A  1052      40.798  43.530 -48.496  1.00  0.00           O  
ATOM   3039  N1    A  1052      36.698  38.525 -49.924  1.00  0.00           N  
ATOM   3040  C2    A  1052      37.808  38.889 -49.268  1.00  0.00           C  
ATOM   3041  N3    A  1052      38.199  40.103 -48.886  1.00  0.00           N  
ATOM   3042  C4    A  1052      37.297  41.030 -49.252  1.00  0.00           C  
ATOM   3043  C5    A  1052      36.112  40.811 -49.929  1.00  0.00           C  
ATOM   3044  C6    A  1052      35.812  39.481 -50.276  1.00  0.00           C  
ATOM   3045  N6    A  1052      34.707  39.118 -50.930  1.00  0.00           N  
ATOM   3046  N7    A  1052      35.435  42.006 -50.134  1.00  0.00           N  
ATOM   3047  C8    A  1052      36.213  42.905 -49.584  1.00  0.00           C  
ATOM   3048  N9    A  1052      37.357  42.385 -49.031  1.00  0.00           N  
ATOM   3049  H5'   A  1052      37.318  46.926 -48.028  1.00  0.00           H  
ATOM   3050 H5''   A  1052      38.171  47.318 -49.318  1.00  0.00           H  
ATOM   3051  H4'   A  1052      39.335  45.772 -48.051  1.00  0.00           H  
ATOM   3052  H3'   A  1052      38.508  44.627 -50.527  1.00  0.00           H  
ATOM   3053  H1'   A  1052      38.758  42.574 -47.581  1.00  0.00           H  
ATOM   3054  H2'   A  1052      39.699  42.740 -49.973  1.00  0.00           H  
ATOM   3055 HO2'   A  1052      41.362  42.746 -48.662  1.00  0.00           H  
ATOM   3056  H2    A  1052      38.418  38.158 -49.036  1.00  0.00           H  
ATOM   3057  H61   A  1052      34.552  38.174 -51.144  1.00  0.00           H  
ATOM   3058  H62   A  1052      34.049  39.794 -51.196  1.00  0.00           H  
ATOM   3059  H8    A  1052      35.998  43.862 -49.570  1.00  0.00           H  
ATOM   3060  P     A  1053      40.657  45.300 -51.956  1.00  0.00           P  
ATOM   3061  OP2   A  1053      39.423  45.494 -52.757  1.00  0.00           O  
ATOM   3062  OP1   A  1053      41.856  46.127 -52.241  1.00  0.00           O  
ATOM   3063  O5'   A  1053      41.078  43.767 -52.065  1.00  0.00           O  
ATOM   3064  C5'   A  1053      42.315  43.312 -51.539  1.00  0.00           C  
ATOM   3065  C4'   A  1053      42.574  41.870 -51.899  1.00  0.00           C  
ATOM   3066  O4'   A  1053      41.603  40.985 -51.288  1.00  0.00           O  
ATOM   3067  C3'   A  1053      42.482  41.525 -53.378  1.00  0.00           C  
ATOM   3068  O3'   A  1053      43.641  41.891 -54.107  1.00  0.00           O  
ATOM   3069  C1'   A  1053      41.381  39.863 -52.105  1.00  0.00           C  
ATOM   3070  C2'   A  1053      42.301  40.020 -53.313  1.00  0.00           C  
ATOM   3071  O2'   A  1053      43.531  39.366 -53.037  1.00  0.00           O  
ATOM   3072  N1    A  1053      37.382  37.040 -53.715  1.00  0.00           N  
ATOM   3073  C2    A  1053      38.652  36.723 -53.434  1.00  0.00           C  
ATOM   3074  N3    A  1053      39.643  37.510 -53.018  1.00  0.00           N  
ATOM   3075  C4    A  1053      39.220  38.780 -52.892  1.00  0.00           C  
ATOM   3076  C5    A  1053      37.947  39.258 -53.144  1.00  0.00           C  
ATOM   3077  C6    A  1053      36.989  38.324 -53.577  1.00  0.00           C  
ATOM   3078  N6    A  1053      35.723  38.639 -53.859  1.00  0.00           N  
ATOM   3079  N7    A  1053      37.880  40.624 -52.903  1.00  0.00           N  
ATOM   3080  C8    A  1053      39.093  40.935 -52.518  1.00  0.00           C  
ATOM   3081  N9    A  1053      39.956  39.868 -52.488  1.00  0.00           N  
ATOM   3082  H5'   A  1053      42.300  43.399 -50.563  1.00  0.00           H  
ATOM   3083 H5''   A  1053      43.039  43.866 -51.897  1.00  0.00           H  
ATOM   3084  H4'   A  1053      43.463  41.617 -51.575  1.00  0.00           H  
ATOM   3085  H3'   A  1053      41.677  41.939 -53.755  1.00  0.00           H  
ATOM   3086  H1'   A  1053      41.592  39.026 -51.641  1.00  0.00           H  
ATOM   3087  H2'   A  1053      41.880  39.674 -54.128  1.00  0.00           H  
ATOM   3088 HO2'   A  1053      43.602  38.569 -53.603  1.00  0.00           H  
ATOM   3089  H2    A  1053      38.886  35.778 -53.550  1.00  0.00           H  
ATOM   3090  H61   A  1053      35.100  37.944 -54.158  1.00  0.00           H  
ATOM   3091  H62   A  1053      35.416  39.565 -53.766  1.00  0.00           H  
ATOM   3092  H8    A  1053      39.360  41.847 -52.274  1.00  0.00           H  
ATOM   3093  P     A  1054      43.538  42.220 -55.676  1.00  0.00           P  
ATOM   3094  OP2   A  1054      42.442  43.202 -55.870  1.00  0.00           O  
ATOM   3095  OP1   A  1054      44.901  42.535 -56.171  1.00  0.00           O  
ATOM   3096  O5'   A  1054      43.083  40.839 -56.330  1.00  0.00           O  
ATOM   3097  C5'   A  1054      44.020  40.003 -56.992  1.00  0.00           C  
ATOM   3098  C4'   A  1054      43.364  38.757 -57.533  1.00  0.00           C  
ATOM   3099  O4'   A  1054      42.381  38.194 -56.618  1.00  0.00           O  
ATOM   3100  C3'   A  1054      42.522  38.936 -58.787  1.00  0.00           C  
ATOM   3101  O3'   A  1054      43.301  39.062 -59.964  1.00  0.00           O  
ATOM   3102  C1'   A  1054      41.343  37.587 -57.343  1.00  0.00           C  
ATOM   3103  C2'   A  1054      41.792  37.602 -58.776  1.00  0.00           C  
ATOM   3104  O2'   A  1054      42.685  36.524 -59.016  1.00  0.00           O  
ATOM   3105  N1    A  1054      36.198  37.652 -57.062  1.00  0.00           N  
ATOM   3106  C2    A  1054      37.075  36.665 -57.289  1.00  0.00           C  
ATOM   3107  N3    A  1054      38.404  36.719 -57.349  1.00  0.00           N  
ATOM   3108  C4    A  1054      38.839  37.974 -57.142  1.00  0.00           C  
ATOM   3109  C5    A  1054      38.061  39.090 -56.896  1.00  0.00           C  
ATOM   3110  C6    A  1054      36.668  38.901 -56.857  1.00  0.00           C  
ATOM   3111  N6    A  1054      35.793  39.884 -56.632  1.00  0.00           N  
ATOM   3112  N7    A  1054      38.857  40.216 -56.731  1.00  0.00           N  
ATOM   3113  C8    A  1054      40.077  39.762 -56.877  1.00  0.00           C  
ATOM   3114  N9    A  1054      40.140  38.414 -57.128  1.00  0.00           N  
ATOM   3115  H5'   A  1054      44.722  39.745 -56.359  1.00  0.00           H  
ATOM   3116 H5''   A  1054      44.424  40.499 -57.734  1.00  0.00           H  
ATOM   3117  H4'   A  1054      44.053  38.075 -57.680  1.00  0.00           H  
ATOM   3118  H3'   A  1054      41.892  39.674 -58.648  1.00  0.00           H  
ATOM   3119  H1'   A  1054      41.158  36.664 -57.069  1.00  0.00           H  
ATOM   3120  H2'   A  1054      41.041  37.599 -59.405  1.00  0.00           H  
ATOM   3121 HO2'   A  1054      43.480  36.866 -59.476  1.00  0.00           H  
ATOM   3122  H2    A  1054      36.683  35.778 -57.432  1.00  0.00           H  
ATOM   3123  H61   A  1054      34.832  39.690 -56.617  1.00  0.00           H  
ATOM   3124  H62   A  1054      36.111  40.798 -56.480  1.00  0.00           H  
ATOM   3125  H8    A  1054      40.871  40.334 -56.814  1.00  0.00           H  
ATOM   3126  P     C  1055      43.022  40.266 -60.991  1.00  0.00           P  
ATOM   3127  OP2   C  1055      42.554  41.439 -60.211  1.00  0.00           O  
ATOM   3128  OP1   C  1055      44.209  40.400 -61.875  1.00  0.00           O  
ATOM   3129  O5'   C  1055      41.806  39.745 -61.877  1.00  0.00           O  
ATOM   3130  C5'   C  1055      40.482  39.732 -61.364  1.00  0.00           C  
ATOM   3131  C4'   C  1055      39.524  39.049 -62.309  1.00  0.00           C  
ATOM   3132  O4'   C  1055      39.518  39.775 -63.570  1.00  0.00           O  
ATOM   3133  C3'   C  1055      39.830  37.596 -62.640  1.00  0.00           C  
ATOM   3134  O3'   C  1055      38.664  36.820 -62.852  1.00  0.00           O  
ATOM   3135  C1'   C  1055      39.978  38.912 -64.609  1.00  0.00           C  
ATOM   3136  C2'   C  1055      40.623  37.695 -63.944  1.00  0.00           C  
ATOM   3137  O2'   C  1055      40.407  36.555 -64.764  1.00  0.00           O  
ATOM   3138  N1    C  1055      40.939  39.668 -65.450  1.00  0.00           N  
ATOM   3139  C2    C  1055      40.582  39.953 -66.774  1.00  0.00           C  
ATOM   3140  O2    C  1055      39.483  39.567 -67.202  1.00  0.00           O  
ATOM   3141  N3    C  1055      41.439  40.642 -67.563  1.00  0.00           N  
ATOM   3142  C4    C  1055      42.614  41.045 -67.079  1.00  0.00           C  
ATOM   3143  N4    C  1055      43.428  41.722 -67.893  1.00  0.00           N  
ATOM   3144  C5    C  1055      43.006  40.771 -65.738  1.00  0.00           C  
ATOM   3145  C6    C  1055      42.150  40.090 -64.968  1.00  0.00           C  
ATOM   3146  H5'   C  1055      40.186  40.655 -61.220  1.00  0.00           H  
ATOM   3147 H5''   C  1055      40.477  39.257 -60.506  1.00  0.00           H  
ATOM   3148  H4'   C  1055      38.627  39.068 -61.917  1.00  0.00           H  
ATOM   3149  H3'   C  1055      40.411  37.222 -61.945  1.00  0.00           H  
ATOM   3150  H1'   C  1055      39.224  38.617 -65.160  1.00  0.00           H  
ATOM   3151  H2'   C  1055      41.576  37.843 -63.774  1.00  0.00           H  
ATOM   3152 HO2'   C  1055      41.255  36.295 -65.180  1.00  0.00           H  
ATOM   3153  H42   C  1055      44.298  42.032 -67.568  1.00  0.00           H  
ATOM   3154  H41   C  1055      43.155  41.907 -68.816  1.00  0.00           H  
ATOM   3155  H5    C  1055      43.872  41.073 -65.391  1.00  0.00           H  
ATOM   3156  H6    C  1055      42.401  39.892 -64.042  1.00  0.00           H  
ATOM   3157  P     A  1056      38.341  35.568 -61.896  1.00  0.00           P  
ATOM   3158  OP2   A  1056      37.369  36.014 -60.866  1.00  0.00           O  
ATOM   3159  OP1   A  1056      38.016  34.404 -62.757  1.00  0.00           O  
ATOM   3160  O5'   A  1056      39.727  35.272 -61.168  1.00  0.00           O  
ATOM   3161  C5'   A  1056      40.844  34.787 -61.898  1.00  0.00           C  
ATOM   3162  C4'   A  1056      41.200  33.378 -61.496  1.00  0.00           C  
ATOM   3163  O4'   A  1056      41.070  33.278 -60.063  1.00  0.00           O  
ATOM   3164  C3'   A  1056      40.304  32.280 -62.048  1.00  0.00           C  
ATOM   3165  O3'   A  1056      40.699  31.835 -63.334  1.00  0.00           O  
ATOM   3166  C1'   A  1056      40.529  32.016 -59.714  1.00  0.00           C  
ATOM   3167  C2'   A  1056      40.411  31.187 -60.992  1.00  0.00           C  
ATOM   3168  O2'   A  1056      41.598  30.424 -61.160  1.00  0.00           O  
ATOM   3169  N1    A  1056      36.836  29.896 -56.811  1.00  0.00           N  
ATOM   3170  C2    A  1056      37.999  29.421 -57.277  1.00  0.00           C  
ATOM   3171  N3    A  1056      38.914  30.029 -58.029  1.00  0.00           N  
ATOM   3172  C4    A  1056      38.537  31.288 -58.312  1.00  0.00           C  
ATOM   3173  C5    A  1056      37.374  31.916 -57.905  1.00  0.00           C  
ATOM   3174  C6    A  1056      36.488  31.165 -57.113  1.00  0.00           C  
ATOM   3175  N6    A  1056      35.329  31.637 -56.648  1.00  0.00           N  
ATOM   3176  N7    A  1056      37.325  33.217 -58.387  1.00  0.00           N  
ATOM   3177  C8    A  1056      38.440  33.344 -59.063  1.00  0.00           C  
ATOM   3178  N9    A  1056      39.222  32.216 -59.059  1.00  0.00           N  
ATOM   3179  H5'   A  1056      41.614  35.371 -61.731  1.00  0.00           H  
ATOM   3180 H5''   A  1056      40.634  34.803 -62.855  1.00  0.00           H  
ATOM   3181  H4'   A  1056      42.127  33.197 -61.759  1.00  0.00           H  
ATOM   3182  H3'   A  1056      39.378  32.604 -62.076  1.00  0.00           H  
ATOM   3183  H1'   A  1056      41.141  31.570 -59.091  1.00  0.00           H  
ATOM   3184  H2'   A  1056      39.613  30.619 -60.980  1.00  0.00           H  
ATOM   3185 HO2'   A  1056      42.271  30.738 -60.521  1.00  0.00           H  
ATOM   3186  H2    A  1056      38.205  28.495 -57.030  1.00  0.00           H  
ATOM   3187  H61   A  1056      34.752  31.065 -56.099  1.00  0.00           H  
ATOM   3188  H62   A  1056      35.056  32.555 -56.854  1.00  0.00           H  
ATOM   3189  H8    A  1056      38.692  34.170 -59.528  1.00  0.00           H  
ATOM   3190  P     C  1057      39.776  30.806 -64.131  1.00  0.00           P  
ATOM   3191  OP2   C  1057      38.839  30.237 -63.130  1.00  0.00           O  
ATOM   3192  OP1   C  1057      39.239  31.556 -65.295  1.00  0.00           O  
ATOM   3193  O5'   C  1057      40.683  29.620 -64.687  1.00  0.00           O  
ATOM   3194  C5'   C  1057      40.114  28.550 -65.424  1.00  0.00           C  
ATOM   3195  C4'   C  1057      40.789  27.236 -65.111  1.00  0.00           C  
ATOM   3196  O4'   C  1057      41.531  27.347 -63.863  1.00  0.00           O  
ATOM   3197  C3'   C  1057      39.867  26.051 -64.867  1.00  0.00           C  
ATOM   3198  O3'   C  1057      39.371  25.482 -66.067  1.00  0.00           O  
ATOM   3199  C1'   C  1057      41.591  26.075 -63.244  1.00  0.00           C  
ATOM   3200  C2'   C  1057      40.782  25.096 -64.104  1.00  0.00           C  
ATOM   3201  O2'   C  1057      41.663  24.413 -64.984  1.00  0.00           O  
ATOM   3202  N1    C  1057      41.065  26.178 -61.861  1.00  0.00           N  
ATOM   3203  C2    C  1057      41.446  25.204 -60.930  1.00  0.00           C  
ATOM   3204  O2    C  1057      42.206  24.290 -61.286  1.00  0.00           O  
ATOM   3205  N3    C  1057      40.981  25.275 -59.662  1.00  0.00           N  
ATOM   3206  C4    C  1057      40.165  26.267 -59.304  1.00  0.00           C  
ATOM   3207  N4    C  1057      39.731  26.296 -58.042  1.00  0.00           N  
ATOM   3208  C5    C  1057      39.758  27.272 -60.226  1.00  0.00           C  
ATOM   3209  C6    C  1057      40.226  27.192 -61.478  1.00  0.00           C  
ATOM   3210  H5'   C  1057      40.207  28.736 -66.382  1.00  0.00           H  
ATOM   3211 H5''   C  1057      39.162  28.480 -65.203  1.00  0.00           H  
ATOM   3212  H4'   C  1057      41.409  27.012 -65.835  1.00  0.00           H  
ATOM   3213  H3'   C  1057      39.112  26.311 -64.299  1.00  0.00           H  
ATOM   3214  H1'   C  1057      42.526  25.784 -63.217  1.00  0.00           H  
ATOM   3215  H2'   C  1057      40.267  24.472 -63.551  1.00  0.00           H  
ATOM   3216 HO2'   C  1057      41.755  23.484 -64.688  1.00  0.00           H  
ATOM   3217  H42   C  1057      39.130  27.012 -57.748  1.00  0.00           H  
ATOM   3218  H41   C  1057      40.012  25.602 -57.410  1.00  0.00           H  
ATOM   3219  H5    C  1057      39.159  27.998 -59.953  1.00  0.00           H  
ATOM   3220  H6    C  1057      39.958  27.874 -62.127  1.00  0.00           H  
ATOM   3221  P     C  1058      37.965  24.702 -66.070  1.00  0.00           P  
ATOM   3222  OP2   C  1058      36.941  25.595 -65.473  1.00  0.00           O  
ATOM   3223  OP1   C  1058      37.751  24.147 -67.431  1.00  0.00           O  
ATOM   3224  O5'   C  1058      38.198  23.482 -65.073  1.00  0.00           O  
ATOM   3225  C5'   C  1058      38.973  22.358 -65.463  1.00  0.00           C  
ATOM   3226  C4'   C  1058      38.900  21.249 -64.442  1.00  0.00           C  
ATOM   3227  O4'   C  1058      39.544  21.686 -63.215  1.00  0.00           O  
ATOM   3228  C3'   C  1058      37.504  20.829 -64.007  1.00  0.00           C  
ATOM   3229  O3'   C  1058      36.954  19.811 -64.825  1.00  0.00           O  
ATOM   3230  C1'   C  1058      38.873  21.146 -62.099  1.00  0.00           C  
ATOM   3231  C2'   C  1058      37.755  20.243 -62.624  1.00  0.00           C  
ATOM   3232  O2'   C  1058      38.242  18.912 -62.709  1.00  0.00           O  
ATOM   3233  N1    C  1058      38.353  22.263 -61.273  1.00  0.00           N  
ATOM   3234  C2    C  1058      37.973  21.993 -59.952  1.00  0.00           C  
ATOM   3235  O2    C  1058      38.080  20.837 -59.515  1.00  0.00           O  
ATOM   3236  N3    C  1058      37.496  22.995 -59.178  1.00  0.00           N  
ATOM   3237  C4    C  1058      37.390  24.228 -59.671  1.00  0.00           C  
ATOM   3238  N4    C  1058      36.915  25.185 -58.870  1.00  0.00           N  
ATOM   3239  C5    C  1058      37.767  24.535 -61.009  1.00  0.00           C  
ATOM   3240  C6    C  1058      38.238  23.537 -61.766  1.00  0.00           C  
ATOM   3241  H5'   C  1058      39.907  22.635 -65.568  1.00  0.00           H  
ATOM   3242 H5''   C  1058      38.640  22.024 -66.322  1.00  0.00           H  
ATOM   3243  H4'   C  1058      39.375  20.464 -64.783  1.00  0.00           H  
ATOM   3244  H3'   C  1058      36.884  21.587 -63.976  1.00  0.00           H  
ATOM   3245  H1'   C  1058      39.496  20.609 -61.567  1.00  0.00           H  
ATOM   3246  H2'   C  1058      36.956  20.301 -62.060  1.00  0.00           H  
ATOM   3247 HO2'   C  1058      37.824  18.373 -62.007  1.00  0.00           H  
ATOM   3248  H42   C  1058      36.825  26.102 -59.203  1.00  0.00           H  
ATOM   3249  H41   C  1058      36.656  24.970 -57.950  1.00  0.00           H  
ATOM   3250  H5    C  1058      37.686  25.446 -61.363  1.00  0.00           H  
ATOM   3251  H6    C  1058      38.503  23.728 -62.689  1.00  0.00           H  
ATOM   3252  P     G  1059      35.398  19.852 -65.229  1.00  0.00           P  
ATOM   3253  OP2   G  1059      35.056  21.248 -65.601  1.00  0.00           O  
ATOM   3254  OP1   G  1059      35.144  18.752 -66.194  1.00  0.00           O  
ATOM   3255  O5'   G  1059      34.638  19.502 -63.872  1.00  0.00           O  
ATOM   3256  C5'   G  1059      34.713  18.201 -63.309  1.00  0.00           C  
ATOM   3257  C4'   G  1059      33.985  18.126 -61.990  1.00  0.00           C  
ATOM   3258  O4'   G  1059      34.743  18.812 -60.970  1.00  0.00           O  
ATOM   3259  C3'   G  1059      32.610  18.775 -61.948  1.00  0.00           C  
ATOM   3260  O3'   G  1059      31.577  17.913 -62.395  1.00  0.00           O  
ATOM   3261  C1'   G  1059      33.886  19.583 -60.153  1.00  0.00           C  
ATOM   3262  C2'   G  1059      32.464  19.127 -60.474  1.00  0.00           C  
ATOM   3263  O2'   G  1059      32.152  17.978 -59.699  1.00  0.00           O  
ATOM   3264  N1    G  1059      33.226  24.410 -58.675  1.00  0.00           N  
ATOM   3265  C2    G  1059      32.858  23.245 -58.046  1.00  0.00           C  
ATOM   3266  N2    G  1059      32.231  23.377 -56.868  1.00  0.00           N  
ATOM   3267  N3    G  1059      33.088  22.037 -58.536  1.00  0.00           N  
ATOM   3268  C4    G  1059      33.724  22.087 -59.725  1.00  0.00           C  
ATOM   3269  C5    G  1059      34.135  23.194 -60.436  1.00  0.00           C  
ATOM   3270  C6    G  1059      33.882  24.484 -59.900  1.00  0.00           C  
ATOM   3271  O6    G  1059      34.168  25.587 -60.379  1.00  0.00           O  
ATOM   3272  N7    G  1059      34.757  22.818 -61.618  1.00  0.00           N  
ATOM   3273  C8    G  1059      34.714  21.513 -61.604  1.00  0.00           C  
ATOM   3274  N9    G  1059      34.101  21.004 -60.485  1.00  0.00           N  
ATOM   3275  H5'   G  1059      35.654  17.967 -63.169  1.00  0.00           H  
ATOM   3276 H5''   G  1059      34.313  17.560 -63.933  1.00  0.00           H  
ATOM   3277  H4'   G  1059      33.899  17.183 -61.736  1.00  0.00           H  
ATOM   3278  H3'   G  1059      32.602  19.592 -62.489  1.00  0.00           H  
ATOM   3279  H1'   G  1059      34.068  19.439 -59.201  1.00  0.00           H  
ATOM   3280  H2'   G  1059      31.810  19.844 -60.339  1.00  0.00           H  
ATOM   3281 HO2'   G  1059      31.488  18.222 -59.020  1.00  0.00           H  
ATOM   3282  H1    G  1059      33.010  25.255 -58.228  1.00  0.00           H  
ATOM   3283  H22   G  1059      31.945  22.580 -56.373  1.00  0.00           H  
ATOM   3284  H21   G  1059      32.058  24.267 -56.499  1.00  0.00           H  
ATOM   3285  H8    G  1059      35.082  20.955 -62.320  1.00  0.00           H  
ATOM   3286  P     G  1060      30.219  18.524 -63.000  1.00  0.00           P  
ATOM   3287  OP2   G  1060      30.585  19.607 -63.948  1.00  0.00           O  
ATOM   3288  OP1   G  1060      29.373  17.396 -63.466  1.00  0.00           O  
ATOM   3289  O5'   G  1060      29.502  19.191 -61.743  1.00  0.00           O  
ATOM   3290  C5'   G  1060      28.730  20.374 -61.886  1.00  0.00           C  
ATOM   3291  C4'   G  1060      28.465  21.028 -60.553  1.00  0.00           C  
ATOM   3292  O4'   G  1060      29.692  21.605 -60.052  1.00  0.00           O  
ATOM   3293  C3'   G  1060      27.501  22.204 -60.567  1.00  0.00           C  
ATOM   3294  O3'   G  1060      26.141  21.807 -60.504  1.00  0.00           O  
ATOM   3295  C1'   G  1060      29.442  22.836 -59.398  1.00  0.00           C  
ATOM   3296  C2'   G  1060      27.929  22.991 -59.336  1.00  0.00           C  
ATOM   3297  O2'   G  1060      27.449  22.385 -58.144  1.00  0.00           O  
ATOM   3298  N1    G  1060      30.255  27.839 -59.868  1.00  0.00           N  
ATOM   3299  C2    G  1060      29.549  27.155 -58.909  1.00  0.00           C  
ATOM   3300  N2    G  1060      28.983  27.895 -57.944  1.00  0.00           N  
ATOM   3301  N3    G  1060      29.408  25.839 -58.893  1.00  0.00           N  
ATOM   3302  C4    G  1060      30.038  25.252 -59.932  1.00  0.00           C  
ATOM   3303  C5    G  1060      30.768  25.842 -60.942  1.00  0.00           C  
ATOM   3304  C6    G  1060      30.912  27.254 -60.946  1.00  0.00           C  
ATOM   3305  O6    G  1060      31.520  27.964 -61.755  1.00  0.00           O  
ATOM   3306  N7    G  1060      31.256  24.886 -61.821  1.00  0.00           N  
ATOM   3307  C8    G  1060      30.822  23.753 -61.340  1.00  0.00           C  
ATOM   3308  N9    G  1060      30.077  23.902 -60.195  1.00  0.00           N  
ATOM   3309  H5'   G  1060      27.875  20.149 -62.308  1.00  0.00           H  
ATOM   3310 H5''   G  1060      29.214  21.003 -62.461  1.00  0.00           H  
ATOM   3311  H4'   G  1060      28.140  20.358 -59.914  1.00  0.00           H  
ATOM   3312  H3'   G  1060      27.640  22.745 -61.371  1.00  0.00           H  
ATOM   3313  H1'   G  1060      29.808  22.845 -58.489  1.00  0.00           H  
ATOM   3314  H2'   G  1060      27.660  23.931 -59.399  1.00  0.00           H  
ATOM   3315 HO2'   G  1060      27.152  23.086 -57.527  1.00  0.00           H  
ATOM   3316  H1    G  1060      30.300  28.815 -59.789  1.00  0.00           H  
ATOM   3317  H22   G  1060      28.467  27.461 -57.232  1.00  0.00           H  
ATOM   3318  H21   G  1060      29.083  28.870 -57.949  1.00  0.00           H  
ATOM   3319  H8    G  1060      31.010  22.885 -61.753  1.00  0.00           H  
ATOM   3320  P     G  1061      25.054  22.492 -61.469  1.00  0.00           P  
ATOM   3321  OP2   G  1061      25.734  22.863 -62.737  1.00  0.00           O  
ATOM   3322  OP1   G  1061      23.856  21.616 -61.509  1.00  0.00           O  
ATOM   3323  O5'   G  1061      24.657  23.836 -60.711  1.00  0.00           O  
ATOM   3324  C5'   G  1061      24.548  23.870 -59.296  1.00  0.00           C  
ATOM   3325  C4'   G  1061      24.414  25.283 -58.785  1.00  0.00           C  
ATOM   3326  O4'   G  1061      25.723  25.890 -58.627  1.00  0.00           O  
ATOM   3327  C3'   G  1061      23.704  26.262 -59.707  1.00  0.00           C  
ATOM   3328  O3'   G  1061      22.292  26.201 -59.597  1.00  0.00           O  
ATOM   3329  C1'   G  1061      25.716  27.238 -58.979  1.00  0.00           C  
ATOM   3330  C2'   G  1061      24.242  27.586 -59.190  1.00  0.00           C  
ATOM   3331  O2'   G  1061      23.659  27.926 -57.941  1.00  0.00           O  
ATOM   3332  N1    G  1061      27.912  30.347 -62.360  1.00  0.00           N  
ATOM   3333  C2    G  1061      27.213  30.652 -61.217  1.00  0.00           C  
ATOM   3334  N2    G  1061      27.078  31.956 -60.932  1.00  0.00           N  
ATOM   3335  N3    G  1061      26.684  29.746 -60.411  1.00  0.00           N  
ATOM   3336  C4    G  1061      26.913  28.489 -60.845  1.00  0.00           C  
ATOM   3337  C5    G  1061      27.597  28.077 -61.969  1.00  0.00           C  
ATOM   3338  C6    G  1061      28.159  29.059 -62.825  1.00  0.00           C  
ATOM   3339  O6    G  1061      28.801  28.895 -63.869  1.00  0.00           O  
ATOM   3340  N7    G  1061      27.609  26.693 -62.059  1.00  0.00           N  
ATOM   3341  C8    G  1061      26.944  26.295 -61.008  1.00  0.00           C  
ATOM   3342  N9    G  1061      26.494  27.333 -60.229  1.00  0.00           N  
ATOM   3343  H5'   G  1061      25.348  23.462 -58.904  1.00  0.00           H  
ATOM   3344 H5''   G  1061      23.761  23.354 -59.024  1.00  0.00           H  
ATOM   3345  H4'   G  1061      23.952  25.269 -57.920  1.00  0.00           H  
ATOM   3346  H3'   G  1061      23.959  26.134 -60.644  1.00  0.00           H  
ATOM   3347  H1'   G  1061      26.100  27.842 -58.309  1.00  0.00           H  
ATOM   3348  H2'   G  1061      24.129  28.302 -59.851  1.00  0.00           H  
ATOM   3349 HO2'   G  1061      23.474  28.889 -57.926  1.00  0.00           H  
ATOM   3350  H1    G  1061      28.264  31.093 -62.889  1.00  0.00           H  
ATOM   3351  H22   G  1061      26.588  32.233 -60.129  1.00  0.00           H  
ATOM   3352  H21   G  1061      27.466  32.632 -61.524  1.00  0.00           H  
ATOM   3353  H8    G  1061      26.783  25.351 -60.798  1.00  0.00           H  
ATOM   3354  P     C  1062      21.365  26.721 -60.803  1.00  0.00           P  
ATOM   3355  OP2   C  1062      21.867  26.118 -62.063  1.00  0.00           O  
ATOM   3356  OP1   C  1062      19.947  26.525 -60.410  1.00  0.00           O  
ATOM   3357  O5'   C  1062      21.648  28.288 -60.859  1.00  0.00           O  
ATOM   3358  C5'   C  1062      21.040  29.173 -59.930  1.00  0.00           C  
ATOM   3359  C4'   C  1062      21.369  30.614 -60.236  1.00  0.00           C  
ATOM   3360  O4'   C  1062      22.796  30.797 -60.306  1.00  0.00           O  
ATOM   3361  C3'   C  1062      20.884  31.142 -61.578  1.00  0.00           C  
ATOM   3362  O3'   C  1062      19.552  31.625 -61.532  1.00  0.00           O  
ATOM   3363  C1'   C  1062      23.146  31.712 -61.312  1.00  0.00           C  
ATOM   3364  C2'   C  1062      21.836  32.293 -61.828  1.00  0.00           C  
ATOM   3365  O2'   C  1062      21.490  33.427 -61.046  1.00  0.00           O  
ATOM   3366  N1    C  1062      23.877  30.955 -62.358  1.00  0.00           N  
ATOM   3367  C2    C  1062      24.600  31.674 -63.317  1.00  0.00           C  
ATOM   3368  O2    C  1062      24.609  32.914 -63.265  1.00  0.00           O  
ATOM   3369  N3    C  1062      25.276  31.008 -64.281  1.00  0.00           N  
ATOM   3370  C4    C  1062      25.251  29.676 -64.315  1.00  0.00           C  
ATOM   3371  N4    C  1062      25.932  29.060 -65.285  1.00  0.00           N  
ATOM   3372  C5    C  1062      24.525  28.915 -63.356  1.00  0.00           C  
ATOM   3373  C6    C  1062      23.861  29.585 -62.406  1.00  0.00           C  
ATOM   3374  H5'   C  1062      21.359  28.957 -59.029  1.00  0.00           H  
ATOM   3375 H5''   C  1062      20.068  29.053 -59.964  1.00  0.00           H  
ATOM   3376  H4'   C  1062      21.006  31.179 -59.523  1.00  0.00           H  
ATOM   3377  H3'   C  1062      20.955  30.464 -62.282  1.00  0.00           H  
ATOM   3378  H1'   C  1062      23.712  32.439 -60.980  1.00  0.00           H  
ATOM   3379  H2'   C  1062      21.889  32.513 -62.781  1.00  0.00           H  
ATOM   3380 HO2'   C  1062      21.606  34.236 -61.586  1.00  0.00           H  
ATOM   3381  H42   C  1062      25.934  28.082 -65.337  1.00  0.00           H  
ATOM   3382  H41   C  1062      26.431  29.588 -65.944  1.00  0.00           H  
ATOM   3383  H5    C  1062      24.513  27.936 -63.388  1.00  0.00           H  
ATOM   3384  H6    C  1062      23.356  29.080 -61.736  1.00  0.00           H  
ATOM   3385  P     C  1063      18.662  31.668 -62.870  1.00  0.00           P  
ATOM   3386  OP2   C  1063      18.829  30.373 -63.576  1.00  0.00           O  
ATOM   3387  OP1   C  1063      17.300  32.132 -62.501  1.00  0.00           O  
ATOM   3388  O5'   C  1063      19.346  32.804 -63.753  1.00  0.00           O  
ATOM   3389  C5'   C  1063      19.109  34.177 -63.486  1.00  0.00           C  
ATOM   3390  C4'   C  1063      19.752  35.066 -64.523  1.00  0.00           C  
ATOM   3391  O4'   C  1063      21.173  34.798 -64.529  1.00  0.00           O  
ATOM   3392  C3'   C  1063      19.341  34.819 -65.966  1.00  0.00           C  
ATOM   3393  O3'   C  1063      18.116  35.445 -66.306  1.00  0.00           O  
ATOM   3394  C1'   C  1063      21.685  34.885 -65.840  1.00  0.00           C  
ATOM   3395  C2'   C  1063      20.539  35.349 -66.737  1.00  0.00           C  
ATOM   3396  O2'   C  1063      20.529  36.768 -66.791  1.00  0.00           O  
ATOM   3397  N1    C  1063      22.191  33.544 -66.221  1.00  0.00           N  
ATOM   3398  C2    C  1063      23.063  33.447 -67.312  1.00  0.00           C  
ATOM   3399  O2    C  1063      23.384  34.478 -67.925  1.00  0.00           O  
ATOM   3400  N3    C  1063      23.540  32.236 -67.680  1.00  0.00           N  
ATOM   3401  C4    C  1063      23.180  31.144 -67.006  1.00  0.00           C  
ATOM   3402  N4    C  1063      23.675  29.969 -67.405  1.00  0.00           N  
ATOM   3403  C5    C  1063      22.295  31.208 -65.893  1.00  0.00           C  
ATOM   3404  C6    C  1063      21.831  32.412 -65.537  1.00  0.00           C  
ATOM   3405  H5'   C  1063      19.474  34.399 -62.604  1.00  0.00           H  
ATOM   3406 H5''   C  1063      18.143  34.340 -63.482  1.00  0.00           H  
ATOM   3407  H4'   C  1063      19.605  36.010 -64.308  1.00  0.00           H  
ATOM   3408  H3'   C  1063      19.263  33.855 -66.123  1.00  0.00           H  
ATOM   3409  H1'   C  1063      22.415  35.536 -65.889  1.00  0.00           H  
ATOM   3410  H2'   C  1063      20.593  34.952 -67.631  1.00  0.00           H  
ATOM   3411 HO2'   C  1063      20.818  37.056 -67.682  1.00  0.00           H  
ATOM   3412  H42   C  1063      23.430  29.148 -66.930  1.00  0.00           H  
ATOM   3413  H41   C  1063      24.283  29.929 -68.172  1.00  0.00           H  
ATOM   3414  H5    C  1063      22.037  30.399 -65.403  1.00  0.00           H  
ATOM   3415  H6    C  1063      21.221  32.477 -64.774  1.00  0.00           H  
ATOM   3416  P     A  1064      17.209  34.855 -67.495  1.00  0.00           P  
ATOM   3417  OP2   A  1064      17.097  33.387 -67.302  1.00  0.00           O  
ATOM   3418  OP1   A  1064      15.978  35.679 -67.588  1.00  0.00           O  
ATOM   3419  O5'   A  1064      18.076  35.114 -68.806  1.00  0.00           O  
ATOM   3420  C5'   A  1064      18.207  36.420 -69.347  1.00  0.00           C  
ATOM   3421  C4'   A  1064      18.958  36.406 -70.655  1.00  0.00           C  
ATOM   3422  O4'   A  1064      20.310  35.961 -70.427  1.00  0.00           O  
ATOM   3423  C3'   A  1064      18.437  35.445 -71.713  1.00  0.00           C  
ATOM   3424  O3'   A  1064      17.461  36.028 -72.560  1.00  0.00           O  
ATOM   3425  C1'   A  1064      20.763  35.161 -71.495  1.00  0.00           C  
ATOM   3426  C2'   A  1064      19.674  35.211 -72.558  1.00  0.00           C  
ATOM   3427  O2'   A  1064      19.924  36.311 -73.421  1.00  0.00           O  
ATOM   3428  N1    A  1064      23.020  30.588 -72.234  1.00  0.00           N  
ATOM   3429  C2    A  1064      23.028  31.721 -72.947  1.00  0.00           C  
ATOM   3430  N3    A  1064      22.417  32.877 -72.696  1.00  0.00           N  
ATOM   3431  C4    A  1064      21.718  32.806 -71.549  1.00  0.00           C  
ATOM   3432  C5    A  1064      21.615  31.713 -70.709  1.00  0.00           C  
ATOM   3433  C6    A  1064      22.310  30.550 -71.086  1.00  0.00           C  
ATOM   3434  N6    A  1064      22.302  29.420 -70.376  1.00  0.00           N  
ATOM   3435  N7    A  1064      20.809  32.008 -69.617  1.00  0.00           N  
ATOM   3436  C8    A  1064      20.450  33.252 -69.819  1.00  0.00           C  
ATOM   3437  N9    A  1064      20.964  33.797 -70.969  1.00  0.00           N  
ATOM   3438  H5'   A  1064      18.690  36.985 -68.708  1.00  0.00           H  
ATOM   3439 H5''   A  1064      17.315  36.797 -69.495  1.00  0.00           H  
ATOM   3440  H4'   A  1064      18.977  37.311 -71.031  1.00  0.00           H  
ATOM   3441  H3'   A  1064      18.079  34.614 -71.335  1.00  0.00           H  
ATOM   3442  H1'   A  1064      21.605  35.492 -71.874  1.00  0.00           H  
ATOM   3443  H2'   A  1064      19.618  34.367 -73.053  1.00  0.00           H  
ATOM   3444 HO2'   A  1064      20.217  35.972 -74.293  1.00  0.00           H  
ATOM   3445  H2    A  1064      23.559  31.696 -73.771  1.00  0.00           H  
ATOM   3446  H61   A  1064      22.807  28.640 -70.690  1.00  0.00           H  
ATOM   3447  H62   A  1064      21.794  29.369 -69.540  1.00  0.00           H  
ATOM   3448  H8    A  1064      19.868  33.747 -69.205  1.00  0.00           H  
ATOM   3449  P     U  1065      16.182  35.175 -73.026  1.00  0.00           P  
ATOM   3450  OP2   U  1065      15.991  34.067 -72.056  1.00  0.00           O  
ATOM   3451  OP1   U  1065      15.068  36.121 -73.290  1.00  0.00           O  
ATOM   3452  O5'   U  1065      16.630  34.540 -74.417  1.00  0.00           O  
ATOM   3453  C5'   U  1065      16.326  33.190 -74.734  1.00  0.00           C  
ATOM   3454  C4'   U  1065      17.373  32.580 -75.633  1.00  0.00           C  
ATOM   3455  O4'   U  1065      18.615  32.452 -74.905  1.00  0.00           O  
ATOM   3456  C3'   U  1065      17.081  31.179 -76.148  1.00  0.00           C  
ATOM   3457  O3'   U  1065      16.289  31.175 -77.323  1.00  0.00           O  
ATOM   3458  C1'   U  1065      19.276  31.250 -75.259  1.00  0.00           C  
ATOM   3459  C2'   U  1065      18.476  30.620 -76.396  1.00  0.00           C  
ATOM   3460  O2'   U  1065      18.997  31.079 -77.635  1.00  0.00           O  
ATOM   3461  N1    U  1065      19.317  30.386 -74.054  1.00  0.00           N  
ATOM   3462  C2    U  1065      19.980  29.178 -74.166  1.00  0.00           C  
ATOM   3463  O2    U  1065      20.520  28.808 -75.194  1.00  0.00           O  
ATOM   3464  N3    U  1065      19.993  28.413 -73.026  1.00  0.00           N  
ATOM   3465  C4    U  1065      19.422  28.722 -71.810  1.00  0.00           C  
ATOM   3466  O4    U  1065      19.520  27.925 -70.876  1.00  0.00           O  
ATOM   3467  C5    U  1065      18.754  29.987 -71.768  1.00  0.00           C  
ATOM   3468  C6    U  1065      18.727  30.753 -72.863  1.00  0.00           C  
ATOM   3469  H5'   U  1065      15.458  33.156 -75.188  1.00  0.00           H  
ATOM   3470 H5''   U  1065      16.275  32.670 -73.906  1.00  0.00           H  
ATOM   3471  H4'   U  1065      17.521  33.173 -76.397  1.00  0.00           H  
ATOM   3472  H3'   U  1065      16.645  30.649 -75.449  1.00  0.00           H  
ATOM   3473  H1'   U  1065      20.192  31.423 -75.566  1.00  0.00           H  
ATOM   3474  H2'   U  1065      18.484  29.642 -76.340  1.00  0.00           H  
ATOM   3475 HO2'   U  1065      19.473  30.342 -78.073  1.00  0.00           H  
ATOM   3476  H3    U  1065      20.458  27.552 -73.084  1.00  0.00           H  
ATOM   3477  H5    U  1065      18.320  30.289 -70.942  1.00  0.00           H  
ATOM   3478  H6    U  1065      18.263  31.613 -72.809  1.00  0.00           H  
ATOM   3479  P     U  1066      15.399  29.896 -77.671  1.00  0.00           P  
ATOM   3480  OP2   U  1066      13.994  30.290 -77.396  1.00  0.00           O  
ATOM   3481  OP1   U  1066      15.792  29.485 -79.043  1.00  0.00           O  
ATOM   3482  O5'   U  1066      15.785  28.717 -76.672  1.00  0.00           O  
ATOM   3483  C5'   U  1066      14.781  27.980 -75.990  1.00  0.00           C  
ATOM   3484  C4'   U  1066      14.734  26.544 -76.450  1.00  0.00           C  
ATOM   3485  O4'   U  1066      16.063  25.966 -76.412  1.00  0.00           O  
ATOM   3486  C3'   U  1066      13.906  25.594 -75.599  1.00  0.00           C  
ATOM   3487  O3'   U  1066      12.520  25.661 -75.882  1.00  0.00           O  
ATOM   3488  C1'   U  1066      15.961  24.583 -76.146  1.00  0.00           C  
ATOM   3489  C2'   U  1066      14.482  24.238 -75.977  1.00  0.00           C  
ATOM   3490  O2'   U  1066      13.963  23.787 -77.220  1.00  0.00           O  
ATOM   3491  N1    U  1066      16.757  24.255 -74.938  1.00  0.00           N  
ATOM   3492  C2    U  1066      17.050  22.922 -74.719  1.00  0.00           C  
ATOM   3493  O2    U  1066      16.687  22.029 -75.465  1.00  0.00           O  
ATOM   3494  N3    U  1066      17.789  22.666 -73.590  1.00  0.00           N  
ATOM   3495  C4    U  1066      18.255  23.586 -72.675  1.00  0.00           C  
ATOM   3496  O4    U  1066      18.909  23.196 -71.706  1.00  0.00           O  
ATOM   3497  C5    U  1066      17.914  24.945 -72.967  1.00  0.00           C  
ATOM   3498  C6    U  1066      17.197  25.222 -74.060  1.00  0.00           C  
ATOM   3499  H5'   U  1066      13.910  28.398 -76.157  1.00  0.00           H  
ATOM   3500 H5''   U  1066      14.967  28.001 -75.028  1.00  0.00           H  
ATOM   3501  H4'   U  1066      14.400  26.516 -77.371  1.00  0.00           H  
ATOM   3502  H3'   U  1066      14.047  25.768 -74.645  1.00  0.00           H  
ATOM   3503  H1'   U  1066      16.320  24.092 -76.915  1.00  0.00           H  
ATOM   3504  H2'   U  1066      14.344  23.578 -75.266  1.00  0.00           H  
ATOM   3505 HO2'   U  1066      13.130  24.267 -77.411  1.00  0.00           H  
ATOM   3506  H3    U  1066      18.007  21.727 -73.416  1.00  0.00           H  
ATOM   3507  H5    U  1066      18.206  25.665 -72.370  1.00  0.00           H  
ATOM   3508  H6    U  1066      16.975  26.160 -74.237  1.00  0.00           H  
ATOM   3509  P     A  1067      11.443  25.306 -74.744  1.00  0.00           P  
ATOM   3510  OP2   A  1067      11.738  26.142 -73.554  1.00  0.00           O  
ATOM   3511  OP1   A  1067      10.092  25.352 -75.357  1.00  0.00           O  
ATOM   3512  O5'   A  1067      11.763  23.790 -74.371  1.00  0.00           O  
ATOM   3513  C5'   A  1067      11.411  22.733 -75.251  1.00  0.00           C  
ATOM   3514  C4'   A  1067      11.840  21.393 -74.708  1.00  0.00           C  
ATOM   3515  O4'   A  1067      13.287  21.299 -74.603  1.00  0.00           O  
ATOM   3516  C3'   A  1067      11.390  21.072 -73.291  1.00  0.00           C  
ATOM   3517  O3'   A  1067      10.045  20.631 -73.223  1.00  0.00           O  
ATOM   3518  C1'   A  1067      13.656  20.580 -73.454  1.00  0.00           C  
ATOM   3519  C2'   A  1067      12.367  19.980 -72.887  1.00  0.00           C  
ATOM   3520  O2'   A  1067      12.072  18.756 -73.543  1.00  0.00           O  
ATOM   3521  N1    A  1067      16.742  21.115 -69.363  1.00  0.00           N  
ATOM   3522  C2    A  1067      16.321  20.038 -70.038  1.00  0.00           C  
ATOM   3523  N3    A  1067      15.516  19.970 -71.096  1.00  0.00           N  
ATOM   3524  C4    A  1067      15.119  21.200 -71.470  1.00  0.00           C  
ATOM   3525  C5    A  1067      15.466  22.399 -70.877  1.00  0.00           C  
ATOM   3526  C6    A  1067      16.325  22.335 -69.765  1.00  0.00           C  
ATOM   3527  N6    A  1067      16.744  23.408 -69.091  1.00  0.00           N  
ATOM   3528  N7    A  1067      14.867  23.464 -71.535  1.00  0.00           N  
ATOM   3529  C8    A  1067      14.182  22.894 -72.496  1.00  0.00           C  
ATOM   3530  N9    A  1067      14.290  21.525 -72.516  1.00  0.00           N  
ATOM   3531  H5'   A  1067      11.844  22.880 -76.118  1.00  0.00           H  
ATOM   3532 H5''   A  1067      10.439  22.730 -75.376  1.00  0.00           H  
ATOM   3533  H4'   A  1067      11.507  20.697 -75.312  1.00  0.00           H  
ATOM   3534  H3'   A  1067      11.501  21.853 -72.709  1.00  0.00           H  
ATOM   3535  H1'   A  1067      14.285  19.858 -73.666  1.00  0.00           H  
ATOM   3536  H2'   A  1067      12.401  19.871 -71.913  1.00  0.00           H  
ATOM   3537 HO2'   A  1067      12.208  18.017 -72.915  1.00  0.00           H  
ATOM   3538  H2    A  1067      16.653  19.177 -69.706  1.00  0.00           H  
ATOM   3539  H61   A  1067      17.343  23.300 -68.322  1.00  0.00           H  
ATOM   3540  H62   A  1067      16.455  24.303 -69.364  1.00  0.00           H  
ATOM   3541  H8    A  1067      13.643  23.399 -73.141  1.00  0.00           H  
ATOM   3542  P     A  1068       9.193  20.838 -71.876  1.00  0.00           P  
ATOM   3543  OP2   A  1068       9.215  22.283 -71.536  1.00  0.00           O  
ATOM   3544  OP1   A  1068       7.893  20.142 -72.041  1.00  0.00           O  
ATOM   3545  O5'   A  1068      10.032  20.059 -70.767  1.00  0.00           O  
ATOM   3546  C5'   A  1068      10.005  18.641 -70.695  1.00  0.00           C  
ATOM   3547  C4'   A  1068      10.976  18.120 -69.666  1.00  0.00           C  
ATOM   3548  O4'   A  1068      12.250  18.793 -69.824  1.00  0.00           O  
ATOM   3549  C3'   A  1068      10.630  18.411 -68.214  1.00  0.00           C  
ATOM   3550  O3'   A  1068       9.692  17.497 -67.673  1.00  0.00           O  
ATOM   3551  C1'   A  1068      12.892  18.964 -68.584  1.00  0.00           C  
ATOM   3552  C2'   A  1068      11.993  18.284 -67.551  1.00  0.00           C  
ATOM   3553  O2'   A  1068      12.379  16.923 -67.425  1.00  0.00           O  
ATOM   3554  N1    A  1068      15.270  22.701 -65.950  1.00  0.00           N  
ATOM   3555  C2    A  1068      15.399  21.368 -65.936  1.00  0.00           C  
ATOM   3556  N3    A  1068      14.746  20.453 -66.650  1.00  0.00           N  
ATOM   3557  C4    A  1068      13.855  21.037 -67.470  1.00  0.00           C  
ATOM   3558  C5    A  1068      13.609  22.391 -67.597  1.00  0.00           C  
ATOM   3559  C6    A  1068      14.366  23.255 -66.786  1.00  0.00           C  
ATOM   3560  N6    A  1068      14.238  24.584 -66.799  1.00  0.00           N  
ATOM   3561  N7    A  1068      12.620  22.624 -68.543  1.00  0.00           N  
ATOM   3562  C8    A  1068      12.296  21.425 -68.960  1.00  0.00           C  
ATOM   3563  N9    A  1068      13.004  20.417 -68.353  1.00  0.00           N  
ATOM   3564  H5'   A  1068      10.240  18.272 -71.572  1.00  0.00           H  
ATOM   3565 H5''   A  1068       9.101  18.349 -70.458  1.00  0.00           H  
ATOM   3566  H4'   A  1068      11.098  17.153 -69.775  1.00  0.00           H  
ATOM   3567  H3'   A  1068      10.288  19.324 -68.105  1.00  0.00           H  
ATOM   3568  H1'   A  1068      13.785  18.559 -68.556  1.00  0.00           H  
ATOM   3569  H2'   A  1068      12.018  18.750 -66.689  1.00  0.00           H  
ATOM   3570 HO2'   A  1068      12.810  16.794 -66.555  1.00  0.00           H  
ATOM   3571  H2    A  1068      16.068  21.016 -65.312  1.00  0.00           H  
ATOM   3572  H61   A  1068      14.795  25.135 -66.210  1.00  0.00           H  
ATOM   3573  H62   A  1068      13.589  25.008 -67.398  1.00  0.00           H  
ATOM   3574  H8    A  1068      11.611  21.263 -69.642  1.00  0.00           H  
ATOM   3575  P     U  1069       8.595  17.999 -66.611  1.00  0.00           P  
ATOM   3576  OP2   U  1069       8.857  19.431 -66.323  1.00  0.00           O  
ATOM   3577  OP1   U  1069       7.256  17.581 -67.101  1.00  0.00           O  
ATOM   3578  O5'   U  1069       8.922  17.162 -65.296  1.00  0.00           O  
ATOM   3579  C5'   U  1069       8.793  17.747 -64.009  1.00  0.00           C  
ATOM   3580  C4'   U  1069      10.035  17.542 -63.177  1.00  0.00           C  
ATOM   3581  O4'   U  1069      11.160  18.062 -63.921  1.00  0.00           O  
ATOM   3582  C3'   U  1069      10.076  18.270 -61.843  1.00  0.00           C  
ATOM   3583  O3'   U  1069       9.469  17.538 -60.793  1.00  0.00           O  
ATOM   3584  C1'   U  1069      12.049  18.773 -63.049  1.00  0.00           C  
ATOM   3585  C2'   U  1069      11.565  18.500 -61.621  1.00  0.00           C  
ATOM   3586  O2'   U  1069      12.200  17.326 -61.134  1.00  0.00           O  
ATOM   3587  N1    U  1069      11.989  20.213 -63.398  1.00  0.00           N  
ATOM   3588  C2    U  1069      12.388  21.114 -62.428  1.00  0.00           C  
ATOM   3589  O2    U  1069      12.778  20.774 -61.324  1.00  0.00           O  
ATOM   3590  N3    U  1069      12.317  22.435 -62.795  1.00  0.00           N  
ATOM   3591  C4    U  1069      11.896  22.940 -64.007  1.00  0.00           C  
ATOM   3592  O4    U  1069      11.889  24.159 -64.184  1.00  0.00           O  
ATOM   3593  C5    U  1069      11.499  21.951 -64.961  1.00  0.00           C  
ATOM   3594  C6    U  1069      11.559  20.657 -64.631  1.00  0.00           C  
ATOM   3595  H5'   U  1069       8.030  17.340 -63.548  1.00  0.00           H  
ATOM   3596 H5''   U  1069       8.631  18.708 -64.109  1.00  0.00           H  
ATOM   3597  H4'   U  1069      10.183  16.586 -63.021  1.00  0.00           H  
ATOM   3598  H3'   U  1069       9.624  19.134 -61.935  1.00  0.00           H  
ATOM   3599  H1'   U  1069      12.971  18.453 -63.144  1.00  0.00           H  
ATOM   3600  H2'   U  1069      11.727  19.268 -61.034  1.00  0.00           H  
ATOM   3601 HO2'   U  1069      12.649  16.874 -61.879  1.00  0.00           H  
ATOM   3602  H3    U  1069      12.595  23.090 -62.122  1.00  0.00           H  
ATOM   3603  H5    U  1069      11.186  22.220 -65.850  1.00  0.00           H  
ATOM   3604  H6    U  1069      11.281  19.999 -65.301  1.00  0.00           H  
ATOM   3605  P     A  1070       8.615  18.299 -59.664  1.00  0.00           P  
ATOM   3606  OP2   A  1070       7.899  19.426 -60.312  1.00  0.00           O  
ATOM   3607  OP1   A  1070       7.847  17.281 -58.904  1.00  0.00           O  
ATOM   3608  O5'   A  1070       9.720  18.911 -58.693  1.00  0.00           O  
ATOM   3609  C5'   A  1070      10.736  18.090 -58.135  1.00  0.00           C  
ATOM   3610  C4'   A  1070      11.480  18.801 -57.033  1.00  0.00           C  
ATOM   3611  O4'   A  1070      11.951  20.084 -57.516  1.00  0.00           O  
ATOM   3612  C3'   A  1070      10.670  19.137 -55.790  1.00  0.00           C  
ATOM   3613  O3'   A  1070      10.510  18.033 -54.917  1.00  0.00           O  
ATOM   3614  C1'   A  1070      12.096  20.929 -56.389  1.00  0.00           C  
ATOM   3615  C2'   A  1070      11.515  20.232 -55.154  1.00  0.00           C  
ATOM   3616  O2'   A  1070      12.580  19.683 -54.392  1.00  0.00           O  
ATOM   3617  N1    A  1070      10.990  25.618 -54.559  1.00  0.00           N  
ATOM   3618  C2    A  1070      11.656  24.581 -54.035  1.00  0.00           C  
ATOM   3619  N3    A  1070      11.907  23.387 -54.567  1.00  0.00           N  
ATOM   3620  C4    A  1070      11.383  23.298 -55.803  1.00  0.00           C  
ATOM   3621  C5    A  1070      10.675  24.277 -56.474  1.00  0.00           C  
ATOM   3622  C6    A  1070      10.477  25.496 -55.802  1.00  0.00           C  
ATOM   3623  N6    A  1070       9.813  26.530 -56.324  1.00  0.00           N  
ATOM   3624  N7    A  1070      10.290  23.829 -57.731  1.00  0.00           N  
ATOM   3625  C8    A  1070      10.767  22.610 -57.790  1.00  0.00           C  
ATOM   3626  N9    A  1070      11.440  22.223 -56.657  1.00  0.00           N  
ATOM   3627  H5'   A  1070      11.370  17.842 -58.841  1.00  0.00           H  
ATOM   3628 H5''   A  1070      10.328  17.277 -57.773  1.00  0.00           H  
ATOM   3629  H4'   A  1070      12.253  18.259 -56.770  1.00  0.00           H  
ATOM   3630  H3'   A  1070       9.786  19.487 -56.030  1.00  0.00           H  
ATOM   3631  H1'   A  1070      13.058  21.071 -56.261  1.00  0.00           H  
ATOM   3632  H2'   A  1070      10.966  20.846 -54.622  1.00  0.00           H  
ATOM   3633 HO2'   A  1070      12.684  20.204 -53.569  1.00  0.00           H  
ATOM   3634  H2    A  1070      12.008  24.721 -53.131  1.00  0.00           H  
ATOM   3635  H61   A  1070       9.708  27.356 -55.806  1.00  0.00           H  
ATOM   3636  H62   A  1070       9.433  26.464 -57.224  1.00  0.00           H  
ATOM   3637  H8    A  1070      10.653  22.027 -58.570  1.00  0.00           H  
ATOM   3638  P     G  1071       9.055  17.658 -54.346  1.00  0.00           P  
ATOM   3639  OP2   G  1071       8.039  18.248 -55.255  1.00  0.00           O  
ATOM   3640  OP1   G  1071       9.032  16.199 -54.067  1.00  0.00           O  
ATOM   3641  O5'   G  1071       8.976  18.427 -52.953  1.00  0.00           O  
ATOM   3642  C5'   G  1071       7.823  19.176 -52.598  1.00  0.00           C  
ATOM   3643  C4'   G  1071       8.190  20.536 -52.058  1.00  0.00           C  
ATOM   3644  O4'   G  1071       8.985  21.235 -53.052  1.00  0.00           O  
ATOM   3645  C3'   G  1071       7.030  21.482 -51.789  1.00  0.00           C  
ATOM   3646  O3'   G  1071       6.380  21.225 -50.556  1.00  0.00           O  
ATOM   3647  C1'   G  1071       8.657  22.614 -53.043  1.00  0.00           C  
ATOM   3648  C2'   G  1071       7.692  22.845 -51.877  1.00  0.00           C  
ATOM   3649  O2'   G  1071       8.434  23.134 -50.701  1.00  0.00           O  
ATOM   3650  N1    G  1071       6.736  26.391 -55.864  1.00  0.00           N  
ATOM   3651  C2    G  1071       7.236  26.422 -54.585  1.00  0.00           C  
ATOM   3652  N2    G  1071       7.225  27.615 -53.971  1.00  0.00           N  
ATOM   3653  N3    G  1071       7.712  25.363 -53.952  1.00  0.00           N  
ATOM   3654  C4    G  1071       7.648  24.249 -54.711  1.00  0.00           C  
ATOM   3655  C5    G  1071       7.169  24.110 -55.997  1.00  0.00           C  
ATOM   3656  C6    G  1071       6.661  25.255 -56.664  1.00  0.00           C  
ATOM   3657  O6    G  1071       6.192  25.336 -57.806  1.00  0.00           O  
ATOM   3658  N7    G  1071       7.280  22.795 -56.425  1.00  0.00           N  
ATOM   3659  C8    G  1071       7.814  22.170 -55.411  1.00  0.00           C  
ATOM   3660  N9    G  1071       8.063  22.992 -54.339  1.00  0.00           N  
ATOM   3661  H5'   G  1071       7.321  18.685 -51.915  1.00  0.00           H  
ATOM   3662 H5''   G  1071       7.258  19.288 -53.391  1.00  0.00           H  
ATOM   3663  H4'   G  1071       8.718  20.439 -51.237  1.00  0.00           H  
ATOM   3664  H3'   G  1071       6.380  21.401 -52.518  1.00  0.00           H  
ATOM   3665  H1'   G  1071       9.476  23.131 -52.896  1.00  0.00           H  
ATOM   3666  H2'   G  1071       7.039  23.549 -52.077  1.00  0.00           H  
ATOM   3667 HO2'   G  1071       8.306  24.077 -50.466  1.00  0.00           H  
ATOM   3668  H1    G  1071       6.407  27.232 -56.244  1.00  0.00           H  
ATOM   3669  H22   G  1071       7.569  27.698 -53.056  1.00  0.00           H  
ATOM   3670  H21   G  1071       6.874  28.404 -54.433  1.00  0.00           H  
ATOM   3671  H8    G  1071       8.016  21.211 -55.415  1.00  0.00           H  
ATOM   3672  P     C  1072       4.844  21.652 -50.349  1.00  0.00           P  
ATOM   3673  OP2   C  1072       4.070  21.173 -51.522  1.00  0.00           O  
ATOM   3674  OP1   C  1072       4.434  21.240 -48.982  1.00  0.00           O  
ATOM   3675  O5'   C  1072       4.876  23.244 -50.395  1.00  0.00           O  
ATOM   3676  C5'   C  1072       5.428  23.993 -49.323  1.00  0.00           C  
ATOM   3677  C4'   C  1072       5.032  25.448 -49.399  1.00  0.00           C  
ATOM   3678  O4'   C  1072       5.572  26.024 -50.609  1.00  0.00           O  
ATOM   3679  C3'   C  1072       3.541  25.734 -49.487  1.00  0.00           C  
ATOM   3680  O3'   C  1072       2.891  25.671 -48.230  1.00  0.00           O  
ATOM   3681  C1'   C  1072       4.713  27.062 -51.040  1.00  0.00           C  
ATOM   3682  C2'   C  1072       3.503  27.122 -50.106  1.00  0.00           C  
ATOM   3683  O2'   C  1072       3.719  28.128 -49.127  1.00  0.00           O  
ATOM   3684  N1    C  1072       4.323  26.824 -52.452  1.00  0.00           N  
ATOM   3685  C2    C  1072       3.929  27.922 -53.226  1.00  0.00           C  
ATOM   3686  O2    C  1072       3.916  29.052 -52.714  1.00  0.00           O  
ATOM   3687  N3    C  1072       3.569  27.733 -54.517  1.00  0.00           N  
ATOM   3688  C4    C  1072       3.591  26.510 -55.044  1.00  0.00           C  
ATOM   3689  N4    C  1072       3.228  26.371 -56.321  1.00  0.00           N  
ATOM   3690  C5    C  1072       3.986  25.373 -54.284  1.00  0.00           C  
ATOM   3691  C6    C  1072       4.341  25.572 -53.008  1.00  0.00           C  
ATOM   3692  H5'   C  1072       6.405  23.926 -49.355  1.00  0.00           H  
ATOM   3693 H5''   C  1072       5.109  23.620 -48.475  1.00  0.00           H  
ATOM   3694  H4'   C  1072       5.402  25.927 -48.629  1.00  0.00           H  
ATOM   3695  H3'   C  1072       3.121  25.093 -50.098  1.00  0.00           H  
ATOM   3696  H1'   C  1072       5.211  27.902 -50.976  1.00  0.00           H  
ATOM   3697  H2'   C  1072       2.671  27.271 -50.601  1.00  0.00           H  
ATOM   3698 HO2'   C  1072       3.121  28.882 -49.306  1.00  0.00           H  
ATOM   3699  H42   C  1072       3.233  25.484 -56.738  1.00  0.00           H  
ATOM   3700  H41   C  1072       2.955  27.155 -56.842  1.00  0.00           H  
ATOM   3701  H5    C  1072       4.000  24.477 -54.680  1.00  0.00           H  
ATOM   3702  H6    C  1072       4.616  24.803 -52.469  1.00  0.00           H  
ATOM   3703  P     G  1073       1.394  25.097 -48.121  1.00  0.00           P  
ATOM   3704  OP2   G  1073       1.227  24.049 -49.161  1.00  0.00           O  
ATOM   3705  OP1   G  1073       1.129  24.767 -46.697  1.00  0.00           O  
ATOM   3706  O5'   G  1073       0.475  26.336 -48.519  1.00  0.00           O  
ATOM   3707  C5'   G  1073      -0.697  26.154 -49.299  1.00  0.00           C  
ATOM   3708  C4'   G  1073      -1.105  27.430 -49.994  1.00  0.00           C  
ATOM   3709  O4'   G  1073      -0.122  27.788 -51.008  1.00  0.00           O  
ATOM   3710  C3'   G  1073      -2.413  27.379 -50.769  1.00  0.00           C  
ATOM   3711  O3'   G  1073      -3.554  27.494 -49.936  1.00  0.00           O  
ATOM   3712  C1'   G  1073      -0.765  28.469 -52.053  1.00  0.00           C  
ATOM   3713  C2'   G  1073      -2.255  28.560 -51.716  1.00  0.00           C  
ATOM   3714  O2'   G  1073      -2.509  29.790 -51.052  1.00  0.00           O  
ATOM   3715  N1    G  1073      -1.340  28.456 -57.111  1.00  0.00           N  
ATOM   3716  C2    G  1073      -1.730  29.397 -56.190  1.00  0.00           C  
ATOM   3717  N2    G  1073      -2.356  30.480 -56.673  1.00  0.00           N  
ATOM   3718  N3    G  1073      -1.521  29.287 -54.888  1.00  0.00           N  
ATOM   3719  C4    G  1073      -0.883  28.140 -54.574  1.00  0.00           C  
ATOM   3720  C5    G  1073      -0.451  27.137 -55.416  1.00  0.00           C  
ATOM   3721  C6    G  1073      -0.681  27.267 -56.810  1.00  0.00           C  
ATOM   3722  O6    G  1073      -0.374  26.487 -57.718  1.00  0.00           O  
ATOM   3723  N7    G  1073       0.166  26.122 -54.698  1.00  0.00           N  
ATOM   3724  C8    G  1073       0.099  26.519 -53.456  1.00  0.00           C  
ATOM   3725  N9    G  1073      -0.524  27.735 -53.310  1.00  0.00           N  
ATOM   3726  H5'   G  1073      -1.428  25.860 -48.716  1.00  0.00           H  
ATOM   3727 H5''   G  1073      -0.528  25.462 -49.973  1.00  0.00           H  
ATOM   3728  H4'   G  1073      -1.157  28.148 -49.328  1.00  0.00           H  
ATOM   3729  H3'   G  1073      -2.475  26.550 -51.285  1.00  0.00           H  
ATOM   3730  H1'   G  1073      -0.391  29.372 -52.126  1.00  0.00           H  
ATOM   3731  H2'   G  1073      -2.814  28.457 -52.515  1.00  0.00           H  
ATOM   3732 HO2'   G  1073      -3.014  30.378 -51.652  1.00  0.00           H  
ATOM   3733  H1    G  1073      -1.542  28.632 -58.054  1.00  0.00           H  
ATOM   3734  H22   G  1073      -2.656  31.186 -56.062  1.00  0.00           H  
ATOM   3735  H21   G  1073      -2.514  30.569 -57.636  1.00  0.00           H  
ATOM   3736  H8    G  1073       0.458  26.001 -52.705  1.00  0.00           H  
ATOM   3737  P     U  1074      -4.785  26.475 -50.108  1.00  0.00           P  
ATOM   3738  OP2   U  1074      -4.234  25.149 -50.485  1.00  0.00           O  
ATOM   3739  OP1   U  1074      -5.653  26.596 -48.910  1.00  0.00           O  
ATOM   3740  O5'   U  1074      -5.588  27.049 -51.359  1.00  0.00           O  
ATOM   3741  C5'   U  1074      -5.895  28.431 -51.457  1.00  0.00           C  
ATOM   3742  C4'   U  1074      -6.442  28.786 -52.818  1.00  0.00           C  
ATOM   3743  O4'   U  1074      -5.367  28.946 -53.780  1.00  0.00           O  
ATOM   3744  C3'   U  1074      -7.317  27.734 -53.483  1.00  0.00           C  
ATOM   3745  O3'   U  1074      -8.639  27.712 -52.975  1.00  0.00           O  
ATOM   3746  C1'   U  1074      -5.794  28.581 -55.062  1.00  0.00           C  
ATOM   3747  C2'   U  1074      -7.271  28.200 -54.929  1.00  0.00           C  
ATOM   3748  O2'   U  1074      -8.073  29.357 -55.122  1.00  0.00           O  
ATOM   3749  N1    U  1074      -4.955  27.436 -55.491  1.00  0.00           N  
ATOM   3750  C2    U  1074      -4.913  27.157 -56.845  1.00  0.00           C  
ATOM   3751  O2    U  1074      -5.526  27.803 -57.677  1.00  0.00           O  
ATOM   3752  N3    U  1074      -4.123  26.090 -57.196  1.00  0.00           N  
ATOM   3753  C4    U  1074      -3.386  25.288 -56.351  1.00  0.00           C  
ATOM   3754  O4    U  1074      -2.724  24.362 -56.822  1.00  0.00           O  
ATOM   3755  C5    U  1074      -3.477  25.635 -54.965  1.00  0.00           C  
ATOM   3756  C6    U  1074      -4.238  26.670 -54.596  1.00  0.00           C  
ATOM   3757  H5'   U  1074      -5.080  28.952 -51.295  1.00  0.00           H  
ATOM   3758 H5''   U  1074      -6.561  28.660 -50.776  1.00  0.00           H  
ATOM   3759  H4'   U  1074      -6.949  29.621 -52.749  1.00  0.00           H  
ATOM   3760  H3'   U  1074      -6.930  26.837 -53.410  1.00  0.00           H  
ATOM   3761  H1'   U  1074      -5.706  29.310 -55.712  1.00  0.00           H  
ATOM   3762  H2'   U  1074      -7.519  27.481 -55.546  1.00  0.00           H  
ATOM   3763 HO2'   U  1074      -8.542  29.281 -55.980  1.00  0.00           H  
ATOM   3764  H3    U  1074      -4.080  25.875 -58.150  1.00  0.00           H  
ATOM   3765  H5    U  1074      -2.985  25.118 -54.294  1.00  0.00           H  
ATOM   3766  H6    U  1074      -4.285  26.887 -53.643  1.00  0.00           H  
ATOM   3767  P     G  1075      -9.529  26.379 -53.092  1.00  0.00           P  
ATOM   3768  OP2   G  1075      -8.695  25.230 -52.658  1.00  0.00           O  
ATOM   3769  OP1   G  1075     -10.831  26.634 -52.426  1.00  0.00           O  
ATOM   3770  O5'   G  1075      -9.797  26.230 -54.656  1.00  0.00           O  
ATOM   3771  C5'   G  1075     -10.675  27.117 -55.333  1.00  0.00           C  
ATOM   3772  C4'   G  1075     -10.864  26.717 -56.775  1.00  0.00           C  
ATOM   3773  O4'   G  1075      -9.615  26.874 -57.510  1.00  0.00           O  
ATOM   3774  C3'   G  1075     -11.205  25.255 -57.022  1.00  0.00           C  
ATOM   3775  O3'   G  1075     -12.566  24.954 -56.765  1.00  0.00           O  
ATOM   3776  C1'   G  1075      -9.496  25.881 -58.493  1.00  0.00           C  
ATOM   3777  C2'   G  1075     -10.816  25.116 -58.483  1.00  0.00           C  
ATOM   3778  O2'   G  1075     -11.749  25.773 -59.330  1.00  0.00           O  
ATOM   3779  N1    G  1075      -6.073  22.484 -60.126  1.00  0.00           N  
ATOM   3780  C2    G  1075      -7.072  23.122 -60.821  1.00  0.00           C  
ATOM   3781  N2    G  1075      -7.179  22.819 -62.123  1.00  0.00           N  
ATOM   3782  N3    G  1075      -7.907  23.994 -60.280  1.00  0.00           N  
ATOM   3783  C4    G  1075      -7.661  24.181 -58.966  1.00  0.00           C  
ATOM   3784  C5    G  1075      -6.691  23.597 -58.180  1.00  0.00           C  
ATOM   3785  C6    G  1075      -5.802  22.662 -58.773  1.00  0.00           C  
ATOM   3786  O6    G  1075      -4.877  22.037 -58.243  1.00  0.00           O  
ATOM   3787  N7    G  1075      -6.770  24.059 -56.874  1.00  0.00           N  
ATOM   3788  C8    G  1075      -7.769  24.900 -56.889  1.00  0.00           C  
ATOM   3789  N9    G  1075      -8.354  25.022 -58.127  1.00  0.00           N  
ATOM   3790  H5'   G  1075     -10.304  28.023 -55.298  1.00  0.00           H  
ATOM   3791 H5''   G  1075     -11.545  27.111 -54.882  1.00  0.00           H  
ATOM   3792  H4'   G  1075     -11.558  27.279 -57.180  1.00  0.00           H  
ATOM   3793  H3'   G  1075     -10.639  24.667 -56.482  1.00  0.00           H  
ATOM   3794  H1'   G  1075      -9.345  26.261 -59.384  1.00  0.00           H  
ATOM   3795  H2'   G  1075     -10.697  24.176 -58.735  1.00  0.00           H  
ATOM   3796 HO2'   G  1075     -11.889  25.230 -60.133  1.00  0.00           H  
ATOM   3797  H1    G  1075      -5.507  21.855 -60.619  1.00  0.00           H  
ATOM   3798  H22   G  1075      -7.874  23.243 -62.669  1.00  0.00           H  
ATOM   3799  H21   G  1075      -6.564  22.174 -62.530  1.00  0.00           H  
ATOM   3800  H8    G  1075      -8.069  25.394 -56.098  1.00  0.00           H  
ATOM   3801  P     C  1076     -13.010  23.445 -56.433  1.00  0.00           P  
ATOM   3802  OP2   C  1076     -12.170  22.955 -55.311  1.00  0.00           O  
ATOM   3803  OP1   C  1076     -14.489  23.418 -56.308  1.00  0.00           O  
ATOM   3804  O5'   C  1076     -12.612  22.628 -57.741  1.00  0.00           O  
ATOM   3805  C5'   C  1076     -13.334  22.793 -58.952  1.00  0.00           C  
ATOM   3806  C4'   C  1076     -12.895  21.801 -60.002  1.00  0.00           C  
ATOM   3807  O4'   C  1076     -11.537  22.060 -60.428  1.00  0.00           O  
ATOM   3808  C3'   C  1076     -12.851  20.344 -59.570  1.00  0.00           C  
ATOM   3809  O3'   C  1076     -14.136  19.754 -59.483  1.00  0.00           O  
ATOM   3810  C1'   C  1076     -10.919  20.853 -60.774  1.00  0.00           C  
ATOM   3811  C2'   C  1076     -12.006  19.784 -60.697  1.00  0.00           C  
ATOM   3812  O2'   C  1076     -12.732  19.751 -61.917  1.00  0.00           O  
ATOM   3813  N1    C  1076      -9.818  20.609 -59.809  1.00  0.00           N  
ATOM   3814  C2    C  1076      -8.759  19.782 -60.204  1.00  0.00           C  
ATOM   3815  O2    C  1076      -8.772  19.282 -61.339  1.00  0.00           O  
ATOM   3816  N3    C  1076      -7.743  19.544 -59.343  1.00  0.00           N  
ATOM   3817  C4    C  1076      -7.753  20.094 -58.129  1.00  0.00           C  
ATOM   3818  N4    C  1076      -6.729  19.830 -57.313  1.00  0.00           N  
ATOM   3819  C5    C  1076      -8.815  20.938 -57.697  1.00  0.00           C  
ATOM   3820  C6    C  1076      -9.814  21.168 -58.558  1.00  0.00           C  
ATOM   3821  H5'   C  1076     -13.189  23.701 -59.289  1.00  0.00           H  
ATOM   3822 H5''   C  1076     -14.289  22.667 -58.773  1.00  0.00           H  
ATOM   3823  H4'   C  1076     -13.496  21.886 -60.771  1.00  0.00           H  
ATOM   3824  H3'   C  1076     -12.380  20.215 -58.721  1.00  0.00           H  
ATOM   3825  H1'   C  1076     -10.556  20.878 -61.684  1.00  0.00           H  
ATOM   3826  H2'   C  1076     -11.643  18.903 -60.468  1.00  0.00           H  
ATOM   3827 HO2'   C  1076     -12.522  18.921 -62.392  1.00  0.00           H  
ATOM   3828  H42   C  1076      -6.707  20.219 -56.414  1.00  0.00           H  
ATOM   3829  H41   C  1076      -6.000  19.248 -57.613  1.00  0.00           H  
ATOM   3830  H5    C  1076      -8.813  21.338 -56.803  1.00  0.00           H  
ATOM   3831  H6    C  1076     -10.554  21.746 -58.280  1.00  0.00           H  
ATOM   3832  P     G  1077     -14.336  18.363 -58.701  1.00  0.00           P  
ATOM   3833  OP2   G  1077     -13.690  18.488 -57.370  1.00  0.00           O  
ATOM   3834  OP1   G  1077     -15.771  17.988 -58.788  1.00  0.00           O  
ATOM   3835  O5'   G  1077     -13.500  17.313 -59.559  1.00  0.00           O  
ATOM   3836  C5'   G  1077     -14.014  16.793 -60.776  1.00  0.00           C  
ATOM   3837  C4'   G  1077     -13.166  15.659 -61.296  1.00  0.00           C  
ATOM   3838  O4'   G  1077     -11.827  16.144 -61.564  1.00  0.00           O  
ATOM   3839  C3'   G  1077     -12.912  14.515 -60.325  1.00  0.00           C  
ATOM   3840  O3'   G  1077     -13.995  13.603 -60.249  1.00  0.00           O  
ATOM   3841  C1'   G  1077     -10.890  15.131 -61.294  1.00  0.00           C  
ATOM   3842  C2'   G  1077     -11.691  13.877 -60.971  1.00  0.00           C  
ATOM   3843  O2'   G  1077     -12.036  13.203 -62.172  1.00  0.00           O  
ATOM   3844  N1    G  1077      -6.512  14.484 -58.778  1.00  0.00           N  
ATOM   3845  C2    G  1077      -6.984  13.834 -59.893  1.00  0.00           C  
ATOM   3846  N2    G  1077      -6.189  12.887 -60.411  1.00  0.00           N  
ATOM   3847  N3    G  1077      -8.150  14.094 -60.461  1.00  0.00           N  
ATOM   3848  C4    G  1077      -8.820  15.071 -59.815  1.00  0.00           C  
ATOM   3849  C5    G  1077      -8.440  15.782 -58.696  1.00  0.00           C  
ATOM   3850  C6    G  1077      -7.186  15.492 -58.096  1.00  0.00           C  
ATOM   3851  O6    G  1077      -6.671  16.013 -57.100  1.00  0.00           O  
ATOM   3852  N7    G  1077      -9.414  16.704 -58.342  1.00  0.00           N  
ATOM   3853  C8    G  1077     -10.352  16.541 -59.235  1.00  0.00           C  
ATOM   3854  N9    G  1077     -10.057  15.567 -60.158  1.00  0.00           N  
ATOM   3855  H5'   G  1077     -14.038  17.508 -61.445  1.00  0.00           H  
ATOM   3856 H5''   G  1077     -14.926  16.467 -60.624  1.00  0.00           H  
ATOM   3857  H4'   G  1077     -13.555  15.297 -62.119  1.00  0.00           H  
ATOM   3858  H3'   G  1077     -12.694  14.830 -59.424  1.00  0.00           H  
ATOM   3859  H1'   G  1077     -10.318  14.961 -62.072  1.00  0.00           H  
ATOM   3860  H2'   G  1077     -11.221  13.286 -60.345  1.00  0.00           H  
ATOM   3861 HO2'   G  1077     -11.534  12.363 -62.223  1.00  0.00           H  
ATOM   3862  H1    G  1077      -5.634  14.217 -58.434  1.00  0.00           H  
ATOM   3863  H22   G  1077      -6.473  12.390 -61.207  1.00  0.00           H  
ATOM   3864  H21   G  1077      -5.324  12.688 -59.996  1.00  0.00           H  
ATOM   3865  H8    G  1077     -11.182  17.061 -59.246  1.00  0.00           H  
ATOM   3866  P     G  1078     -14.109  12.586 -59.010  1.00  0.00           P  
ATOM   3867  OP2   G  1078     -13.703  13.313 -57.780  1.00  0.00           O  
ATOM   3868  OP1   G  1078     -15.442  11.933 -59.071  1.00  0.00           O  
ATOM   3869  O5'   G  1078     -13.004  11.480 -59.316  1.00  0.00           O  
ATOM   3870  C5'   G  1078     -12.118  11.034 -58.300  1.00  0.00           C  
ATOM   3871  C4'   G  1078     -11.067  10.102 -58.850  1.00  0.00           C  
ATOM   3872  O4'   G  1078      -9.977  10.898 -59.378  1.00  0.00           O  
ATOM   3873  C3'   G  1078     -10.434   9.145 -57.851  1.00  0.00           C  
ATOM   3874  O3'   G  1078     -11.036   7.862 -57.857  1.00  0.00           O  
ATOM   3875  C1'   G  1078      -8.753  10.495 -58.803  1.00  0.00           C  
ATOM   3876  C2'   G  1078      -8.966   9.082 -58.274  1.00  0.00           C  
ATOM   3877  O2'   G  1078      -8.774   8.155 -59.332  1.00  0.00           O  
ATOM   3878  N1    G  1078      -5.354  11.907 -55.287  1.00  0.00           N  
ATOM   3879  C2    G  1078      -5.300  10.873 -56.190  1.00  0.00           C  
ATOM   3880  N2    G  1078      -4.197  10.111 -56.156  1.00  0.00           N  
ATOM   3881  N3    G  1078      -6.256  10.604 -57.063  1.00  0.00           N  
ATOM   3882  C4    G  1078      -7.290  11.465 -56.961  1.00  0.00           C  
ATOM   3883  C5    G  1078      -7.443  12.529 -56.096  1.00  0.00           C  
ATOM   3884  C6    G  1078      -6.409  12.806 -55.164  1.00  0.00           C  
ATOM   3885  O6    G  1078      -6.357  13.704 -54.316  1.00  0.00           O  
ATOM   3886  N7    G  1078      -8.654  13.170 -56.312  1.00  0.00           N  
ATOM   3887  C8    G  1078      -9.207  12.497 -57.285  1.00  0.00           C  
ATOM   3888  N9    G  1078      -8.433  11.450 -57.726  1.00  0.00           N  
ATOM   3889  H5'   G  1078     -12.632  10.566 -57.610  1.00  0.00           H  
ATOM   3890 H5''   G  1078     -11.677  11.812 -57.897  1.00  0.00           H  
ATOM   3891  H4'   G  1078     -11.452   9.583 -59.588  1.00  0.00           H  
ATOM   3892  H3'   G  1078     -10.511   9.531 -56.954  1.00  0.00           H  
ATOM   3893  H1'   G  1078      -8.028  10.491 -59.462  1.00  0.00           H  
ATOM   3894  H2'   G  1078      -8.381   8.890 -57.511  1.00  0.00           H  
ATOM   3895 HO2'   G  1078      -7.941   7.662 -59.177  1.00  0.00           H  
ATOM   3896  H1    G  1078      -4.592  12.022 -54.681  1.00  0.00           H  
ATOM   3897  H22   G  1078      -4.102   9.358 -56.777  1.00  0.00           H  
ATOM   3898  H21   G  1078      -3.484  10.303 -55.512  1.00  0.00           H  
ATOM   3899  H8    G  1078     -10.084  12.717 -57.662  1.00  0.00           H  
ATOM   3900  P     A  1079     -11.154   7.019 -56.493  1.00  0.00           P  
ATOM   3901  OP2   A  1079     -11.845   7.867 -55.488  1.00  0.00           O  
ATOM   3902  OP1   A  1079     -11.702   5.680 -56.825  1.00  0.00           O  
ATOM   3903  O5'   A  1079      -9.643   6.832 -56.023  1.00  0.00           O  
ATOM   3904  C5'   A  1079      -8.857   5.755 -56.510  1.00  0.00           C  
ATOM   3905  C4'   A  1079      -7.513   5.698 -55.829  1.00  0.00           C  
ATOM   3906  O4'   A  1079      -6.848   6.976 -56.003  1.00  0.00           O  
ATOM   3907  C3'   A  1079      -7.536   5.485 -54.323  1.00  0.00           C  
ATOM   3908  O3'   A  1079      -7.658   4.122 -53.957  1.00  0.00           O  
ATOM   3909  C1'   A  1079      -6.146   7.322 -54.825  1.00  0.00           C  
ATOM   3910  C2'   A  1079      -6.203   6.110 -53.901  1.00  0.00           C  
ATOM   3911  O2'   A  1079      -5.115   5.247 -54.195  1.00  0.00           O  
ATOM   3912  N1    A  1079      -5.846  11.053 -51.283  1.00  0.00           N  
ATOM   3913  C2    A  1079      -5.023  10.045 -51.601  1.00  0.00           C  
ATOM   3914  N3    A  1079      -5.163   9.108 -52.537  1.00  0.00           N  
ATOM   3915  C4    A  1079      -6.319   9.273 -53.204  1.00  0.00           C  
ATOM   3916  C5    A  1079      -7.265  10.258 -52.992  1.00  0.00           C  
ATOM   3917  C6    A  1079      -6.998  11.190 -51.973  1.00  0.00           C  
ATOM   3918  N6    A  1079      -7.818  12.194 -51.654  1.00  0.00           N  
ATOM   3919  N7    A  1079      -8.330  10.114 -53.871  1.00  0.00           N  
ATOM   3920  C8    A  1079      -8.008   9.062 -54.584  1.00  0.00           C  
ATOM   3921  N9    A  1079      -6.804   8.503 -54.234  1.00  0.00           N  
ATOM   3922  H5'   A  1079      -8.721   5.868 -57.475  1.00  0.00           H  
ATOM   3923 H5''   A  1079      -9.332   4.913 -56.351  1.00  0.00           H  
ATOM   3924  H4'   A  1079      -6.963   4.997 -56.239  1.00  0.00           H  
ATOM   3925  H3'   A  1079      -8.273   5.993 -53.920  1.00  0.00           H  
ATOM   3926  H1'   A  1079      -5.210   7.535 -55.025  1.00  0.00           H  
ATOM   3927  H2'   A  1079      -6.213   6.374 -52.957  1.00  0.00           H  
ATOM   3928 HO2'   A  1079      -4.472   5.281 -53.455  1.00  0.00           H  
ATOM   3929  H2    A  1079      -4.200   9.990 -51.071  1.00  0.00           H  
ATOM   3930  H61   A  1079      -7.578  12.813 -50.933  1.00  0.00           H  
ATOM   3931  H62   A  1079      -8.660  12.313 -52.141  1.00  0.00           H  
ATOM   3932  H8    A  1079      -8.576   8.707 -55.300  1.00  0.00           H  
ATOM   3933  P     G  1080      -8.237   3.722 -52.512  1.00  0.00           P  
ATOM   3934  OP2   G  1080      -9.491   4.487 -52.292  1.00  0.00           O  
ATOM   3935  OP1   G  1080      -8.255   2.240 -52.417  1.00  0.00           O  
ATOM   3936  O5'   G  1080      -7.141   4.267 -51.492  1.00  0.00           O  
ATOM   3937  C5'   G  1080      -5.945   3.541 -51.250  1.00  0.00           C  
ATOM   3938  C4'   G  1080      -5.123   4.176 -50.157  1.00  0.00           C  
ATOM   3939  O4'   G  1080      -4.823   5.556 -50.485  1.00  0.00           O  
ATOM   3940  C3'   G  1080      -5.774   4.240 -48.783  1.00  0.00           C  
ATOM   3941  O3'   G  1080      -5.664   3.024 -48.062  1.00  0.00           O  
ATOM   3942  C1'   G  1080      -4.882   6.348 -49.314  1.00  0.00           C  
ATOM   3943  C2'   G  1080      -5.029   5.392 -48.132  1.00  0.00           C  
ATOM   3944  O2'   G  1080      -3.737   4.997 -47.695  1.00  0.00           O  
ATOM   3945  N1    G  1080      -7.193  10.457 -47.392  1.00  0.00           N  
ATOM   3946  C2    G  1080      -6.040   9.831 -46.984  1.00  0.00           C  
ATOM   3947  N2    G  1080      -5.416  10.365 -45.923  1.00  0.00           N  
ATOM   3948  N3    G  1080      -5.534   8.759 -47.571  1.00  0.00           N  
ATOM   3949  C4    G  1080      -6.285   8.354 -48.616  1.00  0.00           C  
ATOM   3950  C5    G  1080      -7.449   8.907 -49.106  1.00  0.00           C  
ATOM   3951  C6    G  1080      -7.981  10.056 -48.466  1.00  0.00           C  
ATOM   3952  O6    G  1080      -9.003  10.692 -48.751  1.00  0.00           O  
ATOM   3953  N7    G  1080      -7.913   8.191 -50.200  1.00  0.00           N  
ATOM   3954  C8    G  1080      -7.039   7.233 -50.353  1.00  0.00           C  
ATOM   3955  N9    G  1080      -6.025   7.273 -49.427  1.00  0.00           N  
ATOM   3956  H5'   G  1080      -5.416   3.514 -52.074  1.00  0.00           H  
ATOM   3957 H5''   G  1080      -6.175   2.625 -50.987  1.00  0.00           H  
ATOM   3958  H4'   G  1080      -4.280   3.681 -50.087  1.00  0.00           H  
ATOM   3959  H3'   G  1080      -6.719   4.479 -48.873  1.00  0.00           H  
ATOM   3960  H1'   G  1080      -4.054   6.863 -49.216  1.00  0.00           H  
ATOM   3961  H2'   G  1080      -5.550   5.797 -47.407  1.00  0.00           H  
ATOM   3962 HO2'   G  1080      -3.572   5.373 -46.806  1.00  0.00           H  
ATOM   3963  H1    G  1080      -7.484  11.246 -46.889  1.00  0.00           H  
ATOM   3964  H22   G  1080      -4.588   9.961 -45.587  1.00  0.00           H  
ATOM   3965  H21   G  1080      -5.784  11.159 -45.483  1.00  0.00           H  
ATOM   3966  H8    G  1080      -7.101   6.556 -51.058  1.00  0.00           H  
ATOM   3967  P     U  1081      -6.978   2.320 -47.462  1.00  0.00           P  
ATOM   3968  OP2   U  1081      -8.166   2.958 -48.084  1.00  0.00           O  
ATOM   3969  OP1   U  1081      -6.798   0.849 -47.561  1.00  0.00           O  
ATOM   3970  O5'   U  1081      -6.957   2.716 -45.919  1.00  0.00           O  
ATOM   3971  C5'   U  1081      -6.160   1.995 -44.992  1.00  0.00           C  
ATOM   3972  C4'   U  1081      -5.544   2.907 -43.959  1.00  0.00           C  
ATOM   3973  O4'   U  1081      -5.209   4.193 -44.549  1.00  0.00           O  
ATOM   3974  C3'   U  1081      -6.409   3.233 -42.752  1.00  0.00           C  
ATOM   3975  O3'   U  1081      -6.348   2.241 -41.743  1.00  0.00           O  
ATOM   3976  C1'   U  1081      -5.408   5.209 -43.606  1.00  0.00           C  
ATOM   3977  C2'   U  1081      -5.825   4.558 -42.279  1.00  0.00           C  
ATOM   3978  O2'   U  1081      -4.667   4.355 -41.483  1.00  0.00           O  
ATOM   3979  N1    U  1081      -6.444   6.130 -44.132  1.00  0.00           N  
ATOM   3980  C2    U  1081      -6.777   7.219 -43.347  1.00  0.00           C  
ATOM   3981  O2    U  1081      -6.261   7.443 -42.266  1.00  0.00           O  
ATOM   3982  N3    U  1081      -7.740   8.044 -43.874  1.00  0.00           N  
ATOM   3983  C4    U  1081      -8.393   7.896 -45.079  1.00  0.00           C  
ATOM   3984  O4    U  1081      -9.239   8.727 -45.414  1.00  0.00           O  
ATOM   3985  C5    U  1081      -7.998   6.748 -45.837  1.00  0.00           C  
ATOM   3986  C6    U  1081      -7.061   5.929 -45.348  1.00  0.00           C  
ATOM   3987  H5'   U  1081      -5.444   1.533 -45.477  1.00  0.00           H  
ATOM   3988 H5''   U  1081      -6.719   1.331 -44.538  1.00  0.00           H  
ATOM   3989  H4'   U  1081      -4.721   2.495 -43.624  1.00  0.00           H  
ATOM   3990  H3'   U  1081      -7.333   3.377 -43.045  1.00  0.00           H  
ATOM   3991  H1'   U  1081      -4.571   5.703 -43.473  1.00  0.00           H  
ATOM   3992  H2'   U  1081      -6.495   5.100 -41.813  1.00  0.00           H  
ATOM   3993 HO2'   U  1081      -4.594   5.086 -40.833  1.00  0.00           H  
ATOM   3994  H3    U  1081      -7.991   8.822 -43.334  1.00  0.00           H  
ATOM   3995  H5    U  1081      -8.410   6.565 -46.707  1.00  0.00           H  
ATOM   3996  H6    U  1081      -6.809   5.150 -45.885  1.00  0.00           H  
ATOM   3997  P     G  1082      -7.594   2.013 -40.754  1.00  0.00           P  
ATOM   3998  OP2   G  1082      -8.820   1.881 -41.583  1.00  0.00           O  
ATOM   3999  OP1   G  1082      -7.234   0.934 -39.799  1.00  0.00           O  
ATOM   4000  O5'   G  1082      -7.695   3.379 -39.939  1.00  0.00           O  
ATOM   4001  C5'   G  1082      -6.833   3.638 -38.842  1.00  0.00           C  
ATOM   4002  C4'   G  1082      -7.223   4.902 -38.116  1.00  0.00           C  
ATOM   4003  O4'   G  1082      -7.207   5.991 -39.068  1.00  0.00           O  
ATOM   4004  C3'   G  1082      -8.643   4.948 -37.573  1.00  0.00           C  
ATOM   4005  O3'   G  1082      -8.753   4.412 -36.265  1.00  0.00           O  
ATOM   4006  C1'   G  1082      -8.275   6.888 -38.836  1.00  0.00           C  
ATOM   4007  C2'   G  1082      -8.929   6.435 -37.539  1.00  0.00           C  
ATOM   4008  O2'   G  1082      -8.274   7.061 -36.445  1.00  0.00           O  
ATOM   4009  N1    G  1082     -10.841   9.425 -42.427  1.00  0.00           N  
ATOM   4010  C2    G  1082     -10.013   9.904 -41.441  1.00  0.00           C  
ATOM   4011  N2    G  1082      -9.841  11.234 -41.402  1.00  0.00           N  
ATOM   4012  N3    G  1082      -9.396   9.137 -40.557  1.00  0.00           N  
ATOM   4013  C4    G  1082      -9.678   7.830 -40.739  1.00  0.00           C  
ATOM   4014  C5    G  1082     -10.489   7.248 -41.691  1.00  0.00           C  
ATOM   4015  C6    G  1082     -11.145   8.083 -42.632  1.00  0.00           C  
ATOM   4016  O6    G  1082     -11.905   7.758 -43.552  1.00  0.00           O  
ATOM   4017  N7    G  1082     -10.516   5.869 -41.540  1.00  0.00           N  
ATOM   4018  C8    G  1082      -9.735   5.641 -40.519  1.00  0.00           C  
ATOM   4019  N9    G  1082      -9.194   6.786 -39.986  1.00  0.00           N  
ATOM   4020  H5'   G  1082      -5.914   3.728 -39.170  1.00  0.00           H  
ATOM   4021 H5''   G  1082      -6.876   2.884 -38.217  1.00  0.00           H  
ATOM   4022  H4'   G  1082      -6.569   5.074 -37.406  1.00  0.00           H  
ATOM   4023  H3'   G  1082      -9.247   4.519 -38.213  1.00  0.00           H  
ATOM   4024  H1'   G  1082      -7.972   7.815 -38.742  1.00  0.00           H  
ATOM   4025  H2'   G  1082      -9.892   6.616 -37.537  1.00  0.00           H  
ATOM   4026 HO2'   G  1082      -8.875   7.728 -36.052  1.00  0.00           H  
ATOM   4027  H1    G  1082     -11.251  10.078 -43.033  1.00  0.00           H  
ATOM   4028  H22   G  1082      -9.261  11.633 -40.719  1.00  0.00           H  
ATOM   4029  H21   G  1082     -10.295  11.809 -42.053  1.00  0.00           H  
ATOM   4030  H8    G  1082      -9.554   4.744 -40.169  1.00  0.00           H  
ATOM   4031  P     A  1083     -10.148   3.794 -35.760  1.00  0.00           P  
ATOM   4032  OP2   A  1083     -10.741   3.023 -36.881  1.00  0.00           O  
ATOM   4033  OP1   A  1083      -9.910   3.128 -34.455  1.00  0.00           O  
ATOM   4034  O5'   A  1083     -11.064   5.072 -35.502  1.00  0.00           O  
ATOM   4035  C5'   A  1083     -10.890   5.871 -34.342  1.00  0.00           C  
ATOM   4036  C4'   A  1083     -11.930   6.960 -34.258  1.00  0.00           C  
ATOM   4037  O4'   A  1083     -11.772   7.857 -35.385  1.00  0.00           O  
ATOM   4038  C3'   A  1083     -13.380   6.506 -34.334  1.00  0.00           C  
ATOM   4039  O3'   A  1083     -13.891   6.069 -33.087  1.00  0.00           O  
ATOM   4040  C1'   A  1083     -13.027   8.248 -35.865  1.00  0.00           C  
ATOM   4041  C2'   A  1083     -14.072   7.749 -34.867  1.00  0.00           C  
ATOM   4042  O2'   A  1083     -14.246   8.720 -33.845  1.00  0.00           O  
ATOM   4043  N1    A  1083     -14.406   9.084 -40.760  1.00  0.00           N  
ATOM   4044  C2    A  1083     -14.341   9.890 -39.693  1.00  0.00           C  
ATOM   4045  N3    A  1083     -13.973   9.606 -38.445  1.00  0.00           N  
ATOM   4046  C4    A  1083     -13.637   8.309 -38.332  1.00  0.00           C  
ATOM   4047  C5    A  1083     -13.653   7.359 -39.336  1.00  0.00           C  
ATOM   4048  C6    A  1083     -14.062   7.786 -40.612  1.00  0.00           C  
ATOM   4049  N6    A  1083     -14.128   6.983 -41.676  1.00  0.00           N  
ATOM   4050  N7    A  1083     -13.243   6.125 -38.851  1.00  0.00           N  
ATOM   4051  C8    A  1083     -12.991   6.353 -37.585  1.00  0.00           C  
ATOM   4052  N9    A  1083     -13.209   7.654 -37.203  1.00  0.00           N  
ATOM   4053  H5'   A  1083     -10.000   6.280 -34.365  1.00  0.00           H  
ATOM   4054 H5''   A  1083     -10.959   5.302 -33.547  1.00  0.00           H  
ATOM   4055  H4'   A  1083     -11.799   7.461 -33.426  1.00  0.00           H  
ATOM   4056  H3'   A  1083     -13.457   5.785 -34.994  1.00  0.00           H  
ATOM   4057  H1'   A  1083     -13.081   9.225 -35.932  1.00  0.00           H  
ATOM   4058  H2'   A  1083     -14.920   7.528 -35.306  1.00  0.00           H  
ATOM   4059 HO2'   A  1083     -15.127   9.135 -33.946  1.00  0.00           H  
ATOM   4060  H2    A  1083     -14.601  10.822 -39.853  1.00  0.00           H  
ATOM   4061  H61   A  1083     -14.421   7.339 -42.542  1.00  0.00           H  
ATOM   4062  H62   A  1083     -13.883   6.038 -41.593  1.00  0.00           H  
ATOM   4063  H8    A  1083     -12.678   5.658 -36.968  1.00  0.00           H  
ATOM   4064  P     U  1084     -14.043   4.499 -32.781  1.00  0.00           P  
ATOM   4065  OP2   U  1084     -14.544   3.838 -34.013  1.00  0.00           O  
ATOM   4066  OP1   U  1084     -12.780   4.027 -32.157  1.00  0.00           O  
ATOM   4067  O5'   U  1084     -15.193   4.430 -31.681  1.00  0.00           O  
ATOM   4068  C5'   U  1084     -14.948   4.837 -30.343  1.00  0.00           C  
ATOM   4069  C4'   U  1084     -14.912   3.659 -29.401  1.00  0.00           C  
ATOM   4070  O4'   U  1084     -15.572   2.506 -29.966  1.00  0.00           O  
ATOM   4071  C3'   U  1084     -13.531   3.133 -29.038  1.00  0.00           C  
ATOM   4072  O3'   U  1084     -13.427   2.743 -27.680  1.00  0.00           O  
ATOM   4073  C1'   U  1084     -14.698   1.374 -29.992  1.00  0.00           C  
ATOM   4074  C2'   U  1084     -13.288   1.922 -29.921  1.00  0.00           C  
ATOM   4075  O2'   U  1084     -12.436   0.982 -29.282  1.00  0.00           O  
ATOM   4076  N1    U  1084     -14.948   0.622 -31.246  1.00  0.00           N  
ATOM   4077  C2    U  1084     -15.322  -0.703 -31.123  1.00  0.00           C  
ATOM   4078  O2    U  1084     -15.452  -1.262 -30.048  1.00  0.00           O  
ATOM   4079  N3    U  1084     -15.543  -1.358 -32.310  1.00  0.00           N  
ATOM   4080  C4    U  1084     -15.429  -0.838 -33.581  1.00  0.00           C  
ATOM   4081  O4    U  1084     -15.662  -1.559 -34.553  1.00  0.00           O  
ATOM   4082  C5    U  1084     -15.039   0.538 -33.631  1.00  0.00           C  
ATOM   4083  C6    U  1084     -14.819   1.201 -32.491  1.00  0.00           C  
ATOM   4084  H5'   U  1084     -15.658   5.450 -30.061  1.00  0.00           H  
ATOM   4085 H5''   U  1084     -14.088   5.304 -30.303  1.00  0.00           H  
ATOM   4086  H4'   U  1084     -15.378   3.901 -28.575  1.00  0.00           H  
ATOM   4087  H3'   U  1084     -12.858   3.805 -29.273  1.00  0.00           H  
ATOM   4088  H1'   U  1084     -14.854   0.784 -29.224  1.00  0.00           H  
ATOM   4089  H2'   U  1084     -12.944   2.182 -30.801  1.00  0.00           H  
ATOM   4090 HO2'   U  1084     -11.813   0.614 -29.944  1.00  0.00           H  
ATOM   4091  H3    U  1084     -15.809  -2.299 -32.246  1.00  0.00           H  
ATOM   4092  H5    U  1084     -14.934   0.991 -34.495  1.00  0.00           H  
ATOM   4093  H6    U  1084     -14.551   2.141 -32.552  1.00  0.00           H  
ATOM   4094  P     U  1085     -12.752   3.728 -26.605  1.00  0.00           P  
ATOM   4095  OP2   U  1085     -11.278   3.620 -26.746  1.00  0.00           O  
ATOM   4096  OP1   U  1085     -13.405   5.056 -26.723  1.00  0.00           O  
ATOM   4097  O5'   U  1085     -13.160   3.101 -25.199  1.00  0.00           O  
ATOM   4098  C5'   U  1085     -13.938   3.839 -24.269  1.00  0.00           C  
ATOM   4099  C4'   U  1085     -15.024   2.991 -23.654  1.00  0.00           C  
ATOM   4100  O4'   U  1085     -15.716   2.223 -24.674  1.00  0.00           O  
ATOM   4101  C3'   U  1085     -14.564   1.913 -22.684  1.00  0.00           C  
ATOM   4102  O3'   U  1085     -14.246   2.421 -21.401  1.00  0.00           O  
ATOM   4103  C1'   U  1085     -16.219   1.040 -24.106  1.00  0.00           C  
ATOM   4104  C2'   U  1085     -15.818   1.053 -22.629  1.00  0.00           C  
ATOM   4105  O2'   U  1085     -16.840   1.682 -21.870  1.00  0.00           O  
ATOM   4106  N1    U  1085     -15.631  -0.108 -24.838  1.00  0.00           N  
ATOM   4107  C2    U  1085     -15.895  -1.373 -24.345  1.00  0.00           C  
ATOM   4108  O2    U  1085     -16.577  -1.572 -23.356  1.00  0.00           O  
ATOM   4109  N3    U  1085     -15.331  -2.404 -25.056  1.00  0.00           N  
ATOM   4110  C4    U  1085     -14.546  -2.305 -26.184  1.00  0.00           C  
ATOM   4111  O4    U  1085     -14.111  -3.330 -26.710  1.00  0.00           O  
ATOM   4112  C5    U  1085     -14.315  -0.967 -26.637  1.00  0.00           C  
ATOM   4113  C6    U  1085     -14.854   0.056 -25.965  1.00  0.00           C  
ATOM   4114  H5'   U  1085     -14.350   4.599 -24.730  1.00  0.00           H  
ATOM   4115 H5''   U  1085     -13.354   4.174 -23.558  1.00  0.00           H  
ATOM   4116  H4'   U  1085     -15.673   3.579 -23.214  1.00  0.00           H  
ATOM   4117  H3'   U  1085     -13.827   1.409 -23.088  1.00  0.00           H  
ATOM   4118  H1'   U  1085     -17.197   1.002 -24.174  1.00  0.00           H  
ATOM   4119  H2'   U  1085     -15.621   0.153 -22.297  1.00  0.00           H  
ATOM   4120 HO2'   U  1085     -17.296   1.005 -21.326  1.00  0.00           H  
ATOM   4121  H3    U  1085     -15.505  -3.309 -24.723  1.00  0.00           H  
ATOM   4122  H5    U  1085     -13.768  -0.803 -27.434  1.00  0.00           H  
ATOM   4123  H6    U  1085     -14.680   0.962 -26.294  1.00  0.00           H  
ATOM   4124  P     U  1086     -12.816   2.111 -20.738  1.00  0.00           P  
ATOM   4125  OP2   U  1086     -11.848   3.117 -21.244  1.00  0.00           O  
ATOM   4126  OP1   U  1086     -13.011   1.951 -19.275  1.00  0.00           O  
ATOM   4127  O5'   U  1086     -12.413   0.692 -21.340  1.00  0.00           O  
ATOM   4128  C5'   U  1086     -12.720  -0.508 -20.647  1.00  0.00           C  
ATOM   4129  C4'   U  1086     -12.030  -1.700 -21.264  1.00  0.00           C  
ATOM   4130  O4'   U  1086     -12.566  -1.967 -22.576  1.00  0.00           O  
ATOM   4131  C3'   U  1086     -10.556  -1.524 -21.595  1.00  0.00           C  
ATOM   4132  O3'   U  1086      -9.716  -1.636 -20.460  1.00  0.00           O  
ATOM   4133  C1'   U  1086     -11.606  -2.646 -23.346  1.00  0.00           C  
ATOM   4134  C2'   U  1086     -10.339  -2.715 -22.498  1.00  0.00           C  
ATOM   4135  O2'   U  1086     -10.328  -3.927 -21.757  1.00  0.00           O  
ATOM   4136  N1    U  1086     -11.401  -1.887 -24.603  1.00  0.00           N  
ATOM   4137  C2    U  1086     -10.985  -2.602 -25.711  1.00  0.00           C  
ATOM   4138  O2    U  1086     -10.787  -3.804 -25.692  1.00  0.00           O  
ATOM   4139  N3    U  1086     -10.809  -1.858 -26.852  1.00  0.00           N  
ATOM   4140  C4    U  1086     -11.000  -0.501 -26.998  1.00  0.00           C  
ATOM   4141  O4    U  1086     -10.797   0.024 -28.094  1.00  0.00           O  
ATOM   4142  C5    U  1086     -11.430   0.173 -25.811  1.00  0.00           C  
ATOM   4143  C6    U  1086     -11.611  -0.527 -24.687  1.00  0.00           C  
ATOM   4144  H5'   U  1086     -13.689  -0.652 -20.672  1.00  0.00           H  
ATOM   4145 H5''   U  1086     -12.434  -0.422 -19.714  1.00  0.00           H  
ATOM   4146  H4'   U  1086     -12.186  -2.483 -20.697  1.00  0.00           H  
ATOM   4147  H3'   U  1086     -10.436  -0.694 -22.102  1.00  0.00           H  
ATOM   4148  H1'   U  1086     -11.900  -3.556 -23.561  1.00  0.00           H  
ATOM   4149  H2'   U  1086      -9.528  -2.613 -23.038  1.00  0.00           H  
ATOM   4150 HO2'   U  1086      -9.629  -4.514 -22.115  1.00  0.00           H  
ATOM   4151  H3    U  1086     -10.514  -2.346 -27.649  1.00  0.00           H  
ATOM   4152  H5    U  1086     -11.591   1.140 -25.824  1.00  0.00           H  
ATOM   4153  H6    U  1086     -11.904  -0.042 -23.888  1.00  0.00           H  
ATOM   4154  P     A  1087      -8.183  -2.034 -20.648  1.00  0.00           P  
ATOM   4155  OP2   A  1087      -7.509  -1.676 -19.375  1.00  0.00           O  
ATOM   4156  OP1   A  1087      -8.181  -3.446 -21.108  1.00  0.00           O  
ATOM   4157  O5'   A  1087      -7.555  -1.138 -21.807  1.00  0.00           O  
ATOM   4158  C5'   A  1087      -6.185  -0.765 -21.778  1.00  0.00           C  
ATOM   4159  C4'   A  1087      -6.011   0.672 -21.354  1.00  0.00           C  
ATOM   4160  O4'   A  1087      -5.826   0.740 -19.932  1.00  0.00           O  
ATOM   4161  C3'   A  1087      -4.816   1.403 -21.948  1.00  0.00           C  
ATOM   4162  O3'   A  1087      -5.100   2.004 -23.199  1.00  0.00           O  
ATOM   4163  C1'   A  1087      -4.814   1.673 -19.597  1.00  0.00           C  
ATOM   4164  C2'   A  1087      -4.492   2.439 -20.883  1.00  0.00           C  
ATOM   4165  O2'   A  1087      -5.357   3.562 -20.978  1.00  0.00           O  
ATOM   4166  N1    A  1087      -0.377   1.809 -16.981  1.00  0.00           N  
ATOM   4167  C2    A  1087      -1.275   2.757 -17.280  1.00  0.00           C  
ATOM   4168  N3    A  1087      -2.411   2.652 -17.967  1.00  0.00           N  
ATOM   4169  C4    A  1087      -2.603   1.386 -18.378  1.00  0.00           C  
ATOM   4170  C5    A  1087      -1.771   0.306 -18.149  1.00  0.00           C  
ATOM   4171  C6    A  1087      -0.600   0.548 -17.408  1.00  0.00           C  
ATOM   4172  N6    A  1087       0.296  -0.395 -17.110  1.00  0.00           N  
ATOM   4173  N7    A  1087      -2.292  -0.846 -18.724  1.00  0.00           N  
ATOM   4174  C8    A  1087      -3.408  -0.442 -19.278  1.00  0.00           C  
ATOM   4175  N9    A  1087      -3.659   0.897 -19.108  1.00  0.00           N  
ATOM   4176  H5'   A  1087      -5.802  -0.882 -22.673  1.00  0.00           H  
ATOM   4177 H5''   A  1087      -5.708  -1.344 -21.149  1.00  0.00           H  
ATOM   4178  H4'   A  1087      -6.828   1.162 -21.584  1.00  0.00           H  
ATOM   4179  H3'   A  1087      -4.064   0.783 -22.053  1.00  0.00           H  
ATOM   4180  H1'   A  1087      -5.101   2.305 -18.904  1.00  0.00           H  
ATOM   4181  H2'   A  1087      -3.549   2.703 -20.914  1.00  0.00           H  
ATOM   4182 HO2'   A  1087      -6.062   3.479 -20.303  1.00  0.00           H  
ATOM   4183  H2    A  1087      -1.067   3.655 -16.946  1.00  0.00           H  
ATOM   4184  H61   A  1087       1.095  -0.166 -16.590  1.00  0.00           H  
ATOM   4185  H62   A  1087       0.155  -1.318 -17.410  1.00  0.00           H  
ATOM   4186  H8    A  1087      -4.009  -1.041 -19.770  1.00  0.00           H  
ATOM   4187  P     C  1088      -3.993   2.007 -24.364  1.00  0.00           P  
ATOM   4188  OP2   C  1088      -3.278   0.707 -24.323  1.00  0.00           O  
ATOM   4189  OP1   C  1088      -4.651   2.442 -25.622  1.00  0.00           O  
ATOM   4190  O5'   C  1088      -2.971   3.147 -23.923  1.00  0.00           O  
ATOM   4191  C5'   C  1088      -3.420   4.468 -23.664  1.00  0.00           C  
ATOM   4192  C4'   C  1088      -2.299   5.351 -23.172  1.00  0.00           C  
ATOM   4193  O4'   C  1088      -2.015   5.073 -21.766  1.00  0.00           O  
ATOM   4194  C3'   C  1088      -0.943   5.140 -23.828  1.00  0.00           C  
ATOM   4195  O3'   C  1088      -0.835   5.775 -25.090  1.00  0.00           O  
ATOM   4196  C1'   C  1088      -0.635   5.213 -21.494  1.00  0.00           C  
ATOM   4197  C2'   C  1088      -0.015   5.753 -22.784  1.00  0.00           C  
ATOM   4198  O2'   C  1088      -0.099   7.171 -22.778  1.00  0.00           O  
ATOM   4199  N1    C  1088      -0.137   3.858 -21.154  1.00  0.00           N  
ATOM   4200  C2    C  1088       1.096   3.747 -20.498  1.00  0.00           C  
ATOM   4201  O2    C  1088       1.731   4.777 -20.224  1.00  0.00           O  
ATOM   4202  N3    C  1088       1.573   2.523 -20.176  1.00  0.00           N  
ATOM   4203  C4    C  1088       0.872   1.432 -20.482  1.00  0.00           C  
ATOM   4204  N4    C  1088       1.381   0.244 -20.145  1.00  0.00           N  
ATOM   4205  C5    C  1088      -0.384   1.510 -21.149  1.00  0.00           C  
ATOM   4206  C6    C  1088      -0.846   2.726 -21.461  1.00  0.00           C  
ATOM   4207  H5'   C  1088      -4.125   4.438 -22.984  1.00  0.00           H  
ATOM   4208 H5''   C  1088      -3.787   4.848 -24.489  1.00  0.00           H  
ATOM   4209  H4'   C  1088      -2.558   6.290 -23.274  1.00  0.00           H  
ATOM   4210  H3'   C  1088      -0.737   4.187 -23.919  1.00  0.00           H  
ATOM   4211  H1'   C  1088      -0.435   5.829 -20.759  1.00  0.00           H  
ATOM   4212  H2'   C  1088       0.909   5.446 -22.893  1.00  0.00           H  
ATOM   4213 HO2'   C  1088       0.799   7.544 -22.660  1.00  0.00           H  
ATOM   4214  H42   C  1088       0.890  -0.577 -20.356  1.00  0.00           H  
ATOM   4215  H41   C  1088       2.246   0.194 -19.687  1.00  0.00           H  
ATOM   4216  H5    C  1088      -0.892   0.701 -21.370  1.00  0.00           H  
ATOM   4217  H6    C  1088      -1.708   2.801 -21.920  1.00  0.00           H  
ATOM   4218  P     G  1089       0.260   5.275 -26.156  1.00  0.00           P  
ATOM   4219  OP2   G  1089       0.159   3.797 -26.259  1.00  0.00           O  
ATOM   4220  OP1   G  1089       0.127   6.107 -27.379  1.00  0.00           O  
ATOM   4221  O5'   G  1089       1.655   5.627 -25.470  1.00  0.00           O  
ATOM   4222  C5'   G  1089       2.086   6.974 -25.345  1.00  0.00           C  
ATOM   4223  C4'   G  1089       3.472   7.060 -24.755  1.00  0.00           C  
ATOM   4224  O4'   G  1089       3.465   6.496 -23.416  1.00  0.00           O  
ATOM   4225  C3'   G  1089       4.551   6.257 -25.467  1.00  0.00           C  
ATOM   4226  O3'   G  1089       5.075   6.921 -26.604  1.00  0.00           O  
ATOM   4227  C1'   G  1089       4.685   5.824 -23.159  1.00  0.00           C  
ATOM   4228  C2'   G  1089       5.585   6.096 -24.361  1.00  0.00           C  
ATOM   4229  O2'   G  1089       6.301   7.304 -24.145  1.00  0.00           O  
ATOM   4230  N1    G  1089       6.455   1.309 -21.611  1.00  0.00           N  
ATOM   4231  C2    G  1089       7.071   2.537 -21.608  1.00  0.00           C  
ATOM   4232  N2    G  1089       8.324   2.573 -21.132  1.00  0.00           N  
ATOM   4233  N3    G  1089       6.501   3.650 -22.041  1.00  0.00           N  
ATOM   4234  C4    G  1089       5.245   3.435 -22.485  1.00  0.00           C  
ATOM   4235  C5    G  1089       4.539   2.251 -22.531  1.00  0.00           C  
ATOM   4236  C6    G  1089       5.162   1.065 -22.064  1.00  0.00           C  
ATOM   4237  O6    G  1089       4.701  -0.082 -22.022  1.00  0.00           O  
ATOM   4238  N7    G  1089       3.272   2.454 -23.058  1.00  0.00           N  
ATOM   4239  C8    G  1089       3.231   3.732 -23.320  1.00  0.00           C  
ATOM   4240  N9    G  1089       4.395   4.387 -22.996  1.00  0.00           N  
ATOM   4241  H5'   G  1089       1.461   7.458 -24.766  1.00  0.00           H  
ATOM   4242 H5''   G  1089       2.089   7.392 -26.232  1.00  0.00           H  
ATOM   4243  H4'   G  1089       3.737   8.002 -24.704  1.00  0.00           H  
ATOM   4244  H3'   G  1089       4.191   5.380 -25.710  1.00  0.00           H  
ATOM   4245  H1'   G  1089       5.114   6.165 -22.346  1.00  0.00           H  
ATOM   4246  H2'   G  1089       6.188   5.344 -24.540  1.00  0.00           H  
ATOM   4247 HO2'   G  1089       5.887   8.019 -24.673  1.00  0.00           H  
ATOM   4248  H1    G  1089       6.964   0.545 -21.268  1.00  0.00           H  
ATOM   4249  H22   G  1089       8.814   3.422 -21.105  1.00  0.00           H  
ATOM   4250  H21   G  1089       8.753   1.753 -20.810  1.00  0.00           H  
ATOM   4251  H8    G  1089       2.449   4.178 -23.707  1.00  0.00           H  
ATOM   4252  P     C  1090       5.773   6.078 -27.781  1.00  0.00           P  
ATOM   4253  OP2   C  1090       4.879   4.945 -28.128  1.00  0.00           O  
ATOM   4254  OP1   C  1090       6.195   7.030 -28.840  1.00  0.00           O  
ATOM   4255  O5'   C  1090       7.086   5.482 -27.104  1.00  0.00           O  
ATOM   4256  C5'   C  1090       8.215   6.305 -26.852  1.00  0.00           C  
ATOM   4257  C4'   C  1090       9.309   5.548 -26.140  1.00  0.00           C  
ATOM   4258  O4'   C  1090       8.803   4.924 -24.931  1.00  0.00           O  
ATOM   4259  C3'   C  1090       9.931   4.391 -26.907  1.00  0.00           C  
ATOM   4260  O3'   C  1090      10.874   4.813 -27.876  1.00  0.00           O  
ATOM   4261  C1'   C  1090       9.471   3.689 -24.712  1.00  0.00           C  
ATOM   4262  C2'   C  1090      10.559   3.584 -25.779  1.00  0.00           C  
ATOM   4263  O2'   C  1090      11.746   4.202 -25.303  1.00  0.00           O  
ATOM   4264  N1    C  1090       8.482   2.587 -24.806  1.00  0.00           N  
ATOM   4265  C2    C  1090       8.858   1.315 -24.356  1.00  0.00           C  
ATOM   4266  O2    C  1090       9.998   1.147 -23.898  1.00  0.00           O  
ATOM   4267  N3    C  1090       7.974   0.294 -24.431  1.00  0.00           N  
ATOM   4268  C4    C  1090       6.755   0.500 -24.928  1.00  0.00           C  
ATOM   4269  N4    C  1090       5.916  -0.538 -24.982  1.00  0.00           N  
ATOM   4270  C5    C  1090       6.342   1.780 -25.393  1.00  0.00           C  
ATOM   4271  C6    C  1090       7.224   2.783 -25.314  1.00  0.00           C  
ATOM   4272  H5'   C  1090       7.939   7.065 -26.297  1.00  0.00           H  
ATOM   4273 H5''   C  1090       8.561   6.641 -27.705  1.00  0.00           H  
ATOM   4274  H4'   C  1090      10.017   6.177 -25.891  1.00  0.00           H  
ATOM   4275  H3'   C  1090       9.220   3.865 -27.330  1.00  0.00           H  
ATOM   4276  H1'   C  1090       9.888   3.678 -23.825  1.00  0.00           H  
ATOM   4277  H2'   C  1090      10.717   2.655 -26.048  1.00  0.00           H  
ATOM   4278 HO2'   C  1090      12.416   3.511 -25.122  1.00  0.00           H  
ATOM   4279  H42   C  1090       5.013  -0.419 -25.342  1.00  0.00           H  
ATOM   4280  H41   C  1090       6.204  -1.418 -24.661  1.00  0.00           H  
ATOM   4281  H5    C  1090       5.443   1.922 -25.757  1.00  0.00           H  
ATOM   4282  H6    C  1090       6.959   3.672 -25.629  1.00  0.00           H  
ATOM   4283  P     G  1091      11.242   3.858 -29.116  1.00  0.00           P  
ATOM   4284  OP2   G  1091       9.975   3.325 -29.678  1.00  0.00           O  
ATOM   4285  OP1   G  1091      12.186   4.591 -29.998  1.00  0.00           O  
ATOM   4286  O5'   G  1091      12.032   2.646 -28.448  1.00  0.00           O  
ATOM   4287  C5'   G  1091      13.383   2.796 -28.036  1.00  0.00           C  
ATOM   4288  C4'   G  1091      13.958   1.493 -27.539  1.00  0.00           C  
ATOM   4289  O4'   G  1091      13.103   0.980 -26.484  1.00  0.00           O  
ATOM   4290  C3'   G  1091      14.012   0.358 -28.550  1.00  0.00           C  
ATOM   4291  O3'   G  1091      15.146   0.427 -29.399  1.00  0.00           O  
ATOM   4292  C1'   G  1091      13.077  -0.444 -26.543  1.00  0.00           C  
ATOM   4293  C2'   G  1091      14.023  -0.875 -27.658  1.00  0.00           C  
ATOM   4294  O2'   G  1091      15.314  -1.103 -27.110  1.00  0.00           O  
ATOM   4295  N1    G  1091       9.890  -4.413 -26.596  1.00  0.00           N  
ATOM   4296  C2    G  1091      11.231  -4.372 -26.299  1.00  0.00           C  
ATOM   4297  N2    G  1091      11.804  -5.540 -25.972  1.00  0.00           N  
ATOM   4298  N3    G  1091      11.959  -3.268 -26.320  1.00  0.00           N  
ATOM   4299  C4    G  1091      11.228  -2.188 -26.668  1.00  0.00           C  
ATOM   4300  C5    G  1091       9.888  -2.120 -26.983  1.00  0.00           C  
ATOM   4301  C6    G  1091       9.118  -3.313 -26.958  1.00  0.00           C  
ATOM   4302  O6    G  1091       7.916  -3.459 -27.205  1.00  0.00           O  
ATOM   4303  N7    G  1091       9.517  -0.818 -27.287  1.00  0.00           N  
ATOM   4304  C8    G  1091      10.619  -0.130 -27.154  1.00  0.00           C  
ATOM   4305  N9    G  1091      11.695  -0.898 -26.780  1.00  0.00           N  
ATOM   4306  H5'   G  1091      13.427   3.460 -27.317  1.00  0.00           H  
ATOM   4307 H5''   G  1091      13.916   3.112 -28.796  1.00  0.00           H  
ATOM   4308  H4'   G  1091      14.855   1.658 -27.180  1.00  0.00           H  
ATOM   4309  H3'   G  1091      13.191   0.362 -29.083  1.00  0.00           H  
ATOM   4310  H1'   G  1091      13.396  -0.801 -25.688  1.00  0.00           H  
ATOM   4311  H2'   G  1091      13.686  -1.664 -28.132  1.00  0.00           H  
ATOM   4312 HO2'   G  1091      15.496  -2.066 -27.111  1.00  0.00           H  
ATOM   4313  H1    G  1091       9.441  -5.283 -26.551  1.00  0.00           H  
ATOM   4314  H22   G  1091      12.758  -5.572 -25.750  1.00  0.00           H  
ATOM   4315  H21   G  1091      11.271  -6.362 -25.954  1.00  0.00           H  
ATOM   4316  H8    G  1091      10.671   0.837 -27.305  1.00  0.00           H  
ATOM   4317  P     U  1092      15.101  -0.238 -30.861  1.00  0.00           P  
ATOM   4318  OP2   U  1092      13.857   0.214 -31.534  1.00  0.00           O  
ATOM   4319  OP1   U  1092      16.415  -0.004 -31.514  1.00  0.00           O  
ATOM   4320  O5'   U  1092      14.966  -1.799 -30.571  1.00  0.00           O  
ATOM   4321  C5'   U  1092      16.072  -2.551 -30.096  1.00  0.00           C  
ATOM   4322  C4'   U  1092      15.733  -4.015 -29.959  1.00  0.00           C  
ATOM   4323  O4'   U  1092      14.649  -4.210 -29.009  1.00  0.00           O  
ATOM   4324  C3'   U  1092      15.218  -4.704 -31.213  1.00  0.00           C  
ATOM   4325  O3'   U  1092      16.246  -5.013 -32.137  1.00  0.00           O  
ATOM   4326  C1'   U  1092      13.906  -5.344 -29.398  1.00  0.00           C  
ATOM   4327  C2'   U  1092      14.584  -5.955 -30.623  1.00  0.00           C  
ATOM   4328  O2'   U  1092      15.573  -6.888 -30.213  1.00  0.00           O  
ATOM   4329  N1    U  1092      12.503  -4.948 -29.670  1.00  0.00           N  
ATOM   4330  C2    U  1092      11.557  -5.956 -29.698  1.00  0.00           C  
ATOM   4331  O2    U  1092      11.829  -7.129 -29.511  1.00  0.00           O  
ATOM   4332  N3    U  1092      10.273  -5.542 -29.952  1.00  0.00           N  
ATOM   4333  C4    U  1092       9.844  -4.251 -30.178  1.00  0.00           C  
ATOM   4334  O4    U  1092       8.650  -4.040 -30.394  1.00  0.00           O  
ATOM   4335  C5    U  1092      10.877  -3.262 -30.133  1.00  0.00           C  
ATOM   4336  C6    U  1092      12.136  -3.637 -29.886  1.00  0.00           C  
ATOM   4337  H5'   U  1092      16.343  -2.203 -29.220  1.00  0.00           H  
ATOM   4338 H5''   U  1092      16.818  -2.454 -30.723  1.00  0.00           H  
ATOM   4339  H4'   U  1092      16.522  -4.492 -29.629  1.00  0.00           H  
ATOM   4340  H3'   U  1092      14.525  -4.147 -31.625  1.00  0.00           H  
ATOM   4341  H1'   U  1092      13.924  -5.993 -28.663  1.00  0.00           H  
ATOM   4342  H2'   U  1092      13.941  -6.358 -31.243  1.00  0.00           H  
ATOM   4343 HO2'   U  1092      15.248  -7.796 -30.390  1.00  0.00           H  
ATOM   4344  H3    U  1092       9.586  -6.240 -29.977  1.00  0.00           H  
ATOM   4345  H5    U  1092      10.662  -2.317 -30.282  1.00  0.00           H  
ATOM   4346  H6    U  1092      12.825  -2.941 -29.862  1.00  0.00           H  
ATOM   4347  P     U  1093      15.902  -5.212 -33.694  1.00  0.00           P  
ATOM   4348  OP2   U  1093      15.078  -4.058 -34.133  1.00  0.00           O  
ATOM   4349  OP1   U  1093      17.166  -5.526 -34.408  1.00  0.00           O  
ATOM   4350  O5'   U  1093      14.983  -6.513 -33.722  1.00  0.00           O  
ATOM   4351  C5'   U  1093      15.522  -7.793 -33.426  1.00  0.00           C  
ATOM   4352  C4'   U  1093      14.477  -8.876 -33.537  1.00  0.00           C  
ATOM   4353  O4'   U  1093      13.396  -8.592 -32.627  1.00  0.00           O  
ATOM   4354  C3'   U  1093      13.786  -9.006 -34.886  1.00  0.00           C  
ATOM   4355  O3'   U  1093      14.528  -9.773 -35.816  1.00  0.00           O  
ATOM   4356  C1'   U  1093      12.155  -8.991 -33.177  1.00  0.00           C  
ATOM   4357  C2'   U  1093      12.453  -9.634 -34.524  1.00  0.00           C  
ATOM   4358  O2'   U  1093      12.577 -11.037 -34.342  1.00  0.00           O  
ATOM   4359  N1    U  1093      11.312  -7.778 -33.307  1.00  0.00           N  
ATOM   4360  C2    U  1093       9.942  -7.964 -33.348  1.00  0.00           C  
ATOM   4361  O2    U  1093       9.417  -9.061 -33.282  1.00  0.00           O  
ATOM   4362  N3    U  1093       9.202  -6.813 -33.468  1.00  0.00           N  
ATOM   4363  C4    U  1093       9.678  -5.522 -33.551  1.00  0.00           C  
ATOM   4364  O4    U  1093       8.881  -4.589 -33.657  1.00  0.00           O  
ATOM   4365  C5    U  1093      11.104  -5.406 -33.502  1.00  0.00           C  
ATOM   4366  C6    U  1093      11.849  -6.510 -33.384  1.00  0.00           C  
ATOM   4367  H5'   U  1093      15.879  -7.786 -32.514  1.00  0.00           H  
ATOM   4368 H5''   U  1093      16.249  -7.986 -34.054  1.00  0.00           H  
ATOM   4369  H4'   U  1093      14.884  -9.733 -33.294  1.00  0.00           H  
ATOM   4370  H3'   U  1093      13.626  -8.112 -35.253  1.00  0.00           H  
ATOM   4371  H1'   U  1093      11.701  -9.642 -32.601  1.00  0.00           H  
ATOM   4372  H2'   U  1093      11.762  -9.414 -35.183  1.00  0.00           H  
ATOM   4373 HO2'   U  1093      11.795 -11.480 -34.733  1.00  0.00           H  
ATOM   4374  H3    U  1093       8.229  -6.922 -33.499  1.00  0.00           H  
ATOM   4375  H5    U  1093      11.529  -4.525 -33.553  1.00  0.00           H  
ATOM   4376  H6    U  1093      12.822  -6.405 -33.354  1.00  0.00           H  
ATOM   4377  P     A  1094      14.487  -9.409 -37.381  1.00  0.00           P  
ATOM   4378  OP2   A  1094      13.667  -8.183 -37.546  1.00  0.00           O  
ATOM   4379  OP1   A  1094      15.879  -9.436 -37.896  1.00  0.00           O  
ATOM   4380  O5'   A  1094      13.694 -10.624 -38.039  1.00  0.00           O  
ATOM   4381  C5'   A  1094      12.969 -10.452 -39.247  1.00  0.00           C  
ATOM   4382  C4'   A  1094      11.591 -11.060 -39.158  1.00  0.00           C  
ATOM   4383  O4'   A  1094      11.060 -10.835 -37.833  1.00  0.00           O  
ATOM   4384  C3'   A  1094      10.548 -10.489 -40.107  1.00  0.00           C  
ATOM   4385  O3'   A  1094      10.591 -11.075 -41.396  1.00  0.00           O  
ATOM   4386  C1'   A  1094       9.676 -10.569 -37.906  1.00  0.00           C  
ATOM   4387  C2'   A  1094       9.249 -10.794 -39.364  1.00  0.00           C  
ATOM   4388  O2'   A  1094       8.866 -12.151 -39.531  1.00  0.00           O  
ATOM   4389  N1    A  1094       6.198  -6.927 -36.814  1.00  0.00           N  
ATOM   4390  C2    A  1094       6.074  -8.199 -37.215  1.00  0.00           C  
ATOM   4391  N3    A  1094       7.024  -9.093 -37.482  1.00  0.00           N  
ATOM   4392  C4    A  1094       8.244  -8.559 -37.297  1.00  0.00           C  
ATOM   4393  C5    A  1094       8.531  -7.270 -36.887  1.00  0.00           C  
ATOM   4394  C6    A  1094       7.437  -6.422 -36.636  1.00  0.00           C  
ATOM   4395  N6    A  1094       7.560  -5.155 -36.237  1.00  0.00           N  
ATOM   4396  N7    A  1094       9.903  -7.076 -36.805  1.00  0.00           N  
ATOM   4397  C8    A  1094      10.406  -8.232 -37.161  1.00  0.00           C  
ATOM   4398  N9    A  1094       9.459  -9.176 -37.472  1.00  0.00           N  
ATOM   4399  H5'   A  1094      13.460 -10.881 -39.979  1.00  0.00           H  
ATOM   4400 H5''   A  1094      12.884  -9.495 -39.437  1.00  0.00           H  
ATOM   4401  H4'   A  1094      11.659 -12.024 -39.321  1.00  0.00           H  
ATOM   4402  H3'   A  1094      10.667  -9.518 -40.169  1.00  0.00           H  
ATOM   4403  H1'   A  1094       9.172 -11.175 -37.322  1.00  0.00           H  
ATOM   4404  H2'   A  1094       8.532 -10.179 -39.628  1.00  0.00           H  
ATOM   4405 HO2'   A  1094       7.895 -12.196 -39.651  1.00  0.00           H  
ATOM   4406  H2    A  1094       5.153  -8.516 -37.329  1.00  0.00           H  
ATOM   4407  H61   A  1094       6.760  -4.612 -36.077  1.00  0.00           H  
ATOM   4408  H62   A  1094       8.450  -4.767 -36.101  1.00  0.00           H  
ATOM   4409  H8    A  1094      11.370  -8.406 -37.201  1.00  0.00           H  
ATOM   4410  P     U  1095      10.271 -10.188 -42.698  1.00  0.00           P  
ATOM   4411  OP2   U  1095      11.090  -8.952 -42.623  1.00  0.00           O  
ATOM   4412  OP1   U  1095      10.374 -11.067 -43.890  1.00  0.00           O  
ATOM   4413  O5'   U  1095       8.742  -9.778 -42.518  1.00  0.00           O  
ATOM   4414  C5'   U  1095       7.701 -10.702 -42.799  1.00  0.00           C  
ATOM   4415  C4'   U  1095       6.354 -10.170 -42.374  1.00  0.00           C  
ATOM   4416  O4'   U  1095       6.432  -9.701 -41.000  1.00  0.00           O  
ATOM   4417  C3'   U  1095       5.855  -8.939 -43.116  1.00  0.00           C  
ATOM   4418  O3'   U  1095       5.331  -9.239 -44.397  1.00  0.00           O  
ATOM   4419  C1'   U  1095       5.549  -8.622 -40.817  1.00  0.00           C  
ATOM   4420  C2'   U  1095       4.800  -8.443 -42.137  1.00  0.00           C  
ATOM   4421  O2'   U  1095       3.652  -9.279 -42.151  1.00  0.00           O  
ATOM   4422  N1    U  1095       6.352  -7.427 -40.459  1.00  0.00           N  
ATOM   4423  C2    U  1095       5.658  -6.282 -40.115  1.00  0.00           C  
ATOM   4424  O2    U  1095       4.441  -6.220 -40.095  1.00  0.00           O  
ATOM   4425  N3    U  1095       6.442  -5.202 -39.790  1.00  0.00           N  
ATOM   4426  C4    U  1095       7.820  -5.148 -39.775  1.00  0.00           C  
ATOM   4427  O4    U  1095       8.381  -4.097 -39.461  1.00  0.00           O  
ATOM   4428  C5    U  1095       8.470  -6.369 -40.142  1.00  0.00           C  
ATOM   4429  C6    U  1095       7.731  -7.437 -40.461  1.00  0.00           C  
ATOM   4430  H5'   U  1095       7.879 -11.539 -42.321  1.00  0.00           H  
ATOM   4431 H5''   U  1095       7.684 -10.881 -43.762  1.00  0.00           H  
ATOM   4432  H4'   U  1095       5.697 -10.894 -42.429  1.00  0.00           H  
ATOM   4433  H3'   U  1095       6.583  -8.287 -43.183  1.00  0.00           H  
ATOM   4434  H1'   U  1095       4.904  -8.806 -40.102  1.00  0.00           H  
ATOM   4435  H2'   U  1095       4.567  -7.506 -42.305  1.00  0.00           H  
ATOM   4436 HO2'   U  1095       2.849  -8.720 -42.091  1.00  0.00           H  
ATOM   4437  H3    U  1095       5.971  -4.379 -39.544  1.00  0.00           H  
ATOM   4438  H5    U  1095       9.448  -6.422 -40.158  1.00  0.00           H  
ATOM   4439  H6    U  1095       8.199  -8.260 -40.709  1.00  0.00           H  
ATOM   4440  P     U  1096       5.738  -8.344 -45.668  1.00  0.00           P  
ATOM   4441  OP2   U  1096       7.047  -7.705 -45.379  1.00  0.00           O  
ATOM   4442  OP1   U  1096       5.580  -9.177 -46.887  1.00  0.00           O  
ATOM   4443  O5'   U  1096       4.629  -7.201 -45.704  1.00  0.00           O  
ATOM   4444  C5'   U  1096       3.333  -7.425 -45.170  1.00  0.00           C  
ATOM   4445  C4'   U  1096       2.677  -6.136 -44.741  1.00  0.00           C  
ATOM   4446  O4'   U  1096       3.114  -5.832 -43.380  1.00  0.00           O  
ATOM   4447  C3'   U  1096       3.060  -4.893 -45.530  1.00  0.00           C  
ATOM   4448  O3'   U  1096       2.254  -4.695 -46.677  1.00  0.00           O  
ATOM   4449  C1'   U  1096       3.418  -4.459 -43.233  1.00  0.00           C  
ATOM   4450  C2'   U  1096       2.883  -3.782 -44.499  1.00  0.00           C  
ATOM   4451  O2'   U  1096       1.511  -3.466 -44.308  1.00  0.00           O  
ATOM   4452  N1    U  1096       4.893  -4.360 -43.122  1.00  0.00           N  
ATOM   4453  C2    U  1096       5.409  -3.190 -42.596  1.00  0.00           C  
ATOM   4454  O2    U  1096       4.711  -2.261 -42.228  1.00  0.00           O  
ATOM   4455  N3    U  1096       6.779  -3.143 -42.512  1.00  0.00           N  
ATOM   4456  C4    U  1096       7.670  -4.124 -42.893  1.00  0.00           C  
ATOM   4457  O4    U  1096       8.878  -3.930 -42.754  1.00  0.00           O  
ATOM   4458  C5    U  1096       7.065  -5.306 -43.428  1.00  0.00           C  
ATOM   4459  C6    U  1096       5.733  -5.378 -43.520  1.00  0.00           C  
ATOM   4460  H5'   U  1096       3.405  -8.020 -44.394  1.00  0.00           H  
ATOM   4461 H5''   U  1096       2.775  -7.855 -45.852  1.00  0.00           H  
ATOM   4462  H4'   U  1096       1.701  -6.227 -44.749  1.00  0.00           H  
ATOM   4463  H3'   U  1096       4.003  -4.939 -45.790  1.00  0.00           H  
ATOM   4464  H1'   U  1096       3.004  -4.045 -42.446  1.00  0.00           H  
ATOM   4465  H2'   U  1096       3.408  -2.987 -44.729  1.00  0.00           H  
ATOM   4466 HO2'   U  1096       0.999  -3.784 -45.082  1.00  0.00           H  
ATOM   4467  H3    U  1096       7.165  -2.322 -42.142  1.00  0.00           H  
ATOM   4468  H5    U  1096       7.623  -6.055 -43.723  1.00  0.00           H  
ATOM   4469  H6    U  1096       5.344  -6.197 -43.890  1.00  0.00           H  
ATOM   4470  P     G  1097       2.826  -3.880 -47.938  1.00  0.00           P  
ATOM   4471  OP2   G  1097       4.152  -4.449 -48.290  1.00  0.00           O  
ATOM   4472  OP1   G  1097       1.758  -3.816 -48.969  1.00  0.00           O  
ATOM   4473  O5'   G  1097       3.056  -2.408 -47.374  1.00  0.00           O  
ATOM   4474  C5'   G  1097       1.958  -1.597 -46.983  1.00  0.00           C  
ATOM   4475  C4'   G  1097       2.400  -0.200 -46.625  1.00  0.00           C  
ATOM   4476  O4'   G  1097       3.174  -0.210 -45.399  1.00  0.00           O  
ATOM   4477  C3'   G  1097       3.332   0.480 -47.616  1.00  0.00           C  
ATOM   4478  O3'   G  1097       2.651   1.015 -48.738  1.00  0.00           O  
ATOM   4479  C1'   G  1097       4.154   0.806 -45.429  1.00  0.00           C  
ATOM   4480  C2'   G  1097       3.950   1.563 -46.746  1.00  0.00           C  
ATOM   4481  O2'   G  1097       3.041   2.632 -46.531  1.00  0.00           O  
ATOM   4482  N1    G  1097       9.004   1.336 -43.976  1.00  0.00           N  
ATOM   4483  C2    G  1097       7.960   2.222 -43.876  1.00  0.00           C  
ATOM   4484  N2    G  1097       8.238   3.409 -43.315  1.00  0.00           N  
ATOM   4485  N3    G  1097       6.731   1.967 -44.294  1.00  0.00           N  
ATOM   4486  C4    G  1097       6.627   0.733 -44.831  1.00  0.00           C  
ATOM   4487  C5    G  1097       7.605  -0.228 -44.978  1.00  0.00           C  
ATOM   4488  C6    G  1097       8.919   0.060 -44.526  1.00  0.00           C  
ATOM   4489  O6    G  1097       9.923  -0.660 -44.568  1.00  0.00           O  
ATOM   4490  N7    G  1097       7.091  -1.367 -45.580  1.00  0.00           N  
ATOM   4491  C8    G  1097       5.833  -1.085 -45.784  1.00  0.00           C  
ATOM   4492  N9    G  1097       5.484   0.173 -45.353  1.00  0.00           N  
ATOM   4493  H5'   G  1097       1.521  -2.004 -46.206  1.00  0.00           H  
ATOM   4494 H5''   G  1097       1.316  -1.551 -47.722  1.00  0.00           H  
ATOM   4495  H4'   G  1097       1.606   0.358 -46.487  1.00  0.00           H  
ATOM   4496  H3'   G  1097       4.024  -0.155 -47.894  1.00  0.00           H  
ATOM   4497  H1'   G  1097       4.044   1.424 -44.677  1.00  0.00           H  
ATOM   4498  H2'   G  1097       4.801   1.879 -47.116  1.00  0.00           H  
ATOM   4499 HO2'   G  1097       2.634   2.532 -45.645  1.00  0.00           H  
ATOM   4500  H1    G  1097       9.878   1.622 -43.636  1.00  0.00           H  
ATOM   4501  H22   G  1097       7.532   4.082 -43.217  1.00  0.00           H  
ATOM   4502  H21   G  1097       9.146   3.606 -43.003  1.00  0.00           H  
ATOM   4503  H8    G  1097       5.202  -1.707 -46.201  1.00  0.00           H  
ATOM   4504  P     U  1098       1.323   1.846 -48.534  1.00  0.00           P  
ATOM   4505  OP2   U  1098       0.877   2.257 -49.889  1.00  0.00           O  
ATOM   4506  OP1   U  1098       0.433   1.009 -47.690  1.00  0.00           O  
ATOM   4507  O5'   U  1098       1.686   3.162 -47.714  1.00  0.00           O  
ATOM   4508  C5'   U  1098       1.782   4.422 -48.360  1.00  0.00           C  
ATOM   4509  C4'   U  1098       1.171   5.523 -47.529  1.00  0.00           C  
ATOM   4510  O4'   U  1098      -0.030   5.046 -46.872  1.00  0.00           O  
ATOM   4511  C3'   U  1098       2.060   6.120 -46.449  1.00  0.00           C  
ATOM   4512  O3'   U  1098       1.902   7.521 -46.314  1.00  0.00           O  
ATOM   4513  C1'   U  1098       0.030   5.368 -45.505  1.00  0.00           C  
ATOM   4514  C2'   U  1098       1.519   5.473 -45.177  1.00  0.00           C  
ATOM   4515  O2'   U  1098       1.689   6.326 -44.054  1.00  0.00           O  
ATOM   4516  N1    U  1098      -0.638   4.282 -44.747  1.00  0.00           N  
ATOM   4517  C2    U  1098      -1.619   4.654 -43.847  1.00  0.00           C  
ATOM   4518  O2    U  1098      -1.948   5.812 -43.660  1.00  0.00           O  
ATOM   4519  N3    U  1098      -2.210   3.616 -43.169  1.00  0.00           N  
ATOM   4520  C4    U  1098      -1.927   2.272 -43.293  1.00  0.00           C  
ATOM   4521  O4    U  1098      -2.548   1.458 -42.608  1.00  0.00           O  
ATOM   4522  C5    U  1098      -0.901   1.963 -44.242  1.00  0.00           C  
ATOM   4523  C6    U  1098      -0.310   2.954 -44.917  1.00  0.00           C  
ATOM   4524  H5'   U  1098       1.315   4.375 -49.221  1.00  0.00           H  
ATOM   4525 H5''   U  1098       2.726   4.629 -48.519  1.00  0.00           H  
ATOM   4526  H4'   U  1098       0.905   6.234 -48.149  1.00  0.00           H  
ATOM   4527  H3'   U  1098       3.007   5.916 -46.594  1.00  0.00           H  
ATOM   4528  H1'   U  1098      -0.406   6.222 -45.302  1.00  0.00           H  
ATOM   4529  H2'   U  1098       1.919   4.591 -45.025  1.00  0.00           H  
ATOM   4530 HO2'   U  1098       1.958   5.786 -43.281  1.00  0.00           H  
ATOM   4531  H3    U  1098      -2.909   3.857 -42.525  1.00  0.00           H  
ATOM   4532  H5    U  1098      -0.636   1.032 -44.395  1.00  0.00           H  
ATOM   4533  H6    U  1098       0.389   2.716 -45.560  1.00  0.00           H  
ATOM   4534  P     U  1099       2.830   8.525 -47.158  1.00  0.00           P  
ATOM   4535  OP2   U  1099       3.342   7.792 -48.343  1.00  0.00           O  
ATOM   4536  OP1   U  1099       2.082   9.795 -47.346  1.00  0.00           O  
ATOM   4537  O5'   U  1099       4.061   8.817 -46.189  1.00  0.00           O  
ATOM   4538  C5'   U  1099       3.875   9.501 -44.959  1.00  0.00           C  
ATOM   4539  C4'   U  1099       5.175   9.668 -44.213  1.00  0.00           C  
ATOM   4540  O4'   U  1099       5.556   8.401 -43.631  1.00  0.00           O  
ATOM   4541  C3'   U  1099       6.384  10.057 -45.051  1.00  0.00           C  
ATOM   4542  O3'   U  1099       6.441  11.445 -45.330  1.00  0.00           O  
ATOM   4543  C1'   U  1099       6.967   8.267 -43.649  1.00  0.00           C  
ATOM   4544  C2'   U  1099       7.541   9.569 -44.197  1.00  0.00           C  
ATOM   4545  O2'   U  1099       7.799  10.451 -43.113  1.00  0.00           O  
ATOM   4546  N1    U  1099       7.325   7.097 -44.488  1.00  0.00           N  
ATOM   4547  C2    U  1099       8.656   6.724 -44.514  1.00  0.00           C  
ATOM   4548  O2    U  1099       9.524   7.307 -43.887  1.00  0.00           O  
ATOM   4549  N3    U  1099       8.941   5.636 -45.302  1.00  0.00           N  
ATOM   4550  C4    U  1099       8.052   4.898 -46.054  1.00  0.00           C  
ATOM   4551  O4    U  1099       8.465   3.943 -46.714  1.00  0.00           O  
ATOM   4552  C5    U  1099       6.693   5.341 -45.978  1.00  0.00           C  
ATOM   4553  C6    U  1099       6.388   6.397 -45.217  1.00  0.00           C  
ATOM   4554  H5'   U  1099       3.251   8.990 -44.401  1.00  0.00           H  
ATOM   4555 H5''   U  1099       3.494  10.385 -45.139  1.00  0.00           H  
ATOM   4556  H4'   U  1099       5.062  10.326 -43.496  1.00  0.00           H  
ATOM   4557  H3'   U  1099       6.375   9.557 -45.893  1.00  0.00           H  
ATOM   4558  H1'   U  1099       7.299   8.126 -42.737  1.00  0.00           H  
ATOM   4559  H2'   U  1099       8.346   9.408 -44.732  1.00  0.00           H  
ATOM   4560 HO2'   U  1099       8.688  10.257 -42.748  1.00  0.00           H  
ATOM   4561  H3    U  1099       9.879   5.355 -45.335  1.00  0.00           H  
ATOM   4562  H5    U  1099       5.993   4.874 -46.480  1.00  0.00           H  
ATOM   4563  H6    U  1099       5.451   6.681 -45.183  1.00  0.00           H  
ATOM   4564  P     C  1100       6.985  11.963 -46.750  1.00  0.00           P  
ATOM   4565  OP2   C  1100       6.547  11.000 -47.791  1.00  0.00           O  
ATOM   4566  OP1   C  1100       6.628  13.399 -46.882  1.00  0.00           O  
ATOM   4567  O5'   C  1100       8.569  11.861 -46.617  1.00  0.00           O  
ATOM   4568  C5'   C  1100       9.292  12.765 -45.796  1.00  0.00           C  
ATOM   4569  C4'   C  1100      10.755  12.402 -45.721  1.00  0.00           C  
ATOM   4570  O4'   C  1100      10.897  11.070 -45.152  1.00  0.00           O  
ATOM   4571  C3'   C  1100      11.487  12.292 -47.049  1.00  0.00           C  
ATOM   4572  O3'   C  1100      11.928  13.545 -47.542  1.00  0.00           O  
ATOM   4573  C1'   C  1100      11.984  10.430 -45.757  1.00  0.00           C  
ATOM   4574  C2'   C  1100      12.705  11.476 -46.606  1.00  0.00           C  
ATOM   4575  O2'   C  1100      13.578  12.251 -45.797  1.00  0.00           O  
ATOM   4576  N1    C  1100      11.465   9.303 -46.571  1.00  0.00           N  
ATOM   4577  C2    C  1100      12.383   8.381 -47.090  1.00  0.00           C  
ATOM   4578  O2    C  1100      13.592   8.532 -46.857  1.00  0.00           O  
ATOM   4579  N3    C  1100      11.936   7.344 -47.836  1.00  0.00           N  
ATOM   4580  C4    C  1100      10.632   7.204 -48.072  1.00  0.00           C  
ATOM   4581  N4    C  1100      10.237   6.166 -48.813  1.00  0.00           N  
ATOM   4582  C5    C  1100       9.674   8.124 -47.560  1.00  0.00           C  
ATOM   4583  C6    C  1100      10.128   9.146 -46.823  1.00  0.00           C  
ATOM   4584  H5'   C  1100       8.912  12.750 -44.892  1.00  0.00           H  
ATOM   4585 H5''   C  1100       9.206  13.669 -46.164  1.00  0.00           H  
ATOM   4586  H4'   C  1100      11.211  13.047 -45.141  1.00  0.00           H  
ATOM   4587  H3'   C  1100      10.942  11.775 -47.677  1.00  0.00           H  
ATOM   4588  H1'   C  1100      12.600  10.086 -45.078  1.00  0.00           H  
ATOM   4589  H2'   C  1100      13.173  11.086 -47.373  1.00  0.00           H  
ATOM   4590 HO2'   C  1100      14.504  12.040 -46.034  1.00  0.00           H  
ATOM   4591  H42   C  1100       9.285   6.035 -49.005  1.00  0.00           H  
ATOM   4592  H41   C  1100      10.899   5.534 -49.165  1.00  0.00           H  
ATOM   4593  H5    C  1100       8.717   8.013 -47.739  1.00  0.00           H  
ATOM   4594  H6    C  1100       9.484   9.790 -46.461  1.00  0.00           H  
ATOM   4595  P     U  1101      11.823  13.878 -49.112  1.00  0.00           P  
ATOM   4596  OP2   U  1101      10.857  12.929 -49.719  1.00  0.00           O  
ATOM   4597  OP1   U  1101      11.607  15.340 -49.258  1.00  0.00           O  
ATOM   4598  O5'   U  1101      13.273  13.535 -49.675  1.00  0.00           O  
ATOM   4599  C5'   U  1101      14.392  13.448 -48.806  1.00  0.00           C  
ATOM   4600  C4'   U  1101      15.442  12.507 -49.343  1.00  0.00           C  
ATOM   4601  O4'   U  1101      15.308  11.156 -48.818  1.00  0.00           O  
ATOM   4602  C3'   U  1101      15.497  12.355 -50.855  1.00  0.00           C  
ATOM   4603  O3'   U  1101      16.225  13.391 -51.489  1.00  0.00           O  
ATOM   4604  C1'   U  1101      15.471  10.228 -49.855  1.00  0.00           C  
ATOM   4605  C2'   U  1101      16.167  10.993 -50.992  1.00  0.00           C  
ATOM   4606  O2'   U  1101      17.560  11.076 -50.726  1.00  0.00           O  
ATOM   4607  N1    U  1101      14.116   9.761 -50.238  1.00  0.00           N  
ATOM   4608  C2    U  1101      14.027   8.531 -50.864  1.00  0.00           C  
ATOM   4609  O2    U  1101      14.998   7.835 -51.105  1.00  0.00           O  
ATOM   4610  N3    U  1101      12.755   8.139 -51.199  1.00  0.00           N  
ATOM   4611  C4    U  1101      11.585   8.835 -50.980  1.00  0.00           C  
ATOM   4612  O4    U  1101      10.514   8.346 -51.343  1.00  0.00           O  
ATOM   4613  C5    U  1101      11.754  10.098 -50.329  1.00  0.00           C  
ATOM   4614  C6    U  1101      12.982  10.504 -49.990  1.00  0.00           C  
ATOM   4615  H5'   U  1101      14.092  13.126 -47.931  1.00  0.00           H  
ATOM   4616 H5''   U  1101      14.786  14.339 -48.702  1.00  0.00           H  
ATOM   4617  H4'   U  1101      16.326  12.837 -49.080  1.00  0.00           H  
ATOM   4618  H3'   U  1101      14.585  12.309 -51.208  1.00  0.00           H  
ATOM   4619  H1'   U  1101      16.021   9.457 -49.601  1.00  0.00           H  
ATOM   4620  H2'   U  1101      15.989  10.592 -51.868  1.00  0.00           H  
ATOM   4621 HO2'   U  1101      18.041  10.507 -51.363  1.00  0.00           H  
ATOM   4622  H3    U  1101      12.669   7.270 -51.644  1.00  0.00           H  
ATOM   4623  H5    U  1101      10.975  10.660 -50.132  1.00  0.00           H  
ATOM   4624  H6    U  1101      13.071  11.372 -49.546  1.00  0.00           H  
ATOM   4625  P     G  1102      15.963  13.734 -53.037  1.00  0.00           P  
ATOM   4626  OP2   G  1102      14.495  13.782 -53.256  1.00  0.00           O  
ATOM   4627  OP1   G  1102      16.798  14.908 -53.397  1.00  0.00           O  
ATOM   4628  O5'   G  1102      16.536  12.466 -53.815  1.00  0.00           O  
ATOM   4629  C5'   G  1102      17.933  12.298 -54.007  1.00  0.00           C  
ATOM   4630  C4'   G  1102      18.233  11.099 -54.871  1.00  0.00           C  
ATOM   4631  O4'   G  1102      17.718   9.902 -54.230  1.00  0.00           O  
ATOM   4632  C3'   G  1102      17.575  11.082 -56.242  1.00  0.00           C  
ATOM   4633  O3'   G  1102      18.307  11.807 -57.216  1.00  0.00           O  
ATOM   4634  C1'   G  1102      17.227   8.993 -55.205  1.00  0.00           C  
ATOM   4635  C2'   G  1102      17.571   9.595 -56.567  1.00  0.00           C  
ATOM   4636  O2'   G  1102      18.861   9.150 -56.958  1.00  0.00           O  
ATOM   4637  N1    G  1102      13.117   6.128 -56.111  1.00  0.00           N  
ATOM   4638  C2    G  1102      14.424   5.924 -56.481  1.00  0.00           C  
ATOM   4639  N2    G  1102      14.676   4.811 -57.186  1.00  0.00           N  
ATOM   4640  N3    G  1102      15.414   6.749 -56.182  1.00  0.00           N  
ATOM   4641  C4    G  1102      14.987   7.815 -55.473  1.00  0.00           C  
ATOM   4642  C5    G  1102      13.708   8.112 -55.052  1.00  0.00           C  
ATOM   4643  C6    G  1102      12.655   7.219 -55.380  1.00  0.00           C  
ATOM   4644  O6    G  1102      11.455   7.307 -55.098  1.00  0.00           O  
ATOM   4645  N7    G  1102      13.687   9.305 -54.344  1.00  0.00           N  
ATOM   4646  C8    G  1102      14.930   9.704 -54.347  1.00  0.00           C  
ATOM   4647  N9    G  1102      15.771   8.847 -55.013  1.00  0.00           N  
ATOM   4648  H5'   G  1102      18.364  12.181 -53.135  1.00  0.00           H  
ATOM   4649 H5''   G  1102      18.295  13.101 -54.436  1.00  0.00           H  
ATOM   4650  H4'   G  1102      19.205  11.016 -54.971  1.00  0.00           H  
ATOM   4651  H3'   G  1102      16.652  11.400 -56.160  1.00  0.00           H  
ATOM   4652  H1'   G  1102      17.657   8.117 -55.117  1.00  0.00           H  
ATOM   4653  H2'   G  1102      16.892   9.376 -57.239  1.00  0.00           H  
ATOM   4654 HO2'   G  1102      18.769   8.513 -57.698  1.00  0.00           H  
ATOM   4655  H1    G  1102      12.458   5.456 -56.382  1.00  0.00           H  
ATOM   4656  H22   G  1102      15.591   4.613 -57.478  1.00  0.00           H  
ATOM   4657  H21   G  1102      13.949   4.195 -57.411  1.00  0.00           H  
ATOM   4658  H8    G  1102      15.231  10.531 -53.916  1.00  0.00           H  
ATOM   4659  P     C  1103      17.570  12.362 -58.532  1.00  0.00           P  
ATOM   4660  OP2   C  1103      16.324  13.048 -58.108  1.00  0.00           O  
ATOM   4661  OP1   C  1103      18.572  13.098 -59.344  1.00  0.00           O  
ATOM   4662  O5'   C  1103      17.162  11.045 -59.331  1.00  0.00           O  
ATOM   4663  C5'   C  1103      18.111  10.348 -60.123  1.00  0.00           C  
ATOM   4664  C4'   C  1103      17.471   9.223 -60.900  1.00  0.00           C  
ATOM   4665  O4'   C  1103      16.848   8.289 -59.981  1.00  0.00           O  
ATOM   4666  C3'   C  1103      16.312   9.609 -61.805  1.00  0.00           C  
ATOM   4667  O3'   C  1103      16.732  10.228 -63.008  1.00  0.00           O  
ATOM   4668  C1'   C  1103      15.711   7.715 -60.601  1.00  0.00           C  
ATOM   4669  C2'   C  1103      15.668   8.247 -62.028  1.00  0.00           C  
ATOM   4670  O2'   C  1103      16.466   7.433 -62.874  1.00  0.00           O  
ATOM   4671  N1    C  1103      14.503   8.085 -59.824  1.00  0.00           N  
ATOM   4672  C2    C  1103      13.353   7.299 -59.968  1.00  0.00           C  
ATOM   4673  O2    C  1103      13.377   6.323 -60.734  1.00  0.00           O  
ATOM   4674  N3    C  1103      12.237   7.615 -59.270  1.00  0.00           N  
ATOM   4675  C4    C  1103      12.237   8.668 -58.453  1.00  0.00           C  
ATOM   4676  N4    C  1103      11.113   8.942 -57.785  1.00  0.00           N  
ATOM   4677  C5    C  1103      13.388   9.488 -58.286  1.00  0.00           C  
ATOM   4678  C6    C  1103      14.486   9.165 -58.980  1.00  0.00           C  
ATOM   4679  H5'   C  1103      18.805   9.979 -59.538  1.00  0.00           H  
ATOM   4680 H5''   C  1103      18.524  10.976 -60.752  1.00  0.00           H  
ATOM   4681  H4'   C  1103      18.166   8.756 -61.407  1.00  0.00           H  
ATOM   4682  H3'   C  1103      15.697  10.192 -61.312  1.00  0.00           H  
ATOM   4683  H1'   C  1103      15.798   6.739 -60.624  1.00  0.00           H  
ATOM   4684  H2'   C  1103      14.753   8.335 -62.368  1.00  0.00           H  
ATOM   4685 HO2'   C  1103      15.883   6.941 -63.488  1.00  0.00           H  
ATOM   4686  H42   C  1103      11.081   9.710 -57.177  1.00  0.00           H  
ATOM   4687  H41   C  1103      10.322   8.376 -57.904  1.00  0.00           H  
ATOM   4688  H5    C  1103      13.378  10.260 -57.682  1.00  0.00           H  
ATOM   4689  H6    C  1103      15.289   9.716 -58.878  1.00  0.00           H  
ATOM   4690  P     C  1104      15.649  10.912 -63.968  1.00  0.00           P  
ATOM   4691  OP2   C  1104      16.358  12.019 -64.658  1.00  0.00           O  
ATOM   4692  OP1   C  1104      15.059   9.808 -64.768  1.00  0.00           O  
ATOM   4693  O5'   C  1104      14.491  11.547 -63.077  1.00  0.00           O  
ATOM   4694  C5'   C  1104      13.386  10.764 -62.652  1.00  0.00           C  
ATOM   4695  C4'   C  1104      12.737  11.341 -61.417  1.00  0.00           C  
ATOM   4696  O4'   C  1104      13.692  12.149 -60.689  1.00  0.00           O  
ATOM   4697  C3'   C  1104      11.545  12.256 -61.651  1.00  0.00           C  
ATOM   4698  O3'   C  1104      10.502  12.056 -60.713  1.00  0.00           O  
ATOM   4699  C1'   C  1104      13.240  13.491 -60.548  1.00  0.00           C  
ATOM   4700  C2'   C  1104      12.123  13.659 -61.558  1.00  0.00           C  
ATOM   4701  O2'   C  1104      11.172  14.573 -61.030  1.00  0.00           O  
ATOM   4702  N1    C  1104      14.380  14.402 -60.813  1.00  0.00           N  
ATOM   4703  C2    C  1104      14.346  15.688 -60.260  1.00  0.00           C  
ATOM   4704  O2    C  1104      13.371  16.026 -59.570  1.00  0.00           O  
ATOM   4705  N3    C  1104      15.374  16.539 -60.485  1.00  0.00           N  
ATOM   4706  C4    C  1104      16.410  16.152 -61.230  1.00  0.00           C  
ATOM   4707  N4    C  1104      17.401  17.025 -61.426  1.00  0.00           N  
ATOM   4708  C5    C  1104      16.474  14.853 -61.807  1.00  0.00           C  
ATOM   4709  C6    C  1104      15.453  14.020 -61.576  1.00  0.00           C  
ATOM   4710  H5'   C  1104      13.695   9.855 -62.456  1.00  0.00           H  
ATOM   4711 H5''   C  1104      12.724  10.729 -63.373  1.00  0.00           H  
ATOM   4712  H4'   C  1104      12.459  10.598 -60.842  1.00  0.00           H  
ATOM   4713  H3'   C  1104      11.201  12.093 -62.554  1.00  0.00           H  
ATOM   4714  H1'   C  1104      12.889  13.659 -59.649  1.00  0.00           H  
ATOM   4715  H2'   C  1104      12.473  13.960 -62.422  1.00  0.00           H  
ATOM   4716 HO2'   C  1104      11.515  15.485 -61.131  1.00  0.00           H  
ATOM   4717  H42   C  1104      18.176  16.771 -61.969  1.00  0.00           H  
ATOM   4718  H41   C  1104      17.352  17.920 -61.028  1.00  0.00           H  
ATOM   4719  H5    C  1104      17.240  14.577 -62.353  1.00  0.00           H  
ATOM   4720  H6    C  1104      15.478  13.121 -61.964  1.00  0.00           H  
ATOM   4721  P     G  1105       9.177  11.250 -61.137  1.00  0.00           P  
ATOM   4722  OP2   G  1105       9.515  10.387 -62.297  1.00  0.00           O  
ATOM   4723  OP1   G  1105       8.598  10.640 -59.913  1.00  0.00           O  
ATOM   4724  O5'   G  1105       8.179  12.385 -61.641  1.00  0.00           O  
ATOM   4725  C5'   G  1105       7.135  12.862 -60.805  1.00  0.00           C  
ATOM   4726  C4'   G  1105       5.778  12.480 -61.341  1.00  0.00           C  
ATOM   4727  O4'   G  1105       5.792  12.434 -62.785  1.00  0.00           O  
ATOM   4728  C3'   G  1105       5.243  11.126 -60.899  1.00  0.00           C  
ATOM   4729  O3'   G  1105       4.578  11.175 -59.648  1.00  0.00           O  
ATOM   4730  C1'   G  1105       4.916  11.415 -63.230  1.00  0.00           C  
ATOM   4731  C2'   G  1105       4.248  10.793 -62.002  1.00  0.00           C  
ATOM   4732  O2'   G  1105       3.002  11.438 -61.785  1.00  0.00           O  
ATOM   4733  N1    G  1105       4.755   7.561 -66.552  1.00  0.00           N  
ATOM   4734  C2    G  1105       3.727   8.301 -66.021  1.00  0.00           C  
ATOM   4735  N2    G  1105       2.489   7.976 -66.424  1.00  0.00           N  
ATOM   4736  N3    G  1105       3.897   9.289 -65.157  1.00  0.00           N  
ATOM   4737  C4    G  1105       5.199   9.481 -64.860  1.00  0.00           C  
ATOM   4738  C5    G  1105       6.300   8.800 -65.333  1.00  0.00           C  
ATOM   4739  C6    G  1105       6.103   7.742 -66.259  1.00  0.00           C  
ATOM   4740  O6    G  1105       6.951   7.019 -66.794  1.00  0.00           O  
ATOM   4741  N7    G  1105       7.468   9.306 -64.781  1.00  0.00           N  
ATOM   4742  C8    G  1105       7.064  10.267 -63.997  1.00  0.00           C  
ATOM   4743  N9    G  1105       5.699  10.428 -63.997  1.00  0.00           N  
ATOM   4744  H5'   G  1105       7.192  13.838 -60.746  1.00  0.00           H  
ATOM   4745 H5''   G  1105       7.244  12.480 -59.909  1.00  0.00           H  
ATOM   4746  H4'   G  1105       5.148  13.177 -61.061  1.00  0.00           H  
ATOM   4747  H3'   G  1105       5.957  10.458 -60.857  1.00  0.00           H  
ATOM   4748  H1'   G  1105       4.232  11.810 -63.809  1.00  0.00           H  
ATOM   4749  H2'   G  1105       4.141   9.824 -62.109  1.00  0.00           H  
ATOM   4750 HO2'   G  1105       2.278  10.821 -62.019  1.00  0.00           H  
ATOM   4751  H1    G  1105       4.523   6.850 -67.185  1.00  0.00           H  
ATOM   4752  H22   G  1105       1.716   8.470 -66.079  1.00  0.00           H  
ATOM   4753  H21   G  1105       2.355   7.246 -67.063  1.00  0.00           H  
ATOM   4754  H8    G  1105       7.673  10.819 -63.463  1.00  0.00           H  
ATOM   4755  P     G  1106       4.345   9.827 -58.804  1.00  0.00           P  
ATOM   4756  OP2   G  1106       5.675   9.294 -58.413  1.00  0.00           O  
ATOM   4757  OP1   G  1106       3.330  10.109 -57.757  1.00  0.00           O  
ATOM   4758  O5'   G  1106       3.700   8.819 -59.856  1.00  0.00           O  
ATOM   4759  C5'   G  1106       2.291   8.697 -59.979  1.00  0.00           C  
ATOM   4760  C4'   G  1106       1.910   7.536 -60.864  1.00  0.00           C  
ATOM   4761  O4'   G  1106       2.525   7.757 -62.147  1.00  0.00           O  
ATOM   4762  C3'   G  1106       2.400   6.167 -60.417  1.00  0.00           C  
ATOM   4763  O3'   G  1106       1.515   5.531 -59.511  1.00  0.00           O  
ATOM   4764  C1'   G  1106       2.941   6.533 -62.690  1.00  0.00           C  
ATOM   4765  C2'   G  1106       2.397   5.443 -61.746  1.00  0.00           C  
ATOM   4766  O2'   G  1106       1.077   5.103 -62.145  1.00  0.00           O  
ATOM   4767  N1    G  1106       7.098   4.388 -64.698  1.00  0.00           N  
ATOM   4768  C2    G  1106       5.774   4.089 -64.905  1.00  0.00           C  
ATOM   4769  N2    G  1106       5.516   3.086 -65.758  1.00  0.00           N  
ATOM   4770  N3    G  1106       4.772   4.725 -64.319  1.00  0.00           N  
ATOM   4771  C4    G  1106       5.208   5.701 -63.494  1.00  0.00           C  
ATOM   4772  C5    G  1106       6.504   6.080 -63.218  1.00  0.00           C  
ATOM   4773  C6    G  1106       7.569   5.389 -63.854  1.00  0.00           C  
ATOM   4774  O6    G  1106       8.785   5.577 -63.740  1.00  0.00           O  
ATOM   4775  N7    G  1106       6.528   7.132 -62.314  1.00  0.00           N  
ATOM   4776  C8    G  1106       5.270   7.368 -62.060  1.00  0.00           C  
ATOM   4777  N9    G  1106       4.415   6.537 -62.743  1.00  0.00           N  
ATOM   4778  H5'   G  1106       1.930   9.523 -60.362  1.00  0.00           H  
ATOM   4779 H5''   G  1106       1.903   8.561 -59.089  1.00  0.00           H  
ATOM   4780  H4'   G  1106       0.938   7.500 -60.989  1.00  0.00           H  
ATOM   4781  H3'   G  1106       3.299   6.182 -60.029  1.00  0.00           H  
ATOM   4782  H1'   G  1106       2.582   6.393 -63.591  1.00  0.00           H  
ATOM   4783  H2'   G  1106       2.984   4.658 -61.729  1.00  0.00           H  
ATOM   4784 HO2'   G  1106       1.084   4.207 -62.542  1.00  0.00           H  
ATOM   4785  H1    G  1106       7.765   3.857 -65.182  1.00  0.00           H  
ATOM   4786  H22   G  1106       4.589   2.828 -65.944  1.00  0.00           H  
ATOM   4787  H21   G  1106       6.252   2.611 -66.196  1.00  0.00           H  
ATOM   4788  H8    G  1106       4.966   8.069 -61.445  1.00  0.00           H  
ATOM   4789  P     G  1107       1.985   4.221 -58.707  1.00  0.00           P  
ATOM   4790  OP2   G  1107       3.001   4.636 -57.706  1.00  0.00           O  
ATOM   4791  OP1   G  1107       0.770   3.493 -58.261  1.00  0.00           O  
ATOM   4792  O5'   G  1107       2.715   3.332 -59.810  1.00  0.00           O  
ATOM   4793  C5'   G  1107       3.007   1.964 -59.567  1.00  0.00           C  
ATOM   4794  C4'   G  1107       4.258   1.528 -60.288  1.00  0.00           C  
ATOM   4795  O4'   G  1107       4.782   2.625 -61.074  1.00  0.00           O  
ATOM   4796  C3'   G  1107       5.419   1.092 -59.406  1.00  0.00           C  
ATOM   4797  O3'   G  1107       5.367  -0.282 -59.063  1.00  0.00           O  
ATOM   4798  C1'   G  1107       6.185   2.685 -60.990  1.00  0.00           C  
ATOM   4799  C2'   G  1107       6.618   1.382 -60.292  1.00  0.00           C  
ATOM   4800  O2'   G  1107       6.790   0.371 -61.275  1.00  0.00           O  
ATOM   4801  N1    G  1107       9.833   5.980 -59.669  1.00  0.00           N  
ATOM   4802  C2    G  1107       9.898   4.895 -60.509  1.00  0.00           C  
ATOM   4803  N2    G  1107      11.089   4.651 -61.076  1.00  0.00           N  
ATOM   4804  N3    G  1107       8.870   4.106 -60.777  1.00  0.00           N  
ATOM   4805  C4    G  1107       7.753   4.493 -60.126  1.00  0.00           C  
ATOM   4806  C5    G  1107       7.582   5.559 -59.267  1.00  0.00           C  
ATOM   4807  C6    G  1107       8.693   6.397 -58.989  1.00  0.00           C  
ATOM   4808  O6    G  1107       8.744   7.391 -58.255  1.00  0.00           O  
ATOM   4809  N7    G  1107       6.275   5.615 -58.805  1.00  0.00           N  
ATOM   4810  C8    G  1107       5.686   4.603 -59.380  1.00  0.00           C  
ATOM   4811  N9    G  1107       6.524   3.880 -60.195  1.00  0.00           N  
ATOM   4812  H5'   G  1107       2.254   1.417 -59.874  1.00  0.00           H  
ATOM   4813 H5''   G  1107       3.129   1.829 -58.604  1.00  0.00           H  
ATOM   4814  H4'   G  1107       4.026   0.794 -60.894  1.00  0.00           H  
ATOM   4815  H3'   G  1107       5.459   1.626 -58.586  1.00  0.00           H  
ATOM   4816  H1'   G  1107       6.616   2.744 -61.868  1.00  0.00           H  
ATOM   4817  H2'   G  1107       7.433   1.516 -59.762  1.00  0.00           H  
ATOM   4818 HO2'   G  1107       7.747   0.182 -61.375  1.00  0.00           H  
ATOM   4819  H1    G  1107      10.652   6.502 -59.537  1.00  0.00           H  
ATOM   4820  H22   G  1107      11.194   3.890 -61.685  1.00  0.00           H  
ATOM   4821  H21   G  1107      11.854   5.231 -60.883  1.00  0.00           H  
ATOM   4822  H8    G  1107       4.741   4.382 -59.245  1.00  0.00           H  
ATOM   4823  P     C  1108       6.021  -0.797 -57.688  1.00  0.00           P  
ATOM   4824  OP2   C  1108       5.576   0.109 -56.599  1.00  0.00           O  
ATOM   4825  OP1   C  1108       5.770  -2.256 -57.577  1.00  0.00           O  
ATOM   4826  O5'   C  1108       7.585  -0.582 -57.900  1.00  0.00           O  
ATOM   4827  C5'   C  1108       8.314  -1.384 -58.818  1.00  0.00           C  
ATOM   4828  C4'   C  1108       9.784  -1.040 -58.814  1.00  0.00           C  
ATOM   4829  O4'   C  1108       9.969   0.288 -59.311  1.00  0.00           O  
ATOM   4830  C3'   C  1108      10.460  -1.006 -57.452  1.00  0.00           C  
ATOM   4831  O3'   C  1108      10.941  -2.275 -57.043  1.00  0.00           O  
ATOM   4832  C1'   C  1108      11.075   0.884 -58.677  1.00  0.00           C  
ATOM   4833  C2'   C  1108      11.684  -0.179 -57.765  1.00  0.00           C  
ATOM   4834  O2'   C  1108      12.643  -0.934 -58.491  1.00  0.00           O  
ATOM   4835  N1    C  1108      10.597   2.068 -57.921  1.00  0.00           N  
ATOM   4836  C2    C  1108      11.527   3.058 -57.579  1.00  0.00           C  
ATOM   4837  O2    C  1108      12.714   2.917 -57.913  1.00  0.00           O  
ATOM   4838  N3    C  1108      11.118   4.148 -56.890  1.00  0.00           N  
ATOM   4839  C4    C  1108       9.838   4.276 -56.541  1.00  0.00           C  
ATOM   4840  N4    C  1108       9.479   5.368 -55.862  1.00  0.00           N  
ATOM   4841  C5    C  1108       8.868   3.288 -56.873  1.00  0.00           C  
ATOM   4842  C6    C  1108       9.285   2.214 -57.556  1.00  0.00           C  
ATOM   4843  H5'   C  1108       7.955  -1.244 -59.719  1.00  0.00           H  
ATOM   4844 H5''   C  1108       8.206  -2.327 -58.573  1.00  0.00           H  
ATOM   4845  H4'   C  1108      10.264  -1.668 -59.392  1.00  0.00           H  
ATOM   4846  H3'   C  1108       9.913  -0.624 -56.735  1.00  0.00           H  
ATOM   4847  H1'   C  1108      11.744   1.165 -59.335  1.00  0.00           H  
ATOM   4848  H2'   C  1108      12.069   0.211 -56.953  1.00  0.00           H  
ATOM   4849 HO2'   C  1108      13.539  -0.716 -58.160  1.00  0.00           H  
ATOM   4850  H42   C  1108       8.545   5.492 -55.592  1.00  0.00           H  
ATOM   4851  H41   C  1108      10.149   6.046 -55.635  1.00  0.00           H  
ATOM   4852  H5    C  1108       7.929   3.391 -56.613  1.00  0.00           H  
ATOM   4853  H6    C  1108       8.633   1.523 -57.794  1.00  0.00           H  
ATOM   4854  P     G  1109      11.154  -2.593 -55.482  1.00  0.00           P  
ATOM   4855  OP2   G  1109      10.546  -1.487 -54.700  1.00  0.00           O  
ATOM   4856  OP1   G  1109      10.721  -3.992 -55.233  1.00  0.00           O  
ATOM   4857  O5'   G  1109      12.734  -2.525 -55.286  1.00  0.00           O  
ATOM   4858  C5'   G  1109      13.298  -2.050 -54.072  1.00  0.00           C  
ATOM   4859  C4'   G  1109      14.645  -1.409 -54.301  1.00  0.00           C  
ATOM   4860  O4'   G  1109      14.492  -0.302 -55.222  1.00  0.00           O  
ATOM   4861  C3'   G  1109      15.322  -0.823 -53.071  1.00  0.00           C  
ATOM   4862  O3'   G  1109      16.169  -1.749 -52.412  1.00  0.00           O  
ATOM   4863  C1'   G  1109      15.239   0.810 -54.778  1.00  0.00           C  
ATOM   4864  C2'   G  1109      16.150   0.316 -53.654  1.00  0.00           C  
ATOM   4865  O2'   G  1109      17.361  -0.164 -54.220  1.00  0.00           O  
ATOM   4866  N1    G  1109      14.676   5.329 -52.501  1.00  0.00           N  
ATOM   4867  C2    G  1109      15.824   4.632 -52.790  1.00  0.00           C  
ATOM   4868  N2    G  1109      16.979   5.211 -52.426  1.00  0.00           N  
ATOM   4869  N3    G  1109      15.842   3.454 -53.392  1.00  0.00           N  
ATOM   4870  C4    G  1109      14.599   3.019 -53.686  1.00  0.00           C  
ATOM   4871  C5    G  1109      13.390   3.635 -53.442  1.00  0.00           C  
ATOM   4872  C6    G  1109      13.386   4.899 -52.796  1.00  0.00           C  
ATOM   4873  O6    G  1109      12.417   5.605 -52.492  1.00  0.00           O  
ATOM   4874  N7    G  1109      12.338   2.857 -53.902  1.00  0.00           N  
ATOM   4875  C8    G  1109      12.915   1.800 -54.407  1.00  0.00           C  
ATOM   4876  N9    G  1109      14.285   1.834 -54.310  1.00  0.00           N  
ATOM   4877  H5'   G  1109      13.402  -2.801 -53.452  1.00  0.00           H  
ATOM   4878 H5''   G  1109      12.692  -1.389 -53.675  1.00  0.00           H  
ATOM   4879  H4'   G  1109      15.244  -2.069 -54.709  1.00  0.00           H  
ATOM   4880  H3'   G  1109      14.659  -0.486 -52.434  1.00  0.00           H  
ATOM   4881  H1'   G  1109      15.785   1.180 -55.502  1.00  0.00           H  
ATOM   4882  H2'   G  1109      16.313   1.018 -52.990  1.00  0.00           H  
ATOM   4883 HO2'   G  1109      18.084   0.461 -54.004  1.00  0.00           H  
ATOM   4884  H1    G  1109      14.770   6.195 -52.053  1.00  0.00           H  
ATOM   4885  H22   G  1109      17.831   4.760 -52.607  1.00  0.00           H  
ATOM   4886  H21   G  1109      16.974   6.083 -51.981  1.00  0.00           H  
ATOM   4887  H8    G  1109      12.420   1.060 -54.815  1.00  0.00           H  
ATOM   4888  P     G  1110      15.821  -2.243 -50.922  1.00  0.00           P  
ATOM   4889  OP2   G  1110      14.380  -1.982 -50.676  1.00  0.00           O  
ATOM   4890  OP1   G  1110      16.357  -3.619 -50.756  1.00  0.00           O  
ATOM   4891  O5'   G  1110      16.666  -1.270 -49.985  1.00  0.00           O  
ATOM   4892  C5'   G  1110      18.081  -1.213 -50.080  1.00  0.00           C  
ATOM   4893  C4'   G  1110      18.613   0.127 -49.638  1.00  0.00           C  
ATOM   4894  O4'   G  1110      18.158   1.161 -50.543  1.00  0.00           O  
ATOM   4895  C3'   G  1110      18.176   0.598 -48.259  1.00  0.00           C  
ATOM   4896  O3'   G  1110      19.005   0.107 -47.219  1.00  0.00           O  
ATOM   4897  C1'   G  1110      17.830   2.342 -49.829  1.00  0.00           C  
ATOM   4898  C2'   G  1110      18.301   2.106 -48.382  1.00  0.00           C  
ATOM   4899  O2'   G  1110      19.654   2.523 -48.267  1.00  0.00           O  
ATOM   4900  N1    G  1110      13.856   5.337 -48.758  1.00  0.00           N  
ATOM   4901  C2    G  1110      15.191   5.530 -48.498  1.00  0.00           C  
ATOM   4902  N2    G  1110      15.516   6.670 -47.870  1.00  0.00           N  
ATOM   4903  N3    G  1110      16.140   4.670 -48.830  1.00  0.00           N  
ATOM   4904  C4    G  1110      15.640   3.581 -49.452  1.00  0.00           C  
ATOM   4905  C5    G  1110      14.327   3.292 -49.759  1.00  0.00           C  
ATOM   4906  C6    G  1110      13.319   4.224 -49.398  1.00  0.00           C  
ATOM   4907  O6    G  1110      12.099   4.149 -49.583  1.00  0.00           O  
ATOM   4908  N7    G  1110      14.230   2.068 -50.404  1.00  0.00           N  
ATOM   4909  C8    G  1110      15.462   1.642 -50.475  1.00  0.00           C  
ATOM   4910  N9    G  1110      16.367   2.511 -49.917  1.00  0.00           N  
ATOM   4911  H5'   G  1110      18.346  -1.372 -51.010  1.00  0.00           H  
ATOM   4912 H5''   G  1110      18.468  -1.914 -49.513  1.00  0.00           H  
ATOM   4913  H4'   G  1110      19.593   0.096 -49.668  1.00  0.00           H  
ATOM   4914  H3'   G  1110      17.248   0.342 -48.077  1.00  0.00           H  
ATOM   4915  H1'   G  1110      18.273   3.138 -50.191  1.00  0.00           H  
ATOM   4916  H2'   G  1110      17.723   2.569 -47.740  1.00  0.00           H  
ATOM   4917 HO2'   G  1110      19.690   3.346 -47.736  1.00  0.00           H  
ATOM   4918  H1    G  1110      13.231   6.036 -48.472  1.00  0.00           H  
ATOM   4919  H22   G  1110      16.454   6.862 -47.658  1.00  0.00           H  
ATOM   4920  H21   G  1110      14.819   7.312 -47.622  1.00  0.00           H  
ATOM   4921  H8    G  1110      15.714   0.789 -50.886  1.00  0.00           H  
ATOM   4922  P     A  1111      18.355  -0.397 -45.838  1.00  0.00           P  
ATOM   4923  OP2   A  1111      17.070  -1.071 -46.154  1.00  0.00           O  
ATOM   4924  OP1   A  1111      19.399  -1.127 -45.077  1.00  0.00           O  
ATOM   4925  O5'   A  1111      18.024   0.950 -45.054  1.00  0.00           O  
ATOM   4926  C5'   A  1111      19.061   1.736 -44.485  1.00  0.00           C  
ATOM   4927  C4'   A  1111      18.570   3.111 -44.107  1.00  0.00           C  
ATOM   4928  O4'   A  1111      17.917   3.714 -45.275  1.00  0.00           O  
ATOM   4929  C3'   A  1111      17.476   3.162 -43.051  1.00  0.00           C  
ATOM   4930  O3'   A  1111      17.983   3.191 -41.728  1.00  0.00           O  
ATOM   4931  C1'   A  1111      16.831   4.524 -44.881  1.00  0.00           C  
ATOM   4932  C2'   A  1111      16.863   4.540 -43.354  1.00  0.00           C  
ATOM   4933  O2'   A  1111      17.714   5.591 -42.921  1.00  0.00           O  
ATOM   4934  N1    A  1111      11.735   4.969 -45.503  1.00  0.00           N  
ATOM   4935  C2    A  1111      12.647   5.773 -44.942  1.00  0.00           C  
ATOM   4936  N3    A  1111      13.960   5.595 -44.814  1.00  0.00           N  
ATOM   4937  C4    A  1111      14.335   4.420 -45.349  1.00  0.00           C  
ATOM   4938  C5    A  1111      13.515   3.489 -45.960  1.00  0.00           C
[truncated: 56,134 more chars]
