# Supplementary material for: Consistent global structures of complex RNA states through multidimensional chemical mapping
Source: eLife. 2015 Jun 2;4:e07600. doi: 10.7554/eLife.07600 (PMC4495719; doi:10.7554/eLife.07600)
Supplement: Source code 1. — Models of HoxA9 5′-UTR 957–1132 IRES domain generated by MCM. DOI: http://dx.doi.org/10.7554/eLife.07600.025 [file elife07600s003.zip › Supplementary File 3/HoxA9_IRES_models/No_explicit_pk34/c.0.7.pdb]

ATOM      1  C5'   C   957       5.075  -5.199  16.351  1.00  0.00           C  
ATOM      2  C4'   C   957       5.317  -6.621  16.799  1.00  0.00           C  
ATOM      3  O4'   C   957       4.600  -6.883  18.034  1.00  0.00           O  
ATOM      4  C3'   C   957       4.816  -7.711  15.865  1.00  0.00           C  
ATOM      5  O3'   C   957       5.680  -7.935  14.763  1.00  0.00           O  
ATOM      6  C1'   C   957       4.282  -8.250  18.099  1.00  0.00           C  
ATOM      7  C2'   C   957       4.779  -8.905  16.811  1.00  0.00           C  
ATOM      8  O2'   C   957       6.081  -9.430  17.029  1.00  0.00           O  
ATOM      9  N1    C   957       2.816  -8.396  18.275  1.00  0.00           N  
ATOM     10  C2    C   957       2.246  -9.661  18.087  1.00  0.00           C  
ATOM     11  O2    C   957       2.977 -10.615  17.779  1.00  0.00           O  
ATOM     12  N3    C   957       0.912  -9.821  18.242  1.00  0.00           N  
ATOM     13  C4    C   957       0.148  -8.780  18.572  1.00  0.00           C  
ATOM     14  N4    C   957      -1.164  -8.985  18.715  1.00  0.00           N  
ATOM     15  C5    C   957       0.697  -7.481  18.771  1.00  0.00           C  
ATOM     16  C6    C   957       2.018  -7.335  18.616  1.00  0.00           C  
ATOM     17  H4'   C   957       6.276  -6.748  16.950  1.00  0.00           H  
ATOM     18  H3'   C   957       3.915  -7.521  15.532  1.00  0.00           H  
ATOM     19  H1'   C   957       4.744  -8.652  18.864  1.00  0.00           H  
ATOM     20  H2'   C   957       4.159  -9.594  16.495  1.00  0.00           H  
ATOM     21 HO2'   C   957       6.033 -10.408  17.045  1.00  0.00           H  
ATOM     22  H42   C   957      -1.752  -8.239  18.957  1.00  0.00           H  
ATOM     23  H41   C   957      -1.538  -9.880  18.577  1.00  0.00           H  
ATOM     24  H5    C   957       0.127  -6.722  19.014  1.00  0.00           H  
ATOM     25  H6    C   957       2.414  -6.450  18.748  1.00  0.00           H  
ATOM     26  P     U   958       5.139  -7.750  13.261  1.00  0.00           P  
ATOM     27  OP2   U   958       5.269  -6.316  12.900  1.00  0.00           O  
ATOM     28  OP1   U   958       5.783  -8.783  12.410  1.00  0.00           O  
ATOM     29  O5'   U   958       3.587  -8.094  13.366  1.00  0.00           O  
ATOM     30  C5'   U   958       3.003  -9.089  12.539  1.00  0.00           C  
ATOM     31  C4'   U   958       1.762  -9.676  13.166  1.00  0.00           C  
ATOM     32  O4'   U   958       1.687  -9.298  14.565  1.00  0.00           O  
ATOM     33  C3'   U   958       0.435  -9.210  12.587  1.00  0.00           C  
ATOM     34  O3'   U   958       0.110  -9.845  11.364  1.00  0.00           O  
ATOM     35  C1'   U   958       0.343  -9.199  14.929  1.00  0.00           C  
ATOM     36  C2'   U   958      -0.491  -9.627  13.721  1.00  0.00           C  
ATOM     37  O2'   U   958      -0.672 -11.036  13.745  1.00  0.00           O  
ATOM     38  N1    U   958       0.056  -7.805  15.345  1.00  0.00           N  
ATOM     39  C2    U   958      -1.242  -7.512  15.719  1.00  0.00           C  
ATOM     40  O2    U   958      -2.137  -8.339  15.719  1.00  0.00           O  
ATOM     41  N3    U   958      -1.461  -6.210  16.097  1.00  0.00           N  
ATOM     42  C4    U   958      -0.535  -5.189  16.138  1.00  0.00           C  
ATOM     43  O4    U   958      -0.888  -4.066  16.501  1.00  0.00           O  
ATOM     44  C5    U   958       0.787  -5.565  15.738  1.00  0.00           C  
ATOM     45  C6    U   958       1.028  -6.826  15.366  1.00  0.00           C  
ATOM     46  H5'   U   958       3.656  -9.806  12.393  1.00  0.00           H  
ATOM     47 H5''   U   958       2.767  -8.690  11.676  1.00  0.00           H  
ATOM     48  H4'   U   958       1.808 -10.652  13.104  1.00  0.00           H  
ATOM     49  H3'   U   958       0.390  -8.238  12.466  1.00  0.00           H  
ATOM     50  H1'   U   958       0.161  -9.805  15.678  1.00  0.00           H  
ATOM     51  H2'   U   958      -1.347  -9.153  13.679  1.00  0.00           H  
ATOM     52 HO2'   U   958      -1.610 -11.234  13.950  1.00  0.00           H  
ATOM     53  H3    U   958      -2.375  -5.981  16.365  1.00  0.00           H  
ATOM     54  H5    U   958       1.509  -4.902  15.737  1.00  0.00           H  
ATOM     55  H6    U   958       1.940  -7.058  15.096  1.00  0.00           H  
ATOM     56  P     U   959       0.017  -8.990  10.007  1.00  0.00           P  
ATOM     57  OP2   U   959       1.396  -8.617   9.604  1.00  0.00           O  
ATOM     58  OP1   U   959      -0.851  -9.730   9.056  1.00  0.00           O  
ATOM     59  O5'   U   959      -0.747  -7.661  10.441  1.00  0.00           O  
ATOM     60  C5'   U   959      -2.164  -7.596  10.423  1.00  0.00           C  
ATOM     61  C4'   U   959      -2.677  -6.401  11.190  1.00  0.00           C  
ATOM     62  O4'   U   959      -1.896  -6.226  12.402  1.00  0.00           O  
ATOM     63  C3'   U   959      -2.532  -5.052  10.504  1.00  0.00           C  
ATOM     64  O3'   U   959      -3.536  -4.813   9.534  1.00  0.00           O  
ATOM     65  C1'   U   959      -1.840  -4.866  12.742  1.00  0.00           C  
ATOM     66  C2'   U   959      -2.623  -4.095  11.681  1.00  0.00           C  
ATOM     67  O2'   U   959      -3.967  -3.937  12.112  1.00  0.00           O  
ATOM     68  N1    U   959      -0.414  -4.463  12.793  1.00  0.00           N  
ATOM     69  C2    U   959      -0.137  -3.177  13.220  1.00  0.00           C  
ATOM     70  O2    U   959      -1.002  -2.384  13.549  1.00  0.00           O  
ATOM     71  N3    U   959       1.196  -2.848  13.252  1.00  0.00           N  
ATOM     72  C4    U   959       2.260  -3.654  12.907  1.00  0.00           C  
ATOM     73  O4    U   959       3.406  -3.211  12.989  1.00  0.00           O  
ATOM     74  C5    U   959       1.898  -4.970  12.475  1.00  0.00           C  
ATOM     75  C6    U   959       0.608  -5.317  12.436  1.00  0.00           C  
ATOM     76  H5'   U   959      -2.527  -8.412  10.825  1.00  0.00           H  
ATOM     77 H5''   U   959      -2.470  -7.533   9.494  1.00  0.00           H  
ATOM     78  H4'   U   959      -3.618  -6.537  11.425  1.00  0.00           H  
ATOM     79  H3'   U   959      -1.652  -4.971  10.081  1.00  0.00           H  
ATOM     80  H1'   U   959      -2.252  -4.715  13.620  1.00  0.00           H  
ATOM     81  H2'   U   959      -2.205  -3.232  11.476  1.00  0.00           H  
ATOM     82 HO2'   U   959      -4.115  -2.999  12.360  1.00  0.00           H  
ATOM     83  H3    U   959       1.415  -1.942  13.552  1.00  0.00           H  
ATOM     84  H5    U   959       2.591  -5.611  12.211  1.00  0.00           H  
ATOM     85  H6    U   959       0.386  -6.222  12.136  1.00  0.00           H  
ATOM     86  P     C   960      -3.164  -4.108   8.139  1.00  0.00           P  
ATOM     87  OP2   C   960      -2.633  -5.148   7.223  1.00  0.00           O  
ATOM     88  OP1   C   960      -4.324  -3.282   7.718  1.00  0.00           O  
ATOM     89  O5'   C   960      -1.969  -3.122   8.512  1.00  0.00           O  
ATOM     90  C5'   C   960      -2.214  -1.756   8.807  1.00  0.00           C  
ATOM     91  C4'   C   960      -0.930  -0.978   8.955  1.00  0.00           C  
ATOM     92  O4'   C   960      -0.102  -1.580   9.982  1.00  0.00           O  
ATOM     93  C3'   C   960      -0.006  -0.974   7.747  1.00  0.00           C  
ATOM     94  O3'   C   960      -0.408  -0.053   6.748  1.00  0.00           O  
ATOM     95  C1'   C   960       1.245  -1.345   9.692  1.00  0.00           C  
ATOM     96  C2'   C   960       1.279  -0.518   8.406  1.00  0.00           C  
ATOM     97  O2'   C   960       1.229   0.863   8.731  1.00  0.00           O  
ATOM     98  N1    C   960       1.922  -2.656   9.537  1.00  0.00           N  
ATOM     99  C2    C   960       3.319  -2.698   9.628  1.00  0.00           C  
ATOM    100  O2    C   960       3.945  -1.646   9.832  1.00  0.00           O  
ATOM    101  N3    C   960       3.961  -3.881   9.491  1.00  0.00           N  
ATOM    102  C4    C   960       3.266  -4.997   9.271  1.00  0.00           C  
ATOM    103  N4    C   960       3.942  -6.141   9.143  1.00  0.00           N  
ATOM    104  C5    C   960       1.846  -4.988   9.174  1.00  0.00           C  
ATOM    105  C6    C   960       1.222  -3.812   9.312  1.00  0.00           C  
ATOM    106  H5'   C   960      -2.722  -1.697   9.643  1.00  0.00           H  
ATOM    107 H5''   C   960      -2.744  -1.363   8.083  1.00  0.00           H  
ATOM    108  H4'   C   960      -1.134  -0.052   9.201  1.00  0.00           H  
ATOM    109  H3'   C   960       0.108  -1.858   7.341  1.00  0.00           H  
ATOM    110  H1'   C   960       1.676  -0.838  10.412  1.00  0.00           H  
ATOM    111  H2'   C   960       2.060  -0.733   7.854  1.00  0.00           H  
ATOM    112 HO2'   C   960       2.100   1.269   8.538  1.00  0.00           H  
ATOM    113  H42   C   960       3.460  -6.979   8.981  1.00  0.00           H  
ATOM    114  H41   C   960       4.920  -6.143   9.210  1.00  0.00           H  
ATOM    115  H5    C   960       1.343  -5.814   9.013  1.00  0.00           H  
ATOM    116  H6    C   960       0.245  -3.785   9.248  1.00  0.00           H  
ATOM    117  P     G   961       0.043  -0.271   5.220  1.00  0.00           P  
ATOM    118  OP2   G   961      -0.362  -1.640   4.812  1.00  0.00           O  
ATOM    119  OP1   G   961      -0.423   0.899   4.431  1.00  0.00           O  
ATOM    120  O5'   G   961       1.635  -0.223   5.276  1.00  0.00           O  
ATOM    121  C5'   G   961       2.322   1.008   5.441  1.00  0.00           C  
ATOM    122  C4'   G   961       3.817   0.806   5.492  1.00  0.00           C  
ATOM    123  O4'   G   961       4.167  -0.081   6.589  1.00  0.00           O  
ATOM    124  C3'   G   961       4.440   0.130   4.280  1.00  0.00           C  
ATOM    125  O3'   G   961       4.719   1.034   3.224  1.00  0.00           O  
ATOM    126  C1'   G   961       5.236  -0.921   6.236  1.00  0.00           C  
ATOM    127  C2'   G   961       5.729  -0.422   4.874  1.00  0.00           C  
ATOM    128  O2'   G   961       6.688   0.605   5.079  1.00  0.00           O  
ATOM    129  N1    G   961       6.388  -5.868   5.898  1.00  0.00           N  
ATOM    130  C2    G   961       7.222  -4.777   5.941  1.00  0.00           C  
ATOM    131  N2    G   961       8.538  -5.031   5.888  1.00  0.00           N  
ATOM    132  N3    G   961       6.799  -3.527   6.031  1.00  0.00           N  
ATOM    133  C4    G   961       5.452  -3.452   6.074  1.00  0.00           C  
ATOM    134  C5    G   961       4.531  -4.477   6.038  1.00  0.00           C  
ATOM    135  C6    G   961       4.998  -5.813   5.941  1.00  0.00           C  
ATOM    136  O6    G   961       4.340  -6.858   5.896  1.00  0.00           O  
ATOM    137  N7    G   961       3.237  -3.980   6.105  1.00  0.00           N  
ATOM    138  C8    G   961       3.392  -2.686   6.180  1.00  0.00           C  
ATOM    139  N9    G   961       4.710  -2.297   6.166  1.00  0.00           N  
ATOM    140  H5'   G   961       2.028   1.430   6.275  1.00  0.00           H  
ATOM    141 H5''   G   961       2.104   1.599   4.690  1.00  0.00           H  
ATOM    142  H4'   G   961       4.249   1.675   5.629  1.00  0.00           H  
ATOM    143  H3'   G   961       3.890  -0.615   3.960  1.00  0.00           H  
ATOM    144  H1'   G   961       5.972  -0.885   6.882  1.00  0.00           H  
ATOM    145  H2'   G   961       6.093  -1.155   4.334  1.00  0.00           H  
ATOM    146 HO2'   G   961       6.457   1.375   4.518  1.00  0.00           H  
ATOM    147  H1    G   961       6.802  -6.754   5.832  1.00  0.00           H  
ATOM    148  H22   G   961       9.181  -4.292   5.915  1.00  0.00           H  
ATOM    149  H21   G   961       8.859  -5.955   5.822  1.00  0.00           H  
ATOM    150  H8    G   961       2.644  -2.056   6.240  1.00  0.00           H  
ATOM    151  P     U   962       4.790   0.507   1.707  1.00  0.00           P  
ATOM    152  OP2   U   962       3.505  -0.167   1.395  1.00  0.00           O  
ATOM    153  OP1   U   962       5.259   1.627   0.853  1.00  0.00           O  
ATOM    154  O5'   U   962       5.934  -0.601   1.738  1.00  0.00           O  
ATOM    155  C5'   U   962       7.305  -0.235   1.772  1.00  0.00           C  
ATOM    156  C4'   U   962       8.206  -1.430   1.584  1.00  0.00           C  
ATOM    157  O4'   U   962       7.896  -2.319   2.707  1.00  0.00           O  
ATOM    158  C3'   U   962       7.918  -2.303   0.372  1.00  0.00           C  
ATOM    159  O3'   U   962       8.547  -1.836  -0.808  1.00  0.00           O  
ATOM    160  C1'   U   962       8.094  -3.644   2.307  1.00  0.00           C  
ATOM    161  C2'   U   962       8.599  -3.586   0.867  1.00  0.00           C  
ATOM    162  O2'   U   962      10.013  -3.449   0.871  1.00  0.00           O  
ATOM    163  N1    U   962       6.803  -4.364   2.422  1.00  0.00           N  
ATOM    164  C2    U   962       6.838  -5.743   2.314  1.00  0.00           C  
ATOM    165  O2    U   962       7.867  -6.370   2.133  1.00  0.00           O  
ATOM    166  N3    U   962       5.620  -6.367   2.427  1.00  0.00           N  
ATOM    167  C4    U   962       4.395  -5.770   2.632  1.00  0.00           C  
ATOM    168  O4    U   962       3.386  -6.472   2.711  1.00  0.00           O  
ATOM    169  C5    U   962       4.435  -4.343   2.733  1.00  0.00           C  
ATOM    170  C6    U   962       5.607  -3.709   2.628  1.00  0.00           C  
ATOM    171  H5'   U   962       7.503   0.181   2.637  1.00  0.00           H  
ATOM    172 H5''   U   962       7.480   0.412   1.058  1.00  0.00           H  
ATOM    173  H4'   U   962       9.138  -1.131   1.617  1.00  0.00           H  
ATOM    174  H3'   U   962       6.951  -2.430   0.288  1.00  0.00           H  
ATOM    175  H1'   U   962       8.765  -4.088   2.867  1.00  0.00           H  
ATOM    176  H2'   U   962       8.312  -4.367   0.350  1.00  0.00           H  
ATOM    177 HO2'   U   962      10.416  -4.287   0.558  1.00  0.00           H  
ATOM    178  H3    U   962       5.623  -7.344   2.354  1.00  0.00           H  
ATOM    179  H5    U   962       3.609  -3.835   2.880  1.00  0.00           H  
ATOM    180  H6    U   962       5.608  -2.732   2.700  1.00  0.00           H  
ATOM    181  P     U   963       7.890  -2.127  -2.245  1.00  0.00           P  
ATOM    182  OP2   U   963       6.416  -2.161  -2.077  1.00  0.00           O  
ATOM    183  OP1   U   963       8.497  -1.192  -3.226  1.00  0.00           O  
ATOM    184  O5'   U   963       8.381  -3.601  -2.601  1.00  0.00           O  
ATOM    185  C5'   U   963       9.749  -3.962  -2.486  1.00  0.00           C  
ATOM    186  C4'   U   963       9.957  -5.437  -2.725  1.00  0.00           C  
ATOM    187  O4'   U   963       9.546  -6.214  -1.580  1.00  0.00           O  
ATOM    188  C3'   U   963       9.198  -6.040  -3.897  1.00  0.00           C  
ATOM    189  O3'   U   963       9.881  -5.900  -5.130  1.00  0.00           O  
ATOM    190  C1'   U   963       8.928  -7.417  -1.987  1.00  0.00           C  
ATOM    191  C2'   U   963       9.123  -7.509  -3.501  1.00  0.00           C  
ATOM    192  O2'   U   963      10.349  -8.177  -3.765  1.00  0.00           O  
ATOM    193  N1    U   963       7.496  -7.335  -1.608  1.00  0.00           N  
ATOM    194  C2    U   963       6.799  -8.525  -1.518  1.00  0.00           C  
ATOM    195  O2    U   963       7.306  -9.612  -1.732  1.00  0.00           O  
ATOM    196  N3    U   963       5.478  -8.401  -1.163  1.00  0.00           N  
ATOM    197  C4    U   963       4.795  -7.233  -0.897  1.00  0.00           C  
ATOM    198  O4    U   963       3.602  -7.287  -0.591  1.00  0.00           O  
ATOM    199  C5    U   963       5.580  -6.042  -1.010  1.00  0.00           C  
ATOM    200  C6    U   963       6.869  -6.134  -1.352  1.00  0.00           C  
ATOM    201  H5'   U   963      10.063  -3.738  -1.585  1.00  0.00           H  
ATOM    202 H5''   U   963      10.270  -3.456  -3.143  1.00  0.00           H  
ATOM    203  H4'   U   963      10.910  -5.601  -2.880  1.00  0.00           H  
ATOM    204  H3'   U   963       8.293  -5.665  -3.923  1.00  0.00           H  
ATOM    205  H1'   U   963       9.332  -8.202  -1.561  1.00  0.00           H  
ATOM    206  H2'   U   963       8.366  -7.959  -3.930  1.00  0.00           H  
ATOM    207 HO2'   U   963      10.156  -9.070  -4.121  1.00  0.00           H  
ATOM    208  H3    U   963       4.965  -9.232  -1.094  1.00  0.00           H  
ATOM    209  H5    U   963       5.175  -5.166  -0.837  1.00  0.00           H  
ATOM    210  H6    U   963       7.384  -5.305  -1.423  1.00  0.00           H  
ATOM    211  P     G   964       9.061  -5.881  -6.512  1.00  0.00           P  
ATOM    212  OP2   G   964       7.916  -4.949  -6.355  1.00  0.00           O  
ATOM    213  OP1   G   964      10.030  -5.675  -7.619  1.00  0.00           O  
ATOM    214  O5'   G   964       8.479  -7.360  -6.637  1.00  0.00           O  
ATOM    215  C5'   G   964       9.293  -8.427  -7.100  1.00  0.00           C  
ATOM    216  C4'   G   964       8.516  -9.716  -7.194  1.00  0.00           C  
ATOM    217  O4'   G   964       8.052 -10.187  -5.894  1.00  0.00           O  
ATOM    218  C3'   G   964       7.233  -9.664  -8.010  1.00  0.00           C  
ATOM    219  O3'   G   964       7.464  -9.710  -9.408  1.00  0.00           O  
ATOM    220  C1'   G   964       6.830 -10.847  -6.035  1.00  0.00           C  
ATOM    221  C2'   G   964       6.593 -10.978  -7.539  1.00  0.00           C  
ATOM    222  O2'   G   964       7.298 -12.104  -8.043  1.00  0.00           O  
ATOM    223  N1    G   964       2.117 -10.707  -4.115  1.00  0.00           N  
ATOM    224  C2    G   964       2.795 -11.753  -4.693  1.00  0.00           C  
ATOM    225  N2    G   964       2.135 -12.918  -4.773  1.00  0.00           N  
ATOM    226  N3    G   964       4.030 -11.665  -5.159  1.00  0.00           N  
ATOM    227  C4    G   964       4.543 -10.427  -5.000  1.00  0.00           C  
ATOM    228  C5    G   964       3.952  -9.316  -4.437  1.00  0.00           C  
ATOM    229  C6    G   964       2.627  -9.424  -3.941  1.00  0.00           C  
ATOM    230  O6    G   964       1.931  -8.553  -3.407  1.00  0.00           O  
ATOM    231  N7    G   964       4.817  -8.231  -4.462  1.00  0.00           N  
ATOM    232  C8    G   964       5.898  -8.693  -5.030  1.00  0.00           C  
ATOM    233  N9    G   964       5.800 -10.018  -5.381  1.00  0.00           N  
ATOM    234  H5'   G   964      10.043  -8.549  -6.482  1.00  0.00           H  
ATOM    235 H5''   G   964       9.644  -8.199  -7.987  1.00  0.00           H  
ATOM    236  H4'   G   964       9.097 -10.411  -7.569  1.00  0.00           H  
ATOM    237  H3'   G   964       6.698  -8.898  -7.719  1.00  0.00           H  
ATOM    238  H1'   G   964       6.839 -11.738  -5.627  1.00  0.00           H  
ATOM    239  H2'   G   964       5.640 -11.016  -7.766  1.00  0.00           H  
ATOM    240 HO2'   G   964       6.653 -12.796  -8.300  1.00  0.00           H  
ATOM    241  H1    G   964       1.204 -10.875  -3.801  1.00  0.00           H  
ATOM    242  H22   G   964       2.569 -13.700  -5.176  1.00  0.00           H  
ATOM    243  H21   G   964       1.221 -12.991  -4.430  1.00  0.00           H  
ATOM    244  H8    G   964       6.698  -8.150  -5.189  1.00  0.00           H  
ATOM    245  P     G   965       6.312  -9.254 -10.432  1.00  0.00           P  
ATOM    246  OP2   G   965       5.807  -7.927  -9.995  1.00  0.00           O  
ATOM    247  OP1   G   965       6.830  -9.425 -11.813  1.00  0.00           O  
ATOM    248  O5'   G   965       5.150 -10.322 -10.206  1.00  0.00           O  
ATOM    249  C5'   G   965       5.234 -11.621 -10.772  1.00  0.00           C  
ATOM    250  C4'   G   965       3.978 -12.418 -10.519  1.00  0.00           C  
ATOM    251  O4'   G   965       3.699 -12.396  -9.111  1.00  0.00           O  
ATOM    252  C3'   G   965       2.702 -11.866 -11.135  1.00  0.00           C  
ATOM    253  O3'   G   965       2.537 -12.238 -12.493  1.00  0.00           O  
ATOM    254  C1'   G   965       2.310 -12.378  -8.871  1.00  0.00           C  
ATOM    255  C2'   G   965       1.638 -12.489 -10.237  1.00  0.00           C  
ATOM    256  O2'   G   965       1.438 -13.860 -10.549  1.00  0.00           O  
ATOM    257  N1    G   965      -1.196  -9.730  -6.301  1.00  0.00           N  
ATOM    258  C2    G   965      -1.266 -11.001  -6.817  1.00  0.00           C  
ATOM    259  N2    G   965      -2.419 -11.659  -6.627  1.00  0.00           N  
ATOM    260  N3    G   965      -0.277 -11.587  -7.472  1.00  0.00           N  
ATOM    261  C4    G   965       0.805 -10.788  -7.574  1.00  0.00           C  
ATOM    262  C5    G   965       0.977  -9.506  -7.095  1.00  0.00           C  
ATOM    263  C6    G   965      -0.091  -8.889  -6.394  1.00  0.00           C  
ATOM    264  O6    G   965      -0.133  -7.760  -5.892  1.00  0.00           O  
ATOM    265  N7    G   965       2.242  -9.029  -7.408  1.00  0.00           N  
ATOM    266  C8    G   965       2.805 -10.009  -8.060  1.00  0.00           C  
ATOM    267  N9    G   965       1.990 -11.107  -8.196  1.00  0.00           N  
ATOM    268  H5'   G   965       5.997 -12.093 -10.379  1.00  0.00           H  
ATOM    269 H5''   G   965       5.372 -11.540 -11.739  1.00  0.00           H  
ATOM    270  H4'   G   965       4.126 -13.343 -10.808  1.00  0.00           H  
ATOM    271  H3'   G   965       2.689 -10.893 -11.031  1.00  0.00           H  
ATOM    272  H1'   G   965       2.027 -13.128  -8.307  1.00  0.00           H  
ATOM    273  H2'   G   965       0.798 -11.983 -10.270  1.00  0.00           H  
ATOM    274 HO2'   G   965       0.480 -14.061 -10.504  1.00  0.00           H  
ATOM    275  H1    G   965      -1.985  -9.387  -5.831  1.00  0.00           H  
ATOM    276  H22   G   965      -2.526 -12.570  -6.973  1.00  0.00           H  
ATOM    277  H21   G   965      -3.156 -11.232  -6.142  1.00  0.00           H  
ATOM    278  H8    G   965       3.718  -9.966  -8.414  1.00  0.00           H  
ATOM    279  P     C   966       1.596 -11.365 -13.460  1.00  0.00           P  
ATOM    280  OP2   C   966       1.981  -9.939 -13.314  1.00  0.00           O  
ATOM    281  OP1   C   966       1.610 -11.994 -14.806  1.00  0.00           O  
ATOM    282  O5'   C   966       0.137 -11.548 -12.848  1.00  0.00           O  
ATOM    283  C5'   C   966      -0.618 -12.723 -13.100  1.00  0.00           C  
ATOM    284  C4'   C   966      -2.017 -12.618 -12.542  1.00  0.00           C  
ATOM    285  O4'   C   966      -1.972 -12.440 -11.091  1.00  0.00           O  
ATOM    286  C3'   C   966      -2.837 -11.426 -13.010  1.00  0.00           C  
ATOM    287  O3'   C   966      -3.408 -11.619 -14.293  1.00  0.00           O  
ATOM    288  C1'   C   966      -3.035 -11.617 -10.698  1.00  0.00           C  
ATOM    289  C2'   C   966      -3.912 -11.424 -11.929  1.00  0.00           C  
ATOM    290  O2'   C   966      -4.790 -12.530 -12.074  1.00  0.00           O  
ATOM    291  N1    C   966      -2.475 -10.337 -10.198  1.00  0.00           N  
ATOM    292  C2    C   966      -3.288  -9.520  -9.402  1.00  0.00           C  
ATOM    293  O2    C   966      -4.444  -9.888  -9.141  1.00  0.00           O  
ATOM    294  N3    C   966      -2.801  -8.348  -8.934  1.00  0.00           N  
ATOM    295  C4    C   966      -1.556  -7.976  -9.230  1.00  0.00           C  
ATOM    296  N4    C   966      -1.118  -6.811  -8.746  1.00  0.00           N  
ATOM    297  C5    C   966      -0.705  -8.783 -10.037  1.00  0.00           C  
ATOM    298  C6    C   966      -1.197  -9.941 -10.493  1.00  0.00           C  
ATOM    299  H5'   C   966      -0.166 -13.488 -12.686  1.00  0.00           H  
ATOM    300 H5''   C   966      -0.671 -12.868 -14.067  1.00  0.00           H  
ATOM    301  H4'   C   966      -2.499 -13.447 -12.741  1.00  0.00           H  
ATOM    302  H3'   C   966      -2.291 -10.615 -12.952  1.00  0.00           H  
ATOM    303  H1'   C   966      -3.563 -12.040  -9.990  1.00  0.00           H  
ATOM    304  H2'   C   966      -4.399 -10.574 -11.910  1.00  0.00           H  
ATOM    305 HO2'   C   966      -5.706 -12.238 -11.884  1.00  0.00           H  
ATOM    306  H42   C   966      -0.208  -6.510  -8.945  1.00  0.00           H  
ATOM    307  H41   C   966      -1.708  -6.258  -8.191  1.00  0.00           H  
ATOM    308  H5    C   966       0.210  -8.501 -10.249  1.00  0.00           H  
ATOM    309  H6    C   966      -0.626 -10.510 -11.050  1.00  0.00           H  
ATOM    310  P     C   967      -3.919 -10.357 -15.148  1.00  0.00           P  
ATOM    311  OP2   C   967      -2.832  -9.346 -15.171  1.00  0.00           O  
ATOM    312  OP1   C   967      -4.476 -10.865 -16.428  1.00  0.00           O  
ATOM    313  O5'   C   967      -5.123  -9.769 -14.287  1.00  0.00           O  
ATOM    314  C5'   C   967      -6.377 -10.432 -14.237  1.00  0.00           C  
ATOM    315  C4'   C   967      -7.375  -9.674 -13.396  1.00  0.00           C  
ATOM    316  O4'   C   967      -6.847  -9.480 -12.055  1.00  0.00           O  
ATOM    317  C3'   C   967      -7.702  -8.262 -13.855  1.00  0.00           C  
ATOM    318  O3'   C   967      -8.679  -8.227 -14.881  1.00  0.00           O  
ATOM    319  C1'   C   967      -7.260  -8.233 -11.544  1.00  0.00           C  
ATOM    320  C2'   C   967      -8.234  -7.647 -12.569  1.00  0.00           C  
ATOM    321  O2'   C   967      -9.547  -8.107 -12.283  1.00  0.00           O  
ATOM    322  N1    C   967      -6.052  -7.389 -11.369  1.00  0.00           N  
ATOM    323  C2    C   967      -6.157  -6.230 -10.590  1.00  0.00           C  
ATOM    324  O2    C   967      -7.248  -5.944 -10.074  1.00  0.00           O  
ATOM    325  N3    C   967      -5.070  -5.444 -10.415  1.00  0.00           N  
ATOM    326  C4    C   967      -3.909  -5.773 -10.981  1.00  0.00           C  
ATOM    327  N4    C   967      -2.863  -4.967 -10.780  1.00  0.00           N  
ATOM    328  C5    C   967      -3.770  -6.944 -11.779  1.00  0.00           C  
ATOM    329  C6    C   967      -4.851  -7.714 -11.944  1.00  0.00           C  
ATOM    330  H5'   C   967      -6.250 -11.326 -13.854  1.00  0.00           H  
ATOM    331 H5''   C   967      -6.728 -10.521 -15.147  1.00  0.00           H  
ATOM    332  H4'   C   967      -8.201 -10.198 -13.338  1.00  0.00           H  
ATOM    333  H3'   C   967      -6.875  -7.808 -14.120  1.00  0.00           H  
ATOM    334  H1'   C   967      -7.718  -8.329 -10.683  1.00  0.00           H  
ATOM    335  H2'   C   967      -8.190  -6.669 -12.594  1.00  0.00           H  
ATOM    336 HO2'   C   967     -10.080  -7.359 -11.942  1.00  0.00           H  
ATOM    337  H42   C   967      -1.996  -5.182 -11.183  1.00  0.00           H  
ATOM    338  H41   C   967      -2.963  -4.162 -10.231  1.00  0.00           H  
ATOM    339  H5    C   967      -2.911  -7.178 -12.190  1.00  0.00           H  
ATOM    340  H6    C   967      -4.776  -8.524 -12.490  1.00  0.00           H  
ATOM    341  P     A   968      -8.758  -6.969 -15.880  1.00  0.00           P  
ATOM    342  OP2   A   968      -7.373  -6.604 -16.269  1.00  0.00           O  
ATOM    343  OP1   A   968      -9.759  -7.279 -16.931  1.00  0.00           O  
ATOM    344  O5'   A   968      -9.340  -5.794 -14.974  1.00  0.00           O  
ATOM    345  C5'   A   968     -10.723  -5.737 -14.655  1.00  0.00           C  
ATOM    346  C4'   A   968     -11.059  -4.494 -13.869  1.00  0.00           C  
ATOM    347  O4'   A   968     -10.282  -4.500 -12.642  1.00  0.00           O  
ATOM    348  C3'   A   968     -10.688  -3.171 -14.523  1.00  0.00           C  
ATOM    349  O3'   A   968     -11.691  -2.685 -15.399  1.00  0.00           O  
ATOM    350  C1'   A   968      -9.825  -3.200 -12.325  1.00  0.00           C  
ATOM    351  C2'   A   968     -10.521  -2.263 -13.314  1.00  0.00           C  
ATOM    352  O2'   A   968     -11.779  -1.880 -12.779  1.00  0.00           O  
ATOM    353  N1    A   968      -5.424  -0.686 -11.392  1.00  0.00           N  
ATOM    354  C2    A   968      -6.699  -0.413 -11.087  1.00  0.00           C  
ATOM    355  N3    A   968      -7.798  -1.113 -11.362  1.00  0.00           N  
ATOM    356  C4    A   968      -7.492  -2.232 -12.041  1.00  0.00           C  
ATOM    357  C5    A   968      -6.231  -2.648 -12.426  1.00  0.00           C  
ATOM    358  C6    A   968      -5.151  -1.819 -12.074  1.00  0.00           C  
ATOM    359  N6    A   968      -3.879  -2.091 -12.378  1.00  0.00           N  
ATOM    360  N7    A   968      -6.300  -3.854 -13.110  1.00  0.00           N  
ATOM    361  C8    A   968      -7.579  -4.135 -13.123  1.00  0.00           C  
ATOM    362  N9    A   968      -8.359  -3.197 -12.494  1.00  0.00           N  
ATOM    363  H5'   A   968     -10.962  -6.525 -14.124  1.00  0.00           H  
ATOM    364 H5''   A   968     -11.244  -5.741 -15.485  1.00  0.00           H  
ATOM    365  H4'   A   968     -12.015  -4.504 -13.653  1.00  0.00           H  
ATOM    366  H3'   A   968      -9.826  -3.268 -14.979  1.00  0.00           H  
ATOM    367  H1'   A   968     -10.049  -2.932 -11.409  1.00  0.00           H  
ATOM    368  H2'   A   968      -9.963  -1.485 -13.524  1.00  0.00           H  
ATOM    369 HO2'   A   968     -11.738  -0.939 -12.512  1.00  0.00           H  
ATOM    370  H2    A   968      -6.844   0.421 -10.592  1.00  0.00           H  
ATOM    371  H61   A   968      -3.168  -1.474 -12.105  1.00  0.00           H  
ATOM    372  H62   A   968      -3.657  -2.907 -12.872  1.00  0.00           H  
ATOM    373  H8    A   968      -7.946  -4.941 -13.544  1.00  0.00           H  
ATOM    374  P     C   969     -11.312  -1.641 -16.560  1.00  0.00           P  
ATOM    375  OP2   C   969     -10.138  -2.175 -17.295  1.00  0.00           O  
ATOM    376  OP1   C   969     -12.554  -1.309 -17.302  1.00  0.00           O  
ATOM    377  O5'   C   969     -10.848  -0.337 -15.770  1.00  0.00           O  
ATOM    378  C5'   C   969     -11.800   0.568 -15.233  1.00  0.00           C  
ATOM    379  C4'   C   969     -11.135   1.772 -14.610  1.00  0.00           C  
ATOM    380  O4'   C   969     -10.162   1.303 -13.639  1.00  0.00           O  
ATOM    381  C3'   C   969     -10.322   2.649 -15.549  1.00  0.00           C  
ATOM    382  O3'   C   969     -11.111   3.612 -16.227  1.00  0.00           O  
ATOM    383  C1'   C   969      -9.026   2.149 -13.647  1.00  0.00           C  
ATOM    384  C2'   C   969      -9.339   3.306 -14.596  1.00  0.00           C  
ATOM    385  O2'   C   969      -9.955   4.356 -13.864  1.00  0.00           O  
ATOM    386  N1    C   969      -7.851   1.358 -14.091  1.00  0.00           N  
ATOM    387  C2    C   969      -6.572   1.871 -13.843  1.00  0.00           C  
ATOM    388  O2    C   969      -6.458   2.963 -13.266  1.00  0.00           O  
ATOM    389  N3    C   969      -5.485   1.170 -14.238  1.00  0.00           N  
ATOM    390  C4    C   969      -5.634  -0.001 -14.857  1.00  0.00           C  
ATOM    391  N4    C   969      -4.532  -0.659 -15.228  1.00  0.00           N  
ATOM    392  C5    C   969      -6.920  -0.549 -15.124  1.00  0.00           C  
ATOM    393  C6    C   969      -7.988   0.153 -14.728  1.00  0.00           C  
ATOM    394  H5'   C   969     -12.329   0.106 -14.550  1.00  0.00           H  
ATOM    395 H5''   C   969     -12.396   0.868 -15.951  1.00  0.00           H  
ATOM    396  H4'   C   969     -11.818   2.310 -14.159  1.00  0.00           H  
ATOM    397  H3'   C   969      -9.832   2.081 -16.180  1.00  0.00           H  
ATOM    398  H1'   C   969      -8.859   2.505 -12.750  1.00  0.00           H  
ATOM    399  H2'   C   969      -8.537   3.615 -15.066  1.00  0.00           H  
ATOM    400 HO2'   C   969     -10.763   4.644 -14.337  1.00  0.00           H  
ATOM    401  H42   C   969      -4.608  -1.522 -15.685  1.00  0.00           H  
ATOM    402  H41   C   969      -3.648  -0.277 -15.043  1.00  0.00           H  
ATOM    403  H5    C   969      -7.019  -1.412 -15.580  1.00  0.00           H  
ATOM    404  H6    C   969      -8.882  -0.207 -14.903  1.00  0.00           H  
ATOM    405  P     A   970     -10.530   4.365 -17.523  1.00  0.00           P  
ATOM    406  OP2   A   970     -10.265   3.344 -18.568  1.00  0.00           O  
ATOM    407  OP1   A   970     -11.422   5.512 -17.828  1.00  0.00           O  
ATOM    408  O5'   A   970      -9.129   4.946 -17.036  1.00  0.00           O  
ATOM    409  C5'   A   970      -9.038   6.237 -16.454  1.00  0.00           C  
ATOM    410  C4'   A   970      -7.603   6.657 -16.258  1.00  0.00           C  
ATOM    411  O4'   A   970      -6.909   5.634 -15.490  1.00  0.00           O  
ATOM    412  C3'   A   970      -6.767   6.785 -17.522  1.00  0.00           C  
ATOM    413  O3'   A   970      -6.916   8.041 -18.161  1.00  0.00           O  
ATOM    414  C1'   A   970      -5.590   5.488 -15.963  1.00  0.00           C  
ATOM    415  C2'   A   970      -5.358   6.601 -16.980  1.00  0.00           C  
ATOM    416  O2'   A   970      -4.910   7.768 -16.305  1.00  0.00           O  
ATOM    417  N1    A   970      -2.340   1.879 -17.685  1.00  0.00           N  
ATOM    418  C2    A   970      -2.139   3.090 -17.151  1.00  0.00           C  
ATOM    419  N3    A   970      -3.033   3.980 -16.723  1.00  0.00           N  
ATOM    420  C4    A   970      -4.284   3.514 -16.890  1.00  0.00           C  
ATOM    421  C5    A   970      -4.648   2.292 -17.423  1.00  0.00           C  
ATOM    422  C6    A   970      -3.608   1.441 -17.837  1.00  0.00           C  
ATOM    423  N6    A   970      -3.808   0.234 -18.371  1.00  0.00           N  
ATOM    424  N7    A   970      -6.030   2.156 -17.437  1.00  0.00           N  
ATOM    425  C8    A   970      -6.462   3.279 -16.920  1.00  0.00           C  
ATOM    426  N9    A   970      -5.459   4.148 -16.566  1.00  0.00           N  
ATOM    427  H5'   A   970      -9.490   6.229 -15.584  1.00  0.00           H  
ATOM    428 H5''   A   970      -9.484   6.885 -17.038  1.00  0.00           H  
ATOM    429  H4'   A   970      -7.584   7.502 -15.762  1.00  0.00           H  
ATOM    430  H3'   A   970      -6.983   6.045 -18.127  1.00  0.00           H  
ATOM    431  H1'   A   970      -4.949   5.579 -15.227  1.00  0.00           H  
ATOM    432  H2'   A   970      -4.735   6.327 -17.684  1.00  0.00           H  
ATOM    433 HO2'   A   970      -3.967   7.919 -16.523  1.00  0.00           H  
ATOM    434  H2    A   970      -1.201   3.361 -17.062  1.00  0.00           H  
ATOM    435  H61   A   970      -3.041  -0.315 -18.641  1.00  0.00           H  
ATOM    436  H62   A   970      -4.719  -0.105 -18.491  1.00  0.00           H  
ATOM    437  H8    A   970      -7.413   3.481 -16.798  1.00  0.00           H  
ATOM    438  P     A   971      -6.523   8.212 -19.710  1.00  0.00           P  
ATOM    439  OP2   A   971      -6.964   6.993 -20.433  1.00  0.00           O  
ATOM    440  OP1   A   971      -6.995   9.544 -20.161  1.00  0.00           O  
ATOM    441  O5'   A   971      -4.929   8.230 -19.703  1.00  0.00           O  
ATOM    442  C5'   A   971      -4.192   7.967 -20.888  1.00  0.00           C  
ATOM    443  C4'   A   971      -3.134   6.917 -20.660  1.00  0.00           C  
ATOM    444  O4'   A   971      -3.675   5.895 -19.790  1.00  0.00           O  
ATOM    445  C3'   A   971      -2.670   6.159 -21.895  1.00  0.00           C  
ATOM    446  O3'   A   971      -1.626   6.818 -22.591  1.00  0.00           O  
ATOM    447  C1'   A   971      -3.174   4.637 -20.169  1.00  0.00           C  
ATOM    448  C2'   A   971      -2.183   4.845 -21.312  1.00  0.00           C  
ATOM    449  O2'   A   971      -0.875   4.974 -20.773  1.00  0.00           O  
ATOM    450  N1    A   971      -4.637   0.009 -21.900  1.00  0.00           N  
ATOM    451  C2    A   971      -3.434   0.524 -21.614  1.00  0.00           C  
ATOM    452  N3    A   971      -3.125   1.740 -21.167  1.00  0.00           N  
ATOM    453  C4    A   971      -4.234   2.484 -21.009  1.00  0.00           C  
ATOM    454  C5    A   971      -5.536   2.095 -21.260  1.00  0.00           C  
ATOM    455  C6    A   971      -5.730   0.783 -21.730  1.00  0.00           C  
ATOM    456  N6    A   971      -6.928   0.269 -22.015  1.00  0.00           N  
ATOM    457  N7    A   971      -6.420   3.129 -20.981  1.00  0.00           N  
ATOM    458  C8    A   971      -5.644   4.103 -20.575  1.00  0.00           C  
ATOM    459  N9    A   971      -4.309   3.783 -20.566  1.00  0.00           N  
ATOM    460  H5'   A   971      -3.761   8.795 -21.187  1.00  0.00           H  
ATOM    461 H5''   A   971      -4.806   7.657 -21.585  1.00  0.00           H  
ATOM    462  H4'   A   971      -2.359   7.335 -20.231  1.00  0.00           H  
ATOM    463  H3'   A   971      -3.441   5.986 -22.475  1.00  0.00           H  
ATOM    464  H1'   A   971      -2.711   4.231 -19.406  1.00  0.00           H  
ATOM    465  H2'   A   971      -2.235   4.119 -21.969  1.00  0.00           H  
ATOM    466 HO2'   A   971      -0.362   4.167 -20.987  1.00  0.00           H  
ATOM    467  H2    A   971      -2.674  -0.078 -21.755  1.00  0.00           H  
ATOM    468  H61   A   971      -7.001  -0.653 -22.340  1.00  0.00           H  
ATOM    469  H62   A   971      -7.735   0.812 -21.899  1.00  0.00           H  
ATOM    470  H8    A   971      -5.986   4.981 -20.302  1.00  0.00           H  
ATOM    471  P     U   972      -1.568   6.768 -24.196  1.00  0.00           P  
ATOM    472  OP2   U   972      -2.743   7.509 -24.722  1.00  0.00           O  
ATOM    473  OP1   U   972      -0.201   7.164 -24.620  1.00  0.00           O  
ATOM    474  O5'   U   972      -1.764   5.225 -24.540  1.00  0.00           O  
ATOM    475  C5'   U   972      -0.652   4.401 -24.854  1.00  0.00           C  
ATOM    476  C4'   U   972      -1.083   3.008 -25.243  1.00  0.00           C  
ATOM    477  O4'   U   972      -2.110   2.579 -24.309  1.00  0.00           O  
ATOM    478  C3'   U   972      -1.780   2.873 -26.588  1.00  0.00           C  
ATOM    479  O3'   U   972      -0.876   2.747 -27.670  1.00  0.00           O  
ATOM    480  C1'   U   972      -3.069   1.782 -24.950  1.00  0.00           C  
ATOM    481  C2'   U   972      -2.609   1.611 -26.392  1.00  0.00           C  
ATOM    482  O2'   U   972      -1.801   0.446 -26.487  1.00  0.00           O  
ATOM    483  N1    U   972      -4.368   2.492 -24.855  1.00  0.00           N  
ATOM    484  C2    U   972      -5.446   1.924 -25.509  1.00  0.00           C  
ATOM    485  O2    U   972      -5.369   0.887 -26.143  1.00  0.00           O  
ATOM    486  N3    U   972      -6.627   2.615 -25.393  1.00  0.00           N  
ATOM    487  C4    U   972      -6.839   3.792 -24.706  1.00  0.00           C  
ATOM    488  O4    U   972      -7.965   4.292 -24.696  1.00  0.00           O  
ATOM    489  C5    U   972      -5.680   4.320 -24.054  1.00  0.00           C  
ATOM    490  C6    U   972      -4.517   3.667 -24.150  1.00  0.00           C  
ATOM    491  H5'   U   972      -0.065   4.346 -24.071  1.00  0.00           H  
ATOM    492 H5''   U   972      -0.156   4.801 -25.598  1.00  0.00           H  
ATOM    493  H4'   U   972      -0.310   2.410 -25.182  1.00  0.00           H  
ATOM    494  H3'   U   972      -2.381   3.636 -26.717  1.00  0.00           H  
ATOM    495  H1'   U   972      -3.150   0.900 -24.530  1.00  0.00           H  
ATOM    496  H2'   U   972      -3.366   1.578 -27.012  1.00  0.00           H  
ATOM    497 HO2'   U   972      -2.294  -0.245 -26.979  1.00  0.00           H  
ATOM    498  H3    U   972      -7.404   2.230 -25.849  1.00  0.00           H  
ATOM    499  H5    U   972      -5.739   5.154 -23.542  1.00  0.00           H  
ATOM    500  H6    U   972      -3.738   4.050 -23.696  1.00  0.00           H  
ATOM    501  P     U   973      -0.892   3.818 -28.868  1.00  0.00           P  
ATOM    502  OP2   U   973      -0.626   5.159 -28.289  1.00  0.00           O  
ATOM    503  OP1   U   973      -0.024   3.303 -29.958  1.00  0.00           O  
ATOM    504  O5'   U   973      -2.399   3.794 -29.385  1.00  0.00           O  
ATOM    505  C5'   U   973      -2.789   2.953 -30.459  1.00  0.00           C  
ATOM    506  C4'   U   973      -4.287   2.782 -30.518  1.00  0.00           C  
ATOM    507  O4'   U   973      -4.862   2.806 -29.191  1.00  0.00           O  
ATOM    508  C3'   U   973      -5.063   3.896 -31.203  1.00  0.00           C  
ATOM    509  O3'   U   973      -4.980   3.842 -32.616  1.00  0.00           O  
ATOM    510  C1'   U   973      -6.194   3.246 -29.260  1.00  0.00           C  
ATOM    511  C2'   U   973      -6.470   3.591 -30.722  1.00  0.00           C  
ATOM    512  O2'   U   973      -7.005   2.453 -31.384  1.00  0.00           O  
ATOM    513  N1    U   973      -6.337   4.423 -28.368  1.00  0.00           N  
ATOM    514  C2    U   973      -7.621   4.858 -28.099  1.00  0.00           C  
ATOM    515  O2    U   973      -8.615   4.322 -28.557  1.00  0.00           O  
ATOM    516  N3    U   973      -7.705   5.948 -27.269  1.00  0.00           N  
ATOM    517  C4    U   973      -6.659   6.637 -26.692  1.00  0.00           C  
ATOM    518  O4    U   973      -6.899   7.603 -25.966  1.00  0.00           O  
ATOM    519  C5    U   973      -5.360   6.130 -27.014  1.00  0.00           C  
ATOM    520  C6    U   973      -5.249   5.069 -27.819  1.00  0.00           C  
ATOM    521  H5'   U   973      -2.371   2.074 -30.344  1.00  0.00           H  
ATOM    522 H5''   U   973      -2.480   3.346 -31.302  1.00  0.00           H  
ATOM    523  H4'   U   973      -4.490   1.915 -30.926  1.00  0.00           H  
ATOM    524  H3'   U   973      -4.769   4.760 -30.846  1.00  0.00           H  
ATOM    525  H1'   U   973      -6.813   2.543 -28.972  1.00  0.00           H  
ATOM    526  H2'   U   973      -7.058   4.370 -30.811  1.00  0.00           H  
ATOM    527 HO2'   U   973      -7.931   2.641 -31.644  1.00  0.00           H  
ATOM    528  H3    U   973      -8.607   6.273 -27.066  1.00  0.00           H  
ATOM    529  H5    U   973      -4.559   6.559 -26.647  1.00  0.00           H  
ATOM    530  H6    U   973      -4.350   4.742 -28.025  1.00  0.00           H  
ATOM    531  P     A   974      -4.332   5.062 -33.436  1.00  0.00           P  
ATOM    532  OP2   A   974      -3.152   5.551 -32.679  1.00  0.00           O  
ATOM    533  OP1   A   974      -4.172   4.634 -34.848  1.00  0.00           O  
ATOM    534  O5'   A   974      -5.451   6.195 -33.388  1.00  0.00           O  
ATOM    535  C5'   A   974      -5.282   7.417 -34.091  1.00  0.00           C  
ATOM    536  C4'   A   974      -6.606   8.077 -34.383  1.00  0.00           C  
ATOM    537  O4'   A   974      -7.092   7.631 -35.672  1.00  0.00           O  
ATOM    538  C3'   A   974      -7.729   7.783 -33.400  1.00  0.00           C  
ATOM    539  O3'   A   974      -7.782   8.705 -32.326  1.00  0.00           O  
ATOM    540  C1'   A   974      -8.468   7.396 -35.637  1.00  0.00           C  
ATOM    541  C2'   A   974      -8.977   7.861 -34.273  1.00  0.00           C  
ATOM    542  O2'   A   974      -9.434   9.200 -34.400  1.00  0.00           O  
ATOM    543  N1    A   974     -11.837   3.721 -36.938  1.00  0.00           N  
ATOM    544  C2    A   974     -11.953   5.051 -36.828  1.00  0.00           C  
ATOM    545  N3    A   974     -11.033   5.949 -36.484  1.00  0.00           N  
ATOM    546  C4    A   974      -9.856   5.351 -36.229  1.00  0.00           C  
ATOM    547  C5    A   974      -9.583   3.998 -36.299  1.00  0.00           C  
ATOM    548  C6    A   974     -10.641   3.152 -36.675  1.00  0.00           C  
ATOM    549  N6    A   974     -10.527   1.826 -36.784  1.00  0.00           N  
ATOM    550  N7    A   974      -8.258   3.747 -35.967  1.00  0.00           N  
ATOM    551  C8    A   974      -7.769   4.935 -35.709  1.00  0.00           C  
ATOM    552  N9    A   974      -8.681   5.952 -35.848  1.00  0.00           N  
ATOM    553  H5'   A   974      -4.820   7.239 -34.937  1.00  0.00           H  
ATOM    554 H5''   A   974      -4.734   8.024 -33.551  1.00  0.00           H  
ATOM    555  H4'   A   974      -6.478   9.049 -34.406  1.00  0.00           H  
ATOM    556  H3'   A   974      -7.632   6.866 -33.066  1.00  0.00           H  
ATOM    557  H1'   A   974      -8.923   7.900 -36.344  1.00  0.00           H  
ATOM    558  H2'   A   974      -9.683   7.266 -33.944  1.00  0.00           H  
ATOM    559 HO2'   A   974     -10.413   9.207 -34.363  1.00  0.00           H  
ATOM    560  H2    A   974     -12.841   5.414 -37.029  1.00  0.00           H  
ATOM    561  H61   A   974     -11.301   1.288 -37.051  1.00  0.00           H  
ATOM    562  H62   A   974      -9.669   1.391 -36.599  1.00  0.00           H  
ATOM    563  H8    A   974      -6.837   5.083 -35.442  1.00  0.00           H  
ATOM    564  P     A   975      -8.226   8.214 -30.861  1.00  0.00           P  
ATOM    565  OP2   A   975      -7.295   7.140 -30.433  1.00  0.00           O  
ATOM    566  OP1   A   975      -8.404   9.415 -30.007  1.00  0.00           O  
ATOM    567  O5'   A   975      -9.660   7.558 -31.094  1.00  0.00           O  
ATOM    568  C5'   A   975     -10.796   8.366 -31.361  1.00  0.00           C  
ATOM    569  C4'   A   975     -12.078   7.650 -31.017  1.00  0.00           C  
ATOM    570  O4'   A   975     -12.377   6.722 -32.092  1.00  0.00           O  
ATOM    571  C3'   A   975     -12.050   6.799 -29.757  1.00  0.00           C  
ATOM    572  O3'   A   975     -12.423   7.517 -28.594  1.00  0.00           O  
ATOM    573  C1'   A   975     -12.792   5.468 -31.579  1.00  0.00           C  
ATOM    574  C2'   A   975     -13.045   5.686 -30.083  1.00  0.00           C  
ATOM    575  O2'   A   975     -14.384   6.123 -29.903  1.00  0.00           O  
ATOM    576  N1    A   975     -11.387   0.967 -33.656  1.00  0.00           N  
ATOM    577  C2    A   975     -12.565   1.598 -33.589  1.00  0.00           C  
ATOM    578  N3    A   975     -12.861   2.771 -33.032  1.00  0.00           N  
ATOM    579  C4    A   975     -11.766   3.326 -32.484  1.00  0.00           C  
ATOM    580  C5    A   975     -10.488   2.799 -32.472  1.00  0.00           C  
ATOM    581  C6    A   975     -10.306   1.552 -33.096  1.00  0.00           C  
ATOM    582  N6    A   975      -9.132   0.922 -33.162  1.00  0.00           N  
ATOM    583  N7    A   975      -9.611   3.653 -31.816  1.00  0.00           N  
ATOM    584  C8    A   975     -10.367   4.660 -31.453  1.00  0.00           C  
ATOM    585  N9    A   975     -11.682   4.529 -31.825  1.00  0.00           N  
ATOM    586  H5'   A   975     -10.807   8.600 -32.313  1.00  0.00           H  
ATOM    587 H5''   A   975     -10.737   9.188 -30.831  1.00  0.00           H  
ATOM    588  H4'   A   975     -12.799   8.310 -30.939  1.00  0.00           H  
ATOM    589  H3'   A   975     -11.156   6.409 -29.653  1.00  0.00           H  
ATOM    590  H1'   A   975     -13.609   5.126 -32.001  1.00  0.00           H  
ATOM    591  H2'   A   975     -12.856   4.873 -29.568  1.00  0.00           H  
ATOM    592 HO2'   A   975     -14.903   5.400 -29.493  1.00  0.00           H  
ATOM    593  H2    A   975     -13.317   1.131 -34.011  1.00  0.00           H  
ATOM    594  H61   A   975      -9.067   0.053 -33.611  1.00  0.00           H  
ATOM    595  H62   A   975      -8.334   1.328 -32.763  1.00  0.00           H  
ATOM    596  H8    A   975     -10.024   5.436 -30.960  1.00  0.00           H  
ATOM    597  P     A   976     -11.775   7.143 -27.171  1.00  0.00           P  
ATOM    598  OP2   A   976     -10.318   7.416 -27.244  1.00  0.00           O  
ATOM    599  OP1   A   976     -12.590   7.787 -26.111  1.00  0.00           O  
ATOM    600  O5'   A   976     -11.975   5.566 -27.059  1.00  0.00           O  
ATOM    601  C5'   A   976     -12.980   5.017 -26.218  1.00  0.00           C  
ATOM    602  C4'   A   976     -13.676   3.852 -26.875  1.00  0.00           C  
ATOM    603  O4'   A   976     -12.698   3.126 -27.682  1.00  0.00           O  
ATOM    604  C3'   A   976     -14.290   2.825 -25.936  1.00  0.00           C  
ATOM    605  O3'   A   976     -15.283   2.029 -26.557  1.00  0.00           O  
ATOM    606  C1'   A   976     -12.584   1.826 -27.160  1.00  0.00           C  
ATOM    607  C2'   A   976     -13.127   1.864 -25.735  1.00  0.00           C  
ATOM    608  O2'   A   976     -13.586   0.574 -25.359  1.00  0.00           O  
ATOM    609  N1    A   976      -8.883  -0.801 -29.600  1.00  0.00           N  
ATOM    610  C2    A   976     -10.198  -0.682 -29.822  1.00  0.00           C  
ATOM    611  N3    A   976     -11.105   0.020 -29.146  1.00  0.00           N  
ATOM    612  C4    A   976     -10.533   0.666 -28.115  1.00  0.00           C  
ATOM    613  C5    A   976      -9.198   0.642 -27.760  1.00  0.00           C  
ATOM    614  C6    A   976      -8.340  -0.139 -28.556  1.00  0.00           C  
ATOM    615  N6    A   976      -7.030  -0.259 -28.335  1.00  0.00           N  
ATOM    616  N7    A   976      -8.973   1.430 -26.639  1.00  0.00           N  
ATOM    617  C8    A   976     -10.158   1.906 -26.347  1.00  0.00           C  
ATOM    618  N9    A   976     -11.149   1.485 -27.199  1.00  0.00           N  
ATOM    619  H5'   A   976     -13.641   5.711 -26.015  1.00  0.00           H  
ATOM    620 H5''   A   976     -12.568   4.714 -25.383  1.00  0.00           H  
ATOM    621  H4'   A   976     -14.390   4.194 -27.453  1.00  0.00           H  
ATOM    622  H3'   A   976     -14.507   3.259 -25.083  1.00  0.00           H  
ATOM    623  H1'   A   976     -13.090   1.170 -27.684  1.00  0.00           H  
ATOM    624  H2'   A   976     -12.474   2.219 -25.096  1.00  0.00           H  
ATOM    625 HO2'   A   976     -12.987   0.211 -24.674  1.00  0.00           H  
ATOM    626  H2    A   976     -10.542  -1.182 -30.592  1.00  0.00           H  
ATOM    627  H61   A   976      -6.482  -0.818 -28.925  1.00  0.00           H  
ATOM    628  H62   A   976      -6.614   0.213 -27.583  1.00  0.00           H  
ATOM    629  H8    A   976     -10.322   2.507 -25.590  1.00  0.00           H  
ATOM    630  P     A   977     -16.838   2.289 -26.246  1.00  0.00           P  
ATOM    631  OP2   A   977     -17.010   2.346 -24.773  1.00  0.00           O  
ATOM    632  OP1   A   977     -17.291   3.428 -27.083  1.00  0.00           O  
ATOM    633  O5'   A   977     -17.562   0.971 -26.774  1.00  0.00           O  
ATOM    634  C5'   A   977     -18.974   0.836 -26.704  1.00  0.00           C  
ATOM    635  C4'   A   977     -19.670   1.826 -27.604  1.00  0.00           C  
ATOM    636  O4'   A   977     -18.714   2.802 -28.083  1.00  0.00           O  
ATOM    637  C3'   A   977     -20.302   1.253 -28.863  1.00  0.00           C  
ATOM    638  O3'   A   977     -21.591   0.710 -28.639  1.00  0.00           O  
ATOM    639  C1'   A   977     -19.157   3.281 -29.320  1.00  0.00           C  
ATOM    640  C2'   A   977     -20.386   2.479 -29.767  1.00  0.00           C  
ATOM    641  O2'   A   977     -21.554   3.240 -29.496  1.00  0.00           O  
ATOM    642  N1    A   977     -17.818   3.430 -34.293  1.00  0.00           N  
ATOM    643  C2    A   977     -18.999   3.553 -33.675  1.00  0.00           C  
ATOM    644  N3    A   977     -19.277   3.504 -32.374  1.00  0.00           N  
ATOM    645  C4    A   977     -18.158   3.299 -31.657  1.00  0.00           C  
ATOM    646  C5    A   977     -16.874   3.153 -32.149  1.00  0.00           C  
ATOM    647  C6    A   977     -16.713   3.225 -33.544  1.00  0.00           C  
ATOM    648  N6    A   977     -15.536   3.102 -34.161  1.00  0.00           N  
ATOM    649  N7    A   977     -15.971   2.957 -31.112  1.00  0.00           N  
ATOM    650  C8    A   977     -16.717   2.989 -30.036  1.00  0.00           C  
ATOM    651  N9    A   977     -18.051   3.192 -30.291  1.00  0.00           N  
ATOM    652  H5'   A   977     -19.264   0.986 -25.780  1.00  0.00           H  
ATOM    653 H5''   A   977     -19.223  -0.072 -26.974  1.00  0.00           H  
ATOM    654  H4'   A   977     -20.367   2.286 -27.090  1.00  0.00           H  
ATOM    655  H3'   A   977     -19.689   0.599 -29.262  1.00  0.00           H  
ATOM    656  H1'   A   977     -19.409   4.221 -29.197  1.00  0.00           H  
ATOM    657  H2'   A   977     -20.324   2.232 -30.714  1.00  0.00           H  
ATOM    658 HO2'   A   977     -21.932   3.556 -30.343  1.00  0.00           H  
ATOM    659  H2    A   977     -19.769   3.700 -34.264  1.00  0.00           H  
ATOM    660  H61   A   977     -15.487   3.162 -35.138  1.00  0.00           H  
ATOM    661  H62   A   977     -14.721   2.953 -33.637  1.00  0.00           H  
ATOM    662  H8    A   977     -16.356   2.877 -29.131  1.00  0.00           H  
ATOM    663  P     C   978     -22.047  -0.630 -29.401  1.00  0.00           P  
ATOM    664  OP2   C   978     -21.648  -1.792 -28.568  1.00  0.00           O  
ATOM    665  OP1   C   978     -23.468  -0.469 -29.803  1.00  0.00           O  
ATOM    666  O5'   C   978     -21.160  -0.643 -30.724  1.00  0.00           O  
ATOM    667  C5'   C   978     -20.439  -1.804 -31.108  1.00  0.00           C  
ATOM    668  C4'   C   978     -19.726  -1.608 -32.424  1.00  0.00           C  
ATOM    669  O4'   C   978     -18.985  -0.364 -32.374  1.00  0.00           O  
ATOM    670  C3'   C   978     -18.674  -2.648 -32.778  1.00  0.00           C  
ATOM    671  O3'   C   978     -19.223  -3.805 -33.384  1.00  0.00           O  
ATOM    672  C1'   C   978     -17.715  -0.520 -32.967  1.00  0.00           C  
ATOM    673  C2'   C   978     -17.760  -1.858 -33.696  1.00  0.00           C  
ATOM    674  O2'   C   978     -18.347  -1.677 -34.976  1.00  0.00           O  
ATOM    675  N1    C   978     -16.743  -0.522 -31.845  1.00  0.00           N  
ATOM    676  C2    C   978     -15.384  -0.357 -32.142  1.00  0.00           C  
ATOM    677  O2    C   978     -15.035  -0.217 -33.324  1.00  0.00           O  
ATOM    678  N3    C   978     -14.478  -0.355 -31.137  1.00  0.00           N  
ATOM    679  C4    C   978     -14.880  -0.509 -29.875  1.00  0.00           C  
ATOM    680  N4    C   978     -13.950  -0.500 -28.917  1.00  0.00           N  
ATOM    681  C5    C   978     -16.253  -0.679 -29.541  1.00  0.00           C  
ATOM    682  C6    C   978     -17.140  -0.678 -30.543  1.00  0.00           C  
ATOM    683  H5'   C   978     -21.064  -2.554 -31.191  1.00  0.00           H  
ATOM    684 H5''   C   978     -19.778  -2.013 -30.415  1.00  0.00           H  
ATOM    685  H4'   C   978     -20.393  -1.559 -33.139  1.00  0.00           H  
ATOM    686  H3'   C   978     -18.184  -2.901 -31.967  1.00  0.00           H  
ATOM    687  H1'   C   978     -17.476   0.185 -33.604  1.00  0.00           H  
ATOM    688  H2'   C   978     -16.873  -2.270 -33.759  1.00  0.00           H  
ATOM    689 HO2'   C   978     -18.126  -2.446 -35.541  1.00  0.00           H  
ATOM    690  H42   C   978     -14.213  -0.611 -27.979  1.00  0.00           H  
ATOM    691  H41   C   978     -13.005  -0.384 -29.151  1.00  0.00           H  
ATOM    692  H5    C   978     -16.538  -0.791 -28.610  1.00  0.00           H  
ATOM    693  H6    C   978     -18.090  -0.794 -30.333  1.00  0.00           H  
ATOM    694  P     A   979     -20.389  -3.700 -34.413  1.00  0.00           P  
ATOM    695  OP2   A   979     -20.396  -2.299 -34.906  1.00  0.00           O  
ATOM    696  OP1   A   979     -20.209  -4.815 -35.375  1.00  0.00           O  
ATOM    697  O5'   A   979     -21.748  -3.948 -33.618  1.00  0.00           O  
ATOM    698  C5'   A   979     -22.597  -2.864 -33.270  1.00  0.00           C  
ATOM    699  C4'   A   979     -23.849  -2.848 -34.111  1.00  0.00           C  
ATOM    700  O4'   A   979     -24.772  -3.768 -33.483  1.00  0.00           O  
ATOM    701  C3'   A   979     -24.575  -1.515 -34.200  1.00  0.00           C  
ATOM    702  O3'   A   979     -24.673  -1.025 -35.526  1.00  0.00           O  
ATOM    703  C1'   A   979     -25.970  -3.078 -33.096  1.00  0.00           C  
ATOM    704  C2'   A   979     -25.749  -1.581 -33.233  1.00  0.00           C  
ATOM    705  O2'   A   979     -26.915  -1.001 -33.799  1.00  0.00           O  
ATOM    706  N1    A   979     -29.075  -5.774 -29.990  1.00  0.00           N  
ATOM    707  C2    A   979     -29.060  -5.599 -31.318  1.00  0.00           C  
ATOM    708  N3    A   979     -28.221  -4.882 -32.063  1.00  0.00           N  
ATOM    709  C4    A   979     -27.294  -4.285 -31.293  1.00  0.00           C  
ATOM    710  C5    A   979     -27.180  -4.370 -29.918  1.00  0.00           C  
ATOM    711  C6    A   979     -28.129  -5.161 -29.246  1.00  0.00           C  
ATOM    712  N6    A   979     -28.145  -5.334 -27.923  1.00  0.00           N  
ATOM    713  N7    A   979     -26.100  -3.621 -29.468  1.00  0.00           N  
ATOM    714  C8    A   979     -25.595  -3.110 -30.564  1.00  0.00           C  
ATOM    715  N9    A   979     -26.267  -3.470 -31.705  1.00  0.00           N  
ATOM    716  H5'   A   979     -22.112  -2.023 -33.403  1.00  0.00           H  
ATOM    717 H5''   A   979     -22.846  -2.943 -32.326  1.00  0.00           H  
ATOM    718  H4'   A   979     -23.668  -3.172 -35.018  1.00  0.00           H  
ATOM    719  H3'   A   979     -23.906  -0.990 -33.712  1.00  0.00           H  
ATOM    720  H1'   A   979     -26.709  -3.353 -33.678  1.00  0.00           H  
ATOM    721  H2'   A   979     -25.525  -1.177 -32.368  1.00  0.00           H  
ATOM    722 HO2'   A   979     -27.383  -0.487 -33.108  1.00  0.00           H  
ATOM    723  H2    A   979     -29.767  -6.065 -31.811  1.00  0.00           H  
ATOM    724  H61   A   979     -28.833  -5.898 -27.511  1.00  0.00           H  
ATOM    725  H62   A   979     -27.468  -4.900 -27.363  1.00  0.00           H  
ATOM    726  H8    A   979     -24.809  -2.523 -30.567  1.00  0.00           H  
ATOM    727  P     A   980     -24.879  -2.044 -36.751  1.00  0.00           P  
ATOM    728  OP2   A   980     -23.588  -2.733 -36.998  1.00  0.00           O  
ATOM    729  OP1   A   980     -26.100  -2.845 -36.484  1.00  0.00           O  
ATOM    730  O5'   A   980     -25.176  -1.095 -37.996  1.00  0.00           O  
ATOM    731  C5'   A   980     -26.498  -0.925 -38.485  1.00  0.00           C  
ATOM    732  C4'   A   980     -26.644   0.366 -39.251  1.00  0.00           C  
ATOM    733  O4'   A   980     -26.751   1.463 -38.315  1.00  0.00           O  
ATOM    734  C3'   A   980     -25.469   0.753 -40.136  1.00  0.00           C  
ATOM    735  O3'   A   980     -25.493   0.117 -41.401  1.00  0.00           O  
ATOM    736  C1'   A   980     -26.092   2.604 -38.814  1.00  0.00           C  
ATOM    737  C2'   A   980     -25.587   2.267 -40.216  1.00  0.00           C  
ATOM    738  O2'   A   980     -26.567   2.657 -41.167  1.00  0.00           O  
ATOM    739  N1    A   980     -23.449   6.356 -36.470  1.00  0.00           N  
ATOM    740  C2    A   980     -24.481   6.379 -37.322  1.00  0.00           C  
ATOM    741  N3    A   980     -25.122   5.363 -37.895  1.00  0.00           N  
ATOM    742  C4    A   980     -24.592   4.188 -37.509  1.00  0.00           C  
ATOM    743  C5    A   980     -23.533   4.004 -36.640  1.00  0.00           C  
ATOM    744  C6    A   980     -22.941   5.160 -36.101  1.00  0.00           C  
ATOM    745  N6    A   980     -21.911   5.137 -35.252  1.00  0.00           N  
ATOM    746  N7    A   980     -23.263   2.652 -36.476  1.00  0.00           N  
ATOM    747  C8    A   980     -24.152   2.060 -37.235  1.00  0.00           C  
ATOM    748  N9    A   980     -24.989   2.929 -37.889  1.00  0.00           N  
ATOM    749  H5'   A   980     -27.121  -0.919 -37.728  1.00  0.00           H  
ATOM    750 H5''   A   980     -26.720  -1.674 -39.075  1.00  0.00           H  
ATOM    751  H4'   A   980     -27.456   0.333 -39.800  1.00  0.00           H  
ATOM    752  H3'   A   980     -24.635   0.520 -39.675  1.00  0.00           H  
ATOM    753  H1'   A   980     -26.710   3.363 -38.865  1.00  0.00           H  
ATOM    754  H2'   A   980     -24.719   2.686 -40.395  1.00  0.00           H  
ATOM    755 HO2'   A   980     -26.238   3.435 -41.663  1.00  0.00           H  
ATOM    756  H2    A   980     -24.812   7.271 -37.557  1.00  0.00           H  
ATOM    757  H61   A   980     -21.541   5.977 -34.909  1.00  0.00           H  
ATOM    758  H62   A   980     -21.527   4.281 -34.970  1.00  0.00           H  
ATOM    759  H8    A   980     -24.213   1.085 -37.328  1.00  0.00           H  
ATOM    760  P     A   981     -24.133  -0.436 -42.054  1.00  0.00           P  
ATOM    761  OP2   A   981     -23.389  -1.179 -41.006  1.00  0.00           O  
ATOM    762  OP1   A   981     -24.476  -1.113 -43.330  1.00  0.00           O  
ATOM    763  O5'   A   981     -23.308   0.883 -42.401  1.00  0.00           O  
ATOM    764  C5'   A   981     -22.472   1.495 -41.431  1.00  0.00           C  
ATOM    765  C4'   A   981     -22.230   2.950 -41.748  1.00  0.00           C  
ATOM    766  O4'   A   981     -22.376   3.698 -40.510  1.00  0.00           O  
ATOM    767  C3'   A   981     -20.837   3.301 -42.248  1.00  0.00           C  
ATOM    768  O3'   A   981     -20.683   3.103 -43.643  1.00  0.00           O  
ATOM    769  C1'   A   981     -21.474   4.789 -40.533  1.00  0.00           C  
ATOM    770  C2'   A   981     -20.730   4.772 -41.866  1.00  0.00           C  
ATOM    771  O2'   A   981     -21.422   5.597 -42.792  1.00  0.00           O  
ATOM    772  N1    A   981     -17.316   6.754 -38.209  1.00  0.00           N  
ATOM    773  C2    A   981     -17.960   7.087 -39.335  1.00  0.00           C  
ATOM    774  N3    A   981     -19.039   6.531 -39.883  1.00  0.00           N  
ATOM    775  C4    A   981     -19.474   5.501 -39.136  1.00  0.00           C  
ATOM    776  C5    A   981     -18.919   5.040 -37.957  1.00  0.00           C  
ATOM    777  C6    A   981     -17.780   5.715 -37.482  1.00  0.00           C  
ATOM    778  N6    A   981     -17.138   5.383 -36.360  1.00  0.00           N  
ATOM    779  N7    A   981     -19.638   3.959 -37.466  1.00  0.00           N  
ATOM    780  C8    A   981     -20.595   3.793 -38.346  1.00  0.00           C  
ATOM    781  N9    A   981     -20.556   4.692 -39.383  1.00  0.00           N  
ATOM    782  H5'   A   981     -21.611   1.026 -41.408  1.00  0.00           H  
ATOM    783 H5''   A   981     -22.896   1.426 -40.551  1.00  0.00           H  
ATOM    784  H4'   A   981     -22.891   3.278 -42.393  1.00  0.00           H  
ATOM    785  H3'   A   981     -20.155   2.782 -41.773  1.00  0.00           H  
ATOM    786  H1'   A   981     -22.000   5.614 -40.464  1.00  0.00           H  
ATOM    787  H2'   A   981     -19.796   5.049 -41.759  1.00  0.00           H  
ATOM    788 HO2'   A   981     -20.894   6.406 -42.953  1.00  0.00           H  
ATOM    789  H2    A   981     -17.584   7.848 -39.825  1.00  0.00           H  
ATOM    790  H61   A   981     -16.348   5.891 -36.079  1.00  0.00           H  
ATOM    791  H62   A   981     -17.456   4.632 -35.816  1.00  0.00           H  
ATOM    792  H8    A   981     -21.276   3.091 -38.270  1.00  0.00           H  
ATOM    793  P     C   982     -19.638   2.013 -44.193  1.00  0.00           P  
ATOM    794  OP2   C   982     -19.172   1.199 -43.042  1.00  0.00           O  
ATOM    795  OP1   C   982     -20.251   1.340 -45.366  1.00  0.00           O  
ATOM    796  O5'   C   982     -18.409   2.883 -44.712  1.00  0.00           O  
ATOM    797  C5'   C   982     -18.619   4.052 -45.490  1.00  0.00           C  
ATOM    798  C4'   C   982     -17.477   5.028 -45.348  1.00  0.00           C  
ATOM    799  O4'   C   982     -17.607   5.766 -44.098  1.00  0.00           O  
ATOM    800  C3'   C   982     -16.086   4.423 -45.254  1.00  0.00           C  
ATOM    801  O3'   C   982     -15.553   4.063 -46.516  1.00  0.00           O  
ATOM    802  C1'   C   982     -16.336   6.049 -43.583  1.00  0.00           C  
ATOM    803  C2'   C   982     -15.318   5.567 -44.613  1.00  0.00           C  
ATOM    804  O2'   C   982     -15.067   6.606 -45.549  1.00  0.00           O  
ATOM    805  N1    C   982     -16.203   5.340 -42.286  1.00  0.00           N  
ATOM    806  C2    C   982     -15.286   5.834 -41.349  1.00  0.00           C  
ATOM    807  O2    C   982     -14.617   6.840 -41.629  1.00  0.00           O  
ATOM    808  N3    C   982     -15.146   5.207 -40.159  1.00  0.00           N  
ATOM    809  C4    C   982     -15.877   4.127 -39.883  1.00  0.00           C  
ATOM    810  N4    C   982     -15.705   3.540 -38.695  1.00  0.00           N  
ATOM    811  C5    C   982     -16.817   3.600 -40.813  1.00  0.00           C  
ATOM    812  C6    C   982     -16.948   4.230 -41.986  1.00  0.00           C  
ATOM    813  H5'   C   982     -19.448   4.485 -45.198  1.00  0.00           H  
ATOM    814 H5''   C   982     -18.706   3.797 -46.432  1.00  0.00           H  
ATOM    815  H4'   C   982     -17.499   5.659 -46.098  1.00  0.00           H  
ATOM    816  H3'   C   982     -16.070   3.641 -44.664  1.00  0.00           H  
ATOM    817  H1'   C   982     -16.221   7.011 -43.442  1.00  0.00           H  
ATOM    818  H2'   C   982     -14.492   5.252 -44.191  1.00  0.00           H  
ATOM    819 HO2'   C   982     -14.161   6.951 -45.408  1.00  0.00           H  
ATOM    820  H42   C   982     -16.227   2.745 -38.462  1.00  0.00           H  
ATOM    821  H41   C   982     -15.056   3.906 -38.058  1.00  0.00           H  
ATOM    822  H5    C   982     -17.350   2.806 -40.600  1.00  0.00           H  
ATOM    823  H6    C   982     -17.589   3.882 -42.640  1.00  0.00           H  
ATOM    824  P     C   983     -14.537   2.823 -46.641  1.00  0.00           P  
ATOM    825  OP2   C   983     -15.006   1.749 -45.731  1.00  0.00           O  
ATOM    826  OP1   C   983     -14.345   2.530 -48.084  1.00  0.00           O  
ATOM    827  O5'   C   983     -13.163   3.391 -46.068  1.00  0.00           O  
ATOM    828  C5'   C   983     -12.379   4.302 -46.822  1.00  0.00           C  
ATOM    829  C4'   C   983     -11.168   4.768 -46.050  1.00  0.00           C  
ATOM    830  O4'   C   983     -11.616   5.322 -44.800  1.00  0.00           O  
ATOM    831  C3'   C   983     -10.184   3.688 -45.631  1.00  0.00           C  
ATOM    832  O3'   C   983      -9.221   3.400 -46.630  1.00  0.00           O  
ATOM    833  C1'   C   983     -10.650   5.128 -43.810  1.00  0.00           C  
ATOM    834  C2'   C   983      -9.509   4.307 -44.412  1.00  0.00           C  
ATOM    835  O2'   C   983      -8.462   5.186 -44.795  1.00  0.00           O  
ATOM    836  N1    C   983     -11.292   4.443 -42.661  1.00  0.00           N  
ATOM    837  C2    C   983     -10.833   4.737 -41.371  1.00  0.00           C  
ATOM    838  O2    C   983      -9.911   5.554 -41.227  1.00  0.00           O  
ATOM    839  N3    C   983     -11.402   4.126 -40.306  1.00  0.00           N  
ATOM    840  C4    C   983     -12.391   3.252 -40.487  1.00  0.00           C  
ATOM    841  N4    C   983     -12.922   2.673 -39.407  1.00  0.00           N  
ATOM    842  C5    C   983     -12.879   2.930 -41.785  1.00  0.00           C  
ATOM    843  C6    C   983     -12.310   3.542 -42.831  1.00  0.00           C  
ATOM    844  H5'   C   983     -12.928   5.080 -47.055  1.00  0.00           H  
ATOM    845 H5''   C   983     -12.082   3.862 -47.646  1.00  0.00           H  
ATOM    846  H4'   C   983     -10.687   5.459 -46.550  1.00  0.00           H  
ATOM    847  H3'   C   983     -10.651   2.861 -45.389  1.00  0.00           H  
ATOM    848  H1'   C   983     -10.303   5.997 -43.520  1.00  0.00           H  
ATOM    849  H2'   C   983      -9.196   3.620 -43.789  1.00  0.00           H  
ATOM    850 HO2'   C   983      -7.706   5.068 -44.183  1.00  0.00           H  
ATOM    851  H42   C   983     -13.651   2.026 -39.507  1.00  0.00           H  
ATOM    852  H41   C   983     -12.583   2.896 -38.515  1.00  0.00           H  
ATOM    853  H5    C   983     -13.608   2.286 -41.909  1.00  0.00           H  
ATOM    854  H6    C   983     -12.632   3.334 -43.732  1.00  0.00           H  
ATOM    855  P     A   984      -8.844   1.876 -46.975  1.00  0.00           P  
ATOM    856  OP2   A   984      -7.406   1.677 -46.666  1.00  0.00           O  
ATOM    857  OP1   A   984      -9.860   0.997 -46.345  1.00  0.00           O  
ATOM    858  O5'   A   984      -9.024   1.784 -48.556  1.00  0.00           O  
ATOM    859  C5'   A   984     -10.304   1.930 -49.153  1.00  0.00           C  
ATOM    860  C4'   A   984     -10.441   1.073 -50.387  1.00  0.00           C  
ATOM    861  O4'   A   984      -9.515   1.454 -51.430  1.00  0.00           O  
ATOM    862  C3'   A   984     -10.178  -0.413 -50.200  1.00  0.00           C  
ATOM    863  O3'   A   984     -11.288  -1.109 -49.659  1.00  0.00           O  
ATOM    864  C1'   A   984      -9.109   0.327 -52.175  1.00  0.00           C  
ATOM    865  C2'   A   984      -9.872  -0.869 -51.626  1.00  0.00           C  
ATOM    866  O2'   A   984     -11.064  -1.038 -52.379  1.00  0.00           O  
ATOM    867  N1    A   984      -4.829  -2.018 -53.831  1.00  0.00           N  
ATOM    868  C2    A   984      -6.109  -2.102 -54.217  1.00  0.00           C  
ATOM    869  N3    A   984      -7.175  -1.462 -53.741  1.00  0.00           N  
ATOM    870  C4    A   984      -6.826  -0.638 -52.737  1.00  0.00           C  
ATOM    871  C5    A   984      -5.554  -0.444 -52.229  1.00  0.00           C  
ATOM    872  C6    A   984      -4.512  -1.181 -52.820  1.00  0.00           C  
ATOM    873  N6    A   984      -3.237  -1.098 -52.435  1.00  0.00           N  
ATOM    874  N7    A   984      -5.576   0.482 -51.195  1.00  0.00           N  
ATOM    875  C8    A   984      -6.838   0.821 -51.102  1.00  0.00           C  
ATOM    876  N9    A   984      -7.651   0.181 -52.006  1.00  0.00           N  
ATOM    877  H5'   A   984     -10.437   2.869 -49.400  1.00  0.00           H  
ATOM    878 H5''   A   984     -10.992   1.670 -48.506  1.00  0.00           H  
ATOM    879  H4'   A   984     -11.358   1.195 -50.711  1.00  0.00           H  
ATOM    880  H3'   A   984      -9.397  -0.557 -49.624  1.00  0.00           H  
ATOM    881  H1'   A   984      -9.318   0.438 -53.127  1.00  0.00           H  
ATOM    882  H2'   A   984      -9.319  -1.679 -51.633  1.00  0.00           H  
ATOM    883 HO2'   A   984     -11.819  -1.140 -51.763  1.00  0.00           H  
ATOM    884  H2    A   984      -6.286  -2.723 -54.955  1.00  0.00           H  
ATOM    885  H61   A   984      -2.553  -1.637 -52.885  1.00  0.00           H  
ATOM    886  H62   A   984      -2.983  -0.497 -51.704  1.00  0.00           H  
ATOM    887  H8    A   984      -7.171   1.471 -50.448  1.00  0.00           H  
ATOM    888  P     G   985     -11.081  -2.542 -48.961  1.00  0.00           P  
ATOM    889  OP2   G   985     -10.191  -2.357 -47.787  1.00  0.00           O  
ATOM    890  OP1   G   985     -12.418  -3.163 -48.779  1.00  0.00           O  
ATOM    891  O5'   G   985     -10.289  -3.392 -50.052  1.00  0.00           O  
ATOM    892  C5'   G   985     -10.981  -4.098 -51.070  1.00  0.00           C  
ATOM    893  C4'   G   985     -10.081  -5.085 -51.771  1.00  0.00           C  
ATOM    894  O4'   G   985      -8.994  -4.394 -52.439  1.00  0.00           O  
ATOM    895  C3'   G   985      -9.347  -6.071 -50.874  1.00  0.00           C  
ATOM    896  O3'   G   985     -10.168  -7.140 -50.437  1.00  0.00           O  
ATOM    897  C1'   G   985      -7.833  -5.192 -52.437  1.00  0.00           C  
ATOM    898  C2'   G   985      -8.233  -6.526 -51.799  1.00  0.00           C  
ATOM    899  O2'   G   985      -8.716  -7.395 -52.814  1.00  0.00           O  
ATOM    900  N1    G   985      -2.867  -4.781 -51.397  1.00  0.00           N  
ATOM    901  C2    G   985      -3.511  -5.630 -52.264  1.00  0.00           C  
ATOM    902  N2    G   985      -2.735  -6.485 -52.947  1.00  0.00           N  
ATOM    903  N3    G   985      -4.821  -5.642 -52.450  1.00  0.00           N  
ATOM    904  C4    G   985      -5.448  -4.722 -51.686  1.00  0.00           C  
ATOM    905  C5    G   985      -4.899  -3.828 -50.791  1.00  0.00           C  
ATOM    906  C6    G   985      -3.493  -3.826 -50.601  1.00  0.00           C  
ATOM    907  O6    G   985      -2.817  -3.111 -49.853  1.00  0.00           O  
ATOM    908  N7    G   985      -5.886  -3.049 -50.205  1.00  0.00           N  
ATOM    909  C8    G   985      -6.996  -3.475 -50.744  1.00  0.00           C  
ATOM    910  N9    G   985      -6.803  -4.488 -51.651  1.00  0.00           N  
ATOM    911  H5'   G   985     -11.325  -3.457 -51.727  1.00  0.00           H  
ATOM    912 H5''   G   985     -11.735  -4.580 -50.669  1.00  0.00           H  
ATOM    913  H4'   G   985     -10.607  -5.586 -52.430  1.00  0.00           H  
ATOM    914  H3'   G   985      -8.954  -5.619 -50.099  1.00  0.00           H  
ATOM    915  H1'   G   985      -7.500  -5.351 -53.344  1.00  0.00           H  
ATOM    916  H2'   G   985      -7.486  -6.925 -51.305  1.00  0.00           H  
ATOM    917 HO2'   G   985      -8.067  -8.116 -52.953  1.00  0.00           H  
ATOM    918  H1    G   985      -1.892  -4.852 -51.333  1.00  0.00           H  
ATOM    919  H22   G   985      -3.140  -7.114 -53.581  1.00  0.00           H  
ATOM    920  H21   G   985      -1.765  -6.482 -52.815  1.00  0.00           H  
ATOM    921  H8    G   985      -7.877  -3.107 -50.523  1.00  0.00           H  
ATOM    922  P     A   986      -9.816  -7.926 -49.080  1.00  0.00           P  
ATOM    923  OP2   A   986      -9.429  -6.924 -48.056  1.00  0.00           O  
ATOM    924  OP1   A   986     -10.922  -8.875 -48.798  1.00  0.00           O  
ATOM    925  O5'   A   986      -8.520  -8.775 -49.453  1.00  0.00           O  
ATOM    926  C5'   A   986      -8.584  -9.820 -50.412  1.00  0.00           C  
ATOM    927  C4'   A   986      -7.264 -10.540 -50.536  1.00  0.00           C  
ATOM    928  O4'   A   986      -6.272  -9.649 -51.108  1.00  0.00           O  
ATOM    929  C3'   A   986      -6.604 -10.953 -49.230  1.00  0.00           C  
ATOM    930  O3'   A   986      -7.178 -12.118 -48.662  1.00  0.00           O  
ATOM    931  C1'   A   986      -4.985  -9.975 -50.625  1.00  0.00           C  
ATOM    932  C2'   A   986      -5.163 -11.154 -49.666  1.00  0.00           C  
ATOM    933  O2'   A   986      -5.008 -12.369 -50.384  1.00  0.00           O  
ATOM    934  N1    A   986      -0.754  -7.603 -48.884  1.00  0.00           N  
ATOM    935  C2    A   986      -0.938  -8.774 -49.508  1.00  0.00           C  
ATOM    936  N3    A   986      -2.069  -9.332 -49.934  1.00  0.00           N  
ATOM    937  C4    A   986      -3.122  -8.542 -49.657  1.00  0.00           C  
ATOM    938  C5    A   986      -3.092  -7.314 -49.023  1.00  0.00           C  
ATOM    939  C6    A   986      -1.833  -6.834 -48.622  1.00  0.00           C  
ATOM    940  N6    A   986      -1.649  -5.667 -48.000  1.00  0.00           N  
ATOM    941  N7    A   986      -4.372  -6.788 -48.912  1.00  0.00           N  
ATOM    942  C8    A   986      -5.134  -7.695 -49.472  1.00  0.00           C  
ATOM    943  N9    A   986      -4.444  -8.783 -49.945  1.00  0.00           N  
ATOM    944  H5'   A   986      -8.823  -9.440 -51.283  1.00  0.00           H  
ATOM    945 H5''   A   986      -9.274 -10.461 -50.143  1.00  0.00           H  
ATOM    946  H4'   A   986      -7.378 -11.312 -51.129  1.00  0.00           H  
ATOM    947  H3'   A   986      -6.653 -10.207 -48.595  1.00  0.00           H  
ATOM    948  H1'   A   986      -4.384 -10.237 -51.354  1.00  0.00           H  
ATOM    949  H2'   A   986      -4.547 -11.100 -48.905  1.00  0.00           H  
ATOM    950 HO2'   A   986      -4.166 -12.793 -50.115  1.00  0.00           H  
ATOM    951  H2    A   986      -0.124  -9.294 -49.674  1.00  0.00           H  
ATOM    952  H61   A   986      -0.746  -5.385 -47.744  1.00  0.00           H  
ATOM    953  H62   A   986      -2.417  -5.092 -47.799  1.00  0.00           H  
ATOM    954  H8    A   986      -6.108  -7.605 -49.545  1.00  0.00           H  
ATOM    955  P     U   987      -7.048 -12.397 -47.085  1.00  0.00           P  
ATOM    956  OP2   U   987      -7.342 -11.130 -46.369  1.00  0.00           O  
ATOM    957  OP1   U   987      -7.830 -13.618 -46.767  1.00  0.00           O  
ATOM    958  O5'   U   987      -5.504 -12.733 -46.880  1.00  0.00           O  
ATOM    959  C5'   U   987      -4.972 -13.988 -47.274  1.00  0.00           C  
ATOM    960  C4'   U   987      -3.508 -14.106 -46.930  1.00  0.00           C  
ATOM    961  O4'   U   987      -2.722 -13.065 -47.559  1.00  0.00           O  
ATOM    962  C3'   U   987      -3.153 -13.974 -45.457  1.00  0.00           C  
ATOM    963  O3'   U   987      -3.318 -15.182 -44.737  1.00  0.00           O  
ATOM    964  C1'   U   987      -1.641 -12.683 -46.734  1.00  0.00           C  
ATOM    965  C2'   U   987      -1.673 -13.628 -45.532  1.00  0.00           C  
ATOM    966  O2'   U   987      -0.891 -14.777 -45.826  1.00  0.00           O  
ATOM    967  N1    U   987      -1.858 -11.269 -46.344  1.00  0.00           N  
ATOM    968  C2    U   987      -0.783 -10.594 -45.796  1.00  0.00           C  
ATOM    969  O2    U   987       0.309 -11.107 -45.626  1.00  0.00           O  
ATOM    970  N3    U   987      -1.031  -9.288 -45.451  1.00  0.00           N  
ATOM    971  C4    U   987      -2.217  -8.600 -45.593  1.00  0.00           C  
ATOM    972  O4    U   987      -2.281  -7.424 -45.232  1.00  0.00           O  
ATOM    973  C5    U   987      -3.284  -9.362 -46.167  1.00  0.00           C  
ATOM    974  C6    U   987      -3.071 -10.635 -46.513  1.00  0.00           C  
ATOM    975  H5'   U   987      -5.081 -14.091 -48.243  1.00  0.00           H  
ATOM    976 H5''   U   987      -5.465 -14.702 -46.819  1.00  0.00           H  
ATOM    977  H4'   U   987      -3.176 -14.970 -47.251  1.00  0.00           H  
ATOM    978  H3'   U   987      -3.646 -13.219 -45.073  1.00  0.00           H  
ATOM    979  H1'   U   987      -0.775 -12.766 -47.187  1.00  0.00           H  
ATOM    980  H2'   U   987      -1.367 -13.181 -44.716  1.00  0.00           H  
ATOM    981 HO2'   U   987      -0.070 -14.750 -45.290  1.00  0.00           H  
ATOM    982  H3    U   987      -0.282  -8.791 -45.060  1.00  0.00           H  
ATOM    983  H5    U   987      -4.164  -8.952 -46.305  1.00  0.00           H  
ATOM    984  H6    U   987      -3.817 -11.135 -46.903  1.00  0.00           H  
ATOM    985  P     C   988      -3.635 -15.149 -43.162  1.00  0.00           P  
ATOM    986  OP2   C   988      -4.596 -14.047 -42.908  1.00  0.00           O  
ATOM    987  OP1   C   988      -3.972 -16.531 -42.732  1.00  0.00           O  
ATOM    988  O5'   C   988      -2.243 -14.754 -42.496  1.00  0.00           O  
ATOM    989  C5'   C   988      -1.199 -15.707 -42.366  1.00  0.00           C  
ATOM    990  C4'   C   988       0.009 -15.120 -41.677  1.00  0.00           C  
ATOM    991  O4'   C   988       0.468 -14.001 -42.456  1.00  0.00           O  
ATOM    992  C3'   C   988      -0.233 -14.501 -40.310  1.00  0.00           C  
ATOM    993  O3'   C   988      -0.275 -15.462 -39.268  1.00  0.00           O  
ATOM    994  C1'   C   988       0.982 -12.990 -41.609  1.00  0.00           C  
ATOM    995  C2'   C   988       0.932 -13.540 -40.199  1.00  0.00           C  
ATOM    996  O2'   C   988       2.142 -14.228 -39.920  1.00  0.00           O  
ATOM    997  N1    C   988       0.135 -11.783 -41.774  1.00  0.00           N  
ATOM    998  C2    C   988       0.629 -10.555 -41.315  1.00  0.00           C  
ATOM    999  O2    C   988       1.752 -10.514 -40.787  1.00  0.00           O  
ATOM   1000  N3    C   988      -0.123  -9.440 -41.453  1.00  0.00           N  
ATOM   1001  C4    C   988      -1.326  -9.511 -42.023  1.00  0.00           C  
ATOM   1002  N4    C   988      -2.033  -8.384 -42.138  1.00  0.00           N  
ATOM   1003  C5    C   988      -1.857 -10.743 -42.499  1.00  0.00           C  
ATOM   1004  C6    C   988      -1.103 -11.840 -42.358  1.00  0.00           C  
ATOM   1005  H5'   C   988      -0.939 -16.019 -43.258  1.00  0.00           H  
ATOM   1006 H5''   C   988      -1.526 -16.469 -41.843  1.00  0.00           H  
ATOM   1007  H4'   C   988       0.710 -15.803 -41.635  1.00  0.00           H  
ATOM   1008  H3'   C   988      -1.073 -13.997 -40.327  1.00  0.00           H  
ATOM   1009  H1'   C   988       1.910 -12.771 -41.837  1.00  0.00           H  
ATOM   1010  H2'   C   988       0.755 -12.837 -39.540  1.00  0.00           H  
ATOM   1011 HO2'   C   988       2.663 -13.709 -39.272  1.00  0.00           H  
ATOM   1012  H42   C   988      -2.920  -8.404 -42.552  1.00  0.00           H  
ATOM   1013  H41   C   988      -1.664  -7.538 -41.808  1.00  0.00           H  
ATOM   1014  H5    C   988      -2.742 -10.786 -42.917  1.00  0.00           H  
ATOM   1015  H6    C   988      -1.451 -12.697 -42.679  1.00  0.00           H  
ATOM   1016  P     G   989      -1.017 -15.121 -37.883  1.00  0.00           P  
ATOM   1017  OP2   G   989      -2.332 -14.510 -38.204  1.00  0.00           O  
ATOM   1018  OP1   G   989      -0.959 -16.329 -37.021  1.00  0.00           O  
ATOM   1019  O5'   G   989      -0.100 -13.999 -37.220  1.00  0.00           O  
ATOM   1020  C5'   G   989       1.113 -14.340 -36.568  1.00  0.00           C  
ATOM   1021  C4'   G   989       1.741 -13.141 -35.902  1.00  0.00           C  
ATOM   1022  O4'   G   989       1.996 -12.135 -36.909  1.00  0.00           O  
ATOM   1023  C3'   G   989       0.868 -12.399 -34.902  1.00  0.00           C  
ATOM   1024  O3'   G   989       0.868 -12.997 -33.617  1.00  0.00           O  
ATOM   1025  C1'   G   989       1.754 -10.833 -36.404  1.00  0.00           C  
ATOM   1026  C2'   G   989       1.489 -11.009 -34.919  1.00  0.00           C  
ATOM   1027  O2'   G   989       2.723 -10.988 -34.217  1.00  0.00           O  
ATOM   1028  N1    G   989      -0.989  -6.686 -37.496  1.00  0.00           N  
ATOM   1029  C2    G   989       0.142  -6.808 -36.727  1.00  0.00           C  
ATOM   1030  N2    G   989       0.610  -5.680 -36.173  1.00  0.00           N  
ATOM   1031  N3    G   989       0.772  -7.952 -36.515  1.00  0.00           N  
ATOM   1032  C4    G   989       0.170  -8.984 -37.143  1.00  0.00           C  
ATOM   1033  C5    G   989      -0.960  -8.970 -37.933  1.00  0.00           C  
ATOM   1034  C6    G   989      -1.626  -7.736 -38.151  1.00  0.00           C  
ATOM   1035  O6    G   989      -2.643  -7.517 -38.820  1.00  0.00           O  
ATOM   1036  N7    G   989      -1.255 -10.244 -38.395  1.00  0.00           N  
ATOM   1037  C8    G   989      -0.317 -10.997 -37.888  1.00  0.00           C  
ATOM   1038  N9    G   989       0.581 -10.296 -37.118  1.00  0.00           N  
ATOM   1039  H5'   G   989       1.740 -14.705 -37.226  1.00  0.00           H  
ATOM   1040 H5''   G   989       0.930 -15.023 -35.889  1.00  0.00           H  
ATOM   1041  H4'   G   989       2.589 -13.414 -35.492  1.00  0.00           H  
ATOM   1042  H3'   G   989      -0.047 -12.351 -35.247  1.00  0.00           H  
ATOM   1043  H1'   G   989       2.517 -10.231 -36.530  1.00  0.00           H  
ATOM   1044  H2'   G   989       0.866 -10.333 -34.578  1.00  0.00           H  
ATOM   1045 HO2'   G   989       2.783 -10.157 -33.701  1.00  0.00           H  
ATOM   1046  H1    G   989      -1.380  -5.793 -37.590  1.00  0.00           H  
ATOM   1047  H22   G   989       1.415  -5.706 -35.614  1.00  0.00           H  
ATOM   1048  H21   G   989       0.149  -4.829 -36.325  1.00  0.00           H  
ATOM   1049  H8    G   989      -0.259 -11.963 -38.041  1.00  0.00           H  
ATOM   1050  P     U   990      -0.382 -12.786 -32.628  1.00  0.00           P  
ATOM   1051  OP2   U   990      -1.598 -13.294 -33.311  1.00  0.00           O  
ATOM   1052  OP1   U   990      -0.009 -13.323 -31.295  1.00  0.00           O  
ATOM   1053  O5'   U   990      -0.511 -11.203 -32.503  1.00  0.00           O  
ATOM   1054  C5'   U   990       0.278 -10.478 -31.573  1.00  0.00           C  
ATOM   1055  C4'   U   990       0.131  -8.988 -31.759  1.00  0.00           C  
ATOM   1056  O4'   U   990       0.095  -8.649 -33.164  1.00  0.00           O  
ATOM   1057  C3'   U   990      -1.131  -8.362 -31.186  1.00  0.00           C  
ATOM   1058  O3'   U   990      -1.048  -8.125 -29.792  1.00  0.00           O  
ATOM   1059  C1'   U   990      -0.772  -7.550 -33.383  1.00  0.00           C  
ATOM   1060  C2'   U   990      -1.235  -7.078 -32.005  1.00  0.00           C  
ATOM   1061  O2'   U   990      -0.332  -6.090 -31.530  1.00  0.00           O  
ATOM   1062  N1    U   990      -1.897  -8.028 -34.222  1.00  0.00           N  
ATOM   1063  C2    U   990      -2.777  -7.075 -34.701  1.00  0.00           C  
ATOM   1064  O2    U   990      -2.662  -5.885 -34.464  1.00  0.00           O  
ATOM   1065  N3    U   990      -3.802  -7.564 -35.473  1.00  0.00           N  
ATOM   1066  C4    U   990      -4.036  -8.880 -35.809  1.00  0.00           C  
ATOM   1067  O4    U   990      -5.006  -9.161 -36.514  1.00  0.00           O  
ATOM   1068  C5    U   990      -3.086  -9.810 -35.279  1.00  0.00           C  
ATOM   1069  C6    U   990      -2.077  -9.361 -34.525  1.00  0.00           C  
ATOM   1070  H5'   U   990       1.220 -10.723 -31.693  1.00  0.00           H  
ATOM   1071 H5''   U   990      -0.000 -10.714 -30.664  1.00  0.00           H  
ATOM   1072  H4'   U   990       0.902  -8.541 -31.353  1.00  0.00           H  
ATOM   1073  H3'   U   990      -1.897  -8.939 -31.386  1.00  0.00           H  
ATOM   1074  H1'   U   990      -0.316  -6.812 -33.841  1.00  0.00           H  
ATOM   1075  H2'   U   990      -2.156  -6.743 -32.034  1.00  0.00           H  
ATOM   1076 HO2'   U   990      -0.775  -5.215 -31.552  1.00  0.00           H  
ATOM   1077  H3    U   990      -4.437  -6.905 -35.822  1.00  0.00           H  
ATOM   1078  H5    U   990      -3.175 -10.768 -35.468  1.00  0.00           H  
ATOM   1079  H6    U   990      -1.441 -10.018 -34.173  1.00  0.00           H  
ATOM   1080  P     G   991      -2.386  -7.988 -28.913  1.00  0.00           P  
ATOM   1081  OP2   G   991      -3.292  -9.106 -29.279  1.00  0.00           O  
ATOM   1082  OP1   G   991      -1.988  -7.801 -27.494  1.00  0.00           O  
ATOM   1083  O5'   G   991      -3.046  -6.631 -29.423  1.00  0.00           O  
ATOM   1084  C5'   G   991      -2.589  -5.374 -28.947  1.00  0.00           C  
ATOM   1085  C4'   G   991      -3.431  -4.240 -29.477  1.00  0.00           C  
ATOM   1086  O4'   G   991      -3.547  -4.366 -30.919  1.00  0.00           O  
ATOM   1087  C3'   G   991      -4.894  -4.245 -29.062  1.00  0.00           C  
ATOM   1088  O3'   G   991      -5.104  -3.706 -27.767  1.00  0.00           O  
ATOM   1089  C1'   G   991      -4.742  -3.783 -31.370  1.00  0.00           C  
ATOM   1090  C2'   G   991      -5.503  -3.337 -30.121  1.00  0.00           C  
ATOM   1091  O2'   G   991      -5.207  -1.972 -29.861  1.00  0.00           O  
ATOM   1092  N1    G   991      -8.609  -4.759 -34.534  1.00  0.00           N  
ATOM   1093  C2    G   991      -8.199  -3.563 -33.997  1.00  0.00           C  
ATOM   1094  N2    G   991      -8.910  -2.480 -34.345  1.00  0.00           N  
ATOM   1095  N3    G   991      -7.168  -3.435 -33.178  1.00  0.00           N  
ATOM   1096  C4    G   991      -6.568  -4.619 -32.933  1.00  0.00           C  
ATOM   1097  C5    G   991      -6.897  -5.868 -33.418  1.00  0.00           C  
ATOM   1098  C6    G   991      -8.006  -5.990 -34.295  1.00  0.00           C  
ATOM   1099  O6    G   991      -8.455  -7.010 -34.831  1.00  0.00           O  
ATOM   1100  N7    G   991      -6.029  -6.832 -32.926  1.00  0.00           N  
ATOM   1101  C8    G   991      -5.204  -6.165 -32.165  1.00  0.00           C  
ATOM   1102  N9    G   991      -5.474  -4.818 -32.125  1.00  0.00           N  
ATOM   1103  H5'   G   991      -1.660  -5.243 -29.232  1.00  0.00           H  
ATOM   1104 H5''   G   991      -2.626  -5.370 -27.968  1.00  0.00           H  
ATOM   1105  H4'   G   991      -2.991  -3.391 -29.262  1.00  0.00           H  
ATOM   1106  H3'   G   991      -5.253  -5.151 -29.158  1.00  0.00           H  
ATOM   1107  H1'   G   991      -4.582  -3.009 -31.949  1.00  0.00           H  
ATOM   1108  H2'   G   991      -6.467  -3.488 -30.213  1.00  0.00           H  
ATOM   1109 HO2'   G   991      -4.952  -1.874 -28.919  1.00  0.00           H  
ATOM   1110  H1    G   991      -9.386  -4.747 -35.131  1.00  0.00           H  
ATOM   1111  H22   G   991      -8.664  -1.598 -33.993  1.00  0.00           H  
ATOM   1112  H21   G   991      -9.675  -2.566 -34.951  1.00  0.00           H  
ATOM   1113  H8    G   991      -4.467  -6.583 -31.674  1.00  0.00           H  
ATOM   1114  P     G   992      -5.990  -4.511 -26.711  1.00  0.00           P  
ATOM   1115  OP2   G   992      -6.579  -5.652 -27.458  1.00  0.00           O  
ATOM   1116  OP1   G   992      -5.103  -4.774 -25.549  1.00  0.00           O  
ATOM   1117  O5'   G   992      -7.183  -3.576 -26.219  1.00  0.00           O  
ATOM   1118  C5'   G   992      -8.099  -4.023 -25.231  1.00  0.00           C  
ATOM   1119  C4'   G   992      -9.499  -3.538 -25.515  1.00  0.00           C  
ATOM   1120  O4'   G   992      -9.552  -3.017 -26.863  1.00  0.00           O  
ATOM   1121  C3'   G   992     -10.590  -4.598 -25.491  1.00  0.00           C  
ATOM   1122  O3'   G   992     -11.095  -4.845 -24.190  1.00  0.00           O  
ATOM   1123  C1'   G   992     -10.781  -3.330 -27.475  1.00  0.00           C  
ATOM   1124  C2'   G   992     -11.644  -4.023 -26.426  1.00  0.00           C  
ATOM   1125  O2'   G   992     -12.439  -3.047 -25.768  1.00  0.00           O  
ATOM   1126  N1    G   992     -12.769  -6.098 -31.257  1.00  0.00           N  
ATOM   1127  C2    G   992     -13.403  -5.354 -30.292  1.00  0.00           C  
ATOM   1128  N2    G   992     -14.743  -5.340 -30.335  1.00  0.00           N  
ATOM   1129  N3    G   992     -12.770  -4.670 -29.352  1.00  0.00           N  
ATOM   1130  C4    G   992     -11.430  -4.793 -29.454  1.00  0.00           C  
ATOM   1131  C5    G   992     -10.699  -5.509 -30.378  1.00  0.00           C  
ATOM   1132  C6    G   992     -11.390  -6.238 -31.380  1.00  0.00           C  
ATOM   1133  O6    G   992     -10.921  -6.934 -32.288  1.00  0.00           O  
ATOM   1134  N7    G   992      -9.338  -5.377 -30.139  1.00  0.00           N  
ATOM   1135  C8    G   992      -9.268  -4.597 -29.095  1.00  0.00           C  
ATOM   1136  N9    G   992     -10.500  -4.205 -28.628  1.00  0.00           N  
ATOM   1137  H5'   G   992      -7.815  -3.687 -24.356  1.00  0.00           H  
ATOM   1138 H5''   G   992      -8.097  -5.003 -25.213  1.00  0.00           H  
ATOM   1139  H4'   G   992      -9.737  -2.823 -24.887  1.00  0.00           H  
ATOM   1140  H3'   G   992     -10.240  -5.434 -25.863  1.00  0.00           H  
ATOM   1141  H1'   G   992     -11.233  -2.518 -27.784  1.00  0.00           H  
ATOM   1142  H2'   G   992     -12.194  -4.729 -26.825  1.00  0.00           H  
ATOM   1143 HO2'   G   992     -13.383  -3.220 -25.963  1.00  0.00           H  
ATOM   1144  H1    G   992     -13.329  -6.568 -31.909  1.00  0.00           H  
ATOM   1145  H22   G   992     -15.250  -4.826 -29.672  1.00  0.00           H  
ATOM   1146  H21   G   992     -15.219  -5.844 -31.028  1.00  0.00           H  
ATOM   1147  H8    G   992      -8.422  -4.319 -28.686  1.00  0.00           H  
ATOM   1148  P     A   993     -11.771  -6.260 -23.840  1.00  0.00           P  
ATOM   1149  OP2   A   993     -10.974  -7.325 -24.500  1.00  0.00           O  
ATOM   1150  OP1   A   993     -11.996  -6.313 -22.374  1.00  0.00           O  
ATOM   1151  O5'   A   993     -13.193  -6.195 -24.556  1.00  0.00           O  
ATOM   1152  C5'   A   993     -14.159  -7.215 -24.352  1.00  0.00           C  
ATOM   1153  C4'   A   993     -14.862  -7.577 -25.636  1.00  0.00           C  
ATOM   1154  O4'   A   993     -14.232  -6.875 -26.741  1.00  0.00           O  
ATOM   1155  C3'   A   993     -14.787  -9.040 -26.048  1.00  0.00           C  
ATOM   1156  O3'   A   993     -15.789  -9.838 -25.441  1.00  0.00           O  
ATOM   1157  C1'   A   993     -14.169  -7.696 -27.878  1.00  0.00           C  
ATOM   1158  C2'   A   993     -14.970  -8.960 -27.552  1.00  0.00           C  
ATOM   1159  O2'   A   993     -16.333  -8.750 -27.895  1.00  0.00           O  
ATOM   1160  N1    A   993     -10.793 -10.026 -30.997  1.00  0.00           N  
ATOM   1161  C2    A   993     -12.128  -9.929 -31.027  1.00  0.00           C  
ATOM   1162  N3    A   993     -12.946  -9.306 -30.181  1.00  0.00           N  
ATOM   1163  C4    A   993     -12.249  -8.721 -29.191  1.00  0.00           C  
ATOM   1164  C5    A   993     -10.876  -8.733 -29.025  1.00  0.00           C  
ATOM   1165  C6    A   993     -10.123  -9.426 -29.989  1.00  0.00           C  
ATOM   1166  N6    A   993      -8.792  -9.524 -29.958  1.00  0.00           N  
ATOM   1167  N7    A   993     -10.514  -8.023 -27.888  1.00  0.00           N  
ATOM   1168  C8    A   993     -11.656  -7.605 -27.401  1.00  0.00           C  
ATOM   1169  N9    A   993     -12.748  -7.991 -28.139  1.00  0.00           N  
ATOM   1170  H5'   A   993     -14.823  -6.901 -23.703  1.00  0.00           H  
ATOM   1171 H5''   A   993     -13.715  -8.011 -23.995  1.00  0.00           H  
ATOM   1172  H4'   A   993     -15.804  -7.311 -25.582  1.00  0.00           H  
ATOM   1173  H3'   A   993     -13.906  -9.413 -25.834  1.00  0.00           H  
ATOM   1174  H1'   A   993     -14.561  -7.255 -28.661  1.00  0.00           H  
ATOM   1175  H2'   A   993     -14.600  -9.749 -28.002  1.00  0.00           H  
ATOM   1176 HO2'   A   993     -16.896  -9.016 -27.138  1.00  0.00           H  
ATOM   1177  H2    A   993     -12.566 -10.382 -31.779  1.00  0.00           H  
ATOM   1178  H61   A   993      -8.322 -10.022 -30.660  1.00  0.00           H  
ATOM   1179  H62   A   993      -8.285  -9.097 -29.237  1.00  0.00           H  
ATOM   1180  H8    A   993     -11.725  -7.066 -26.584  1.00  0.00           H  
ATOM   1181  P     G   994     -15.378 -11.027 -24.441  1.00  0.00           P  
ATOM   1182  OP2   G   994     -14.525 -10.453 -23.370  1.00  0.00           O  
ATOM   1183  OP1   G   994     -16.612 -11.770 -24.078  1.00  0.00           O  
ATOM   1184  O5'   G   994     -14.471 -11.987 -25.333  1.00  0.00           O  
ATOM   1185  C5'   G   994     -13.943 -13.193 -24.801  1.00  0.00           C  
ATOM   1186  C4'   G   994     -14.115 -14.344 -25.761  1.00  0.00           C  
ATOM   1187  O4'   G   994     -15.532 -14.641 -25.829  1.00  0.00           O  
ATOM   1188  C3'   G   994     -13.723 -14.072 -27.206  1.00  0.00           C  
ATOM   1189  O3'   G   994     -12.350 -14.314 -27.462  1.00  0.00           O  
ATOM   1190  C1'   G   994     -15.890 -15.000 -27.156  1.00  0.00           C  
ATOM   1191  C2'   G   994     -14.602 -15.029 -27.976  1.00  0.00           C  
ATOM   1192  O2'   G   994     -14.074 -16.347 -27.952  1.00  0.00           O  
ATOM   1193  N1    G   994     -19.245 -13.856 -30.810  1.00  0.00           N  
ATOM   1194  C2    G   994     -18.469 -14.979 -30.656  1.00  0.00           C  
ATOM   1195  N2    G   994     -18.600 -15.927 -31.596  1.00  0.00           N  
ATOM   1196  N3    G   994     -17.626 -15.163 -29.653  1.00  0.00           N  
ATOM   1197  C4    G   994     -17.618 -14.116 -28.802  1.00  0.00           C  
ATOM   1198  C5    G   994     -18.352 -12.950 -28.864  1.00  0.00           C  
ATOM   1199  C6    G   994     -19.252 -12.766 -29.945  1.00  0.00           C  
ATOM   1200  O6    G   994     -19.991 -11.802 -30.177  1.00  0.00           O  
ATOM   1201  N7    G   994     -18.054 -12.122 -27.792  1.00  0.00           N  
ATOM   1202  C8    G   994     -17.160 -12.786 -27.109  1.00  0.00           C  
ATOM   1203  N9    G   994     -16.851 -14.003 -27.666  1.00  0.00           N  
ATOM   1204  H5'   G   994     -14.406 -13.403 -23.964  1.00  0.00           H  
ATOM   1205 H5''   G   994     -12.988 -13.069 -24.617  1.00  0.00           H  
ATOM   1206  H4'   G   994     -13.638 -15.141 -25.447  1.00  0.00           H  
ATOM   1207  H3'   G   994     -13.935 -13.147 -27.446  1.00  0.00           H  
ATOM   1208  H1'   G   994     -16.304 -15.888 -27.166  1.00  0.00           H  
ATOM   1209  H2'   G   994     -14.757 -14.717 -28.893  1.00  0.00           H  
ATOM   1210 HO2'   G   994     -14.192 -16.755 -28.835  1.00  0.00           H  
ATOM   1211  H1    G   994     -19.838 -13.818 -31.589  1.00  0.00           H  
ATOM   1212  H22   G   994     -18.072 -16.751 -31.538  1.00  0.00           H  
ATOM   1213  H21   G   994     -19.222 -15.799 -32.342  1.00  0.00           H  
ATOM   1214  H8    G   994     -16.753 -12.450 -26.284  1.00  0.00           H  
ATOM   1215  P     C   995     -11.497 -13.276 -28.344  1.00  0.00           P  
ATOM   1216  OP2   C   995     -11.438 -11.987 -27.608  1.00  0.00           O  
ATOM   1217  OP1   C   995     -10.237 -13.946 -28.752  1.00  0.00           O  
ATOM   1218  O5'   C   995     -12.384 -13.058 -29.649  1.00  0.00           O  
ATOM   1219  C5'   C   995     -11.860 -13.327 -30.940  1.00  0.00           C  
ATOM   1220  C4'   C   995     -12.915 -13.880 -31.867  1.00  0.00           C  
ATOM   1221  O4'   C   995     -14.253 -13.744 -31.311  1.00  0.00           O  
ATOM   1222  C3'   C   995     -13.036 -13.206 -33.224  1.00  0.00           C  
ATOM   1223  O3'   C   995     -12.012 -13.590 -34.125  1.00  0.00           O  
ATOM   1224  C1'   C   995     -15.181 -13.673 -32.365  1.00  0.00           C  
ATOM   1225  C2'   C   995     -14.409 -13.675 -33.681  1.00  0.00           C  
ATOM   1226  O2'   C   995     -14.358 -15.001 -34.187  1.00  0.00           O  
ATOM   1227  N1    C   995     -16.020 -12.459 -32.207  1.00  0.00           N  
ATOM   1228  C2    C   995     -17.233 -12.394 -32.904  1.00  0.00           C  
ATOM   1229  O2    C   995     -17.567 -13.344 -33.628  1.00  0.00           O  
ATOM   1230  N3    C   995     -18.017 -11.299 -32.776  1.00  0.00           N  
ATOM   1231  C4    C   995     -17.635 -10.292 -31.992  1.00  0.00           C  
ATOM   1232  N4    C   995     -18.441  -9.231 -31.896  1.00  0.00           N  
ATOM   1233  C5    C   995     -16.409 -10.327 -31.270  1.00  0.00           C  
ATOM   1234  C6    C   995     -15.641 -11.416 -31.404  1.00  0.00           C  
ATOM   1235  H5'   C   995     -11.131 -13.978 -30.860  1.00  0.00           H  
ATOM   1236 H5''   C   995     -11.505 -12.496 -31.320  1.00  0.00           H  
ATOM   1237  H4'   C   995     -12.717 -14.830 -32.001  1.00  0.00           H  
ATOM   1238  H3'   C   995     -13.032 -12.230 -33.131  1.00  0.00           H  
ATOM   1239  H1'   C   995     -15.748 -14.470 -32.324  1.00  0.00           H  
ATOM   1240  H2'   C   995     -14.802 -13.055 -34.330  1.00  0.00           H  
ATOM   1241 HO2'   C   995     -13.434 -15.215 -34.431  1.00  0.00           H  
ATOM   1242  H42   C   995     -18.189  -8.475 -31.327  1.00  0.00           H  
ATOM   1243  H41   C   995     -19.285  -9.210 -32.395  1.00  0.00           H  
ATOM   1244  H5    C   995     -16.136  -9.581 -30.695  1.00  0.00           H  
ATOM   1245  H6    C   995     -14.793 -11.459 -30.916  1.00  0.00           H  
ATOM   1246  P     U   996     -11.426 -12.530 -35.183  1.00  0.00           P  
ATOM   1247  OP2   U   996     -10.874 -11.381 -34.424  1.00  0.00           O  
ATOM   1248  OP1   U   996     -10.558 -13.265 -36.138  1.00  0.00           O  
ATOM   1249  O5'   U   996     -12.714 -12.026 -35.974  1.00  0.00           O  
ATOM   1250  C5'   U   996     -13.449 -12.907 -36.809  1.00  0.00           C  
ATOM   1251  C4'   U   996     -14.654 -12.228 -37.413  1.00  0.00           C  
ATOM   1252  O4'   U   996     -15.607 -11.955 -36.349  1.00  0.00           O  
ATOM   1253  C3'   U   996     -14.413 -10.858 -38.028  1.00  0.00           C  
ATOM   1254  O3'   U   996     -13.881 -10.926 -39.339  1.00  0.00           O  
ATOM   1255  C1'   U   996     -16.269 -10.745 -36.606  1.00  0.00           C  
ATOM   1256  C2'   U   996     -15.801 -10.258 -37.978  1.00  0.00           C  
ATOM   1257  O2'   U   996     -16.637 -10.810 -38.986  1.00  0.00           O  
ATOM   1258  N1    U   996     -15.929  -9.790 -35.524  1.00  0.00           N  
ATOM   1259  C2    U   996     -16.829  -8.769 -35.277  1.00  0.00           C  
ATOM   1260  O2    U   996     -17.866  -8.631 -35.902  1.00  0.00           O  
ATOM   1261  N3    U   996     -16.473  -7.910 -34.267  1.00  0.00           N  
ATOM   1262  C4    U   996     -15.333  -7.963 -33.493  1.00  0.00           C  
ATOM   1263  O4    U   996     -15.156  -7.112 -32.620  1.00  0.00           O  
ATOM   1264  C5    U   996     -14.449  -9.044 -33.804  1.00  0.00           C  
ATOM   1265  C6    U   996     -14.771  -9.896 -34.782  1.00  0.00           C  
ATOM   1266  H5'   U   996     -13.748 -13.675 -36.278  1.00  0.00           H  
ATOM   1267 H5''   U   996     -12.867 -13.225 -37.531  1.00  0.00           H  
ATOM   1268  H4'   U   996     -15.077 -12.805 -38.082  1.00  0.00           H  
ATOM   1269  H3'   U   996     -13.812 -10.328 -37.464  1.00  0.00           H  
ATOM   1270  H1'   U   996     -17.240 -10.882 -36.625  1.00  0.00           H  
ATOM   1271  H2'   U   996     -15.772  -9.280 -38.029  1.00  0.00           H  
ATOM   1272 HO2'   U   996     -17.190 -10.097 -39.369  1.00  0.00           H  
ATOM   1273  H3    U   996     -17.097  -7.179 -34.076  1.00  0.00           H  
ATOM   1274  H5    U   996     -13.614  -9.158 -33.303  1.00  0.00           H  
ATOM   1275  H6    U   996     -14.149 -10.627 -34.976  1.00  0.00           H  
ATOM   1276  P     G   997     -12.978  -9.725 -39.909  1.00  0.00           P  
ATOM   1277  OP2   G   997     -11.904  -9.448 -38.921  1.00  0.00           O  
ATOM   1278  OP1   G   997     -12.618 -10.046 -41.314  1.00  0.00           O  
ATOM   1279  O5'   G   997     -13.965  -8.474 -39.927  1.00  0.00           O  
ATOM   1280  C5'   G   997     -14.872  -8.277 -41.002  1.00  0.00           C  
ATOM   1281  C4'   G   997     -15.599  -6.961 -40.879  1.00  0.00           C  
ATOM   1282  O4'   G   997     -16.311  -6.923 -39.618  1.00  0.00           O  
ATOM   1283  C3'   G   997     -14.724  -5.719 -40.808  1.00  0.00           C  
ATOM   1284  O3'   G   997     -14.344  -5.236 -42.086  1.00  0.00           O  
ATOM   1285  C1'   G   997     -16.243  -5.627 -39.052  1.00  0.00           C  
ATOM   1286  C2'   G   997     -15.652  -4.742 -40.114  1.00  0.00           C  
ATOM   1287  O2'   G   997     -16.683  -4.302 -40.986  1.00  0.00           O  
ATOM   1288  N1    G   997     -14.524  -3.193 -34.924  1.00  0.00           N  
ATOM   1289  C2    G   997     -15.389  -2.758 -35.899  1.00  0.00           C  
ATOM   1290  N2    G   997     -15.863  -1.511 -35.761  1.00  0.00           N  
ATOM   1291  N3    G   997     -15.765  -3.492 -36.934  1.00  0.00           N  
ATOM   1292  C4    G   997     -15.196  -4.715 -36.919  1.00  0.00           C  
ATOM   1293  C5    G   997     -14.322  -5.247 -35.995  1.00  0.00           C  
ATOM   1294  C6    G   997     -13.927  -4.450 -34.889  1.00  0.00           C  
ATOM   1295  O6    G   997     -13.160  -4.741 -33.964  1.00  0.00           O  
ATOM   1296  N7    G   997     -13.968  -6.544 -36.340  1.00  0.00           N  
ATOM   1297  C8    G   997     -14.621  -6.773 -37.447  1.00  0.00           C  
ATOM   1298  N9    G   997     -15.386  -5.706 -37.854  1.00  0.00           N  
ATOM   1299  H5'   G   997     -15.527  -9.005 -41.006  1.00  0.00           H  
ATOM   1300 H5''   G   997     -14.375  -8.290 -41.846  1.00  0.00           H  
ATOM   1301  H4'   G   997     -16.237  -6.860 -41.617  1.00  0.00           H  
ATOM   1302  H3'   G   997     -13.920  -5.870 -40.271  1.00  0.00           H  
ATOM   1303  H1'   G   997     -17.127  -5.288 -38.799  1.00  0.00           H  
ATOM   1304  H2'   G   997     -15.157  -3.990 -39.727  1.00  0.00           H  
ATOM   1305 HO2'   G   997     -16.836  -3.345 -40.840  1.00  0.00           H  
ATOM   1306  H1    G   997     -14.309  -2.572 -34.198  1.00  0.00           H  
ATOM   1307  H22   G   997     -16.484  -1.147 -36.426  1.00  0.00           H  
ATOM   1308  H21   G   997     -15.589  -0.962 -34.997  1.00  0.00           H  
ATOM   1309  H8    G   997     -14.571  -7.620 -37.936  1.00  0.00           H  
ATOM   1310  P     C   998     -12.790  -5.041 -42.447  1.00  0.00           P  
ATOM   1311  OP2   C   998     -12.004  -5.999 -41.630  1.00  0.00           O  
ATOM   1312  OP1   C   998     -12.656  -5.055 -43.926  1.00  0.00           O  
ATOM   1313  O5'   C   998     -12.458  -3.569 -41.937  1.00  0.00           O  
ATOM   1314  C5'   C   998     -13.488  -2.607 -41.762  1.00  0.00           C  
ATOM   1315  C4'   C   998     -13.210  -1.700 -40.589  1.00  0.00           C  
ATOM   1316  O4'   C   998     -13.644  -2.320 -39.357  1.00  0.00           O  
ATOM   1317  C3'   C   998     -11.752  -1.339 -40.352  1.00  0.00           C  
ATOM   1318  O3'   C   998     -11.332  -0.213 -41.103  1.00  0.00           O  
ATOM   1319  C1'   C   998     -12.705  -2.112 -38.317  1.00  0.00           C  
ATOM   1320  C2'   C   998     -11.713  -1.076 -38.848  1.00  0.00           C  
ATOM   1321  O2'   C   998     -12.199   0.222 -38.540  1.00  0.00           O  
ATOM   1322  N1    C   998     -12.057  -3.415 -38.028  1.00  0.00           N  
ATOM   1323  C2    C   998     -11.257  -3.520 -36.883  1.00  0.00           C  
ATOM   1324  O2    C   998     -11.113  -2.529 -36.151  1.00  0.00           O  
ATOM   1325  N3    C   998     -10.656  -4.698 -36.596  1.00  0.00           N  
ATOM   1326  C4    C   998     -10.826  -5.748 -37.399  1.00  0.00           C  
ATOM   1327  N4    C   998     -10.213  -6.889 -37.076  1.00  0.00           N  
ATOM   1328  C5    C   998     -11.632  -5.673 -38.570  1.00  0.00           C  
ATOM   1329  C6    C   998     -12.223  -4.504 -38.843  1.00  0.00           C  
ATOM   1330  H5'   C   998     -14.337  -3.073 -41.612  1.00  0.00           H  
ATOM   1331 H5''   C   998     -13.560  -2.065 -42.575  1.00  0.00           H  
ATOM   1332  H4'   C   998     -13.723  -0.876 -40.719  1.00  0.00           H  
ATOM   1333  H3'   C   998     -11.178  -2.102 -40.571  1.00  0.00           H  
ATOM   1334  H1'   C   998     -13.124  -1.767 -37.502  1.00  0.00           H  
ATOM   1335  H2'   C   998     -10.816  -1.223 -38.482  1.00  0.00           H  
ATOM   1336 HO2'   C   998     -11.575   0.890 -38.893  1.00  0.00           H  
ATOM   1337  H42   C   998     -10.318  -7.679 -37.645  1.00  0.00           H  
ATOM   1338  H41   C   998      -9.658  -6.937 -36.269  1.00  0.00           H  
ATOM   1339  H5    C   998     -11.752  -6.451 -39.154  1.00  0.00           H  
ATOM   1340  H6    C   998     -12.781  -4.432 -39.644  1.00  0.00           H  
ATOM   1341  P     G   999      -9.805  -0.091 -41.592  1.00  0.00           P  
ATOM   1342  OP2   G   999      -9.382  -1.416 -42.111  1.00  0.00           O  
ATOM   1343  OP1   G   999      -9.695   1.108 -42.462  1.00  0.00           O  
ATOM   1344  O5'   G   999      -8.992   0.197 -40.252  1.00  0.00           O  
ATOM   1345  C5'   G   999      -8.878   1.515 -39.737  1.00  0.00           C  
ATOM   1346  C4'   G   999      -7.963   1.565 -38.539  1.00  0.00           C  
ATOM   1347  O4'   G   999      -8.341   0.537 -37.606  1.00  0.00           O  
ATOM   1348  C3'   G   999      -6.504   1.222 -38.798  1.00  0.00           C  
ATOM   1349  O3'   G   999      -5.790   2.277 -39.421  1.00  0.00           O  
ATOM   1350  C1'   G   999      -7.220   0.131 -36.859  1.00  0.00           C  
ATOM   1351  C2'   G   999      -6.006   0.878 -37.406  1.00  0.00           C  
ATOM   1352  O2'   G   999      -5.783   2.049 -36.634  1.00  0.00           O  
ATOM   1353  N1    G   999      -4.579  -4.003 -35.497  1.00  0.00           N  
ATOM   1354  C2    G   999      -4.396  -2.690 -35.135  1.00  0.00           C  
ATOM   1355  N2    G   999      -3.377  -2.439 -34.300  1.00  0.00           N  
ATOM   1356  N3    G   999      -5.157  -1.694 -35.559  1.00  0.00           N  
ATOM   1357  C4    G   999      -6.131  -2.121 -36.390  1.00  0.00           C  
ATOM   1358  C5    G   999      -6.400  -3.405 -36.813  1.00  0.00           C  
ATOM   1359  C6    G   999      -5.576  -4.464 -36.351  1.00  0.00           C  
ATOM   1360  O6    G   999      -5.653  -5.670 -36.612  1.00  0.00           O  
ATOM   1361  N7    G   999      -7.494  -3.424 -37.667  1.00  0.00           N  
ATOM   1362  C8    G   999      -7.863  -2.175 -37.746  1.00  0.00           C  
ATOM   1363  N9    G   999      -7.080  -1.331 -36.996  1.00  0.00           N  
ATOM   1364  H5'   G   999      -9.766   1.835 -39.475  1.00  0.00           H  
ATOM   1365 H5''   G   999      -8.521   2.102 -40.437  1.00  0.00           H  
ATOM   1366  H4'   G   999      -8.011   2.444 -38.107  1.00  0.00           H  
ATOM   1367  H3'   G   999      -6.451   0.423 -39.361  1.00  0.00           H  
ATOM   1368  H1'   G   999      -7.346   0.360 -35.914  1.00  0.00           H  
ATOM   1369  H2'   G   999      -5.209   0.308 -37.440  1.00  0.00           H  
ATOM   1370 HO2'   G   999      -6.643   2.490 -36.468  1.00  0.00           H  
ATOM   1371  H1    G   999      -3.960  -4.666 -35.127  1.00  0.00           H  
ATOM   1372  H22   G   999      -3.198  -1.521 -34.008  1.00  0.00           H  
ATOM   1373  H21   G   999      -2.809  -3.171 -33.982  1.00  0.00           H  
ATOM   1374  H8    G   999      -8.622  -1.871 -38.285  1.00  0.00           H  
ATOM   1375  P     C  1000      -4.483   1.958 -40.300  1.00  0.00           P  
ATOM   1376  OP2   C  1000      -4.809   0.841 -41.222  1.00  0.00           O  
ATOM   1377  OP1   C  1000      -3.977   3.240 -40.852  1.00  0.00           O  
ATOM   1378  O5'   C  1000      -3.422   1.427 -39.237  1.00  0.00           O  
ATOM   1379  C5'   C  1000      -2.776   2.320 -38.343  1.00  0.00           C  
ATOM   1380  C4'   C  1000      -1.738   1.614 -37.504  1.00  0.00           C  
ATOM   1381  O4'   C  1000      -2.372   0.544 -36.781  1.00  0.00           O  
ATOM   1382  C3'   C  1000      -0.634   0.899 -38.266  1.00  0.00           C  
ATOM   1383  O3'   C  1000       0.396   1.772 -38.697  1.00  0.00           O  
ATOM   1384  C1'   C  1000      -1.511  -0.570 -36.658  1.00  0.00           C  
ATOM   1385  C2'   C  1000      -0.178  -0.158 -37.269  1.00  0.00           C  
ATOM   1386  O2'   C  1000       0.646   0.408 -36.260  1.00  0.00           O  
ATOM   1387  N1    C  1000      -2.138  -1.702 -37.385  1.00  0.00           N  
ATOM   1388  C2    C  1000      -1.628  -2.990 -37.179  1.00  0.00           C  
ATOM   1389  O2    C  1000      -0.674  -3.146 -36.401  1.00  0.00           O  
ATOM   1390  N3    C  1000      -2.182  -4.038 -37.830  1.00  0.00           N  
ATOM   1391  C4    C  1000      -3.206  -3.844 -38.660  1.00  0.00           C  
ATOM   1392  N4    C  1000      -3.720  -4.909 -39.281  1.00  0.00           N  
ATOM   1393  C5    C  1000      -3.747  -2.548 -38.892  1.00  0.00           C  
ATOM   1394  C6    C  1000      -3.191  -1.518 -38.242  1.00  0.00           C  
ATOM   1395  H5'   C  1000      -3.446   2.721 -37.752  1.00  0.00           H  
ATOM   1396 H5''   C  1000      -2.340   3.029 -38.860  1.00  0.00           H  
ATOM   1397  H4'   C  1000      -1.332   2.239 -36.869  1.00  0.00           H  
ATOM   1398  H3'   C  1000      -1.021   0.450 -39.046  1.00  0.00           H  
ATOM   1399  H1'   C  1000      -1.372  -0.822 -35.722  1.00  0.00           H  
ATOM   1400  H2'   C  1000       0.264  -0.908 -37.719  1.00  0.00           H  
ATOM   1401 HO2'   C  1000       1.381  -0.210 -36.064  1.00  0.00           H  
ATOM   1402  H42   C  1000      -4.474  -4.799 -39.897  1.00  0.00           H  
ATOM   1403  H41   C  1000      -3.345  -5.799 -39.119  1.00  0.00           H  
ATOM   1404  H5    C  1000      -4.500  -2.415 -39.505  1.00  0.00           H  
ATOM   1405  H6    C  1000      -3.550  -0.618 -38.389  1.00  0.00           H  
ATOM   1406  P     G  1001       1.176   1.486 -40.073  1.00  0.00           P  
ATOM   1407  OP2   G  1001       0.200   0.936 -41.048  1.00  0.00           O  
ATOM   1408  OP1   G  1001       1.958   2.700 -40.421  1.00  0.00           O  
ATOM   1409  O5'   G  1001       2.205   0.328 -39.700  1.00  0.00           O  
ATOM   1410  C5'   G  1001       3.164   0.509 -38.668  1.00  0.00           C  
ATOM   1411  C4'   G  1001       4.013  -0.723 -38.478  1.00  0.00           C  
ATOM   1412  O4'   G  1001       3.235  -1.740 -37.793  1.00  0.00           O  
ATOM   1413  C3'   G  1001       4.516  -1.390 -39.750  1.00  0.00           C  
ATOM   1414  O3'   G  1001       5.738  -0.844 -40.215  1.00  0.00           O  
ATOM   1415  C1'   G  1001       3.479  -3.009 -38.383  1.00  0.00           C  
ATOM   1416  C2'   G  1001       4.664  -2.850 -39.330  1.00  0.00           C  
ATOM   1417  O2'   G  1001       5.868  -3.057 -38.604  1.00  0.00           O  
ATOM   1418  N1    G  1001       0.913  -6.899 -40.433  1.00  0.00           N  
ATOM   1419  C2    G  1001       2.134  -6.892 -39.805  1.00  0.00           C  
ATOM   1420  N2    G  1001       2.760  -8.074 -39.706  1.00  0.00           N  
ATOM   1421  N3    G  1001       2.703  -5.806 -39.307  1.00  0.00           N  
ATOM   1422  C4    G  1001       1.941  -4.707 -39.493  1.00  0.00           C  
ATOM   1423  C5    G  1001       0.710  -4.606 -40.105  1.00  0.00           C  
ATOM   1424  C6    G  1001       0.112  -5.779 -40.635  1.00  0.00           C  
ATOM   1425  O6    G  1001      -0.974  -5.895 -41.214  1.00  0.00           O  
ATOM   1426  N7    G  1001       0.258  -3.294 -40.091  1.00  0.00           N  
ATOM   1427  C8    G  1001       1.205  -2.633 -39.481  1.00  0.00           C  
ATOM   1428  N9    G  1001       2.255  -3.429 -39.091  1.00  0.00           N  
ATOM   1429  H5'   G  1001       2.698   0.710 -37.830  1.00  0.00           H  
ATOM   1430 H5''   G  1001       3.744   1.265 -38.900  1.00  0.00           H  
ATOM   1431  H4'   G  1001       4.782  -0.491 -37.916  1.00  0.00           H  
ATOM   1432  H3'   G  1001       3.840  -1.312 -40.455  1.00  0.00           H  
ATOM   1433  H1'   G  1001       3.699  -3.669 -37.692  1.00  0.00           H  
ATOM   1434  H2'   G  1001       4.595  -3.454 -40.098  1.00  0.00           H  
ATOM   1435 HO2'   G  1001       6.264  -3.910 -38.880  1.00  0.00           H  
ATOM   1436  H1    G  1001       0.578  -7.757 -40.767  1.00  0.00           H  
ATOM   1437  H22   G  1001       3.635  -8.130 -39.267  1.00  0.00           H  
ATOM   1438  H21   G  1001       2.345  -8.883 -40.071  1.00  0.00           H  
ATOM   1439  H8    G  1001       1.169  -1.668 -39.317  1.00  0.00           H  
ATOM   1440  P     A  1002       6.131  -0.954 -41.770  1.00  0.00           P  
ATOM   1441  OP2   A  1002       4.988  -0.448 -42.570  1.00  0.00           O  
ATOM   1442  OP1   A  1002       7.476  -0.353 -41.949  1.00  0.00           O  
ATOM   1443  O5'   A  1002       6.254  -2.522 -42.026  1.00  0.00           O  
ATOM   1444  C5'   A  1002       7.446  -3.222 -41.701  1.00  0.00           C  
ATOM   1445  C4'   A  1002       7.391  -4.656 -42.167  1.00  0.00           C  
ATOM   1446  O4'   A  1002       6.254  -5.314 -41.548  1.00  0.00           O  
ATOM   1447  C3'   A  1002       7.139  -4.866 -43.652  1.00  0.00           C  
ATOM   1448  O3'   A  1002       8.310  -4.733 -44.438  1.00  0.00           O  
ATOM   1449  C1'   A  1002       5.734  -6.300 -42.409  1.00  0.00           C  
ATOM   1450  C2'   A  1002       6.648  -6.305 -43.630  1.00  0.00           C  
ATOM   1451  O2'   A  1002       7.717  -7.210 -43.400  1.00  0.00           O  
ATOM   1452  N1    A  1002       1.181  -7.887 -44.227  1.00  0.00           N  
ATOM   1453  C2    A  1002       2.339  -8.526 -44.018  1.00  0.00           C  
ATOM   1454  N3    A  1002       3.488  -8.051 -43.541  1.00  0.00           N  
ATOM   1455  C4    A  1002       3.379  -6.740 -43.258  1.00  0.00           C  
ATOM   1456  C5    A  1002       2.257  -5.949 -43.419  1.00  0.00           C  
ATOM   1457  C6    A  1002       1.105  -6.571 -43.932  1.00  0.00           C  
ATOM   1458  N6    A  1002      -0.049  -5.935 -44.141  1.00  0.00           N  
ATOM   1459  N7    A  1002       2.516  -4.644 -43.021  1.00  0.00           N  
ATOM   1460  C8    A  1002       3.767  -4.676 -42.635  1.00  0.00           C  
ATOM   1461  N9    A  1002       4.352  -5.914 -42.751  1.00  0.00           N  
ATOM   1462  H5'   A  1002       7.572  -3.207 -40.729  1.00  0.00           H  
ATOM   1463 H5''   A  1002       8.206  -2.776 -42.128  1.00  0.00           H  
ATOM   1464  H4'   A  1002       8.215  -5.124 -41.916  1.00  0.00           H  
ATOM   1465  H3'   A  1002       6.443  -4.275 -44.010  1.00  0.00           H  
ATOM   1466  H1'   A  1002       5.732  -7.191 -42.000  1.00  0.00           H  
ATOM   1467  H2'   A  1002       6.152  -6.528 -44.446  1.00  0.00           H  
ATOM   1468 HO2'   A  1002       8.563  -6.767 -43.620  1.00  0.00           H  
ATOM   1469  H2    A  1002       2.341  -9.479 -44.248  1.00  0.00           H  
ATOM   1470  H61   A  1002      -0.820  -6.423 -44.501  1.00  0.00           H  
ATOM   1471  H62   A  1002      -0.128  -4.981 -43.934  1.00  0.00           H  
ATOM   1472  H8    A  1002       4.243  -3.889 -42.294  1.00  0.00           H  
ATOM   1473  P     U  1003       8.197  -4.413 -46.009  1.00  0.00           P  
ATOM   1474  OP2   U  1003       7.264  -3.270 -46.179  1.00  0.00           O  
ATOM   1475  OP1   U  1003       9.573  -4.325 -46.561  1.00  0.00           O  
ATOM   1476  O5'   U  1003       7.503  -5.711 -46.617  1.00  0.00           O  
ATOM   1477  C5'   U  1003       8.200  -6.946 -46.687  1.00  0.00           C  
ATOM   1478  C4'   U  1003       7.432  -7.974 -47.481  1.00  0.00           C  
ATOM   1479  O4'   U  1003       6.201  -8.253 -46.781  1.00  0.00           O  
ATOM   1480  C3'   U  1003       6.982  -7.550 -48.871  1.00  0.00           C  
ATOM   1481  O3'   U  1003       7.991  -7.708 -49.852  1.00  0.00           O  
ATOM   1482  C1'   U  1003       5.174  -8.523 -47.719  1.00  0.00           C  
ATOM   1483  C2'   U  1003       5.787  -8.452 -49.114  1.00  0.00           C  
ATOM   1484  O2'   U  1003       6.197  -9.754 -49.507  1.00  0.00           O  
ATOM   1485  N1    U  1003       4.084  -7.535 -47.532  1.00  0.00           N  
ATOM   1486  C2    U  1003       2.840  -7.867 -48.035  1.00  0.00           C  
ATOM   1487  O2    U  1003       2.612  -8.916 -48.611  1.00  0.00           O  
ATOM   1488  N3    U  1003       1.862  -6.923 -47.838  1.00  0.00           N  
ATOM   1489  C4    U  1003       1.996  -5.706 -47.205  1.00  0.00           C  
ATOM   1490  O4    U  1003       1.017  -4.963 -47.108  1.00  0.00           O  
ATOM   1491  C5    U  1003       3.310  -5.430 -46.711  1.00  0.00           C  
ATOM   1492  C6    U  1003       4.281  -6.333 -46.887  1.00  0.00           C  
ATOM   1493  H5'   U  1003       8.341  -7.284 -45.779  1.00  0.00           H  
ATOM   1494 H5''   U  1003       9.069  -6.799 -47.114  1.00  0.00           H  
ATOM   1495  H4'   U  1003       7.947  -8.804 -47.555  1.00  0.00           H  
ATOM   1496  H3'   U  1003       6.690  -6.615 -48.858  1.00  0.00           H  
ATOM   1497  H1'   U  1003       4.824  -9.426 -47.566  1.00  0.00           H  
ATOM   1498  H2'   U  1003       5.165  -8.058 -49.760  1.00  0.00           H  
ATOM   1499 HO2'   U  1003       5.598 -10.078 -50.213  1.00  0.00           H  
ATOM   1500  H3    U  1003       0.972  -7.138 -48.187  1.00  0.00           H  
ATOM   1501  H5    U  1003       3.496  -4.588 -46.246  1.00  0.00           H  
ATOM   1502  H6    U  1003       5.172  -6.120 -46.541  1.00  0.00           H  
ATOM   1503  P     C  1004       8.181  -6.604 -51.003  1.00  0.00           P  
ATOM   1504  OP2   C  1004       7.745  -5.293 -50.461  1.00  0.00           O  
ATOM   1505  OP1   C  1004       9.551  -6.749 -51.558  1.00  0.00           O  
ATOM   1506  O5'   C  1004       7.145  -7.041 -52.132  1.00  0.00           O  
ATOM   1507  C5'   C  1004       6.240  -6.104 -52.694  1.00  0.00           C  
ATOM   1508  C4'   C  1004       5.024  -6.783 -53.276  1.00  0.00           C  
ATOM   1509  O4'   C  1004       4.110  -7.115 -52.208  1.00  0.00           O  
ATOM   1510  C3'   C  1004       4.184  -5.949 -54.231  1.00  0.00           C  
ATOM   1511  O3'   C  1004       4.714  -5.912 -55.545  1.00  0.00           O  
ATOM   1512  C1'   C  1004       2.785  -6.983 -52.665  1.00  0.00           C  
ATOM   1513  C2'   C  1004       2.820  -6.612 -54.144  1.00  0.00           C  
ATOM   1514  O2'   C  1004       2.763  -7.800 -54.920  1.00  0.00           O  
ATOM   1515  N1    C  1004       2.096  -5.957 -51.843  1.00  0.00           N  
ATOM   1516  C2    C  1004       0.699  -5.875 -51.915  1.00  0.00           C  
ATOM   1517  O2    C  1004       0.084  -6.655 -52.659  1.00  0.00           O  
ATOM   1518  N3    C  1004       0.047  -4.949 -51.176  1.00  0.00           N  
ATOM   1519  C4    C  1004       0.731  -4.122 -50.385  1.00  0.00           C  
ATOM   1520  N4    C  1004       0.045  -3.224 -49.674  1.00  0.00           N  
ATOM   1521  C5    C  1004       2.150  -4.179 -50.290  1.00  0.00           C  
ATOM   1522  C6    C  1004       2.785  -5.100 -51.025  1.00  0.00           C  
ATOM   1523  H5'   C  1004       6.696  -5.604 -53.402  1.00  0.00           H  
ATOM   1524 H5''   C  1004       5.953  -5.479 -51.995  1.00  0.00           H  
ATOM   1525  H4'   C  1004       5.295  -7.608 -53.729  1.00  0.00           H  
ATOM   1526  H3'   C  1004       4.118  -5.035 -53.885  1.00  0.00           H  
ATOM   1527  H1'   C  1004       2.330  -7.844 -52.560  1.00  0.00           H  
ATOM   1528  H2'   C  1004       2.097  -5.992 -54.376  1.00  0.00           H  
ATOM   1529 HO2'   C  1004       1.892  -7.848 -55.367  1.00  0.00           H  
ATOM   1530  H42   C  1004       0.518  -2.602 -49.084  1.00  0.00           H  
ATOM   1531  H41   C  1004      -0.932  -3.187 -49.743  1.00  0.00           H  
ATOM   1532  H5    C  1004       2.644  -3.567 -49.705  1.00  0.00           H  
ATOM   1533  H6    C  1004       3.761  -5.156 -50.973  1.00  0.00           H  
ATOM   1534  P     C  1005       4.879  -4.508 -56.310  1.00  0.00           P  
ATOM   1535  OP2   C  1005       6.179  -3.914 -55.908  1.00  0.00           O  
ATOM   1536  OP1   C  1005       4.590  -4.733 -57.749  1.00  0.00           O  
ATOM   1537  O5'   C  1005       3.715  -3.602 -55.710  1.00  0.00           O  
ATOM   1538  C5'   C  1005       2.427  -3.580 -56.305  1.00  0.00           C  
ATOM   1539  C4'   C  1005       1.352  -3.250 -55.298  1.00  0.00           C  
ATOM   1540  O4'   C  1005       1.944  -3.000 -53.995  1.00  0.00           O  
ATOM   1541  C3'   C  1005       0.544  -1.991 -55.569  1.00  0.00           C  
ATOM   1542  O3'   C  1005      -0.485  -2.189 -56.523  1.00  0.00           O  
ATOM   1543  C1'   C  1005       1.162  -2.064 -53.292  1.00  0.00           C  
ATOM   1544  C2'   C  1005      -0.022  -1.691 -54.188  1.00  0.00           C  
ATOM   1545  O2'   C  1005      -1.119  -2.541 -53.886  1.00  0.00           O  
ATOM   1546  N1    C  1005       2.021  -0.895 -52.978  1.00  0.00           N  
ATOM   1547  C2    C  1005       1.589   0.003 -51.994  1.00  0.00           C  
ATOM   1548  O2    C  1005       0.509  -0.203 -51.418  1.00  0.00           O  
ATOM   1549  N3    C  1005       2.353   1.077 -51.689  1.00  0.00           N  
ATOM   1550  C4    C  1005       3.509   1.276 -52.322  1.00  0.00           C  
ATOM   1551  N4    C  1005       4.230   2.349 -51.988  1.00  0.00           N  
ATOM   1552  C5    C  1005       3.976   0.383 -53.328  1.00  0.00           C  
ATOM   1553  C6    C  1005       3.212  -0.677 -53.620  1.00  0.00           C  
ATOM   1554  H5'   C  1005       2.240  -4.459 -56.695  1.00  0.00           H  
ATOM   1555 H5''   C  1005       2.415  -2.906 -57.017  1.00  0.00           H  
ATOM   1556  H4'   C  1005       0.740  -4.012 -55.230  1.00  0.00           H  
ATOM   1557  H3'   C  1005       1.118  -1.254 -55.865  1.00  0.00           H  
ATOM   1558  H1'   C  1005       0.825  -2.454 -52.458  1.00  0.00           H  
ATOM   1559  H2'   C  1005      -0.261  -0.745 -54.097  1.00  0.00           H  
ATOM   1560 HO2'   C  1005      -1.479  -2.907 -54.720  1.00  0.00           H  
ATOM   1561  H42   C  1005       5.084   2.523 -52.436  1.00  0.00           H  
ATOM   1562  H41   C  1005       3.905   2.962 -51.296  1.00  0.00           H  
ATOM   1563  H5    C  1005       4.827   0.537 -53.788  1.00  0.00           H  
ATOM   1564  H6    C  1005       3.516  -1.303 -54.309  1.00  0.00           H  
ATOM   1565  P     C  1006      -1.124  -0.933 -57.297  1.00  0.00           P  
ATOM   1566  OP2   C  1006      -0.066  -0.327 -58.143  1.00  0.00           O  
ATOM   1567  OP1   C  1006      -2.397  -1.376 -57.919  1.00  0.00           O  
ATOM   1568  O5'   C  1006      -1.476   0.098 -56.134  1.00  0.00           O  
ATOM   1569  C5'   C  1006      -2.763   0.109 -55.535  1.00  0.00           C  
ATOM   1570  C4'   C  1006      -2.921   1.265 -54.577  1.00  0.00           C  
ATOM   1571  O4'   C  1006      -1.756   1.309 -53.697  1.00  0.00           O  
ATOM   1572  C3'   C  1006      -2.982   2.650 -55.201  1.00  0.00           C  
ATOM   1573  O3'   C  1006      -4.275   2.987 -55.672  1.00  0.00           O  
ATOM   1574  C1'   C  1006      -1.384   2.670 -53.460  1.00  0.00           C  
ATOM   1575  C2'   C  1006      -2.482   3.546 -54.071  1.00  0.00           C  
ATOM   1576  O2'   C  1006      -3.493   3.765 -53.098  1.00  0.00           O  
ATOM   1577  N1    C  1006      -0.063   2.897 -54.096  1.00  0.00           N  
ATOM   1578  C2    C  1006       0.824   3.791 -53.484  1.00  0.00           C  
ATOM   1579  O2    C  1006       0.483   4.364 -52.437  1.00  0.00           O  
ATOM   1580  N3    C  1006       2.036   4.016 -54.043  1.00  0.00           N  
ATOM   1581  C4    C  1006       2.379   3.389 -55.168  1.00  0.00           C  
ATOM   1582  N4    C  1006       3.584   3.642 -55.684  1.00  0.00           N  
ATOM   1583  C5    C  1006       1.500   2.475 -55.814  1.00  0.00           C  
ATOM   1584  C6    C  1006       0.305   2.260 -55.252  1.00  0.00           C  
ATOM   1585  H5'   C  1006      -2.895  -0.731 -55.047  1.00  0.00           H  
ATOM   1586 H5''   C  1006      -3.442   0.181 -56.237  1.00  0.00           H  
ATOM   1587  H4'   C  1006      -3.722   1.129 -54.028  1.00  0.00           H  
ATOM   1588  H3'   C  1006      -2.349   2.694 -55.948  1.00  0.00           H  
ATOM   1589  H1'   C  1006      -1.321   2.856 -52.500  1.00  0.00           H  
ATOM   1590  H2'   C  1006      -2.119   4.389 -54.412  1.00  0.00           H  
ATOM   1591 HO2'   C  1006      -3.418   4.681 -52.760  1.00  0.00           H  
ATOM   1592  H42   C  1006       3.866   3.197 -56.510  1.00  0.00           H  
ATOM   1593  H41   C  1006       4.187   4.273 -55.236  1.00  0.00           H  
ATOM   1594  H5    C  1006       1.761   2.019 -56.641  1.00  0.00           H  
ATOM   1595  H6    C  1006      -0.314   1.634 -55.681  1.00  0.00           H  
ATOM   1596  P     U  1007      -4.596   4.489 -56.149  1.00  0.00           P  
ATOM   1597  OP2   U  1007      -6.045   4.572 -56.461  1.00  0.00           O  
ATOM   1598  OP1   U  1007      -4.003   5.423 -55.158  1.00  0.00           O  
ATOM   1599  O5'   U  1007      -3.788   4.640 -57.514  1.00  0.00           O  
ATOM   1600  C5'   U  1007      -2.424   5.033 -57.514  1.00  0.00           C  
ATOM   1601  C4'   U  1007      -2.107   5.949 -56.358  1.00  0.00           C  
ATOM   1602  O4'   U  1007      -0.824   5.619 -55.789  1.00  0.00           O  
ATOM   1603  C3'   U  1007      -2.016   7.432 -56.683  1.00  0.00           C  
ATOM   1604  O3'   U  1007      -3.279   8.072 -56.708  1.00  0.00           O  
ATOM   1605  C1'   U  1007      -0.191   6.789 -55.324  1.00  0.00           C  
ATOM   1606  C2'   U  1007      -1.163   7.954 -55.532  1.00  0.00           C  
ATOM   1607  O2'   U  1007      -1.938   8.128 -54.354  1.00  0.00           O  
ATOM   1608  N1    U  1007       1.055   6.948 -56.112  1.00  0.00           N  
ATOM   1609  C2    U  1007       1.953   7.909 -55.686  1.00  0.00           C  
ATOM   1610  O2    U  1007       1.761   8.612 -54.709  1.00  0.00           O  
ATOM   1611  N3    U  1007       3.092   8.020 -56.445  1.00  0.00           N  
ATOM   1612  C4    U  1007       3.420   7.286 -57.564  1.00  0.00           C  
ATOM   1613  O4    U  1007       4.487   7.506 -58.140  1.00  0.00           O  
ATOM   1614  C5    U  1007       2.446   6.310 -57.947  1.00  0.00           C  
ATOM   1615  C6    U  1007       1.328   6.180 -57.225  1.00  0.00           C  
ATOM   1616  H5'   U  1007      -2.226   5.498 -58.353  1.00  0.00           H  
ATOM   1617 H5''   U  1007      -1.860   4.234 -57.451  1.00  0.00           H  
ATOM   1618  H4'   U  1007      -2.793   5.834 -55.667  1.00  0.00           H  
ATOM   1619  H3'   U  1007      -1.530   7.548 -57.525  1.00  0.00           H  
ATOM   1620  H1'   U  1007       0.033   6.722 -54.372  1.00  0.00           H  
ATOM   1621  H2'   U  1007      -0.691   8.776 -55.780  1.00  0.00           H  
ATOM   1622 HO2'   U  1007      -1.444   8.700 -53.729  1.00  0.00           H  
ATOM   1623  H3    U  1007       3.742   8.696 -56.160  1.00  0.00           H  
ATOM   1624  H5    U  1007       2.597   5.742 -58.731  1.00  0.00           H  
ATOM   1625  H6    U  1007       0.676   5.506 -57.507  1.00  0.00           H  
ATOM   1626  P     U  1008      -3.510   9.371 -57.625  1.00  0.00           P  
ATOM   1627  OP2   U  1008      -3.156   9.016 -59.022  1.00  0.00           O  
ATOM   1628  OP1   U  1008      -4.860   9.913 -57.324  1.00  0.00           O  
ATOM   1629  O5'   U  1008      -2.430  10.414 -57.093  1.00  0.00           O  
ATOM   1630  C5'   U  1008      -2.576  11.032 -55.823  1.00  0.00           C  
ATOM   1631  C4'   U  1008      -1.536  12.102 -55.602  1.00  0.00           C  
ATOM   1632  O4'   U  1008      -0.217  11.496 -55.494  1.00  0.00           O  
ATOM   1633  C3'   U  1008      -1.330  13.084 -56.745  1.00  0.00           C  
ATOM   1634  O3'   U  1008      -2.353  14.060 -56.827  1.00  0.00           O  
ATOM   1635  C1'   U  1008       0.765  12.361 -55.989  1.00  0.00           C  
ATOM   1636  C2'   U  1008       0.051  13.639 -56.436  1.00  0.00           C  
ATOM   1637  O2'   U  1008       0.006  14.560 -55.355  1.00  0.00           O  
ATOM   1638  N1    U  1008       1.428  11.664 -57.117  1.00  0.00           N  
ATOM   1639  C2    U  1008       2.673  12.127 -57.500  1.00  0.00           C  
ATOM   1640  O2    U  1008       3.231  13.065 -56.957  1.00  0.00           O  
ATOM   1641  N3    U  1008       3.250  11.452 -58.548  1.00  0.00           N  
ATOM   1642  C4    U  1008       2.721  10.383 -59.239  1.00  0.00           C  
ATOM   1643  O4    U  1008       3.365   9.882 -60.163  1.00  0.00           O  
ATOM   1644  C5    U  1008       1.431   9.958 -58.788  1.00  0.00           C  
ATOM   1645  C6    U  1008       0.847  10.597 -57.770  1.00  0.00           C  
ATOM   1646  H5'   U  1008      -2.487  10.351 -55.124  1.00  0.00           H  
ATOM   1647 H5''   U  1008      -3.467  11.436 -55.765  1.00  0.00           H  
ATOM   1648  H4'   U  1008      -1.738  12.571 -54.766  1.00  0.00           H  
ATOM   1649  H3'   U  1008      -1.299  12.592 -57.591  1.00  0.00           H  
ATOM   1650  H1'   U  1008       1.433  12.586 -55.308  1.00  0.00           H  
ATOM   1651  H2'   U  1008       0.466  14.034 -57.231  1.00  0.00           H  
ATOM   1652 HO2'   U  1008       0.604  15.312 -55.551  1.00  0.00           H  
ATOM   1653  H3    U  1008       4.132  11.764 -58.835  1.00  0.00           H  
ATOM   1654  H5    U  1008       0.980   9.203 -59.223  1.00  0.00           H  
ATOM   1655  H6    U  1008      -0.035  10.288 -57.481  1.00  0.00           H  
ATOM   1656  P     U  1009      -2.684  14.770 -58.230  1.00  0.00           P  
ATOM   1657  OP2   U  1009      -2.864  13.708 -59.251  1.00  0.00           O  
ATOM   1658  OP1   U  1009      -3.767  15.761 -58.002  1.00  0.00           O  
ATOM   1659  O5'   U  1009      -1.351  15.569 -58.581  1.00  0.00           O  
ATOM   1660  C5'   U  1009      -0.990  16.738 -57.861  1.00  0.00           C  
ATOM   1661  C4'   U  1009       0.330  17.297 -58.330  1.00  0.00           C  
ATOM   1662  O4'   U  1009       1.240  16.208 -58.533  1.00  0.00           O  
ATOM   1663  C3'   U  1009       0.297  18.103 -59.620  1.00  0.00           C  
ATOM   1664  O3'   U  1009       0.880  19.386 -59.486  1.00  0.00           O  
ATOM   1665  C1'   U  1009       1.902  16.319 -59.806  1.00  0.00           C  
ATOM   1666  C2'   U  1009       1.071  17.292 -60.646  1.00  0.00           C  
ATOM   1667  O2'   U  1009       1.972  18.112 -61.376  1.00  0.00           O  
ATOM   1668  N1    U  1009       2.021  14.986 -60.444  1.00  0.00           N  
ATOM   1669  C2    U  1009       3.228  14.681 -61.047  1.00  0.00           C  
ATOM   1670  O2    U  1009       4.173  15.450 -61.071  1.00  0.00           O  
ATOM   1671  N3    U  1009       3.293  13.436 -61.623  1.00  0.00           N  
ATOM   1672  C4    U  1009       2.297  12.484 -61.660  1.00  0.00           C  
ATOM   1673  O4    U  1009       2.510  11.407 -62.220  1.00  0.00           O  
ATOM   1674  C5    U  1009       1.078  12.868 -61.017  1.00  0.00           C  
ATOM   1675  C6    U  1009       0.987  14.074 -60.446  1.00  0.00           C  
ATOM   1676  H5'   U  1009      -0.923  16.519 -56.908  1.00  0.00           H  
ATOM   1677 H5''   U  1009      -1.686  17.418 -57.985  1.00  0.00           H  
ATOM   1678  H4'   U  1009       0.684  17.894 -57.639  1.00  0.00           H  
ATOM   1679  H3'   U  1009      -0.628  18.168 -59.935  1.00  0.00           H  
ATOM   1680  H1'   U  1009       2.797  16.695 -59.668  1.00  0.00           H  
ATOM   1681  H2'   U  1009       0.469  16.797 -61.240  1.00  0.00           H  
ATOM   1682 HO2'   U  1009       2.878  17.982 -61.026  1.00  0.00           H  
ATOM   1683  H3    U  1009       4.139  13.200 -62.056  1.00  0.00           H  
ATOM   1684  H5    U  1009       0.316  12.251 -60.994  1.00  0.00           H  
ATOM   1685  H6    U  1009       0.143  14.313 -60.013  1.00  0.00           H  
ATOM   1686  P     G  1010       0.824  20.432 -60.704  1.00  0.00           P  
ATOM   1687  OP2   G  1010      -0.300  20.042 -61.593  1.00  0.00           O  
ATOM   1688  OP1   G  1010       0.870  21.804 -60.137  1.00  0.00           O  
ATOM   1689  O5'   G  1010       2.186  20.180 -61.492  1.00  0.00           O  
ATOM   1690  C5'   G  1010       2.266  20.387 -62.895  1.00  0.00           C  
ATOM   1691  C4'   G  1010       3.633  20.876 -63.306  1.00  0.00           C  
ATOM   1692  O4'   G  1010       4.605  19.920 -62.833  1.00  0.00           O  
ATOM   1693  C3'   G  1010       3.873  21.006 -64.802  1.00  0.00           C  
ATOM   1694  O3'   G  1010       3.889  22.352 -65.245  1.00  0.00           O  
ATOM   1695  C1'   G  1010       5.396  19.389 -63.919  1.00  0.00           C  
ATOM   1696  C2'   G  1010       5.227  20.361 -65.061  1.00  0.00           C  
ATOM   1697  O2'   G  1010       6.277  21.315 -64.975  1.00  0.00           O  
ATOM   1698  N1    G  1010       6.336  14.831 -65.982  1.00  0.00           N  
ATOM   1699  C2    G  1010       7.164  15.919 -65.853  1.00  0.00           C  
ATOM   1700  N2    G  1010       8.408  15.781 -66.335  1.00  0.00           N  
ATOM   1701  N3    G  1010       6.801  17.061 -65.292  1.00  0.00           N  
ATOM   1702  C4    G  1010       5.522  17.029 -64.863  1.00  0.00           C  
ATOM   1703  C5    G  1010       4.613  15.995 -64.942  1.00  0.00           C  
ATOM   1704  C6    G  1010       5.015  14.776 -65.547  1.00  0.00           C  
ATOM   1705  O6    G  1010       4.355  13.743 -65.712  1.00  0.00           O  
ATOM   1706  N7    G  1010       3.398  16.362 -64.382  1.00  0.00           N  
ATOM   1707  C8    G  1010       3.586  17.590 -63.980  1.00  0.00           C  
ATOM   1708  N9    G  1010       4.852  18.056 -64.240  1.00  0.00           N  
ATOM   1709  H5'   G  1010       1.596  21.051 -63.159  1.00  0.00           H  
ATOM   1710 H5''   G  1010       2.077  19.542 -63.354  1.00  0.00           H  
ATOM   1711  H4'   G  1010       3.795  21.749 -62.890  1.00  0.00           H  
ATOM   1712  H3'   G  1010       3.198  20.484 -65.283  1.00  0.00           H  
ATOM   1713  H1'   G  1010       6.347  19.308 -63.697  1.00  0.00           H  
ATOM   1714  H2'   G  1010       5.241  19.883 -65.916  1.00  0.00           H  
ATOM   1715 HO2'   G  1010       6.929  21.136 -65.684  1.00  0.00           H  
ATOM   1716  H1    G  1010       6.701  14.030 -66.413  1.00  0.00           H  
ATOM   1717  H22   G  1010       9.043  16.525 -66.271  1.00  0.00           H  
ATOM   1718  H21   G  1010       8.684  14.939 -66.752  1.00  0.00           H  
ATOM   1719  H8    G  1010       2.894  18.124 -63.537  1.00  0.00           H  
ATOM   1720  P     C  1011       3.220  22.747 -66.653  1.00  0.00           P  
ATOM   1721  OP2   C  1011       1.873  22.127 -66.713  1.00  0.00           O  
ATOM   1722  OP1   C  1011       3.361  24.215 -66.833  1.00  0.00           O  
ATOM   1723  O5'   C  1011       4.144  22.028 -67.734  1.00  0.00           O  
ATOM   1724  C5'   C  1011       5.353  22.627 -68.174  1.00  0.00           C  
ATOM   1725  C4'   C  1011       6.050  21.779 -69.210  1.00  0.00           C  
ATOM   1726  O4'   C  1011       6.430  20.528 -68.622  1.00  0.00           O  
ATOM   1727  C3'   C  1011       5.202  21.328 -70.388  1.00  0.00           C  
ATOM   1728  O3'   C  1011       5.044  22.335 -71.373  1.00  0.00           O  
ATOM   1729  C1'   C  1011       6.442  19.507 -69.616  1.00  0.00           C  
ATOM   1730  C2'   C  1011       5.993  20.156 -70.920  1.00  0.00           C  
ATOM   1731  O2'   C  1011       7.132  20.592 -71.647  1.00  0.00           O  
ATOM   1732  N1    C  1011       5.539  18.409 -69.193  1.00  0.00           N  
ATOM   1733  C2    C  1011       5.753  17.130 -69.724  1.00  0.00           C  
ATOM   1734  O2    C  1011       6.683  16.955 -70.526  1.00  0.00           O  
ATOM   1735  N3    C  1011       4.944  16.111 -69.355  1.00  0.00           N  
ATOM   1736  C4    C  1011       3.951  16.325 -68.491  1.00  0.00           C  
ATOM   1737  N4    C  1011       3.178  15.290 -68.156  1.00  0.00           N  
ATOM   1738  C5    C  1011       3.707  17.612 -67.935  1.00  0.00           C  
ATOM   1739  C6    C  1011       4.515  18.613 -68.306  1.00  0.00           C  
ATOM   1740  H5'   C  1011       5.949  22.746 -67.405  1.00  0.00           H  
ATOM   1741 H5''   C  1011       5.152  23.504 -68.562  1.00  0.00           H  
ATOM   1742  H4'   C  1011       6.855  22.249 -69.512  1.00  0.00           H  
ATOM   1743  H3'   C  1011       4.335  21.010 -70.060  1.00  0.00           H  
ATOM   1744  H1'   C  1011       7.351  19.158 -69.726  1.00  0.00           H  
ATOM   1745  H2'   C  1011       5.431  19.557 -71.453  1.00  0.00           H  
ATOM   1746 HO2'   C  1011       7.244  20.024 -72.437  1.00  0.00           H  
ATOM   1747  H42   C  1011       2.440  15.415 -67.524  1.00  0.00           H  
ATOM   1748  H41   C  1011       3.349  14.405 -68.542  1.00  0.00           H  
ATOM   1749  H5    C  1011       2.975  17.760 -67.300  1.00  0.00           H  
ATOM   1750  H6    C  1011       4.363  19.506 -67.934  1.00  0.00           H  
ATOM   1751  P     A  1012       3.764  22.321 -72.346  1.00  0.00           P  
ATOM   1752  OP2   A  1012       2.566  22.012 -71.525  1.00  0.00           O  
ATOM   1753  OP1   A  1012       3.794  23.559 -73.164  1.00  0.00           O  
ATOM   1754  O5'   A  1012       4.030  21.084 -73.314  1.00  0.00           O  
ATOM   1755  C5'   A  1012       4.994  21.165 -74.353  1.00  0.00           C  
ATOM   1756  C4'   A  1012       5.024  19.906 -75.182  1.00  0.00           C  
ATOM   1757  O4'   A  1012       5.415  18.771 -74.371  1.00  0.00           O  
ATOM   1758  C3'   A  1012       3.703  19.489 -75.810  1.00  0.00           C  
ATOM   1759  O3'   A  1012       3.419  20.181 -77.014  1.00  0.00           O  
ATOM   1760  C1'   A  1012       4.761  17.599 -74.846  1.00  0.00           C  
ATOM   1761  C2'   A  1012       3.905  18.000 -76.049  1.00  0.00           C  
ATOM   1762  O2'   A  1012       4.648  17.765 -77.237  1.00  0.00           O  
ATOM   1763  N1    A  1012       2.523  13.342 -72.997  1.00  0.00           N  
ATOM   1764  C2    A  1012       3.246  13.572 -74.100  1.00  0.00           C  
ATOM   1765  N3    A  1012       3.799  14.707 -74.521  1.00  0.00           N  
ATOM   1766  C4    A  1012       3.546  15.708 -73.659  1.00  0.00           C  
ATOM   1767  C5    A  1012       2.820  15.627 -72.486  1.00  0.00           C  
ATOM   1768  C6    A  1012       2.287  14.369 -72.152  1.00  0.00           C  
ATOM   1769  N6    A  1012       1.565  14.139 -71.053  1.00  0.00           N  
ATOM   1770  N7    A  1012       2.768  16.862 -71.854  1.00  0.00           N  
ATOM   1771  C8    A  1012       3.452  17.649 -72.647  1.00  0.00           C  
ATOM   1772  N9    A  1012       3.953  17.017 -73.758  1.00  0.00           N  
ATOM   1773  H5'   A  1012       5.880  21.308 -73.958  1.00  0.00           H  
ATOM   1774 H5''   A  1012       4.777  21.925 -74.933  1.00  0.00           H  
ATOM   1775  H4'   A  1012       5.680  20.015 -75.902  1.00  0.00           H  
ATOM   1776  H3'   A  1012       2.982  19.614 -75.157  1.00  0.00           H  
ATOM   1777  H1'   A  1012       5.440  16.952 -75.131  1.00  0.00           H  
ATOM   1778  H2'   A  1012       3.051  17.517 -76.053  1.00  0.00           H  
ATOM   1779 HO2'   A  1012       4.265  16.994 -77.705  1.00  0.00           H  
ATOM   1780  H2    A  1012       3.388  12.794 -74.679  1.00  0.00           H  
ATOM   1781  H61   A  1012       1.220  13.239 -70.873  1.00  0.00           H  
ATOM   1782  H62   A  1012       1.382  14.868 -70.425  1.00  0.00           H  
ATOM   1783  H8    A  1012       3.594  18.602 -72.463  1.00  0.00           H  
ATOM   1784  P     U  1013       1.899  20.353 -77.507  1.00  0.00           P  
ATOM   1785  OP2   U  1013       1.020  20.304 -76.312  1.00  0.00           O  
ATOM   1786  OP1   U  1013       1.840  21.528 -78.414  1.00  0.00           O  
ATOM   1787  O5'   U  1013       1.625  19.046 -78.375  1.00  0.00           O  
ATOM   1788  C5'   U  1013       0.313  18.522 -78.510  1.00  0.00           C  
ATOM   1789  C4'   U  1013       0.328  17.025 -78.701  1.00  0.00           C  
ATOM   1790  O4'   U  1013       1.139  16.434 -77.658  1.00  0.00           O  
ATOM   1791  C3'   U  1013      -1.019  16.324 -78.608  1.00  0.00           C  
ATOM   1792  O3'   U  1013      -1.686  16.239 -79.855  1.00  0.00           O  
ATOM   1793  C1'   U  1013       0.540  15.246 -77.193  1.00  0.00           C  
ATOM   1794  C2'   U  1013      -0.640  14.935 -78.110  1.00  0.00           C  
ATOM   1795  O2'   U  1013      -0.190  14.111 -79.176  1.00  0.00           O  
ATOM   1796  N1    U  1013       0.119  15.456 -75.786  1.00  0.00           N  
ATOM   1797  C2    U  1013      -0.473  14.388 -75.139  1.00  0.00           C  
ATOM   1798  O2    U  1013      -0.656  13.306 -75.669  1.00  0.00           O  
ATOM   1799  N3    U  1013      -0.845  14.628 -73.839  1.00  0.00           N  
ATOM   1800  C4    U  1013      -0.691  15.803 -73.133  1.00  0.00           C  
ATOM   1801  O4    U  1013      -1.080  15.862 -71.966  1.00  0.00           O  
ATOM   1802  C5    U  1013      -0.071  16.864 -73.866  1.00  0.00           C  
ATOM   1803  C6    U  1013       0.302  16.657 -75.133  1.00  0.00           C  
ATOM   1804  H5'   U  1013      -0.119  18.938 -79.286  1.00  0.00           H  
ATOM   1805 H5''   U  1013      -0.202  18.736 -77.705  1.00  0.00           H  
ATOM   1806  H4'   U  1013       0.721  16.822 -79.574  1.00  0.00           H  
ATOM   1807  H3'   U  1013      -1.567  16.767 -77.928  1.00  0.00           H  
ATOM   1808  H1'   U  1013       1.183  14.507 -77.232  1.00  0.00           H  
ATOM   1809  H2'   U  1013      -1.376  14.517 -77.616  1.00  0.00           H  
ATOM   1810 HO2'   U  1013      -0.545  13.206 -79.052  1.00  0.00           H  
ATOM   1811  H3    U  1013      -1.267  13.884 -73.361  1.00  0.00           H  
ATOM   1812  H5    U  1013       0.079  17.735 -73.442  1.00  0.00           H  
ATOM   1813  H6    U  1013       0.723  17.399 -75.613  1.00  0.00           H  
ATOM   1814  P     A  1014      -3.232  16.660 -79.975  1.00  0.00           P  
ATOM   1815  OP2   A  1014      -3.633  17.308 -78.701  1.00  0.00           O  
ATOM   1816  OP1   A  1014      -3.414  17.385 -81.257  1.00  0.00           O  
ATOM   1817  O5'   A  1014      -4.002  15.268 -80.082  1.00  0.00           O  
ATOM   1818  C5'   A  1014      -4.436  14.770 -81.339  1.00  0.00           C  
ATOM   1819  C4'   A  1014      -4.472  13.263 -81.355  1.00  0.00           C  
ATOM   1820  O4'   A  1014      -3.457  12.767 -80.458  1.00  0.00           O  
ATOM   1821  C3'   A  1014      -5.762  12.621 -80.868  1.00  0.00           C  
ATOM   1822  O3'   A  1014      -6.712  12.429 -81.901  1.00  0.00           O  
ATOM   1823  C1'   A  1014      -3.948  11.684 -79.682  1.00  0.00           C  
ATOM   1824  C2'   A  1014      -5.283  11.293 -80.312  1.00  0.00           C  
ATOM   1825  O2'   A  1014      -5.042  10.356 -81.352  1.00  0.00           O  
ATOM   1826  N1    A  1014      -5.671  10.636 -74.939  1.00  0.00           N  
ATOM   1827  C2    A  1014      -5.668   9.925 -76.074  1.00  0.00           C  
ATOM   1828  N3    A  1014      -5.202  10.259 -77.275  1.00  0.00           N  
ATOM   1829  C4    A  1014      -4.681  11.499 -77.255  1.00  0.00           C  
ATOM   1830  C5    A  1014      -4.612  12.350 -76.168  1.00  0.00           C  
ATOM   1831  C6    A  1014      -5.139  11.878 -74.953  1.00  0.00           C  
ATOM   1832  N6    A  1014      -5.143  12.587 -73.822  1.00  0.00           N  
ATOM   1833  N7    A  1014      -4.007  13.549 -76.522  1.00  0.00           N  
ATOM   1834  C8    A  1014      -3.729  13.398 -77.793  1.00  0.00           C  
ATOM   1835  N9    A  1014      -4.109  12.180 -78.302  1.00  0.00           N  
ATOM   1836  H5'   A  1014      -3.822  15.083 -82.037  1.00  0.00           H  
ATOM   1837 H5''   A  1014      -5.334  15.114 -81.527  1.00  0.00           H  
ATOM   1838  H4'   A  1014      -4.285  12.951 -82.266  1.00  0.00           H  
ATOM   1839  H3'   A  1014      -6.132  13.159 -80.136  1.00  0.00           H  
ATOM   1840  H1'   A  1014      -3.348  10.909 -79.682  1.00  0.00           H  
ATOM   1841  H2'   A  1014      -5.904  10.939 -79.641  1.00  0.00           H  
ATOM   1842 HO2'   A  1014      -5.359   9.474 -81.066  1.00  0.00           H  
ATOM   1843  H2    A  1014      -6.065   9.031 -76.010  1.00  0.00           H  
ATOM   1844  H61   A  1014      -5.526  12.204 -73.005  1.00  0.00           H  
ATOM   1845  H62   A  1014      -4.763  13.490 -73.808  1.00  0.00           H  
ATOM   1846  H8    A  1014      -3.290  14.090 -78.331  1.00  0.00           H  
ATOM   1847  P     A  1015      -8.102  13.236 -81.881  1.00  0.00           P  
ATOM   1848  OP2   A  1015      -7.954  14.384 -80.951  1.00  0.00           O  
ATOM   1849  OP1   A  1015      -8.516  13.477 -83.286  1.00  0.00           O  
ATOM   1850  O5'   A  1015      -9.134  12.209 -81.232  1.00  0.00           O  
ATOM   1851  C5'   A  1015      -9.493  11.013 -81.908  1.00  0.00           C  
ATOM   1852  C4'   A  1015      -9.775   9.892 -80.939  1.00  0.00           C  
ATOM   1853  O4'   A  1015      -8.650   9.776 -80.057  1.00  0.00           O  
ATOM   1854  C3'   A  1015     -10.968  10.091 -80.017  1.00  0.00           C  
ATOM   1855  O3'   A  1015     -12.181   9.605 -80.567  1.00  0.00           O  
ATOM   1856  C1'   A  1015      -9.089   9.554 -78.721  1.00  0.00           C  
ATOM   1857  C2'   A  1015     -10.590   9.309 -78.781  1.00  0.00           C  
ATOM   1858  O2'   A  1015     -10.826   7.920 -78.959  1.00  0.00           O  
ATOM   1859  N1    A  1015      -9.133  11.715 -74.043  1.00  0.00           N  
ATOM   1860  C2    A  1015      -9.543  10.520 -74.487  1.00  0.00           C  
ATOM   1861  N3    A  1015      -9.501  10.021 -75.720  1.00  0.00           N  
ATOM   1862  C4    A  1015      -8.959  10.908 -76.573  1.00  0.00           C  
ATOM   1863  C5    A  1015      -8.492  12.173 -76.267  1.00  0.00           C  
ATOM   1864  C6    A  1015      -8.592  12.582 -74.926  1.00  0.00           C  
ATOM   1865  N6    A  1015      -8.185  13.774 -74.483  1.00  0.00           N  
ATOM   1866  N7    A  1015      -7.999  12.802 -77.403  1.00  0.00           N  
ATOM   1867  C8    A  1015      -8.176  11.918 -78.353  1.00  0.00           C  
ATOM   1868  N9    A  1015      -8.752  10.748 -77.922  1.00  0.00           N  
ATOM   1869  H5'   A  1015      -8.759  10.746 -82.500  1.00  0.00           H  
ATOM   1870 H5''   A  1015     -10.294  11.178 -82.447  1.00  0.00           H  
ATOM   1871  H4'   A  1015      -9.889   9.059 -81.442  1.00  0.00           H  
ATOM   1872  H3'   A  1015     -11.037  11.040 -79.780  1.00  0.00           H  
ATOM   1873  H1'   A  1015      -8.645   8.769 -78.337  1.00  0.00           H  
ATOM   1874  H2'   A  1015     -11.043   9.655 -77.984  1.00  0.00           H  
ATOM   1875 HO2'   A  1015     -11.195   7.551 -78.130  1.00  0.00           H  
ATOM   1876  H2    A  1015      -9.928   9.928 -73.806  1.00  0.00           H  
ATOM   1877  H61   A  1015      -8.280  14.003 -73.535  1.00  0.00           H  
ATOM   1878  H62   A  1015      -7.789  14.419 -75.105  1.00  0.00           H  
ATOM   1879  H8    A  1015      -7.921  12.077 -79.287  1.00  0.00           H  
ATOM   1880  P     A  1016     -13.469  10.555 -80.580  1.00  0.00           P  
ATOM   1881  OP2   A  1016     -12.952  11.944 -80.662  1.00  0.00           O  
ATOM   1882  OP1   A  1016     -14.350  10.035 -81.655  1.00  0.00           O  
ATOM   1883  O5'   A  1016     -14.237  10.398 -79.193  1.00  0.00           O  
ATOM   1884  C5'   A  1016     -14.611   9.117 -78.708  1.00  0.00           C  
ATOM   1885  C4'   A  1016     -14.528   9.048 -77.203  1.00  0.00           C  
ATOM   1886  O4'   A  1016     -13.192   9.482 -76.828  1.00  0.00           O  
ATOM   1887  C3'   A  1016     -15.431  10.006 -76.441  1.00  0.00           C  
ATOM   1888  O3'   A  1016     -16.722   9.475 -76.195  1.00  0.00           O  
ATOM   1889  C1'   A  1016     -13.222  10.156 -75.596  1.00  0.00           C  
ATOM   1890  C2'   A  1016     -14.662  10.197 -75.143  1.00  0.00           C  
ATOM   1891  O2'   A  1016     -14.880   9.114 -74.251  1.00  0.00           O  
ATOM   1892  N1    A  1016     -11.622  14.522 -73.373  1.00  0.00           N  
ATOM   1893  C2    A  1016     -12.111  13.381 -72.869  1.00  0.00           C  
ATOM   1894  N3    A  1016     -12.509  12.282 -73.507  1.00  0.00           N  
ATOM   1895  C4    A  1016     -12.365  12.426 -74.836  1.00  0.00           C  
ATOM   1896  C5    A  1016     -11.878  13.535 -75.501  1.00  0.00           C  
ATOM   1897  C6    A  1016     -11.489  14.633 -74.713  1.00  0.00           C  
ATOM   1898  N6    A  1016     -11.003  15.770 -75.214  1.00  0.00           N  
ATOM   1899  N7    A  1016     -11.873  13.321 -76.873  1.00  0.00           N  
ATOM   1900  C8    A  1016     -12.349  12.108 -77.004  1.00  0.00           C  
ATOM   1901  N9    A  1016     -12.668  11.507 -75.811  1.00  0.00           N  
ATOM   1902  H5'   A  1016     -14.012   8.442 -79.091  1.00  0.00           H  
ATOM   1903 H5''   A  1016     -15.529   8.923 -78.987  1.00  0.00           H  
ATOM   1904  H4'   A  1016     -14.680   8.139 -76.871  1.00  0.00           H  
ATOM   1905  H3'   A  1016     -15.520  10.860 -76.915  1.00  0.00           H  
ATOM   1906  H1'   A  1016     -12.683   9.685 -74.926  1.00  0.00           H  
ATOM   1907  H2'   A  1016     -14.870  11.060 -74.725  1.00  0.00           H  
ATOM   1908 HO2'   A  1016     -15.702   8.648 -74.511  1.00  0.00           H  
ATOM   1909  H2    A  1016     -12.187  13.352 -71.892  1.00  0.00           H  
ATOM   1910  H61   A  1016     -10.749  16.501 -74.613  1.00  0.00           H  
ATOM   1911  H62   A  1016     -10.897  15.873 -76.183  1.00  0.00           H  
ATOM   1912  H8    A  1016     -12.468  11.670 -77.873  1.00  0.00           H  
ATOM   1913  P     A  1017     -18.031  10.336 -76.552  1.00  0.00           P  
ATOM   1914  OP2   A  1017     -17.593  11.574 -77.245  1.00  0.00           O  
ATOM   1915  OP1   A  1017     -19.011   9.434 -77.208  1.00  0.00           O  
ATOM   1916  O5'   A  1017     -18.618  10.751 -75.130  1.00  0.00           O  
ATOM   1917  C5'   A  1017     -19.896  10.297 -74.708  1.00  0.00           C  
ATOM   1918  C4'   A  1017     -19.837   9.672 -73.337  1.00  0.00           C  
ATOM   1919  O4'   A  1017     -18.466   9.281 -73.074  1.00  0.00           O  
ATOM   1920  C3'   A  1017     -20.154  10.593 -72.169  1.00  0.00           C  
ATOM   1921  O3'   A  1017     -21.540  10.671 -71.884  1.00  0.00           O  
ATOM   1922  C1'   A  1017     -18.114   9.584 -71.740  1.00  0.00           C  
ATOM   1923  C2'   A  1017     -19.407   9.905 -71.036  1.00  0.00           C  
ATOM   1924  O2'   A  1017     -20.054   8.701 -70.650  1.00  0.00           O  
ATOM   1925  N1    A  1017     -15.098  12.730 -68.991  1.00  0.00           N  
ATOM   1926  C2    A  1017     -15.866  11.689 -68.645  1.00  0.00           C  
ATOM   1927  N3    A  1017     -16.627  10.913 -69.413  1.00  0.00           N  
ATOM   1928  C4    A  1017     -16.554  11.300 -70.699  1.00  0.00           C  
ATOM   1929  C5    A  1017     -15.811  12.349 -71.208  1.00  0.00           C  
ATOM   1930  C6    A  1017     -15.048  13.093 -70.291  1.00  0.00           C  
ATOM   1931  N6    A  1017     -14.283  14.131 -70.635  1.00  0.00           N  
ATOM   1932  N7    A  1017     -15.982  12.450 -72.582  1.00  0.00           N  
ATOM   1933  C8    A  1017     -16.811  11.477 -72.868  1.00  0.00           C  
ATOM   1934  N9    A  1017     -17.199  10.740 -71.776  1.00  0.00           N  
ATOM   1935  H5'   A  1017     -20.227   9.632 -75.348  1.00  0.00           H  
ATOM   1936 H5''   A  1017     -20.515  11.055 -74.687  1.00  0.00           H  
ATOM   1937  H4'   A  1017     -20.418   8.884 -73.285  1.00  0.00           H  
ATOM   1938  H3'   A  1017     -19.805  11.498 -72.312  1.00  0.00           H  
ATOM   1939  H1'   A  1017     -17.675   8.833 -71.288  1.00  0.00           H  
ATOM   1940  H2'   A  1017     -19.275  10.508 -70.275  1.00  0.00           H  
ATOM   1941 HO2'   A  1017     -20.016   8.619 -69.674  1.00  0.00           H  
ATOM   1942  H2    A  1017     -15.867  11.467 -67.690  1.00  0.00           H  
ATOM   1943  H61   A  1017     -13.773  14.612 -69.950  1.00  0.00           H  
ATOM   1944  H62   A  1017     -14.231  14.413 -71.572  1.00  0.00           H  
ATOM   1945  H8    A  1017     -17.126  11.292 -73.778  1.00  0.00           H  
ATOM   1946  P     A  1018     -22.133  11.940 -71.096  1.00  0.00           P  
ATOM   1947  OP2   A  1018     -21.374  13.142 -71.524  1.00  0.00           O  
ATOM   1948  OP1   A  1018     -23.611  11.917 -71.233  1.00  0.00           O  
ATOM   1949  O5'   A  1018     -21.775  11.649 -69.571  1.00  0.00           O  
ATOM   1950  C5'   A  1018     -22.425  10.609 -68.855  1.00  0.00           C  
ATOM   1951  C4'   A  1018     -21.932  10.523 -67.433  1.00  0.00           C  
ATOM   1952  O4'   A  1018     -20.485  10.406 -67.405  1.00  0.00           O  
ATOM   1953  C3'   A  1018     -22.191  11.743 -66.561  1.00  0.00           C  
ATOM   1954  O3'   A  1018     -23.512  11.790 -66.052  1.00  0.00           O  
ATOM   1955  C1'   A  1018     -19.954  11.072 -66.294  1.00  0.00           C  
ATOM   1956  C2'   A  1018     -21.158  11.525 -65.465  1.00  0.00           C  
ATOM   1957  O2'   A  1018     -21.547  10.476 -64.591  1.00  0.00           O  
ATOM   1958  N1    A  1018     -16.262  14.537 -65.334  1.00  0.00           N  
ATOM   1959  C2    A  1018     -16.783  13.549 -64.596  1.00  0.00           C  
ATOM   1960  N3    A  1018     -17.745  12.683 -64.908  1.00  0.00           N  
ATOM   1961  C4    A  1018     -18.197  12.904 -66.155  1.00  0.00           C  
ATOM   1962  C5    A  1018     -17.761  13.878 -67.034  1.00  0.00           C  
ATOM   1963  C6    A  1018     -16.738  14.731 -66.583  1.00  0.00           C  
ATOM   1964  N6    A  1018     -16.218  15.717 -67.318  1.00  0.00           N  
ATOM   1965  N7    A  1018     -18.457  13.805 -68.233  1.00  0.00           N  
ATOM   1966  C8    A  1018     -19.284  12.805 -68.055  1.00  0.00           C  
ATOM   1967  N9    A  1018     -19.181  12.213 -66.820  1.00  0.00           N  
ATOM   1968  H5'   A  1018     -22.255   9.755 -69.305  1.00  0.00           H  
ATOM   1969 H5''   A  1018     -23.390  10.780 -68.849  1.00  0.00           H  
ATOM   1970  H4'   A  1018     -22.331   9.737 -67.005  1.00  0.00           H  
ATOM   1971  H3'   A  1018     -22.000  12.579 -67.036  1.00  0.00           H  
ATOM   1972  H1'   A  1018     -19.371  10.510 -65.741  1.00  0.00           H  
ATOM   1973  H2'   A  1018     -20.972  12.355 -64.976  1.00  0.00           H  
ATOM   1974 HO2'   A  1018     -21.061   9.661 -64.835  1.00  0.00           H  
ATOM   1975  H2    A  1018     -16.403  13.449 -63.697  1.00  0.00           H  
ATOM   1976  H61   A  1018     -15.505  16.280 -66.950  1.00  0.00           H  
ATOM   1977  H62   A  1018     -16.547  15.877 -68.227  1.00  0.00           H  
ATOM   1978  H8    A  1018     -19.919  12.507 -68.740  1.00  0.00           H  
ATOM   1979  P     C  1019     -24.031  13.094 -65.270  1.00  0.00           P  
ATOM   1980  OP2   C  1019     -24.294  14.158 -66.271  1.00  0.00           O  
ATOM   1981  OP1   C  1019     -25.113  12.675 -64.343  1.00  0.00           O  
ATOM   1982  O5'   C  1019     -22.779  13.541 -64.392  1.00  0.00           O  
ATOM   1983  C5'   C  1019     -22.682  13.181 -63.022  1.00  0.00           C  
ATOM   1984  C4'   C  1019     -21.664  14.026 -62.295  1.00  0.00           C  
ATOM   1985  O4'   C  1019     -20.482  14.021 -63.095  1.00  0.00           O  
ATOM   1986  C3'   C  1019     -21.993  15.505 -62.161  1.00  0.00           C  
ATOM   1987  O3'   C  1019     -22.786  15.794 -61.023  1.00  0.00           O  
ATOM   1988  C1'   C  1019     -19.828  15.272 -63.012  1.00  0.00           C  
ATOM   1989  C2'   C  1019     -20.632  16.147 -62.013  1.00  0.00           C  
ATOM   1990  O2'   C  1019     -20.122  15.976 -60.699  1.00  0.00           O  
ATOM   1991  N1    C  1019     -19.799  15.855 -64.376  1.00  0.00           N  
ATOM   1992  C2    C  1019     -18.945  16.940 -64.617  1.00  0.00           C  
ATOM   1993  O2    C  1019     -18.245  17.378 -63.691  1.00  0.00           O  
ATOM   1994  N3    C  1019     -18.899  17.490 -65.852  1.00  0.00           N  
ATOM   1995  C4    C  1019     -19.662  17.001 -66.830  1.00  0.00           C  
ATOM   1996  N4    C  1019     -19.584  17.576 -68.033  1.00  0.00           N  
ATOM   1997  C5    C  1019     -20.540  15.901 -66.617  1.00  0.00           C  
ATOM   1998  C6    C  1019     -20.576  15.364 -65.392  1.00  0.00           C  
ATOM   1999  H5'   C  1019     -22.420  12.239 -62.958  1.00  0.00           H  
ATOM   2000 H5''   C  1019     -23.557  13.300 -62.598  1.00  0.00           H  
ATOM   2001  H4'   C  1019     -21.453  13.666 -61.408  1.00  0.00           H  
ATOM   2002  H3'   C  1019     -22.451  15.831 -62.964  1.00  0.00           H  
ATOM   2003  H1'   C  1019     -18.911  15.167 -62.682  1.00  0.00           H  
ATOM   2004  H2'   C  1019     -20.652  17.091 -62.274  1.00  0.00           H  
ATOM   2005 HO2'   C  1019     -19.680  16.803 -60.417  1.00  0.00           H  
ATOM   2006  H42   C  1019     -20.131  17.240 -68.772  1.00  0.00           H  
ATOM   2007  H41   C  1019     -18.979  18.334 -68.175  1.00  0.00           H  
ATOM   2008  H5    C  1019     -21.096  15.548 -67.343  1.00  0.00           H  
ATOM   2009  H6    C  1019     -21.173  14.606 -65.225  1.00  0.00           H  
ATOM   2010  P     A  1020     -24.237  16.463 -61.199  1.00  0.00           P  
ATOM   2011  OP2   A  1020     -24.599  16.406 -62.637  1.00  0.00           O  
ATOM   2012  OP1   A  1020     -25.145  15.865 -60.189  1.00  0.00           O  
ATOM   2013  O5'   A  1020     -24.006  17.991 -60.811  1.00  0.00           O  
ATOM   2014  C5'   A  1020     -23.113  18.351 -59.767  1.00  0.00           C  
ATOM   2015  C4'   A  1020     -22.698  19.797 -59.866  1.00  0.00           C  
ATOM   2016  O4'   A  1020     -21.440  19.895 -60.585  1.00  0.00           O  
ATOM   2017  C3'   A  1020     -23.635  20.708 -60.645  1.00  0.00           C  
ATOM   2018  O3'   A  1020     -24.681  21.239 -59.850  1.00  0.00           O  
ATOM   2019  C1'   A  1020     -21.449  20.975 -61.479  1.00  0.00           C  
ATOM   2020  C2'   A  1020     -22.690  21.797 -61.129  1.00  0.00           C  
ATOM   2021  O2'   A  1020     -22.369  22.703 -60.083  1.00  0.00           O  
ATOM   2022  N1    A  1020     -20.859  21.899 -66.514  1.00  0.00           N  
ATOM   2023  C2    A  1020     -20.710  22.675 -65.433  1.00  0.00           C  
ATOM   2024  N3    A  1020     -20.880  22.369 -64.149  1.00  0.00           N  
ATOM   2025  C4    A  1020     -21.254  21.085 -64.011  1.00  0.00           C  
ATOM   2026  C5    A  1020     -21.448  20.166 -65.025  1.00  0.00           C  
ATOM   2027  C6    A  1020     -21.235  20.613 -66.341  1.00  0.00           C  
ATOM   2028  N6    A  1020     -21.385  19.840 -67.419  1.00  0.00           N  
ATOM   2029  N7    A  1020     -21.831  18.936 -64.506  1.00  0.00           N  
ATOM   2030  C8    A  1020     -21.858  19.136 -63.212  1.00  0.00           C  
ATOM   2031  N9    A  1020     -21.519  20.414 -62.842  1.00  0.00           N  
ATOM   2032  H5'   A  1020     -22.314  17.785 -59.819  1.00  0.00           H  
ATOM   2033 H5''   A  1020     -23.552  18.203 -58.904  1.00  0.00           H  
ATOM   2034  H4'   A  1020     -22.580  20.162 -58.964  1.00  0.00           H  
ATOM   2035  H3'   A  1020     -24.022  20.233 -61.411  1.00  0.00           H  
ATOM   2036  H1'   A  1020     -20.651  21.540 -61.399  1.00  0.00           H  
ATOM   2037  H2'   A  1020     -23.049  22.261 -61.914  1.00  0.00           H  
ATOM   2038 HO2'   A  1020     -22.353  23.613 -60.444  1.00  0.00           H  
ATOM   2039  H2    A  1020     -20.436  23.599 -65.613  1.00  0.00           H  
ATOM   2040  H61   A  1020     -21.221  20.209 -68.313  1.00  0.00           H  
ATOM   2041  H62   A  1020     -21.656  18.904 -67.318  1.00  0.00           H  
ATOM   2042  H8    A  1020     -22.098  18.438 -62.567  1.00  0.00           H  
ATOM   2043  P     U  1021     -26.096  21.605 -60.518  1.00  0.00           P  
ATOM   2044  OP2   U  1021     -26.780  20.335 -60.869  1.00  0.00           O  
ATOM   2045  OP1   U  1021     -26.779  22.588 -59.638  1.00  0.00           O  
ATOM   2046  O5'   U  1021     -25.703  22.345 -61.872  1.00  0.00           O  
ATOM   2047  C5'   U  1021     -25.492  23.748 -61.902  1.00  0.00           C  
ATOM   2048  C4'   U  1021     -25.604  24.299 -63.303  1.00  0.00           C  
ATOM   2049  O4'   U  1021     -24.510  23.808 -64.111  1.00  0.00           O  
ATOM   2050  C3'   U  1021     -26.846  23.897 -64.083  1.00  0.00           C  
ATOM   2051  O3'   U  1021     -27.970  24.708 -63.792  1.00  0.00           O  
ATOM   2052  C1'   U  1021     -24.941  23.652 -65.447  1.00  0.00           C  
ATOM   2053  C2'   U  1021     -26.394  24.127 -65.514  1.00  0.00           C  
ATOM   2054  O2'   U  1021     -26.417  25.509 -65.845  1.00  0.00           O  
ATOM   2055  N1    U  1021     -24.798  22.225 -65.823  1.00  0.00           N  
ATOM   2056  C2    U  1021     -24.323  21.952 -67.092  1.00  0.00           C  
ATOM   2057  O2    U  1021     -24.024  22.821 -67.893  1.00  0.00           O  
ATOM   2058  N3    U  1021     -24.206  20.618 -67.396  1.00  0.00           N  
ATOM   2059  C4    U  1021     -24.509  19.549 -66.579  1.00  0.00           C  
ATOM   2060  O4    U  1021     -24.350  18.402 -67.000  1.00  0.00           O  
ATOM   2061  C5    U  1021     -24.995  19.907 -65.282  1.00  0.00           C  
ATOM   2062  C6    U  1021     -25.118  21.199 -64.959  1.00  0.00           C  
ATOM   2063  H5'   U  1021     -24.597  23.944 -61.554  1.00  0.00           H  
ATOM   2064 H5''   U  1021     -26.159  24.185 -61.334  1.00  0.00           H  
ATOM   2065  H4'   U  1021     -25.557  25.277 -63.266  1.00  0.00           H  
ATOM   2066  H3'   U  1021     -27.083  22.957 -63.939  1.00  0.00           H  
ATOM   2067  H1'   U  1021     -24.394  24.203 -66.046  1.00  0.00           H  
ATOM   2068  H2'   U  1021     -26.919  23.595 -66.147  1.00  0.00           H  
ATOM   2069 HO2'   U  1021     -26.754  25.612 -66.760  1.00  0.00           H  
ATOM   2070  H3    U  1021     -23.871  20.402 -68.291  1.00  0.00           H  
ATOM   2071  H5    U  1021     -25.235  19.211 -64.635  1.00  0.00           H  
ATOM   2072  H6    U  1021     -25.453  21.418 -64.066  1.00  0.00           H  
ATOM   2073  P     A  1022     -29.444  24.069 -63.763  1.00  0.00           P  
ATOM   2074  OP2   A  1022     -29.338  22.693 -63.215  1.00  0.00           O  
ATOM   2075  OP1   A  1022     -30.357  25.047 -63.120  1.00  0.00           O  
ATOM   2076  O5'   A  1022     -29.845  23.956 -65.301  1.00  0.00           O  
ATOM   2077  C5'   A  1022     -29.890  25.109 -66.129  1.00  0.00           C  
ATOM   2078  C4'   A  1022     -30.201  24.751 -67.560  1.00  0.00           C  
ATOM   2079  O4'   A  1022     -29.011  24.294 -68.257  1.00  0.00           O  
ATOM   2080  C3'   A  1022     -31.143  23.574 -67.765  1.00  0.00           C  
ATOM   2081  O3'   A  1022     -32.493  23.887 -67.469  1.00  0.00           O  
ATOM   2082  C1'   A  1022     -29.383  23.471 -69.341  1.00  0.00           C  
ATOM   2083  C2'   A  1022     -30.895  23.315 -69.253  1.00  0.00           C  
ATOM   2084  O2'   A  1022     -31.509  24.311 -70.058  1.00  0.00           O  
ATOM   2085  N1    A  1022     -27.563  19.297 -71.753  1.00  0.00           N  
ATOM   2086  C2    A  1022     -28.205  20.385 -72.197  1.00  0.00           C  
ATOM   2087  N3    A  1022     -28.651  21.436 -71.513  1.00  0.00           N  
ATOM   2088  C4    A  1022     -28.377  21.302 -70.203  1.00  0.00           C  
ATOM   2089  C5    A  1022     -27.725  20.244 -69.598  1.00  0.00           C  
ATOM   2090  C6    A  1022     -27.302  19.194 -70.432  1.00  0.00           C  
ATOM   2091  N6    A  1022     -26.663  18.109 -69.990  1.00  0.00           N  
ATOM   2092  N7    A  1022     -27.620  20.450 -68.229  1.00  0.00           N  
ATOM   2093  C8    A  1022     -28.200  21.610 -68.041  1.00  0.00           C  
ATOM   2094  N9    A  1022     -28.681  22.182 -69.193  1.00  0.00           N  
ATOM   2095  H5'   A  1022     -29.021  25.561 -66.094  1.00  0.00           H  
ATOM   2096 H5''   A  1022     -30.580  25.717 -65.794  1.00  0.00           H  
ATOM   2097  H4'   A  1022     -30.574  25.537 -68.012  1.00  0.00           H  
ATOM   2098  H3'   A  1022     -30.874  22.783 -67.252  1.00  0.00           H  
ATOM   2099  H1'   A  1022     -29.146  23.875 -70.203  1.00  0.00           H  
ATOM   2100  H2'   A  1022     -31.177  22.413 -69.512  1.00  0.00           H  
ATOM   2101 HO2'   A  1022     -32.209  24.756 -69.536  1.00  0.00           H  
ATOM   2102  H2    A  1022     -28.370  20.412 -73.163  1.00  0.00           H  
ATOM   2103  H61   A  1022     -26.392  17.409 -70.621  1.00  0.00           H  
ATOM   2104  H62   A  1022     -26.462  18.012 -69.036  1.00  0.00           H  
ATOM   2105  H8    A  1022     -28.284  22.030 -67.159  1.00  0.00           H  
ATOM   2106  P     U  1023     -33.544  22.713 -67.151  1.00  0.00           P  
ATOM   2107  OP2   U  1023     -32.943  21.825 -66.124  1.00  0.00           O  
ATOM   2108  OP1   U  1023     -34.868  23.336 -66.899  1.00  0.00           O  
ATOM   2109  O5'   U  1023     -33.634  21.898 -68.516  1.00  0.00           O  
ATOM   2110  C5'   U  1023     -34.312  22.433 -69.643  1.00  0.00           C  
ATOM   2111  C4'   U  1023     -34.394  21.434 -70.771  1.00  0.00           C  
ATOM   2112  O4'   U  1023     -33.075  21.170 -71.288  1.00  0.00           O  
ATOM   2113  C3'   U  1023     -34.840  20.030 -70.391  1.00  0.00           C  
ATOM   2114  O3'   U  1023     -36.232  19.937 -70.151  1.00  0.00           O  
ATOM   2115  C1'   U  1023     -33.038  19.880 -71.857  1.00  0.00           C  
ATOM   2116  C2'   U  1023     -34.429  19.301 -71.664  1.00  0.00           C  
ATOM   2117  O2'   U  1023     -35.258  19.669 -72.758  1.00  0.00           O  
ATOM   2118  N1    U  1023     -31.998  19.090 -71.153  1.00  0.00           N  
ATOM   2119  C2    U  1023     -31.461  18.011 -71.830  1.00  0.00           C  
ATOM   2120  O2    U  1023     -31.803  17.693 -72.956  1.00  0.00           O  
ATOM   2121  N3    U  1023     -30.502  17.310 -71.141  1.00  0.00           N  
ATOM   2122  C4    U  1023     -30.034  17.570 -69.870  1.00  0.00           C  
ATOM   2123  O4    U  1023     -29.165  16.844 -69.385  1.00  0.00           O  
ATOM   2124  C5    U  1023     -30.635  18.702 -69.232  1.00  0.00           C  
ATOM   2125  C6    U  1023     -31.570  19.402 -69.880  1.00  0.00           C  
ATOM   2126  H5'   U  1023     -33.832  23.229 -69.956  1.00  0.00           H  
ATOM   2127 H5''   U  1023     -35.219  22.691 -69.378  1.00  0.00           H  
ATOM   2128  H4'   U  1023     -34.945  21.812 -71.487  1.00  0.00           H  
ATOM   2129  H3'   U  1023     -34.308  19.718 -69.630  1.00  0.00           H  
ATOM   2130  H1'   U  1023     -32.831  19.910 -72.814  1.00  0.00           H  
ATOM   2131  H2'   U  1023     -34.413  18.330 -71.533  1.00  0.00           H  
ATOM   2132 HO2'   U  1023     -35.452  18.871 -73.294  1.00  0.00           H  
ATOM   2133  H3    U  1023     -30.108  16.541 -71.602  1.00  0.00           H  
ATOM   2134  H5    U  1023     -30.361  18.960 -68.327  1.00  0.00           H  
ATOM   2135  H6    U  1023     -31.967  20.171 -69.422  1.00  0.00           H  
ATOM   2136  P     G  1024     -36.834  18.674 -69.361  1.00  0.00           P  
ATOM   2137  OP2   G  1024     -35.973  18.417 -68.179  1.00  0.00           O  
ATOM   2138  OP1   G  1024     -38.291  18.899 -69.174  1.00  0.00           O  
ATOM   2139  O5'   G  1024     -36.651  17.460 -70.378  1.00  0.00           O  
ATOM   2140  C5'   G  1024     -37.522  17.301 -71.488  1.00  0.00           C  
ATOM   2141  C4'   G  1024     -37.246  16.016 -72.229  1.00  0.00           C  
ATOM   2142  O4'   G  1024     -35.874  16.020 -72.706  1.00  0.00           O  
ATOM   2143  C3'   G  1024     -37.308  14.741 -71.401  1.00  0.00           C  
ATOM   2144  O3'   G  1024     -38.633  14.285 -71.186  1.00  0.00           O  
ATOM   2145  C1'   G  1024     -35.352  14.697 -72.706  1.00  0.00           C  
ATOM   2146  C2'   G  1024     -36.499  13.786 -72.267  1.00  0.00           C  
ATOM   2147  O2'   G  1024     -37.236  13.377 -73.410  1.00  0.00           O  
ATOM   2148  N1    G  1024     -31.273  12.066 -71.171  1.00  0.00           N  
ATOM   2149  C2    G  1024     -32.180  11.774 -72.160  1.00  0.00           C  
ATOM   2150  N2    G  1024     -31.979  10.631 -72.833  1.00  0.00           N  
ATOM   2151  N3    G  1024     -33.210  12.545 -72.469  1.00  0.00           N  
ATOM   2152  C4    G  1024     -33.263  13.650 -71.697  1.00  0.00           C  
ATOM   2153  C5    G  1024     -32.409  14.036 -70.685  1.00  0.00           C  
ATOM   2154  C6    G  1024     -31.309  13.199 -70.363  1.00  0.00           C  
ATOM   2155  O6    G  1024     -30.441  13.367 -69.499  1.00  0.00           O  
ATOM   2156  N7    G  1024     -32.811  15.245 -70.135  1.00  0.00           N  
ATOM   2157  C8    G  1024     -33.881  15.566 -70.809  1.00  0.00           C  
ATOM   2158  N9    G  1024     -34.211  14.644 -71.772  1.00  0.00           N  
ATOM   2159  H5'   G  1024     -37.402  18.056 -72.100  1.00  0.00           H  
ATOM   2160 H5''   G  1024     -38.449  17.293 -71.168  1.00  0.00           H  
ATOM   2161  H4'   G  1024     -37.852  15.957 -72.997  1.00  0.00           H  
ATOM   2162  H3'   G  1024     -36.846  14.887 -70.550  1.00  0.00           H  
ATOM   2163  H1'   G  1024     -35.052  14.436 -73.602  1.00  0.00           H  
ATOM   2164  H2'   G  1024     -36.176  13.019 -71.750  1.00  0.00           H  
ATOM   2165 HO2'   G  1024     -37.071  12.425 -73.572  1.00  0.00           H  
ATOM   2166  H1    G  1024     -30.544  11.429 -71.019  1.00  0.00           H  
ATOM   2167  H22   G  1024     -32.595  10.371 -73.550  1.00  0.00           H  
ATOM   2168  H21   G  1024     -31.219  10.055 -72.610  1.00  0.00           H  
ATOM   2169  H8    G  1024     -34.396  16.384 -70.645  1.00  0.00           H  
ATOM   2170  P     G  1025     -38.957  13.291 -69.965  1.00  0.00           P  
ATOM   2171  OP2   G  1025     -38.270  13.810 -68.755  1.00  0.00           O  
ATOM   2172  OP1   G  1025     -40.424  13.060 -69.935  1.00  0.00           O  
ATOM   2173  O5'   G  1025     -38.252  11.924 -70.384  1.00  0.00           O  
ATOM   2174  C5'   G  1025     -38.847  11.061 -71.341  1.00  0.00           C  
ATOM   2175  C4'   G  1025     -38.073   9.774 -71.484  1.00  0.00           C  
ATOM   2176  O4'   G  1025     -36.695  10.086 -71.823  1.00  0.00           O  
ATOM   2177  C3'   G  1025     -37.951   8.926 -70.226  1.00  0.00           C  
ATOM   2178  O3'   G  1025     -39.071   8.083 -70.017  1.00  0.00           O  
ATOM   2179  C1'   G  1025     -35.814   9.138 -71.222  1.00  0.00           C  
ATOM   2180  C2'   G  1025     -36.697   8.108 -70.510  1.00  0.00           C  
ATOM   2181  O2'   G  1025     -36.969   7.039 -71.404  1.00  0.00           O  
ATOM   2182  N1    G  1025     -31.611   8.869 -68.362  1.00  0.00           N  
ATOM   2183  C2    G  1025     -32.178   7.917 -69.174  1.00  0.00           C  
ATOM   2184  N2    G  1025     -31.547   6.735 -69.236  1.00  0.00           N  
ATOM   2185  N3    G  1025     -33.284   8.108 -69.875  1.00  0.00           N  
ATOM   2186  C4    G  1025     -33.787   9.347 -69.696  1.00  0.00           C  
ATOM   2187  C5    G  1025     -33.299  10.370 -68.911  1.00  0.00           C  
ATOM   2188  C6    G  1025     -32.113  10.152 -68.164  1.00  0.00           C  
ATOM   2189  O6    G  1025     -31.523  10.934 -67.409  1.00  0.00           O  
ATOM   2190  N7    G  1025     -34.111  11.492 -69.002  1.00  0.00           N  
ATOM   2191  C8    G  1025     -35.060  11.138 -69.826  1.00  0.00           C  
ATOM   2192  N9    G  1025     -34.924   9.850 -70.285  1.00  0.00           N  
ATOM   2193  H5'   G  1025     -38.874  11.515 -72.209  1.00  0.00           H  
ATOM   2194 H5''   G  1025     -39.763  10.854 -71.060  1.00  0.00           H  
ATOM   2195  H4'   G  1025     -38.471   9.242 -72.204  1.00  0.00           H  
ATOM   2196  H3'   G  1025     -37.788   9.511 -69.458  1.00  0.00           H  
ATOM   2197  H1'   G  1025     -35.275   8.689 -71.906  1.00  0.00           H  
ATOM   2198  H2'   G  1025     -36.279   7.791 -69.681  1.00  0.00           H  
ATOM   2199 HO2'   G  1025     -36.477   6.244 -71.111  1.00  0.00           H  
ATOM   2200  H1    G  1025     -30.790   8.628 -67.884  1.00  0.00           H  
ATOM   2201  H22   G  1025     -31.906   6.018 -69.800  1.00  0.00           H  
ATOM   2202  H21   G  1025     -30.728   6.586 -68.720  1.00  0.00           H  
ATOM   2203  H8    G  1025     -35.793  11.732 -70.089  1.00  0.00           H  
ATOM   2204  P     C  1026     -39.423   7.559 -68.539  1.00  0.00           P  
ATOM   2205  OP2   C  1026     -39.329   8.711 -67.607  1.00  0.00           O  
ATOM   2206  OP1   C  1026     -40.683   6.778 -68.616  1.00  0.00           O  
ATOM   2207  O5'   C  1026     -38.239   6.549 -68.196  1.00  0.00           O  
ATOM   2208  C5'   C  1026     -38.247   5.219 -68.693  1.00  0.00           C  
ATOM   2209  C4'   C  1026     -37.103   4.408 -68.134  1.00  0.00           C  
ATOM   2210  O4'   C  1026     -35.854   5.080 -68.453  1.00  0.00           O  
ATOM   2211  C3'   C  1026     -37.067   4.255 -66.622  1.00  0.00           C  
ATOM   2212  O3'   C  1026     -37.905   3.213 -66.152  1.00  0.00           O  
ATOM   2213  C1'   C  1026     -34.926   4.863 -67.402  1.00  0.00           C  
ATOM   2214  C2'   C  1026     -35.595   3.945 -66.377  1.00  0.00           C  
ATOM   2215  O2'   C  1026     -35.294   2.594 -66.693  1.00  0.00           O  
ATOM   2216  N1    C  1026     -34.534   6.170 -66.818  1.00  0.00           N  
ATOM   2217  C2    C  1026     -33.396   6.219 -66.003  1.00  0.00           C  
ATOM   2218  O2    C  1026     -32.755   5.178 -65.794  1.00  0.00           O  
ATOM   2219  N3    C  1026     -33.017   7.398 -65.458  1.00  0.00           N  
ATOM   2220  C4    C  1026     -33.724   8.502 -65.698  1.00  0.00           C  
ATOM   2221  N4    C  1026     -33.312   9.643 -65.139  1.00  0.00           N  
ATOM   2222  C5    C  1026     -34.885   8.486 -66.521  1.00  0.00           C  
ATOM   2223  C6    C  1026     -35.250   7.314 -67.055  1.00  0.00           C  
ATOM   2224  H5'   C  1026     -38.174   5.244 -69.670  1.00  0.00           H  
ATOM   2225 H5''   C  1026     -39.093   4.791 -68.446  1.00  0.00           H  
ATOM   2226  H4'   C  1026     -37.112   3.522 -68.551  1.00  0.00           H  
ATOM   2227  H3'   C  1026     -37.294   5.112 -66.204  1.00  0.00           H  
ATOM   2228  H1'   C  1026     -34.133   4.417 -67.765  1.00  0.00           H  
ATOM   2229  H2'   C  1026     -35.330   4.171 -65.461  1.00  0.00           H  
ATOM   2230 HO2'   C  1026     -34.676   2.238 -66.021  1.00  0.00           H  
ATOM   2231  H42   C  1026     -33.810  10.472 -65.296  1.00  0.00           H  
ATOM   2232  H41   C  1026     -32.512   9.651 -64.572  1.00  0.00           H  
ATOM   2233  H5    C  1026     -35.398   9.303 -66.692  1.00  0.00           H  
ATOM   2234  H6    C  1026     -36.046   7.282 -67.625  1.00  0.00           H  
ATOM   2235  P     U  1027     -38.408   3.206 -64.625  1.00  0.00           P  
ATOM   2236  OP2   U  1027     -38.332   4.597 -64.111  1.00  0.00           O  
ATOM   2237  OP1   U  1027     -39.698   2.472 -64.569  1.00  0.00           O  
ATOM   2238  O5'   U  1027     -37.312   2.337 -63.863  1.00  0.00           O  
ATOM   2239  C5'   U  1027     -37.181   2.403 -62.451  1.00  0.00           C  
ATOM   2240  C4'   U  1027     -35.741   2.275 -62.018  1.00  0.00           C  
ATOM   2241  O4'   U  1027     -34.916   3.006 -62.963  1.00  0.00           O  
ATOM   2242  C3'   U  1027     -35.400   2.839 -60.648  1.00  0.00           C  
ATOM   2243  O3'   U  1027     -35.509   1.880 -59.611  1.00  0.00           O  
ATOM   2244  C1'   U  1027     -33.948   3.785 -62.278  1.00  0.00           C  
ATOM   2245  C2'   U  1027     -33.954   3.295 -60.831  1.00  0.00           C  
ATOM   2246  O2'   U  1027     -33.052   2.203 -60.719  1.00  0.00           O  
ATOM   2247  N1    U  1027     -34.353   5.208 -62.392  1.00  0.00           N  
ATOM   2248  C2    U  1027     -33.567   6.141 -61.742  1.00  0.00           C  
ATOM   2249  O2    U  1027     -32.577   5.844 -61.096  1.00  0.00           O  
ATOM   2250  N3    U  1027     -33.979   7.444 -61.876  1.00  0.00           N  
ATOM   2251  C4    U  1027     -35.074   7.902 -62.577  1.00  0.00           C  
ATOM   2252  O4    U  1027     -35.314   9.110 -62.602  1.00  0.00           O  
ATOM   2253  C5    U  1027     -35.840   6.881 -63.224  1.00  0.00           C  
ATOM   2254  C6    U  1027     -35.460   5.604 -63.111  1.00  0.00           C  
ATOM   2255  H5'   U  1027     -37.701   1.677 -62.047  1.00  0.00           H  
ATOM   2256 H5''   U  1027     -37.533   3.262 -62.137  1.00  0.00           H  
ATOM   2257  H4'   U  1027     -35.492   1.328 -62.028  1.00  0.00           H  
ATOM   2258  H3'   U  1027     -35.963   3.622 -60.472  1.00  0.00           H  
ATOM   2259  H1'   U  1027     -33.049   3.673 -62.653  1.00  0.00           H  
ATOM   2260  H2'   U  1027     -33.725   4.019 -60.213  1.00  0.00           H  
ATOM   2261 HO2'   U  1027     -32.260   2.494 -60.221  1.00  0.00           H  
ATOM   2262  H3    U  1027     -33.436   8.122 -61.423  1.00  0.00           H  
ATOM   2263  H5    U  1027     -36.636   7.117 -63.745  1.00  0.00           H  
ATOM   2264  H6    U  1027     -36.002   4.924 -63.562  1.00  0.00           H  
ATOM   2265  P     U  1028     -36.104   2.300 -58.179  1.00  0.00           P  
ATOM   2266  OP2   U  1028     -37.174   3.305 -58.403  1.00  0.00           O  
ATOM   2267  OP1   U  1028     -36.409   1.058 -57.425  1.00  0.00           O  
ATOM   2268  O5'   U  1028     -34.886   3.030 -57.456  1.00  0.00           O  
ATOM   2269  C5'   U  1028     -33.767   2.292 -56.989  1.00  0.00           C  
ATOM   2270  C4'   U  1028     -32.650   3.201 -56.538  1.00  0.00           C  
ATOM   2271  O4'   U  1028     -32.434   4.225 -57.543  1.00  0.00           O  
ATOM   2272  C3'   U  1028     -32.889   3.967 -55.246  1.00  0.00           C  
ATOM   2273  O3'   U  1028     -32.511   3.238 -54.092  1.00  0.00           O  
ATOM   2274  C1'   U  1028     -32.110   5.441 -56.930  1.00  0.00           C  
ATOM   2275  C2'   U  1028     -32.010   5.197 -55.422  1.00  0.00           C  
ATOM   2276  O2'   U  1028     -30.658   4.915 -55.091  1.00  0.00           O  
ATOM   2277  N1    U  1028     -33.150   6.441 -57.271  1.00  0.00           N  
ATOM   2278  C2    U  1028     -32.912   7.751 -56.896  1.00  0.00           C  
ATOM   2279  O2    U  1028     -31.903   8.103 -56.311  1.00  0.00           O  
ATOM   2280  N3    U  1028     -33.902   8.642 -57.234  1.00  0.00           N  
ATOM   2281  C4    U  1028     -35.081   8.365 -57.892  1.00  0.00           C  
ATOM   2282  O4    U  1028     -35.873   9.280 -58.123  1.00  0.00           O  
ATOM   2283  C5    U  1028     -35.258   6.991 -58.250  1.00  0.00           C  
ATOM   2284  C6    U  1028     -34.310   6.102 -57.935  1.00  0.00           C  
ATOM   2285  H5'   U  1028     -33.439   1.718 -57.713  1.00  0.00           H  
ATOM   2286 H5''   U  1028     -34.045   1.731 -56.236  1.00  0.00           H  
ATOM   2287  H4'   U  1028     -31.832   2.671 -56.438  1.00  0.00           H  
ATOM   2288  H3'   U  1028     -33.827   4.248 -55.207  1.00  0.00           H  
ATOM   2289  H1'   U  1028     -31.241   5.748 -57.265  1.00  0.00           H  
ATOM   2290  H2'   U  1028     -32.356   5.961 -54.914  1.00  0.00           H  
ATOM   2291 HO2'   U  1028     -30.283   5.679 -54.603  1.00  0.00           H  
ATOM   2292  H3    U  1028     -33.754   9.575 -56.977  1.00  0.00           H  
ATOM   2293  H5    U  1028     -36.068   6.704 -58.722  1.00  0.00           H  
ATOM   2294  H6    U  1028     -34.456   5.168 -58.189  1.00  0.00           H  
ATOM   2295  P     U  1029     -33.005   3.711 -52.638  1.00  0.00           P  
ATOM   2296  OP2   U  1029     -33.771   2.596 -52.029  1.00  0.00           O  
ATOM   2297  OP1   U  1029     -31.837   4.280 -51.918  1.00  0.00           O  
ATOM   2298  O5'   U  1029     -34.021   4.899 -52.945  1.00  0.00           O  
ATOM   2299  C5'   U  1029     -33.757   6.219 -52.495  1.00  0.00           C  
ATOM   2300  C4'   U  1029     -34.900   7.153 -52.810  1.00  0.00           C  
ATOM   2301  O4'   U  1029     -35.377   6.970 -54.167  1.00  0.00           O  
ATOM   2302  C3'   U  1029     -36.177   6.944 -52.011  1.00  0.00           C  
ATOM   2303  O3'   U  1029     -36.121   7.514 -50.716  1.00  0.00           O  
ATOM   2304  C1'   U  1029     -36.738   7.252 -54.269  1.00  0.00           C  
ATOM   2305  C2'   U  1029     -37.170   7.701 -52.875  1.00  0.00           C  
ATOM   2306  O2'   U  1029     -36.990   9.106 -52.767  1.00  0.00           O  
ATOM   2307  N1    U  1029     -37.383   5.980 -54.676  1.00  0.00           N  
ATOM   2308  C2    U  1029     -38.752   6.001 -54.871  1.00  0.00           C  
ATOM   2309  O2    U  1029     -39.429   7.004 -54.725  1.00  0.00           O  
ATOM   2310  N3    U  1029     -39.305   4.802 -55.247  1.00  0.00           N  
ATOM   2311  C4    U  1029     -38.647   3.607 -55.443  1.00  0.00           C  
ATOM   2312  O4    U  1029     -39.288   2.611 -55.781  1.00  0.00           O  
ATOM   2313  C5    U  1029     -37.233   3.660 -55.223  1.00  0.00           C  
ATOM   2314  C6    U  1029     -36.668   4.815 -54.858  1.00  0.00           C  
ATOM   2315  H5'   U  1029     -32.945   6.550 -52.933  1.00  0.00           H  
ATOM   2316 H5''   U  1029     -33.615   6.205 -51.526  1.00  0.00           H  
ATOM   2317  H4'   U  1029     -34.596   8.076 -52.684  1.00  0.00           H  
ATOM   2318  H3'   U  1029     -36.445   6.002 -51.968  1.00  0.00           H  
ATOM   2319  H1'   U  1029     -36.963   7.952 -54.918  1.00  0.00           H  
ATOM   2320  H2'   U  1029     -38.094   7.438 -52.685  1.00  0.00           H  
ATOM   2321 HO2'   U  1029     -37.870   9.539 -52.744  1.00  0.00           H  
ATOM   2322  H3    U  1029     -40.274   4.795 -55.391  1.00  0.00           H  
ATOM   2323  H5    U  1029     -36.685   2.856 -55.341  1.00  0.00           H  
ATOM   2324  H6    U  1029     -35.700   4.825 -54.713  1.00  0.00           H  
ATOM   2325  P     U  1030     -36.398   6.607 -49.419  1.00  0.00           P  
ATOM   2326  OP2   U  1030     -36.445   5.188 -49.853  1.00  0.00           O  
ATOM   2327  OP1   U  1030     -35.445   7.019 -48.357  1.00  0.00           O  
ATOM   2328  O5'   U  1030     -37.863   7.031 -48.959  1.00  0.00           O  
ATOM   2329  C5'   U  1030     -38.316   8.367 -49.108  1.00  0.00           C  
ATOM   2330  C4'   U  1030     -39.817   8.434 -49.254  1.00  0.00           C  
ATOM   2331  O4'   U  1030     -40.179   8.144 -50.626  1.00  0.00           O  
ATOM   2332  C3'   U  1030     -40.613   7.412 -48.458  1.00  0.00           C  
ATOM   2333  O3'   U  1030     -40.795   7.785 -47.103  1.00  0.00           O  
ATOM   2334  C1'   U  1030     -41.386   7.435 -50.672  1.00  0.00           C  
ATOM   2335  C2'   U  1030     -41.914   7.376 -49.241  1.00  0.00           C  
ATOM   2336  O2'   U  1030     -42.702   8.529 -48.982  1.00  0.00           O  
ATOM   2337  N1    U  1030     -41.083   6.089 -51.216  1.00  0.00           N  
ATOM   2338  C2    U  1030     -42.149   5.342 -51.681  1.00  0.00           C  
ATOM   2339  O2    U  1030     -43.301   5.740 -51.660  1.00  0.00           O  
ATOM   2340  N3    U  1030     -41.821   4.103 -52.175  1.00  0.00           N  
ATOM   2341  C4    U  1030     -40.563   3.544 -52.251  1.00  0.00           C  
ATOM   2342  O4    U  1030     -40.431   2.414 -52.724  1.00  0.00           O  
ATOM   2343  C5    U  1030     -39.509   4.374 -51.753  1.00  0.00           C  
ATOM   2344  C6    U  1030     -39.800   5.585 -51.267  1.00  0.00           C  
ATOM   2345  H5'   U  1030     -37.901   8.758 -49.905  1.00  0.00           H  
ATOM   2346 H5''   U  1030     -38.049   8.886 -48.321  1.00  0.00           H  
ATOM   2347  H4'   U  1030     -40.116   9.339 -49.028  1.00  0.00           H  
ATOM   2348  H3'   U  1030     -40.171   6.540 -48.517  1.00  0.00           H  
ATOM   2349  H1'   U  1030     -42.051   7.874 -51.244  1.00  0.00           H  
ATOM   2350  H2'   U  1030     -42.414   6.551 -49.070  1.00  0.00           H  
ATOM   2351 HO2'   U  1030     -43.644   8.264 -48.914  1.00  0.00           H  
ATOM   2352  H3    U  1030     -42.563   3.557 -52.509  1.00  0.00           H  
ATOM   2353  H5    U  1030     -38.582   4.057 -51.769  1.00  0.00           H  
ATOM   2354  H6    U  1030     -39.062   6.133 -50.931  1.00  0.00           H  
ATOM   2355  P     G  1031     -40.883   6.660 -45.959  1.00  0.00           P  
ATOM   2356  OP2   G  1031     -39.858   5.626 -46.251  1.00  0.00           O  
ATOM   2357  OP1   G  1031     -40.881   7.343 -44.640  1.00  0.00           O  
ATOM   2358  O5'   G  1031     -42.319   6.004 -46.172  1.00  0.00           O  
ATOM   2359  C5'   G  1031     -43.503   6.758 -45.958  1.00  0.00           C  
ATOM   2360  C4'   G  1031     -44.739   5.943 -46.249  1.00  0.00           C  
ATOM   2361  O4'   G  1031     -44.839   5.624 -47.665  1.00  0.00           O  
ATOM   2362  C3'   G  1031     -44.800   4.569 -45.600  1.00  0.00           C  
ATOM   2363  O3'   G  1031     -45.200   4.616 -44.241  1.00  0.00           O  
ATOM   2364  C1'   G  1031     -45.397   4.342 -47.875  1.00  0.00           C  
ATOM   2365  C2'   G  1031     -45.804   3.847 -46.492  1.00  0.00           C  
ATOM   2366  O2'   G  1031     -47.132   4.275 -46.223  1.00  0.00           O  
ATOM   2367  N1    G  1031     -44.305   0.089 -50.451  1.00  0.00           N  
ATOM   2368  C2    G  1031     -45.522   0.572 -50.038  1.00  0.00           C  
ATOM   2369  N2    G  1031     -46.595  -0.171 -50.349  1.00  0.00           N  
ATOM   2370  N3    G  1031     -45.680   1.703 -49.368  1.00  0.00           N  
ATOM   2371  C4    G  1031     -44.503   2.322 -49.139  1.00  0.00           C  
ATOM   2372  C5    G  1031     -43.235   1.926 -49.508  1.00  0.00           C  
ATOM   2373  C6    G  1031     -43.080   0.711 -50.225  1.00  0.00           C  
ATOM   2374  O6    G  1031     -42.039   0.189 -50.641  1.00  0.00           O  
ATOM   2375  N7    G  1031     -42.287   2.845 -49.081  1.00  0.00           N  
ATOM   2376  C8    G  1031     -42.983   3.766 -48.472  1.00  0.00           C  
ATOM   2377  N9    G  1031     -44.333   3.512 -48.470  1.00  0.00           N  
ATOM   2378  H5'   G  1031     -43.493   7.543 -46.544  1.00  0.00           H  
ATOM   2379 H5''   G  1031     -43.529   7.056 -45.025  1.00  0.00           H  
ATOM   2380  H4'   G  1031     -45.530   6.465 -45.997  1.00  0.00           H  
ATOM   2381  H3'   G  1031     -43.925   4.136 -45.679  1.00  0.00           H  
ATOM   2382  H1'   G  1031     -46.180   4.342 -48.465  1.00  0.00           H  
ATOM   2383  H2'   G  1031     -45.715   2.874 -46.419  1.00  0.00           H  
ATOM   2384 HO2'   G  1031     -47.729   3.498 -46.251  1.00  0.00           H  
ATOM   2385  H1    G  1031     -44.295  -0.759 -50.942  1.00  0.00           H  
ATOM   2386  H22   G  1031     -47.490   0.125 -50.081  1.00  0.00           H  
ATOM   2387  H21   G  1031     -46.486  -1.009 -50.845  1.00  0.00           H  
ATOM   2388  H8    G  1031     -42.582   4.559 -48.058  1.00  0.00           H  
ATOM   2389  P     C  1032     -44.633   3.536 -43.194  1.00  0.00           P  
ATOM   2390  OP2   C  1032     -43.164   3.442 -43.380  1.00  0.00           O  
ATOM   2391  OP1   C  1032     -45.184   3.862 -41.854  1.00  0.00           O  
ATOM   2392  O5'   C  1032     -45.280   2.160 -43.670  1.00  0.00           O  
ATOM   2393  C5'   C  1032     -46.610   1.816 -43.311  1.00  0.00           C  
ATOM   2394  C4'   C  1032     -47.002   0.464 -43.854  1.00  0.00           C  
ATOM   2395  O4'   C  1032     -46.784   0.436 -45.287  1.00  0.00           O  
ATOM   2396  C3'   C  1032     -46.179  -0.719 -43.366  1.00  0.00           C  
ATOM   2397  O3'   C  1032     -46.541  -1.143 -42.063  1.00  0.00           O  
ATOM   2398  C1'   C  1032     -46.410  -0.864 -45.686  1.00  0.00           C  
ATOM   2399  C2'   C  1032     -46.469  -1.748 -44.444  1.00  0.00           C  
ATOM   2400  O2'   C  1032     -47.775  -2.286 -44.304  1.00  0.00           O  
ATOM   2401  N1    C  1032     -45.048  -0.803 -46.271  1.00  0.00           N  
ATOM   2402  C2    C  1032     -44.638  -1.845 -47.113  1.00  0.00           C  
ATOM   2403  O2    C  1032     -45.419  -2.781 -47.342  1.00  0.00           O  
ATOM   2404  N3    C  1032     -43.401  -1.813 -47.659  1.00  0.00           N  
ATOM   2405  C4    C  1032     -42.580  -0.796 -47.396  1.00  0.00           C  
ATOM   2406  N4    C  1032     -41.369  -0.807 -47.957  1.00  0.00           N  
ATOM   2407  C5    C  1032     -42.966   0.277 -46.544  1.00  0.00           C  
ATOM   2408  C6    C  1032     -44.193   0.236 -46.010  1.00  0.00           C  
ATOM   2409  H5'   C  1032     -47.222   2.493 -43.667  1.00  0.00           H  
ATOM   2410 H5''   C  1032     -46.683   1.801 -42.334  1.00  0.00           H  
ATOM   2411  H4'   C  1032     -47.952   0.314 -43.672  1.00  0.00           H  
ATOM   2412  H3'   C  1032     -45.229  -0.481 -43.384  1.00  0.00           H  
ATOM   2413  H1'   C  1032     -47.037  -1.208 -46.356  1.00  0.00           H  
ATOM   2414  H2'   C  1032     -45.787  -2.451 -44.460  1.00  0.00           H  
ATOM   2415 HO2'   C  1032     -47.746  -3.248 -44.487  1.00  0.00           H  
ATOM   2416  H42   C  1032     -40.742  -0.074 -47.783  1.00  0.00           H  
ATOM   2417  H41   C  1032     -41.106  -1.548 -48.542  1.00  0.00           H  
ATOM   2418  H5    C  1032     -42.356   1.021 -46.357  1.00  0.00           H  
ATOM   2419  H6    C  1032     -44.477   0.965 -45.422  1.00  0.00           H  
ATOM   2420  P     U  1033     -45.423  -1.276 -40.916  1.00  0.00           P  
ATOM   2421  OP2   U  1033     -45.456  -0.038 -40.097  1.00  0.00           O  
ATOM   2422  OP1   U  1033     -45.593  -2.597 -40.258  1.00  0.00           O  
ATOM   2423  O5'   U  1033     -44.048  -1.299 -41.720  1.00  0.00           O  
ATOM   2424  C5'   U  1033     -43.640  -2.455 -42.434  1.00  0.00           C  
ATOM   2425  C4'   U  1033     -42.162  -2.431 -42.737  1.00  0.00           C  
ATOM   2426  O4'   U  1033     -41.778  -1.107 -43.206  1.00  0.00           O  
ATOM   2427  C3'   U  1033     -41.232  -2.656 -41.554  1.00  0.00           C  
ATOM   2428  O3'   U  1033     -41.087  -4.023 -41.216  1.00  0.00           O  
ATOM   2429  C1'   U  1033     -40.468  -0.804 -42.780  1.00  0.00           C  
ATOM   2430  C2'   U  1033     -39.932  -2.055 -42.085  1.00  0.00           C  
ATOM   2431  O2'   U  1033     -39.321  -2.895 -43.054  1.00  0.00           O  
ATOM   2432  N1    U  1033     -40.541   0.360 -41.865  1.00  0.00           N  
ATOM   2433  C2    U  1033     -39.344   0.890 -41.421  1.00  0.00           C  
ATOM   2434  O2    U  1033     -38.257   0.446 -41.747  1.00  0.00           O  
ATOM   2435  N3    U  1033     -39.462   1.967 -40.576  1.00  0.00           N  
ATOM   2436  C4    U  1033     -40.628   2.557 -40.137  1.00  0.00           C  
ATOM   2437  O4    U  1033     -40.567   3.523 -39.375  1.00  0.00           O  
ATOM   2438  C5    U  1033     -41.827   1.956 -40.637  1.00  0.00           C  
ATOM   2439  C6    U  1033     -41.741   0.907 -41.462  1.00  0.00           C  
ATOM   2440  H5'   U  1033     -44.137  -2.501 -43.278  1.00  0.00           H  
ATOM   2441 H5''   U  1033     -43.842  -3.250 -41.899  1.00  0.00           H  
ATOM   2442  H4'   U  1033     -41.957  -3.092 -43.430  1.00  0.00           H  
ATOM   2443  H3'   U  1033     -41.522  -2.146 -40.769  1.00  0.00           H  
ATOM   2444  H1'   U  1033     -39.888  -0.584 -43.540  1.00  0.00           H  
ATOM   2445  H2'   U  1033     -39.311  -1.825 -41.363  1.00  0.00           H  
ATOM   2446 HO2'   U  1033     -38.351  -2.892 -42.913  1.00  0.00           H  
ATOM   2447  H3    U  1033     -38.625   2.358 -40.250  1.00  0.00           H  
ATOM   2448  H5    U  1033     -42.702   2.311 -40.377  1.00  0.00           H  
ATOM   2449  H6    U  1033     -42.576   0.513 -41.789  1.00  0.00           H  
ATOM   2450  P     A  1034     -40.992  -4.470 -39.675  1.00  0.00           P  
ATOM   2451  OP2   A  1034     -41.580  -3.389 -38.846  1.00  0.00           O  
ATOM   2452  OP1   A  1034     -41.523  -5.852 -39.563  1.00  0.00           O  
ATOM   2453  O5'   A  1034     -39.426  -4.518 -39.384  1.00  0.00           O  
ATOM   2454  C5'   A  1034     -38.534  -5.140 -40.297  1.00  0.00           C  
ATOM   2455  C4'   A  1034     -37.096  -4.833 -39.962  1.00  0.00           C  
ATOM   2456  O4'   A  1034     -36.757  -3.489 -40.403  1.00  0.00           O  
ATOM   2457  C3'   A  1034     -36.742  -4.825 -38.483  1.00  0.00           C  
ATOM   2458  O3'   A  1034     -36.416  -6.110 -37.984  1.00  0.00           O  
ATOM   2459  C1'   A  1034     -35.913  -2.841 -39.478  1.00  0.00           C  
ATOM   2460  C2'   A  1034     -35.535  -3.893 -38.446  1.00  0.00           C  
ATOM   2461  O2'   A  1034     -34.358  -4.556 -38.885  1.00  0.00           O  
ATOM   2462  N1    A  1034     -35.748   1.513 -36.725  1.00  0.00           N  
ATOM   2463  C2    A  1034     -34.792   0.668 -37.132  1.00  0.00           C  
ATOM   2464  N3    A  1034     -34.906  -0.449 -37.847  1.00  0.00           N  
ATOM   2465  C4    A  1034     -36.192  -0.685 -38.161  1.00  0.00           C  
ATOM   2466  C5    A  1034     -37.284   0.090 -37.815  1.00  0.00           C  
ATOM   2467  C6    A  1034     -37.030   1.247 -37.058  1.00  0.00           C  
ATOM   2468  N6    A  1034     -37.983   2.089 -36.651  1.00  0.00           N  
ATOM   2469  N7    A  1034     -38.455  -0.463 -38.314  1.00  0.00           N  
ATOM   2470  C8    A  1034     -38.052  -1.542 -38.939  1.00  0.00           C  
ATOM   2471  N9    A  1034     -36.694  -1.738 -38.887  1.00  0.00           N  
ATOM   2472  H5'   A  1034     -38.727  -4.818 -41.202  1.00  0.00           H  
ATOM   2473 H5''   A  1034     -38.669  -6.110 -40.267  1.00  0.00           H  
ATOM   2474  H4'   A  1034     -36.518  -5.473 -40.428  1.00  0.00           H  
ATOM   2475  H3'   A  1034     -37.479  -4.419 -37.978  1.00  0.00           H  
ATOM   2476  H1'   A  1034     -35.100  -2.480 -39.890  1.00  0.00           H  
ATOM   2477  H2'   A  1034     -35.417  -3.492 -37.560  1.00  0.00           H  
ATOM   2478 HO2'   A  1034     -33.607  -4.280 -38.320  1.00  0.00           H  
ATOM   2479  H2    A  1034     -33.879   0.905 -36.865  1.00  0.00           H  
ATOM   2480  H61   A  1034     -37.745   2.881 -36.124  1.00  0.00           H  
ATOM   2481  H62   A  1034     -38.920   1.918 -36.881  1.00  0.00           H  
ATOM   2482  H8    A  1034     -38.664  -2.153 -39.401  1.00  0.00           H  
ATOM   2483  P     U  1035     -36.585  -6.436 -36.419  1.00  0.00           P  
ATOM   2484  OP2   U  1035     -37.923  -5.956 -35.992  1.00  0.00           O  
ATOM   2485  OP1   U  1035     -36.210  -7.857 -36.202  1.00  0.00           O  
ATOM   2486  O5'   U  1035     -35.486  -5.523 -35.715  1.00  0.00           O  
ATOM   2487  C5'   U  1035     -34.123  -5.918 -35.680  1.00  0.00           C  
ATOM   2488  C4'   U  1035     -33.288  -4.967 -34.859  1.00  0.00           C  
ATOM   2489  O4'   U  1035     -33.437  -3.622 -35.385  1.00  0.00           O  
ATOM   2490  C3'   U  1035     -33.676  -4.825 -33.395  1.00  0.00           C  
ATOM   2491  O3'   U  1035     -33.176  -5.874 -32.586  1.00  0.00           O  
ATOM   2492  C1'   U  1035     -33.363  -2.689 -34.333  1.00  0.00           C  
ATOM   2493  C2'   U  1035     -33.059  -3.472 -33.057  1.00  0.00           C  
ATOM   2494  O2'   U  1035     -31.651  -3.575 -32.894  1.00  0.00           O  
ATOM   2495  N1    U  1035     -34.653  -1.963 -34.253  1.00  0.00           N  
ATOM   2496  C2    U  1035     -34.655  -0.752 -33.585  1.00  0.00           C  
ATOM   2497  O2    U  1035     -33.658  -0.273 -33.073  1.00  0.00           O  
ATOM   2498  N3    U  1035     -35.870  -0.115 -33.537  1.00  0.00           N  
ATOM   2499  C4    U  1035     -37.061  -0.553 -34.076  1.00  0.00           C  
ATOM   2500  O4    U  1035     -38.073   0.137 -33.947  1.00  0.00           O  
ATOM   2501  C5    U  1035     -36.984  -1.812 -34.752  1.00  0.00           C  
ATOM   2502  C6    U  1035     -35.813  -2.454 -34.815  1.00  0.00           C  
ATOM   2503  H5'   U  1035     -33.773  -5.940 -36.596  1.00  0.00           H  
ATOM   2504 H5''   U  1035     -34.059  -6.815 -35.291  1.00  0.00           H  
ATOM   2505  H4'   U  1035     -32.348  -5.234 -34.924  1.00  0.00           H  
ATOM   2506  H3'   U  1035     -34.652  -4.769 -33.325  1.00  0.00           H  
ATOM   2507  H1'   U  1035     -32.639  -2.049 -34.499  1.00  0.00           H  
ATOM   2508  H2'   U  1035     -33.485  -3.069 -32.272  1.00  0.00           H  
ATOM   2509 HO2'   U  1035     -31.375  -3.014 -32.139  1.00  0.00           H  
ATOM   2510  H3    U  1035     -35.894   0.745 -33.068  1.00  0.00           H  
ATOM   2511  H5    U  1035     -37.783  -2.200 -35.166  1.00  0.00           H  
ATOM   2512  H6    U  1035     -35.786  -3.314 -35.282  1.00  0.00           H  
ATOM   2513  P     A  1036     -33.895  -6.237 -31.195  1.00  0.00           P  
ATOM   2514  OP2   A  1036     -35.354  -6.345 -31.447  1.00  0.00           O  
ATOM   2515  OP1   A  1036     -33.168  -7.379 -30.586  1.00  0.00           O  
ATOM   2516  O5'   A  1036     -33.646  -4.952 -30.286  1.00  0.00           O  
ATOM   2517  C5'   A  1036     -32.456  -4.819 -29.523  1.00  0.00           C  
ATOM   2518  C4'   A  1036     -32.482  -3.575 -28.670  1.00  0.00           C  
ATOM   2519  O4'   A  1036     -32.802  -2.415 -29.482  1.00  0.00           O  
ATOM   2520  C3'   A  1036     -33.570  -3.516 -27.609  1.00  0.00           C  
ATOM   2521  O3'   A  1036     -33.259  -4.275 -26.453  1.00  0.00           O  
ATOM   2522  C1'   A  1036     -33.459  -1.429 -28.725  1.00  0.00           C  
ATOM   2523  C2'   A  1036     -33.567  -2.016 -27.323  1.00  0.00           C  
ATOM   2524  O2'   A  1036     -32.419  -1.636 -26.579  1.00  0.00           O  
ATOM   2525  N1    A  1036     -37.614   1.597 -29.090  1.00  0.00           N  
ATOM   2526  C2    A  1036     -36.484   1.701 -28.378  1.00  0.00           C  
ATOM   2527  N3    A  1036     -35.442   0.875 -28.330  1.00  0.00           N  
ATOM   2528  C4    A  1036     -35.636  -0.182 -29.139  1.00  0.00           C  
ATOM   2529  C5    A  1036     -36.742  -0.427 -29.931  1.00  0.00           C  
ATOM   2530  C6    A  1036     -37.777   0.524 -29.892  1.00  0.00           C  
ATOM   2531  N6    A  1036     -38.903   0.421 -30.601  1.00  0.00           N  
ATOM   2532  N7    A  1036     -36.590  -1.617 -30.631  1.00  0.00           N  
ATOM   2533  C8    A  1036     -35.415  -2.056 -30.252  1.00  0.00           C  
ATOM   2534  N9    A  1036     -34.782  -1.238 -29.350  1.00  0.00           N  
ATOM   2535  H5'   A  1036     -31.689  -4.773 -30.132  1.00  0.00           H  
ATOM   2536 H5''   A  1036     -32.357  -5.602 -28.944  1.00  0.00           H  
ATOM   2537  H4'   A  1036     -31.596  -3.445 -28.272  1.00  0.00           H  
ATOM   2538  H3'   A  1036     -34.424  -3.785 -28.009  1.00  0.00           H  
ATOM   2539  H1'   A  1036     -32.990  -0.569 -28.683  1.00  0.00           H  
ATOM   2540  H2'   A  1036     -34.396  -1.733 -26.882  1.00  0.00           H  
ATOM   2541 HO2'   A  1036     -32.047  -2.429 -26.139  1.00  0.00           H  
ATOM   2542  H2    A  1036     -36.416   2.498 -27.812  1.00  0.00           H  
ATOM   2543  H61   A  1036     -39.590   1.117 -30.533  1.00  0.00           H  
ATOM   2544  H62   A  1036     -39.044  -0.349 -31.190  1.00  0.00           H  
ATOM   2545  H8    A  1036     -35.025  -2.893 -30.583  1.00  0.00           H  
ATOM   2546  P     A  1037     -34.415  -4.665 -25.407  1.00  0.00           P  
ATOM   2547  OP2   A  1037     -35.525  -5.297 -26.164  1.00  0.00           O  
ATOM   2548  OP1   A  1037     -33.788  -5.395 -24.278  1.00  0.00           O  
ATOM   2549  O5'   A  1037     -34.930  -3.259 -24.861  1.00  0.00           O  
ATOM   2550  C5'   A  1037     -34.241  -2.587 -23.817  1.00  0.00           C  
ATOM   2551  C4'   A  1037     -35.010  -1.383 -23.332  1.00  0.00           C  
ATOM   2552  O4'   A  1037     -35.243  -0.439 -24.392  1.00  0.00           O  
ATOM   2553  C3'   A  1037     -36.406  -1.656 -22.792  1.00  0.00           C  
ATOM   2554  O3'   A  1037     -36.398  -2.226 -21.495  1.00  0.00           O  
ATOM   2555  C1'   A  1037     -36.453   0.230 -24.167  1.00  0.00           C  
ATOM   2556  C2'   A  1037     -36.938  -0.226 -22.794  1.00  0.00           C  
ATOM   2557  O2'   A  1037     -36.318   0.555 -21.784  1.00  0.00           O  
ATOM   2558  N1    A  1037     -40.890   1.292 -26.564  1.00  0.00           N  
ATOM   2559  C2    A  1037     -40.260   1.875 -25.536  1.00  0.00           C  
ATOM   2560  N3    A  1037     -39.105   1.546 -24.962  1.00  0.00           N  
ATOM   2561  C4    A  1037     -38.567   0.468 -25.559  1.00  0.00           C  
ATOM   2562  C5    A  1037     -39.095  -0.238 -26.624  1.00  0.00           C  
ATOM   2563  C6    A  1037     -40.322   0.212 -27.142  1.00  0.00           C  
ATOM   2564  N6    A  1037     -40.951  -0.369 -28.166  1.00  0.00           N  
ATOM   2565  N7    A  1037     -38.262  -1.292 -26.975  1.00  0.00           N  
ATOM   2566  C8    A  1037     -37.266  -1.201 -26.128  1.00  0.00           C  
ATOM   2567  N9    A  1037     -37.386  -0.158 -25.243  1.00  0.00           N  
ATOM   2568  H5'   A  1037     -33.366  -2.295 -24.147  1.00  0.00           H  
ATOM   2569 H5''   A  1037     -34.110  -3.206 -23.069  1.00  0.00           H  
ATOM   2570  H4'   A  1037     -34.488  -0.934 -22.634  1.00  0.00           H  
ATOM   2571  H3'   A  1037     -36.897  -2.209 -23.436  1.00  0.00           H  
ATOM   2572  H1'   A  1037     -36.342   1.204 -24.167  1.00  0.00           H  
ATOM   2573  H2'   A  1037     -37.915  -0.207 -22.721  1.00  0.00           H  
ATOM   2574 HO2'   A  1037     -36.992   1.134 -21.371  1.00  0.00           H  
ATOM   2575  H2    A  1037     -40.713   2.655 -25.152  1.00  0.00           H  
ATOM   2576  H61   A  1037     -41.806  -0.010 -28.484  1.00  0.00           H  
ATOM   2577  H62   A  1037     -40.558  -1.154 -28.602  1.00  0.00           H  
ATOM   2578  H8    A  1037     -36.506  -1.821 -26.127  1.00  0.00           H  
ATOM   2579  P     A  1038     -37.654  -3.087 -20.983  1.00  0.00           P  
ATOM   2580  OP2   A  1038     -37.521  -4.462 -21.526  1.00  0.00           O  
ATOM   2581  OP1   A  1038     -37.785  -2.886 -19.518  1.00  0.00           O  
ATOM   2582  O5'   A  1038     -38.906  -2.398 -21.689  1.00  0.00           O  
ATOM   2583  C5'   A  1038     -39.674  -1.414 -21.013  1.00  0.00           C  
ATOM   2584  C4'   A  1038     -41.117  -1.441 -21.448  1.00  0.00           C  
ATOM   2585  O4'   A  1038     -41.226  -1.432 -22.902  1.00  0.00           O  
ATOM   2586  C3'   A  1038     -41.939  -2.624 -20.961  1.00  0.00           C  
ATOM   2587  O3'   A  1038     -43.295  -2.294 -20.716  1.00  0.00           O  
ATOM   2588  C1'   A  1038     -41.940  -2.593 -23.329  1.00  0.00           C  
ATOM   2589  C2'   A  1038     -41.930  -3.569 -22.158  1.00  0.00           C  
ATOM   2590  O2'   A  1038     -43.115  -4.351 -22.206  1.00  0.00           O  
ATOM   2591  N1    A  1038     -42.186  -3.344 -28.421  1.00  0.00           N  
ATOM   2592  C2    A  1038     -43.028  -2.766 -27.555  1.00  0.00           C  
ATOM   2593  N3    A  1038     -42.901  -2.604 -26.239  1.00  0.00           N  
ATOM   2594  C4    A  1038     -41.738  -3.124 -25.807  1.00  0.00           C  
ATOM   2595  C5    A  1038     -40.774  -3.748 -26.575  1.00  0.00           C  
ATOM   2596  C6    A  1038     -41.027  -3.855 -27.954  1.00  0.00           C  
ATOM   2597  N6    A  1038     -40.189  -4.433 -28.818  1.00  0.00           N  
ATOM   2598  N7    A  1038     -39.707  -4.157 -25.785  1.00  0.00           N  
ATOM   2599  C8    A  1038     -40.045  -3.776 -24.578  1.00  0.00           C  
ATOM   2600  N9    A  1038     -41.263  -3.144 -24.518  1.00  0.00           N  
ATOM   2601  H5'   A  1038     -39.299  -0.528 -21.204  1.00  0.00           H  
ATOM   2602 H5''   A  1038     -39.628  -1.578 -20.048  1.00  0.00           H  
ATOM   2603  H4'   A  1038     -41.569  -0.643 -21.101  1.00  0.00           H  
ATOM   2604  H3'   A  1038     -41.472  -3.055 -20.215  1.00  0.00           H  
ATOM   2605  H1'   A  1038     -42.867  -2.367 -23.556  1.00  0.00           H  
ATOM   2606  H2'   A  1038     -41.125  -4.127 -22.169  1.00  0.00           H  
ATOM   2607 HO2'   A  1038     -42.882  -5.265 -22.471  1.00  0.00           H  
ATOM   2608  H2    A  1038     -43.855  -2.411 -27.944  1.00  0.00           H  
ATOM   2609  H61   A  1038     -40.421  -4.478 -29.769  1.00  0.00           H  
ATOM   2610  H62   A  1038     -39.342  -4.810 -28.502  1.00  0.00           H  
ATOM   2611  H8    A  1038     -39.481  -3.929 -23.791  1.00  0.00           H  
ATOM   2612  P     A  1039     -44.060  -0.859 -21.049  1.00  0.00           P  
ATOM   2613  OP2   A  1039     -45.228  -0.903 -20.134  1.00  0.00           O  
ATOM   2614  OP1   A  1039     -42.982   0.135 -20.817  1.00  0.00           O  
ATOM   2615  O5'   A  1039     -44.605  -0.659 -22.533  1.00  0.00           O  
ATOM   2616  C5'   A  1039     -45.303  -1.699 -23.200  1.00  0.00           C  
ATOM   2617  C4'   A  1039     -46.788  -1.617 -22.952  1.00  0.00           C  
ATOM   2618  O4'   A  1039     -46.994  -1.202 -21.574  1.00  0.00           O  
ATOM   2619  C3'   A  1039     -47.545  -0.581 -23.770  1.00  0.00           C  
ATOM   2620  O3'   A  1039     -47.869  -1.032 -25.073  1.00  0.00           O  
ATOM   2621  C1'   A  1039     -48.128  -0.370 -21.504  1.00  0.00           C  
ATOM   2622  C2'   A  1039     -48.758  -0.307 -22.896  1.00  0.00           C  
ATOM   2623  O2'   A  1039     -49.725  -1.340 -23.020  1.00  0.00           O  
ATOM   2624  N1    A  1039     -49.599   4.456 -20.452  1.00  0.00           N  
ATOM   2625  C2    A  1039     -50.268   3.391 -20.913  1.00  0.00           C  
ATOM   2626  N3    A  1039     -49.822   2.162 -21.164  1.00  0.00           N  
ATOM   2627  C4    A  1039     -48.509   2.067 -20.890  1.00  0.00           C  
ATOM   2628  C5    A  1039     -47.688   3.072 -20.411  1.00  0.00           C  
ATOM   2629  C6    A  1039     -48.282   4.327 -20.186  1.00  0.00           C  
ATOM   2630  N6    A  1039     -47.616   5.389 -19.727  1.00  0.00           N  
ATOM   2631  N7    A  1039     -46.390   2.608 -20.246  1.00  0.00           N  
ATOM   2632  C8    A  1039     -46.455   1.355 -20.622  1.00  0.00           C  
ATOM   2633  N9    A  1039     -47.707   0.960 -21.024  1.00  0.00           N  
ATOM   2634  H5'   A  1039     -44.973  -2.564 -22.877  1.00  0.00           H  
ATOM   2635 H5''   A  1039     -45.135  -1.633 -24.163  1.00  0.00           H  
ATOM   2636  H4'   A  1039     -47.207  -2.493 -23.086  1.00  0.00           H  
ATOM   2637  H3'   A  1039     -47.009   0.237 -23.837  1.00  0.00           H  
ATOM   2638  H1'   A  1039     -48.772  -0.756 -20.872  1.00  0.00           H  
ATOM   2639  H2'   A  1039     -49.143   0.575 -23.082  1.00  0.00           H  
ATOM   2640 HO2'   A  1039     -50.619  -0.939 -23.035  1.00  0.00           H  
ATOM   2641  H2    A  1039     -51.221   3.537 -21.090  1.00  0.00           H  
ATOM   2642  H61   A  1039     -48.084   6.239 -19.589  1.00  0.00           H  
ATOM   2643  H62   A  1039     -46.659   5.319 -19.527  1.00  0.00           H  
ATOM   2644  H8    A  1039     -45.680   0.754 -20.617  1.00  0.00           H  
ATOM   2645  P     A  1040     -47.264  -0.284 -26.361  1.00  0.00           P  
ATOM   2646  OP2   A  1040     -45.915   0.224 -26.006  1.00  0.00           O  
ATOM   2647  OP1   A  1040     -47.426  -1.180 -27.532  1.00  0.00           O  
ATOM   2648  O5'   A  1040     -48.225   0.971 -26.563  1.00  0.00           O  
ATOM   2649  C5'   A  1040     -49.635   0.813 -26.587  1.00  0.00           C  
ATOM   2650  C4'   A  1040     -50.340   2.052 -26.094  1.00  0.00           C  
ATOM   2651  O4'   A  1040     -50.068   2.243 -24.681  1.00  0.00           O  
ATOM   2652  C3'   A  1040     -49.906   3.364 -26.729  1.00  0.00           C  
ATOM   2653  O3'   A  1040     -50.563   3.630 -27.957  1.00  0.00           O  
ATOM   2654  C1'   A  1040     -49.813   3.600 -24.397  1.00  0.00           C  
ATOM   2655  C2'   A  1040     -50.207   4.387 -25.644  1.00  0.00           C  
ATOM   2656  O2'   A  1040     -51.594   4.689 -25.590  1.00  0.00           O  
ATOM   2657  N1    A  1040     -46.132   6.665 -22.497  1.00  0.00           N  
ATOM   2658  C2    A  1040     -47.449   6.838 -22.665  1.00  0.00           C  
ATOM   2659  N3    A  1040     -48.351   5.996 -23.167  1.00  0.00           N  
ATOM   2660  C4    A  1040     -47.770   4.839 -23.529  1.00  0.00           C  
ATOM   2661  C5    A  1040     -46.431   4.514 -23.419  1.00  0.00           C  
ATOM   2662  C6    A  1040     -45.581   5.490 -22.871  1.00  0.00           C  
ATOM   2663  N6    A  1040     -44.267   5.319 -22.703  1.00  0.00           N  
ATOM   2664  N7    A  1040     -46.197   3.230 -23.894  1.00  0.00           N  
ATOM   2665  C8    A  1040     -47.380   2.815 -24.274  1.00  0.00           C  
ATOM   2666  N9    A  1040     -48.379   3.738 -24.082  1.00  0.00           N  
ATOM   2667  H5'   A  1040     -49.882   0.057 -26.015  1.00  0.00           H  
ATOM   2668 H5''   A  1040     -49.922   0.627 -27.505  1.00  0.00           H  
ATOM   2669  H4'   A  1040     -51.306   1.942 -26.222  1.00  0.00           H  
ATOM   2670  H3'   A  1040     -48.938   3.335 -26.883  1.00  0.00           H  
ATOM   2671  H1'   A  1040     -50.346   3.911 -23.634  1.00  0.00           H  
ATOM   2672  H2'   A  1040     -49.663   5.196 -25.751  1.00  0.00           H  
ATOM   2673 HO2'   A  1040     -51.705   5.650 -25.438  1.00  0.00           H  
ATOM   2674  H2    A  1040     -47.800   7.707 -22.378  1.00  0.00           H  
ATOM   2675  H61   A  1040     -43.725   6.037 -22.315  1.00  0.00           H  
ATOM   2676  H62   A  1040     -43.845   4.475 -22.967  1.00  0.00           H  
ATOM   2677  H8    A  1040     -47.538   1.928 -24.660  1.00  0.00           H  
ATOM   2678  P     U  1041     -49.768   4.334 -29.163  1.00  0.00           P  
ATOM   2679  OP2   U  1041     -48.597   3.485 -29.499  1.00  0.00           O  
ATOM   2680  OP1   U  1041     -50.750   4.682 -30.221  1.00  0.00           O  
ATOM   2681  O5'   U  1041     -49.226   5.690 -28.527  1.00  0.00           O  
ATOM   2682  C5'   U  1041     -48.063   6.323 -29.038  1.00  0.00           C  
ATOM   2683  C4'   U  1041     -47.049   6.586 -27.952  1.00  0.00           C  
ATOM   2684  O4'   U  1041     -46.896   5.402 -27.126  1.00  0.00           O  
ATOM   2685  C3'   U  1041     -45.630   6.877 -28.416  1.00  0.00           C  
ATOM   2686  O3'   U  1041     -45.442   8.224 -28.811  1.00  0.00           O  
ATOM   2687  C1'   U  1041     -45.559   5.249 -26.723  1.00  0.00           C  
ATOM   2688  C2'   U  1041     -44.820   6.508 -27.181  1.00  0.00           C  
ATOM   2689  O2'   U  1041     -44.927   7.508 -26.178  1.00  0.00           O  
ATOM   2690  N1    U  1041     -45.038   4.022 -27.373  1.00  0.00           N  
ATOM   2691  C2    U  1041     -43.842   3.516 -26.897  1.00  0.00           C  
ATOM   2692  O2    U  1041     -43.218   4.028 -25.985  1.00  0.00           O  
ATOM   2693  N3    U  1041     -43.399   2.380 -27.529  1.00  0.00           N  
ATOM   2694  C4    U  1041     -44.012   1.711 -28.567  1.00  0.00           C  
ATOM   2695  O4    U  1041     -43.485   0.699 -29.030  1.00  0.00           O  
ATOM   2696  C5    U  1041     -45.244   2.292 -29.006  1.00  0.00           C  
ATOM   2697  C6    U  1041     -45.700   3.397 -28.408  1.00  0.00           C  
ATOM   2698  H5'   U  1041     -48.317   7.175 -29.450  1.00  0.00           H  
ATOM   2699 H5''   U  1041     -47.658   5.746 -29.719  1.00  0.00           H  
ATOM   2700  H4'   U  1041     -47.358   7.329 -27.393  1.00  0.00           H  
ATOM   2701  H3'   U  1041     -45.382   6.287 -29.157  1.00  0.00           H  
ATOM   2702  H1'   U  1041     -45.475   5.161 -25.750  1.00  0.00           H  
ATOM   2703  H2'   U  1041     -43.886   6.321 -27.407  1.00  0.00           H  
ATOM   2704 HO2'   U  1041     -44.051   7.634 -25.757  1.00  0.00           H  
ATOM   2705  H3    U  1041     -42.553   2.004 -27.207  1.00  0.00           H  
ATOM   2706  H5    U  1041     -45.749   1.882 -29.739  1.00  0.00           H  
ATOM   2707  H6    U  1041     -46.545   3.776 -28.728  1.00  0.00           H  
ATOM   2708  P     U  1042     -44.247   8.615 -29.811  1.00  0.00           P  
ATOM   2709  OP2   U  1042     -44.271   7.663 -30.950  1.00  0.00           O  
ATOM   2710  OP1   U  1042     -44.324  10.075 -30.073  1.00  0.00           O  
ATOM   2711  O5'   U  1042     -42.928   8.336 -28.962  1.00  0.00           O  
ATOM   2712  C5'   U  1042     -42.502   9.242 -27.956  1.00  0.00           C  
ATOM   2713  C4'   U  1042     -41.178   8.832 -27.361  1.00  0.00           C  
ATOM   2714  O4'   U  1042     -41.276   7.492 -26.833  1.00  0.00           O  
ATOM   2715  C3'   U  1042     -40.005   8.754 -28.327  1.00  0.00           C  
ATOM   2716  O3'   U  1042     -39.413  10.015 -28.583  1.00  0.00           O  
ATOM   2717  C1'   U  1042     -40.056   6.791 -27.010  1.00  0.00           C  
ATOM   2718  C2'   U  1042     -39.074   7.794 -27.600  1.00  0.00           C  
ATOM   2719  O2'   U  1042     -38.390   8.446 -26.538  1.00  0.00           O  
ATOM   2720  N1    U  1042     -40.321   5.657 -27.927  1.00  0.00           N  
ATOM   2721  C2    U  1042     -39.365   4.661 -27.991  1.00  0.00           C  
ATOM   2722  O2    U  1042     -38.337   4.681 -27.336  1.00  0.00           O  
ATOM   2723  N3    U  1042     -39.653   3.631 -28.853  1.00  0.00           N  
ATOM   2724  C4    U  1042     -40.775   3.496 -29.642  1.00  0.00           C  
ATOM   2725  O4    U  1042     -40.888   2.507 -30.369  1.00  0.00           O  
ATOM   2726  C5    U  1042     -41.721   4.564 -29.524  1.00  0.00           C  
ATOM   2727  C6    U  1042     -41.466   5.578 -28.691  1.00  0.00           C  
ATOM   2728  H5'   U  1042     -43.176   9.270 -27.245  1.00  0.00           H  
ATOM   2729 H5''   U  1042     -42.413  10.136 -28.347  1.00  0.00           H  
ATOM   2730  H4'   U  1042     -40.947   9.446 -26.633  1.00  0.00           H  
ATOM   2731  H3'   U  1042     -40.285   8.353 -29.175  1.00  0.00           H  
ATOM   2732  H1'   U  1042     -39.698   6.448 -26.164  1.00  0.00           H  
ATOM   2733  H2'   U  1042     -38.450   7.360 -28.219  1.00  0.00           H  
ATOM   2734 HO2'   U  1042     -37.462   8.131 -26.515  1.00  0.00           H  
ATOM   2735  H3    U  1042     -38.988   2.914 -28.914  1.00  0.00           H  
ATOM   2736  H5    U  1042     -42.549   4.550 -30.048  1.00  0.00           H  
ATOM   2737  H6    U  1042     -42.129   6.297 -28.629  1.00  0.00           H  
ATOM   2738  P     A  1043     -38.691  10.300 -29.990  1.00  0.00           P  
ATOM   2739  OP2   A  1043     -39.514   9.686 -31.062  1.00  0.00           O  
ATOM   2740  OP1   A  1043     -38.362  11.746 -30.054  1.00  0.00           O  
ATOM   2741  O5'   A  1043     -37.324   9.486 -29.892  1.00  0.00           O  
ATOM   2742  C5'   A  1043     -36.320   9.858 -28.959  1.00  0.00           C  
ATOM   2743  C4'   A  1043     -35.076   9.021 -29.121  1.00  0.00           C  
ATOM   2744  O4'   A  1043     -35.453   7.694 -28.717  1.00  0.00           O  
ATOM   2745  C3'   A  1043     -34.566   8.852 -30.544  1.00  0.00           C  
ATOM   2746  O3'   A  1043     -33.666   9.874 -30.936  1.00  0.00           O  
ATOM   2747  C1'   A  1043     -34.820   6.737 -29.550  1.00  0.00           C  
ATOM   2748  C2'   A  1043     -33.902   7.485 -30.513  1.00  0.00           C  
ATOM   2749  O2'   A  1043     -32.599   7.559 -29.953  1.00  0.00           O  
ATOM   2750  N1    A  1043     -35.911   2.392 -32.096  1.00  0.00           N  
ATOM   2751  C2    A  1043     -34.787   2.843 -31.526  1.00  0.00           C  
ATOM   2752  N3    A  1043     -34.572   3.986 -30.878  1.00  0.00           N  
ATOM   2753  C4    A  1043     -35.693   4.728 -30.839  1.00  0.00           C  
ATOM   2754  C5    A  1043     -36.923   4.399 -31.378  1.00  0.00           C  
ATOM   2755  C6    A  1043     -37.020   3.161 -32.038  1.00  0.00           C  
ATOM   2756  N6    A  1043     -38.140   2.711 -32.607  1.00  0.00           N  
ATOM   2757  N7    A  1043     -37.847   5.408 -31.143  1.00  0.00           N  
ATOM   2758  C8    A  1043     -37.167   6.309 -30.478  1.00  0.00           C  
ATOM   2759  N9    A  1043     -35.856   5.963 -30.259  1.00  0.00           N  
ATOM   2760  H5'   A  1043     -36.668   9.739 -28.050  1.00  0.00           H  
ATOM   2761 H5''   A  1043     -36.091  10.800 -29.092  1.00  0.00           H  
ATOM   2762  H4'   A  1043     -34.337   9.326 -28.554  1.00  0.00           H  
ATOM   2763  H3'   A  1043     -35.326   8.839 -31.164  1.00  0.00           H  
ATOM   2764  H1'   A  1043     -34.284   6.133 -28.993  1.00  0.00           H  
ATOM   2765  H2'   A  1043     -33.894   7.069 -31.400  1.00  0.00           H  
ATOM   2766 HO2'   A  1043     -32.001   6.974 -30.462  1.00  0.00           H  
ATOM   2767  H2    A  1043     -34.011   2.247 -31.596  1.00  0.00           H  
ATOM   2768  H61   A  1043     -38.147   1.838 -33.053  1.00  0.00           H  
ATOM   2769  H62   A  1043     -38.957   3.252 -32.577  1.00  0.00           H  
ATOM   2770  H8    A  1043     -37.557   7.152 -30.166  1.00  0.00           H  
ATOM   2771  P     U  1044     -33.565  10.314 -32.478  1.00  0.00           P  
ATOM   2772  OP2   U  1044     -34.943  10.528 -32.986  1.00  0.00           O  
ATOM   2773  OP1   U  1044     -32.567  11.410 -32.580  1.00  0.00           O  
ATOM   2774  O5'   U  1044     -32.964   9.031 -33.206  1.00  0.00           O  
ATOM   2775  C5'   U  1044     -31.903   9.152 -34.141  1.00  0.00           C  
ATOM   2776  C4'   U  1044     -31.225   7.827 -34.389  1.00  0.00           C  
ATOM   2777  O4'   U  1044     -31.801   6.776 -33.570  1.00  0.00           O  
ATOM   2778  C3'   U  1044     -31.321   7.280 -35.805  1.00  0.00           C  
ATOM   2779  O3'   U  1044     -30.346   7.823 -36.676  1.00  0.00           O  
ATOM   2780  C1'   U  1044     -31.893   5.564 -34.284  1.00  0.00           C  
ATOM   2781  C2'   U  1044     -31.121   5.790 -35.585  1.00  0.00           C  
ATOM   2782  O2'   U  1044     -29.752   5.482 -35.367  1.00  0.00           O  
ATOM   2783  N1    U  1044     -33.336   5.316 -34.522  1.00  0.00           N  
ATOM   2784  C2    U  1044     -33.677   4.133 -35.151  1.00  0.00           C  
ATOM   2785  O2    U  1044     -32.854   3.308 -35.508  1.00  0.00           O  
ATOM   2786  N3    U  1044     -35.023   3.946 -35.350  1.00  0.00           N  
ATOM   2787  C4    U  1044     -36.043   4.801 -34.993  1.00  0.00           C  
ATOM   2788  O4    U  1044     -37.209   4.489 -35.242  1.00  0.00           O  
ATOM   2789  C5    U  1044     -35.616   6.004 -34.346  1.00  0.00           C  
ATOM   2790  C6    U  1044     -34.312   6.212 -34.139  1.00  0.00           C  
ATOM   2791  H5'   U  1044     -31.243   9.788 -33.794  1.00  0.00           H  
ATOM   2792 H5''   U  1044     -32.260   9.491 -34.988  1.00  0.00           H  
ATOM   2793  H4'   U  1044     -30.280   7.931 -34.153  1.00  0.00           H  
ATOM   2794  H3'   U  1044     -32.212   7.444 -36.177  1.00  0.00           H  
ATOM   2795  H1'   U  1044     -31.506   4.800 -33.807  1.00  0.00           H  
ATOM   2796  H2'   U  1044     -31.498   5.265 -36.320  1.00  0.00           H  
ATOM   2797 HO2'   U  1044     -29.534   4.649 -35.836  1.00  0.00           H  
ATOM   2798  H3    U  1044     -35.286   3.114 -35.795  1.00  0.00           H  
ATOM   2799  H5    U  1044     -36.275   6.670 -34.057  1.00  0.00           H  
ATOM   2800  H6    U  1044     -34.045   7.043 -33.695  1.00  0.00           H  
ATOM   2801  P     G  1045     -30.625   7.901 -38.256  1.00  0.00           P  
ATOM   2802  OP2   G  1045     -32.028   8.345 -38.454  1.00  0.00           O  
ATOM   2803  OP1   G  1045     -29.517   8.666 -38.883  1.00  0.00           O  
ATOM   2804  O5'   G  1045     -30.514   6.387 -38.743  1.00  0.00           O  
ATOM   2805  C5'   G  1045     -29.252   5.747 -38.851  1.00  0.00           C  
ATOM   2806  C4'   G  1045     -29.389   4.334 -39.360  1.00  0.00           C  
ATOM   2807  O4'   G  1045     -30.315   3.590 -38.534  1.00  0.00           O  
ATOM   2808  C3'   G  1045     -29.933   4.182 -40.772  1.00  0.00           C  
ATOM   2809  O3'   G  1045     -28.934   4.324 -41.768  1.00  0.00           O  
ATOM   2810  C1'   G  1045     -31.077   2.697 -39.330  1.00  0.00           C  
ATOM   2811  C2'   G  1045     -30.523   2.780 -40.750  1.00  0.00           C  
ATOM   2812  O2'   G  1045     -29.511   1.796 -40.908  1.00  0.00           O  
ATOM   2813  N1    G  1045     -35.868   1.543 -40.606  1.00  0.00           N  
ATOM   2814  C2    G  1045     -34.704   0.861 -40.870  1.00  0.00           C  
ATOM   2815  N2    G  1045     -34.827  -0.279 -41.565  1.00  0.00           N  
ATOM   2816  N3    G  1045     -33.507   1.267 -40.480  1.00  0.00           N  
ATOM   2817  C4    G  1045     -33.564   2.428 -39.796  1.00  0.00           C  
ATOM   2818  C5    G  1045     -34.671   3.187 -39.479  1.00  0.00           C  
ATOM   2819  C6    G  1045     -35.950   2.741 -39.903  1.00  0.00           C  
ATOM   2820  O6    G  1045     -37.051   3.273 -39.720  1.00  0.00           O  
ATOM   2821  N7    G  1045     -34.306   4.316 -38.761  1.00  0.00           N  
ATOM   2822  C8    G  1045     -33.007   4.226 -38.656  1.00  0.00           C  
ATOM   2823  N9    G  1045     -32.493   3.105 -39.261  1.00  0.00           N  
ATOM   2824  H5'   G  1045     -28.824   5.730 -37.970  1.00  0.00           H  
ATOM   2825 H5''   G  1045     -28.687   6.257 -39.470  1.00  0.00           H  
ATOM   2826  H4'   G  1045     -28.508   3.904 -39.310  1.00  0.00           H  
ATOM   2827  H3'   G  1045     -30.652   4.830 -40.925  1.00  0.00           H  
ATOM   2828  H1'   G  1045     -30.985   1.780 -38.996  1.00  0.00           H  
ATOM   2829  H2'   G  1045     -31.233   2.681 -41.418  1.00  0.00           H  
ATOM   2830 HO2'   G  1045     -28.638   2.239 -40.950  1.00  0.00           H  
ATOM   2831  H1    G  1045     -36.705   1.158 -40.939  1.00  0.00           H  
ATOM   2832  H22   G  1045     -34.031  -0.808 -41.782  1.00  0.00           H  
ATOM   2833  H21   G  1045     -35.711  -0.586 -41.856  1.00  0.00           H  
ATOM   2834  H8    G  1045     -32.457   4.891 -38.192  1.00  0.00           H  
ATOM   2835  P     A  1046     -29.348   4.665 -43.283  1.00  0.00           P  
ATOM   2836  OP2   A  1046     -30.612   5.443 -43.251  1.00  0.00           O  
ATOM   2837  OP1   A  1046     -28.158   5.227 -43.970  1.00  0.00           O  
ATOM   2838  O5'   A  1046     -29.662   3.242 -43.927  1.00  0.00           O  
ATOM   2839  C5'   A  1046     -30.799   3.052 -44.757  1.00  0.00           C  
ATOM   2840  C4'   A  1046     -31.209   1.602 -44.811  1.00  0.00           C  
ATOM   2841  O4'   A  1046     -32.163   1.391 -43.757  1.00  0.00           O  
ATOM   2842  C3'   A  1046     -31.929   1.159 -46.076  1.00  0.00           C  
ATOM   2843  O3'   A  1046     -31.044   0.761 -47.108  1.00  0.00           O  
ATOM   2844  C1'   A  1046     -33.210   0.545 -44.210  1.00  0.00           C  
ATOM   2845  C2'   A  1046     -32.816   0.029 -45.593  1.00  0.00           C  
ATOM   2846  O2'   A  1046     -32.080  -1.178 -45.451  1.00  0.00           O  
ATOM   2847  N1    A  1046     -38.261   0.486 -45.227  1.00  0.00           N  
ATOM   2848  C2    A  1046     -37.317  -0.461 -45.298  1.00  0.00           C  
ATOM   2849  N3    A  1046     -36.018  -0.377 -45.018  1.00  0.00           N  
ATOM   2850  C4    A  1046     -35.698   0.866 -44.616  1.00  0.00           C  
ATOM   2851  C5    A  1046     -36.556   1.943 -44.492  1.00  0.00           C  
ATOM   2852  C6    A  1046     -37.906   1.724 -44.818  1.00  0.00           C  
ATOM   2853  N6    A  1046     -38.847   2.668 -44.747  1.00  0.00           N  
ATOM   2854  N7    A  1046     -35.871   3.066 -44.049  1.00  0.00           N  
ATOM   2855  C8    A  1046     -34.636   2.650 -43.917  1.00  0.00           C  
ATOM   2856  N9    A  1046     -34.459   1.328 -44.244  1.00  0.00           N  
ATOM   2857  H5'   A  1046     -30.587   3.358 -45.664  1.00  0.00           H  
ATOM   2858 H5''   A  1046     -31.544   3.582 -44.406  1.00  0.00           H  
ATOM   2859  H4'   A  1046     -30.417   1.042 -44.667  1.00  0.00           H  
ATOM   2860  H3'   A  1046     -32.498   1.891 -46.395  1.00  0.00           H  
ATOM   2861  H1'   A  1046     -33.316  -0.213 -43.597  1.00  0.00           H  
ATOM   2862  H2'   A  1046     -33.597  -0.088 -46.173  1.00  0.00           H  
ATOM   2863 HO2'   A  1046     -31.856  -1.305 -44.506  1.00  0.00           H  
ATOM   2864  H2    A  1046     -37.626  -1.341 -45.600  1.00  0.00           H  
ATOM   2865  H61   A  1046     -39.774   2.455 -44.989  1.00  0.00           H  
ATOM   2866  H62   A  1046     -38.613   3.573 -44.454  1.00  0.00           H  
ATOM   2867  H8    A  1046     -33.906   3.230 -43.615  1.00  0.00           H  
ATOM   2868  P     C  1047     -31.609   0.529 -48.578  1.00  0.00           P  
ATOM   2869  OP2   C  1047     -32.978   1.103 -48.584  1.00  0.00           O  
ATOM   2870  OP1   C  1047     -30.580   1.076 -49.499  1.00  0.00           O  
ATOM   2871  O5'   C  1047     -31.728  -1.036 -48.848  1.00  0.00           O  
ATOM   2872  C5'   C  1047     -31.839  -1.542 -50.170  1.00  0.00           C  
ATOM   2873  C4'   C  1047     -31.840  -3.052 -50.191  1.00  0.00           C  
ATOM   2874  O4'   C  1047     -31.871  -3.574 -48.837  1.00  0.00           O  
ATOM   2875  C3'   C  1047     -33.052  -3.712 -50.827  1.00  0.00           C  
ATOM   2876  O3'   C  1047     -32.978  -3.757 -52.242  1.00  0.00           O  
ATOM   2877  C1'   C  1047     -32.489  -4.841 -48.833  1.00  0.00           C  
ATOM   2878  C2'   C  1047     -32.957  -5.122 -50.261  1.00  0.00           C  
ATOM   2879  O2'   C  1047     -31.964  -5.881 -50.935  1.00  0.00           O  
ATOM   2880  N1    C  1047     -33.614  -4.813 -47.867  1.00  0.00           N  
ATOM   2881  C2    C  1047     -34.150  -6.032 -47.434  1.00  0.00           C  
ATOM   2882  O2    C  1047     -33.674  -7.092 -47.869  1.00  0.00           O  
ATOM   2883  N3    C  1047     -35.177  -6.034 -46.553  1.00  0.00           N  
ATOM   2884  C4    C  1047     -35.671  -4.882 -46.101  1.00  0.00           C  
ATOM   2885  N4    C  1047     -36.684  -4.932 -45.232  1.00  0.00           N  
ATOM   2886  C5    C  1047     -35.149  -3.626 -46.521  1.00  0.00           C  
ATOM   2887  C6    C  1047     -34.133  -3.636 -47.393  1.00  0.00           C  
ATOM   2888  H5'   C  1047     -31.083  -1.216 -50.701  1.00  0.00           H  
ATOM   2889 H5''   C  1047     -32.674  -1.217 -50.567  1.00  0.00           H  
ATOM   2890  H4'   C  1047     -31.031  -3.367 -50.644  1.00  0.00           H  
ATOM   2891  H3'   C  1047     -33.892  -3.283 -50.564  1.00  0.00           H  
ATOM   2892  H1'   C  1047     -31.845  -5.529 -48.565  1.00  0.00           H  
ATOM   2893  H2'   C  1047     -33.827  -5.572 -50.273  1.00  0.00           H  
ATOM   2894 HO2'   C  1047     -32.293  -6.794 -51.066  1.00  0.00           H  
ATOM   2895  H42   C  1047     -37.070  -4.103 -44.882  1.00  0.00           H  
ATOM   2896  H41   C  1047     -37.042  -5.799 -44.946  1.00  0.00           H  
ATOM   2897  H5    C  1047     -35.519  -2.784 -46.183  1.00  0.00           H  
ATOM   2898  H6    C  1047     -33.760  -2.783 -47.694  1.00  0.00           H  
ATOM   2899  P     U  1048     -34.311  -3.965 -53.116  1.00  0.00           P  
ATOM   2900  OP2   U  1048     -35.224  -2.828 -52.838  1.00  0.00           O  
ATOM   2901  OP1   U  1048     -33.904  -4.256 -54.514  1.00  0.00           O  
ATOM   2902  O5'   U  1048     -34.967  -5.284 -52.508  1.00  0.00           O  
ATOM   2903  C5'   U  1048     -34.626  -6.567 -53.011  1.00  0.00           C  
ATOM   2904  C4'   U  1048     -35.471  -7.651 -52.391  1.00  0.00           C  
ATOM   2905  O4'   U  1048     -35.482  -7.540 -50.949  1.00  0.00           O  
ATOM   2906  C3'   U  1048     -36.953  -7.624 -52.732  1.00  0.00           C  
ATOM   2907  O3'   U  1048     -37.244  -8.224 -53.982  1.00  0.00           O  
ATOM   2908  C1'   U  1048     -36.659  -8.089 -50.420  1.00  0.00           C  
ATOM   2909  C2'   U  1048     -37.534  -8.484 -51.614  1.00  0.00           C  
ATOM   2910  O2'   U  1048     -37.348  -9.867 -51.879  1.00  0.00           O  
ATOM   2911  N1    U  1048     -37.294  -7.048 -49.576  1.00  0.00           N  
ATOM   2912  C2    U  1048     -38.251  -7.467 -48.671  1.00  0.00           C  
ATOM   2913  O2    U  1048     -38.582  -8.633 -48.544  1.00  0.00           O  
ATOM   2914  N3    U  1048     -38.811  -6.469 -47.911  1.00  0.00           N  
ATOM   2915  C4    U  1048     -38.522  -5.122 -47.963  1.00  0.00           C  
ATOM   2916  O4    U  1048     -39.115  -4.347 -47.212  1.00  0.00           O  
ATOM   2917  C5    U  1048     -37.523  -4.762 -48.922  1.00  0.00           C  
ATOM   2918  C6    U  1048     -36.960  -5.713 -49.674  1.00  0.00           C  
ATOM   2919  H5'   U  1048     -33.682  -6.746 -52.815  1.00  0.00           H  
ATOM   2920 H5''   U  1048     -34.758  -6.576 -53.982  1.00  0.00           H  
ATOM   2921  H4'   U  1048     -35.103  -8.522 -52.649  1.00  0.00           H  
ATOM   2922  H3'   U  1048     -37.327  -6.719 -52.716  1.00  0.00           H  
ATOM   2923  H1'   U  1048     -36.479  -8.883 -49.874  1.00  0.00           H  
ATOM   2924  H2'   U  1048     -38.476  -8.271 -51.449  1.00  0.00           H  
ATOM   2925 HO2'   U  1048     -38.156 -10.355 -51.613  1.00  0.00           H  
ATOM   2926  H3    U  1048     -39.492  -6.745 -47.263  1.00  0.00           H  
ATOM   2927  H5    U  1048     -37.254  -3.825 -49.026  1.00  0.00           H  
ATOM   2928  H6    U  1048     -36.280  -5.441 -50.323  1.00  0.00           H  
ATOM   2929  P     G  1049     -37.852  -7.344 -55.180  1.00  0.00           P  
ATOM   2930  OP2   G  1049     -37.599  -5.913 -54.874  1.00  0.00           O  
ATOM   2931  OP1   G  1049     -37.370  -7.916 -56.463  1.00  0.00           O  
ATOM   2932  O5'   G  1049     -39.423  -7.597 -55.087  1.00  0.00           O  
ATOM   2933  C5'   G  1049     -39.952  -8.914 -55.117  1.00  0.00           C  
ATOM   2934  C4'   G  1049     -41.273  -8.997 -54.393  1.00  0.00           C  
ATOM   2935  O4'   G  1049     -41.051  -8.898 -52.963  1.00  0.00           O  
ATOM   2936  C3'   G  1049     -42.256  -7.870 -54.668  1.00  0.00           C  
ATOM   2937  O3'   G  1049     -42.989  -8.054 -55.867  1.00  0.00           O  
ATOM   2938  C1'   G  1049     -42.065  -8.154 -52.339  1.00  0.00           C  
ATOM   2939  C2'   G  1049     -43.122  -7.902 -53.415  1.00  0.00           C  
ATOM   2940  O2'   G  1049     -44.029  -8.995 -53.444  1.00  0.00           O  
ATOM   2941  N1    G  1049     -42.612  -3.998 -49.451  1.00  0.00           N  
ATOM   2942  C2    G  1049     -43.485  -5.037 -49.662  1.00  0.00           C  
ATOM   2943  N2    G  1049     -44.662  -4.965 -49.022  1.00  0.00           N  
ATOM   2944  N3    G  1049     -43.226  -6.072 -50.443  1.00  0.00           N  
ATOM   2945  C4    G  1049     -42.004  -5.986 -51.008  1.00  0.00           C  
ATOM   2946  C5    G  1049     -41.057  -4.994 -50.863  1.00  0.00           C  
ATOM   2947  C6    G  1049     -41.348  -3.888 -50.023  1.00  0.00           C  
ATOM   2948  O6    G  1049     -40.639  -2.909 -49.765  1.00  0.00           O  
ATOM   2949  N7    G  1049     -39.926  -5.279 -51.615  1.00  0.00           N  
ATOM   2950  C8    G  1049     -40.200  -6.417 -52.192  1.00  0.00           C  
ATOM   2951  N9    G  1049     -41.444  -6.902 -51.868  1.00  0.00           N  
ATOM   2952  H5'   G  1049     -39.315  -9.525 -54.691  1.00  0.00           H  
ATOM   2953 H5''   G  1049     -40.080  -9.186 -56.050  1.00  0.00           H  
ATOM   2954  H4'   G  1049     -41.706  -9.853 -54.596  1.00  0.00           H  
ATOM   2955  H3'   G  1049     -41.783  -7.013 -54.710  1.00  0.00           H  
ATOM   2956  H1'   G  1049     -42.476  -8.621 -51.581  1.00  0.00           H  
ATOM   2957  H2'   G  1049     -43.586  -7.050 -53.276  1.00  0.00           H  
ATOM   2958 HO2'   G  1049     -44.894  -8.701 -53.089  1.00  0.00           H  
ATOM   2959  H1    G  1049     -42.899  -3.277 -48.853  1.00  0.00           H  
ATOM   2960  H22   G  1049     -45.325  -5.678 -49.134  1.00  0.00           H  
ATOM   2961  H21   G  1049     -44.861  -4.201 -48.441  1.00  0.00           H  
ATOM   2962  H8    G  1049     -39.581  -6.878 -52.795  1.00  0.00           H  
ATOM   2963  P     C  1050     -43.208  -6.823 -56.877  1.00  0.00           P  
ATOM   2964  OP2   C  1050     -42.139  -5.824 -56.625  1.00  0.00           O  
ATOM   2965  OP1   C  1050     -43.387  -7.376 -58.244  1.00  0.00           O  
ATOM   2966  O5'   C  1050     -44.595  -6.188 -56.418  1.00  0.00           O  
ATOM   2967  C5'   C  1050     -45.678  -7.014 -56.020  1.00  0.00           C  
ATOM   2968  C4'   C  1050     -46.747  -6.224 -55.304  1.00  0.00           C  
ATOM   2969  O4'   C  1050     -46.370  -6.080 -53.908  1.00  0.00           O  
ATOM   2970  C3'   C  1050     -46.961  -4.797 -55.785  1.00  0.00           C  
ATOM   2971  O3'   C  1050     -47.892  -4.708 -56.851  1.00  0.00           O  
ATOM   2972  C1'   C  1050     -46.681  -4.784 -53.437  1.00  0.00           C  
ATOM   2973  C2'   C  1050     -47.508  -4.116 -54.537  1.00  0.00           C  
ATOM   2974  O2'   C  1050     -48.879  -4.428 -54.339  1.00  0.00           O  
ATOM   2975  N1    C  1050     -45.396  -4.084 -53.193  1.00  0.00           N  
ATOM   2976  C2    C  1050     -45.390  -2.993 -52.315  1.00  0.00           C  
ATOM   2977  O2    C  1050     -46.450  -2.646 -51.771  1.00  0.00           O  
ATOM   2978  N3    C  1050     -44.232  -2.336 -52.075  1.00  0.00           N  
ATOM   2979  C4    C  1050     -43.106  -2.728 -52.672  1.00  0.00           C  
ATOM   2980  N4    C  1050     -41.987  -2.051 -52.405  1.00  0.00           N  
ATOM   2981  C5    C  1050     -43.079  -3.832 -53.569  1.00  0.00           C  
ATOM   2982  C6    C  1050     -44.231  -4.475 -53.798  1.00  0.00           C  
ATOM   2983  H5'   C  1050     -45.343  -7.714 -55.421  1.00  0.00           H  
ATOM   2984 H5''   C  1050     -46.070  -7.433 -56.814  1.00  0.00           H  
ATOM   2985  H4'   C  1050     -47.599  -6.706 -55.351  1.00  0.00           H  
ATOM   2986  H3'   C  1050     -46.116  -4.386 -56.062  1.00  0.00           H  
ATOM   2987  H1'   C  1050     -47.204  -4.804 -52.608  1.00  0.00           H  
ATOM   2988  H2'   C  1050     -47.357  -3.149 -54.562  1.00  0.00           H  
ATOM   2989 HO2'   C  1050     -49.349  -3.624 -54.036  1.00  0.00           H  
ATOM   2990  H42   C  1050     -41.143  -2.314 -52.828  1.00  0.00           H  
ATOM   2991  H41   C  1050     -42.009  -1.291 -51.787  1.00  0.00           H  
ATOM   2992  H5    C  1050     -42.246  -4.114 -54.003  1.00  0.00           H  
ATOM   2993  H6    C  1050     -44.233  -5.237 -54.413  1.00  0.00           H  
ATOM   2994  P     A  1051     -47.817  -3.482 -57.888  1.00  0.00           P  
ATOM   2995  OP2   A  1051     -46.395  -3.285 -58.265  1.00  0.00           O  
ATOM   2996  OP1   A  1051     -48.833  -3.711 -58.946  1.00  0.00           O  
ATOM   2997  O5'   A  1051     -48.277  -2.221 -57.028  1.00  0.00           O  
ATOM   2998  C5'   A  1051     -49.652  -1.971 -56.780  1.00  0.00           C  
ATOM   2999  C4'   A  1051     -49.856  -0.666 -56.052  1.00  0.00           C  
ATOM   3000  O4'   A  1051     -49.193  -0.736 -54.759  1.00  0.00           O  
ATOM   3001  C3'   A  1051     -49.247   0.565 -56.706  1.00  0.00           C  
ATOM   3002  O3'   A  1051     -50.088   1.143 -57.690  1.00  0.00           O  
ATOM   3003  C1'   A  1051     -48.604   0.510 -54.440  1.00  0.00           C  
ATOM   3004  C2'   A  1051     -49.066   1.496 -55.516  1.00  0.00           C  
ATOM   3005  O2'   A  1051     -50.302   2.072 -55.120  1.00  0.00           O  
ATOM   3006  N1    A  1051     -44.052   2.449 -53.001  1.00  0.00           N  
ATOM   3007  C2    A  1051     -45.308   2.883 -52.837  1.00  0.00           C  
ATOM   3008  N3    A  1051     -46.450   2.328 -53.238  1.00  0.00           N  
ATOM   3009  C4    A  1051     -46.214   1.175 -53.890  1.00  0.00           C  
ATOM   3010  C5    A  1051     -44.981   0.601 -54.137  1.00  0.00           C  
ATOM   3011  C6    A  1051     -43.850   1.287 -53.659  1.00  0.00           C  
ATOM   3012  N6    A  1051     -42.598   0.855 -53.823  1.00  0.00           N  
ATOM   3013  N7    A  1051     -45.126  -0.590 -54.836  1.00  0.00           N  
ATOM   3014  C8    A  1051     -46.421  -0.706 -54.993  1.00  0.00           C  
ATOM   3015  N9    A  1051     -47.141   0.327 -54.445  1.00  0.00           N  
ATOM   3016  H5'   A  1051     -50.017  -2.700 -56.236  1.00  0.00           H  
ATOM   3017 H5''   A  1051     -50.132  -1.939 -57.633  1.00  0.00           H  
ATOM   3018  H4'   A  1051     -50.813  -0.510 -55.912  1.00  0.00           H  
ATOM   3019  H3'   A  1051     -48.378   0.356 -57.110  1.00  0.00           H  
ATOM   3020  H1'   A  1051     -48.891   0.832 -53.559  1.00  0.00           H  
ATOM   3021  H2'   A  1051     -48.386   2.179 -55.695  1.00  0.00           H  
ATOM   3022 HO2'   A  1051     -50.153   3.011 -54.883  1.00  0.00           H  
ATOM   3023  H2    A  1051     -45.400   3.731 -52.353  1.00  0.00           H  
ATOM   3024  H61   A  1051     -41.849   1.378 -53.468  1.00  0.00           H  
ATOM   3025  H62   A  1051     -42.427   0.015 -54.298  1.00  0.00           H  
ATOM   3026  H8    A  1051     -46.838  -1.461 -55.460  1.00  0.00           H  
ATOM   3027  P     A  1052     -49.460   2.053 -58.857  1.00  0.00           P  
ATOM   3028  OP2   A  1052     -48.259   1.358 -59.385  1.00  0.00           O  
ATOM   3029  OP1   A  1052     -50.554   2.434 -59.783  1.00  0.00           O  
ATOM   3030  O5'   A  1052     -48.973   3.368 -58.100  1.00  0.00           O  
ATOM   3031  C5'   A  1052     -49.896   4.388 -57.745  1.00  0.00           C  
ATOM   3032  C4'   A  1052     -49.195   5.591 -57.166  1.00  0.00           C  
ATOM   3033  O4'   A  1052     -48.462   5.173 -55.986  1.00  0.00           O  
ATOM   3034  C3'   A  1052     -48.132   6.231 -58.045  1.00  0.00           C  
ATOM   3035  O3'   A  1052     -48.666   7.154 -58.978  1.00  0.00           O  
ATOM   3036  C1'   A  1052     -47.208   5.839 -55.916  1.00  0.00           C  
ATOM   3037  C2'   A  1052     -47.229   6.899 -57.022  1.00  0.00           C  
ATOM   3038  O2'   A  1052     -47.812   8.089 -56.510  1.00  0.00           O  
ATOM   3039  N1    A  1052     -42.183   4.773 -55.515  1.00  0.00           N  
ATOM   3040  C2    A  1052     -42.898   5.864 -55.214  1.00  0.00           C  
ATOM   3041  N3    A  1052     -44.207   6.075 -55.344  1.00  0.00           N  
ATOM   3042  C4    A  1052     -44.814   4.989 -55.856  1.00  0.00           C  
ATOM   3043  C5    A  1052     -44.214   3.796 -56.213  1.00  0.00           C  
ATOM   3044  C6    A  1052     -42.823   3.700 -56.026  1.00  0.00           C  
ATOM   3045  N6    A  1052     -42.110   2.612 -56.326  1.00  0.00           N  
ATOM   3046  N7    A  1052     -45.155   2.901 -56.704  1.00  0.00           N  
ATOM   3047  C8    A  1052     -46.284   3.563 -56.634  1.00  0.00           C  
ATOM   3048  N9    A  1052     -46.151   4.833 -56.129  1.00  0.00           N  
ATOM   3049  H5'   A  1052     -50.524   4.034 -57.081  1.00  0.00           H  
ATOM   3050 H5''   A  1052     -50.394   4.661 -58.543  1.00  0.00           H  
ATOM   3051  H4'   A  1052     -49.849   6.275 -56.911  1.00  0.00           H  
ATOM   3052  H3'   A  1052     -47.623   5.539 -58.517  1.00  0.00           H  
ATOM   3053  H1'   A  1052     -47.073   6.276 -55.048  1.00  0.00           H  
ATOM   3054  H2'   A  1052     -46.330   7.060 -57.380  1.00  0.00           H  
ATOM   3055 HO2'   A  1052     -47.115   8.771 -56.417  1.00  0.00           H  
ATOM   3056  H2    A  1052     -42.386   6.615 -54.846  1.00  0.00           H  
ATOM   3057  H61   A  1052     -41.141   2.605 -56.172  1.00  0.00           H  
ATOM   3058  H62   A  1052     -42.553   1.822 -56.697  1.00  0.00           H  
ATOM   3059  H8    A  1052     -47.144   3.186 -56.916  1.00  0.00           H  
ATOM   3060  P     A  1053     -47.848   7.516 -60.314  1.00  0.00           P  
ATOM   3061  OP2   A  1053     -47.351   6.250 -60.907  1.00  0.00           O  
ATOM   3062  OP1   A  1053     -48.683   8.431 -61.131  1.00  0.00           O  
ATOM   3063  O5'   A  1053     -46.590   8.339 -59.783  1.00  0.00           O  
ATOM   3064  C5'   A  1053     -46.723   9.693 -59.377  1.00  0.00           C  
ATOM   3065  C4'   A  1053     -45.392  10.289 -58.995  1.00  0.00           C  
ATOM   3066  O4'   A  1053     -44.638   9.215 -58.367  1.00  0.00           O  
ATOM   3067  C3'   A  1053     -44.555  10.842 -60.139  1.00  0.00           C  
ATOM   3068  O3'   A  1053     -44.073  12.152 -59.891  1.00  0.00           O  
ATOM   3069  C1'   A  1053     -43.316   9.261 -58.860  1.00  0.00           C  
ATOM   3070  C2'   A  1053     -43.409   9.846 -60.270  1.00  0.00           C  
ATOM   3071  O2'   A  1053     -42.186  10.505 -60.566  1.00  0.00           O  
ATOM   3072  N1    A  1053     -39.088   6.338 -58.493  1.00  0.00           N  
ATOM   3073  C2    A  1053     -39.272   7.664 -58.450  1.00  0.00           C  
ATOM   3074  N3    A  1053     -40.403   8.359 -58.552  1.00  0.00           N  
ATOM   3075  C4    A  1053     -41.453   7.537 -58.721  1.00  0.00           C  
ATOM   3076  C5    A  1053     -41.422   6.156 -58.785  1.00  0.00           C  
ATOM   3077  C6    A  1053     -40.164   5.540 -58.662  1.00  0.00           C  
ATOM   3078  N6    A  1053     -39.979   4.219 -58.706  1.00  0.00           N  
ATOM   3079  N7    A  1053     -42.700   5.644 -58.964  1.00  0.00           N  
ATOM   3080  C8    A  1053     -43.462   6.709 -59.004  1.00  0.00           C  
ATOM   3081  N9    A  1053     -42.774   7.889 -58.862  1.00  0.00           N  
ATOM   3082  H5'   A  1053     -47.326   9.738 -58.606  1.00  0.00           H  
ATOM   3083 H5''   A  1053     -47.106  10.212 -60.114  1.00  0.00           H  
ATOM   3084  H4'   A  1053     -45.543  11.024 -58.363  1.00  0.00           H  
ATOM   3085  H3'   A  1053     -45.083  10.819 -60.964  1.00  0.00           H  
ATOM   3086  H1'   A  1053     -42.747   9.836 -58.306  1.00  0.00           H  
ATOM   3087  H2'   A  1053     -43.614   9.148 -60.927  1.00  0.00           H  
ATOM   3088 HO2'   A  1053     -41.690   9.974 -61.224  1.00  0.00           H  
ATOM   3089  H2    A  1053     -38.459   8.198 -58.325  1.00  0.00           H  
ATOM   3090  H61   A  1053     -39.077   3.847 -58.614  1.00  0.00           H  
ATOM   3091  H62   A  1053     -40.745   3.620 -58.828  1.00  0.00           H  
ATOM   3092  H8    A  1053     -44.434   6.668 -59.124  1.00  0.00           H  
ATOM   3093  P     A  1054     -44.985  13.414 -60.257  1.00  0.00           P  
ATOM   3094  OP2   A  1054     -45.802  13.689 -59.048  1.00  0.00           O  
ATOM   3095  OP1   A  1054     -44.056  14.453 -60.767  1.00  0.00           O  
ATOM   3096  O5'   A  1054     -45.975  13.013 -61.439  1.00  0.00           O  
ATOM   3097  C5'   A  1054     -45.495  12.837 -62.764  1.00  0.00           C  
ATOM   3098  C4'   A  1054     -45.935  13.961 -63.667  1.00  0.00           C  
ATOM   3099  O4'   A  1054     -47.225  14.397 -63.222  1.00  0.00           O  
ATOM   3100  C3'   A  1054     -45.060  15.205 -63.659  1.00  0.00           C  
ATOM   3101  O3'   A  1054     -43.936  15.099 -64.515  1.00  0.00           O  
ATOM   3102  C1'   A  1054     -47.332  15.782 -63.406  1.00  0.00           C  
ATOM   3103  C2'   A  1054     -46.057  16.254 -64.073  1.00  0.00           C  
ATOM   3104  O2'   A  1054     -46.257  16.248 -65.479  1.00  0.00           O  
ATOM   3105  N1    A  1054     -48.735  20.058 -60.898  1.00  0.00           N  
ATOM   3106  C2    A  1054     -48.640  19.770 -62.202  1.00  0.00           C  
ATOM   3107  N3    A  1054     -48.268  18.633 -62.787  1.00  0.00           N  
ATOM   3108  C4    A  1054     -47.961  17.703 -61.866  1.00  0.00           C  
ATOM   3109  C5    A  1054     -48.009  17.850 -60.492  1.00  0.00           C  
ATOM   3110  C6    A  1054     -48.420  19.101 -59.998  1.00  0.00           C  
ATOM   3111  N6    A  1054     -48.513  19.390 -58.699  1.00  0.00           N  
ATOM   3112  N7    A  1054     -47.623  16.676 -59.859  1.00  0.00           N  
ATOM   3113  C8    A  1054     -47.355  15.860 -60.848  1.00  0.00           C  
ATOM   3114  N9    A  1054     -47.539  16.415 -62.090  1.00  0.00           N  
ATOM   3115  H5'   A  1054     -45.837  11.989 -63.118  1.00  0.00           H  
ATOM   3116 H5''   A  1054     -44.516  12.804 -62.748  1.00  0.00           H  
ATOM   3117  H4'   A  1054     -46.020  13.639 -64.589  1.00  0.00           H  
ATOM   3118  H3'   A  1054     -44.753  15.405 -62.749  1.00  0.00           H  
ATOM   3119  H1'   A  1054     -48.096  15.979 -63.988  1.00  0.00           H  
ATOM   3120  H2'   A  1054     -45.800  17.142 -63.746  1.00  0.00           H  
ATOM   3121 HO2'   A  1054     -46.910  16.940 -65.710  1.00  0.00           H  
ATOM   3122  H2    A  1054     -48.880  20.498 -62.812  1.00  0.00           H  
ATOM   3123  H61   A  1054     -48.806  20.281 -58.415  1.00  0.00           H  
ATOM   3124  H62   A  1054     -48.290  18.711 -58.028  1.00  0.00           H  
ATOM   3125  H8    A  1054     -47.052  14.937 -60.713  1.00  0.00           H  
ATOM   3126  P     C  1055     -42.712  16.130 -64.374  1.00  0.00           P  
ATOM   3127  OP2   C  1055     -41.912  15.736 -63.187  1.00  0.00           O  
ATOM   3128  OP1   C  1055     -42.051  16.243 -65.699  1.00  0.00           O  
ATOM   3129  O5'   C  1055     -43.415  17.523 -64.055  1.00  0.00           O  
ATOM   3130  C5'   C  1055     -43.597  18.498 -65.070  1.00  0.00           C  
ATOM   3131  C4'   C  1055     -43.861  19.866 -64.488  1.00  0.00           C  
ATOM   3132  O4'   C  1055     -45.023  19.793 -63.622  1.00  0.00           O  
ATOM   3133  C3'   C  1055     -42.783  20.425 -63.573  1.00  0.00           C  
ATOM   3134  O3'   C  1055     -41.708  21.015 -64.283  1.00  0.00           O  
ATOM   3135  C1'   C  1055     -44.872  20.671 -62.528  1.00  0.00           C  
ATOM   3136  C2'   C  1055     -43.559  21.425 -62.730  1.00  0.00           C  
ATOM   3137  O2'   C  1055     -43.811  22.621 -63.452  1.00  0.00           O  
ATOM   3138  N1    C  1055     -44.873  19.865 -61.282  1.00  0.00           N  
ATOM   3139  C2    C  1055     -45.154  20.512 -60.072  1.00  0.00           C  
ATOM   3140  O2    C  1055     -45.391  21.730 -60.076  1.00  0.00           O  
ATOM   3141  N3    C  1055     -45.161  19.800 -58.922  1.00  0.00           N  
ATOM   3142  C4    C  1055     -44.903  18.493 -58.944  1.00  0.00           C  
ATOM   3143  N4    C  1055     -44.921  17.830 -57.784  1.00  0.00           N  
ATOM   3144  C5    C  1055     -44.613  17.806 -60.156  1.00  0.00           C  
ATOM   3145  C6    C  1055     -44.610  18.521 -61.288  1.00  0.00           C  
ATOM   3146  H5'   C  1055     -44.357  18.237 -65.631  1.00  0.00           H  
ATOM   3147 H5''   C  1055     -42.790  18.538 -65.623  1.00  0.00           H  
ATOM   3148  H4'   C  1055     -44.034  20.510 -65.205  1.00  0.00           H  
ATOM   3149  H3'   C  1055     -42.434  19.714 -62.996  1.00  0.00           H  
ATOM   3150  H1'   C  1055     -45.611  21.314 -62.501  1.00  0.00           H  
ATOM   3151  H2'   C  1055     -43.107  21.603 -61.879  1.00  0.00           H  
ATOM   3152 HO2'   C  1055     -43.695  23.387 -62.852  1.00  0.00           H  
ATOM   3153  H42   C  1055     -44.736  16.869 -57.767  1.00  0.00           H  
ATOM   3154  H41   C  1055     -45.121  18.307 -56.951  1.00  0.00           H  
ATOM   3155  H5    C  1055     -44.425  16.844 -60.163  1.00  0.00           H  
ATOM   3156  H6    C  1055     -44.413  18.066 -62.133  1.00  0.00           H  
ATOM   3157  P     A  1056     -40.232  21.034 -63.647  1.00  0.00           P  
ATOM   3158  OP2   A  1056     -39.951  19.684 -63.097  1.00  0.00           O  
ATOM   3159  OP1   A  1056     -39.307  21.627 -64.645  1.00  0.00           O  
ATOM   3160  O5'   A  1056     -40.353  22.048 -62.423  1.00  0.00           O  
ATOM   3161  C5'   A  1056     -40.582  23.432 -62.643  1.00  0.00           C  
ATOM   3162  C4'   A  1056     -40.591  24.205 -61.348  1.00  0.00           C  
ATOM   3163  O4'   A  1056     -41.767  23.864 -60.583  1.00  0.00           O  
ATOM   3164  C3'   A  1056     -39.441  23.922 -60.394  1.00  0.00           C  
ATOM   3165  O3'   A  1056     -38.278  24.674 -60.689  1.00  0.00           O  
ATOM   3166  C1'   A  1056     -41.473  23.777 -59.210  1.00  0.00           C  
ATOM   3167  C2'   A  1056     -40.045  24.265 -59.041  1.00  0.00           C  
ATOM   3168  O2'   A  1056     -40.061  25.668 -58.826  1.00  0.00           O  
ATOM   3169  N1    A  1056     -42.153  20.495 -55.296  1.00  0.00           N  
ATOM   3170  C2    A  1056     -42.039  21.828 -55.343  1.00  0.00           C  
ATOM   3171  N3    A  1056     -41.863  22.621 -56.399  1.00  0.00           N  
ATOM   3172  C4    A  1056     -41.802  21.897 -57.531  1.00  0.00           C  
ATOM   3173  C5    A  1056     -41.903  20.523 -57.642  1.00  0.00           C  
ATOM   3174  C6    A  1056     -42.088  19.799 -56.451  1.00  0.00           C  
ATOM   3175  N6    A  1056     -42.200  18.469 -56.404  1.00  0.00           N  
ATOM   3176  N7    A  1056     -41.795  20.129 -58.969  1.00  0.00           N  
ATOM   3177  C8    A  1056     -41.635  21.256 -59.619  1.00  0.00           C  
ATOM   3178  N9    A  1056     -41.630  22.366 -58.811  1.00  0.00           N  
ATOM   3179  H5'   A  1056     -41.447  23.546 -63.090  1.00  0.00           H  
ATOM   3180 H5''   A  1056     -39.875  23.785 -63.222  1.00  0.00           H  
ATOM   3181  H4'   A  1056     -40.607  25.164 -61.550  1.00  0.00           H  
ATOM   3182  H3'   A  1056     -39.221  22.966 -60.419  1.00  0.00           H  
ATOM   3183  H1'   A  1056     -42.074  24.337 -58.673  1.00  0.00           H  
ATOM   3184  H2'   A  1056     -39.589  23.790 -58.314  1.00  0.00           H  
ATOM   3185 HO2'   A  1056     -39.410  26.090 -59.425  1.00  0.00           H  
ATOM   3186  H2    A  1056     -42.093  22.286 -54.478  1.00  0.00           H  
ATOM   3187  H61   A  1056     -42.328  18.019 -55.542  1.00  0.00           H  
ATOM   3188  H62   A  1056     -42.157  17.943 -57.229  1.00  0.00           H  
ATOM   3189  H8    A  1056     -41.529  21.301 -60.593  1.00  0.00           H  
ATOM   3190  P     C  1057     -36.835  24.156 -60.205  1.00  0.00           P  
ATOM   3191  OP2   C  1057     -36.523  22.907 -60.944  1.00  0.00           O  
ATOM   3192  OP1   C  1057     -35.891  25.300 -60.266  1.00  0.00           O  
ATOM   3193  O5'   C  1057     -37.055  23.780 -58.672  1.00  0.00           O  
ATOM   3194  C5'   C  1057     -37.021  24.779 -57.664  1.00  0.00           C  
ATOM   3195  C4'   C  1057     -37.190  24.186 -56.286  1.00  0.00           C  
ATOM   3196  O4'   C  1057     -38.425  23.432 -56.217  1.00  0.00           O  
ATOM   3197  C3'   C  1057     -36.146  23.165 -55.863  1.00  0.00           C  
ATOM   3198  O3'   C  1057     -34.948  23.761 -55.395  1.00  0.00           O  
ATOM   3199  C1'   C  1057     -38.276  22.329 -55.360  1.00  0.00           C  
ATOM   3200  C2'   C  1057     -36.877  22.425 -54.758  1.00  0.00           C  
ATOM   3201  O2'   C  1057     -36.928  23.197 -53.567  1.00  0.00           O  
ATOM   3202  N1    C  1057     -38.459  21.097 -56.168  1.00  0.00           N  
ATOM   3203  C2    C  1057     -38.672  19.887 -55.496  1.00  0.00           C  
ATOM   3204  O2    C  1057     -38.700  19.879 -54.256  1.00  0.00           O  
ATOM   3205  N3    C  1057     -38.841  18.750 -56.209  1.00  0.00           N  
ATOM   3206  C4    C  1057     -38.806  18.785 -57.541  1.00  0.00           C  
ATOM   3207  N4    C  1057     -38.979  17.638 -58.203  1.00  0.00           N  
ATOM   3208  C5    C  1057     -38.592  19.998 -58.253  1.00  0.00           C  
ATOM   3209  C6    C  1057     -38.426  21.117 -57.537  1.00  0.00           C  
ATOM   3210  H5'   C  1057     -37.743  25.421 -57.827  1.00  0.00           H  
ATOM   3211 H5''   C  1057     -36.161  25.247 -57.707  1.00  0.00           H  
ATOM   3212  H4'   C  1057     -37.213  24.909 -55.625  1.00  0.00           H  
ATOM   3213  H3'   C  1057     -35.933  22.550 -56.596  1.00  0.00           H  
ATOM   3214  H1'   C  1057     -38.939  22.347 -54.639  1.00  0.00           H  
ATOM   3215  H2'   C  1057     -36.486  21.541 -54.600  1.00  0.00           H  
ATOM   3216 HO2'   C  1057     -36.829  22.602 -52.796  1.00  0.00           H  
ATOM   3217  H42   C  1057     -38.958  17.630 -59.182  1.00  0.00           H  
ATOM   3218  H41   C  1057     -39.126  16.804 -57.709  1.00  0.00           H  
ATOM   3219  H5    C  1057     -38.568  20.014 -59.233  1.00  0.00           H  
ATOM   3220  H6    C  1057     -38.277  21.962 -58.009  1.00  0.00           H  
ATOM   3221  P     C  1058     -33.574  22.926 -55.398  1.00  0.00           P  
ATOM   3222  OP2   C  1058     -33.337  22.436 -56.779  1.00  0.00           O  
ATOM   3223  OP1   C  1058     -32.537  23.746 -54.723  1.00  0.00           O  
ATOM   3224  O5'   C  1058     -33.885  21.667 -54.474  1.00  0.00           O  
ATOM   3225  C5'   C  1058     -33.844  21.773 -53.059  1.00  0.00           C  
ATOM   3226  C4'   C  1058     -34.020  20.429 -52.394  1.00  0.00           C  
ATOM   3227  O4'   C  1058     -35.260  19.821 -52.821  1.00  0.00           O  
ATOM   3228  C3'   C  1058     -32.952  19.389 -52.693  1.00  0.00           C  
ATOM   3229  O3'   C  1058     -31.821  19.499 -51.845  1.00  0.00           O  
ATOM   3230  C1'   C  1058     -35.107  18.420 -52.912  1.00  0.00           C  
ATOM   3231  C2'   C  1058     -33.698  18.091 -52.424  1.00  0.00           C  
ATOM   3232  O2'   C  1058     -33.754  17.808 -51.033  1.00  0.00           O  
ATOM   3233  N1    C  1058     -35.320  18.023 -54.326  1.00  0.00           N  
ATOM   3234  C2    C  1058     -35.663  16.693 -54.599  1.00  0.00           C  
ATOM   3235  O2    C  1058     -35.778  15.891 -53.659  1.00  0.00           O  
ATOM   3236  N3    C  1058     -35.863  16.305 -55.880  1.00  0.00           N  
ATOM   3237  C4    C  1058     -35.734  17.185 -56.872  1.00  0.00           C  
ATOM   3238  N4    C  1058     -35.941  16.758 -58.120  1.00  0.00           N  
ATOM   3239  C5    C  1058     -35.386  18.544 -56.628  1.00  0.00           C  
ATOM   3240  C6    C  1058     -35.191  18.916 -55.357  1.00  0.00           C  
ATOM   3241  H5'   C  1058     -34.561  22.372 -52.763  1.00  0.00           H  
ATOM   3242 H5''   C  1058     -32.980  22.150 -52.792  1.00  0.00           H  
ATOM   3243  H4'   C  1058     -34.062  20.572 -51.426  1.00  0.00           H  
ATOM   3244  H3'   C  1058     -32.658  19.432 -53.626  1.00  0.00           H  
ATOM   3245  H1'   C  1058     -35.760  17.962 -52.343  1.00  0.00           H  
ATOM   3246  H2'   C  1058     -33.313  17.345 -52.930  1.00  0.00           H  
ATOM   3247 HO2'   C  1058     -33.617  16.847 -50.897  1.00  0.00           H  
ATOM   3248  H42   C  1058     -35.853  17.380 -58.871  1.00  0.00           H  
ATOM   3249  H41   C  1058     -36.180  15.821 -58.284  1.00  0.00           H  
ATOM   3250  H5    C  1058     -35.293  19.184 -57.365  1.00  0.00           H  
ATOM   3251  H6    C  1058     -34.951  19.846 -55.169  1.00  0.00           H  
ATOM   3252  P     G  1059     -30.375  19.827 -52.465  1.00  0.00           P  
ATOM   3253  OP2   G  1059     -30.280  21.297 -52.657  1.00  0.00           O  
ATOM   3254  OP1   G  1059     -29.353  19.126 -51.646  1.00  0.00           O  
ATOM   3255  O5'   G  1059     -30.407  19.143 -53.904  1.00  0.00           O  
ATOM   3256  C5'   G  1059     -29.264  18.476 -54.419  1.00  0.00           C  
ATOM   3257  C4'   G  1059     -28.996  17.187 -53.684  1.00  0.00           C  
ATOM   3258  O4'   G  1059     -30.244  16.546 -53.312  1.00  0.00           O  
ATOM   3259  C3'   G  1059     -28.246  16.117 -54.464  1.00  0.00           C  
ATOM   3260  O3'   G  1059     -26.842  16.309 -54.455  1.00  0.00           O  
ATOM   3261  C1'   G  1059     -30.046  15.150 -53.254  1.00  0.00           C  
ATOM   3262  C2'   G  1059     -28.614  14.844 -53.700  1.00  0.00           C  
ATOM   3263  O2'   G  1059     -27.800  14.681 -52.548  1.00  0.00           O  
ATOM   3264  N1    G  1059     -31.578  10.786 -55.381  1.00  0.00           N  
ATOM   3265  C2    G  1059     -30.500  11.030 -54.566  1.00  0.00           C  
ATOM   3266  N2    G  1059     -29.723   9.976 -54.275  1.00  0.00           N  
ATOM   3267  N3    G  1059     -30.203  12.220 -54.070  1.00  0.00           N  
ATOM   3268  C4    G  1059     -31.084  13.164 -54.461  1.00  0.00           C  
ATOM   3269  C5    G  1059     -32.191  13.026 -55.271  1.00  0.00           C  
ATOM   3270  C6    G  1059     -32.498  11.744 -55.797  1.00  0.00           C  
ATOM   3271  O6    G  1059     -33.436  11.418 -56.533  1.00  0.00           O  
ATOM   3272  N7    G  1059     -32.839  14.243 -55.432  1.00  0.00           N  
ATOM   3273  C8    G  1059     -32.127  15.083 -54.731  1.00  0.00           C  
ATOM   3274  N9    G  1059     -31.048  14.495 -54.115  1.00  0.00           N  
ATOM   3275  H5'   G  1059     -28.485  19.063 -54.332  1.00  0.00           H  
ATOM   3276 H5''   G  1059     -29.411  18.279 -55.368  1.00  0.00           H  
ATOM   3277  H4'   G  1059     -28.493  17.398 -52.869  1.00  0.00           H  
ATOM   3278  H3'   G  1059     -28.558  16.070 -55.391  1.00  0.00           H  
ATOM   3279  H1'   G  1059     -30.169  14.854 -52.327  1.00  0.00           H  
ATOM   3280  H2'   G  1059     -28.582  14.055 -54.281  1.00  0.00           H  
ATOM   3281 HO2'   G  1059     -27.563  13.735 -52.455  1.00  0.00           H  
ATOM   3282  H1    G  1059     -31.711   9.868 -55.697  1.00  0.00           H  
ATOM   3283  H22   G  1059     -28.939  10.089 -53.697  1.00  0.00           H  
ATOM   3284  H21   G  1059     -29.936   9.091 -54.639  1.00  0.00           H  
ATOM   3285  H8    G  1059     -32.342  16.035 -54.651  1.00  0.00           H  
ATOM   3286  P     G  1060     -25.972  15.963 -55.762  1.00  0.00           P  
ATOM   3287  OP2   G  1060     -26.720  16.443 -56.952  1.00  0.00           O  
ATOM   3288  OP1   G  1060     -24.583  16.433 -55.529  1.00  0.00           O  
ATOM   3289  O5'   G  1060     -25.952  14.370 -55.803  1.00  0.00           O  
ATOM   3290  C5'   G  1060     -26.177  13.669 -57.016  1.00  0.00           C  
ATOM   3291  C4'   G  1060     -26.155  12.175 -56.806  1.00  0.00           C  
ATOM   3292  O4'   G  1060     -27.454  11.727 -56.368  1.00  0.00           O  
ATOM   3293  C3'   G  1060     -25.866  11.331 -58.038  1.00  0.00           C  
ATOM   3294  O3'   G  1060     -24.481  11.213 -58.316  1.00  0.00           O  
ATOM   3295  C1'   G  1060     -27.720  10.432 -56.880  1.00  0.00           C  
ATOM   3296  C2'   G  1060     -26.490   9.993 -57.679  1.00  0.00           C  
ATOM   3297  O2'   G  1060     -25.637   9.237 -56.831  1.00  0.00           O  
ATOM   3298  N1    G  1060     -31.024   7.833 -59.752  1.00  0.00           N  
ATOM   3299  C2    G  1060     -29.919   7.386 -59.068  1.00  0.00           C  
ATOM   3300  N2    G  1060     -29.655   6.074 -59.156  1.00  0.00           N  
ATOM   3301  N3    G  1060     -29.130   8.167 -58.348  1.00  0.00           N  
ATOM   3302  C4    G  1060     -29.539   9.453 -58.367  1.00  0.00           C  
ATOM   3303  C5    G  1060     -30.624  10.002 -59.016  1.00  0.00           C  
ATOM   3304  C6    G  1060     -31.462   9.154 -59.785  1.00  0.00           C  
ATOM   3305  O6    G  1060     -32.472   9.451 -60.433  1.00  0.00           O  
ATOM   3306  N7    G  1060     -30.699  11.368 -58.782  1.00  0.00           N  
ATOM   3307  C8    G  1060     -29.677  11.620 -58.010  1.00  0.00           C  
ATOM   3308  N9    G  1060     -28.931  10.503 -57.719  1.00  0.00           N  
ATOM   3309  H5'   G  1060     -25.480  13.911 -57.660  1.00  0.00           H  
ATOM   3310 H5''   G  1060     -27.051  13.928 -57.378  1.00  0.00           H  
ATOM   3311  H4'   G  1060     -25.495  11.961 -56.112  1.00  0.00           H  
ATOM   3312  H3'   G  1060     -26.318  11.713 -58.819  1.00  0.00           H  
ATOM   3313  H1'   G  1060     -27.870   9.805 -56.142  1.00  0.00           H  
ATOM   3314  H2'   G  1060     -26.745   9.489 -58.480  1.00  0.00           H  
ATOM   3315 HO2'   G  1060     -25.673   8.296 -57.100  1.00  0.00           H  
ATOM   3316  H1    G  1060     -31.543   7.174 -60.256  1.00  0.00           H  
ATOM   3317  H22   G  1060     -28.880   5.698 -58.689  1.00  0.00           H  
ATOM   3318  H21   G  1060     -30.235   5.490 -59.688  1.00  0.00           H  
ATOM   3319  H8    G  1060     -29.464  12.515 -57.673  1.00  0.00           H  
ATOM   3320  P     G  1061     -23.960  11.204 -59.836  1.00  0.00           P  
ATOM   3321  OP2   G  1061     -24.775  12.177 -60.607  1.00  0.00           O  
ATOM   3322  OP1   G  1061     -22.481  11.337 -59.817  1.00  0.00           O  
ATOM   3323  O5'   G  1061     -24.316   9.741 -60.358  1.00  0.00           O  
ATOM   3324  C5'   G  1061     -23.763   8.591 -59.735  1.00  0.00           C  
ATOM   3325  C4'   G  1061     -24.308   7.319 -60.337  1.00  0.00           C  
ATOM   3326  O4'   G  1061     -25.697   7.158 -59.947  1.00  0.00           O  
ATOM   3327  C3'   G  1061     -24.339   7.260 -61.857  1.00  0.00           C  
ATOM   3328  O3'   G  1061     -23.100   6.866 -62.421  1.00  0.00           O  
ATOM   3329  C1'   G  1061     -26.433   6.603 -61.007  1.00  0.00           C  
ATOM   3330  C2'   G  1061     -25.430   6.233 -62.106  1.00  0.00           C  
ATOM   3331  O2'   G  1061     -24.957   4.913 -61.881  1.00  0.00           O  
ATOM   3332  N1    G  1061     -30.641   7.447 -63.745  1.00  0.00           N  
ATOM   3333  C2    G  1061     -29.957   6.275 -63.532  1.00  0.00           C  
ATOM   3334  N2    G  1061     -30.454   5.180 -64.125  1.00  0.00           N  
ATOM   3335  N3    G  1061     -28.864   6.181 -62.792  1.00  0.00           N  
ATOM   3336  C4    G  1061     -28.502   7.373 -62.273  1.00  0.00           C  
ATOM   3337  C5    G  1061     -29.114   8.600 -62.423  1.00  0.00           C  
ATOM   3338  C6    G  1061     -30.285   8.686 -63.220  1.00  0.00           C  
ATOM   3339  O6    G  1061     -30.972   9.682 -63.473  1.00  0.00           O  
ATOM   3340  N7    G  1061     -28.427   9.582 -61.724  1.00  0.00           N  
ATOM   3341  C8    G  1061     -27.428   8.948 -61.173  1.00  0.00           C  
ATOM   3342  N9    G  1061     -27.414   7.605 -61.464  1.00  0.00           N  
ATOM   3343  H5'   G  1061     -23.977   8.610 -58.780  1.00  0.00           H  
ATOM   3344 H5''   G  1061     -22.789   8.605 -59.845  1.00  0.00           H  
ATOM   3345  H4'   G  1061     -23.793   6.556 -59.999  1.00  0.00           H  
ATOM   3346  H3'   G  1061     -24.602   8.125 -62.233  1.00  0.00           H  
ATOM   3347  H1'   G  1061     -26.904   5.797 -60.710  1.00  0.00           H  
ATOM   3348  H2'   G  1061     -25.820   6.331 -63.000  1.00  0.00           H  
ATOM   3349 HO2'   G  1061     -25.331   4.318 -62.565  1.00  0.00           H  
ATOM   3350  H1    G  1061     -31.441   7.411 -64.310  1.00  0.00           H  
ATOM   3351  H22   G  1061     -30.008   4.314 -64.009  1.00  0.00           H  
ATOM   3352  H21   G  1061     -31.263   5.241 -64.674  1.00  0.00           H  
ATOM   3353  H8    G  1061     -26.758   9.386 -60.608  1.00  0.00           H  
ATOM   3354  P     C  1062     -22.707   7.328 -63.909  1.00  0.00           P  
ATOM   3355  OP2   C  1062     -22.957   8.787 -64.020  1.00  0.00           O  
ATOM   3356  OP1   C  1062     -21.358   6.789 -64.217  1.00  0.00           O  
ATOM   3357  O5'   C  1062     -23.760   6.575 -64.838  1.00  0.00           O  
ATOM   3358  C5'   C  1062     -23.698   5.169 -65.020  1.00  0.00           C  
ATOM   3359  C4'   C  1062     -24.732   4.689 -66.009  1.00  0.00           C  
ATOM   3360  O4'   C  1062     -26.065   4.946 -65.472  1.00  0.00           O  
ATOM   3361  C3'   C  1062     -24.752   5.397 -67.355  1.00  0.00           C  
ATOM   3362  O3'   C  1062     -23.777   4.901 -68.255  1.00  0.00           O  
ATOM   3363  C1'   C  1062     -26.943   5.234 -66.536  1.00  0.00           C  
ATOM   3364  C2'   C  1062     -26.151   5.076 -67.837  1.00  0.00           C  
ATOM   3365  O2'   C  1062     -26.245   3.732 -68.285  1.00  0.00           O  
ATOM   3366  N1    C  1062     -27.477   6.607 -66.366  1.00  0.00           N  
ATOM   3367  C2    C  1062     -28.663   6.947 -67.029  1.00  0.00           C  
ATOM   3368  O2    C  1062     -29.227   6.097 -67.735  1.00  0.00           O  
ATOM   3369  N3    C  1062     -29.172   8.193 -66.889  1.00  0.00           N  
ATOM   3370  C4    C  1062     -28.546   9.088 -66.125  1.00  0.00           C  
ATOM   3371  N4    C  1062     -29.085  10.305 -66.017  1.00  0.00           N  
ATOM   3372  C5    C  1062     -27.339   8.775 -65.439  1.00  0.00           C  
ATOM   3373  C6    C  1062     -26.846   7.539 -65.583  1.00  0.00           C  
ATOM   3374  H5'   C  1062     -23.852   4.728 -64.158  1.00  0.00           H  
ATOM   3375 H5''   C  1062     -22.806   4.928 -65.348  1.00  0.00           H  
ATOM   3376  H4'   C  1062     -24.627   3.726 -66.159  1.00  0.00           H  
ATOM   3377  H3'   C  1062     -24.637   6.366 -67.259  1.00  0.00           H  
ATOM   3378  H1'   C  1062     -27.684   4.593 -66.531  1.00  0.00           H  
ATOM   3379  H2'   C  1062     -26.447   5.708 -68.523  1.00  0.00           H  
ATOM   3380 HO2'   C  1062     -25.346   3.399 -68.489  1.00  0.00           H  
ATOM   3381  H42   C  1062     -28.649  10.986 -65.463  1.00  0.00           H  
ATOM   3382  H41   C  1062     -29.915  10.518 -66.492  1.00  0.00           H  
ATOM   3383  H5    C  1062     -26.887   9.440 -64.878  1.00  0.00           H  
ATOM   3384  H6    C  1062     -26.017   7.304 -65.119  1.00  0.00           H  
ATOM   3385  P     C  1063     -23.251   5.819 -69.465  1.00  0.00           P  
ATOM   3386  OP2   C  1063     -22.859   7.137 -68.906  1.00  0.00           O  
ATOM   3387  OP1   C  1063     -22.264   5.031 -70.246  1.00  0.00           O  
ATOM   3388  O5'   C  1063     -24.540   6.034 -70.376  1.00  0.00           O  
ATOM   3389  C5'   C  1063     -25.056   4.977 -71.171  1.00  0.00           C  
ATOM   3390  C4'   C  1063     -26.162   5.452 -72.081  1.00  0.00           C  
ATOM   3391  O4'   C  1063     -27.317   5.839 -71.295  1.00  0.00           O  
ATOM   3392  C3'   C  1063     -25.864   6.693 -72.908  1.00  0.00           C  
ATOM   3393  O3'   C  1063     -25.068   6.418 -74.049  1.00  0.00           O  
ATOM   3394  C1'   C  1063     -28.000   6.867 -71.973  1.00  0.00           C  
ATOM   3395  C2'   C  1063     -27.278   7.132 -73.287  1.00  0.00           C  
ATOM   3396  O2'   C  1063     -27.820   6.303 -74.305  1.00  0.00           O  
ATOM   3397  N1    C  1063     -28.066   8.075 -71.113  1.00  0.00           N  
ATOM   3398  C2    C  1063     -29.064   9.023 -71.374  1.00  0.00           C  
ATOM   3399  O2    C  1063     -29.855   8.828 -72.309  1.00  0.00           O  
ATOM   3400  N3    C  1063     -29.146  10.133 -70.605  1.00  0.00           N  
ATOM   3401  C4    C  1063     -28.283  10.319 -69.606  1.00  0.00           C  
ATOM   3402  N4    C  1063     -28.402  11.429 -68.873  1.00  0.00           N  
ATOM   3403  C5    C  1063     -27.258   9.375 -69.316  1.00  0.00           C  
ATOM   3404  C6    C  1063     -27.187   8.280 -70.083  1.00  0.00           C  
ATOM   3405  H5'   C  1063     -25.405   4.275 -70.583  1.00  0.00           H  
ATOM   3406 H5''   C  1063     -24.331   4.605 -71.717  1.00  0.00           H  
ATOM   3407  H4'   C  1063     -26.415   4.722 -72.684  1.00  0.00           H  
ATOM   3408  H3'   C  1063     -25.429   7.390 -72.374  1.00  0.00           H  
ATOM   3409  H1'   C  1063     -28.908   6.552 -72.163  1.00  0.00           H  
ATOM   3410  H2'   C  1063     -27.304   8.079 -73.538  1.00  0.00           H  
ATOM   3411 HO2'   C  1063     -28.317   6.860 -74.939  1.00  0.00           H  
ATOM   3412  H42   C  1063     -27.783  11.595 -68.132  1.00  0.00           H  
ATOM   3413  H41   C  1063     -29.109  12.077 -69.077  1.00  0.00           H  
ATOM   3414  H5    C  1063     -26.628   9.520 -68.579  1.00  0.00           H  
ATOM   3415  H6    C  1063     -26.489   7.619 -69.899  1.00  0.00           H  
ATOM   3416  P     A  1064     -24.195   7.586 -74.725  1.00  0.00           P  
ATOM   3417  OP2   A  1064     -23.393   8.237 -73.659  1.00  0.00           O  
ATOM   3418  OP1   A  1064     -23.511   7.019 -75.915  1.00  0.00           O  
ATOM   3419  O5'   A  1064     -25.281   8.635 -75.233  1.00  0.00           O  
ATOM   3420  C5'   A  1064     -25.993   8.418 -76.442  1.00  0.00           C  
ATOM   3421  C4'   A  1064     -26.809   9.627 -76.828  1.00  0.00           C  
ATOM   3422  O4'   A  1064     -27.773   9.903 -75.765  1.00  0.00           O  
ATOM   3423  C3'   A  1064     -26.067  10.954 -76.850  1.00  0.00           C  
ATOM   3424  O3'   A  1064     -25.165  11.068 -77.937  1.00  0.00           O  
ATOM   3425  C1'   A  1064     -28.154  11.256 -75.811  1.00  0.00           C  
ATOM   3426  C2'   A  1064     -27.277  11.901 -76.872  1.00  0.00           C  
ATOM   3427  O2'   A  1064     -27.943  11.857 -78.125  1.00  0.00           O  
ATOM   3428  N1    A  1064     -29.406  15.017 -72.518  1.00  0.00           N  
ATOM   3429  C2    A  1064     -29.816  14.735 -73.762  1.00  0.00           C  
ATOM   3430  N3    A  1064     -29.448  13.738 -74.563  1.00  0.00           N  
ATOM   3431  C4    A  1064     -28.535  12.956 -73.960  1.00  0.00           C  
ATOM   3432  C5    A  1064     -28.017  13.117 -72.689  1.00  0.00           C  
ATOM   3433  C6    A  1064     -28.489  14.211 -71.941  1.00  0.00           C  
ATOM   3434  N6    A  1064     -28.080  14.492 -70.702  1.00  0.00           N  
ATOM   3435  N7    A  1064     -27.097  12.117 -72.404  1.00  0.00           N  
ATOM   3436  C8    A  1064     -27.081  11.386 -73.491  1.00  0.00           C  
ATOM   3437  N9    A  1064     -27.927  11.836 -74.474  1.00  0.00           N  
ATOM   3438  H5'   A  1064     -26.593   7.651 -76.328  1.00  0.00           H  
ATOM   3439 H5''   A  1064     -25.355   8.221 -77.159  1.00  0.00           H  
ATOM   3440  H4'   A  1064     -27.264   9.504 -77.688  1.00  0.00           H  
ATOM   3441  H3'   A  1064     -25.582  11.109 -76.012  1.00  0.00           H  
ATOM   3442  H1'   A  1064     -29.097  11.364 -76.059  1.00  0.00           H  
ATOM   3443  H2'   A  1064     -27.021  12.816 -76.627  1.00  0.00           H  
ATOM   3444 HO2'   A  1064     -28.221  12.764 -78.369  1.00  0.00           H  
ATOM   3445  H2    A  1064     -30.482  15.351 -74.135  1.00  0.00           H  
ATOM   3446  H61   A  1064     -28.446  15.270 -70.231  1.00  0.00           H  
ATOM   3447  H62   A  1064     -27.416  13.922 -70.263  1.00  0.00           H  
ATOM   3448  H8    A  1064     -26.515  10.592 -73.593  1.00  0.00           H  
ATOM   3449  P     U  1065     -24.007  12.182 -77.912  1.00  0.00           P  
ATOM   3450  OP2   U  1065     -23.298  12.078 -76.612  1.00  0.00           O  
ATOM   3451  OP1   U  1065     -23.238  12.074 -79.179  1.00  0.00           O  
ATOM   3452  O5'   U  1065     -24.801  13.563 -77.933  1.00  0.00           O  
ATOM   3453  C5'   U  1065     -25.511  13.978 -79.090  1.00  0.00           C  
ATOM   3454  C4'   U  1065     -25.991  15.403 -78.967  1.00  0.00           C  
ATOM   3455  O4'   U  1065     -26.999  15.498 -77.926  1.00  0.00           O  
ATOM   3456  C3'   U  1065     -24.945  16.431 -78.562  1.00  0.00           C  
ATOM   3457  O3'   U  1065     -24.130  16.847 -79.642  1.00  0.00           O  
ATOM   3458  C1'   U  1065     -26.901  16.760 -77.270  1.00  0.00           C  
ATOM   3459  C2'   U  1065     -25.791  17.549 -77.968  1.00  0.00           C  
ATOM   3460  O2'   U  1065     -26.369  18.354 -78.987  1.00  0.00           O  
ATOM   3461  N1    U  1065     -26.611  16.531 -75.834  1.00  0.00           N  
ATOM   3462  C2    U  1065     -27.011  17.512 -74.945  1.00  0.00           C  
ATOM   3463  O2    U  1065     -27.581  18.532 -75.292  1.00  0.00           O  
ATOM   3464  N3    U  1065     -26.722  17.256 -73.627  1.00  0.00           N  
ATOM   3465  C4    U  1065     -26.086  16.145 -73.115  1.00  0.00           C  
ATOM   3466  O4    U  1065     -25.898  16.063 -71.901  1.00  0.00           O  
ATOM   3467  C5    U  1065     -25.701  15.173 -74.093  1.00  0.00           C  
ATOM   3468  C6    U  1065     -25.971  15.396 -75.383  1.00  0.00           C  
ATOM   3469  H5'   U  1065     -26.285  13.391 -79.218  1.00  0.00           H  
ATOM   3470 H5''   U  1065     -24.923  13.907 -79.870  1.00  0.00           H  
ATOM   3471  H4'   U  1065     -26.390  15.677 -79.818  1.00  0.00           H  
ATOM   3472  H3'   U  1065     -24.378  16.053 -77.858  1.00  0.00           H  
ATOM   3473  H1'   U  1065     -27.747  17.248 -77.357  1.00  0.00           H  
ATOM   3474  H2'   U  1065     -25.279  18.087 -77.329  1.00  0.00           H  
ATOM   3475 HO2'   U  1065     -26.332  19.294 -78.711  1.00  0.00           H  
ATOM   3476  H3    U  1065     -26.997  17.939 -72.981  1.00  0.00           H  
ATOM   3477  H5    U  1065     -25.244  14.351 -73.817  1.00  0.00           H  
ATOM   3478  H6    U  1065     -25.697  14.716 -76.032  1.00  0.00           H  
ATOM   3479  P     U  1066     -22.606  17.285 -79.385  1.00  0.00           P  
ATOM   3480  OP2   U  1066     -22.091  16.500 -78.235  1.00  0.00           O  
ATOM   3481  OP1   U  1066     -21.888  17.240 -80.685  1.00  0.00           O  
ATOM   3482  O5'   U  1066     -22.714  18.808 -78.933  1.00  0.00           O  
ATOM   3483  C5'   U  1066     -23.093  19.818 -79.856  1.00  0.00           C  
ATOM   3484  C4'   U  1066     -23.076  21.187 -79.223  1.00  0.00           C  
ATOM   3485  O4'   U  1066     -24.204  21.325 -78.316  1.00  0.00           O  
ATOM   3486  C3'   U  1066     -21.876  21.505 -78.345  1.00  0.00           C  
ATOM   3487  O3'   U  1066     -20.742  21.918 -79.086  1.00  0.00           O  
ATOM   3488  C1'   U  1066     -23.833  22.123 -77.202  1.00  0.00           C  
ATOM   3489  C2'   U  1066     -22.416  22.621 -77.466  1.00  0.00           C  
ATOM   3490  O2'   U  1066     -22.477  23.851 -78.175  1.00  0.00           O  
ATOM   3491  N1    U  1066     -23.920  21.296 -75.974  1.00  0.00           N  
ATOM   3492  C2    U  1066     -24.000  21.965 -74.767  1.00  0.00           C  
ATOM   3493  O2    U  1066     -24.004  23.181 -74.679  1.00  0.00           O  
ATOM   3494  N3    U  1066     -24.079  21.159 -73.658  1.00  0.00           N  
ATOM   3495  C4    U  1066     -24.084  19.781 -73.630  1.00  0.00           C  
ATOM   3496  O4    U  1066     -24.159  19.198 -72.548  1.00  0.00           O  
ATOM   3497  C5    U  1066     -23.998  19.157 -74.915  1.00  0.00           C  
ATOM   3498  C6    U  1066     -23.922  19.918 -76.012  1.00  0.00           C  
ATOM   3499  H5'   U  1066     -23.997  19.629 -80.183  1.00  0.00           H  
ATOM   3500 H5''   U  1066     -22.471  19.809 -80.613  1.00  0.00           H  
ATOM   3501  H4'   U  1066     -23.144  21.867 -79.924  1.00  0.00           H  
ATOM   3502  H3'   U  1066     -21.634  20.733 -77.793  1.00  0.00           H  
ATOM   3503  H1'   U  1066     -24.435  22.893 -77.118  1.00  0.00           H  
ATOM   3504  H2'   U  1066     -21.901  22.707 -76.637  1.00  0.00           H  
ATOM   3505 HO2'   U  1066     -22.196  24.577 -77.579  1.00  0.00           H  
ATOM   3506  H3    U  1066     -24.136  21.613 -72.792  1.00  0.00           H  
ATOM   3507  H5    U  1066     -23.996  18.179 -74.990  1.00  0.00           H  
ATOM   3508  H6    U  1066     -23.863  19.467 -76.879  1.00  0.00           H  
ATOM   3509  P     A  1067     -19.267  21.752 -78.470  1.00  0.00           P  
ATOM   3510  OP2   A  1067     -19.114  20.346 -78.019  1.00  0.00           O  
ATOM   3511  OP1   A  1067     -18.297  22.323 -79.438  1.00  0.00           O  
ATOM   3512  O5'   A  1067     -19.282  22.684 -77.178  1.00  0.00           O  
ATOM   3513  C5'   A  1067     -19.242  24.098 -77.299  1.00  0.00           C  
ATOM   3514  C4'   A  1067     -19.524  24.776 -75.982  1.00  0.00           C  
ATOM   3515  O4'   A  1067     -20.738  24.223 -75.423  1.00  0.00           O  
ATOM   3516  C3'   A  1067     -18.506  24.535 -74.877  1.00  0.00           C  
ATOM   3517  O3'   A  1067     -17.379  25.389 -74.965  1.00  0.00           O  
ATOM   3518  C1'   A  1067     -20.666  24.179 -74.014  1.00  0.00           C  
ATOM   3519  C2'   A  1067     -19.336  24.848 -73.645  1.00  0.00           C  
ATOM   3520  O2'   A  1067     -19.540  26.247 -73.503  1.00  0.00           O  
ATOM   3521  N1    A  1067     -21.233  20.844 -70.127  1.00  0.00           N  
ATOM   3522  C2    A  1067     -21.251  22.182 -70.175  1.00  0.00           C  
ATOM   3523  N3    A  1067     -21.096  22.988 -71.223  1.00  0.00           N  
ATOM   3524  C4    A  1067     -20.899  22.275 -72.346  1.00  0.00           C  
ATOM   3525  C5    A  1067     -20.855  20.898 -72.455  1.00  0.00           C  
ATOM   3526  C6    A  1067     -21.033  20.158 -71.273  1.00  0.00           C  
ATOM   3527  N6    A  1067     -21.015  18.824 -71.224  1.00  0.00           N  
ATOM   3528  N7    A  1067     -20.634  20.517 -73.772  1.00  0.00           N  
ATOM   3529  C8    A  1067     -20.551  21.653 -74.418  1.00  0.00           C  
ATOM   3530  N9    A  1067     -20.703  22.758 -73.617  1.00  0.00           N  
ATOM   3531  H5'   A  1067     -19.914  24.383 -77.954  1.00  0.00           H  
ATOM   3532 H5''   A  1067     -18.355  24.368 -77.615  1.00  0.00           H  
ATOM   3533  H4'   A  1067     -19.631  25.742 -76.108  1.00  0.00           H  
ATOM   3534  H3'   A  1067     -18.202  23.603 -74.855  1.00  0.00           H  
ATOM   3535  H1'   A  1067     -21.404  24.658 -73.581  1.00  0.00           H  
ATOM   3536  H2'   A  1067     -18.944  24.455 -72.837  1.00  0.00           H  
ATOM   3537 HO2'   A  1067     -19.465  26.485 -72.556  1.00  0.00           H  
ATOM   3538  H2    A  1067     -21.399  22.632 -69.316  1.00  0.00           H  
ATOM   3539  H61   A  1067     -21.145  18.363 -70.368  1.00  0.00           H  
ATOM   3540  H62   A  1067     -20.872  18.305 -72.042  1.00  0.00           H  
ATOM   3541  H8    A  1067     -20.395  21.710 -75.384  1.00  0.00           H  
ATOM   3542  P     A  1068     -15.895  24.773 -74.933  1.00  0.00           P  
ATOM   3543  OP2   A  1068     -15.992  23.322 -75.229  1.00  0.00           O  
ATOM   3544  OP1   A  1068     -15.021  25.635 -75.767  1.00  0.00           O  
ATOM   3545  O5'   A  1068     -15.443  24.937 -73.414  1.00  0.00           O  
ATOM   3546  C5'   A  1068     -15.389  26.217 -72.803  1.00  0.00           C  
ATOM   3547  C4'   A  1068     -15.524  26.122 -71.304  1.00  0.00           C  
ATOM   3548  O4'   A  1068     -16.836  25.586 -70.979  1.00  0.00           O  
ATOM   3549  C3'   A  1068     -14.560  25.174 -70.606  1.00  0.00           C  
ATOM   3550  O3'   A  1068     -13.311  25.773 -70.308  1.00  0.00           O  
ATOM   3551  C1'   A  1068     -16.751  24.702 -69.879  1.00  0.00           C  
ATOM   3552  C2'   A  1068     -15.326  24.827 -69.337  1.00  0.00           C  
ATOM   3553  O2'   A  1068     -15.276  25.891 -68.399  1.00  0.00           O  
ATOM   3554  N1    A  1068     -17.987  19.871 -68.579  1.00  0.00           N  
ATOM   3555  C2    A  1068     -17.772  20.973 -67.849  1.00  0.00           C  
ATOM   3556  N3    A  1068     -17.453  22.201 -68.253  1.00  0.00           N  
ATOM   3557  C4    A  1068     -17.354  22.249 -69.593  1.00  0.00           C  
ATOM   3558  C5    A  1068     -17.545  21.203 -70.476  1.00  0.00           C  
ATOM   3559  C6    A  1068     -17.880  19.954 -69.923  1.00  0.00           C  
ATOM   3560  N6    A  1068     -18.093  18.855 -70.650  1.00  0.00           N  
ATOM   3561  N7    A  1068     -17.359  21.626 -71.786  1.00  0.00           N  
ATOM   3562  C8    A  1068     -17.064  22.896 -71.667  1.00  0.00           C  
ATOM   3563  N9    A  1068     -17.043  23.341 -70.368  1.00  0.00           N  
ATOM   3564  H5'   A  1068     -16.118  26.770 -73.154  1.00  0.00           H  
ATOM   3565 H5''   A  1068     -14.534  26.641 -73.021  1.00  0.00           H  
ATOM   3566  H4'   A  1068     -15.435  27.013 -70.906  1.00  0.00           H  
ATOM   3567  H3'   A  1068     -14.410  24.367 -71.143  1.00  0.00           H  
ATOM   3568  H1'   A  1068     -17.390  24.940 -69.174  1.00  0.00           H  
ATOM   3569  H2'   A  1068     -15.012  23.984 -68.948  1.00  0.00           H  
ATOM   3570 HO2'   A  1068     -15.165  25.518 -67.500  1.00  0.00           H  
ATOM   3571  H2    A  1068     -17.863  20.860 -66.879  1.00  0.00           H  
ATOM   3572  H61   A  1068     -18.324  18.012 -70.206  1.00  0.00           H  
ATOM   3573  H62   A  1068     -18.021  18.892 -71.626  1.00  0.00           H  
ATOM   3574  H8    A  1068     -16.876  23.476 -72.434  1.00  0.00           H  
ATOM   3575  P     U  1069     -12.022  24.855 -70.026  1.00  0.00           P  
ATOM   3576  OP2   U  1069     -11.825  23.968 -71.200  1.00  0.00           O  
ATOM   3577  OP1   U  1069     -10.915  25.741 -69.582  1.00  0.00           O  
ATOM   3578  O5'   U  1069     -12.456  23.950 -68.790  1.00  0.00           O  
ATOM   3579  C5'   U  1069     -12.394  24.449 -67.463  1.00  0.00           C  
ATOM   3580  C4'   U  1069     -12.786  23.398 -66.453  1.00  0.00           C  
ATOM   3581  O4'   U  1069     -14.061  22.814 -66.825  1.00  0.00           O  
ATOM   3582  C3'   U  1069     -11.862  22.195 -66.346  1.00  0.00           C  
ATOM   3583  O3'   U  1069     -10.724  22.440 -65.539  1.00  0.00           O  
ATOM   3584  C1'   U  1069     -14.099  21.462 -66.422  1.00  0.00           C  
ATOM   3585  C2'   U  1069     -12.781  21.161 -65.709  1.00  0.00           C  
ATOM   3586  O2'   U  1069     -12.937  21.400 -64.317  1.00  0.00           O  
ATOM   3587  N1    U  1069     -14.297  20.613 -67.621  1.00  0.00           N  
ATOM   3588  C2    U  1069     -14.751  19.324 -67.414  1.00  0.00           C  
ATOM   3589  O2    U  1069     -14.990  18.872 -66.308  1.00  0.00           O  
ATOM   3590  N3    U  1069     -14.920  18.575 -68.553  1.00  0.00           N  
ATOM   3591  C4    U  1069     -14.685  18.973 -69.852  1.00  0.00           C  
ATOM   3592  O4    U  1069     -14.885  18.179 -70.773  1.00  0.00           O  
ATOM   3593  C5    U  1069     -14.217  20.318 -69.990  1.00  0.00           C  
ATOM   3594  C6    U  1069     -14.045  21.070 -68.898  1.00  0.00           C  
ATOM   3595  H5'   U  1069     -13.003  25.213 -67.380  1.00  0.00           H  
ATOM   3596 H5''   U  1069     -11.480  24.747 -67.275  1.00  0.00           H  
ATOM   3597  H4'   U  1069     -12.870  23.813 -65.569  1.00  0.00           H  
ATOM   3598  H3'   U  1069     -11.570  21.889 -67.229  1.00  0.00           H  
ATOM   3599  H1'   U  1069     -14.843  21.321 -65.798  1.00  0.00           H  
ATOM   3600  H2'   U  1069     -12.473  20.249 -65.887  1.00  0.00           H  
ATOM   3601 HO2'   U  1069     -12.816  20.556 -63.833  1.00  0.00           H  
ATOM   3602  H3    U  1069     -15.241  17.658 -68.428  1.00  0.00           H  
ATOM   3603  H5    U  1069     -14.025  20.685 -70.879  1.00  0.00           H  
ATOM   3604  H6    U  1069     -13.723  21.986 -69.019  1.00  0.00           H  
ATOM   3605  P     A  1070      -9.251  22.381 -66.178  1.00  0.00           P  
ATOM   3606  OP2   A  1070      -9.393  22.197 -67.644  1.00  0.00           O  
ATOM   3607  OP1   A  1070      -8.476  23.534 -65.654  1.00  0.00           O  
ATOM   3608  O5'   A  1070      -8.622  21.048 -65.573  1.00  0.00           O  
ATOM   3609  C5'   A  1070      -8.535  20.856 -64.169  1.00  0.00           C  
ATOM   3610  C4'   A  1070      -9.326  19.651 -63.724  1.00  0.00           C  
ATOM   3611  O4'   A  1070     -10.635  19.676 -64.354  1.00  0.00           O  
ATOM   3612  C3'   A  1070      -8.769  18.297 -64.136  1.00  0.00           C  
ATOM   3613  O3'   A  1070      -7.781  17.810 -63.244  1.00  0.00           O  
ATOM   3614  C1'   A  1070     -11.048  18.371 -64.730  1.00  0.00           C  
ATOM   3615  C2'   A  1070     -10.013  17.425 -64.117  1.00  0.00           C  
ATOM   3616  O2'   A  1070     -10.402  17.111 -62.788  1.00  0.00           O  
ATOM   3617  N1    A  1070     -12.718  15.697 -68.806  1.00  0.00           N  
ATOM   3618  C2    A  1070     -12.861  15.511 -67.488  1.00  0.00           C  
ATOM   3619  N3    A  1070     -12.399  16.248 -66.480  1.00  0.00           N  
ATOM   3620  C4    A  1070     -11.704  17.302 -66.941  1.00  0.00           C  
ATOM   3621  C5    A  1070     -11.471  17.625 -68.265  1.00  0.00           C  
ATOM   3622  C6    A  1070     -12.014  16.766 -69.236  1.00  0.00           C  
ATOM   3623  N6    A  1070     -11.871  16.950 -70.551  1.00  0.00           N  
ATOM   3624  N7    A  1070     -10.714  18.786 -68.361  1.00  0.00           N  
ATOM   3625  C8    A  1070     -10.511  19.132 -67.114  1.00  0.00           C  
ATOM   3626  N9    A  1070     -11.082  18.279 -66.202  1.00  0.00           N  
ATOM   3627  H5'   A  1070      -8.882  21.651 -63.714  1.00  0.00           H  
ATOM   3628 H5''   A  1070      -7.596  20.731 -63.920  1.00  0.00           H  
ATOM   3629  H4'   A  1070      -9.434  19.666 -62.750  1.00  0.00           H  
ATOM   3630  H3'   A  1070      -8.394  18.334 -65.041  1.00  0.00           H  
ATOM   3631  H1'   A  1070     -11.935  18.161 -64.369  1.00  0.00           H  
ATOM   3632  H2'   A  1070      -9.895  16.619 -64.662  1.00  0.00           H  
ATOM   3633 HO2'   A  1070     -11.130  17.709 -62.519  1.00  0.00           H  
ATOM   3634  H2    A  1070     -13.380  14.721 -67.228  1.00  0.00           H  
ATOM   3635  H61   A  1070     -12.274  16.316 -71.181  1.00  0.00           H  
ATOM   3636  H62   A  1070     -11.365  17.719 -70.886  1.00  0.00           H  
ATOM   3637  H8    A  1070      -9.998  19.927 -66.856  1.00  0.00           H  
ATOM   3638  P     G  1071      -6.696  16.736 -63.749  1.00  0.00           P  
ATOM   3639  OP2   G  1071      -5.998  17.307 -64.928  1.00  0.00           O  
ATOM   3640  OP1   G  1071      -5.907  16.291 -62.572  1.00  0.00           O  
ATOM   3641  O5'   G  1071      -7.575  15.503 -64.246  1.00  0.00           O  
ATOM   3642  C5'   G  1071      -8.258  14.674 -63.318  1.00  0.00           C  
ATOM   3643  C4'   G  1071      -9.056  13.600 -64.016  1.00  0.00           C  
ATOM   3644  O4'   G  1071     -10.006  14.178 -64.937  1.00  0.00           O  
ATOM   3645  C3'   G  1071      -8.257  12.619 -64.862  1.00  0.00           C  
ATOM   3646  O3'   G  1071      -7.759  11.523 -64.114  1.00  0.00           O  
ATOM   3647  C1'   G  1071     -10.053  13.454 -66.150  1.00  0.00           C  
ATOM   3648  C2'   G  1071      -9.279  12.169 -65.896  1.00  0.00           C  
ATOM   3649  O2'   G  1071     -10.166  11.200 -65.356  1.00  0.00           O  
ATOM   3650  N1    G  1071      -8.875  13.889 -71.084  1.00  0.00           N  
ATOM   3651  C2    G  1071      -9.529  12.875 -70.427  1.00  0.00           C  
ATOM   3652  N2    G  1071      -9.925  11.837 -71.179  1.00  0.00           N  
ATOM   3653  N3    G  1071      -9.779  12.877 -69.128  1.00  0.00           N  
ATOM   3654  C4    G  1071      -9.314  13.991 -68.526  1.00  0.00           C  
ATOM   3655  C5    G  1071      -8.650  15.061 -69.088  1.00  0.00           C  
ATOM   3656  C6    G  1071      -8.387  15.046 -70.483  1.00  0.00           C  
ATOM   3657  O6    G  1071      -7.811  15.899 -71.167  1.00  0.00           O  
ATOM   3658  N7    G  1071      -8.341  16.011 -68.125  1.00  0.00           N  
ATOM   3659  C8    G  1071      -8.814  15.511 -67.016  1.00  0.00           C  
ATOM   3660  N9    G  1071      -9.417  14.289 -67.187  1.00  0.00           N  
ATOM   3661  H5'   G  1071      -8.865  15.225 -62.782  1.00  0.00           H  
ATOM   3662 H5''   G  1071      -7.603  14.251 -62.724  1.00  0.00           H  
ATOM   3663  H4'   G  1071      -9.546  13.102 -63.329  1.00  0.00           H  
ATOM   3664  H3'   G  1071      -7.509  13.075 -65.299  1.00  0.00           H  
ATOM   3665  H1'   G  1071     -10.968  13.235 -66.423  1.00  0.00           H  
ATOM   3666  H2'   G  1071      -8.844  11.847 -66.714  1.00  0.00           H  
ATOM   3667 HO2'   G  1071     -10.336  10.511 -66.032  1.00  0.00           H  
ATOM   3668  H1    G  1071      -8.739  13.792 -72.049  1.00  0.00           H  
ATOM   3669  H22   G  1071     -10.397  11.084 -70.765  1.00  0.00           H  
ATOM   3670  H21   G  1071      -9.743  11.829 -72.142  1.00  0.00           H  
ATOM   3671  H8    G  1071      -8.746  15.964 -66.149  1.00  0.00           H  
ATOM   3672  P     C  1072      -6.352  10.851 -64.506  1.00  0.00           P  
ATOM   3673  OP2   C  1072      -5.428  11.932 -64.931  1.00  0.00           O  
ATOM   3674  OP1   C  1072      -5.955   9.939 -63.403  1.00  0.00           O  
ATOM   3675  O5'   C  1072      -6.691   9.961 -65.782  1.00  0.00           O  
ATOM   3676  C5'   C  1072      -7.588   8.864 -65.689  1.00  0.00           C  
ATOM   3677  C4'   C  1072      -7.811   8.212 -67.032  1.00  0.00           C  
ATOM   3678  O4'   C  1072      -8.456   9.155 -67.934  1.00  0.00           O  
ATOM   3679  C3'   C  1072      -6.562   7.776 -67.782  1.00  0.00           C  
ATOM   3680  O3'   C  1072      -6.140   6.467 -67.438  1.00  0.00           O  
ATOM   3681  C1'   C  1072      -7.954   9.001 -69.254  1.00  0.00           C  
ATOM   3682  C2'   C  1072      -7.032   7.784 -69.234  1.00  0.00           C  
ATOM   3683  O2'   C  1072      -7.794   6.624 -69.535  1.00  0.00           O  
ATOM   3684  N1    C  1072      -7.237  10.245 -69.628  1.00  0.00           N  
ATOM   3685  C2    C  1072      -6.986  10.485 -70.985  1.00  0.00           C  
ATOM   3686  O2    C  1072      -7.367   9.658 -71.828  1.00  0.00           O  
ATOM   3687  N3    C  1072      -6.335  11.612 -71.353  1.00  0.00           N  
ATOM   3688  C4    C  1072      -5.936  12.485 -70.429  1.00  0.00           C  
ATOM   3689  N4    C  1072      -5.296  13.584 -70.839  1.00  0.00           N  
ATOM   3690  C5    C  1072      -6.174  12.270 -69.042  1.00  0.00           C  
ATOM   3691  C6    C  1072      -6.821  11.152 -68.690  1.00  0.00           C  
ATOM   3692  H5'   C  1072      -8.447   9.182 -65.342  1.00  0.00           H  
ATOM   3693 H5''   C  1072      -7.218   8.201 -65.070  1.00  0.00           H  
ATOM   3694  H4'   C  1072      -8.398   7.436 -66.915  1.00  0.00           H  
ATOM   3695  H3'   C  1072      -5.819   8.399 -67.642  1.00  0.00           H  
ATOM   3696  H1'   C  1072      -8.684   8.841 -69.888  1.00  0.00           H  
ATOM   3697  H2'   C  1072      -6.281   7.894 -69.852  1.00  0.00           H  
ATOM   3698 HO2'   C  1072      -7.555   6.308 -70.431  1.00  0.00           H  
ATOM   3699  H42   C  1072      -4.990  14.244 -70.183  1.00  0.00           H  
ATOM   3700  H41   C  1072      -5.133  13.728 -71.794  1.00  0.00           H  
ATOM   3701  H5    C  1072      -5.877  12.918 -68.369  1.00  0.00           H  
ATOM   3702  H6    C  1072      -6.995  10.986 -67.740  1.00  0.00           H  
ATOM   3703  P     G  1073      -4.574   6.106 -67.399  1.00  0.00           P  
ATOM   3704  OP2   G  1073      -3.845   7.282 -66.859  1.00  0.00           O  
ATOM   3705  OP1   G  1073      -4.423   4.783 -66.742  1.00  0.00           O  
ATOM   3706  O5'   G  1073      -4.177   5.942 -68.933  1.00  0.00           O  
ATOM   3707  C5'   G  1073      -4.788   4.948 -69.742  1.00  0.00           C  
ATOM   3708  C4'   G  1073      -4.295   5.012 -71.166  1.00  0.00           C  
ATOM   3709  O4'   G  1073      -4.835   6.202 -71.794  1.00  0.00           O  
ATOM   3710  C3'   G  1073      -2.790   5.141 -71.346  1.00  0.00           C  
ATOM   3711  O3'   G  1073      -2.128   3.888 -71.383  1.00  0.00           O  
ATOM   3712  C1'   G  1073      -3.898   6.718 -72.729  1.00  0.00           C  
ATOM   3713  C2'   G  1073      -2.670   5.793 -72.706  1.00  0.00           C  
ATOM   3714  O2'   G  1073      -2.800   4.838 -73.749  1.00  0.00           O  
ATOM   3715  N1    G  1073      -1.891  11.142 -74.249  1.00  0.00           N  
ATOM   3716  C2    G  1073      -2.051   9.969 -74.946  1.00  0.00           C  
ATOM   3717  N2    G  1073      -1.621   9.969 -76.217  1.00  0.00           N  
ATOM   3718  N3    G  1073      -2.593   8.875 -74.437  1.00  0.00           N  
ATOM   3719  C4    G  1073      -2.968   9.048 -73.152  1.00  0.00           C  
ATOM   3720  C5    G  1073      -2.854  10.176 -72.367  1.00  0.00           C  
ATOM   3721  C6    G  1073      -2.270  11.342 -72.925  1.00  0.00           C  
ATOM   3722  O6    G  1073      -2.081  12.441 -72.391  1.00  0.00           O  
ATOM   3723  N7    G  1073      -3.362   9.945 -71.096  1.00  0.00           N  
ATOM   3724  C8    G  1073      -3.768   8.705 -71.131  1.00  0.00           C  
ATOM   3725  N9    G  1073      -3.559   8.102 -72.348  1.00  0.00           N  
ATOM   3726  H5'   G  1073      -5.759   5.081 -69.734  1.00  0.00           H  
ATOM   3727 H5''   G  1073      -4.583   4.064 -69.372  1.00  0.00           H  
ATOM   3728  H4'   G  1073      -4.608   4.225 -71.660  1.00  0.00           H  
ATOM   3729  H3'   G  1073      -2.391   5.694 -70.643  1.00  0.00           H  
ATOM   3730  H1'   G  1073      -4.294   6.713 -73.626  1.00  0.00           H  
ATOM   3731  H2'   G  1073      -1.839   6.307 -72.786  1.00  0.00           H  
ATOM   3732 HO2'   G  1073      -2.622   3.945 -73.388  1.00  0.00           H  
ATOM   3733  H1    G  1073      -1.477  11.897 -74.718  1.00  0.00           H  
ATOM   3734  H22   G  1073      -1.710   9.159 -76.764  1.00  0.00           H  
ATOM   3735  H21   G  1073      -1.219  10.775 -76.601  1.00  0.00           H  
ATOM   3736  H8    G  1073      -4.180   8.251 -70.367  1.00  0.00           H  
ATOM   3737  P     U  1074      -0.644   3.741 -70.783  1.00  0.00           P  
ATOM   3738  OP2   U  1074      -0.617   4.406 -69.457  1.00  0.00           O  
ATOM   3739  OP1   U  1074      -0.241   2.316 -70.898  1.00  0.00           O  
ATOM   3740  O5'   U  1074       0.261   4.591 -71.781  1.00  0.00           O  
ATOM   3741  C5'   U  1074       0.430   4.192 -73.133  1.00  0.00           C  
ATOM   3742  C4'   U  1074       1.368   5.114 -73.872  1.00  0.00           C  
ATOM   3743  O4'   U  1074       0.728   6.388 -74.091  1.00  0.00           O  
ATOM   3744  C3'   U  1074       2.631   5.522 -73.130  1.00  0.00           C  
ATOM   3745  O3'   U  1074       3.637   4.525 -73.160  1.00  0.00           O  
ATOM   3746  C1'   U  1074       1.701   7.412 -74.186  1.00  0.00           C  
ATOM   3747  C2'   U  1074       3.053   6.763 -73.904  1.00  0.00           C  
ATOM   3748  O2'   U  1074       3.669   6.417 -75.136  1.00  0.00           O  
ATOM   3749  N1    U  1074       1.366   8.466 -73.199  1.00  0.00           N  
ATOM   3750  C2    U  1074       1.854   9.737 -73.443  1.00  0.00           C  
ATOM   3751  O2    U  1074       2.532  10.014 -74.417  1.00  0.00           O  
ATOM   3752  N3    U  1074       1.518  10.680 -72.503  1.00  0.00           N  
ATOM   3753  C4    U  1074       0.761  10.490 -71.366  1.00  0.00           C  
ATOM   3754  O4    U  1074       0.547  11.443 -70.616  1.00  0.00           O  
ATOM   3755  C5    U  1074       0.290   9.151 -71.179  1.00  0.00           C  
ATOM   3756  C6    U  1074       0.601   8.213 -72.080  1.00  0.00           C  
ATOM   3757  H5'   U  1074      -0.443   4.200 -73.579  1.00  0.00           H  
ATOM   3758 H5''   U  1074       0.793   3.283 -73.155  1.00  0.00           H  
ATOM   3759  H4'   U  1074       1.620   4.719 -74.732  1.00  0.00           H  
ATOM   3760  H3'   U  1074       2.438   5.755 -72.199  1.00  0.00           H  
ATOM   3761  H1'   U  1074       1.711   7.801 -75.086  1.00  0.00           H  
ATOM   3762  H2'   U  1074       3.627   7.345 -73.364  1.00  0.00           H  
ATOM   3763 HO2'   U  1074       4.430   7.015 -75.292  1.00  0.00           H  
ATOM   3764  H3    U  1074       1.854  11.588 -72.657  1.00  0.00           H  
ATOM   3765  H5    U  1074      -0.257   8.925 -70.398  1.00  0.00           H  
ATOM   3766  H6    U  1074       0.268   7.305 -71.928  1.00  0.00           H  
ATOM   3767  P     G  1075       4.685   4.396 -71.949  1.00  0.00           P  
ATOM   3768  OP2   G  1075       3.944   4.592 -70.677  1.00  0.00           O  
ATOM   3769  OP1   G  1075       5.476   3.156 -72.155  1.00  0.00           O  
ATOM   3770  O5'   G  1075       5.660   5.641 -72.148  1.00  0.00           O  
ATOM   3771  C5'   G  1075       6.516   5.722 -73.278  1.00  0.00           C  
ATOM   3772  C4'   G  1075       7.362   6.971 -73.244  1.00  0.00           C  
ATOM   3773  O4'   G  1075       6.527   8.132 -73.480  1.00  0.00           O  
ATOM   3774  C3'   G  1075       8.009   7.303 -71.907  1.00  0.00           C  
ATOM   3775  O3'   G  1075       9.196   6.566 -71.669  1.00  0.00           O  
ATOM   3776  C1'   G  1075       7.084   9.255 -72.836  1.00  0.00           C  
ATOM   3777  C2'   G  1075       8.323   8.781 -72.079  1.00  0.00           C  
ATOM   3778  O2'   G  1075       9.470   8.973 -72.895  1.00  0.00           O  
ATOM   3779  N1    G  1075       5.434  13.455 -70.479  1.00  0.00           N  
ATOM   3780  C2    G  1075       6.512  13.287 -71.314  1.00  0.00           C  
ATOM   3781  N2    G  1075       7.252  14.379 -71.558  1.00  0.00           N  
ATOM   3782  N3    G  1075       6.842  12.134 -71.872  1.00  0.00           N  
ATOM   3783  C4    G  1075       5.995  11.143 -71.522  1.00  0.00           C  
ATOM   3784  C5    G  1075       4.891  11.204 -70.698  1.00  0.00           C  
ATOM   3785  C6    G  1075       4.549  12.448 -70.105  1.00  0.00           C  
ATOM   3786  O6    G  1075       3.608  12.706 -69.346  1.00  0.00           O  
ATOM   3787  N7    G  1075       4.284   9.961 -70.593  1.00  0.00           N  
ATOM   3788  C8    G  1075       5.016   9.181 -71.341  1.00  0.00           C  
ATOM   3789  N9    G  1075       6.069   9.833 -71.935  1.00  0.00           N  
ATOM   3790  H5'   G  1075       5.972   5.727 -74.093  1.00  0.00           H  
ATOM   3791 H5''   G  1075       7.104   4.938 -73.291  1.00  0.00           H  
ATOM   3792  H4'   G  1075       8.059   6.921 -73.931  1.00  0.00           H  
ATOM   3793  H3'   G  1075       7.390   7.164 -71.160  1.00  0.00           H  
ATOM   3794  H1'   G  1075       7.345   9.922 -73.505  1.00  0.00           H  
ATOM   3795  H2'   G  1075       8.414   9.232 -71.214  1.00  0.00           H  
ATOM   3796 HO2'   G  1075      10.009   9.701 -72.522  1.00  0.00           H  
ATOM   3797  H1    G  1075       5.275  14.351 -70.117  1.00  0.00           H  
ATOM   3798  H22   G  1075       8.034  14.320 -72.146  1.00  0.00           H  
ATOM   3799  H21   G  1075       7.014  15.237 -71.148  1.00  0.00           H  
ATOM   3800  H8    G  1075       4.830   8.227 -71.467  1.00  0.00           H  
ATOM   3801  P     C  1076       9.650   6.230 -70.164  1.00  0.00           P  
ATOM   3802  OP2   C  1076       8.457   5.757 -69.418  1.00  0.00           O  
ATOM   3803  OP1   C  1076      10.861   5.373 -70.230  1.00  0.00           O  
ATOM   3804  O5'   C  1076      10.079   7.643 -69.566  1.00  0.00           O  
ATOM   3805  C5'   C  1076      11.272   7.782 -68.809  1.00  0.00           C  
ATOM   3806  C4'   C  1076      11.715   9.223 -68.728  1.00  0.00           C  
ATOM   3807  O4'   C  1076      10.796  10.062 -69.483  1.00  0.00           O  
ATOM   3808  C3'   C  1076      11.728   9.843 -67.339  1.00  0.00           C  
ATOM   3809  O3'   C  1076      12.959   9.657 -66.663  1.00  0.00           O  
ATOM   3810  C1'   C  1076      10.558  11.285 -68.808  1.00  0.00           C  
ATOM   3811  C2'   C  1076      11.543  11.327 -67.642  1.00  0.00           C  
ATOM   3812  O2'   C  1076      12.756  11.917 -68.085  1.00  0.00           O  
ATOM   3813  N1    C  1076       9.146  11.268 -68.352  1.00  0.00           N  
ATOM   3814  C2    C  1076       8.641  12.404 -67.707  1.00  0.00           C  
ATOM   3815  O2    C  1076       9.384  13.384 -67.536  1.00  0.00           O  
ATOM   3816  N3    C  1076       7.357  12.415 -67.282  1.00  0.00           N  
ATOM   3817  C4    C  1076       6.580  11.350 -67.478  1.00  0.00           C  
ATOM   3818  N4    C  1076       5.319  11.405 -67.042  1.00  0.00           N  
ATOM   3819  C5    C  1076       7.063  10.179 -68.129  1.00  0.00           C  
ATOM   3820  C6    C  1076       8.334  10.181 -68.546  1.00  0.00           C  
ATOM   3821  H5'   C  1076      11.981   7.253 -69.230  1.00  0.00           H  
ATOM   3822 H5''   C  1076      11.116   7.445 -67.902  1.00  0.00           H  
ATOM   3823  H4'   C  1076      12.609   9.303 -69.119  1.00  0.00           H  
ATOM   3824  H3'   C  1076      11.000   9.498 -66.781  1.00  0.00           H  
ATOM   3825  H1'   C  1076      10.706  12.065 -69.382  1.00  0.00           H  
ATOM   3826  H2'   C  1076      11.167  11.805 -66.873  1.00  0.00           H  
ATOM   3827 HO2'   C  1076      12.836  12.814 -67.698  1.00  0.00           H  
ATOM   3828  H42   C  1076       4.723  10.638 -67.170  1.00  0.00           H  
ATOM   3829  H41   C  1076       4.991  12.212 -66.593  1.00  0.00           H  
ATOM   3830  H5    C  1076       6.483   9.401 -68.269  1.00  0.00           H  
ATOM   3831  H6    C  1076       8.685   9.385 -68.997  1.00  0.00           H  
ATOM   3832  P     G  1077      12.989   9.515 -65.062  1.00  0.00           P  
ATOM   3833  OP2   G  1077      11.788   8.747 -64.646  1.00  0.00           O  
ATOM   3834  OP1   G  1077      14.339   9.038 -64.667  1.00  0.00           O  
ATOM   3835  O5'   G  1077      12.823  11.011 -64.539  1.00  0.00           O  
ATOM   3836  C5'   G  1077      13.859  11.965 -64.717  1.00  0.00           C  
ATOM   3837  C4'   G  1077      13.477  13.311 -64.151  1.00  0.00           C  
ATOM   3838  O4'   G  1077      12.300  13.781 -64.850  1.00  0.00           O  
ATOM   3839  C3'   G  1077      13.085  13.330 -62.681  1.00  0.00           C  
ATOM   3840  O3'   G  1077      14.202  13.391 -61.811  1.00  0.00           O  
ATOM   3841  C1'   G  1077      11.463  14.482 -63.936  1.00  0.00           C  
ATOM   3842  C2'   G  1077      12.188  14.556 -62.593  1.00  0.00           C  
ATOM   3843  O2'   G  1077      12.953  15.751 -62.539  1.00  0.00           O  
ATOM   3844  N1    G  1077       6.665  14.721 -62.253  1.00  0.00           N  
ATOM   3845  C2    G  1077       7.672  15.650 -62.156  1.00  0.00           C  
ATOM   3846  N2    G  1077       7.367  16.796 -61.530  1.00  0.00           N  
ATOM   3847  N3    G  1077       8.891  15.471 -62.639  1.00  0.00           N  
ATOM   3848  C4    G  1077       9.026  14.267 -63.235  1.00  0.00           C  
ATOM   3849  C5    G  1077       8.086  13.270 -63.385  1.00  0.00           C  
ATOM   3850  C6    G  1077       6.782  13.475 -62.862  1.00  0.00           C  
ATOM   3851  O6    G  1077       5.810  12.712 -62.895  1.00  0.00           O  
ATOM   3852  N7    G  1077       8.622  12.184 -64.061  1.00  0.00           N  
ATOM   3853  C8    G  1077       9.857  12.533 -64.304  1.00  0.00           C  
ATOM   3854  N9    G  1077      10.168  13.785 -63.831  1.00  0.00           N  
ATOM   3855  H5'   G  1077      14.044  12.062 -65.674  1.00  0.00           H  
ATOM   3856 H5''   G  1077      14.669  11.646 -64.265  1.00  0.00           H  
ATOM   3857  H4'   G  1077      14.204  13.952 -64.295  1.00  0.00           H  
ATOM   3858  H3'   G  1077      12.561  12.529 -62.475  1.00  0.00           H  
ATOM   3859  H1'   G  1077      11.319  15.389 -64.280  1.00  0.00           H  
ATOM   3860  H2'   G  1077      11.564  14.491 -61.840  1.00  0.00           H  
ATOM   3861 HO2'   G  1077      12.539  16.367 -61.899  1.00  0.00           H  
ATOM   3862  H1    G  1077       5.796  14.951 -61.862  1.00  0.00           H  
ATOM   3863  H22   G  1077       8.047  17.496 -61.431  1.00  0.00           H  
ATOM   3864  H21   G  1077       6.467  16.936 -61.170  1.00  0.00           H  
ATOM   3865  H8    G  1077      10.495  11.959 -64.777  1.00  0.00           H  
ATOM   3866  P     G  1078      14.141  12.687 -60.368  1.00  0.00           P  
ATOM   3867  OP2   G  1078      13.395  11.410 -60.510  1.00  0.00           O  
ATOM   3868  OP1   G  1078      15.514  12.676 -59.802  1.00  0.00           O  
ATOM   3869  O5'   G  1078      13.255  13.680 -59.491  1.00  0.00           O  
ATOM   3870  C5'   G  1078      13.800  14.889 -58.985  1.00  0.00           C  
ATOM   3871  C4'   G  1078      12.815  15.615 -58.102  1.00  0.00           C  
ATOM   3872  O4'   G  1078      11.638  15.961 -58.882  1.00  0.00           O  
ATOM   3873  C3'   G  1078      12.238  14.812 -56.946  1.00  0.00           C  
ATOM   3874  O3'   G  1078      13.113  14.738 -55.833  1.00  0.00           O  
ATOM   3875  C1'   G  1078      10.490  15.927 -58.054  1.00  0.00           C  
ATOM   3876  C2'   G  1078      10.961  15.582 -56.643  1.00  0.00           C  
ATOM   3877  O2'   G  1078      11.237  16.782 -55.936  1.00  0.00           O  
ATOM   3878  N1    G  1078       5.844  13.872 -57.736  1.00  0.00           N  
ATOM   3879  C2    G  1078       6.402  14.889 -57.000  1.00  0.00           C  
ATOM   3880  N2    G  1078       5.624  15.434 -56.053  1.00  0.00           N  
ATOM   3881  N3    G  1078       7.633  15.340 -57.179  1.00  0.00           N  
ATOM   3882  C4    G  1078       8.273  14.682 -58.168  1.00  0.00           C  
ATOM   3883  C5    G  1078       7.808  13.656 -58.962  1.00  0.00           C  
ATOM   3884  C6    G  1078       6.486  13.181 -58.759  1.00  0.00           C  
ATOM   3885  O6    G  1078       5.891  12.279 -59.361  1.00  0.00           O  
ATOM   3886  N7    G  1078       8.779  13.252 -59.866  1.00  0.00           N  
ATOM   3887  C8    G  1078       9.799  14.026 -59.610  1.00  0.00           C  
ATOM   3888  N9    G  1078       9.561  14.917 -58.592  1.00  0.00           N  
ATOM   3889  H5'   G  1078      14.045  15.469 -59.735  1.00  0.00           H  
ATOM   3890 H5''   G  1078      14.605  14.683 -58.464  1.00  0.00           H  
ATOM   3891  H4'   G  1078      13.223  16.433 -57.749  1.00  0.00           H  
ATOM   3892  H3'   G  1078      12.013  13.905 -57.237  1.00  0.00           H  
ATOM   3893  H1'   G  1078      10.051  16.804 -58.046  1.00  0.00           H  
ATOM   3894  H2'   G  1078      10.308  15.024 -56.169  1.00  0.00           H  
ATOM   3895 HO2'   G  1078      12.122  16.710 -55.519  1.00  0.00           H  
ATOM   3896  H1    G  1078       4.923  13.611 -57.526  1.00  0.00           H  
ATOM   3897  H22   G  1078       5.969  16.164 -55.497  1.00  0.00           H  
ATOM   3898  H21   G  1078       4.712  15.106 -55.915  1.00  0.00           H  
ATOM   3899  H8    G  1078      10.649  13.975 -60.097  1.00  0.00           H  
ATOM   3900  P     A  1079      12.875  13.632 -54.691  1.00  0.00           P  
ATOM   3901  OP2   A  1079      12.908  12.294 -55.333  1.00  0.00           O  
ATOM   3902  OP1   A  1079      13.795  13.928 -53.564  1.00  0.00           O  
ATOM   3903  O5'   A  1079      11.385  13.904 -54.196  1.00  0.00           O  
ATOM   3904  C5'   A  1079      11.124  14.814 -53.137  1.00  0.00           C  
ATOM   3905  C4'   A  1079       9.762  14.582 -52.531  1.00  0.00           C  
ATOM   3906  O4'   A  1079       8.732  14.683 -53.546  1.00  0.00           O  
ATOM   3907  C3'   A  1079       9.522  13.202 -51.939  1.00  0.00           C  
ATOM   3908  O3'   A  1079      10.074  13.051 -50.642  1.00  0.00           O  
ATOM   3909  C1'   A  1079       7.657  13.791 -53.265  1.00  0.00           C  
ATOM   3910  C2'   A  1079       8.000  13.139 -51.924  1.00  0.00           C  
ATOM   3911  O2'   A  1079       7.462  13.930 -50.874  1.00  0.00           O  
ATOM   3912  N1    A  1079       4.964  10.087 -55.628  1.00  0.00           N  
ATOM   3913  C2    A  1079       4.698  10.853 -54.562  1.00  0.00           C  
ATOM   3914  N3    A  1079       5.446  11.800 -53.999  1.00  0.00           N  
ATOM   3915  C4    A  1079       6.611  11.939 -54.656  1.00  0.00           C  
ATOM   3916  C5    A  1079       7.026  11.226 -55.765  1.00  0.00           C  
ATOM   3917  C6    A  1079       6.143  10.252 -56.265  1.00  0.00           C  
ATOM   3918  N6    A  1079       6.408   9.487 -57.327  1.00  0.00           N  
ATOM   3919  N7    A  1079       8.287  11.641 -56.172  1.00  0.00           N  
ATOM   3920  C8    A  1079       8.600  12.581 -55.314  1.00  0.00           C  
ATOM   3921  N9    A  1079       7.631  12.813 -54.369  1.00  0.00           N  
ATOM   3922  H5'   A  1079      11.167  15.730 -53.485  1.00  0.00           H  
ATOM   3923 H5''   A  1079      11.806  14.704 -52.443  1.00  0.00           H  
ATOM   3924  H4'   A  1079       9.605  15.257 -51.838  1.00  0.00           H  
ATOM   3925  H3'   A  1079       9.879  12.501 -52.523  1.00  0.00           H  
ATOM   3926  H1'   A  1079       6.783  14.232 -53.199  1.00  0.00           H  
ATOM   3927  H2'   A  1079       7.679  12.213 -51.883  1.00  0.00           H  
ATOM   3928 HO2'   A  1079       6.595  13.559 -50.608  1.00  0.00           H  
ATOM   3929  H2    A  1079       3.829  10.694 -54.136  1.00  0.00           H  
ATOM   3930  H61   A  1079       5.753   8.824 -57.629  1.00  0.00           H  
ATOM   3931  H62   A  1079       7.257   9.589 -57.805  1.00  0.00           H  
ATOM   3932  H8    A  1079       9.448  13.072 -55.344  1.00  0.00           H  
ATOM   3933  P     G  1080      10.824  11.689 -50.237  1.00  0.00           P  
ATOM   3934  OP2   G  1080      11.225  10.996 -51.488  1.00  0.00           O  
ATOM   3935  OP1   G  1080      11.853  12.015 -49.217  1.00  0.00           O  
ATOM   3936  O5'   G  1080       9.691  10.818 -49.533  1.00  0.00           O  
ATOM   3937  C5'   G  1080       8.699  11.431 -48.722  1.00  0.00           C  
ATOM   3938  C4'   G  1080       7.572  10.479 -48.410  1.00  0.00           C  
ATOM   3939  O4'   G  1080       6.946  10.002 -49.653  1.00  0.00           O  
ATOM   3940  C3'   G  1080       7.943   9.249 -47.596  1.00  0.00           C  
ATOM   3941  O3'   G  1080       7.005   8.958 -46.574  1.00  0.00           O  
ATOM   3942  C1'   G  1080       6.662   8.653 -49.492  1.00  0.00           C  
ATOM   3943  C2'   G  1080       7.815   8.148 -48.627  1.00  0.00           C  
ATOM   3944  O2'   G  1080       7.432   6.922 -48.019  1.00  0.00           O  
ATOM   3945  N1    G  1080       3.924   5.792 -52.691  1.00  0.00           N  
ATOM   3946  C2    G  1080       3.602   6.255 -51.439  1.00  0.00           C  
ATOM   3947  N2    G  1080       2.391   5.915 -50.971  1.00  0.00           N  
ATOM   3948  N3    G  1080       4.406   6.999 -50.697  1.00  0.00           N  
ATOM   3949  C4    G  1080       5.579   7.247 -51.316  1.00  0.00           C  
ATOM   3950  C5    G  1080       5.999   6.833 -52.563  1.00  0.00           C  
ATOM   3951  C6    G  1080       5.126   6.035 -53.348  1.00  0.00           C  
ATOM   3952  O6    G  1080       5.315   5.570 -54.478  1.00  0.00           O  
ATOM   3953  N7    G  1080       7.276   7.302 -52.834  1.00  0.00           N  
ATOM   3954  C8    G  1080       7.604   7.980 -51.767  1.00  0.00           C  
ATOM   3955  N9    G  1080       6.621   7.988 -50.808  1.00  0.00           N  
ATOM   3956  H5'   G  1080       8.338  12.211 -49.193  1.00  0.00           H  
ATOM   3957 H5''   G  1080       9.110  11.727 -47.883  1.00  0.00           H  
ATOM   3958  H4'   G  1080       6.897  10.994 -47.919  1.00  0.00           H  
ATOM   3959  H3'   G  1080       8.865   9.274 -47.267  1.00  0.00           H  
ATOM   3960  H1'   G  1080       5.813   8.505 -49.025  1.00  0.00           H  
ATOM   3961  H2'   G  1080       8.639   8.052 -49.149  1.00  0.00           H  
ATOM   3962 HO2'   G  1080       7.928   6.189 -48.439  1.00  0.00           H  
ATOM   3963  H1    G  1080       3.257   5.248 -53.160  1.00  0.00           H  
ATOM   3964  H22   G  1080       2.107   6.217 -50.083  1.00  0.00           H  
ATOM   3965  H21   G  1080       1.790   5.364 -51.514  1.00  0.00           H  
ATOM   3966  H8    G  1080       8.465   8.437 -51.663  1.00  0.00           H  
ATOM   3967  P     U  1081       7.399   9.170 -45.030  1.00  0.00           P  
ATOM   3968  OP2   U  1081       7.153  10.593 -44.685  1.00  0.00           O  
ATOM   3969  OP1   U  1081       6.747   8.098 -44.237  1.00  0.00           O  
ATOM   3970  O5'   U  1081       8.972   8.920 -44.998  1.00  0.00           O  
ATOM   3971  C5'   U  1081       9.500   7.609 -44.863  1.00  0.00           C  
ATOM   3972  C4'   U  1081      10.862   7.488 -45.501  1.00  0.00           C  
ATOM   3973  O4'   U  1081      11.080   8.561 -46.444  1.00  0.00           O  
ATOM   3974  C3'   U  1081      12.054   7.595 -44.563  1.00  0.00           C  
ATOM   3975  O3'   U  1081      12.346   6.379 -43.898  1.00  0.00           O  
ATOM   3976  C1'   U  1081      12.445   8.938 -46.474  1.00  0.00           C  
ATOM   3977  C2'   U  1081      13.175   8.003 -45.513  1.00  0.00           C  
ATOM   3978  O2'   U  1081      13.664   6.887 -46.241  1.00  0.00           O  
ATOM   3979  N1    U  1081      12.536  10.358 -46.056  1.00  0.00           N  
ATOM   3980  C2    U  1081      13.745  10.999 -46.258  1.00  0.00           C  
ATOM   3981  O2    U  1081      14.714  10.451 -46.755  1.00  0.00           O  
ATOM   3982  N3    U  1081      13.783  12.311 -45.856  1.00  0.00           N  
ATOM   3983  C4    U  1081      12.759  13.036 -45.285  1.00  0.00           C  
ATOM   3984  O4    U  1081      12.950  14.214 -44.977  1.00  0.00           O  
ATOM   3985  C5    U  1081      11.538  12.310 -45.108  1.00  0.00           C  
ATOM   3986  C6    U  1081      11.474  11.030 -45.491  1.00  0.00           C  
ATOM   3987  H5'   U  1081       8.889   6.973 -45.292  1.00  0.00           H  
ATOM   3988 H5''   U  1081       9.573   7.389 -43.911  1.00  0.00           H  
ATOM   3989  H4'   U  1081      10.908   6.632 -45.975  1.00  0.00           H  
ATOM   3990  H3'   U  1081      11.907   8.298 -43.896  1.00  0.00           H  
ATOM   3991  H1'   U  1081      12.827   8.839 -47.372  1.00  0.00           H  
ATOM   3992  H2'   U  1081      13.894   8.470 -45.039  1.00  0.00           H  
ATOM   3993 HO2'   U  1081      14.621   6.780 -46.058  1.00  0.00           H  
ATOM   3994  H3    U  1081      14.631  12.784 -45.990  1.00  0.00           H  
ATOM   3995  H5    U  1081      10.757  12.747 -44.710  1.00  0.00           H  
ATOM   3996  H6    U  1081      10.628  10.555 -45.358  1.00  0.00           H  
ATOM   3997  P     G  1082      12.842   6.391 -42.370  1.00  0.00           P  
ATOM   3998  OP2   G  1082      12.183   7.530 -41.681  1.00  0.00           O  
ATOM   3999  OP1   G  1082      12.690   5.017 -41.826  1.00  0.00           O  
ATOM   4000  O5'   G  1082      14.400   6.711 -42.471  1.00  0.00           O  
ATOM   4001  C5'   G  1082      15.254   5.923 -43.287  1.00  0.00           C  
ATOM   4002  C4'   G  1082      16.418   6.727 -43.810  1.00  0.00           C  
ATOM   4003  O4'   G  1082      15.907   7.848 -44.573  1.00  0.00           O  
ATOM   4004  C3'   G  1082      17.324   7.351 -42.759  1.00  0.00           C  
ATOM   4005  O3'   G  1082      18.353   6.477 -42.327  1.00  0.00           O  
ATOM   4006  C1'   G  1082      16.629   9.027 -44.287  1.00  0.00           C  
ATOM   4007  C2'   G  1082      17.846   8.605 -43.458  1.00  0.00           C  
ATOM   4008  O2'   G  1082      18.917   8.296 -44.339  1.00  0.00           O  
ATOM   4009  N1    G  1082      16.114  13.733 -42.415  1.00  0.00           N  
ATOM   4010  C2    G  1082      17.166  13.175 -43.099  1.00  0.00           C  
ATOM   4011  N2    G  1082      18.223  13.970 -43.317  1.00  0.00           N  
ATOM   4012  N3    G  1082      17.182  11.927 -43.540  1.00  0.00           N  
ATOM   4013  C4    G  1082      16.043  11.270 -43.236  1.00  0.00           C  
ATOM   4014  C5    G  1082      14.936  11.734 -42.558  1.00  0.00           C  
ATOM   4015  C6    G  1082      14.932  13.074 -42.091  1.00  0.00           C  
ATOM   4016  O6    G  1082      14.045  13.670 -41.470  1.00  0.00           O  
ATOM   4017  N7    G  1082      13.971  10.742 -42.452  1.00  0.00           N  
ATOM   4018  C8    G  1082      14.500   9.711 -43.055  1.00  0.00           C  
ATOM   4019  N9    G  1082      15.755   9.963 -43.554  1.00  0.00           N  
ATOM   4020  H5'   G  1082      14.740   5.573 -44.045  1.00  0.00           H  
ATOM   4021 H5''   G  1082      15.596   5.171 -42.759  1.00  0.00           H  
ATOM   4022  H4'   G  1082      16.959   6.166 -44.404  1.00  0.00           H  
ATOM   4023  H3'   G  1082      16.781   7.614 -41.988  1.00  0.00           H  
ATOM   4024  H1'   G  1082      16.930   9.446 -45.120  1.00  0.00           H  
ATOM   4025  H2'   G  1082      18.096   9.298 -42.812  1.00  0.00           H  
ATOM   4026 HO2'   G  1082      19.598   8.997 -44.271  1.00  0.00           H  
ATOM   4027  H1    G  1082      16.200  14.667 -42.131  1.00  0.00           H  
ATOM   4028  H22   G  1082      19.004  13.626 -43.801  1.00  0.00           H  
ATOM   4029  H21   G  1082      18.219  14.895 -42.994  1.00  0.00           H  
ATOM   4030  H8    G  1082      14.046   8.848 -43.143  1.00  0.00           H  
ATOM   4031  P     A  1083      18.441   6.035 -40.784  1.00  0.00           P  
ATOM   4032  OP2   A  1083      17.312   6.669 -40.059  1.00  0.00           O  
ATOM   4033  OP1   A  1083      18.608   4.561 -40.736  1.00  0.00           O  
ATOM   4034  O5'   A  1083      19.793   6.702 -40.269  1.00  0.00           O  
ATOM   4035  C5'   A  1083      21.000   6.564 -41.004  1.00  0.00           C  
ATOM   4036  C4'   A  1083      21.867   7.792 -40.882  1.00  0.00           C  
ATOM   4037  O4'   A  1083      21.309   8.868 -41.679  1.00  0.00           O  
ATOM   4038  C3'   A  1083      21.970   8.399 -39.491  1.00  0.00           C  
ATOM   4039  O3'   A  1083      22.982   7.802 -38.698  1.00  0.00           O  
ATOM   4040  C1'   A  1083      21.418  10.098 -41.019  1.00  0.00           C  
ATOM   4041  C2'   A  1083      22.321   9.842 -39.814  1.00  0.00           C  
ATOM   4042  O2'   A  1083      23.678   9.964 -40.213  1.00  0.00           O  
ATOM   4043  N1    A  1083      18.349  13.931 -39.455  1.00  0.00           N  
ATOM   4044  C2    A  1083      19.652  13.890 -39.765  1.00  0.00           C  
ATOM   4045  N3    A  1083      20.388  12.856 -40.165  1.00  0.00           N  
ATOM   4046  C4    A  1083      19.640  11.741 -40.242  1.00  0.00           C  
ATOM   4047  C5    A  1083      18.292  11.626 -39.957  1.00  0.00           C  
ATOM   4048  C6    A  1083      17.627  12.794 -39.544  1.00  0.00           C  
ATOM   4049  N6    A  1083      16.329  12.836 -39.235  1.00  0.00           N  
ATOM   4050  N7    A  1083      17.859  10.321 -40.150  1.00  0.00           N  
ATOM   4051  C8    A  1083      18.937   9.687 -40.540  1.00  0.00           C  
ATOM   4052  N9    A  1083      20.052  10.485 -40.618  1.00  0.00           N  
ATOM   4053  H5'   A  1083      20.784   6.418 -41.949  1.00  0.00           H  
ATOM   4054 H5''   A  1083      21.494   5.788 -40.667  1.00  0.00           H  
ATOM   4055  H4'   A  1083      22.769   7.584 -41.204  1.00  0.00           H  
ATOM   4056  H3'   A  1083      21.116   8.352 -39.011  1.00  0.00           H  
ATOM   4057  H1'   A  1083      21.808  10.806 -41.574  1.00  0.00           H  
ATOM   4058  H2'   A  1083      22.107  10.439 -39.067  1.00  0.00           H  
ATOM   4059 HO2'   A  1083      24.175   9.181 -39.897  1.00  0.00           H  
ATOM   4060  H2    A  1083      20.131  14.741 -39.684  1.00  0.00           H  
ATOM   4061  H61   A  1083      15.920  13.681 -38.952  1.00  0.00           H  
ATOM   4062  H62   A  1083      15.784  12.023 -39.292  1.00  0.00           H  
ATOM   4063  H8    A  1083      18.947   8.731 -40.756  1.00  0.00           H  
ATOM   4064  P     U  1084      23.071   8.122 -37.126  1.00  0.00           P  
ATOM   4065  OP2   U  1084      21.877   7.532 -36.469  1.00  0.00           O  
ATOM   4066  OP1   U  1084      24.429   7.747 -36.656  1.00  0.00           O  
ATOM   4067  O5'   U  1084      22.942   9.708 -37.048  1.00  0.00           O  
ATOM   4068  C5'   U  1084      24.097  10.531 -36.983  1.00  0.00           C  
ATOM   4069  C4'   U  1084      23.774  11.902 -36.444  1.00  0.00           C  
ATOM   4070  O4'   U  1084      22.720  12.506 -37.253  1.00  0.00           O  
ATOM   4071  C3'   U  1084      23.195  11.951 -35.038  1.00  0.00           C  
ATOM   4072  O3'   U  1084      24.181  11.838 -34.028  1.00  0.00           O  
ATOM   4073  C1'   U  1084      21.859  13.285 -36.447  1.00  0.00           C  
ATOM   4074  C2'   U  1084      22.462  13.287 -35.042  1.00  0.00           C  
ATOM   4075  O2'   U  1084      23.371  14.373 -34.925  1.00  0.00           O  
ATOM   4076  N1    U  1084      20.522  12.644 -36.485  1.00  0.00           N  
ATOM   4077  C2    U  1084      19.435  13.432 -36.155  1.00  0.00           C  
ATOM   4078  O2    U  1084      19.534  14.606 -35.844  1.00  0.00           O  
ATOM   4079  N3    U  1084      18.219  12.797 -36.204  1.00  0.00           N  
ATOM   4080  C4    U  1084      17.980  11.481 -36.541  1.00  0.00           C  
ATOM   4081  O4    U  1084      16.824  11.056 -36.537  1.00  0.00           O  
ATOM   4082  C5    U  1084      19.151  10.726 -36.870  1.00  0.00           C  
ATOM   4083  C6    U  1084      20.348  11.320 -36.832  1.00  0.00           C  
ATOM   4084  H5'   U  1084      24.475  10.623 -37.882  1.00  0.00           H  
ATOM   4085 H5''   U  1084      24.760  10.107 -36.399  1.00  0.00           H  
ATOM   4086  H4'   U  1084      24.572  12.470 -36.476  1.00  0.00           H  
ATOM   4087  H3'   U  1084      22.539  11.231 -34.928  1.00  0.00           H  
ATOM   4088  H1'   U  1084      21.785  14.208 -36.769  1.00  0.00           H  
ATOM   4089  H2'   U  1084      21.769  13.319 -34.350  1.00  0.00           H  
ATOM   4090 HO2'   U  1084      22.985  15.049 -34.330  1.00  0.00           H  
ATOM   4091  H3    U  1084      17.435  13.337 -35.974  1.00  0.00           H  
ATOM   4092  H5    U  1084      19.075   9.782 -37.122  1.00  0.00           H  
ATOM   4093  H6    U  1084      21.133  10.783 -37.060  1.00  0.00           H  
ATOM   4094  P     U  1085      23.829  11.135 -32.627  1.00  0.00           P  
ATOM   4095  OP2   U  1085      23.614   9.689 -32.881  1.00  0.00           O  
ATOM   4096  OP1   U  1085      24.842  11.564 -31.629  1.00  0.00           O  
ATOM   4097  O5'   U  1085      22.430  11.777 -32.215  1.00  0.00           O  
ATOM   4098  C5'   U  1085      22.372  12.970 -31.448  1.00  0.00           C  
ATOM   4099  C4'   U  1085      20.955  13.461 -31.288  1.00  0.00           C  
ATOM   4100  O4'   U  1085      20.192  13.206 -32.497  1.00  0.00           O  
ATOM   4101  C3'   U  1085      20.120  12.764 -30.225  1.00  0.00           C  
ATOM   4102  O3'   U  1085      20.345  13.272 -28.922  1.00  0.00           O  
ATOM   4103  C1'   U  1085      18.826  13.088 -32.186  1.00  0.00           C  
ATOM   4104  C2'   U  1085      18.714  13.165 -30.660  1.00  0.00           C  
ATOM   4105  O2'   U  1085      18.423  14.505 -30.288  1.00  0.00           O  
ATOM   4106  N1    U  1085      18.350  11.789 -32.720  1.00  0.00           N  
ATOM   4107  C2    U  1085      16.982  11.594 -32.775  1.00  0.00           C  
ATOM   4108  O2    U  1085      16.174  12.430 -32.409  1.00  0.00           O  
ATOM   4109  N3    U  1085      16.587  10.378 -33.277  1.00  0.00           N  
ATOM   4110  C4    U  1085      17.401   9.357 -33.720  1.00  0.00           C  
ATOM   4111  O4    U  1085      16.891   8.319 -34.144  1.00  0.00           O  
ATOM   4112  C5    U  1085      18.803   9.630 -33.634  1.00  0.00           C  
ATOM   4113  C6    U  1085      19.215  10.806 -33.150  1.00  0.00           C  
ATOM   4114  H5'   U  1085      22.901  13.663 -31.895  1.00  0.00           H  
ATOM   4115 H5''   U  1085      22.752  12.799 -30.562  1.00  0.00           H  
ATOM   4116  H4'   U  1085      20.963  14.423 -31.103  1.00  0.00           H  
ATOM   4117  H3'   U  1085      20.232  11.791 -30.214  1.00  0.00           H  
ATOM   4118  H1'   U  1085      18.303  13.815 -32.585  1.00  0.00           H  
ATOM   4119  H2'   U  1085      18.041  12.541 -30.320  1.00  0.00           H  
ATOM   4120 HO2'   U  1085      17.496  14.555 -29.973  1.00  0.00           H  
ATOM   4121  H3    U  1085      15.622  10.218 -33.324  1.00  0.00           H  
ATOM   4122  H5    U  1085      19.455   8.960 -33.928  1.00  0.00           H  
ATOM   4123  H6    U  1085      20.179  10.968 -33.101  1.00  0.00           H  
ATOM   4124  P     U  1086      19.981  12.385 -27.633  1.00  0.00           P  
ATOM   4125  OP2   U  1086      20.577  11.038 -27.820  1.00  0.00           O  
ATOM   4126  OP1   U  1086      20.317  13.175 -26.421  1.00  0.00           O  
ATOM   4127  O5'   U  1086      18.397  12.237 -27.702  1.00  0.00           O  
ATOM   4128  C5'   U  1086      17.547  13.244 -27.173  1.00  0.00           C  
ATOM   4129  C4'   U  1086      16.102  12.808 -27.171  1.00  0.00           C  
ATOM   4130  O4'   U  1086      15.749  12.396 -28.512  1.00  0.00           O  
ATOM   4131  C3'   U  1086      15.765  11.607 -26.300  1.00  0.00           C  
ATOM   4132  O3'   U  1086      15.354  11.968 -24.994  1.00  0.00           O  
ATOM   4133  C1'   U  1086      14.859  11.293 -28.482  1.00  0.00           C  
ATOM   4134  C2'   U  1086      14.570  10.978 -27.012  1.00  0.00           C  
ATOM   4135  O2'   U  1086      13.357  11.617 -26.643  1.00  0.00           O  
ATOM   4136  N1    U  1086      15.502  10.156 -29.185  1.00  0.00           N  
ATOM   4137  C2    U  1086      14.678   9.136 -29.621  1.00  0.00           C  
ATOM   4138  O2    U  1086      13.471   9.138 -29.454  1.00  0.00           O  
ATOM   4139  N3    U  1086      15.317   8.106 -30.267  1.00  0.00           N  
ATOM   4140  C4    U  1086      16.668   7.991 -30.515  1.00  0.00           C  
ATOM   4141  O4    U  1086      17.092   6.999 -31.110  1.00  0.00           O  
ATOM   4142  C5    U  1086      17.459   9.084 -30.036  1.00  0.00           C  
ATOM   4143  C6    U  1086      16.862  10.100 -29.405  1.00  0.00           C  
ATOM   4144  H5'   U  1086      17.635  14.054 -27.716  1.00  0.00           H  
ATOM   4145 H5''   U  1086      17.821  13.443 -26.253  1.00  0.00           H  
ATOM   4146  H4'   U  1086      15.526  13.557 -26.912  1.00  0.00           H  
ATOM   4147  H3'   U  1086      16.522  10.989 -26.239  1.00  0.00           H  
ATOM   4148  H1'   U  1086      14.019  11.520 -28.934  1.00  0.00           H  
ATOM   4149  H2'   U  1086      14.531  10.011 -26.861  1.00  0.00           H  
ATOM   4150 HO2'   U  1086      12.658  10.938 -26.536  1.00  0.00           H  
ATOM   4151  H3    U  1086      14.751   7.372 -30.584  1.00  0.00           H  
ATOM   4152  H5    U  1086      18.430   9.086 -30.170  1.00  0.00           H  
ATOM   4153  H6    U  1086      17.425  10.834 -29.085  1.00  0.00           H  
ATOM   4154  P     A  1087      16.281  11.620 -23.729  1.00  0.00           P  
ATOM   4155  OP2   A  1087      17.572  12.332 -23.895  1.00  0.00           O  
ATOM   4156  OP1   A  1087      15.478  11.832 -22.498  1.00  0.00           O  
ATOM   4157  O5'   A  1087      16.558  10.057 -23.873  1.00  0.00           O  
ATOM   4158  C5'   A  1087      17.735   9.581 -24.509  1.00  0.00           C  
ATOM   4159  C4'   A  1087      18.233   8.308 -23.873  1.00  0.00           C  
ATOM   4160  O4'   A  1087      18.396   8.504 -22.446  1.00  0.00           O  
ATOM   4161  C3'   A  1087      17.308   7.105 -23.975  1.00  0.00           C  
ATOM   4162  O3'   A  1087      17.420   6.422 -25.212  1.00  0.00           O  
ATOM   4163  C1'   A  1087      18.124   7.297 -21.768  1.00  0.00           C  
ATOM   4164  C2'   A  1087      17.749   6.244 -22.805  1.00  0.00           C  
ATOM   4165  O2'   A  1087      18.907   5.488 -23.130  1.00  0.00           O  
ATOM   4166  N1    A  1087      14.638   5.163 -18.629  1.00  0.00           N  
ATOM   4167  C2    A  1087      15.563   4.634 -19.440  1.00  0.00           C  
ATOM   4168  N3    A  1087      16.440   5.249 -20.231  1.00  0.00           N  
ATOM   4169  C4    A  1087      16.306   6.584 -20.140  1.00  0.00           C  
ATOM   4170  C5    A  1087      15.404   7.274 -19.352  1.00  0.00           C  
ATOM   4171  C6    A  1087      14.531   6.507 -18.560  1.00  0.00           C  
ATOM   4172  N6    A  1087      13.609   7.034 -17.752  1.00  0.00           N  
ATOM   4173  N7    A  1087      15.558   8.644 -19.516  1.00  0.00           N  
ATOM   4174  C8    A  1087      16.533   8.749 -20.384  1.00  0.00           C  
ATOM   4175  N9    A  1087      17.034   7.542 -20.804  1.00  0.00           N  
ATOM   4176  H5'   A  1087      18.433  10.266 -24.443  1.00  0.00           H  
ATOM   4177 H5''   A  1087      17.542   9.412 -25.454  1.00  0.00           H  
ATOM   4178  H4'   A  1087      19.100   8.075 -24.264  1.00  0.00           H  
ATOM   4179  H3'   A  1087      16.377   7.388 -23.848  1.00  0.00           H  
ATOM   4180  H1'   A  1087      18.927   7.007 -21.285  1.00  0.00           H  
ATOM   4181  H2'   A  1087      17.020   5.673 -22.485  1.00  0.00           H  
ATOM   4182 HO2'   A  1087      18.817   4.590 -22.749  1.00  0.00           H  
ATOM   4183  H2    A  1087      15.600   3.654 -19.453  1.00  0.00           H  
ATOM   4184  H61   A  1087      13.028   6.448 -17.224  1.00  0.00           H  
ATOM   4185  H62   A  1087      13.513   8.007 -17.686  1.00  0.00           H  
ATOM   4186  H8    A  1087      16.874   9.611 -20.705  1.00  0.00           H  
ATOM   4187  P     C  1088      16.180   6.391 -26.233  1.00  0.00           P  
ATOM   4188  OP2   C  1088      15.914   7.781 -26.678  1.00  0.00           O  
ATOM   4189  OP1   C  1088      16.443   5.335 -27.243  1.00  0.00           O  
ATOM   4190  O5'   C  1088      14.952   5.916 -25.335  1.00  0.00           O  
ATOM   4191  C5'   C  1088      14.891   4.594 -24.822  1.00  0.00           C  
ATOM   4192  C4'   C  1088      13.599   4.342 -24.084  1.00  0.00           C  
ATOM   4193  O4'   C  1088      13.673   4.815 -22.709  1.00  0.00           O  
ATOM   4194  C3'   C  1088      12.369   5.053 -24.624  1.00  0.00           C  
ATOM   4195  O3'   C  1088      11.821   4.418 -25.767  1.00  0.00           O  
ATOM   4196  C1'   C  1088      12.393   5.265 -22.299  1.00  0.00           C  
ATOM   4197  C2'   C  1088      11.430   4.991 -23.440  1.00  0.00           C  
ATOM   4198  O2'   C  1088      10.879   3.693 -23.278  1.00  0.00           O  
ATOM   4199  N1    C  1088      12.475   6.708 -21.964  1.00  0.00           N  
ATOM   4200  C2    C  1088      11.427   7.282 -21.233  1.00  0.00           C  
ATOM   4201  O2    C  1088      10.469   6.573 -20.889  1.00  0.00           O  
ATOM   4202  N3    C  1088      11.478   8.596 -20.914  1.00  0.00           N  
ATOM   4203  C4    C  1088      12.518   9.336 -21.296  1.00  0.00           C  
ATOM   4204  N4    C  1088      12.525  10.628 -20.960  1.00  0.00           N  
ATOM   4205  C5    C  1088      13.598   8.784 -22.041  1.00  0.00           C  
ATOM   4206  C6    C  1088      13.538   7.483 -22.349  1.00  0.00           C  
ATOM   4207  H5'   C  1088      15.643   4.455 -24.209  1.00  0.00           H  
ATOM   4208 H5''   C  1088      14.963   3.960 -25.566  1.00  0.00           H  
ATOM   4209  H4'   C  1088      13.434   3.376 -24.085  1.00  0.00           H  
ATOM   4210  H3'   C  1088      12.569   5.991 -24.825  1.00  0.00           H  
ATOM   4211  H1'   C  1088      12.106   4.763 -21.508  1.00  0.00           H  
ATOM   4212  H2'   C  1088      10.733   5.677 -23.493  1.00  0.00           H  
ATOM   4213 HO2'   C  1088       9.935   3.775 -23.029  1.00  0.00           H  
ATOM   4214  H42   C  1088      13.275  11.199 -21.225  1.00  0.00           H  
ATOM   4215  H41   C  1088      11.779  11.005 -20.447  1.00  0.00           H  
ATOM   4216  H5    C  1088      14.359   9.336 -22.317  1.00  0.00           H  
ATOM   4217  H6    C  1088      14.272   7.084 -22.861  1.00  0.00           H  
ATOM   4218  P     G  1089      10.894   5.247 -26.786  1.00  0.00           P  
ATOM   4219  OP2   G  1089      11.556   6.549 -27.053  1.00  0.00           O  
ATOM   4220  OP1   G  1089      10.545   4.354 -27.921  1.00  0.00           O  
ATOM   4221  O5'   G  1089       9.564   5.531 -25.955  1.00  0.00           O  
ATOM   4222  C5'   G  1089       8.579   4.523 -25.789  1.00  0.00           C  
ATOM   4223  C4'   G  1089       7.351   5.056 -25.094  1.00  0.00           C  
ATOM   4224  O4'   G  1089       7.721   5.591 -23.798  1.00  0.00           O  
ATOM   4225  C3'   G  1089       6.662   6.233 -25.767  1.00  0.00           C  
ATOM   4226  O3'   G  1089       5.834   5.845 -26.850  1.00  0.00           O  
ATOM   4227  C1'   G  1089       6.923   6.723 -23.508  1.00  0.00           C  
ATOM   4228  C2'   G  1089       5.878   6.818 -24.608  1.00  0.00           C  
ATOM   4229  O2'   G  1089       4.762   6.004 -24.277  1.00  0.00           O  
ATOM   4230  N1    G  1089       7.267  11.649 -22.270  1.00  0.00           N  
ATOM   4231  C2    G  1089       6.199  10.792 -22.160  1.00  0.00           C  
ATOM   4232  N2    G  1089       5.070  11.311 -21.653  1.00  0.00           N  
ATOM   4233  N3    G  1089       6.233   9.519 -22.519  1.00  0.00           N  
ATOM   4234  C4    G  1089       7.440   9.164 -23.006  1.00  0.00           C  
ATOM   4235  C5    G  1089       8.570   9.940 -23.158  1.00  0.00           C  
ATOM   4236  C6    G  1089       8.520  11.304 -22.769  1.00  0.00           C  
ATOM   4237  O6    G  1089       9.415  12.154 -22.825  1.00  0.00           O  
ATOM   4238  N7    G  1089       9.610   9.196 -23.697  1.00  0.00           N  
ATOM   4239  C8    G  1089       9.103   8.004 -23.861  1.00  0.00           C  
ATOM   4240  N9    G  1089       7.791   7.915 -23.462  1.00  0.00           N  
ATOM   4241  H5'   G  1089       8.956   3.791 -25.257  1.00  0.00           H  
ATOM   4242 H5''   G  1089       8.323   4.178 -26.671  1.00  0.00           H  
ATOM   4243  H4'   G  1089       6.715   4.321 -24.966  1.00  0.00           H  
ATOM   4244  H3'   G  1089       7.339   6.875 -26.064  1.00  0.00           H  
ATOM   4245  H1'   G  1089       6.477   6.610 -22.643  1.00  0.00           H  
ATOM   4246  H2'   G  1089       5.612   7.745 -24.785  1.00  0.00           H  
ATOM   4247 HO2'   G  1089       4.002   6.580 -24.055  1.00  0.00           H  
ATOM   4248  H1    G  1089       7.140  12.575 -21.975  1.00  0.00           H  
ATOM   4249  H22   G  1089       4.275  10.746 -21.551  1.00  0.00           H  
ATOM   4250  H21   G  1089       5.037  12.252 -21.385  1.00  0.00           H  
ATOM   4251  H8    G  1089       9.608   7.251 -24.230  1.00  0.00           H  
ATOM   4252  P     C  1090       5.389   6.924 -27.954  1.00  0.00           P  
ATOM   4253  OP2   C  1090       6.615   7.570 -28.487  1.00  0.00           O  
ATOM   4254  OP1   C  1090       4.443   6.263 -28.888  1.00  0.00           O  
ATOM   4255  O5'   C  1090       4.578   8.015 -27.123  1.00  0.00           O  
ATOM   4256  C5'   C  1090       3.250   7.762 -26.690  1.00  0.00           C  
ATOM   4257  C4'   C  1090       2.676   8.938 -25.937  1.00  0.00           C  
ATOM   4258  O4'   C  1090       3.579   9.380 -24.889  1.00  0.00           O  
ATOM   4259  C3'   C  1090       2.444  10.204 -26.748  1.00  0.00           C  
ATOM   4260  O3'   C  1090       1.304  10.123 -27.586  1.00  0.00           O  
ATOM   4261  C1'   C  1090       3.450  10.768 -24.723  1.00  0.00           C  
ATOM   4262  C2'   C  1090       2.314  11.220 -25.628  1.00  0.00           C  
ATOM   4263  O2'   C  1090       1.076  11.079 -24.947  1.00  0.00           O  
ATOM   4264  N1    C  1090       4.740  11.411 -25.074  1.00  0.00           N  
ATOM   4265  C2    C  1090       4.921  12.761 -24.749  1.00  0.00           C  
ATOM   4266  O2    C  1090       4.004  13.376 -24.183  1.00  0.00           O  
ATOM   4267  N3    C  1090       6.088  13.370 -25.058  1.00  0.00           N  
ATOM   4268  C4    C  1090       7.057  12.688 -25.667  1.00  0.00           C  
ATOM   4269  N4    C  1090       8.193  13.330 -25.953  1.00  0.00           N  
ATOM   4270  C5    C  1090       6.905  11.315 -26.012  1.00  0.00           C  
ATOM   4271  C6    C  1090       5.746  10.722 -25.700  1.00  0.00           C  
ATOM   4272  H5'   C  1090       3.248   6.977 -26.105  1.00  0.00           H  
ATOM   4273 H5''   C  1090       2.688   7.580 -27.472  1.00  0.00           H  
ATOM   4274  H4'   C  1090       1.833   8.665 -25.521  1.00  0.00           H  
ATOM   4275  H3'   C  1090       3.241  10.395 -27.284  1.00  0.00           H  
ATOM   4276  H1'   C  1090       3.223  10.978 -23.793  1.00  0.00           H  
ATOM   4277  H2'   C  1090       2.445  12.133 -25.956  1.00  0.00           H  
ATOM   4278 HO2'   C  1090       0.729  11.968 -24.728  1.00  0.00           H  
ATOM   4279  H42   C  1090       8.924  12.856 -26.401  1.00  0.00           H  
ATOM   4280  H41   C  1090       8.294  14.276 -25.715  1.00  0.00           H  
ATOM   4281  H5    C  1090       7.624  10.821 -26.459  1.00  0.00           H  
ATOM   4282  H6    C  1090       5.622   9.778 -25.929  1.00  0.00           H  
ATOM   4283  P     G  1091       1.144  11.125 -28.832  1.00  0.00           P  
ATOM   4284  OP2   G  1091       2.409  11.098 -29.610  1.00  0.00           O  
ATOM   4285  OP1   G  1091      -0.141  10.816 -29.510  1.00  0.00           O  
ATOM   4286  O5'   G  1091       1.012  12.563 -28.157  1.00  0.00           O  
ATOM   4287  C5'   G  1091      -0.172  12.939 -27.470  1.00  0.00           C  
ATOM   4288  C4'   G  1091      -0.127  14.384 -27.038  1.00  0.00           C  
ATOM   4289  O4'   G  1091       0.993  14.596 -26.140  1.00  0.00           O  
ATOM   4290  C3'   G  1091       0.106  15.403 -28.143  1.00  0.00           C  
ATOM   4291  O3'   G  1091      -1.083  15.760 -28.827  1.00  0.00           O  
ATOM   4292  C1'   G  1091       1.565  15.861 -26.350  1.00  0.00           C  
ATOM   4293  C2'   G  1091       0.653  16.578 -27.349  1.00  0.00           C  
ATOM   4294  O2'   G  1091      -0.380  17.246 -26.639  1.00  0.00           O  
ATOM   4295  N1    G  1091       6.094  17.947 -27.376  1.00  0.00           N  
ATOM   4296  C2    G  1091       4.975  18.517 -26.819  1.00  0.00           C  
ATOM   4297  N2    G  1091       5.069  19.814 -26.490  1.00  0.00           N  
ATOM   4298  N3    G  1091       3.845  17.864 -26.600  1.00  0.00           N  
ATOM   4299  C4    G  1091       3.923  16.575 -26.989  1.00  0.00           C  
ATOM   4300  C5    G  1091       4.990  15.908 -27.554  1.00  0.00           C  
ATOM   4301  C6    G  1091       6.196  16.620 -27.784  1.00  0.00           C  
ATOM   4302  O6    G  1091       7.253  16.207 -28.275  1.00  0.00           O  
ATOM   4303  N7    G  1091       4.665  14.584 -27.809  1.00  0.00           N  
ATOM   4304  C8    G  1091       3.430  14.470 -27.402  1.00  0.00           C  
ATOM   4305  N9    G  1091       2.919  15.640 -26.894  1.00  0.00           N  
ATOM   4306  H5'   G  1091      -0.277  12.371 -26.678  1.00  0.00           H  
ATOM   4307 H5''   G  1091      -0.942  12.806 -28.063  1.00  0.00           H  
ATOM   4308  H4'   G  1091      -0.958  14.599 -26.565  1.00  0.00           H  
ATOM   4309  H3'   G  1091       0.796  15.067 -28.751  1.00  0.00           H  
ATOM   4310  H1'   G  1091       1.626  16.388 -25.527  1.00  0.00           H  
ATOM   4311  H2'   G  1091       1.157  17.195 -27.921  1.00  0.00           H  
ATOM   4312 HO2'   G  1091      -0.226  18.213 -26.685  1.00  0.00           H  
ATOM   4313  H1    G  1091       6.882  18.517 -27.497  1.00  0.00           H  
ATOM   4314  H22   G  1091       4.302  20.274 -26.088  1.00  0.00           H  
ATOM   4315  H21   G  1091       5.902  20.304 -26.649  1.00  0.00           H  
ATOM   4316  H8    G  1091       2.920  13.635 -27.455  1.00  0.00           H  
ATOM   4317  P     U  1092      -1.014  16.295 -30.341  1.00  0.00           P  
ATOM   4318  OP2   U  1092      -0.057  15.439 -31.087  1.00  0.00           O  
ATOM   4319  OP1   U  1092      -2.405  16.448 -30.839  1.00  0.00           O  
ATOM   4320  O5'   U  1092      -0.376  17.748 -30.207  1.00  0.00           O  
ATOM   4321  C5'   U  1092      -1.108  18.815 -29.624  1.00  0.00           C  
ATOM   4322  C4'   U  1092      -0.342  20.114 -29.683  1.00  0.00           C  
ATOM   4323  O4'   U  1092       0.868  20.009 -28.888  1.00  0.00           O  
ATOM   4324  C3'   U  1092       0.168  20.529 -31.055  1.00  0.00           C  
ATOM   4325  O3'   U  1092      -0.823  21.159 -31.847  1.00  0.00           O  
ATOM   4326  C1'   U  1092       1.896  20.751 -29.479  1.00  0.00           C  
ATOM   4327  C2'   U  1092       1.293  21.479 -30.679  1.00  0.00           C  
ATOM   4328  O2'   U  1092       0.785  22.737 -30.258  1.00  0.00           O  
ATOM   4329  N1    U  1092       2.968  19.807 -29.874  1.00  0.00           N  
ATOM   4330  C2    U  1092       4.209  20.345 -30.163  1.00  0.00           C  
ATOM   4331  O2    U  1092       4.446  21.539 -30.104  1.00  0.00           O  
ATOM   4332  N3    U  1092       5.170  19.433 -30.523  1.00  0.00           N  
ATOM   4333  C4    U  1092       5.024  18.066 -30.624  1.00  0.00           C  
ATOM   4334  O4    U  1092       5.988  17.378 -30.963  1.00  0.00           O  
ATOM   4335  C5    U  1092       3.715  17.580 -30.312  1.00  0.00           C  
ATOM   4336  C6    U  1092       2.760  18.446 -29.956  1.00  0.00           C  
ATOM   4337  H5'   U  1092      -1.296  18.599 -28.687  1.00  0.00           H  
ATOM   4338 H5''   U  1092      -1.955  18.923 -30.104  1.00  0.00           H  
ATOM   4339  H4'   U  1092      -0.902  20.828 -29.315  1.00  0.00           H  
ATOM   4340  H3'   U  1092       0.540  19.746 -31.511  1.00  0.00           H  
ATOM   4341  H1'   U  1092       2.259  21.411 -28.851  1.00  0.00           H  
ATOM   4342  H2'   U  1092       1.940  21.575 -31.409  1.00  0.00           H  
ATOM   4343 HO2'   U  1092       1.355  23.448 -30.619  1.00  0.00           H  
ATOM   4344  H3    U  1092       6.057  19.794 -30.732  1.00  0.00           H  
ATOM   4345  H5    U  1092       3.521  16.621 -30.357  1.00  0.00           H  
ATOM   4346  H6    U  1092       1.872  18.089 -29.748  1.00  0.00           H  
ATOM   4347  P     U  1093      -0.965  20.794 -33.405  1.00  0.00           P  
ATOM   4348  OP2   U  1093      -0.631  19.358 -33.573  1.00  0.00           O  
ATOM   4349  OP1   U  1093      -2.277  21.304 -33.879  1.00  0.00           O  
ATOM   4350  O5'   U  1093       0.179  21.652 -34.107  1.00  0.00           O  
ATOM   4351  C5'   U  1093       0.273  23.053 -33.898  1.00  0.00           C  
ATOM   4352  C4'   U  1093       1.592  23.602 -34.383  1.00  0.00           C  
ATOM   4353  O4'   U  1093       2.665  23.184 -33.498  1.00  0.00           O  
ATOM   4354  C3'   U  1093       2.064  23.110 -35.742  1.00  0.00           C  
ATOM   4355  O3'   U  1093       1.451  23.792 -36.822  1.00  0.00           O  
ATOM   4356  C1'   U  1093       3.840  22.936 -34.218  1.00  0.00           C  
ATOM   4357  C2'   U  1093       3.554  23.399 -35.648  1.00  0.00           C  
ATOM   4358  O2'   U  1093       3.817  24.791 -35.755  1.00  0.00           O  
ATOM   4359  N1    U  1093       4.094  21.477 -34.139  1.00  0.00           N  
ATOM   4360  C2    U  1093       5.391  21.049 -34.351  1.00  0.00           C  
ATOM   4361  O2    U  1093       6.312  21.810 -34.595  1.00  0.00           O  
ATOM   4362  N3    U  1093       5.579  19.691 -34.267  1.00  0.00           N  
ATOM   4363  C4    U  1093       4.623  18.735 -34.000  1.00  0.00           C  
ATOM   4364  O4    U  1093       4.950  17.548 -33.959  1.00  0.00           O  
ATOM   4365  C5    U  1093       3.304  19.250 -33.791  1.00  0.00           C  
ATOM   4366  C6    U  1093       3.093  20.568 -33.865  1.00  0.00           C  
ATOM   4367  H5'   U  1093       0.182  23.240 -32.941  1.00  0.00           H  
ATOM   4368 H5''   U  1093      -0.454  23.498 -34.382  1.00  0.00           H  
ATOM   4369  H4'   U  1093       1.547  24.581 -34.381  1.00  0.00           H  
ATOM   4370  H3'   U  1093       1.917  22.144 -35.805  1.00  0.00           H  
ATOM   4371  H1'   U  1093       4.620  23.420 -33.872  1.00  0.00           H  
ATOM   4372  H2'   U  1093       4.062  22.883 -36.308  1.00  0.00           H  
ATOM   4373 HO2'   U  1093       4.619  24.923 -36.303  1.00  0.00           H  
ATOM   4374  H3    U  1093       6.491  19.367 -34.415  1.00  0.00           H  
ATOM   4375  H5    U  1093       2.562  18.640 -33.594  1.00  0.00           H  
ATOM   4376  H6    U  1093       2.182  20.895 -33.719  1.00  0.00           H  
ATOM   4377  P     A  1094       1.401  23.120 -38.280  1.00  0.00           P  
ATOM   4378  OP2   A  1094       0.959  21.712 -38.123  1.00  0.00           O  
ATOM   4379  OP1   A  1094       0.649  24.030 -39.181  1.00  0.00           O  
ATOM   4380  O5'   A  1094       2.923  23.108 -38.751  1.00  0.00           O  
ATOM   4381  C5'   A  1094       3.569  24.304 -39.161  1.00  0.00           C  
ATOM   4382  C4'   A  1094       4.933  24.026 -39.743  1.00  0.00           C  
ATOM   4383  O4'   A  1094       5.792  23.522 -38.694  1.00  0.00           O  
ATOM   4384  C3'   A  1094       4.993  22.950 -40.816  1.00  0.00           C  
ATOM   4385  O3'   A  1094       4.712  23.444 -42.114  1.00  0.00           O  
ATOM   4386  C1'   A  1094       6.646  22.525 -39.219  1.00  0.00           C  
ATOM   4387  C2'   A  1094       6.449  22.536 -40.730  1.00  0.00           C  
ATOM   4388  O2'   A  1094       7.298  23.517 -41.309  1.00  0.00           O  
ATOM   4389  N1    A  1094       8.178  17.757 -38.005  1.00  0.00           N  
ATOM   4390  C2    A  1094       8.807  18.782 -38.594  1.00  0.00           C  
ATOM   4391  N3    A  1094       8.348  19.999 -38.880  1.00  0.00           N  
ATOM   4392  C4    A  1094       7.067  20.127 -38.490  1.00  0.00           C  
ATOM   4393  C5    A  1094       6.289  19.165 -37.873  1.00  0.00           C  
ATOM   4394  C6    A  1094       6.893  17.919 -37.625  1.00  0.00           C  
ATOM   4395  N6    A  1094       6.266  16.896 -37.039  1.00  0.00           N  
ATOM   4396  N7    A  1094       5.015  19.654 -37.616  1.00  0.00           N  
ATOM   4397  C8    A  1094       5.052  20.881 -38.076  1.00  0.00           C  
ATOM   4398  N9    A  1094       6.263  21.234 -38.618  1.00  0.00           N  
ATOM   4399  H5'   A  1094       3.667  24.897 -38.386  1.00  0.00           H  
ATOM   4400 H5''   A  1094       3.018  24.751 -39.836  1.00  0.00           H  
ATOM   4401  H4'   A  1094       5.304  24.863 -40.095  1.00  0.00           H  
ATOM   4402  H3'   A  1094       4.420  22.200 -40.552  1.00  0.00           H  
ATOM   4403  H1'   A  1094       7.585  22.716 -39.011  1.00  0.00           H  
ATOM   4404  H2'   A  1094       6.595  21.651 -41.124  1.00  0.00           H  
ATOM   4405 HO2'   A  1094       8.051  23.067 -41.745  1.00  0.00           H  
ATOM   4406  H2    A  1094       9.738  18.613 -38.850  1.00  0.00           H  
ATOM   4407  H61   A  1094       6.740  16.051 -36.892  1.00  0.00           H  
ATOM   4408  H62   A  1094       5.333  16.991 -36.754  1.00  0.00           H  
ATOM   4409  H8    A  1094       4.285  21.490 -38.036  1.00  0.00           H  
ATOM   4410  P     U  1095       4.422  22.424 -43.322  1.00  0.00           P  
ATOM   4411  OP2   U  1095       3.220  21.627 -42.970  1.00  0.00           O  
ATOM   4412  OP1   U  1095       4.447  23.195 -44.591  1.00  0.00           O  
ATOM   4413  O5'   U  1095       5.681  21.449 -43.312  1.00  0.00           O  
ATOM   4414  C5'   U  1095       6.831  21.734 -44.094  1.00  0.00           C  
ATOM   4415  C4'   U  1095       7.752  20.543 -44.186  1.00  0.00           C  
ATOM   4416  O4'   U  1095       7.964  20.014 -42.858  1.00  0.00           O  
ATOM   4417  C3'   U  1095       7.234  19.355 -44.982  1.00  0.00           C  
ATOM   4418  O3'   U  1095       7.443  19.490 -46.377  1.00  0.00           O  
ATOM   4419  C1'   U  1095       8.113  18.608 -42.917  1.00  0.00           C  
ATOM   4420  C2'   U  1095       8.004  18.188 -44.383  1.00  0.00           C  
ATOM   4421  O2'   U  1095       9.311  18.098 -44.934  1.00  0.00           O  
ATOM   4422  N1    U  1095       7.073  17.974 -42.071  1.00  0.00           N  
ATOM   4423  C2    U  1095       7.385  16.756 -41.496  1.00  0.00           C  
ATOM   4424  O2    U  1095       8.457  16.199 -41.655  1.00  0.00           O  
ATOM   4425  N3    U  1095       6.392  16.207 -40.721  1.00  0.00           N  
ATOM   4426  C4    U  1095       5.145  16.737 -40.468  1.00  0.00           C  
ATOM   4427  O4    U  1095       4.360  16.119 -39.747  1.00  0.00           O  
ATOM   4428  C5    U  1095       4.894  17.999 -41.095  1.00  0.00           C  
ATOM   4429  C6    U  1095       5.843  18.557 -41.853  1.00  0.00           C  
ATOM   4430  H5'   U  1095       7.317  22.482 -43.686  1.00  0.00           H  
ATOM   4431 H5''   U  1095       6.550  21.990 -44.996  1.00  0.00           H  
ATOM   4432  H4'   U  1095       8.609  20.834 -44.560  1.00  0.00           H  
ATOM   4433  H3'   U  1095       6.280  19.234 -44.797  1.00  0.00           H  
ATOM   4434  H1'   U  1095       9.001  18.365 -42.577  1.00  0.00           H  
ATOM   4435  H2'   U  1095       7.512  17.347 -44.478  1.00  0.00           H  
ATOM   4436 HO2'   U  1095       9.530  17.153 -45.081  1.00  0.00           H  
ATOM   4437  H3    U  1095       6.592  15.343 -40.304  1.00  0.00           H  
ATOM   4438  H5    U  1095       4.033  18.450 -40.968  1.00  0.00           H  
ATOM   4439  H6    U  1095       5.646  19.419 -42.272  1.00  0.00           H  
ATOM   4440  P     U  1096       6.192  19.666 -47.369  1.00  0.00           P  
ATOM   4441  OP2   U  1096       5.035  20.142 -46.570  1.00  0.00           O  
ATOM   4442  OP1   U  1096       6.645  20.453 -48.545  1.00  0.00           O  
ATOM   4443  O5'   U  1096       5.877  18.184 -47.859  1.00  0.00           O  
ATOM   4444  C5'   U  1096       6.877  17.396 -48.488  1.00  0.00           C  
ATOM   4445  C4'   U  1096       6.742  15.936 -48.130  1.00  0.00           C  
ATOM   4446  O4'   U  1096       6.881  15.763 -46.707  1.00  0.00           O  
ATOM   4447  C3'   U  1096       5.384  15.303 -48.395  1.00  0.00           C  
ATOM   4448  O3'   U  1096       5.226  14.874 -49.736  1.00  0.00           O  
ATOM   4449  C1'   U  1096       6.086  14.693 -46.233  1.00  0.00           C  
ATOM   4450  C2'   U  1096       5.456  14.091 -47.490  1.00  0.00           C  
ATOM   4451  O2'   U  1096       6.332  13.103 -48.016  1.00  0.00           O  
ATOM   4452  N1    U  1096       5.073  15.281 -45.323  1.00  0.00           N  
ATOM   4453  C2    U  1096       4.332  14.404 -44.552  1.00  0.00           C  
ATOM   4454  O2    U  1096       4.479  13.195 -44.592  1.00  0.00           O  
ATOM   4455  N3    U  1096       3.408  14.993 -43.725  1.00  0.00           N  
ATOM   4456  C4    U  1096       3.150  16.341 -43.592  1.00  0.00           C  
ATOM   4457  O4    U  1096       2.282  16.716 -42.802  1.00  0.00           O  
ATOM   4458  C5    U  1096       3.954  17.188 -44.420  1.00  0.00           C  
ATOM   4459  C6    U  1096       4.863  16.641 -45.233  1.00  0.00           C  
ATOM   4460  H5'   U  1096       7.759  17.713 -48.204  1.00  0.00           H  
ATOM   4461 H5''   U  1096       6.798  17.494 -49.460  1.00  0.00           H  
ATOM   4462  H4'   U  1096       7.430  15.415 -48.594  1.00  0.00           H  
ATOM   4463  H3'   U  1096       4.639  15.870 -48.110  1.00  0.00           H  
ATOM   4464  H1'   U  1096       6.584  13.996 -45.756  1.00  0.00           H  
ATOM   4465  H2'   U  1096       4.567  13.724 -47.305  1.00  0.00           H  
ATOM   4466 HO2'   U  1096       6.632  13.384 -48.906  1.00  0.00           H  
ATOM   4467  H3    U  1096       2.871  14.390 -43.170  1.00  0.00           H  
ATOM   4468  H5    U  1096       3.839  18.161 -44.389  1.00  0.00           H  
ATOM   4469  H6    U  1096       5.399  17.241 -45.790  1.00  0.00           H  
ATOM   4470  P     G  1097       3.757  14.620 -50.336  1.00  0.00           P  
ATOM   4471  OP2   G  1097       2.881  15.736 -49.897  1.00  0.00           O  
ATOM   4472  OP1   G  1097       3.896  14.321 -51.784  1.00  0.00           O  
ATOM   4473  O5'   G  1097       3.266  13.292 -49.604  1.00  0.00           O  
ATOM   4474  C5'   G  1097       3.733  12.017 -50.018  1.00  0.00           C  
ATOM   4475  C4'   G  1097       3.042  10.904 -49.269  1.00  0.00           C  
ATOM   4476  O4'   G  1097       3.215  11.092 -47.845  1.00  0.00           O  
ATOM   4477  C3'   G  1097       1.529  10.844 -49.409  1.00  0.00           C  
ATOM   4478  O3'   G  1097       1.107  10.151 -50.571  1.00  0.00           O  
ATOM   4479  C1'   G  1097       2.045  10.736 -47.123  1.00  0.00           C  
ATOM   4480  C2'   G  1097       1.099  10.111 -48.142  1.00  0.00           C  
ATOM   4481  O2'   G  1097       1.363   8.719 -48.238  1.00  0.00           O  
ATOM   4482  N1    G  1097      -1.282  12.807 -43.873  1.00  0.00           N  
ATOM   4483  C2    G  1097      -1.044  11.484 -44.156  1.00  0.00           C  
ATOM   4484  N2    G  1097      -1.787  10.589 -43.487  1.00  0.00           N  
ATOM   4485  N3    G  1097      -0.142  11.065 -45.029  1.00  0.00           N  
ATOM   4486  C4    G  1097       0.513  12.093 -45.610  1.00  0.00           C  
ATOM   4487  C5    G  1097       0.352  13.446 -45.399  1.00  0.00           C  
ATOM   4488  C6    G  1097      -0.618  13.881 -44.459  1.00  0.00           C  
ATOM   4489  O6    G  1097      -0.910  15.037 -44.132  1.00  0.00           O  
ATOM   4490  N7    G  1097       1.223  14.176 -46.195  1.00  0.00           N  
ATOM   4491  C8    G  1097       1.885  13.270 -46.864  1.00  0.00           C  
ATOM   4492  N9    G  1097       1.505  11.986 -46.557  1.00  0.00           N  
ATOM   4493  H5'   G  1097       4.697  11.961 -49.857  1.00  0.00           H  
ATOM   4494 H5''   G  1097       3.563  11.910 -50.978  1.00  0.00           H  
ATOM   4495  H4'   G  1097       3.447  10.049 -49.528  1.00  0.00           H  
ATOM   4496  H3'   G  1097       1.168  11.754 -49.388  1.00  0.00           H  
ATOM   4497  H1'   G  1097       2.214  10.096 -46.399  1.00  0.00           H  
ATOM   4498  H2'   G  1097       0.160  10.289 -47.926  1.00  0.00           H  
ATOM   4499 HO2'   G  1097       2.192   8.517 -47.755  1.00  0.00           H  
ATOM   4500  H1    G  1097      -1.972  13.012 -43.208  1.00  0.00           H  
ATOM   4501  H22   G  1097      -1.660   9.630 -43.647  1.00  0.00           H  
ATOM   4502  H21   G  1097      -2.456  10.891 -42.838  1.00  0.00           H  
ATOM   4503  H8    G  1097       2.582  13.486 -47.517  1.00  0.00           H  
ATOM   4504  P     U  1098      -0.455   9.934 -50.845  1.00  0.00           P  
ATOM   4505  OP2   U  1098      -1.158  10.910 -49.974  1.00  0.00           O  
ATOM   4506  OP1   U  1098      -0.624  10.010 -52.318  1.00  0.00           O  
ATOM   4507  O5'   U  1098      -0.866   8.468 -50.376  1.00  0.00           O  
ATOM   4508  C5'   U  1098      -0.692   7.352 -51.236  1.00  0.00           C  
ATOM   4509  C4'   U  1098      -1.420   6.135 -50.722  1.00  0.00           C  
ATOM   4510  O4'   U  1098      -0.835   5.680 -49.471  1.00  0.00           O  
ATOM   4511  C3'   U  1098      -2.893   6.324 -50.391  1.00  0.00           C  
ATOM   4512  O3'   U  1098      -3.729   6.264 -51.533  1.00  0.00           O  
ATOM   4513  C1'   U  1098      -1.834   5.112 -48.643  1.00  0.00           C  
ATOM   4514  C2'   U  1098      -3.160   5.188 -49.409  1.00  0.00           C  
ATOM   4515  O2'   U  1098      -3.367   3.958 -50.089  1.00  0.00           O  
ATOM   4516  N1    U  1098      -1.881   5.857 -47.362  1.00  0.00           N  
ATOM   4517  C2    U  1098      -2.467   5.221 -46.283  1.00  0.00           C  
ATOM   4518  O2    U  1098      -2.934   4.097 -46.346  1.00  0.00           O  
ATOM   4519  N3    U  1098      -2.487   5.948 -45.118  1.00  0.00           N  
ATOM   4520  C4    U  1098      -1.993   7.220 -44.923  1.00  0.00           C  
ATOM   4521  O4    U  1098      -2.088   7.742 -43.811  1.00  0.00           O  
ATOM   4522  C5    U  1098      -1.401   7.816 -46.082  1.00  0.00           C  
ATOM   4523  C6    U  1098      -1.367   7.130 -47.229  1.00  0.00           C  
ATOM   4524  H5'   U  1098       0.264   7.147 -51.304  1.00  0.00           H  
ATOM   4525 H5''   U  1098      -1.036   7.577 -52.125  1.00  0.00           H  
ATOM   4526  H4'   U  1098      -1.335   5.422 -51.388  1.00  0.00           H  
ATOM   4527  H3'   U  1098      -3.024   7.184 -49.941  1.00  0.00           H  
ATOM   4528  H1'   U  1098      -1.618   4.172 -48.464  1.00  0.00           H  
ATOM   4529  H2'   U  1098      -3.905   5.400 -48.809  1.00  0.00           H  
ATOM   4530 HO2'   U  1098      -3.300   4.112 -51.055  1.00  0.00           H  
ATOM   4531  H3    U  1098      -2.898   5.515 -44.341  1.00  0.00           H  
ATOM   4532  H5    U  1098      -1.023   8.719 -46.034  1.00  0.00           H  
ATOM   4533  H6    U  1098      -0.958   7.559 -48.008  1.00  0.00           H  
ATOM   4534  P     U  1099      -5.065   7.153 -51.604  1.00  0.00           P  
ATOM   4535  OP2   U  1099      -4.692   8.504 -52.093  1.00  0.00           O  
ATOM   4536  OP1   U  1099      -6.101   6.371 -52.327  1.00  0.00           O  
ATOM   4537  O5'   U  1099      -5.521   7.287 -50.084  1.00  0.00           O  
ATOM   4538  C5'   U  1099      -6.372   6.320 -49.489  1.00  0.00           C  
ATOM   4539  C4'   U  1099      -6.681   6.658 -48.052  1.00  0.00           C  
ATOM   4540  O4'   U  1099      -5.501   7.231 -47.437  1.00  0.00           O  
ATOM   4541  C3'   U  1099      -7.752   7.716 -47.828  1.00  0.00           C  
ATOM   4542  O3'   U  1099      -9.067   7.210 -47.964  1.00  0.00           O  
ATOM   4543  C1'   U  1099      -5.934   8.061 -46.367  1.00  0.00           C  
ATOM   4544  C2'   U  1099      -7.461   8.167 -46.404  1.00  0.00           C  
ATOM   4545  O2'   U  1099      -8.008   7.267 -45.451  1.00  0.00           O  
ATOM   4546  N1    U  1099      -5.277   9.390 -46.401  1.00  0.00           N  
ATOM   4547  C2    U  1099      -5.700  10.326 -45.475  1.00  0.00           C  
ATOM   4548  O2    U  1099      -6.571  10.103 -44.653  1.00  0.00           O  
ATOM   4549  N3    U  1099      -5.063  11.541 -45.543  1.00  0.00           N  
ATOM   4550  C4    U  1099      -4.068  11.910 -46.423  1.00  0.00           C  
ATOM   4551  O4    U  1099      -3.594  13.046 -46.357  1.00  0.00           O  
ATOM   4552  C5    U  1099      -3.681  10.892 -47.351  1.00  0.00           C  
ATOM   4553  C6    U  1099      -4.284   9.699 -47.306  1.00  0.00           C  
ATOM   4554  H5'   U  1099      -5.933   5.444 -49.523  1.00  0.00           H  
ATOM   4555 H5''   U  1099      -7.210   6.277 -49.994  1.00  0.00           H  
ATOM   4556  H4'   U  1099      -6.932   5.846 -47.564  1.00  0.00           H  
ATOM   4557  H3'   U  1099      -7.618   8.472 -48.435  1.00  0.00           H  
ATOM   4558  H1'   U  1099      -5.663   7.585 -45.554  1.00  0.00           H  
ATOM   4559  H2'   U  1099      -7.759   9.087 -46.246  1.00  0.00           H  
ATOM   4560 HO2'   U  1099      -8.385   7.781 -44.705  1.00  0.00           H  
ATOM   4561  H3    U  1099      -5.348  12.219 -44.896  1.00  0.00           H  
ATOM   4562  H5    U  1099      -2.980  11.067 -48.012  1.00  0.00           H  
ATOM   4563  H6    U  1099      -4.002   9.019 -47.952  1.00  0.00           H  
ATOM   4564  P     C  1100     -10.145   7.990 -48.865  1.00  0.00           P  
ATOM   4565  OP2   C  1100      -9.429   9.038 -49.636  1.00  0.00           O  
ATOM   4566  OP1   C  1100     -10.961   6.979 -49.585  1.00  0.00           O  
ATOM   4567  O5'   C  1100     -11.085   8.714 -47.802  1.00  0.00           O  
ATOM   4568  C5'   C  1100     -11.539   8.030 -46.644  1.00  0.00           C  
ATOM   4569  C4'   C  1100     -12.089   8.985 -45.612  1.00  0.00           C  
ATOM   4570  O4'   C  1100     -10.983   9.514 -44.821  1.00  0.00           O  
ATOM   4571  C3'   C  1100     -12.776  10.230 -46.151  1.00  0.00           C  
ATOM   4572  O3'   C  1100     -14.135  10.009 -46.488  1.00  0.00           O  
ATOM   4573  C1'   C  1100     -11.244  10.869 -44.472  1.00  0.00           C  
ATOM   4574  C2'   C  1100     -12.658  11.184 -44.969  1.00  0.00           C  
ATOM   4575  O2'   C  1100     -13.592  10.859 -43.950  1.00  0.00           O  
ATOM   4576  N1    C  1100     -10.217  11.727 -45.113  1.00  0.00           N  
ATOM   4577  C2    C  1100     -10.089  13.051 -44.674  1.00  0.00           C  
ATOM   4578  O2    C  1100     -10.832  13.465 -43.771  1.00  0.00           O  
ATOM   4579  N3    C  1100      -9.161  13.855 -45.242  1.00  0.00           N  
ATOM   4580  C4    C  1100      -8.375  13.387 -46.211  1.00  0.00           C  
ATOM   4581  N4    C  1100      -7.473  14.216 -46.742  1.00  0.00           N  
ATOM   4582  C5    C  1100      -8.480  12.047 -46.680  1.00  0.00           C  
ATOM   4583  C6    C  1100      -9.401  11.261 -46.110  1.00  0.00           C  
ATOM   4584  H5'   C  1100     -10.790   7.534 -46.253  1.00  0.00           H  
ATOM   4585 H5''   C  1100     -12.242   7.399 -46.901  1.00  0.00           H  
ATOM   4586  H4'   C  1100     -12.702   8.496 -45.026  1.00  0.00           H  
ATOM   4587  H3'   C  1100     -12.262  10.582 -46.907  1.00  0.00           H  
ATOM   4588  H1'   C  1100     -11.209  10.989 -43.501  1.00  0.00           H  
ATOM   4589  H2'   C  1100     -12.741  12.118 -45.252  1.00  0.00           H  
ATOM   4590 HO2'   C  1100     -13.962  11.687 -43.579  1.00  0.00           H  
ATOM   4591  H42   C  1100      -6.880  13.902 -47.457  1.00  0.00           H  
ATOM   4592  H41   C  1100      -7.404  15.138 -46.418  1.00  0.00           H  
ATOM   4593  H5    C  1100      -7.897  11.712 -47.393  1.00  0.00           H  
ATOM   4594  H6    C  1100      -9.489  10.336 -46.419  1.00  0.00           H  
ATOM   4595  P     U  1101     -14.872  10.970 -47.545  1.00  0.00           P  
ATOM   4596  OP2   U  1101     -14.027  11.048 -48.763  1.00  0.00           O  
ATOM   4597  OP1   U  1101     -16.286  10.530 -47.659  1.00  0.00           O  
ATOM   4598  O5'   U  1101     -14.856  12.399 -46.841  1.00  0.00           O  
ATOM   4599  C5'   U  1101     -15.762  12.706 -45.792  1.00  0.00           C  
ATOM   4600  C4'   U  1101     -15.609  14.132 -45.323  1.00  0.00           C  
ATOM   4601  O4'   U  1101     -14.241  14.348 -44.859  1.00  0.00           O  
ATOM   4602  C3'   U  1101     -15.776  15.208 -46.385  1.00  0.00           C  
ATOM   4603  O3'   U  1101     -17.133  15.476 -46.693  1.00  0.00           O  
ATOM   4604  C1'   U  1101     -13.832  15.665 -45.169  1.00  0.00           C  
ATOM   4605  C2'   U  1101     -15.064  16.378 -45.722  1.00  0.00           C  
ATOM   4606  O2'   U  1101     -15.831  16.906 -44.650  1.00  0.00           O  
ATOM   4607  N1    U  1101     -12.731  15.592 -46.160  1.00  0.00           N  
ATOM   4608  C2    U  1101     -11.966  16.730 -46.338  1.00  0.00           C  
ATOM   4609  O2    U  1101     -12.159  17.765 -45.723  1.00  0.00           O  
ATOM   4610  N3    U  1101     -10.959  16.616 -47.264  1.00  0.00           N  
ATOM   4611  C4    U  1101     -10.644  15.505 -48.018  1.00  0.00           C  
ATOM   4612  O4    U  1101      -9.704  15.561 -48.813  1.00  0.00           O  
ATOM   4613  C5    U  1101     -11.477  14.366 -47.781  1.00  0.00           C  
ATOM   4614  C6    U  1101     -12.464  14.449 -46.883  1.00  0.00           C  
ATOM   4615  H5'   U  1101     -15.593  12.103 -45.038  1.00  0.00           H  
ATOM   4616 H5''   U  1101     -16.678  12.572 -46.111  1.00  0.00           H  
ATOM   4617  H4'   U  1101     -16.227  14.288 -44.580  1.00  0.00           H  
ATOM   4618  H3'   U  1101     -15.293  14.942 -47.194  1.00  0.00           H  
ATOM   4619  H1'   U  1101     -13.518  16.137 -44.369  1.00  0.00           H  
ATOM   4620  H2'   U  1101     -14.828  17.070 -46.374  1.00  0.00           H  
ATOM   4621 HO2'   U  1101     -15.765  17.884 -44.661  1.00  0.00           H  
ATOM   4622  H3    U  1101     -10.405  17.412 -47.406  1.00  0.00           H  
ATOM   4623  H5    U  1101     -11.323  13.532 -48.272  1.00  0.00           H  
ATOM   4624  H6    U  1101     -13.020  13.656 -46.740  1.00  0.00           H  
ATOM   4625  P     G  1102     -17.527  16.142 -48.101  1.00  0.00           P  
ATOM   4626  OP2   G  1102     -16.610  15.602 -49.137  1.00  0.00           O  
ATOM   4627  OP1   G  1102     -18.996  16.008 -48.278  1.00  0.00           O  
ATOM   4628  O5'   G  1102     -17.193  17.688 -47.904  1.00  0.00           O  
ATOM   4629  C5'   G  1102     -17.958  18.491 -47.018  1.00  0.00           C  
ATOM   4630  C4'   G  1102     -17.462  19.916 -46.994  1.00  0.00           C  
ATOM   4631  O4'   G  1102     -16.089  19.930 -46.541  1.00  0.00           O  
ATOM   4632  C3'   G  1102     -17.413  20.628 -48.338  1.00  0.00           C  
ATOM   4633  O3'   G  1102     -18.658  21.193 -48.710  1.00  0.00           O  
ATOM   4634  C1'   G  1102     -15.344  20.914 -47.244  1.00  0.00           C  
ATOM   4635  C2'   G  1102     -16.344  21.679 -48.111  1.00  0.00           C  
ATOM   4636  O2'   G  1102     -16.851  22.779 -47.369  1.00  0.00           O  
ATOM   4637  N1    G  1102     -11.015  21.389 -49.881  1.00  0.00           N  
ATOM   4638  C2    G  1102     -11.735  22.343 -49.203  1.00  0.00           C  
ATOM   4639  N2    G  1102     -11.241  23.590 -49.227  1.00  0.00           N  
ATOM   4640  N3    G  1102     -12.857  22.094 -48.548  1.00  0.00           N  
ATOM   4641  C4    G  1102     -13.210  20.794 -48.626  1.00  0.00           C  
ATOM   4642  C5    G  1102     -12.563  19.763 -49.275  1.00  0.00           C  
ATOM   4643  C6    G  1102     -11.360  20.044 -49.974  1.00  0.00           C  
ATOM   4644  O6    G  1102     -10.640  19.266 -50.611  1.00  0.00           O  
ATOM   4645  N7    G  1102     -13.252  18.570 -49.114  1.00  0.00           N  
ATOM   4646  C8    G  1102     -14.286  18.890 -48.385  1.00  0.00           C  
ATOM   4647  N9    G  1102     -14.322  20.223 -48.053  1.00  0.00           N  
ATOM   4648  H5'   G  1102     -17.899  18.117 -46.115  1.00  0.00           H  
ATOM   4649 H5''   G  1102     -18.895  18.483 -47.307  1.00  0.00           H  
ATOM   4650  H4'   G  1102     -18.013  20.433 -46.371  1.00  0.00           H  
ATOM   4651  H3'   G  1102     -17.106  20.000 -49.024  1.00  0.00           H  
ATOM   4652  H1'   G  1102     -14.905  21.535 -46.626  1.00  0.00           H  
ATOM   4653  H2'   G  1102     -15.939  21.968 -48.956  1.00  0.00           H  
ATOM   4654 HO2'   G  1102     -16.487  23.610 -47.741  1.00  0.00           H  
ATOM   4655  H1    G  1102     -10.195  21.676 -50.334  1.00  0.00           H  
ATOM   4656  H22   G  1102     -11.712  24.312 -48.760  1.00  0.00           H  
ATOM   4657  H21   G  1102     -10.411  23.782 -49.710  1.00  0.00           H  
ATOM   4658  H8    G  1102     -14.967  18.244 -48.103  1.00  0.00           H  
ATOM   4659  P     C  1103     -18.997  21.451 -50.260  1.00  0.00           P  
ATOM   4660  OP2   C  1103     -18.627  20.231 -51.021  1.00  0.00           O  
ATOM   4661  OP1   C  1103     -20.383  21.977 -50.346  1.00  0.00           O  
ATOM   4662  O5'   C  1103     -18.000  22.618 -50.684  1.00  0.00           O  
ATOM   4663  C5'   C  1103     -18.272  23.969 -50.345  1.00  0.00           C  
ATOM   4664  C4'   C  1103     -17.257  24.911 -50.946  1.00  0.00           C  
ATOM   4665  O4'   C  1103     -15.927  24.575 -50.485  1.00  0.00           O  
ATOM   4666  C3'   C  1103     -17.122  24.872 -52.460  1.00  0.00           C  
ATOM   4667  O3'   C  1103     -18.132  25.613 -53.124  1.00  0.00           O  
ATOM   4668  C1'   C  1103     -14.989  24.854 -51.498  1.00  0.00           C  
ATOM   4669  C2'   C  1103     -15.753  25.487 -52.657  1.00  0.00           C  
ATOM   4670  O2'   C  1103     -15.792  26.896 -52.481  1.00  0.00           O  
ATOM   4671  N1    C  1103     -14.332  23.581 -51.886  1.00  0.00           N  
ATOM   4672  C2    C  1103     -13.106  23.643 -52.559  1.00  0.00           C  
ATOM   4673  O2    C  1103     -12.608  24.752 -52.811  1.00  0.00           O  
ATOM   4674  N3    C  1103     -12.486  22.497 -52.923  1.00  0.00           N  
ATOM   4675  C4    C  1103     -13.041  21.319 -52.641  1.00  0.00           C  
ATOM   4676  N4    C  1103     -12.394  20.214 -53.019  1.00  0.00           N  
ATOM   4677  C5    C  1103     -14.287  21.221 -51.958  1.00  0.00           C  
ATOM   4678  C6    C  1103     -14.890  22.362 -51.602  1.00  0.00           C  
ATOM   4679  H5'   C  1103     -18.256  24.063 -49.369  1.00  0.00           H  
ATOM   4680 H5''   C  1103     -19.164  24.208 -50.674  1.00  0.00           H  
ATOM   4681  H4'   C  1103     -17.467  25.824 -50.661  1.00  0.00           H  
ATOM   4682  H3'   C  1103     -17.109  23.939 -52.760  1.00  0.00           H  
ATOM   4683  H1'   C  1103     -14.312  25.485 -51.176  1.00  0.00           H  
ATOM   4684  H2'   C  1103     -15.371  25.241 -53.524  1.00  0.00           H  
ATOM   4685 HO2'   C  1103     -15.219  27.318 -53.154  1.00  0.00           H  
ATOM   4686  H42   C  1103     -12.776  19.333 -52.827  1.00  0.00           H  
ATOM   4687  H41   C  1103     -11.537  20.285 -53.490  1.00  0.00           H  
ATOM   4688  H5    C  1103     -14.687  20.350 -51.755  1.00  0.00           H  
ATOM   4689  H6    C  1103     -15.748  22.316 -51.132  1.00  0.00           H  
ATOM   4690  P     C  1104     -18.345  25.432 -54.698  1.00  0.00           P  
ATOM   4691  OP2   C  1104     -19.764  25.779 -54.960  1.00  0.00           O  
ATOM   4692  OP1   C  1104     -17.265  26.217 -55.348  1.00  0.00           O  
ATOM   4693  O5'   C  1104     -18.133  23.899 -55.076  1.00  0.00           O  
ATOM   4694  C5'   C  1104     -17.431  23.528 -56.253  1.00  0.00           C  
ATOM   4695  C4'   C  1104     -18.186  22.491 -57.049  1.00  0.00           C  
ATOM   4696  O4'   C  1104     -18.733  23.151 -58.217  1.00  0.00           O  
ATOM   4697  C3'   C  1104     -17.358  21.350 -57.619  1.00  0.00           C  
ATOM   4698  O3'   C  1104     -17.217  20.265 -56.717  1.00  0.00           O  
ATOM   4699  C1'   C  1104     -18.672  22.287 -59.341  1.00  0.00           C  
ATOM   4700  C2'   C  1104     -18.166  20.937 -58.839  1.00  0.00           C  
ATOM   4701  O2'   C  1104     -19.278  20.134 -58.472  1.00  0.00           O  
ATOM   4702  N1    C  1104     -17.755  22.897 -60.335  1.00  0.00           N  
ATOM   4703  C2    C  1104     -17.536  22.222 -61.542  1.00  0.00           C  
ATOM   4704  O2    C  1104     -18.111  21.141 -61.744  1.00  0.00           O  
ATOM   4705  N3    C  1104     -16.705  22.757 -62.465  1.00  0.00           N  
ATOM   4706  C4    C  1104     -16.100  23.920 -62.224  1.00  0.00           C  
ATOM   4707  N4    C  1104     -15.287  24.411 -63.164  1.00  0.00           N  
ATOM   4708  C5    C  1104     -16.300  24.631 -61.007  1.00  0.00           C  
ATOM   4709  C6    C  1104     -17.125  24.092 -60.102  1.00  0.00           C  
ATOM   4710  H5'   C  1104     -16.557  23.163 -56.001  1.00  0.00           H  
ATOM   4711 H5''   C  1104     -17.298  24.323 -56.809  1.00  0.00           H  
ATOM   4712  H4'   C  1104     -18.924  22.116 -56.524  1.00  0.00           H  
ATOM   4713  H3'   C  1104     -16.469  21.664 -57.885  1.00  0.00           H  
ATOM   4714  H1'   C  1104     -19.557  22.169 -59.744  1.00  0.00           H  
ATOM   4715  H2'   C  1104     -17.604  20.493 -59.507  1.00  0.00           H  
ATOM   4716 HO2'   C  1104     -19.920  20.118 -59.212  1.00  0.00           H  
ATOM   4717  H42   C  1104     -14.828  25.263 -63.017  1.00  0.00           H  
ATOM   4718  H41   C  1104     -15.151  23.918 -64.000  1.00  0.00           H  
ATOM   4719  H5    C  1104     -15.851  25.486 -60.839  1.00  0.00           H  
ATOM   4720  H6    C  1104     -17.276  24.566 -59.259  1.00  0.00           H  
ATOM   4721  P     G  1105     -15.759  19.824 -56.206  1.00  0.00           P  
ATOM   4722  OP2   G  1105     -15.240  20.893 -55.316  1.00  0.00           O  
ATOM   4723  OP1   G  1105     -15.850  18.429 -55.703  1.00  0.00           O  
ATOM   4724  O5'   G  1105     -14.872  19.812 -57.530  1.00  0.00           O  
ATOM   4725  C5'   G  1105     -14.871  18.687 -58.397  1.00  0.00           C  
ATOM   4726  C4'   G  1105     -14.251  19.017 -59.732  1.00  0.00           C  
ATOM   4727  O4'   G  1105     -14.787  20.266 -60.244  1.00  0.00           O  
ATOM   4728  C3'   G  1105     -12.750  19.262 -59.729  1.00  0.00           C  
ATOM   4729  O3'   G  1105     -11.994  18.064 -59.688  1.00  0.00           O  
ATOM   4730  C1'   G  1105     -13.810  20.926 -61.016  1.00  0.00           C  
ATOM   4731  C2'   G  1105     -12.578  20.019 -61.039  1.00  0.00           C  
ATOM   4732  O2'   G  1105     -12.664  19.144 -62.154  1.00  0.00           O  
ATOM   4733  N1    G  1105     -11.471  25.425 -61.466  1.00  0.00           N  
ATOM   4734  C2    G  1105     -11.510  24.368 -62.343  1.00  0.00           C  
ATOM   4735  N2    G  1105     -10.839  24.525 -63.494  1.00  0.00           N  
ATOM   4736  N3    G  1105     -12.159  23.239 -62.111  1.00  0.00           N  
ATOM   4737  C4    G  1105     -12.777  23.249 -60.911  1.00  0.00           C  
ATOM   4738  C5    G  1105     -12.801  24.251 -59.963  1.00  0.00           C  
ATOM   4739  C6    G  1105     -12.100  25.456 -60.225  1.00  0.00           C  
ATOM   4740  O6    G  1105     -12.001  26.461 -59.510  1.00  0.00           O  
ATOM   4741  N7    G  1105     -13.552  23.868 -58.861  1.00  0.00           N  
ATOM   4742  C8    G  1105     -13.963  22.664 -59.153  1.00  0.00           C  
ATOM   4743  N9    G  1105     -13.530  22.227 -60.382  1.00  0.00           N  
ATOM   4744  H5'   G  1105     -15.793  18.389 -58.537  1.00  0.00           H  
ATOM   4745 H5''   G  1105     -14.361  17.962 -57.978  1.00  0.00           H  
ATOM   4746  H4'   G  1105     -14.454  18.294 -60.362  1.00  0.00           H  
ATOM   4747  H3'   G  1105     -12.484  19.835 -58.981  1.00  0.00           H  
ATOM   4748  H1'   G  1105     -14.125  21.071 -61.933  1.00  0.00           H  
ATOM   4749  H2'   G  1105     -11.747  20.538 -61.048  1.00  0.00           H  
ATOM   4750 HO2'   G  1105     -11.997  19.411 -62.821  1.00  0.00           H  
ATOM   4751  H1    G  1105     -10.961  26.218 -61.732  1.00  0.00           H  
ATOM   4752  H22   G  1105     -10.831  23.804 -64.159  1.00  0.00           H  
ATOM   4753  H21   G  1105     -10.355  25.358 -63.673  1.00  0.00           H  
ATOM   4754  H8    G  1105     -14.525  22.127 -58.556  1.00  0.00           H  
ATOM   4755  P     G  1106     -10.903  17.837 -58.529  1.00  0.00           P  
ATOM   4756  OP2   G  1106     -10.857  19.064 -57.694  1.00  0.00           O  
ATOM   4757  OP1   G  1106     -11.176  16.524 -57.890  1.00  0.00           O  
ATOM   4758  O5'   G  1106      -9.522  17.724 -59.315  1.00  0.00           O  
ATOM   4759  C5'   G  1106      -8.384  18.466 -58.902  1.00  0.00           C  
ATOM   4760  C4'   G  1106      -7.910  19.402 -59.985  1.00  0.00           C  
ATOM   4761  O4'   G  1106      -8.954  20.375 -60.230  1.00  0.00           O  
ATOM   4762  C3'   G  1106      -6.674  20.228 -59.659  1.00  0.00           C  
ATOM   4763  O3'   G  1106      -5.464  19.518 -59.862  1.00  0.00           O  
ATOM   4764  C1'   G  1106      -8.355  21.598 -60.595  1.00  0.00           C  
ATOM   4765  C2'   G  1106      -6.832  21.442 -60.565  1.00  0.00           C  
ATOM   4766  O2'   G  1106      -6.368  21.168 -61.879  1.00  0.00           O  
ATOM   4767  N1    G  1106      -7.755  26.389 -58.982  1.00  0.00           N  
ATOM   4768  C2    G  1106      -7.069  25.701 -59.953  1.00  0.00           C  
ATOM   4769  N2    G  1106      -6.093  26.373 -60.582  1.00  0.00           N  
ATOM   4770  N3    G  1106      -7.321  24.446 -60.287  1.00  0.00           N  
ATOM   4771  C4    G  1106      -8.329  23.922 -59.558  1.00  0.00           C  
ATOM   4772  C5    G  1106      -9.078  24.522 -58.568  1.00  0.00           C  
ATOM   4773  C6    G  1106      -8.797  25.869 -58.220  1.00  0.00           C  
ATOM   4774  O6    G  1106      -9.349  26.576 -57.369  1.00  0.00           O  
ATOM   4775  N7    G  1106     -10.024  23.642 -58.064  1.00  0.00           N  
ATOM   4776  C8    G  1106      -9.837  22.543 -58.743  1.00  0.00           C  
ATOM   4777  N9    G  1106      -8.825  22.644 -59.667  1.00  0.00           N  
ATOM   4778  H5'   G  1106      -7.661  17.845 -58.676  1.00  0.00           H  
ATOM   4779 H5''   G  1106      -8.616  18.989 -58.105  1.00  0.00           H  
ATOM   4780  H4'   G  1106      -7.749  18.903 -60.813  1.00  0.00           H  
ATOM   4781  H3'   G  1106      -6.723  20.518 -58.725  1.00  0.00           H  
ATOM   4782  H1'   G  1106      -8.643  21.817 -61.506  1.00  0.00           H  
ATOM   4783  H2'   G  1106      -6.396  22.234 -60.184  1.00  0.00           H  
ATOM   4784 HO2'   G  1106      -5.888  21.952 -62.219  1.00  0.00           H  
ATOM   4785  H1    G  1106      -7.492  27.317 -58.811  1.00  0.00           H  
ATOM   4786  H22   G  1106      -5.569  25.934 -61.284  1.00  0.00           H  
ATOM   4787  H21   G  1106      -5.901  27.303 -60.341  1.00  0.00           H  
ATOM   4788  H8    G  1106     -10.366  21.730 -58.608  1.00  0.00           H  
ATOM   4789  P     G  1107      -4.249  19.680 -58.824  1.00  0.00           P  
ATOM   4790  OP2   G  1107      -4.710  19.196 -57.497  1.00  0.00           O  
ATOM   4791  OP1   G  1107      -3.034  19.086 -59.440  1.00  0.00           O  
ATOM   4792  O5'   G  1107      -4.032  21.255 -58.726  1.00  0.00           O  
ATOM   4793  C5'   G  1107      -3.047  21.803 -57.863  1.00  0.00           C  
ATOM   4794  C4'   G  1107      -3.468  23.148 -57.324  1.00  0.00           C  
ATOM   4795  O4'   G  1107      -4.816  23.438 -57.778  1.00  0.00           O  
ATOM   4796  C3'   G  1107      -3.560  23.262 -55.810  1.00  0.00           C  
ATOM   4797  O3'   G  1107      -2.322  23.595 -55.204  1.00  0.00           O  
ATOM   4798  C1'   G  1107      -5.621  23.946 -56.736  1.00  0.00           C  
ATOM   4799  C2'   G  1107      -4.637  24.320 -55.627  1.00  0.00           C  
ATOM   4800  O2'   G  1107      -4.129  25.622 -55.879  1.00  0.00           O  
ATOM   4801  N1    G  1107      -9.939  22.693 -54.351  1.00  0.00           N  
ATOM   4802  C2    G  1107      -9.373  23.930 -54.540  1.00  0.00           C  
ATOM   4803  N2    G  1107     -10.040  24.975 -54.029  1.00  0.00           N  
ATOM   4804  N3    G  1107      -8.235  24.130 -55.184  1.00  0.00           N  
ATOM   4805  C4    G  1107      -7.697  22.976 -55.631  1.00  0.00           C  
ATOM   4806  C5    G  1107      -8.181  21.691 -55.496  1.00  0.00           C  
ATOM   4807  C6    G  1107      -9.403  21.491 -54.802  1.00  0.00           C  
ATOM   4808  O6    G  1107      -9.996  20.429 -54.578  1.00  0.00           O  
ATOM   4809  N7    G  1107      -7.330  20.777 -56.100  1.00  0.00           N  
ATOM   4810  C8    G  1107      -6.362  21.508 -56.582  1.00  0.00           C  
ATOM   4811  N9    G  1107      -6.522  22.850 -56.334  1.00  0.00           N  
ATOM   4812  H5'   G  1107      -2.208  21.906 -58.358  1.00  0.00           H  
ATOM   4813 H5''   G  1107      -2.902  21.189 -57.112  1.00  0.00           H  
ATOM   4814  H4'   G  1107      -2.863  23.843 -57.659  1.00  0.00           H  
ATOM   4815  H3'   G  1107      -3.879  22.413 -55.440  1.00  0.00           H  
ATOM   4816  H1'   G  1107      -6.152  24.733 -56.980  1.00  0.00           H  
ATOM   4817  H2'   G  1107      -5.054  24.259 -54.742  1.00  0.00           H  
ATOM   4818 HO2'   G  1107      -4.388  25.896 -56.784  1.00  0.00           H  
ATOM   4819  H1    G  1107     -10.786  22.651 -53.859  1.00  0.00           H  
ATOM   4820  H22   G  1107      -9.684  25.882 -54.133  1.00  0.00           H  
ATOM   4821  H21   G  1107     -10.883  24.835 -53.551  1.00  0.00           H  
ATOM   4822  H8    G  1107      -5.599  21.136 -57.072  1.00  0.00           H  
ATOM   4823  P     C  1108      -2.030  23.174 -53.681  1.00  0.00           P  
ATOM   4824  OP2   C  1108      -2.289  21.719 -53.547  1.00  0.00           O  
ATOM   4825  OP1   C  1108      -0.703  23.721 -53.300  1.00  0.00           O  
ATOM   4826  O5'   C  1108      -3.140  23.952 -52.845  1.00  0.00           O  
ATOM   4827  C5'   C  1108      -3.124  25.369 -52.751  1.00  0.00           C  
ATOM   4828  C4'   C  1108      -4.271  25.885 -51.916  1.00  0.00           C  
ATOM   4829  O4'   C  1108      -5.541  25.566 -52.555  1.00  0.00           O  
ATOM   4830  C3'   C  1108      -4.428  25.264 -50.537  1.00  0.00           C  
ATOM   4831  O3'   C  1108      -3.539  25.812 -49.579  1.00  0.00           O  
ATOM   4832  C1'   C  1108      -6.517  25.296 -51.572  1.00  0.00           C  
ATOM   4833  C2'   C  1108      -5.876  25.603 -50.222  1.00  0.00           C  
ATOM   4834  O2'   C  1108      -6.027  26.983 -49.922  1.00  0.00           O  
ATOM   4835  N1    C  1108      -6.925  23.874 -51.691  1.00  0.00           N  
ATOM   4836  C2    C  1108      -8.140  23.481 -51.116  1.00  0.00           C  
ATOM   4837  O2    C  1108      -8.834  24.325 -50.528  1.00  0.00           O  
ATOM   4838  N3    C  1108      -8.536  22.191 -51.211  1.00  0.00           N  
ATOM   4839  C4    C  1108      -7.772  21.303 -51.847  1.00  0.00           C  
ATOM   4840  N4    C  1108      -8.203  20.041 -51.915  1.00  0.00           N  
ATOM   4841  C5    C  1108      -6.532  21.670 -52.441  1.00  0.00           C  
ATOM   4842  C6    C  1108      -6.151  22.949 -52.342  1.00  0.00           C  
ATOM   4843  H5'   C  1108      -3.188  25.749 -53.652  1.00  0.00           H  
ATOM   4844 H5''   C  1108      -2.279  25.652 -52.344  1.00  0.00           H  
ATOM   4845  H4'   C  1108      -4.189  26.856 -51.819  1.00  0.00           H  
ATOM   4846  H3'   C  1108      -4.310  24.291 -50.566  1.00  0.00           H  
ATOM   4847  H1'   C  1108      -7.300  25.871 -51.695  1.00  0.00           H  
ATOM   4848  H2'   C  1108      -6.228  25.036 -49.506  1.00  0.00           H  
ATOM   4849 HO2'   C  1108      -6.658  27.081 -49.179  1.00  0.00           H  
ATOM   4850  H42   C  1108      -7.665  19.364 -52.376  1.00  0.00           H  
ATOM   4851  H41   C  1108      -9.057  19.791 -51.504  1.00  0.00           H  
ATOM   4852  H5    C  1108      -5.978  21.010 -52.907  1.00  0.00           H  
ATOM   4853  H6    C  1108      -5.301  23.222 -52.744  1.00  0.00           H  
ATOM   4854  P     G  1109      -3.171  24.983 -48.252  1.00  0.00           P  
ATOM   4855  OP2   G  1109      -2.873  23.584 -48.651  1.00  0.00           O  
ATOM   4856  OP1   G  1109      -2.160  25.761 -47.490  1.00  0.00           O  
ATOM   4857  O5'   G  1109      -4.524  24.979 -47.411  1.00  0.00           O  
ATOM   4858  C5'   G  1109      -4.989  26.158 -46.772  1.00  0.00           C  
ATOM   4859  C4'   G  1109      -6.222  25.891 -45.944  1.00  0.00           C  
ATOM   4860  O4'   G  1109      -7.292  25.390 -46.805  1.00  0.00           O  
ATOM   4861  C3'   G  1109      -6.104  24.781 -44.911  1.00  0.00           C  
ATOM   4862  O3'   G  1109      -5.393  25.178 -43.751  1.00  0.00           O  
ATOM   4863  C1'   G  1109      -8.154  24.580 -46.042  1.00  0.00           C  
ATOM   4864  C2'   G  1109      -7.578  24.566 -44.623  1.00  0.00           C  
ATOM   4865  O2'   G  1109      -8.123  25.651 -43.886  1.00  0.00           O  
ATOM   4866  N1    G  1109     -10.487  20.057 -46.165  1.00  0.00           N  
ATOM   4867  C2    G  1109     -10.772  21.167 -45.407  1.00  0.00           C  
ATOM   4868  N2    G  1109     -11.814  21.065 -44.569  1.00  0.00           N  
ATOM   4869  N3    G  1109     -10.085  22.297 -45.465  1.00  0.00           N  
ATOM   4870  C4    G  1109      -9.074  22.228 -46.355  1.00  0.00           C  
ATOM   4871  C5    G  1109      -8.705  21.171 -47.160  1.00  0.00           C  
ATOM   4872  C6    G  1109      -9.450  19.965 -47.088  1.00  0.00           C  
ATOM   4873  O6    G  1109      -9.280  18.916 -47.720  1.00  0.00           O  
ATOM   4874  N7    G  1109      -7.606  21.503 -47.939  1.00  0.00           N  
ATOM   4875  C8    G  1109      -7.331  22.733 -47.599  1.00  0.00           C  
ATOM   4876  N9    G  1109      -8.182  23.234 -46.644  1.00  0.00           N  
ATOM   4877  H5'   G  1109      -5.201  26.830 -47.454  1.00  0.00           H  
ATOM   4878 H5''   G  1109      -4.282  26.507 -46.190  1.00  0.00           H  
ATOM   4879  H4'   G  1109      -6.513  26.713 -45.496  1.00  0.00           H  
ATOM   4880  H3'   G  1109      -5.707  23.958 -45.265  1.00  0.00           H  
ATOM   4881  H1'   G  1109      -9.063  24.947 -46.021  1.00  0.00           H  
ATOM   4882  H2'   G  1109      -7.736  23.708 -44.176  1.00  0.00           H  
ATOM   4883 HO2'   G  1109      -8.740  25.300 -43.210  1.00  0.00           H  
ATOM   4884  H1    G  1109     -11.057  19.269 -46.047  1.00  0.00           H  
ATOM   4885  H22   G  1109     -12.064  21.826 -44.003  1.00  0.00           H  
ATOM   4886  H21   G  1109     -12.327  20.232 -44.521  1.00  0.00           H  
ATOM   4887  H8    G  1109      -6.592  23.247 -47.988  1.00  0.00           H  
ATOM   4888  P     G  1110      -4.790  24.070 -42.755  1.00  0.00           P  
ATOM   4889  OP2   G  1110      -3.964  23.132 -43.556  1.00  0.00           O  
ATOM   4890  OP1   G  1110      -4.185  24.774 -41.595  1.00  0.00           O  
ATOM   4891  O5'   G  1110      -6.072  23.279 -42.236  1.00  0.00           O  
ATOM   4892  C5'   G  1110      -6.965  23.869 -41.304  1.00  0.00           C  
ATOM   4893  C4'   G  1110      -8.063  22.914 -40.906  1.00  0.00           C  
ATOM   4894  O4'   G  1110      -8.768  22.485 -42.098  1.00  0.00           O  
ATOM   4895  C3'   G  1110      -7.613  21.614 -40.255  1.00  0.00           C  
ATOM   4896  O3'   G  1110      -7.404  21.739 -38.859  1.00  0.00           O  
ATOM   4897  C1'   G  1110      -9.164  21.130 -41.953  1.00  0.00           C  
ATOM   4898  C2'   G  1110      -8.786  20.690 -40.539  1.00  0.00           C  
ATOM   4899  O2'   G  1110      -9.872  20.951 -39.662  1.00  0.00           O  
ATOM   4900  N1    G  1110      -8.942  16.623 -44.307  1.00  0.00           N  
ATOM   4901  C2    G  1110      -9.778  17.043 -43.302  1.00  0.00           C  
ATOM   4902  N2    G  1110     -10.677  16.150 -42.862  1.00  0.00           N  
ATOM   4903  N3    G  1110      -9.739  18.253 -42.767  1.00  0.00           N  
ATOM   4904  C4    G  1110      -8.780  19.021 -43.324  1.00  0.00           C  
ATOM   4905  C5    G  1110      -7.894  18.698 -44.330  1.00  0.00           C  
ATOM   4906  C6    G  1110      -7.947  17.398 -44.896  1.00  0.00           C  
ATOM   4907  O6    G  1110      -7.247  16.921 -45.796  1.00  0.00           O  
ATOM   4908  N7    G  1110      -7.064  19.771 -44.619  1.00  0.00           N  
ATOM   4909  C8    G  1110      -7.452  20.710 -43.799  1.00  0.00           C  
ATOM   4910  N9    G  1110      -8.489  20.322 -42.985  1.00  0.00           N  
ATOM   4911  H5'   G  1110      -7.366  24.667 -41.707  1.00  0.00           H  
ATOM   4912 H5''   G  1110      -6.464  24.133 -40.504  1.00  0.00           H  
ATOM   4913  H4'   G  1110      -8.695  23.367 -40.309  1.00  0.00           H  
ATOM   4914  H3'   G  1110      -6.795  21.275 -40.673  1.00  0.00           H  
ATOM   4915  H1'   G  1110     -10.135  21.062 -42.067  1.00  0.00           H  
ATOM   4916  H2'   G  1110      -8.516  19.748 -40.512  1.00  0.00           H  
ATOM   4917 HO2'   G  1110     -10.279  20.100 -39.396  1.00  0.00           H  
ATOM   4918  H1    G  1110      -9.052  15.706 -44.636  1.00  0.00           H  
ATOM   4919  H22   G  1110     -11.300  16.394 -42.146  1.00  0.00           H  
ATOM   4920  H21   G  1110     -10.712  15.253 -43.254  1.00  0.00           H  
ATOM   4921  H8    G  1110      -7.045  21.601 -43.768  1.00  0.00           H  
ATOM   4922  P     A  1111      -6.351  20.782 -38.111  1.00  0.00           P  
ATOM   4923  OP2   A  1111      -5.053  20.881 -38.825  1.00  0.00           O  
ATOM   4924  OP1   A  1111      -6.413  21.075 -36.658  1.00  0.00           O  
ATOM   4925  O5'   A  1111      -6.929  19.316 -38.344  1.00  0.00           O  
ATOM   4926  C5'   A  1111      -8.007  18.825 -37.562  1.00  0.00           C  
ATOM   4927  C4'   A  1111      -8.487  17.484 -38.058  1.00  0.00           C  
ATOM   4928  O4'   A  1111      -8.643  17.492 -39.502  1.00  0.00           O  
ATOM   4929  C3'   A  1111      -7.536  16.315 -37.848  1.00  0.00           C  
ATOM   4930  O3'   A  1111      -7.524  15.844 -36.511  1.00  0.00           O  
ATOM   4931  C1'   A  1111      -8.478  16.182 -40.016  1.00  0.00           C  
ATOM   4932  C2'   A  1111      -8.082  15.285 -38.838  1.00  0.00           C  
ATOM   4933  O2'   A  1111      -9.247  14.648 -38.332  1.00  0.00           O  
ATOM   4934  N1    A  1111      -6.030  13.524 -43.690  1.00  0.00           N  
ATOM   4935  C2    A  1111      -7.008  13.190 -42.837  1.00  0.00           C  
ATOM   4936  N3    A  1111      -7.600  13.933 -41.905  1.00  0.00           N  
ATOM   4937  C4    A  1111      -7.082  15.174 -41.886  1.00  0.00           C  
ATOM   4938  C5    A  1111      -6.076  15.664 -42.698  1.00  0.00           C
[truncated: 56,134 more chars]
